# Supplementary material for: Revisiting co-expression-based automated function prediction in yeast with neural networks and updated Gene Ontology annotations
Source: PLoS One. 2026 Apr 16;21(4):e0322689. doi: 10.1371/journal.pone.0322689 (PMC13086303; doi:10.1371/journal.pone.0322689)
Supplement: S1 File — A zip file of tables in csv format containing individual genes ranked by their predicted involvement in each predicted GO term. These predictions were made by Model 1 as described in Table A of S1 Text. (ZIP) [file pone.0322689.s002.zip › GO0007033_SingleGeneRanking.csv]

Gene	Label	Annos	Score	Background Score	Num pos pairs	Precision	Recall	False Positive Rate
YMR149W	-1	-/-	-251.20710453391075	-19469.326442226768	69	0.0	0.0	0.0002799552071668533
YPR181C	-1	-/-	-252.05163657665253	-17471.78715056181	69	0.0	0.0	0.0005599104143337066
YDL029W	-1	-/-	-256.64891055226326	-19331.54054428637	69	0.0	0.0	0.0008398656215005599
YGL245W	-1	-/-	-258.27829173207283	-19042.32293948531	69	0.0	0.0	0.0011198208286674132
YBR221C	-1	-/-	-262.40475702285767	-19403.898250117898	69	0.0	0.0	0.0013997760358342665
YDR238C	-1	-/-	-270.2186049222946	-18886.77860841155	69	0.0	0.0	0.0016797312430011197
YJL002C	-1	-/-	-274.04971545934677	-20195.32389740646	69	0.0	0.0	0.001959686450167973
YGL207W	-1	-/-	-276.8590099811554	-19939.76345729828	69	0.0	0.0	0.0022396416573348264
YDR320C-A	-1	-/-	-278.8830771446228	-16220.831537365913	69	0.0	0.0	0.0025195968645016797
YBR109C	1	+/+	-279.1229656934738	-18653.493840947747	68	0.1	0.014492753623188406	0.0025195968645016797
YNL016W	-1	-/-	-279.6969797760248	-20739.944055095315	69	0.09090909090909091	0.014492753623188406	0.002799552071668533
YKL080W	1	+/-	-280.8473785817623	-19980.526379317045	68	0.16666666666666666	0.028985507246376812	0.002799552071668533
YCR012W	-1	-/-	-281.59450310468674	-19124.021844267845	69	0.15384615384615385	0.028985507246376812	0.003079507278835386
YOR122C	-1	-/-	-285.5913339853287	-19242.91151225567	69	0.14285714285714285	0.028985507246376812	0.0033594624860022394
YHL034C	-1	-/0	-286.3494417667389	-19511.7388818264	69	0.13333333333333333	0.028985507246376812	0.003639417693169093
YML110C	-1	-/-	-287.75598883628845	-19723.49622607231	69	0.125	0.028985507246376812	0.003919372900335946
YML048W	-1	-/-	-288.4071922302246	-19651.75945021212	69	0.11764705882352941	0.028985507246376812	0.0041993281075028
YBR286W	-1	-/0	-289.2789486050606	-21244.486512303352	69	0.1111111111111111	0.028985507246376812	0.004479283314669653
YNL220W	-1	-/-	-290.1961861252785	-20960.739404261112	69	0.10526315789473684	0.028985507246376812	0.004759238521836506
YJR135W-A	-1	-/-	-290.79646253585815	-18308.948969483376	69	0.1	0.028985507246376812	0.005039193729003359
YML001W	1	+/+	-290.9152852296829	-19606.313468694687	68	0.14285714285714285	0.043478260869565216	0.005039193729003359
YCR044C	-1	-/-	-291.6022318601608	-19884.38229560852	69	0.13636363636363635	0.043478260869565216	0.005319148936170213
YDL185W	1	+/-	-292.5479162931442	-19456.532810926437	68	0.17391304347826086	0.057971014492753624	0.005319148936170213
YEL071W	-1	-/-	-295.0303899049759	-20824.729913711548	69	0.16666666666666666	0.057971014492753624	0.005599104143337066
YJL081C	-1	-/-	-295.5190635919571	-19681.162361741066	69	0.16	0.057971014492753624	0.005879059350503919
YPL010W	-1	-/-	-296.57628059387207	-20421.85382795334	69	0.15384615384615385	0.057971014492753624	0.006159014557670772
YPR029C	-1	-/-	-298.08143842220306	-20602.25203049183	69	0.14814814814814814	0.057971014492753624	0.006438969764837626
YDR098C	-1	-/-	-298.684139251709	-20485.69560134411	69	0.14285714285714285	0.057971014492753624	0.006718924972004479
YER023W	0	0/0	-300.00511622428894	-33076.53046360612	276	0.14285714285714285	0.057971014492753624	0.006718924972004479
YGR106C	0	0/0	-301.01191863417625	-33034.55936737079	276	0.14285714285714285	0.057971014492753624	0.006718924972004479
YAL038W	-1	-/-	-301.3026645183563	-19724.845197439194	69	0.13793103448275862	0.057971014492753624	0.006998880179171333
YKL073W	-1	-/-	-301.3302993774414	-21967.777661561966	69	0.13333333333333333	0.057971014492753624	0.007278835386338186
YBR058C-A	-1	-/-	-302.90407133102417	-19513.096286654472	69	0.12903225806451613	0.057971014492753624	0.0075587905935050395
YBR276C	-1	-/-	-303.16417121887207	-20010.457884311676	69	0.125	0.057971014492753624	0.007838745800671893
YKL060C	-1	-/-	-303.77605307102203	-19674.921949222684	69	0.12121212121212122	0.057971014492753624	0.008118701007838746
YDR158W	-1	-/0	-304.0829042196274	-20450.813061594963	69	0.11764705882352941	0.057971014492753624	0.0083986562150056
YNL297C	-1	-/-	-304.09095883369446	-20282.957259893417	69	0.11428571428571428	0.057971014492753624	0.008678611422172453
YDR212W	-1	-/-	-304.64177989959717	-20611.916300535202	69	0.1111111111111111	0.057971014492753624	0.008958566629339306
YIL043C	0	0/-	-305.45856522396207	-33777.946936611086	276	0.1111111111111111	0.057971014492753624	0.008958566629339306
YEL002C	-1	-/-	-305.7187662124634	-20313.653463244438	69	0.10810810810810811	0.057971014492753624	0.009238521836506159
YGL173C	-1	-/-	-305.80871772766113	-19860.814244508743	69	0.10526315789473684	0.057971014492753624	0.009518477043673012
YNL085W	-1	-/-	-305.92438316345215	-22228.635050415993	69	0.10256410256410256	0.057971014492753624	0.009798432250839866
YLL024C	-1	-/-	-306.28121733665466	-19704.595753908157	69	0.1	0.057971014492753624	0.010078387458006719
YJR139C	-1	-/0	-306.30622828006744	-20628.42434501648	69	0.0975609756097561	0.057971014492753624	0.010358342665173572
YGL048C	-1	-/-	-306.6673114299774	-21448.146000385284	69	0.09523809523809523	0.057971014492753624	0.010638297872340425
YHR039C-A	1	+/-	-306.9513682126999	-19031.652812361717	68	0.11627906976744186	0.07246376811594203	0.010638297872340425
YGR167W	-1	-/-	-307.07552123069763	-20969.00179374218	69	0.11363636363636363	0.07246376811594203	0.010918253079507279
YKR035W-A	-1	-/-	-307.50197076797485	-19247.249531269073	69	0.1111111111111111	0.07246376811594203	0.011198208286674132
YGL054C	-1	-/-	-307.8242939710617	-19636.047131061554	69	0.10869565217391304	0.07246376811594203	0.011478163493840985
YJR065C	-1	-/-	-308.2701930999756	-21496.22622537613	69	0.10638297872340426	0.07246376811594203	0.011758118701007838
YER087C-B	-1	-/-	-308.9821364879608	-19790.33756685257	69	0.10416666666666667	0.07246376811594203	0.012038073908174692
YOR239W	-1	-/-	-309.07785725593567	-22209.635262310505	69	0.10204081632653061	0.07246376811594203	0.012318029115341545
YNL307C	-1	-/-	-309.1628212928772	-20052.669808864594	69	0.1	0.07246376811594203	0.012597984322508398
YMR083W	-1	-/0	-309.46457409858704	-20378.00028526783	69	0.09803921568627451	0.07246376811594203	0.012877939529675251
YLR229C	-1	-/+	-311.231303691864	-20461.13131737709	69	0.09615384615384616	0.07246376811594203	0.013157894736842105
YGL100W	-1	-/-	-311.2769401073456	-21586.726093173027	69	0.09433962264150944	0.07246376811594203	0.013437849944008958
YGL019W	-1	-/-	-311.4541026353836	-20043.376696661115	69	0.09259259259259259	0.07246376811594203	0.013717805151175811
YJL003W	-1	-/-	-312.8538131713867	-20372.71935391426	69	0.09090909090909091	0.07246376811594203	0.013997760358342666
YGR020C	1	+/-	-313.05929577350616	-20363.6629884243	68	0.10714285714285714	0.08695652173913043	0.013997760358342666
YPR028W	0	0/-	-313.7357138618827	-35406.71276894957	276	0.10714285714285714	0.08695652173913043	0.013997760358342666
YHR043C	-1	-/0	-313.738245010376	-21316.81407725811	69	0.10526315789473684	0.08695652173913043	0.01427771556550952
YAL009W	-1	-/-	-313.75763070583344	-19883.270278573036	69	0.10344827586206896	0.08695652173913043	0.014557670772676373
YLL050C	-1	-/-	-314.8304178714752	-19526.695842146873	69	0.1016949152542373	0.08695652173913043	0.014837625979843226
YGR116W	-1	-/-	-314.8431284427643	-20436.55354452133	69	0.1	0.08695652173913043	0.015117581187010079
YGR157W	-1	-/-	-315.1071162223816	-20873.85647058487	69	0.09836065573770492	0.08695652173913043	0.015397536394176932
YGL020C	-1	-/-	-315.221727848053	-22065.60593098402	69	0.0967741935483871	0.08695652173913043	0.015677491601343786
YJL178C	-1	-/+	-315.5392965078354	-20347.361942768097	69	0.09523809523809523	0.08695652173913043	0.015957446808510637
YLR100W	-1	-/-	-316.01257836818695	-20932.328702390194	69	0.09375	0.08695652173913043	0.016237402015677492
YGR267C	-1	-/-	-316.5309262275696	-20651.625122070312	69	0.09230769230769231	0.08695652173913043	0.016517357222844344
YDL232W	-1	-/-	-317.19002521038055	-22029.00165617466	69	0.09090909090909091	0.08695652173913043	0.0167973124300112
YPR173C	-1	-/+	-317.3134137392044	-19849.85521543026	69	0.08955223880597014	0.08695652173913043	0.01707726763717805
YFL038C	-1	-/+	-317.56652188301086	-19390.552874803543	69	0.08823529411764706	0.08695652173913043	0.017357222844344905
YGR010W	-1	-/-	-317.6537615060806	-20886.876747250557	69	0.08695652173913043	0.08695652173913043	0.017637178051511757
YJR076C	-1	-/-	-317.6806790828705	-21189.73275053501	69	0.08571428571428572	0.08695652173913043	0.01791713325867861
YLR378C	-1	-/-	-317.84740948677063	-21024.68546450138	69	0.08450704225352113	0.08695652173913043	0.018197088465845463
YPL094C	-1	-/-	-317.89032447338104	-22740.5686840415	69	0.08333333333333333	0.08695652173913043	0.018477043673012318
YPL084W	-1	-/-	-318.0244565010071	-21911.954247236252	69	0.0821917808219178	0.08695652173913043	0.018756998880179173
YMR238W	-1	-/-	-318.3382045030594	-21054.982481360435	69	0.08108108108108109	0.08695652173913043	0.019036954087346025
YER133W	-1	-/-	-318.47617959976196	-20246.27156829834	69	0.08	0.08695652173913043	0.01931690929451288
YKL192C	-1	-/-	-318.92635095119476	-20607.02768421173	69	0.07894736842105263	0.08695652173913043	0.01959686450167973
YGL105W	-1	-/-	-319.23589265346527	-21751.050138115883	69	0.07792207792207792	0.08695652173913043	0.019876819708846586
YER122C	-1	-/-	-319.24461340904236	-21781.71755874157	69	0.07692307692307693	0.08695652173913043	0.020156774916013438
YNL079C	1	+/+	-319.3098896741867	-20923.07780778408	68	0.08860759493670886	0.10144927536231885	0.020156774916013438
YDL190C	-1	-/-	-319.4393620491028	-20990.676211833954	69	0.0875	0.10144927536231885	0.020436730123180293
YCR077C	-1	-/-	-320.0081808567047	-19724.82271671295	69	0.08641975308641975	0.10144927536231885	0.020716685330347144
YBR171W	-1	-/-	-320.25956630706787	-22197.911127209663	69	0.08536585365853659	0.10144927536231885	0.020996640537514
YMR264W	-1	-/-	-320.2715641260147	-21329.590290665627	69	0.08433734939759036	0.10144927536231885	0.02127659574468085
YJL091C	-1	-/-	-320.4306745529175	-21268.53726285696	69	0.08333333333333333	0.10144927536231885	0.021556550951847706
YDR304C	0	0/-	-320.7703391611576	-34614.0512791276	276	0.08333333333333333	0.10144927536231885	0.021556550951847706
YDR050C	0	0/-	-320.79753823950887	-33880.83177739754	276	0.08333333333333333	0.10144927536231885	0.021556550951847706
YFR051C	-1	-/-	-321.2095148563385	-20469.60942840576	69	0.08235294117647059	0.10144927536231885	0.021836506159014557
YGR199W	-1	-/-	-321.2243880033493	-20831.489490270615	69	0.08139534883720931	0.10144927536231885	0.022116461366181412
YJL167W	-1	-/-	-321.57595163583755	-22178.91787081957	69	0.08045977011494253	0.10144927536231885	0.022396416573348264
YHR027C	-1	-/-	-321.99545764923096	-20956.484576702118	69	0.07954545454545454	0.10144927536231885	0.02267637178051512
YDL212W	-1	-/-	-322.10198616981506	-21313.66006565094	69	0.07865168539325842	0.10144927536231885	0.02295632698768197
YHR135C	-1	-/-	-322.20715522766113	-19610.661277532578	69	0.07777777777777778	0.10144927536231885	0.023236282194848825
YOR020C	-1	-/-	-322.41833078861237	-20988.1075206995	69	0.07692307692307693	0.10144927536231885	0.023516237402015677
YNL263C	-1	-/-	-322.4700446128845	-21177.235607624054	69	0.07608695652173914	0.10144927536231885	0.02379619260918253
YGR192C	-1	-/-	-322.60490798950195	-20196.359454005957	69	0.07526881720430108	0.10144927536231885	0.024076147816349383
YLR088W	-1	-/-	-322.74825978279114	-21177.244265794754	69	0.07446808510638298	0.10144927536231885	0.024356103023516238
YBL056W	-1	-/-	-322.8320064544678	-20802.69828748703	69	0.07368421052631578	0.10144927536231885	0.02463605823068309
YOR130C	-1	-/-	-323.370069026947	-21016.624999284744	69	0.07291666666666667	0.10144927536231885	0.024916013437849945
YOL049W	-1	-/0	-323.4713397026062	-21656.73628437519	69	0.07216494845360824	0.10144927536231885	0.025195968645016796
YPR129W	0	0/-	-323.51964244246483	-35966.717925444245	276	0.07216494845360824	0.10144927536231885	0.025195968645016796
YDL084W	-1	-/-	-323.80822932720184	-22465.118452608585	69	0.07142857142857142	0.10144927536231885	0.02547592385218365
YOR142W	-1	-/-	-325.27961671352386	-22403.209339499474	69	0.0707070707070707	0.10144927536231885	0.025755879059350503
YBR234C	-1	-/-	-325.78802049160004	-21788.169515013695	69	0.07	0.10144927536231885	0.026035834266517358
YBL090W	-1	-/-	-326.0702362060547	-19982.11980986595	69	0.06930693069306931	0.10144927536231885	0.02631578947368421
YLR370C	-1	-/-	-326.0858224630356	-22718.71248650551	69	0.06862745098039216	0.10144927536231885	0.026595744680851064
YIR022W	-1	-/-	-326.3482925891876	-20027.110459923744	69	0.06796116504854369	0.10144927536231885	0.026875699888017916
YDL225W	-1	-/-	-326.5720064640045	-22225.46725988388	69	0.0673076923076923	0.10144927536231885	0.02715565509518477
YPR176C	-1	-/-	-326.69438314437866	-20877.189971208572	69	0.06666666666666667	0.10144927536231885	0.027435610302351622
YAL042W	-1	-/-	-326.75767374038696	-21382.530683398247	69	0.0660377358490566	0.10144927536231885	0.027715565509518477
YPL091W	-1	-/-	-326.82763290405273	-21560.64458310604	69	0.06542056074766354	0.10144927536231885	0.027995520716685332
YLR259C	-1	-/-	-326.8488254547119	-20205.182520866394	69	0.06481481481481481	0.10144927536231885	0.028275475923852184
YGL022W	-1	-/-	-327.0452299118042	-21707.181208133698	69	0.06422018348623854	0.10144927536231885	0.02855543113101904
YFR041C	-1	-/-	-327.1971743106842	-21929.70206427574	69	0.06363636363636363	0.10144927536231885	0.02883538633818589
YGL137W	-1	-/-	-327.21118903160095	-21197.807490825653	69	0.06306306306306306	0.10144927536231885	0.029115341545352745
YBR283C	-1	-/-	-327.23779088258743	-21403.37551254034	69	0.0625	0.10144927536231885	0.029395296752519597
YCR024C-A	-1	-/0	-327.3078352510929	-20589.21332421899	69	0.061946902654867256	0.10144927536231885	0.02967525195968645
YKL119C	1	+/-	-327.6304452419281	-21060.145489811897	68	0.07017543859649122	0.11594202898550725	0.02967525195968645
YBL091C	0	0/-	-327.68265467882156	-34951.03502064943	276	0.07017543859649122	0.11594202898550725	0.02967525195968645
YDR189W	-1	-/-	-327.92899310588837	-21767.909450411797	69	0.06956521739130435	0.11594202898550725	0.029955207166853303
YGR172C	-1	-/-	-328.3088936805725	-21091.73834514618	69	0.06896551724137931	0.11594202898550725	0.030235162374020158
YNL138W	-1	-/-	-328.643767118454	-22061.977956295013	69	0.06837606837606838	0.11594202898550725	0.03051511758118701
YDL040C	-1	-/-	-328.8922598361969	-22633.01507139206	69	0.06779661016949153	0.11594202898550725	0.030795072788353865
YBR236C	-1	-/-	-329.0868182182312	-21750.621000766754	69	0.06722689075630252	0.11594202898550725	0.031075027995520716
YLR027C	0	0/0	-329.12618377804756	-34426.797004938126	276	0.06722689075630252	0.11594202898550725	0.031075027995520716
YHR074W	-1	-/-	-329.16816782951355	-22239.591905593872	69	0.06666666666666667	0.11594202898550725	0.03135498320268757
YBL040C	-1	-/-	-329.24121272563934	-20776.40800178051	69	0.06611570247933884	0.11594202898550725	0.03163493840985442
YGL213C	-1	-/-	-329.29022884368896	-22249.989958167076	69	0.06557377049180328	0.11594202898550725	0.031914893617021274
YPR072W	-1	-/-	-329.40685772895813	-22435.60834813118	69	0.06504065040650407	0.11594202898550725	0.03219484882418813
YBR253W	-1	-/-	-329.5164849758148	-21126.428615689278	69	0.06451612903225806	0.11594202898550725	0.032474804031354984
YER136W	0	0/-	-329.5512839257717	-36739.23836696148	276	0.06451612903225806	0.11594202898550725	0.032474804031354984
YLR195C	-1	-/-	-329.7350764274597	-22421.217189610004	69	0.064	0.11594202898550725	0.032754759238521836
YLR351C	0	0/0	-329.77322748303413	-35182.82733724266	276	0.064	0.11594202898550725	0.032754759238521836
YFR044C	0	0/0	-329.8027335531078	-35842.55541651463	276	0.064	0.11594202898550725	0.032754759238521836
YBR011C	0	0/0	-329.80661872029305	-35172.20060373843	276	0.064	0.11594202898550725	0.032754759238521836
YER105C	-1	-/-	-330.0502543449402	-21531.688856363297	69	0.06349206349206349	0.11594202898550725	0.03303471444568869
YDR483W	-1	-/-	-330.14217734336853	-20775.506520032883	69	0.06299212598425197	0.11594202898550725	0.033314669652855546
YCR009C	-1	-/-	-330.49176359176636	-22303.067946910858	69	0.0625	0.11594202898550725	0.0335946248600224
YLR410W	-1	-/0	-330.5642263889313	-21288.730498075485	69	0.06201550387596899	0.11594202898550725	0.03387458006718925
YKR084C	0	0/-	-330.64430129528046	-36462.98010978103	276	0.06201550387596899	0.11594202898550725	0.03387458006718925
YGL067W	-1	-/-	-330.8206307888031	-21880.44501543045	69	0.06153846153846154	0.11594202898550725	0.0341545352743561
YKL117W	-1	-/-	-331.4449837207794	-21627.7783921957	69	0.061068702290076333	0.11594202898550725	0.03443449048152296
YCR094W	-1	-/-	-331.5942336320877	-22966.04093658924	69	0.06060606060606061	0.11594202898550725	0.03471444568868981
YJL052W	-1	-/-	-331.6598343849182	-20962.109966993332	69	0.06015037593984962	0.11594202898550725	0.03499440089585666
YNL005C	0	0/-	-331.86975786089897	-34997.6511952579	276	0.06015037593984962	0.11594202898550725	0.03499440089585666
YLR309C	-1	-/-	-332.02485728263855	-22174.90684747696	69	0.05970149253731343	0.11594202898550725	0.03527435610302351
YHL048W	-1	-/-	-332.07574367523193	-22362.611493587494	69	0.05925925925925926	0.11594202898550725	0.03555431131019037
YDR226W	0	0/-	-332.380407422781	-36366.473485931754	276	0.05925925925925926	0.11594202898550725	0.03555431131019037
YLR188W	0	0/-	-332.4658585488796	-35947.8121239841	276	0.05925925925925926	0.11594202898550725	0.03555431131019037
YLR110C	-1	-/-	-332.51233649253845	-20858.120304465294	69	0.058823529411764705	0.11594202898550725	0.03583426651735722
YIL044C	-1	-/-	-332.5763795375824	-22415.550812363625	69	0.058394160583941604	0.11594202898550725	0.036114221724524075
YDL161W	-1	-/-	-333.01888370513916	-21553.810194015503	69	0.057971014492753624	0.11594202898550725	0.036394176931690926
YIL051C	-1	-/-	-333.11849570274353	-20992.305458545685	69	0.05755395683453238	0.11594202898550725	0.036674132138857785
YAL026C	-1	-/-	-334.13134574890137	-21965.47587454319	69	0.05714285714285714	0.11594202898550725	0.036954087346024636
YKL211C	0	0/0	-334.16697296500206	-36010.43909871578	276	0.05714285714285714	0.11594202898550725	0.036954087346024636
YOR126C	-1	-/-	-334.2378351688385	-19675.60874915123	69	0.05673758865248227	0.11594202898550725	0.03723404255319149
YPL259C	-1	-/-	-334.26449251174927	-22491.501883029938	69	0.056338028169014086	0.11594202898550725	0.037513997760358346
YLR114C	-1	-/-	-334.37867426872253	-21640.888532161713	69	0.055944055944055944	0.11594202898550725	0.0377939529675252
YIL027C	0	0/-	-334.5122681558132	-35367.28879997134	276	0.055944055944055944	0.11594202898550725	0.0377939529675252
YOL143C	-1	-/-	-334.76310324668884	-22179.520141243935	69	0.05555555555555555	0.11594202898550725	0.03807390817469205
YER048W-A	0	0/0	-334.85602229833603	-34837.94476646185	276	0.05555555555555555	0.11594202898550725	0.03807390817469205
YMR109W	-1	-/-	-334.95284938812256	-22333.164395689964	69	0.05517241379310345	0.11594202898550725	0.0383538633818589
YJR040W	-1	-/-	-335.3903651237488	-21512.26802110672	69	0.0547945205479452	0.11594202898550725	0.03863381858902576
YDR510W	0	0/-	-335.41240033507347	-35041.96495631337	276	0.0547945205479452	0.11594202898550725	0.03863381858902576
YPR165W	-1	-/+	-335.63379645347595	-20196.194664001465	69	0.05442176870748299	0.11594202898550725	0.03891377379619261
YNL031C	-1	-/-	-335.7653429508209	-20249.87425994873	69	0.05405405405405406	0.11594202898550725	0.03919372900335946
YKL019W	-1	-/-	-335.844242811203	-21672.36152470112	69	0.053691275167785234	0.11594202898550725	0.039473684210526314
YEL027W	1	+/+	-335.92993545532227	-21577.11484014988	68	0.06	0.13043478260869565	0.039473684210526314
YMR236W	-1	-/-	-336.1978905200958	-22166.966044187546	69	0.059602649006622516	0.13043478260869565	0.03975363941769317
YDL128W	-1	-/-	-336.2835502624512	-20790.668666362762	69	0.05921052631578947	0.13043478260869565	0.040033594624860024
YHR019C	-1	-/-	-336.3735988140106	-24714.890780687332	69	0.058823529411764705	0.13043478260869565	0.040313549832026875
YLR398C	-1	-/-	-336.59103202819824	-22413.561079740524	69	0.05844155844155844	0.13043478260869565	0.04059350503919373
YOR198C	-1	-/-	-336.74950790405273	-22877.230497598648	69	0.05806451612903226	0.13043478260869565	0.040873460246360585
YOR115C	-1	-/+	-337.0348756313324	-22821.169439792633	69	0.057692307692307696	0.13043478260869565	0.04115341545352744
YDR353W	-1	-/-	-337.1177866458893	-21911.05953836441	69	0.05732484076433121	0.13043478260869565	0.04143337066069429
YML124C	-1	-/-	-337.36525785923004	-23303.794662237167	69	0.056962025316455694	0.13043478260869565	0.04171332586786114
YHR181W	-1	-/-	-337.5701434612274	-20504.470521450043	69	0.05660377358490566	0.13043478260869565	0.041993281075028
YHR133C	-1	-/-	-337.6524928212166	-23232.766835272312	69	0.05625	0.13043478260869565	0.04227323628219485
YOR002W	-1	-/-	-337.8344477415085	-21663.50889456272	69	0.055900621118012424	0.13043478260869565	0.0425531914893617
YER026C	-1	-/-	-337.93987119197845	-21902.492923378944	69	0.05555555555555555	0.13043478260869565	0.04283314669652855
YBR198C	-1	-/-	-338.16856813430786	-21924.353161096573	69	0.05521472392638037	0.13043478260869565	0.04311310190369541
YHR063C	0	0/-	-338.22696278989315	-36976.93119190633	276	0.05521472392638037	0.13043478260869565	0.04311310190369541
YGL225W	-1	-/-	-338.28007793426514	-23068.12769675255	69	0.054878048780487805	0.13043478260869565	0.04339305711086226
YLR354C	-1	-/0	-338.3159649372101	-21390.609882354736	69	0.05454545454545454	0.13043478260869565	0.043673012318029114
YER090W	0	0/0	-338.3710243701935	-35217.01358473301	276	0.05454545454545454	0.13043478260869565	0.043673012318029114
YOL062C	0	0/-	-338.55338472127914	-35450.20668143034	276	0.05454545454545454	0.13043478260869565	0.043673012318029114
YPL037C	-1	-/-	-338.6095542907715	-22653.976251602173	69	0.05421686746987952	0.13043478260869565	0.043952967525195966
YER083C	-1	-/-	-338.6422016620636	-20732.445403814316	69	0.05389221556886228	0.13043478260869565	0.044232922732362824
YGR193C	-1	-/-	-338.6482033729553	-22805.61677837372	69	0.05357142857142857	0.13043478260869565	0.044512877939529676
YHR108W	-1	-/-	-338.6993546485901	-20991.87457227707	69	0.05325443786982249	0.13043478260869565	0.04479283314669653
YAL022C	-1	-/-	-338.7493236064911	-21003.70299720764	69	0.052941176470588235	0.13043478260869565	0.04507278835386338
YNL258C	-1	-/-	-338.94304728507996	-22446.929320812225	69	0.05263157894736842	0.13043478260869565	0.04535274356103024
YNL219C	-1	-/-	-339.15037846565247	-20762.521861553192	69	0.05232558139534884	0.13043478260869565	0.04563269876819709
YLR314C	-1	-/-	-339.15194606781006	-22489.005788445473	69	0.05202312138728324	0.13043478260869565	0.04591265397536394
YDL015C	-1	-/-	-339.1614797115326	-21393.1278039217	69	0.05172413793103448	0.13043478260869565	0.04619260918253079
YNL287W	-1	-/-	-339.2837829589844	-22046.979737758636	69	0.05142857142857143	0.13043478260869565	0.04647256438969765
YMR296C	-1	-/-	-339.4730968475342	-21860.286741256714	69	0.05113636363636364	0.13043478260869565	0.0467525195968645
YMR008C	-1	-/-	-339.59977984428406	-21695.457914710045	69	0.05084745762711865	0.13043478260869565	0.04703247480403135
YPL001W	-1	-/-	-339.60265588760376	-22437.322650194168	69	0.05056179775280899	0.13043478260869565	0.04731243001119821
YEL013W	1	+/+	-339.6495518684387	-22272.556226730347	68	0.055865921787709494	0.14492753623188406	0.04731243001119821
YPR139C	-1	-/-	-339.7266447544098	-21953.929760575294	69	0.05555555555555555	0.14492753623188406	0.04759238521836506
YPR052C	-1	-/-	-339.9327881336212	-22143.52156305313	69	0.055248618784530384	0.14492753623188406	0.047872340425531915
YGL167C	-1	-/-	-340.053519487381	-20803.71999192238	69	0.054945054945054944	0.14492753623188406	0.048152295632698766
YBR110W	-1	-/-	-340.19648599624634	-21479.340116262436	69	0.0546448087431694	0.14492753623188406	0.048432250839865625
YFR047C	-1	-/-	-340.6062431335449	-22217.372799277306	69	0.05434782608695652	0.14492753623188406	0.048712206047032476
YOR286W	0	0/0	-340.642625361681	-34975.7750390172	276	0.05434782608695652	0.14492753623188406	0.048712206047032476
YGR282C	0	0/-	-340.6813955903053	-34911.16964057088	276	0.05434782608695652	0.14492753623188406	0.048712206047032476
YER125W	-1	-/-	-341.23994302749634	-20674.098530054092	69	0.05405405405405406	0.14492753623188406	0.04899216125419933
YCL005W-A	1	+/-	-341.36359214782715	-19799.886336803436	68	0.05913978494623656	0.15942028985507245	0.04899216125419933
YLR328W	-1	-/-	-341.3795613050461	-21485.960183501244	69	0.058823529411764705	0.15942028985507245	0.04927211646136618
YCR002C	-1	-/-	-341.3802025318146	-21567.954990386963	69	0.05851063829787234	0.15942028985507245	0.04955207166853304
YOR270C	1	+/-	-341.4283010959625	-20584.417568206787	68	0.06349206349206349	0.17391304347826086	0.04955207166853304
YDL248W	0	0/-	-341.4834176003933	-36747.88599359989	276	0.06349206349206349	0.17391304347826086	0.04955207166853304
YER120W	-1	-/-	-341.50956082344055	-21358.22616171837	69	0.06315789473684211	0.17391304347826086	0.04983202687569989
YAL007C	-1	-/-	-341.5737257003784	-22442.14660155773	69	0.06282722513089005	0.17391304347826086	0.05011198208286674
YER003C	-1	-/-	-341.63922214508057	-22046.492411136627	69	0.0625	0.17391304347826086	0.05039193729003359
YGL027C	-1	-/-	-341.8322060108185	-22976.113940000534	69	0.06217616580310881	0.17391304347826086	0.05067189249720045
YOR099W	-1	-/-	-341.87956190109253	-21397.35882139206	69	0.061855670103092786	0.17391304347826086	0.0509518477043673
YPL195W	-1	-/-	-342.0089716911316	-20891.138915538788	69	0.06153846153846154	0.17391304347826086	0.051231802911534154
YGL252C	-1	-/-	-342.0845557451248	-23143.72331082821	69	0.061224489795918366	0.17391304347826086	0.051511758118701005
YOL121C	-1	-/-	-342.1097354888916	-21131.191951155663	69	0.06091370558375635	0.17391304347826086	0.051791713325867864
YNL071W	-1	-/-	-342.19129705429077	-21167.451328754425	69	0.06060606060606061	0.17391304347826086	0.052071668533034715
YJR006W	-1	-/-	-342.25329089164734	-22158.567568182945	69	0.06030150753768844	0.17391304347826086	0.05235162374020157
YPL002C	-1	-/-	-342.28654992580414	-22036.974849820137	69	0.06	0.17391304347826086	0.05263157894736842
YGR040W	-1	-/-	-342.31129574775696	-21383.69926404953	69	0.05970149253731343	0.17391304347826086	0.05291153415453528
YKL116C	0	0/-	-342.3717814683914	-35841.15613985062	276	0.05970149253731343	0.17391304347826086	0.05291153415453528
YDR002W	-1	-/-	-342.40230774879456	-22485.81543791294	69	0.0594059405940594	0.17391304347826086	0.05319148936170213
YDL097C	-1	-/-	-342.44854044914246	-21766.130505800247	69	0.059113300492610835	0.17391304347826086	0.05347144456886898
YDR331W	-1	-/-	-342.5841860771179	-22605.359605312347	69	0.058823529411764705	0.17391304347826086	0.05375139977603583
YGL009C	0	0/0	-342.7088896036148	-38579.949977219105	276	0.058823529411764705	0.17391304347826086	0.05375139977603583
YDR519W	0	0/-	-342.9121645987034	-36531.11903728545	276	0.058823529411764705	0.17391304347826086	0.05375139977603583
YNR013C	-1	-/-	-343.05694937705994	-22970.648505568504	69	0.05853658536585366	0.17391304347826086	0.05403135498320269
YIL138C	1	+/+	-343.10826206207275	-22458.072966098785	68	0.06310679611650485	0.18840579710144928	0.05403135498320269
YBL057C	-1	-/-	-343.5550742149353	-22560.76176095009	69	0.06280193236714976	0.18840579710144928	0.05431131019036954
YOR396W	0	0/0	-343.70028787851334	-31062.34129089117	276	0.06280193236714976	0.18840579710144928	0.05431131019036954
YLR438C-A	-1	-/-	-343.97666573524475	-21772.175691843033	69	0.0625	0.18840579710144928	0.05459126539753639
YOR157C	-1	-/-	-343.9792528152466	-22154.538964748383	69	0.06220095693779904	0.18840579710144928	0.054871220604703244
YER178W	-1	-/-	-344.0842709541321	-20808.44012570381	69	0.06190476190476191	0.18840579710144928	0.0551511758118701
YOR367W	-1	-/-	-344.0867874622345	-21992.92487025261	69	0.061611374407582936	0.18840579710144928	0.055431131019036954
YGR252W	-1	-/-	-344.20481872558594	-21445.72599041462	69	0.06132075471698113	0.18840579710144928	0.055711086226203806
YDR394W	-1	-/-	-344.2646858692169	-22672.31773519516	69	0.06103286384976526	0.18840579710144928	0.055991041433370664
YBR145W	-1	-/0	-344.3182227611542	-22696.075288534164	69	0.06074766355140187	0.18840579710144928	0.056270996640537516
YDR372C	-1	-/-	-344.32171607017517	-22478.86337041855	69	0.06046511627906977	0.18840579710144928	0.05655095184770437
YKL175W	-1	-/-	-344.38158416748047	-22582.19508910179	69	0.06018518518518518	0.18840579710144928	0.05683090705487122
YGL129C	-1	-/-	-344.6044068336487	-21933.302186012268	69	0.059907834101382486	0.18840579710144928	0.05711086226203808
YOR197W	0	0/-	-344.7068814635277	-36575.15390741825	276	0.059907834101382486	0.18840579710144928	0.05711086226203808
YIL035C	-1	-/-	-344.7112934589386	-23246.68473982811	69	0.05963302752293578	0.18840579710144928	0.05739081746920493
YOR153W	-1	-/-	-344.8382532596588	-22857.442402124405	69	0.0593607305936073	0.18840579710144928	0.05767077267637178
YPL218W	-1	-/-	-345.00640988349915	-21350.16595697403	69	0.05909090909090909	0.18840579710144928	0.05795072788353863
YGR218W	-1	-/-	-345.0218336582184	-21753.974927663803	69	0.058823529411764705	0.18840579710144928	0.05823068309070549
YER009W	-1	-/0	-345.2906423807144	-23043.60955631733	69	0.05855855855855856	0.18840579710144928	0.05851063829787234
YOL004W	-1	-/-	-345.70089197158813	-20700.62922024727	69	0.05829596412556054	0.18840579710144928	0.05879059350503919
YPL224C	-1	-/-	-345.99218797683716	-23906.967020750046	69	0.05803571428571429	0.18840579710144928	0.059070548712206045
YKL104C	0	0/-	-346.0797163248062	-36843.2761105597	276	0.05803571428571429	0.18840579710144928	0.059070548712206045
YDR079C-A	-1	-/-	-346.1600329875946	-19583.536321878433	69	0.057777777777777775	0.18840579710144928	0.0593505039193729
YIL075C	-1	-/-	-346.25636625289917	-22915.889626026154	69	0.05752212389380531	0.18840579710144928	0.059630459126539755
YER074W-A	-1	-/-	-346.2707898616791	-19916.349326848984	69	0.05726872246696035	0.18840579710144928	0.059910414333706606
YDL125C	0	0/-	-346.3362462669611	-37319.47381924093	276	0.05726872246696035	0.18840579710144928	0.059910414333706606
YHR188C	-1	-/-	-346.5314292907715	-22075.747795820236	69	0.05701754385964912	0.18840579710144928	0.06019036954087346
YBR106W	-1	-/-	-346.57689666748047	-23870.470591306686	69	0.056768558951965066	0.18840579710144928	0.060470324748040316
YMR203W	-1	-/-	-346.63124918937683	-21313.983144283295	69	0.05652173913043478	0.18840579710144928	0.06075027995520717
YBR080C	1	+/+	-346.65053939819336	-22000.45883321762	68	0.06060606060606061	0.2028985507246377	0.06075027995520717
YKR014C	-1	-/-	-346.80186915397644	-23350.85732471943	69	0.0603448275862069	0.2028985507246377	0.06103023516237402
YPR133W-A	-1	-/-	-346.8946211338043	-20745.874924182892	69	0.060085836909871244	0.2028985507246377	0.06131019036954087
YLR250W	0	0/0	-346.9221140742302	-37105.07345998287	276	0.060085836909871244	0.2028985507246377	0.06131019036954087
YOR261C	-1	-/-	-346.98043155670166	-22904.749304533005	69	0.05982905982905983	0.2028985507246377	0.06159014557670773
YDL135C	-1	-/+	-347.1670186519623	-22187.373317956924	69	0.059574468085106386	0.2028985507246377	0.06187010078387458
YOR275C	-1	-/-	-347.19657254219055	-23899.81243610382	69	0.059322033898305086	0.2028985507246377	0.06215005599104143
YML028W	-1	-/-	-347.35816621780396	-20800.0562748909	69	0.05907172995780591	0.2028985507246377	0.062430011198208284
YHR193C	-1	-/-	-347.36985993385315	-23809.972954392433	69	0.058823529411764705	0.2028985507246377	0.06270996640537514
YEL017C-A	-1	-/0	-347.3711370229721	-21194.978595137596	69	0.058577405857740586	0.2028985507246377	0.062989921612542
YIL039W	-1	-/-	-347.4057865142822	-23121.224214315414	69	0.058333333333333334	0.2028985507246377	0.06326987681970885
YDL095W	-1	-/-	-347.4221787452698	-21790.376049637794	69	0.058091286307053944	0.2028985507246377	0.0635498320268757
YGL049C	-1	-/-	-347.48792147636414	-22101.841314554214	69	0.05785123966942149	0.2028985507246377	0.06382978723404255
YOR357C	0	0/-	-347.55089062452316	-35941.527246803045	276	0.05785123966942149	0.2028985507246377	0.06382978723404255
YCR003W	0	0/-	-347.6327494978905	-36523.893606722355	276	0.05785123966942149	0.2028985507246377	0.06382978723404255
YOR176W	0	0/0	-347.692866563797	-38356.12510356307	276	0.05785123966942149	0.2028985507246377	0.06382978723404255
YDL137W	-1	-/0	-347.7327914237976	-22168.879224538803	69	0.05761316872427984	0.2028985507246377	0.0641097424412094
YIL005W	0	0/-	-347.73436057567596	-35840.9656483531	276	0.05761316872427984	0.2028985507246377	0.0641097424412094
YLR390W-A	-1	-/-	-347.91817688941956	-20609.399837493896	69	0.05737704918032787	0.2028985507246377	0.06438969764837627
YMR072W	-1	-/-	-347.9794089794159	-21252.224590301514	69	0.05714285714285714	0.2028985507246377	0.06466965285554312
YGL026C	0	0/0	-348.0815588980913	-36368.74580845237	276	0.05714285714285714	0.2028985507246377	0.06466965285554312
YBR112C	-1	-/-	-348.2425266504288	-21906.62168586254	69	0.056910569105691054	0.2028985507246377	0.06494960806270997
YFL037W	-1	-/-	-348.2847909927368	-22326.60253751278	69	0.05668016194331984	0.2028985507246377	0.06522956326987682
YOR080W	-1	-/-	-348.38243532180786	-22789.61239552498	69	0.056451612903225805	0.2028985507246377	0.06550951847704367
YML074C	-1	-/-	-348.4862530231476	-23862.648683190346	69	0.05622489959839357	0.2028985507246377	0.06578947368421052
YDR354W	0	0/0	-348.52789974212646	-36517.37871018052	276	0.05622489959839357	0.2028985507246377	0.06578947368421052
YCR028C-A	-1	-/-	-348.53402376174927	-21388.535494089127	69	0.056	0.2028985507246377	0.06606942889137737
YDR303C	-1	-/-	-348.53577303886414	-23324.00760948658	69	0.055776892430278883	0.2028985507246377	0.06634938409854424
YLR157W-E	0	0/0	-348.547927737236	-31522.758411884308	276	0.055776892430278883	0.2028985507246377	0.06634938409854424
YGR232W	0	0/0	-348.54813301563263	-35996.2320253551	276	0.055776892430278883	0.2028985507246377	0.06634938409854424
YGL200C	-1	-/-	-348.56070613861084	-21958.858106017113	69	0.05555555555555555	0.2028985507246377	0.06662933930571109
YER177W	-1	-/-	-348.7761595249176	-21411.65607023239	69	0.05533596837944664	0.2028985507246377	0.06690929451287794
YPR166C	0	0/-	-348.897137761116	-36917.87400829792	276	0.05533596837944664	0.2028985507246377	0.06690929451287794
YOR165W	0	0/-	-348.95680713653564	-37163.02124503255	276	0.05533596837944664	0.2028985507246377	0.06690929451287794
YMR200W	-1	-/-	-348.9606635570526	-22415.13684809208	69	0.05511811023622047	0.2028985507246377	0.0671892497200448
YDR497C	0	0/-	-349.04265943169594	-36392.468524843454	276	0.05511811023622047	0.2028985507246377	0.0671892497200448
YLR148W	1	+/+	-349.1919481754303	-21657.560337543488	68	0.058823529411764705	0.21739130434782608	0.0671892497200448
YHR132C	0	0/-	-349.2369459271431	-36436.120847553015	276	0.058823529411764705	0.21739130434782608	0.0671892497200448
YCR017C	0	0/-	-349.2524473667145	-34300.95916083455	276	0.058823529411764705	0.21739130434782608	0.0671892497200448
YMR088C	-1	-/-	-349.25873136520386	-22419.68764591217	69	0.05859375	0.21739130434782608	0.06746920492721165
YHR005C-A	-1	-/-	-349.2728657722473	-21161.47105240822	69	0.058365758754863814	0.21739130434782608	0.0677491601343785
YDR487C	-1	-/-	-349.29854929447174	-22471.182854175568	69	0.05813953488372093	0.21739130434782608	0.06802911534154535
YOR281C	-1	-/-	-349.35327529907227	-23494.793917655945	69	0.05791505791505792	0.21739130434782608	0.0683090705487122
YKL190W	-1	-/-	-349.3909913301468	-21852.756162643433	69	0.057692307692307696	0.21739130434782608	0.06858902575587907
YNL097C-B	0	0/0	-349.4078415632248	-31866.848069131374	276	0.057692307692307696	0.21739130434782608	0.06858902575587907
YGL135W	-1	-/-	-349.44083046913147	-22422.838504076004	69	0.05747126436781609	0.21739130434782608	0.06886898096304592
YBR302C	0	0/-	-349.5221409201622	-37939.22737121582	276	0.05747126436781609	0.21739130434782608	0.06886898096304592
YNL168C	0	0/0	-349.5306202471256	-36641.66231152415	276	0.05747126436781609	0.21739130434782608	0.06886898096304592
YPR088C	-1	-/-	-349.64063119888306	-23007.54486310482	69	0.05725190839694656	0.21739130434782608	0.06914893617021277
YNL243W	-1	-/-	-349.7289025783539	-21851.02883887291	69	0.057034220532319393	0.21739130434782608	0.06942889137737962
YOR332W	1	+/-	-349.8852708339691	-21597.568803310394	68	0.06060606060606061	0.2318840579710145	0.06942889137737962
YOR008C	-1	-/-	-349.9657609462738	-21900.34100294113	69	0.06037735849056604	0.2318840579710145	0.06970884658454647
YDL126C	-1	-/-	-349.9665002822876	-21957.2512665987	69	0.06015037593984962	0.2318840579710145	0.06998880179171332
YNL267W	-1	-/+	-350.01019740104675	-22445.449284791946	69	0.0599250936329588	0.2318840579710145	0.07026875699888017
YLR268W	-1	-/-	-350.22188425064087	-22858.576779842377	69	0.05970149253731343	0.2318840579710145	0.07054871220604703
YEL031W	-1	-/-	-350.2571918964386	-21508.642221212387	69	0.05947955390334572	0.2318840579710145	0.07082866741321389
YGR029W	-1	-/-	-350.260445356369	-21839.741447925568	69	0.05925925925925926	0.2318840579710145	0.07110862262038074
YER180C-A	-1	-/0	-350.3632740974426	-19068.995423793793	69	0.05904059040590406	0.2318840579710145	0.0713885778275476
YFR004W	-1	-/-	-350.37651324272156	-22791.112070083618	69	0.058823529411764705	0.2318840579710145	0.07166853303471445
YDL165W	-1	-/-	-350.48960041999817	-20894.608152151108	69	0.05860805860805861	0.2318840579710145	0.0719484882418813
YLR330W	-1	-/-	-350.52342224121094	-22819.783027410507	69	0.058394160583941604	0.2318840579710145	0.07222844344904815
YGR206W	-1	-/-	-350.5294380187988	-21491.172793865204	69	0.05818181818181818	0.2318840579710145	0.072508398656215
YPR008W	-1	-/-	-350.6227238178253	-23263.32679450512	69	0.057971014492753624	0.2318840579710145	0.07278835386338185
YER146W	-1	-/-	-350.7271354198456	-23134.83397459984	69	0.05776173285198556	0.2318840579710145	0.07306830907054872
YNL104C	0	0/0	-350.74686074256897	-35751.47520664334	276	0.05776173285198556	0.2318840579710145	0.07306830907054872
YFR042W	0	0/-	-350.9416484236717	-36682.467349886894	276	0.05776173285198556	0.2318840579710145	0.07306830907054872
YGR284C	-1	-/-	-351.02358412742615	-22167.830501794815	69	0.05755395683453238	0.2318840579710145	0.07334826427771557
YDR235W	-1	-/-	-351.18851351737976	-22305.62257361412	69	0.05734767025089606	0.2318840579710145	0.07362821948488242
YHR107C	-1	-/-	-351.2017947435379	-22954.194979786873	69	0.05714285714285714	0.2318840579710145	0.07390817469204927
YGR037C	-1	-/-	-351.2336950302124	-21663.09149467945	69	0.05693950177935943	0.2318840579710145	0.07418812989921612
YER057C	0	0/0	-351.36185985803604	-35246.89786207676	276	0.05693950177935943	0.2318840579710145	0.07418812989921612
YJL123C	0	0/0	-351.46105068922043	-35114.09004607797	276	0.05693950177935943	0.2318840579710145	0.07418812989921612
YHR117W	0	0/-	-351.49176758527756	-36065.24486026168	276	0.05693950177935943	0.2318840579710145	0.07418812989921612
YNL189W	0	0/-	-351.67818623781204	-36599.66571909189	276	0.05693950177935943	0.2318840579710145	0.07418812989921612
YIL094C	0	0/0	-351.8708454966545	-38126.2823317647	276	0.05693950177935943	0.2318840579710145	0.07418812989921612
YBL102W	-1	-/-	-352.0229284763336	-21722.20852804184	69	0.05673758865248227	0.2318840579710145	0.07446808510638298
YFL039C	1	+/+	-352.0874590873718	-21788.207242250443	68	0.06007067137809187	0.2463768115942029	0.07446808510638298
YKR030W	0	0/0	-352.0896512269974	-36776.76019999385	276	0.06007067137809187	0.2463768115942029	0.07446808510638298
YOR067C	-1	-/-	-352.10773730278015	-22401.317354679108	69	0.05985915492957746	0.2463768115942029	0.07474804031354983
YBR118W	-1	-/-	-352.2614188194275	-20202.51553082466	69	0.05964912280701754	0.2463768115942029	0.07502799552071669
YBR218C	-1	-/-	-352.3516573905945	-21437.919513225555	69	0.05944055944055944	0.2463768115942029	0.07530795072788354
YOR362C	-1	-/-	-352.4766709804535	-22855.63662981987	69	0.059233449477351915	0.2463768115942029	0.0755879059350504
YKL069W	0	0/-	-352.4781937599182	-35955.01721599698	276	0.059233449477351915	0.2463768115942029	0.0755879059350504
YNL330C	-1	-/-	-352.53624534606934	-23286.389190912247	69	0.059027777777777776	0.2463768115942029	0.07586786114221725
YBR233W-A	-1	-/-	-352.5578989982605	-19947.315507888794	69	0.058823529411764705	0.2463768115942029	0.0761478163493841
YMR214W	-1	-/-	-352.7590091228485	-23118.864023447037	69	0.05862068965517241	0.2463768115942029	0.07642777155655095
YBR086C	-1	-/-	-352.7842240333557	-21122.03018927574	69	0.058419243986254296	0.2463768115942029	0.0767077267637178
YNL135C	-1	-/-	-352.8273947238922	-21537.894349336624	69	0.05821917808219178	0.2463768115942029	0.07698768197088465
YIL126W	-1	-/-	-352.83861017227173	-23688.682631969452	69	0.05802047781569966	0.2463768115942029	0.07726763717805152
YJR045C	-1	-/-	-352.84969997406006	-22351.51383972168	69	0.05782312925170068	0.2463768115942029	0.07754759238521837
YOL148C	-1	-/-	-352.8891520500183	-22685.846911907196	69	0.0576271186440678	0.2463768115942029	0.07782754759238522
YLR447C	1	+/-	-352.90443205833435	-21322.50411105156	68	0.060810810810810814	0.2608695652173913	0.07782754759238522
YDR127W	0	0/0	-352.9388579130173	-35632.15130114555	276	0.060810810810810814	0.2608695652173913	0.07782754759238522
YMR241W	-1	-/-	-353.0101764202118	-24258.61834526062	69	0.06060606060606061	0.2608695652173913	0.07810750279955207
YEL051W	1	+/-	-353.0797996520996	-21924.69480395317	68	0.06375838926174497	0.2753623188405797	0.07810750279955207
YDR062W	-1	-/-	-353.1165566444397	-22239.790005922318	69	0.06354515050167224	0.2753623188405797	0.07838745800671892
YBL100W-C	0	0/0	-353.18816888332367	-31681.752539992332	276	0.06354515050167224	0.2753623188405797	0.07838745800671892
YCL001W	-1	-/-	-353.23477363586426	-21513.115439653397	69	0.06333333333333334	0.2753623188405797	0.07866741321388578
YOR265W	-1	-/-	-353.2916531562805	-22456.39028954506	69	0.06312292358803986	0.2753623188405797	0.07894736842105263
YNL197C	-1	-/-	-353.51056003570557	-21762.449003219604	69	0.06291390728476821	0.2753623188405797	0.07922732362821948
YGR240C	0	0/-	-353.55289736390114	-36271.160082280636	276	0.06291390728476821	0.2753623188405797	0.07922732362821948
YNL121C	-1	-/-	-353.58579897880554	-22696.71802687645	69	0.0627062706270627	0.2753623188405797	0.07950727883538634
YDR084C	0	0/0	-353.638437718153	-37369.93160122633	276	0.0627062706270627	0.2753623188405797	0.07950727883538634
YGR169C-A	0	0/-	-353.6519318819046	-32234.003318727016	276	0.0627062706270627	0.2753623188405797	0.07950727883538634
YGR056W	-1	-/-	-353.76398611068726	-23172.949268341064	69	0.0625	0.2753623188405797	0.0797872340425532
YDL008W	-1	-/-	-353.799946308136	-21837.105588197708	69	0.06229508196721312	0.2753623188405797	0.08006718924972005
YOR187W	-1	-/-	-353.8232641220093	-22990.79382967949	69	0.06209150326797386	0.2753623188405797	0.0803471444568869
YDR373W	0	0/-	-353.83975291252136	-35976.15594059229	276	0.06209150326797386	0.2753623188405797	0.0803471444568869
YDR155C	0	0/-	-353.86188650131226	-35057.82479459047	276	0.06209150326797386	0.2753623188405797	0.0803471444568869
YNL265C	0	0/-	-353.87374234199524	-37905.18540853262	276	0.06209150326797386	0.2753623188405797	0.0803471444568869
YBL047C	-1	-/-	-354.07128727436066	-23656.493367791176	69	0.06188925081433225	0.2753623188405797	0.08062709966405375
YEL058W	0	0/-	-354.2467030286789	-37366.21815827489	276	0.06188925081433225	0.2753623188405797	0.08062709966405375
YBR049C	-1	-/-	-354.2979030609131	-23027.9820227623	69	0.06168831168831169	0.2753623188405797	0.0809070548712206
YBR205W	-1	-/-	-354.3318364620209	-22319.286472797394	69	0.061488673139158574	0.2753623188405797	0.08118701007838745
YKR095W-A	-1	-/-	-354.4692702293396	-19894.732305765152	69	0.06129032258064516	0.2753623188405797	0.0814669652855543
YDL116W	-1	-/-	-354.4723176956177	-23365.105494260788	69	0.06109324758842444	0.2753623188405797	0.08174692049272117
YDR251W	-1	-/-	-354.5928478240967	-22313.031988859177	69	0.060897435897435896	0.2753623188405797	0.08202687569988802
YPR036W	1	+/-	-354.5950171947479	-21463.860844373703	68	0.06389776357827476	0.2898550724637681	0.08202687569988802
YBR127C	1	+/-	-354.671156167984	-20706.798892974854	68	0.06687898089171974	0.30434782608695654	0.08202687569988802
YDL229W	-1	-/-	-354.74403738975525	-21769.043852090836	69	0.06666666666666667	0.30434782608695654	0.08230683090705487
YMR157C	0	0/0	-354.77890914678574	-36656.74951159954	276	0.06666666666666667	0.30434782608695654	0.08230683090705487
YDR099W	-1	-/-	-355.0088794231415	-22350.60492491722	69	0.06645569620253164	0.30434782608695654	0.08258678611422172
YAR003W	-1	-/-	-355.0441405773163	-21986.65611076355	69	0.06624605678233439	0.30434782608695654	0.08286674132138858
YFR024C-A	-1	-/-	-355.0981216430664	-22939.51954293251	69	0.0660377358490566	0.30434782608695654	0.08314669652855543
YLR066W	-1	-/-	-355.1067957878113	-22892.200750112534	69	0.06583072100313479	0.30434782608695654	0.08342665173572228
YFR002W	-1	-/-	-355.2753653526306	-23878.166415691376	69	0.065625	0.30434782608695654	0.08370660694288914
YLR292C	-1	-/-	-355.4003903865814	-23181.929762601852	69	0.06542056074766354	0.30434782608695654	0.083986562150056
YFL048C	-1	-/-	-355.58694076538086	-23020.046708464622	69	0.06521739130434782	0.30434782608695654	0.08426651735722285
YPL234C	1	+/-	-355.64698696136475	-20864.14724636078	68	0.06811145510835913	0.3188405797101449	0.08426651735722285
YKL040C	-1	-/-	-355.64732694625854	-23044.111854076385	69	0.06790123456790123	0.3188405797101449	0.0845464725643897
YPR180W	0	0/-	-355.70070999860764	-37801.97551459074	276	0.06790123456790123	0.3188405797101449	0.0845464725643897
YOR086C	0	0/-	-355.78518575429916	-37293.52247262001	276	0.06790123456790123	0.3188405797101449	0.0845464725643897
YFR032C-A	0	0/-	-355.82251662015915	-37056.70626467466	276	0.06790123456790123	0.3188405797101449	0.0845464725643897
YMR186W	-1	-/-	-355.83125734329224	-20993.939754724503	69	0.06769230769230769	0.3188405797101449	0.08482642777155655
YOL009C	-1	-/-	-356.0161724090576	-22715.015455961227	69	0.06748466257668712	0.3188405797101449	0.0851063829787234
YLR287C-A	0	0/-	-356.12070894241333	-36222.626896202564	276	0.06748466257668712	0.3188405797101449	0.0851063829787234
YCL057W	0	0/0	-356.1491964459419	-36834.00304725766	276	0.06748466257668712	0.3188405797101449	0.0851063829787234
YDR028C	-1	-/-	-356.2334077358246	-22369.04935836792	69	0.0672782874617737	0.3188405797101449	0.08538633818589025
YKR065C	-1	-/-	-356.2754542827606	-21947.98469018936	69	0.06707317073170732	0.3188405797101449	0.0856662933930571
YMR092C	-1	-/-	-356.38520979881287	-23454.773517012596	69	0.0668693009118541	0.3188405797101449	0.08594624860022397
YIL109C	-1	-/-	-356.63887548446655	-22596.529960870743	69	0.06666666666666667	0.3188405797101449	0.08622620380739082
YDR071C	-1	-/-	-356.65899205207825	-21813.946605443954	69	0.06646525679758308	0.3188405797101449	0.08650615901455767
YNR052C	-1	-/-	-356.70960211753845	-22403.51125407219	69	0.06626506024096386	0.3188405797101449	0.08678611422172453
YPL270W	-1	-/-	-356.7146143913269	-22342.634575605392	69	0.06606606606606606	0.3188405797101449	0.08706606942889138
YJL143W	-1	-/-	-356.8548858165741	-21476.91163098812	69	0.0658682634730539	0.3188405797101449	0.08734602463605823
YNL130C-A	0	0/0	-356.9466450214386	-32381.602276563644	276	0.0658682634730539	0.3188405797101449	0.08734602463605823
YKL210W	0	0/-	-356.9914054274559	-36211.38612872362	276	0.0658682634730539	0.3188405797101449	0.08734602463605823
YPR159W	0	0/-	-357.0147533416748	-37101.66769346595	276	0.0658682634730539	0.3188405797101449	0.08734602463605823
YPR188C	-1	-/-	-357.03292512893677	-22438.11700606346	69	0.06567164179104477	0.3188405797101449	0.08762597984322508
YOR290C	-1	-/-	-357.17023825645447	-21645.62210226059	69	0.06547619047619048	0.3188405797101449	0.08790593505039193
YCR036W	0	0/0	-357.275254458189	-38086.87517026067	276	0.06547619047619048	0.3188405797101449	0.08790593505039193
YEL020W-A	-1	-/-	-357.38982367515564	-20829.407603502274	69	0.06528189910979229	0.3188405797101449	0.0881858902575588
YPL118W	-1	-/-	-357.40114855766296	-22034.996833086014	69	0.0650887573964497	0.3188405797101449	0.08846584546472565
YDR035W	0	0/0	-357.412673830986	-37323.00673523545	276	0.0650887573964497	0.3188405797101449	0.08846584546472565
YJR062C	0	0/0	-357.4774289727211	-37178.96597313881	276	0.0650887573964497	0.3188405797101449	0.08846584546472565
YDR142C	-1	-/-	-357.48595356941223	-22908.822109222412	69	0.06489675516224189	0.3188405797101449	0.0887458006718925
YKL039W	0	0/-	-357.505891084671	-38032.909095048904	276	0.06489675516224189	0.3188405797101449	0.0887458006718925
YAL016W	-1	-/-	-357.6344347000122	-21531.58021903038	69	0.06470588235294118	0.3188405797101449	0.08902575587905935
YJR060W	-1	-/-	-357.7454147338867	-23197.78049993515	69	0.06451612903225806	0.3188405797101449	0.0893057110862262
YBR111C	0	0/-	-357.854339659214	-37169.251161932945	276	0.06451612903225806	0.3188405797101449	0.0893057110862262
YOR141C	0	0/-	-357.88768845796585	-37049.57473245263	276	0.06451612903225806	0.3188405797101449	0.0893057110862262
YCR031C	-1	-/-	-357.9203349351883	-23968.091378688812	69	0.06432748538011696	0.3188405797101449	0.08958566629339305
YCR004C	0	0/0	-357.9622048139572	-37671.86020669341	276	0.06432748538011696	0.3188405797101449	0.08958566629339305
YDR268W	-1	-/-	-357.9636290073395	-21539.830531954765	69	0.0641399416909621	0.3188405797101449	0.0898656215005599
YNL084C	-1	-/-	-358.00462460517883	-22438.729931116104	69	0.06395348837209303	0.3188405797101449	0.09014557670772676
YER155C	-1	-/-	-358.03240966796875	-21598.469819307327	69	0.06376811594202898	0.3188405797101449	0.09042553191489362
YBL007C	-1	-/-	-358.0454592704773	-22428.80024075508	69	0.06358381502890173	0.3188405797101449	0.09070548712206047
YDR041W	0	0/-	-358.12083768844604	-36478.934418559074	276	0.06358381502890173	0.3188405797101449	0.09070548712206047
YPL042C	-1	-/-	-358.18473052978516	-22690.717201709747	69	0.06340057636887608	0.3188405797101449	0.09098544232922733
YPR128C	-1	-/-	-358.19705533981323	-22668.80041193962	69	0.06321839080459771	0.3188405797101449	0.09126539753639418
YCL028W	0	0/0	-358.26867377758026	-35424.22051090002	276	0.06321839080459771	0.3188405797101449	0.09126539753639418
YPR108W	-1	-/-	-358.27836894989014	-22481.701100826263	69	0.06303724928366762	0.3188405797101449	0.09154535274356103
YIL041W	0	0/+	-358.2967626154423	-36452.74518594146	276	0.06303724928366762	0.3188405797101449	0.09154535274356103
YDR168W	-1	-/-	-358.2991261482239	-23103.462692022324	69	0.06285714285714286	0.3188405797101449	0.09182530795072788
YOR321W	-1	-/-	-358.33253169059753	-23078.86292743683	69	0.06267806267806268	0.3188405797101449	0.09210526315789473
YIL009C-A	-1	-/-	-358.45904755592346	-21839.20387673378	69	0.0625	0.3188405797101449	0.09238521836506158
YOL145C	-1	-/-	-358.5386118888855	-22762.850383281708	69	0.06232294617563739	0.3188405797101449	0.09266517357222845
YOR087W	-1	-/-	-358.5745117664337	-21891.429492473602	69	0.062146892655367235	0.3188405797101449	0.0929451287793953
YBR254C	-1	-/-	-358.60644125938416	-22026.85426568985	69	0.061971830985915494	0.3188405797101449	0.09322508398656215
YOR184W	0	0/-	-358.6529996097088	-37243.92713794112	276	0.061971830985915494	0.3188405797101449	0.09322508398656215
YKL204W	-1	-/-	-358.7109184265137	-22492.137021780014	69	0.06179775280898876	0.3188405797101449	0.093505039193729
YLR350W	-1	-/-	-358.7494320869446	-23614.823990345	69	0.06162464985994398	0.3188405797101449	0.09378499440089585
YPR103W	-1	-/-	-358.86033177375793	-22377.445547819138	69	0.061452513966480445	0.3188405797101449	0.0940649496080627
YBR229C	0	0/-	-358.9008124470711	-37260.62520688772	276	0.061452513966480445	0.3188405797101449	0.0940649496080627
YCL017C	-1	-/-	-358.91619062423706	-21413.126535892487	69	0.06128133704735376	0.3188405797101449	0.09434490481522956
YDR452W	0	0/0	-358.9461646974087	-36442.026505202055	276	0.06128133704735376	0.3188405797101449	0.09434490481522956
YBR103W	-1	-/-	-358.9533317089081	-23338.212519168854	69	0.06111111111111111	0.3188405797101449	0.09462486002239642
YPR131C	-1	-/-	-359.02499294281006	-21621.460043907166	69	0.060941828254847646	0.3188405797101449	0.09490481522956327
YMR161W	-1	-/-	-359.02931118011475	-22571.623193979263	69	0.06077348066298342	0.3188405797101449	0.09518477043673013
YPR113W	-1	-/-	-359.0934889316559	-22842.17895066738	69	0.06060606060606061	0.3188405797101449	0.09546472564389698
YDR243C	-1	-/-	-359.13634753227234	-22193.285079956055	69	0.06043956043956044	0.3188405797101449	0.09574468085106383
YPL249C-A	0	0/-	-359.28998351097107	-37787.09128963947	276	0.06043956043956044	0.3188405797101449	0.09574468085106383
YBR025C	0	0/-	-359.3590379655361	-37894.877748310566	276	0.06043956043956044	0.3188405797101449	0.09574468085106383
YNL044W	-1	-/-	-359.3657910823822	-22170.64890885353	69	0.06027397260273973	0.3188405797101449	0.09602463605823068
YER094C	-1	-/-	-359.3703844547272	-21734.425189971924	69	0.060109289617486336	0.3188405797101449	0.09630459126539753
YKL013C	-1	-/-	-359.3849036693573	-22574.420348405838	69	0.05994550408719346	0.3188405797101449	0.09658454647256438
YOR232W	-1	-/-	-359.45069646835327	-22231.214411258698	69	0.059782608695652176	0.3188405797101449	0.09686450167973125
YFL018C	-1	-/-	-359.6084477901459	-22813.747480630875	69	0.05962059620596206	0.3188405797101449	0.0971444568868981
YDR166C	-1	-/-	-359.63304257392883	-23310.122921705246	69	0.05945945945945946	0.3188405797101449	0.09742441209406495
YNL131W	-1	-/-	-359.7308225631714	-22135.672820329666	69	0.05929919137466307	0.3188405797101449	0.0977043673012318
YDR100W	0	0/0	-359.73790922760963	-37726.499965041876	276	0.05929919137466307	0.3188405797101449	0.0977043673012318
YNL326C	1	+/+	-359.7770268917084	-22505.493952035904	68	0.06182795698924731	0.3333333333333333	0.0977043673012318
YMR112C	-1	-/-	-359.83909034729004	-22766.666006088257	69	0.06166219839142091	0.3333333333333333	0.09798432250839866
YGR038W	-1	-/-	-359.8893744945526	-22485.074363946915	69	0.06149732620320856	0.3333333333333333	0.0982642777155655
YCR039C	-1	-/-	-359.9861886501312	-21265.229023694992	69	0.06133333333333333	0.3333333333333333	0.09854423292273236
YFL062W	0	0/-	-360.00774347782135	-38500.1559124887	276	0.06133333333333333	0.3333333333333333	0.09854423292273236
YDR272W	-1	-/-	-360.08608531951904	-24468.501919984818	69	0.061170212765957445	0.3333333333333333	0.09882418812989921
YER008C	-1	-/-	-360.10597562789917	-22566.895488500595	69	0.0610079575596817	0.3333333333333333	0.09910414333706608
YOR109W	-1	-/-	-360.12858629226685	-21826.55726790428	69	0.06084656084656084	0.3333333333333333	0.09938409854423293
YML092C	-1	-/-	-360.14359641075134	-22403.649081230164	69	0.06068601583113457	0.3333333333333333	0.09966405375139978
YER063W	0	0/-	-360.3076139688492	-36618.36443552375	276	0.06068601583113457	0.3333333333333333	0.09966405375139978
YGR276C	-1	-/-	-360.3793969154358	-21932.363704919815	69	0.060526315789473685	0.3333333333333333	0.09994400895856663
YOR241W	-1	-/0	-360.41626596450806	-24527.01953804493	69	0.06036745406824147	0.3333333333333333	0.10022396416573348
YJL127C-B	0	0/-	-360.571693778038	-32115.55526638031	276	0.06036745406824147	0.3333333333333333	0.10022396416573348
YGR295C	0	0/-	-360.57891124486923	-37603.33831948042	276	0.06036745406824147	0.3333333333333333	0.10022396416573348
YIL010W	-1	-/-	-360.5968887805939	-22662.1604886055	69	0.060209424083769635	0.3333333333333333	0.10050391937290033
YHR072W-A	-1	-/-	-360.6312074661255	-20014.1709356308	69	0.06005221932114883	0.3333333333333333	0.10078387458006718
YPR024W	-1	-/-	-360.69138264656067	-22930.495233297348	69	0.059895833333333336	0.3333333333333333	0.10106382978723404
YMR062C	0	0/0	-360.7030354142189	-37520.58086192608	276	0.059895833333333336	0.3333333333333333	0.10106382978723404
YBR036C	-1	-/-	-360.7304542064667	-22561.32194542885	69	0.05974025974025974	0.3333333333333333	0.1013437849944009
YJR118C	-1	-/-	-360.76149702072144	-22428.883658647537	69	0.05958549222797927	0.3333333333333333	0.10162374020156775
YKR028W	-1	-/-	-360.81112718582153	-23680.458594322205	69	0.059431524547803614	0.3333333333333333	0.1019036954087346
YOR123C	-1	-/-	-360.9099977016449	-22629.454563617706	69	0.059278350515463915	0.3333333333333333	0.10218365061590146
YCR096C	0	0/-	-360.9243619441986	-36314.90095406771	276	0.059278350515463915	0.3333333333333333	0.10218365061590146
YHR183W	-1	-/-	-360.999813079834	-23146.447888970375	69	0.05912596401028278	0.3333333333333333	0.10246360582306831
YLR077W	0	0/-	-361.07473796606064	-35807.02889859676	276	0.05912596401028278	0.3333333333333333	0.10246360582306831
YJL192C	-1	-/-	-361.09814190864563	-23107.597831964493	69	0.05897435897435897	0.3333333333333333	0.10274356103023516
YER157W	-1	-/-	-361.11985659599304	-23902.03635954857	69	0.058823529411764705	0.3333333333333333	0.10302351623740201
YJR080C	0	0/-	-361.12432849407196	-37587.977628827095	276	0.058823529411764705	0.3333333333333333	0.10302351623740201
YJL054W	-1	-/-	-361.18834352493286	-21964.66055226326	69	0.058673469387755105	0.3333333333333333	0.10330347144456888
YDR328C	1	+/-	-361.19117498397827	-21754.480224132538	68	0.061068702290076333	0.34782608695652173	0.10330347144456888
YER016W	-1	-/-	-361.28267002105713	-22317.2624335289	69	0.06091370558375635	0.34782608695652173	0.10358342665173573
YBR058C	-1	-/-	-361.34473180770874	-22352.3623316288	69	0.060759493670886074	0.34782608695652173	0.10386338185890258
YKL145W	-1	-/-	-361.4134712219238	-22488.0821133852	69	0.06060606060606061	0.34782608695652173	0.10414333706606943
YDR047W	0	0/0	-361.48605102300644	-36336.7068964839	276	0.06060606060606061	0.34782608695652173	0.10414333706606943
YLR204W	0	0/-	-361.5247604250908	-35354.73036882281	276	0.06060606060606061	0.34782608695652173	0.10414333706606943
YOR075W	-1	-/-	-361.5642919540405	-23447.158195495605	69	0.060453400503778336	0.34782608695652173	0.10442329227323628
YBR017C	-1	-/-	-361.68192958831787	-23783.932806134224	69	0.06030150753768844	0.34782608695652173	0.10470324748040313
YOR069W	-1	-/-	-361.73459362983704	-23123.0110976696	69	0.06015037593984962	0.34782608695652173	0.10498320268756998
YDR005C	-1	-/-	-361.8250298500061	-22016.960847616196	69	0.06	0.34782608695652173	0.10526315789473684
YOR217W	-1	-/-	-361.9490213394165	-23620.624997854233	69	0.059850374064837904	0.34782608695652173	0.1055431131019037
YKL015W	-1	-/-	-361.966673374176	-23377.760519742966	69	0.05970149253731343	0.34782608695652173	0.10582306830907055
YPL161C	-1	-/-	-361.99857091903687	-23538.436302900314	69	0.05955334987593052	0.34782608695652173	0.1061030235162374
YAR007C	-1	-/-	-362.0103704929352	-22953.508643388748	69	0.0594059405940594	0.34782608695652173	0.10638297872340426
YDR080W	1	+/+	-362.0173873901367	-22641.82450222969	68	0.06172839506172839	0.36231884057971014	0.10638297872340426
YGL164C	0	0/0	-362.12858414649963	-37568.2538009882	276	0.06172839506172839	0.36231884057971014	0.10638297872340426
YLR208W	-1	-/-	-362.1408362388611	-22194.18364715576	69	0.06157635467980296	0.36231884057971014	0.10666293393057111
YNL192W	-1	-/-	-362.15709471702576	-23217.677116155624	69	0.06142506142506143	0.36231884057971014	0.10694288913773796
YIL116W	0	0/0	-362.16120851039886	-36921.30273139477	276	0.06142506142506143	0.36231884057971014	0.10694288913773796
YOR375C	0	0/0	-362.1722450554371	-37766.21429857612	276	0.06142506142506143	0.36231884057971014	0.10694288913773796
YBL092W	0	0/-	-362.18034541606903	-39346.07484924793	276	0.06142506142506143	0.36231884057971014	0.10694288913773796
YPL028W	-1	-/-	-362.208856344223	-22809.637962579727	69	0.061274509803921566	0.36231884057971014	0.10722284434490481
YDL045C	-1	-/-	-362.3146948814392	-23614.0283370018	69	0.061124694376528114	0.36231884057971014	0.10750279955207166
YPR073C	-1	-/-	-362.32323455810547	-22740.912001132965	69	0.06097560975609756	0.36231884057971014	0.10778275475923853
YJL034W	-1	-/-	-362.40492010116577	-22903.13088274002	69	0.06082725060827251	0.36231884057971014	0.10806270996640538
YHR121W	0	0/0	-362.4633074104786	-37373.68203788996	276	0.06082725060827251	0.36231884057971014	0.10806270996640538
YOL088C	-1	-/-	-362.46947717666626	-23465.804696559906	69	0.06067961165048544	0.36231884057971014	0.10834266517357223
YDR466W	0	0/-	-362.49355804920197	-36720.11556130648	276	0.06067961165048544	0.36231884057971014	0.10834266517357223
YGL221C	0	0/0	-362.53972950577736	-38717.063916027546	276	0.06067961165048544	0.36231884057971014	0.10834266517357223
YBR010W	-1	-/-	-362.67426013946533	-21209.6120595932	69	0.06053268765133172	0.36231884057971014	0.10862262038073908
YIL078W	0	0/-	-362.7493616193533	-40676.145054772496	276	0.06053268765133172	0.36231884057971014	0.10862262038073908
YDR237W	0	0/-	-362.85072034597397	-36740.65202125907	276	0.06053268765133172	0.36231884057971014	0.10862262038073908
YGL065C	-1	-/-	-362.90679454803467	-22923.171181678772	69	0.06038647342995169	0.36231884057971014	0.10890257558790593
YOL027C	-1	-/-	-363.0012049674988	-22430.28876209259	69	0.060240963855421686	0.36231884057971014	0.10918253079507279
YMR054W	1	+/-	-363.0463197231293	-21943.198673963547	68	0.0625	0.37681159420289856	0.10918253079507279
YDR434W	-1	-/-	-363.15074849128723	-21769.5474421978	69	0.06235011990407674	0.37681159420289856	0.10946248600223964
YJL117W	-1	-/-	-363.17265248298645	-21141.380975961685	69	0.06220095693779904	0.37681159420289856	0.10974244120940649
YML010W	-1	-/-	-363.21583104133606	-22286.105257868767	69	0.06205250596658711	0.37681159420289856	0.11002239641657335
YLR166C	-1	-/-	-363.26535415649414	-23266.549874782562	69	0.06190476190476191	0.37681159420289856	0.1103023516237402
YNL239W	-1	-/-	-363.31643438339233	-23875.789026618004	69	0.06175771971496437	0.37681159420289856	0.11058230683090706
YDR236C	-1	-/-	-363.42461037635803	-21504.68787240982	69	0.061611374407582936	0.37681159420289856	0.11086226203807391
YLR396C	1	+/+	-363.43238258361816	-23511.880492448807	68	0.06382978723404255	0.391304347826087	0.11086226203807391
YOR085W	-1	-/-	-363.46255803108215	-22908.531438589096	69	0.06367924528301887	0.391304347826087	0.11114221724524076
YBL041W	-1	-/-	-363.46820425987244	-22686.35009789467	69	0.06352941176470588	0.391304347826087	0.11142217245240761
YFL045C	-1	-/-	-363.54151725769043	-23847.53286600113	69	0.06338028169014084	0.391304347826087	0.11170212765957446
YDR032C	0	0/0	-363.6837161183357	-38481.055312007666	276	0.06338028169014084	0.391304347826087	0.11170212765957446
YER048C	0	0/-	-363.701876103878	-38173.06522232294	276	0.06338028169014084	0.391304347826087	0.11170212765957446
YNL137C	0	0/-	-363.7607676386833	-36573.06150907278	276	0.06338028169014084	0.391304347826087	0.11170212765957446
YOR151C	-1	-/-	-363.8010549545288	-24043.589324235916	69	0.06323185011709602	0.391304347826087	0.11198208286674133
YDR302W	-1	-/-	-363.8681263923645	-22963.191996335983	69	0.0630841121495327	0.391304347826087	0.11226203807390818
YGL238W	-1	-/-	-363.8696858882904	-22900.077617168427	69	0.06293706293706294	0.391304347826087	0.11254199328107503
YBL076C	0	0/-	-363.8840373158455	-41173.696845948696	276	0.06293706293706294	0.391304347826087	0.11254199328107503
YDR170C	-1	-/+	-363.9211411476135	-22588.706678390503	69	0.06279069767441861	0.391304347826087	0.11282194848824188
YMR237W	-1	-/-	-363.9775993824005	-21679.808893680573	69	0.06264501160092807	0.391304347826087	0.11310190369540873
YDL017W	-1	-/-	-364.0060393810272	-23278.011407136917	69	0.0625	0.391304347826087	0.11338185890257559
YDR068W	0	0/0	-364.0552950501442	-35374.468502283096	276	0.0625	0.391304347826087	0.11338185890257559
YLR429W	-1	-/-	-364.0645010471344	-21679.793459415436	69	0.06235565819861432	0.391304347826087	0.11366181410974244
YDR393W	-1	-/-	-364.13893866539	-21676.516644477844	69	0.06221198156682028	0.391304347826087	0.11394176931690929
YDL092W	-1	-/-	-364.14308285713196	-23552.623562812805	69	0.06206896551724138	0.391304347826087	0.11422172452407615
YDL134C	-1	-/+	-364.1969368457794	-22937.32280778885	69	0.06192660550458716	0.391304347826087	0.114501679731243
YGR181W	-1	-/-	-364.2177345752716	-22052.22159719467	69	0.06178489702517163	0.391304347826087	0.11478163493840986
YML041C	-1	-/-	-364.23604941368103	-23680.893456459045	69	0.06164383561643835	0.391304347826087	0.11506159014557671
YHR190W	-1	-/-	-364.25999760627747	-23191.199449062347	69	0.06150341685649203	0.391304347826087	0.11534154535274356
YLR310C	-1	-/-	-364.28129267692566	-22849.95847773552	69	0.06136363636363636	0.391304347826087	0.11562150055991041
YOR209C	-1	-/-	-364.2972197532654	-24563.445614099503	69	0.061224489795918366	0.391304347826087	0.11590145576707726
YMR150C	-1	-/-	-364.3042805194855	-22441.913783550262	69	0.06108597285067873	0.391304347826087	0.11618141097424411
YIL137C	0	0/-	-364.4276329278946	-36712.454614400864	276	0.06108597285067873	0.391304347826087	0.11618141097424411
YGL220W	0	0/-	-364.6167408525944	-37208.69694918394	276	0.06108597285067873	0.391304347826087	0.11618141097424411
YBR052C	0	0/0	-364.62126338481903	-39543.81669810414	276	0.06108597285067873	0.391304347826087	0.11618141097424411
YPL059W	-1	-/-	-364.6565968990326	-22142.020684719086	69	0.060948081264108354	0.391304347826087	0.11646136618141098
YKL046C	-1	-/-	-364.82987236976624	-21529.96614265442	69	0.060810810810810814	0.391304347826087	0.11674132138857783
YIL142W	-1	-/-	-364.8405113220215	-23255.509607315063	69	0.060674157303370786	0.391304347826087	0.11702127659574468
YDR141C	-1	-/-	-364.88498759269714	-21962.38060617447	69	0.06053811659192825	0.391304347826087	0.11730123180291153
YBL037W	0	0/-	-364.9290369153023	-37154.823624163866	276	0.06053811659192825	0.391304347826087	0.11730123180291153
YGR191W	-1	-/-	-364.95524287223816	-23142.13668203354	69	0.06040268456375839	0.391304347826087	0.11758118701007839
YGL106W	-1	-/-	-365.0134415626526	-22979.81925201416	69	0.060267857142857144	0.391304347826087	0.11786114221724524
YPR021C	-1	-/-	-365.0177810192108	-22628.043693065643	69	0.060133630289532294	0.391304347826087	0.11814109742441209
YOR336W	0	0/-	-365.02151638269424	-37880.91695716977	276	0.060133630289532294	0.391304347826087	0.11814109742441209
YLR093C	0	0/+	-365.03021189570427	-38376.85005930066	276	0.060133630289532294	0.391304347826087	0.11814109742441209
YJL004C	-1	-/-	-365.14325308799744	-22577.779347658157	69	0.06	0.391304347826087	0.11842105263157894
YCR008W	-1	-/-	-365.2288885116577	-23051.55058646202	69	0.0598669623059867	0.391304347826087	0.1187010078387458
YKL007W	-1	-/-	-365.2502839565277	-24732.385392665863	69	0.059734513274336286	0.391304347826087	0.11898096304591266
YKL179C	-1	-/-	-365.264901638031	-22942.1150932312	69	0.059602649006622516	0.391304347826087	0.11926091825307951
YNL268W	-1	-/-	-365.3399896621704	-22269.11993074417	69	0.05947136563876652	0.391304347826087	0.11954087346024636
YJR110W	-1	-/-	-365.39033365249634	-24772.220592021942	69	0.05934065934065934	0.391304347826087	0.11982082866741321
YCL043C	-1	-/-	-365.391037940979	-22440.254618167877	69	0.05921052631578947	0.391304347826087	0.12010078387458006
YGR046W	-1	-/-	-365.43558287620544	-23434.78690624237	69	0.05908096280087528	0.391304347826087	0.12038073908174692
YBR196C	-1	-/-	-365.4458158016205	-21961.274876594543	69	0.05895196506550218	0.391304347826087	0.12066069428891378
YFL028C	0	0/-	-365.49382627010345	-37905.871963858604	276	0.05895196506550218	0.391304347826087	0.12066069428891378
YKR048C	-1	-/-	-365.4978141784668	-22186.38726758957	69	0.058823529411764705	0.391304347826087	0.12094064949608063
YNL138W-A	0	0/-	-365.50469994544983	-33504.39225190878	276	0.058823529411764705	0.391304347826087	0.12094064949608063
YMR047C	-1	-/-	-365.5174250602722	-22112.081650733948	69	0.058695652173913045	0.391304347826087	0.12122060470324748
YGL226C-A	-1	-/-	-365.527738571167	-21602.672167301178	69	0.05856832971800434	0.391304347826087	0.12150055991041434
YDL192W	-1	-/-	-365.53213691711426	-22564.869824647903	69	0.05844155844155844	0.391304347826087	0.12178051511758119
YML069W	-1	-/-	-365.74172806739807	-23243.24420762062	69	0.058315334773218146	0.391304347826087	0.12206047032474804
YAL043C	-1	-/-	-365.83259081840515	-22933.38785648346	69	0.05818965517241379	0.391304347826087	0.12234042553191489
YFL005W	-1	-/-	-365.84308767318726	-21153.71441745758	69	0.05806451612903226	0.391304347826087	0.12262038073908174
YMR091C	-1	-/-	-365.87612533569336	-23915.23367714882	69	0.05793991416309013	0.391304347826087	0.1229003359462486
YMR197C	1	+/+	-365.91156673431396	-24668.149311304092	68	0.059957173447537475	0.4057971014492754	0.1229003359462486
YBR151W	0	0/0	-366.01339316368103	-37828.86769786477	276	0.059957173447537475	0.4057971014492754	0.1229003359462486
YGL206C	-1	-/-	-366.0859127044678	-22058.035009145737	69	0.05982905982905983	0.4057971014492754	0.12318029115341546
YFR052W	-1	-/-	-366.1361734867096	-22328.697008132935	69	0.05970149253731343	0.4057971014492754	0.12346024636058231
YNL315C	0	0/-	-366.20322450995445	-37205.25918212533	276	0.05970149253731343	0.4057971014492754	0.12346024636058231
YPL215W	0	0/-	-366.2129718065262	-36450.47325891256	276	0.05970149253731343	0.4057971014492754	0.12346024636058231
YLR420W	0	0/-	-366.314028441906	-37768.32438629866	276	0.05970149253731343	0.4057971014492754	0.12346024636058231
YML129C	-1	-/-	-366.32884097099304	-23492.006920576096	69	0.059574468085106386	0.4057971014492754	0.12374020156774916
YNL154C	-1	-/-	-366.3320982456207	-23433.196107387543	69	0.059447983014861996	0.4057971014492754	0.12402015677491601
YPL053C	-1	-/-	-366.515878200531	-23811.533695697784	69	0.059322033898305086	0.4057971014492754	0.12430011198208286
YGR105W	0	0/0	-366.65203219652176	-37552.76689365506	276	0.059322033898305086	0.4057971014492754	0.12430011198208286
YOL064C	-1	-/-	-366.7053442001343	-23067.973132133484	69	0.05919661733615222	0.4057971014492754	0.12458006718924972
YLL048C	0	0/-	-366.8264651298523	-37248.568325698376	276	0.05919661733615222	0.4057971014492754	0.12458006718924972
YBR289W	-1	-/-	-366.85295820236206	-22558.892142534256	69	0.05907172995780591	0.4057971014492754	0.12486002239641657
YCR042C	-1	-/-	-366.88725304603577	-23176.889186620712	69	0.05894736842105263	0.4057971014492754	0.12513997760358342
YOR175C	0	0/-	-367.0875151157379	-38181.76091733575	276	0.05894736842105263	0.4057971014492754	0.12513997760358342
YMR071C	0	0/0	-367.1611460149288	-36799.51631590724	276	0.05894736842105263	0.4057971014492754	0.12513997760358342
YBR199W	-1	-/-	-367.18909764289856	-23837.847129702568	69	0.058823529411764705	0.4057971014492754	0.12541993281075028
YGR100W	0	0/0	-367.28295600414276	-38460.37513631582	276	0.058823529411764705	0.4057971014492754	0.12541993281075028
YJR086W	-1	-/-	-367.28416323661804	-21935.358231782913	69	0.05870020964360587	0.4057971014492754	0.12569988801791712
YJL121C	-1	-/0	-367.4209270477295	-23556.95093536377	69	0.058577405857740586	0.4057971014492754	0.125979843225084
YAL005C	-1	-/-	-367.45405864715576	-22028.5252597332	69	0.05845511482254697	0.4057971014492754	0.12625979843225085
YLR078C	-1	-/-	-367.4810676574707	-21916.017416477203	69	0.058333333333333334	0.4057971014492754	0.1265397536394177
YOR280C	0	0/0	-367.49347829818726	-37183.786549299955	276	0.058333333333333334	0.4057971014492754	0.1265397536394177
YBL091C-A	0	0/-	-367.53949147462845	-37497.598978459835	276	0.058333333333333334	0.4057971014492754	0.1265397536394177
YIL063C	-1	-/-	-367.57240772247314	-22378.88865494728	69	0.058212058212058215	0.4057971014492754	0.12681970884658456
YKR001C	-1	-/-	-367.5742347240448	-22039.889726877213	69	0.058091286307053944	0.4057971014492754	0.1270996640537514
YDR381W	-1	-/-	-367.59342074394226	-21933.278410434723	69	0.057971014492753624	0.4057971014492754	0.12737961926091826
YEL006W	0	0/-	-367.61404663324356	-36607.96380126476	276	0.057971014492753624	0.4057971014492754	0.12737961926091826
YGR271W	0	0/-	-367.69188940525055	-36491.99873650074	276	0.057971014492753624	0.4057971014492754	0.12737961926091826
YPR105C	-1	-/-	-367.70824694633484	-22823.770644426346	69	0.05785123966942149	0.4057971014492754	0.1276595744680851
YFR025C	0	0/0	-367.82935827970505	-37929.49308350682	276	0.05785123966942149	0.4057971014492754	0.1276595744680851
YJR102C	-1	-/-	-367.90383791923523	-23304.27186179161	69	0.0577319587628866	0.4057971014492754	0.12793952967525196
YLR418C	-1	-/-	-367.96174693107605	-22990.53079032898	69	0.05761316872427984	0.4057971014492754	0.1282194848824188
YDR301W	-1	-/-	-368.1397943496704	-23802.26866364479	69	0.057494866529774126	0.4057971014492754	0.12849944008958566
YGL228W	0	0/-	-368.14962935447693	-38115.36374849081	276	0.057494866529774126	0.4057971014492754	0.12849944008958566
YDL066W	0	0/-	-368.2099879980087	-36552.49519512057	276	0.057494866529774126	0.4057971014492754	0.12849944008958566
YDL195W	-1	-/-	-368.2247745990753	-22739.086347579956	69	0.05737704918032787	0.4057971014492754	0.12877939529675253
YBR297W	-1	-/-	-368.2331295013428	-21712.722967147827	69	0.05725971370143149	0.4057971014492754	0.12905935050391937
YGR261C	-1	-/-	-368.27834367752075	-22657.592374563217	69	0.05714285714285714	0.4057971014492754	0.12933930571108623
YOL077W-A	-1	-/-	-368.31965827941895	-20950.254024505615	69	0.05702647657841141	0.4057971014492754	0.12961926091825307
YIL088C	0	0/-	-368.3241138756275	-38201.4556877017	276	0.05702647657841141	0.4057971014492754	0.12961926091825307
YGR170W	-1	-/-	-368.3488965034485	-23123.863825559616	69	0.056910569105691054	0.4057971014492754	0.12989921612541994
YBR115C	0	0/0	-368.3541978597641	-38603.1137816906	276	0.056910569105691054	0.4057971014492754	0.12989921612541994
YAR002C-A	-1	-/-	-368.42126178741455	-22576.260346651077	69	0.056795131845841784	0.4057971014492754	0.13017917133258677
YGL080W	0	0/-	-368.4345388710499	-38875.01298084855	276	0.056795131845841784	0.4057971014492754	0.13017917133258677
YML058W	-1	-/-	-368.4500684738159	-22889.245948076248	69	0.05668016194331984	0.4057971014492754	0.13045912653975364
YMR284W	-1	-/-	-368.5573854446411	-24587.132635593414	69	0.05656565656565657	0.4057971014492754	0.1307390817469205
YKR088C	0	0/-	-368.57784432172775	-38010.25659006834	276	0.05656565656565657	0.4057971014492754	0.1307390817469205
YNL081C	0	0/-	-368.60889649391174	-37518.31680107117	276	0.05656565656565657	0.4057971014492754	0.1307390817469205
YDL159W-A	0	0/0	-368.66248857975006	-33935.01712447405	276	0.05656565656565657	0.4057971014492754	0.1307390817469205
YGR132C	-1	-/-	-368.67012310028076	-23839.169076681137	69	0.056451612903225805	0.4057971014492754	0.13101903695408734
YML071C	-1	-/-	-368.695641040802	-23107.35499382019	69	0.056338028169014086	0.4057971014492754	0.1312989921612542
YDL078C	-1	-/-	-368.71408915519714	-23566.62446641922	69	0.05622489959839357	0.4057971014492754	0.13157894736842105
YMR158C-A	0	0/0	-368.7379585504532	-33641.66973978281	276	0.05622489959839357	0.4057971014492754	0.13157894736842105
YNL139C	-1	-/-	-368.79068899154663	-22085.189947605133	69	0.056112224448897796	0.4057971014492754	0.1318589025755879
YNL224C	0	0/-	-368.85849007964134	-37530.47325924039	276	0.056112224448897796	0.4057971014492754	0.1318589025755879
YHR083W	-1	-/-	-368.8741543292999	-22498.86226081848	69	0.056	0.4057971014492754	0.13213885778275475
YJR104C	-1	-/-	-369.02354621887207	-21788.809928178787	69	0.05588822355289421	0.4057971014492754	0.1324188129899216
YBL026W	-1	-/-	-369.07689452171326	-22689.343458890915	69	0.055776892430278883	0.4057971014492754	0.13269876819708848
YER112W	-1	-/-	-369.10862612724304	-22951.916071891785	69	0.055666003976143144	0.4057971014492754	0.13297872340425532
YLR274W	-1	-/-	-369.1430010795593	-23551.841723442078	69	0.05555555555555555	0.4057971014492754	0.13325867861142218
YJL053W	-1	-/-	-369.1488072872162	-24905.431195020676	69	0.055445544554455446	0.4057971014492754	0.13353863381858902
YKL196C	-1	-/+	-369.1773958206177	-22924.95969223976	69	0.05533596837944664	0.4057971014492754	0.13381858902575589
YBR087W	-1	-/-	-369.2110855579376	-23519.69866657257	69	0.055226824457593686	0.4057971014492754	0.13409854423292272
YHR073W	-1	-/-	-369.2146978378296	-22776.004879951477	69	0.05511811023622047	0.4057971014492754	0.1343784994400896
YDL004W	-1	-/-	-369.2156608104706	-23219.835071086884	69	0.0550098231827112	0.4057971014492754	0.13465845464725643
YFR013W	-1	-/-	-369.3814435005188	-23461.149580717087	69	0.054901960784313725	0.4057971014492754	0.1349384098544233
YDL053C	0	0/0	-369.3914968967438	-37018.121670514345	276	0.054901960784313725	0.4057971014492754	0.1349384098544233
YPR102C	-1	-/-	-369.4176573753357	-25552.041501641273	69	0.0547945205479452	0.4057971014492754	0.13521836506159016
YDL226C	-1	-/-	-369.4440894126892	-23451.236429452896	69	0.0546875	0.4057971014492754	0.135498320268757
YMR119W	-1	-/-	-369.5911626815796	-23737.22377371788	69	0.05458089668615984	0.4057971014492754	0.13577827547592386
YLR043C	1	+/+	-369.61621618270874	-21887.66024208069	68	0.05642023346303502	0.42028985507246375	0.13577827547592386
YIL036W	-1	-/-	-369.62631607055664	-23307.348630189896	69	0.05631067961165048	0.42028985507246375	0.1360582306830907
YJR134C	0	0/0	-369.6599321961403	-36975.67068660259	276	0.05631067961165048	0.42028985507246375	0.1360582306830907
YGR135W	-1	-/-	-369.6766173839569	-22457.531869888306	69	0.0562015503875969	0.42028985507246375	0.13633818589025756
YJL196C	-1	-/-	-369.73178148269653	-22836.15273118019	69	0.05609284332688588	0.42028985507246375	0.1366181410974244
YNR037C	0	0/-	-369.7977241873741	-37275.50941550732	276	0.05609284332688588	0.42028985507246375	0.1366181410974244
YDR188W	-1	-/-	-369.8626048564911	-22936.114117622375	69	0.055984555984555984	0.42028985507246375	0.13689809630459127
YNL055C	-1	-/-	-369.8897876739502	-22055.379386901855	69	0.055876685934489405	0.42028985507246375	0.13717805151175813
YKL167C	0	0/-	-369.96200609207153	-36555.18559360504	276	0.055876685934489405	0.42028985507246375	0.13717805151175813
YKL058W	-1	-/-	-369.97225689888	-21301.716188669205	69	0.05576923076923077	0.42028985507246375	0.13745800671892497
YMR037C	-1	-/-	-370.0079914331436	-23399.368183851242	69	0.05566218809980806	0.42028985507246375	0.13773796192609183
YJR009C	-1	-/-	-370.044864654541	-22157.654640197754	69	0.05555555555555555	0.42028985507246375	0.13801791713325867
YPL145C	-1	-/-	-370.09054160118103	-23037.910631418228	69	0.055449330783938815	0.42028985507246375	0.13829787234042554
YDL143W	-1	-/-	-370.3619737625122	-22965.14217865467	69	0.05534351145038168	0.42028985507246375	0.13857782754759237
YGL198W	0	0/-	-370.3698419928551	-36672.566068172455	276	0.05534351145038168	0.42028985507246375	0.13857782754759237
YJR005W	0	0/-	-370.37553507089615	-37152.4671433568	276	0.05534351145038168	0.42028985507246375	0.13857782754759237
YMR108W	0	0/0	-370.4140179157257	-38500.29213035107	276	0.05534351145038168	0.42028985507246375	0.13857782754759237
YOR103C	-1	-/-	-370.68701791763306	-21967.443078279495	69	0.05523809523809524	0.42028985507246375	0.13885778275475924
YDR092W	-1	-/-	-370.7131335735321	-23280.169503211975	69	0.055133079847908745	0.42028985507246375	0.1391377379619261
YDL106C	-1	-/-	-370.7938461303711	-23609.530412197113	69	0.05502846299810247	0.42028985507246375	0.13941769316909294
YIL149C	-1	-/-	-370.80643701553345	-23757.734053373337	69	0.054924242424242424	0.42028985507246375	0.1396976483762598
YNR035C	-1	-/-	-370.88063311576843	-23085.102112293243	69	0.054820415879017016	0.42028985507246375	0.13997760358342665
YLR113W	-1	-/-	-370.90319871902466	-22222.41941022873	69	0.05471698113207547	0.42028985507246375	0.1402575587905935
YDR486C	-1	-/-	-370.96311259269714	-23206.574588537216	69	0.054613935969868174	0.42028985507246375	0.14053751399776035
YJR148W	0	0/0	-371.0016545653343	-36851.70871600509	276	0.054613935969868174	0.42028985507246375	0.14053751399776035
YKR016W	0	0/-	-371.0712873339653	-39286.42725479603	276	0.054613935969868174	0.42028985507246375	0.14053751399776035
YAL041W	-1	-/-	-371.1535847187042	-22903.986991405487	69	0.05451127819548872	0.42028985507246375	0.14081746920492721
YGR119C	-1	-/-	-371.16856813430786	-23984.86645770073	69	0.054409005628517824	0.42028985507246375	0.14109742441209405
YBR119W	-1	-/-	-371.21893763542175	-22975.613006591797	69	0.054307116104868915	0.42028985507246375	0.14137737961926092
YDL130W	-1	-/-	-371.2692036628723	-24691.71469759941	69	0.05420560747663551	0.42028985507246375	0.14165733482642778
YGR214W	-1	-/-	-371.3401390314102	-26196.685621500015	69	0.054104477611940295	0.42028985507246375	0.14193729003359462
YLR144C	-1	-/-	-371.3856818675995	-23806.26132917404	69	0.054003724394785846	0.42028985507246375	0.1422172452407615
YMR005W	-1	-/-	-371.4008939266205	-23898.518880844116	69	0.05390334572490706	0.42028985507246375	0.14249720044792832
YKL003C	0	0/-	-371.45751398801804	-37195.116295695305	276	0.05390334572490706	0.42028985507246375	0.14249720044792832
YDL077C	1	+/+	-371.50060510635376	-24061.870280265808	68	0.055658627087198514	0.43478260869565216	0.14249720044792832
YDL145C	-1	-/-	-371.6142842769623	-23971.2956469059	69	0.05555555555555555	0.43478260869565216	0.1427771556550952
YBR227C	0	0/-	-371.66019666194916	-38254.03004792333	276	0.05555555555555555	0.43478260869565216	0.1427771556550952
YDL131W	0	0/0	-371.8721577525139	-38369.30969557166	276	0.05555555555555555	0.43478260869565216	0.1427771556550952
YHR018C	0	0/0	-371.87398505210876	-39167.848304748535	276	0.05555555555555555	0.43478260869565216	0.1427771556550952
YJR044C	-1	-/-	-371.8783600330353	-23829.457227230072	69	0.05545286506469501	0.43478260869565216	0.14305711086226203
YGR254W	1	+/+	-371.96384024620056	-23173.801556825638	68	0.05719557195571956	0.4492753623188406	0.14305711086226203
YOR189W	0	0/-	-371.96832555532455	-36672.09019330144	276	0.05719557195571956	0.4492753623188406	0.14305711086226203
YPL098C	-1	-/-	-371.9741966724396	-22240.900376319885	69	0.0570902394106814	0.4492753623188406	0.1433370660694289
YKL048C	-1	-/-	-372.01163244247437	-23379.407015919685	69	0.05698529411764706	0.4492753623188406	0.14361702127659576
YJL176C	-1	-/-	-372.018123626709	-22570.280848026276	69	0.05688073394495413	0.4492753623188406	0.1438969764837626
YLR209C	0	0/-	-372.1662234067917	-36151.14523226023	276	0.05688073394495413	0.4492753623188406	0.1438969764837626
YHR005C	-1	-/-	-372.18427300453186	-23025.244436740875	69	0.056776556776556776	0.4492753623188406	0.14417693169092946
YKL057C	-1	-/-	-372.202823638916	-23106.900252103806	69	0.056672760511883	0.4492753623188406	0.1444568868980963
YAL051W	-1	-/-	-372.2060317993164	-23341.353013515472	69	0.05656934306569343	0.4492753623188406	0.14473684210526316
YLR305C	1	+/-	-372.32177734375	-22801.099714040756	68	0.058287795992714025	0.463768115942029	0.14473684210526316
YJL183W	-1	-/-	-372.3326573371887	-23730.56776189804	69	0.05818181818181818	0.463768115942029	0.14501679731243
YBR107C	-1	-/-	-372.33271169662476	-22129.517845869064	69	0.05807622504537205	0.463768115942029	0.14529675251959687
YEL047C	0	0/-	-372.3348352909088	-37197.796410143375	276	0.05807622504537205	0.463768115942029	0.14529675251959687
YKL008C	-1	-/-	-372.36954641342163	-23129.473965883255	69	0.057971014492753624	0.463768115942029	0.1455767077267637
YDL100C	-1	-/-	-372.38429379463196	-22384.54389500618	69	0.05786618444846293	0.463768115942029	0.14585666293393057
YJL154C	-1	-/-	-372.52149510383606	-23984.151672124863	69	0.05776173285198556	0.463768115942029	0.14613661814109744
YMR098C	0	0/-	-372.61674070358276	-38119.29369747639	276	0.05776173285198556	0.463768115942029	0.14613661814109744
YJR140C	-1	-/-	-372.68595600128174	-22815.95378923416	69	0.05765765765765766	0.463768115942029	0.14641657334826427
YKL195W	-1	-/-	-372.75954413414	-23810.91355586052	69	0.05755395683453238	0.463768115942029	0.14669652855543114
YHR044C	0	0/0	-372.77456843852997	-36425.462103009224	276	0.05755395683453238	0.463768115942029	0.14669652855543114
YPL273W	0	0/-	-372.9386885166168	-41764.779923796654	276	0.05755395683453238	0.463768115942029	0.14669652855543114
YMR184W	-1	-/-	-372.94227409362793	-23297.782742261887	69	0.05745062836624776	0.463768115942029	0.14697648376259798
YOR230W	-1	-/-	-372.98982787132263	-24272.660419225693	69	0.05734767025089606	0.463768115942029	0.14725643896976484
YMR039C	-1	-/-	-373.00198578834534	-23099.503329753876	69	0.057245080500894455	0.463768115942029	0.14753639417693168
YNL108C	0	0/0	-373.03124663233757	-39315.65635469556	276	0.057245080500894455	0.463768115942029	0.14753639417693168
YHR208W	0	0/0	-373.0316973030567	-40367.723939329386	276	0.057245080500894455	0.463768115942029	0.14753639417693168
YPL129W	-1	-/-	-373.0652918815613	-23930.494469165802	69	0.05714285714285714	0.463768115942029	0.14781634938409854
YNL070W	-1	-/-	-373.14206206798553	-22933.999904990196	69	0.0570409982174688	0.463768115942029	0.1480963045912654
YPL180W	-1	-/-	-373.1652853488922	-22633.816752433777	69	0.05693950177935943	0.463768115942029	0.14837625979843225
YFR009W	-1	-/-	-373.22307324409485	-25161.212799072266	69	0.056838365896980464	0.463768115942029	0.1486562150055991
YJR126C	-1	-/-	-373.238201379776	-23654.475286602974	69	0.05673758865248227	0.463768115942029	0.14893617021276595
YDR385W	-1	-/-	-373.2477021217346	-22563.20626449585	69	0.05663716814159292	0.463768115942029	0.14921612541993282
YDR424C	-1	-/-	-373.29868817329407	-22380.103429079056	69	0.05653710247349823	0.463768115942029	0.14949608062709965
YNL257C	-1	-/-	-373.32809352874756	-22679.17454791069	69	0.0564373897707231	0.463768115942029	0.14977603583426652
YGL161C	0	0/0	-373.33616703748703	-39160.02673727274	276	0.0564373897707231	0.463768115942029	0.14977603583426652
YDR468C	0	0/-	-373.340739607811	-36632.21744406223	276	0.0564373897707231	0.463768115942029	0.14977603583426652
YPL221W	-1	-/-	-373.3711447715759	-24002.079348802567	69	0.056338028169014086	0.463768115942029	0.15005599104143338
YBR193C	-1	-/-	-373.39565658569336	-23242.193732738495	69	0.056239015817223195	0.463768115942029	0.15033594624860022
YGR209C	1	+/+	-373.41386699676514	-23719.964641571045	68	0.05789473684210526	0.4782608695652174	0.15033594624860022
YML004C	-1	-/-	-373.5380697250366	-24802.57586812973	69	0.05779334500875657	0.4782608695652174	0.1506159014557671
YDR422C	-1	-/-	-373.63426423072815	-23028.986606121063	69	0.057692307692307696	0.4782608695652174	0.15089585666293392
YLR450W	-1	-/-	-373.68139839172363	-23401.962154865265	69	0.05759162303664921	0.4782608695652174	0.1511758118701008
YLL018C	0	0/-	-373.6955841779709	-38410.88279438019	276	0.05759162303664921	0.4782608695652174	0.1511758118701008
YIL076W	-1	-/-	-373.699303150177	-22795.164418935776	69	0.05749128919860627	0.4782608695652174	0.15145576707726763
YKL206C	-1	-/0	-373.71966552734375	-23042.070026159286	69	0.057391304347826085	0.4782608695652174	0.1517357222844345
YJL001W	-1	-/-	-373.7204933166504	-23308.829527378082	69	0.057291666666666664	0.4782608695652174	0.15201567749160133
YFR021W	1	+/+	-373.7939438819885	-22281.06805729866	68	0.058925476603119586	0.4927536231884058	0.15201567749160133
YDL090C	-1	-/0	-373.81028628349304	-22873.492427110672	69	0.058823529411764705	0.4927536231884058	0.1522956326987682
YMR113W	-1	-/0	-373.83158135414124	-22967.65950155258	69	0.05872193436960276	0.4927536231884058	0.15257558790593506
YER021W	-1	-/-	-373.8813707828522	-22553.43087053299	69	0.05862068965517241	0.4927536231884058	0.1528555431131019
YJL039C	-1	-/-	-373.88246393203735	-24280.352759361267	69	0.058519793459552494	0.4927536231884058	0.15313549832026876
YKL018W	-1	-/-	-373.9302055835724	-23573.31313061714	69	0.058419243986254296	0.4927536231884058	0.1534154535274356
YGR063C	-1	-/-	-374.00210642814636	-23562.28352880478	69	0.058319039451114926	0.4927536231884058	0.15369540873460247
YOR117W	-1	-/-	-374.0386965274811	-22917.437327623367	69	0.05821917808219178	0.4927536231884058	0.1539753639417693
YBL003C	-1	-/-	-374.1365737915039	-21971.71333670616	69	0.05811965811965812	0.4927536231884058	0.15425531914893617
YOR343W-B	-1	-/-	-374.1535782814026	-19770.97357749939	69	0.05802047781569966	0.4927536231884058	0.15453527435610304
YDR164C	-1	-/-	-374.1952440738678	-22323.08917284012	69	0.05792163543441227	0.4927536231884058	0.15481522956326987
YBL089W	0	0/-	-374.27642953395844	-37337.12700229883	276	0.05792163543441227	0.4927536231884058	0.15481522956326987
YHR174W	1	+/+	-374.3532340526581	-23716.423605442047	68	0.05952380952380952	0.5072463768115942	0.15481522956326987
YDR145W	-1	-/-	-374.39810156822205	-23687.681574344635	69	0.059422750424448216	0.5072463768115942	0.15509518477043674
YLR293C	-1	-/-	-374.41478937864304	-24929.488457143307	69	0.059322033898305086	0.5072463768115942	0.15537513997760358
YCL012C	0	0/0	-374.4322385787964	-33000.384659171104	276	0.059322033898305086	0.5072463768115942	0.15537513997760358
YPL096C-A	-1	-/-	-374.4504075050354	-20437.228612422943	69	0.05922165820642978	0.5072463768115942	0.15565509518477044
YDR261C-D	-1	-/-	-374.5247001647949	-19774.566183567047	69	0.05912162162162162	0.5072463768115942	0.15593505039193728
YIL124W	-1	-/-	-374.5298182964325	-24314.450670480728	69	0.05902192242833052	0.5072463768115942	0.15621500559910415
YGL257C	-1	-/-	-374.5378541946411	-22546.680043697357	69	0.058922558922558925	0.5072463768115942	0.15649496080627098
YER172C	-1	-/-	-374.7623851299286	-23815.537415266037	69	0.058823529411764705	0.5072463768115942	0.15677491601343785
YFL002W-B	-1	-/-	-374.7796058654785	-19809.932507514954	69	0.0587248322147651	0.5072463768115942	0.1570548712206047
YDR427W	-1	-/-	-374.7985897064209	-22788.773134708405	69	0.05862646566164154	0.5072463768115942	0.15733482642777155
YGR262C	-1	-/-	-374.8219256401062	-23231.018657684326	69	0.05852842809364549	0.5072463768115942	0.15761478163493842
YGL195W	-1	-/-	-374.8331422805786	-22963.195091724396	69	0.05843071786310518	0.5072463768115942	0.15789473684210525
YDR135C	-1	-/+	-374.8422236442566	-22238.72431087494	69	0.058333333333333334	0.5072463768115942	0.15817469204927212
YDL006W	-1	-/-	-374.859361410141	-23347.854355335236	69	0.05823627287853577	0.5072463768115942	0.15845464725643896
YDR477W	-1	-/-	-374.87210512161255	-22803.155908346176	69	0.05813953488372093	0.5072463768115942	0.15873460246360582
YGR109W-B	-1	-/-	-374.93789625167847	-19759.55639743805	69	0.05804311774461028	0.5072463768115942	0.1590145576707727
YGL124C	-1	-/-	-375.03497982025146	-24779.275813102722	69	0.057947019867549666	0.5072463768115942	0.15929451287793953
YML072C	0	0/-	-375.0460946559906	-36682.15710246563	276	0.057947019867549666	0.5072463768115942	0.15929451287793953
YLR020C	-1	-/-	-375.098952293396	-23632.727531433105	69	0.05785123966942149	0.5072463768115942	0.1595744680851064
YDR051C	0	0/-	-375.1212428808212	-37170.60892051458	276	0.05785123966942149	0.5072463768115942	0.1595744680851064
YLR021W	0	0/-	-375.15543633699417	-37553.024893164635	276	0.05785123966942149	0.5072463768115942	0.1595744680851064
YBR048W	-1	-/-	-375.1558165550232	-25226.84533381462	69	0.057755775577557754	0.5072463768115942	0.15985442329227323
YMR220W	-1	-/-	-375.17458510398865	-22742.940756082535	69	0.057660626029654036	0.5072463768115942	0.1601343784994401
YBR293W	-1	-/-	-375.2647559642792	-23635.581291675568	69	0.05756578947368421	0.5072463768115942	0.16041433370660693
YGL115W	-1	-/-	-375.3880832195282	-22306.188054084778	69	0.05747126436781609	0.5072463768115942	0.1606942889137738
YOR159C	-1	-/-	-375.40701961517334	-23167.237840414047	69	0.05737704918032787	0.5072463768115942	0.16097424412094066
YBR035C	-1	-/-	-375.4073145389557	-22826.60151076317	69	0.057283142389525366	0.5072463768115942	0.1612541993281075
YBR249C	0	0/0	-375.4273797273636	-41189.60724800825	276	0.057283142389525366	0.5072463768115942	0.1612541993281075
YMR158W	0	0/-	-375.4320567846298	-37816.75875681639	276	0.057283142389525366	0.5072463768115942	0.1612541993281075
YEL044W	0	0/-	-375.44689536094666	-37105.94253012538	276	0.057283142389525366	0.5072463768115942	0.1612541993281075
YNL098C	-1	-/-	-375.44816637039185	-23491.599769830704	69	0.05718954248366013	0.5072463768115942	0.16153415453527437
YFR010W	0	0/-	-375.47682350873947	-38272.73992305994	276	0.05718954248366013	0.5072463768115942	0.16153415453527437
YMR188C	-1	-/-	-375.4843158721924	-22653.279194831848	69	0.057096247960848286	0.5072463768115942	0.1618141097424412
YIL030C	-1	-/-	-375.55589413642883	-22864.005620718002	69	0.057003257328990226	0.5072463768115942	0.16209406494960807
YMR028W	0	0/-	-375.5825795531273	-37116.31965786219	276	0.057003257328990226	0.5072463768115942	0.16209406494960807
YOL122C	-1	-/-	-375.59804344177246	-22953.776885032654	69	0.056910569105691054	0.5072463768115942	0.1623740201567749
YDL088C	-1	-/-	-375.6610014438629	-23092.973707914352	69	0.056818181818181816	0.5072463768115942	0.16265397536394177
YEL001C	0	0/0	-375.7494985461235	-39215.090025007725	276	0.056818181818181816	0.5072463768115942	0.16265397536394177
YLR190W	-1	-/-	-375.75360202789307	-22802.691514015198	69	0.05672609400324149	0.5072463768115942	0.1629339305711086
YNR050C	0	0/0	-375.75401109457016	-41104.3686722219	276	0.05672609400324149	0.5072463768115942	0.1629339305711086
YHR024C	-1	-/-	-375.86305952072144	-22477.07274413109	69	0.05663430420711974	0.5072463768115942	0.16321388577827547
YLR442C	-1	-/-	-375.8812620639801	-23113.445636034012	69	0.05654281098546042	0.5072463768115942	0.16349384098544234
YDR363W-A	-1	-/-	-375.918244600296	-22142.471103191376	69	0.056451612903225805	0.5072463768115942	0.16377379619260918
YPL099C	0	0/-	-375.9552078843117	-37127.14680880308	276	0.056451612903225805	0.5072463768115942	0.16377379619260918
YNL049C	-1	-/-	-375.98374128341675	-22426.60469865799	69	0.05636070853462158	0.5072463768115942	0.16405375139977604
YBL006C	-1	-/-	-375.9940097332001	-22246.892459392548	69	0.05627009646302251	0.5072463768115942	0.16433370660694288
YDR036C	-1	-/-	-375.99669313430786	-22528.883929014206	69	0.056179775280898875	0.5072463768115942	0.16461366181410975
YOR149C	-1	-/-	-376.01561164855957	-22914.238790988922	69	0.05608974358974359	0.5072463768115942	0.16489361702127658
YGR076C	0	0/-	-376.02421283721924	-36744.46181458235	276	0.05608974358974359	0.5072463768115942	0.16489361702127658
YNL054W-B	-1	-/-	-376.0916872024536	-19826.67834854126	69	0.056	0.5072463768115942	0.16517357222844345
YNL054W-A	-1	-/-	-376.1132092475891	-19847.343980312347	69	0.05591054313099041	0.5072463768115942	0.16545352743561031
YIL048W	1	+/+	-376.1235828399658	-23215.807510614395	68	0.05741626794258373	0.5217391304347826	0.16545352743561031
YKL137W	0	0/-	-376.1282285451889	-37633.876748889685	276	0.05741626794258373	0.5217391304347826	0.16545352743561031
YBL017C	-1	-/-	-376.22618556022644	-22978.241944551468	69	0.05732484076433121	0.5217391304347826	0.16573348264277715
YBR014C	0	0/-	-376.2561405599117	-38814.489855885506	276	0.05732484076433121	0.5217391304347826	0.16573348264277715
YDR518W	-1	-/-	-376.2962989807129	-24256.502856492996	69	0.057233704292527825	0.5217391304347826	0.16601343784994402
YKL214C	-1	-/-	-376.34187388420105	-22381.116502046585	69	0.05714285714285714	0.5217391304347826	0.16629339305711086
YCL050C	0	0/-	-376.3422304689884	-38375.24096426368	276	0.05714285714285714	0.5217391304347826	0.16629339305711086
YML012W	-1	-/-	-376.3445529937744	-22230.32571530342	69	0.05705229793977813	0.5217391304347826	0.16657334826427772
YER080W	0	0/0	-376.36138540506363	-36815.65748512745	276	0.05705229793977813	0.5217391304347826	0.16657334826427772
YJL044C	0	0/0	-376.3710487484932	-37276.8301166296	276	0.05705229793977813	0.5217391304347826	0.16657334826427772
YDR210C-C	-1	-/-	-376.4232997894287	-19843.38455915451	69	0.056962025316455694	0.5217391304347826	0.16685330347144456
YDR289C	-1	-/-	-376.44737124443054	-23067.059135198593	69	0.05687203791469194	0.5217391304347826	0.16713325867861142
YML024W	-1	-/-	-376.4560499191284	-25436.236089229584	69	0.056782334384858045	0.5217391304347826	0.1674132138857783
YDR265W	-1	-/-	-376.47195982933044	-22868.812644720078	69	0.05669291338582677	0.5217391304347826	0.16769316909294513
YDR034C-C	-1	-/-	-376.5453734397888	-19816.380283355713	69	0.05660377358490566	0.5217391304347826	0.167973124300112
YGL066W	-1	-/-	-376.5659625530243	-23706.04036283493	69	0.0565149136577708	0.5217391304347826	0.16825307950727883
YLR256W-A	-1	-/-	-376.58871126174927	-19860.194252967834	69	0.05642633228840126	0.5217391304347826	0.1685330347144457
YGR161W-B	-1	-/-	-376.59490442276	-19836.530415058136	69	0.056338028169014086	0.5217391304347826	0.16881298992161253
YHR114W	-1	-/-	-376.61482191085815	-23818.873313188553	69	0.05625	0.5217391304347826	0.1690929451287794
YLR421C	0	0/-	-376.6752066016197	-38935.691028386354	276	0.05625	0.5217391304347826	0.1690929451287794
YDR210C-D	-1	-/-	-376.67671155929565	-19825.647196292877	69	0.056162246489859596	0.5217391304347826	0.16937290033594624
YDR182W	-1	-/-	-376.7016613483429	-22858.125041484833	69	0.056074766355140186	0.5217391304347826	0.1696528555431131
YLR157C-A	-1	-/-	-376.7060704231262	-19872.610124588013	69	0.05598755832037325	0.5217391304347826	0.16993281075027997
YBL101W-B	-1	-/-	-376.7060704231262	-19872.610124588013	69	0.055900621118012424	0.5217391304347826	0.1702127659574468
YHL009W-A	-1	-/-	-376.7060708999634	-19872.610124588013	69	0.05581395348837209	0.5217391304347826	0.17049272116461367
YNL284C-A	-1	-/-	-376.706072807312	-19872.610124588013	69	0.05572755417956656	0.5217391304347826	0.1707726763717805
YBL001C	0	0/0	-376.70884799957275	-36873.89027330279	276	0.05572755417956656	0.5217391304347826	0.1707726763717805
YBR210W	-1	-/-	-376.72647070884705	-22230.922322511673	69	0.05564142194744977	0.5217391304347826	0.17105263157894737
YNR030W	-1	-/-	-376.73348331451416	-22690.5841524601	69	0.05555555555555555	0.5217391304347826	0.1713325867861142
YLR227W-B	-1	-/-	-376.73494052886963	-19824.29813861847	69	0.05546995377503852	0.5217391304347826	0.17161254199328108
YDR177W	-1	-/-	-376.7465400695801	-22691.934562683105	69	0.055384615384615386	0.5217391304347826	0.17189249720044794
YBR245C	-1	-/-	-376.7792706489563	-24919.287311792374	69	0.055299539170506916	0.5217391304347826	0.17217245240761478
YOR343W-A	-1	-/-	-376.7808585166931	-19817.794225215912	69	0.05521472392638037	0.5217391304347826	0.17245240761478164
YMR089C	-1	-/-	-376.8526632785797	-23188.183742523193	69	0.055130168453292494	0.5217391304347826	0.17273236282194848
YAL023C	-1	-/-	-376.9239649772644	-23922.866018772125	69	0.05504587155963303	0.5217391304347826	0.17301231802911535
YNL118C	-1	-/-	-376.9576246738434	-22128.389011859894	69	0.0549618320610687	0.5217391304347826	0.17329227323628218
YCR080W	-1	-/-	-376.98570442199707	-19850.42658519745	69	0.054878048780487805	0.5217391304347826	0.17357222844344905
YGR230W	-1	-/-	-377.022958278656	-23330.613945007324	69	0.0547945205479452	0.5217391304347826	0.1738521836506159
YDR458C	0	0/0	-377.034740626812	-37843.64748752117	276	0.0547945205479452	0.5217391304347826	0.1738521836506159
YDL007W	-1	-/-	-377.06995129585266	-23906.609642982483	69	0.0547112462006079	0.5217391304347826	0.17413213885778275
YDR093W	-1	-/-	-377.15143370628357	-22755.53713965416	69	0.054628224582701064	0.5217391304347826	0.17441209406494962
YDR305C	0	0/-	-377.1740845441818	-35859.02374690771	276	0.054628224582701064	0.5217391304347826	0.17441209406494962
YCL011C	-1	-/-	-377.1869080066681	-23348.877615332603	69	0.05454545454545454	0.5217391304347826	0.17469204927211646
YMR205C	0	0/-	-377.1922777593136	-36964.8106624037	276	0.05454545454545454	0.5217391304347826	0.17469204927211646
YER137C-A	-1	-/-	-377.2414245605469	-19842.080115795135	69	0.05446293494704992	0.5217391304347826	0.17497200447928332
YNL306W	0	0/-	-377.25442361831665	-36750.60546922684	276	0.05446293494704992	0.5217391304347826	0.17497200447928332
YBR287W	0	0/0	-377.2761760354042	-39131.09872345626	276	0.05446293494704992	0.5217391304347826	0.17497200447928332
YGR202C	-1	-/-	-377.2876920700073	-22727.002306222916	69	0.054380664652567974	0.5217391304347826	0.17525195968645016
YMR043W	-1	-/-	-377.3410212993622	-22552.73308444023	69	0.05429864253393665	0.5217391304347826	0.17553191489361702
YNL027W	-1	-/-	-377.4258506298065	-24420.089918375015	69	0.05421686746987952	0.5217391304347826	0.17581187010078386
YPR198W	-1	-/-	-377.4397909641266	-22996.289256334305	69	0.05413533834586466	0.5217391304347826	0.17609182530795073
YIL018W	-1	-/-	-377.4475028514862	-23961.767011404037	69	0.05405405405405406	0.5217391304347826	0.1763717805151176
YKL140W	-1	-/-	-377.4739305973053	-24123.241904497147	69	0.053973013493253376	0.5217391304347826	0.17665173572228443
YBL055C	-1	-/-	-377.5236439704895	-22999.104085445404	69	0.05389221556886228	0.5217391304347826	0.1769316909294513
YLR403W	-1	-/-	-377.54849219322205	-23331.847947359085	69	0.053811659192825115	0.5217391304347826	0.17721164613661813
YDR410C	0	0/-	-377.54987493157387	-37940.83075025678	276	0.053811659192825115	0.5217391304347826	0.17721164613661813
YLR096W	-1	-/-	-377.5527672767639	-23473.361416578293	69	0.05373134328358209	0.5217391304347826	0.177491601343785
YGL190C	-1	-/+	-377.613076210022	-22876.299006462097	69	0.05365126676602087	0.5217391304347826	0.17777155655095184
YER086W	0	0/0	-377.61894154548645	-38361.730690181255	276	0.05365126676602087	0.5217391304347826	0.17777155655095184
YML067C	-1	-/-	-377.6341552734375	-22288.13778281212	69	0.05357142857142857	0.5217391304347826	0.1780515117581187
YJR033C	1	+/-	-377.66635513305664	-24254.857351779938	68	0.0549777117384844	0.5362318840579711	0.1780515117581187
YOR311C	0	0/-	-377.67136490345	-38180.02662885189	276	0.0549777117384844	0.5362318840579711	0.1780515117581187
YDL046W	-1	-/-	-377.68182158470154	-23882.484154462814	69	0.05489614243323442	0.5362318840579711	0.17833146696528557
YPR189W	-1	-/-	-377.6978611946106	-22841.285172462463	69	0.054814814814814816	0.5362318840579711	0.1786114221724524
YBL082C	-1	-/-	-377.70870423316956	-23327.62413740158	69	0.05473372781065089	0.5362318840579711	0.17889137737961927
YER012W	-1	-/-	-377.70967388153076	-22881.842646360397	69	0.05465288035450517	0.5362318840579711	0.1791713325867861
YBR121C	-1	-/-	-377.7181305885315	-25615.687992572784	69	0.05457227138643068	0.5362318840579711	0.17945128779395297
YOR323C	0	0/0	-377.7886402308941	-39613.52462643385	276	0.05457227138643068	0.5362318840579711	0.17945128779395297
YGR155W	-1	-/-	-377.7929353713989	-22728.861361265182	69	0.054491899852724596	0.5362318840579711	0.1797312430011198
YDR284C	-1	-/-	-377.83790826797485	-23887.15862417221	69	0.054411764705882354	0.5362318840579711	0.18001119820828668
YNL026W	-1	-/-	-377.88965797424316	-24009.14387202263	69	0.05433186490455213	0.5362318840579711	0.18029115341545351
YHR017W	0	0/0	-377.90697342157364	-38940.410792052746	276	0.05433186490455213	0.5362318840579711	0.18029115341545351
YBL050W	1	+/+	-377.9084758758545	-23712.59423160553	68	0.05571847507331378	0.5507246376811594	0.18029115341545351
YDR067C	0	0/-	-377.92329132556915	-37330.147691488266	276	0.05571847507331378	0.5507246376811594	0.18029115341545351
YDR174W	-1	-/-	-377.9314115047455	-22448.191447257996	69	0.055636896046852125	0.5507246376811594	0.18057110862262038
YDR276C	-1	-/-	-377.95156812667847	-22775.14362502098	69	0.05555555555555555	0.5507246376811594	0.18085106382978725
YMR012W	-1	-/-	-377.9715964794159	-23140.852704524994	69	0.05547445255474453	0.5507246376811594	0.18113101903695408
YPL083C	-1	-/-	-377.99524211883545	-22684.320361852646	69	0.05539358600583091	0.5507246376811594	0.18141097424412095
YHR199C-A	0	0/-	-378.00936782360077	-33109.98501706123	276	0.05539358600583091	0.5507246376811594	0.18141097424412095
YGR027W-B	-1	-/-	-378.0856103897095	-19863.357539653778	69	0.055312954876273655	0.5507246376811594	0.18169092945128779
YDR295C	-1	-/-	-378.15927624702454	-23970.351268291473	69	0.055232558139534885	0.5507246376811594	0.18197088465845465
YPL048W	-1	-/-	-378.2520146369934	-22557.45083117485	69	0.055152394775036286	0.5507246376811594	0.1822508398656215
YPL061W	-1	-/-	-378.30784606933594	-22733.539573669434	69	0.05507246376811594	0.5507246376811594	0.18253079507278835
YNL180C	0	0/-	-378.35343462228775	-36359.73574858904	276	0.05507246376811594	0.5507246376811594	0.18253079507278835
YIL115C	-1	-/-	-378.3564305305481	-22776.684665441513	69	0.05499276410998553	0.5507246376811594	0.18281075027995522
YML068W	0	0/-	-378.43683636188507	-39192.92122077942	276	0.05499276410998553	0.5507246376811594	0.18281075027995522
YLR389C	0	0/-	-378.4780812859535	-38694.381392896175	276	0.05499276410998553	0.5507246376811594	0.18281075027995522
YCL030C	0	0/0	-378.54025489091873	-38664.13630589843	276	0.05499276410998553	0.5507246376811594	0.18281075027995522
YDR261W-B	-1	-/-	-378.5870723724365	-19859.67624282837	69	0.05491329479768786	0.5507246376811594	0.18309070548712206
YMR168C	-1	-/-	-378.5944766998291	-23929.008892059326	69	0.05483405483405483	0.5507246376811594	0.18337066069428892
YDR525W-A	0	0/-	-378.6545794606209	-37544.05188521743	276	0.05483405483405483	0.5507246376811594	0.18337066069428892
YBR166C	0	0/0	-378.68517929315567	-38561.7826154232	276	0.05483405483405483	0.5507246376811594	0.18337066069428892
YJR058C	0	0/-	-378.72827726602554	-36592.51228368282	276	0.05483405483405483	0.5507246376811594	0.18337066069428892
YKL056C	-1	-/-	-378.7297191619873	-24061.304527759552	69	0.05475504322766571	0.5507246376811594	0.18365061590145576
YML021C	-1	-/-	-378.74745750427246	-23846.964478492737	69	0.05467625899280575	0.5507246376811594	0.18393057110862263
YIL169C	0	0/-	-378.7541500926018	-34990.010690391064	276	0.05467625899280575	0.5507246376811594	0.18393057110862263
YKR003W	-1	-/-	-378.80201268196106	-23716.776175260544	69	0.05459770114942529	0.5507246376811594	0.18421052631578946
YDR153C	-1	-/-	-378.82584738731384	-24988.75950860977	69	0.054519368723098996	0.5507246376811594	0.18449048152295633
YJL097W	0	0/-	-378.8316668868065	-38809.88811084628	276	0.054519368723098996	0.5507246376811594	0.18449048152295633
YLR133W	-1	-/-	-378.8560094833374	-24103.814316511154	69	0.054441260744985676	0.5507246376811594	0.18477043673012317
YML086C	-1	-/-	-378.8624083995819	-22648.84495806694	69	0.05436337625178827	0.5507246376811594	0.18505039193729003
YCR095C	0	0/0	-378.95644253492355	-38156.33093440533	276	0.05436337625178827	0.5507246376811594	0.18505039193729003
YLR371W	-1	-/-	-379.12513756752014	-23364.332879066467	69	0.054285714285714284	0.5507246376811594	0.1853303471444569
YDR224C	-1	-/-	-379.1449649333954	-22477.308421611786	69	0.05420827389443652	0.5507246376811594	0.18561030235162373
YDR148C	-1	-/-	-379.1622235774994	-23971.96228337288	69	0.05413105413105413	0.5507246376811594	0.1858902575587906
YGL142C	-1	-/-	-379.21631932258606	-23131.722321748734	69	0.05405405405405406	0.5507246376811594	0.18617021276595744
YML078W	-1	-/-	-379.27478551864624	-22052.808631181717	69	0.05397727272727273	0.5507246376811594	0.1864501679731243
YPL051W	-1	-/-	-379.30605387687683	-23243.657678604126	69	0.05390070921985816	0.5507246376811594	0.18673012318029114
YOR118W	0	0/0	-379.36926609277725	-37624.22700446844	276	0.05390070921985816	0.5507246376811594	0.18673012318029114
YKR095W	-1	-/-	-379.3938820362091	-23609.784287929535	69	0.053824362606232294	0.5507246376811594	0.187010078387458
YPR033C	-1	-/-	-379.4330222606659	-25741.30833053589	69	0.05374823196605375	0.5507246376811594	0.18729003359462487
YFR014C	-1	-/-	-379.4625618457794	-24763.953455924988	69	0.05367231638418079	0.5507246376811594	0.1875699888017917
YLR262C	-1	-/+	-379.5166115760803	-22318.677755117416	69	0.0535966149506347	0.5507246376811594	0.18784994400895857
YOL042W	-1	-/-	-379.5551073551178	-21944.03396487236	69	0.05352112676056338	0.5507246376811594	0.1881298992161254
YBR146W	0	0/-	-379.5873106122017	-37506.79383921623	276	0.05352112676056338	0.5507246376811594	0.1881298992161254
YDR310C	-1	-/-	-379.60652804374695	-23063.31663918495	69	0.053445850914205346	0.5507246376811594	0.18840985442329228
YBR122C	0	0/-	-379.63075840473175	-37993.12212944031	276	0.053445850914205346	0.5507246376811594	0.18840985442329228
YNR031C	-1	-/-	-379.69953632354736	-22723.067653417587	69	0.05337078651685393	0.5507246376811594	0.18868980963045912
YOR156C	-1	-/-	-379.7356653213501	-23260.669932842255	69	0.05329593267882188	0.5507246376811594	0.18896976483762598
YOR257W	-1	-/-	-379.7724645137787	-23021.01282310486	69	0.05322128851540616	0.5507246376811594	0.18924972004479285
YBL005W-B	-1	-/-	-379.77974557876587	-20836.98115682602	69	0.05314685314685315	0.5507246376811594	0.18952967525195968
YDR233C	0	0/-	-379.8079531490803	-38973.567544817924	276	0.05314685314685315	0.5507246376811594	0.18952967525195968
YBR176W	0	0/-	-379.82631623744965	-37407.57993990183	276	0.05314685314685315	0.5507246376811594	0.18952967525195968
YHR079C-B	-1	-/-	-379.86670875549316	-20370.30556488037	69	0.05307262569832402	0.5507246376811594	0.18980963045912655
YBR281C	0	0/0	-379.9414986371994	-39215.26868700981	276	0.05307262569832402	0.5507246376811594	0.18980963045912655
YOR278W	0	0/0	-379.9507027864456	-37927.34750878811	276	0.05307262569832402	0.5507246376811594	0.18980963045912655
YOR147W	-1	-/-	-379.98342084884644	-23510.372687339783	69	0.05299860529986053	0.5507246376811594	0.1900895856662934
YNL048W	-1	-/-	-380.01670813560486	-23130.73534321785	69	0.052924791086350974	0.5507246376811594	0.19036954087346025
YGR101W	-1	-/-	-380.0235085487366	-23430.35773086548	69	0.05285118219749652	0.5507246376811594	0.1906494960806271
YLR097C	-1	-/-	-380.1787919998169	-24192.851319789886	69	0.05277777777777778	0.5507246376811594	0.19092945128779396
YPL013C	0	0/-	-380.2191376686096	-36087.05386561155	276	0.05277777777777778	0.5507246376811594	0.19092945128779396
YML111W	0	0/-	-380.22949385643005	-37906.521505355835	276	0.05277777777777778	0.5507246376811594	0.19092945128779396
YGR094W	-1	-/-	-380.233172416687	-25090.859052419662	69	0.052704576976421634	0.5507246376811594	0.1912094064949608
YHR053C	-1	-/-	-380.26409125328064	-22807.12466454506	69	0.05263157894736842	0.5507246376811594	0.19148936170212766
YNR022C	0	0/-	-380.33237686753273	-37926.47509688139	276	0.05263157894736842	0.5507246376811594	0.19148936170212766
YOR045W	-1	-/-	-380.36571764945984	-22804.187777280807	69	0.05255878284923928	0.5507246376811594	0.19176931690929452
YKL176C	-1	-/-	-380.3706576824188	-23014.03000664711	69	0.052486187845303865	0.5507246376811594	0.19204927211646136
YDR329C	-1	-/-	-380.3832576274872	-24965.990347146988	69	0.05241379310344828	0.5507246376811594	0.19232922732362823
YGL130W	-1	-/-	-380.3846640586853	-23609.892159223557	69	0.05234159779614325	0.5507246376811594	0.19260918253079506
YOR194C	-1	-/-	-380.4283790588379	-22475.343456983566	69	0.052269601100412656	0.5507246376811594	0.19288913773796193
YLR089C	0	0/0	-380.44327837228775	-37435.62297567725	276	0.052269601100412656	0.5507246376811594	0.19288913773796193
YMR046C	-1	-/-	-380.4434642791748	-20795.822240829468	69	0.0521978021978022	0.5507246376811594	0.19316909294512877
YDR267C	0	0/-	-380.5052407383919	-38531.8110140264	276	0.0521978021978022	0.5507246376811594	0.19316909294512877
YMR297W	0	0/-	-380.5444238781929	-40414.64413404465	276	0.0521978021978022	0.5507246376811594	0.19316909294512877
YMR314W	-1	-/-	-380.6263692378998	-22712.714557886124	69	0.05212620027434842	0.5507246376811594	0.19344904815229563
YGR163W	-1	-/-	-380.63532972335815	-22683.633821964264	69	0.052054794520547946	0.5507246376811594	0.1937290033594625
YJR161C	0	0/-	-380.6461112499237	-38780.90470743179	276	0.052054794520547946	0.5507246376811594	0.1937290033594625
YCR082W	-1	-/-	-380.74593210220337	-22595.98982524872	69	0.05198358413132695	0.5507246376811594	0.19400895856662934
YNL229C	-1	-/-	-380.7479057312012	-23202.571499824524	69	0.05191256830601093	0.5507246376811594	0.1942889137737962
YDR378C	-1	-/-	-380.76032972335815	-22718.95850110054	69	0.05184174624829468	0.5507246376811594	0.19456886898096304
YMR212C	-1	-/0	-380.76092624664307	-23779.03261756897	69	0.051771117166212535	0.5507246376811594	0.1948488241881299
YPL060W	-1	-/-	-380.7879481315613	-24042.145269870758	69	0.05170068027210884	0.5507246376811594	0.19512877939529674
YJL217W	0	0/0	-380.7902098298073	-36814.313340455294	276	0.05170068027210884	0.5507246376811594	0.19512877939529674
YPL179W	-1	-/-	-380.8071949481964	-23431.218760728836	69	0.051630434782608696	0.5507246376811594	0.1954087346024636
YOR104W	0	0/0	-380.8408071398735	-37524.30173191428	276	0.051630434782608696	0.5507246376811594	0.1954087346024636
YGR036C	-1	-/-	-380.87107515335083	-23052.616015434265	69	0.051560379918588875	0.5507246376811594	0.19568868980963047
YML055W	-1	-/-	-381.0045790672302	-23542.592573404312	69	0.051490514905149054	0.5507246376811594	0.1959686450167973
YER050C	0	0/-	-381.0311042666435	-37636.19917815924	276	0.051490514905149054	0.5507246376811594	0.1959686450167973
YOR070C	0	0/0	-381.0515493750572	-38419.01802051067	276	0.051490514905149054	0.5507246376811594	0.1959686450167973
YHR026W	1	+/-	-381.0986444950104	-22117.20226597786	68	0.05277401894451962	0.5652173913043478	0.1959686450167973
YLR312W-A	0	0/-	-381.1100660562515	-38062.1790753603	276	0.05277401894451962	0.5652173913043478	0.1959686450167973
YLR167W	-1	-/-	-381.15610671043396	-24913.98281955719	69	0.052702702702702706	0.5652173913043478	0.19624860022396418
YDL120W	-1	-/-	-381.17137455940247	-23740.074325084686	69	0.05263157894736842	0.5652173913043478	0.196528555431131
YPR149W	0	0/+	-381.19609159231186	-38730.364162147045	276	0.05263157894736842	0.5652173913043478	0.196528555431131
YJR034W	0	0/-	-381.1998136639595	-37770.88482964039	276	0.05263157894736842	0.5652173913043478	0.196528555431131
YNR028W	0	0/-	-381.2576783299446	-39636.8317027688	276	0.05263157894736842	0.5652173913043478	0.196528555431131
YBR111W-A	-1	-/-	-381.25836753845215	-21098.735867023468	69	0.05256064690026954	0.5652173913043478	0.19680851063829788
YMR193W	0	0/-	-381.3294084072113	-37169.97224462032	276	0.05256064690026954	0.5652173913043478	0.19680851063829788
YDR027C	-1	-/-	-381.34641671180725	-24334.597845315933	69	0.052489905787348586	0.5652173913043478	0.19708846584546472
YOR163W	0	0/-	-381.4148073196411	-38843.42937326431	276	0.052489905787348586	0.5652173913043478	0.19708846584546472
YJL073W	-1	-/-	-381.49619126319885	-24050.156900405884	69	0.05241935483870968	0.5652173913043478	0.19736842105263158
YOR124C	0	0/-	-381.5046035051346	-39381.111858427525	276	0.05241935483870968	0.5652173913043478	0.19736842105263158
YHR115C	-1	-/-	-381.54573011398315	-23408.77439045906	69	0.052348993288590606	0.5652173913043478	0.19764837625979842
YDR308C	-1	-/-	-381.5704891681671	-23144.703378677368	69	0.05227882037533512	0.5652173913043478	0.19792833146696528
YEL038W	0	0/0	-381.58870816230774	-37233.13081842661	276	0.05227882037533512	0.5652173913043478	0.19792833146696528
YKL152C	-1	-/-	-381.5924291610718	-23567.44505214691	69	0.05220883534136546	0.5652173913043478	0.19820828667413215
YLR240W	1	+/+	-381.60473585128784	-26040.989312410355	68	0.053475935828877004	0.5797101449275363	0.19820828667413215
YPL075W	-1	-/-	-381.67299365997314	-25020.44223999977	69	0.0534045393858478	0.5797101449275363	0.198488241881299
YER072W	1	+/+	-381.6961932182312	-23220.902647018433	68	0.05466666666666667	0.5942028985507246	0.198488241881299
YDR512C	-1	-/-	-381.80128288269043	-23568.749987363815	69	0.05459387483355526	0.5942028985507246	0.19876819708846585
YFL046W	0	0/-	-381.8117998242378	-37815.6074616313	276	0.05459387483355526	0.5942028985507246	0.19876819708846585
YDR454C	0	0/-	-381.89754247665405	-39872.44913089275	276	0.05459387483355526	0.5942028985507246	0.19876819708846585
YLR265C	-1	-/-	-382.0283455848694	-22444.637946367264	69	0.05452127659574468	0.5942028985507246	0.1990481522956327
YDR517W	-1	-/-	-382.04992723464966	-23047.263867378235	69	0.05444887118193891	0.5942028985507246	0.19932810750279956
YPR069C	0	0/-	-382.07229524850845	-40505.80981040001	276	0.05444887118193891	0.5942028985507246	0.19932810750279956
YOL038W	-1	-/-	-382.0927767753601	-22714.19358778	69	0.054376657824933686	0.5942028985507246	0.1996080627099664
YDR296W	-1	-/-	-382.12170362472534	-22600.5204911232	69	0.054304635761589407	0.5942028985507246	0.19988801791713326
YDR320C	-1	-/-	-382.126656293869	-24785.20039987564	69	0.05423280423280423	0.5942028985507246	0.20016797312430012
YKL059C	-1	-/-	-382.1333668231964	-23147.732199668884	69	0.05416116248348745	0.5942028985507246	0.20044792833146696
YDR034C	0	0/-	-382.1596536040306	-38264.254006266594	276	0.05416116248348745	0.5942028985507246	0.20044792833146696
YER182W	0	0/0	-382.1955989599228	-39155.99967095256	276	0.05416116248348745	0.5942028985507246	0.20044792833146696
YBR024W	-1	-/-	-382.21986055374146	-23361.483568668365	69	0.05408970976253298	0.5942028985507246	0.20072788353863383
YDL219W	0	0/0	-382.26936584711075	-39628.497884869576	276	0.05408970976253298	0.5942028985507246	0.20072788353863383
YMR079W	-1	-/-	-382.36202895641327	-25286.308938980103	69	0.05401844532279315	0.5942028985507246	0.20100783874580067
YLR005W	-1	-/-	-382.36619210243225	-23837.036729335785	69	0.05394736842105263	0.5942028985507246	0.20128779395296753
YDR456W	1	+/+	-382.38130736351013	-22549.05438065529	68	0.05519053876478318	0.6086956521739131	0.20128779395296753
YMR273C	-1	-/-	-382.4121923446655	-23007.516587734222	69	0.05511811023622047	0.6086956521739131	0.20156774916013437
YOR174W	-1	-/-	-382.4980208873749	-23985.32810139656	69	0.05504587155963303	0.6086956521739131	0.20184770436730123
YBR081C	-1	-/-	-382.5614891052246	-24610.535319566727	69	0.0549738219895288	0.6086956521739131	0.20212765957446807
YLR207W	-1	-/-	-382.58647203445435	-24819.81402015686	69	0.054901960784313725	0.6086956521739131	0.20240761478163494
YBR125C	0	0/-	-382.59376245737076	-38840.95310652256	276	0.054901960784313725	0.6086956521739131	0.20240761478163494
YJR099W	0	0/-	-382.67882937192917	-37727.20957481861	276	0.054901960784313725	0.6086956521739131	0.20240761478163494
YPR089W	0	0/0	-382.72001230716705	-37786.31519788504	276	0.054901960784313725	0.6086956521739131	0.20240761478163494
YOR014W	-1	-/+	-382.73564767837524	-24386.564419031143	69	0.05483028720626632	0.6086956521739131	0.2026875699888018
YDR292C	-1	-/-	-382.74166893959045	-23813.369309186935	69	0.054758800521512385	0.6086956521739131	0.20296752519596864
YBL071W-A	-1	-/-	-382.8637843132019	-21580.49568605423	69	0.0546875	0.6086956521739131	0.2032474804031355
YER089C	-1	-/-	-382.93341732025146	-22467.10665178299	69	0.054616384915474644	0.6086956521739131	0.20352743561030234
YGL084C	-1	-/-	-382.93545508384705	-23034.762852430344	69	0.05454545454545454	0.6086956521739131	0.2038073908174692
YJR051W	0	0/-	-383.03430593013763	-38094.623333752155	276	0.05454545454545454	0.6086956521739131	0.2038073908174692
YJL096W	0	0/-	-383.1550160050392	-38502.00556576252	276	0.05454545454545454	0.6086956521739131	0.2038073908174692
YBR212W	-1	-/-	-383.1721897125244	-24470.621098160744	69	0.054474708171206226	0.6086956521739131	0.20408734602463605
YLR286C	-1	-/-	-383.1733787059784	-22792.159178972244	69	0.054404145077720206	0.6086956521739131	0.2043673012318029
YKR006C	0	0/-	-383.1757112145424	-37818.67744833231	276	0.054404145077720206	0.6086956521739131	0.2043673012318029
YJR001W	-1	-/-	-383.178462266922	-23015.873663902283	69	0.054333764553686936	0.6086956521739131	0.20464725643896978
YBR100W	-1	-/-	-383.18946599960327	-20612.299787521362	69	0.05426356589147287	0.6086956521739131	0.20492721164613661
YBR173C	-1	-/-	-383.24399042129517	-23492.725167036057	69	0.05419354838709677	0.6086956521739131	0.20520716685330348
YDL178W	-1	-/-	-383.34379172325134	-23185.925250291824	69	0.05412371134020619	0.6086956521739131	0.20548712206047032
YPL045W	1	+/+	-383.3543872833252	-24384.431987047195	68	0.055341055341055344	0.6231884057971014	0.20548712206047032
YLR249W	-1	-/-	-383.36123752593994	-25686.568398952484	69	0.055269922879177376	0.6231884057971014	0.20576707726763718
YJL138C	-1	-/-	-383.3690905570984	-24918.29924106598	69	0.055198973042362	0.6231884057971014	0.20604703247480402
YGL155W	-1	-/0	-383.4581980705261	-24441.77213525772	69	0.05512820512820513	0.6231884057971014	0.20632698768197089
YDR368W	0	0/-	-383.5090563297272	-39877.33674651384	276	0.05512820512820513	0.6231884057971014	0.20632698768197089
YDL171C	0	0/0	-383.5909375548363	-38424.20983701944	276	0.05512820512820513	0.6231884057971014	0.20632698768197089
YOL034W	-1	-/-	-383.59276056289673	-24298.88019132614	69	0.05505761843790013	0.6231884057971014	0.20660694288913775
YLR150W	-1	-/-	-383.62167739868164	-25570.00017786026	69	0.054987212276214836	0.6231884057971014	0.2068868980963046
YBR162W-A	0	0/-	-383.6383345425129	-38960.777404516935	276	0.054987212276214836	0.6231884057971014	0.2068868980963046
YDL147W	-1	-/-	-383.65574193000793	-24340.769058942795	69	0.05491698595146871	0.6231884057971014	0.20716685330347145
YOR171C	-1	-/-	-383.6896142959595	-23329.489025831223	69	0.0548469387755102	0.6231884057971014	0.2074468085106383
YMR298W	-1	-/-	-383.75155448913574	-21896.3660299778	69	0.05477707006369427	0.6231884057971014	0.20772676371780516
YDR341C	-1	-/-	-383.7614986896515	-25046.23464679718	69	0.054707379134860054	0.6231884057971014	0.208006718924972
YGL202W	0	0/0	-383.8158231973648	-39266.559034347534	276	0.054707379134860054	0.6231884057971014	0.208006718924972
YJL008C	-1	-/-	-383.864949464798	-24036.007595539093	69	0.054637865311308764	0.6231884057971014	0.20828667413213886
YNL090W	-1	-/-	-383.86509823799133	-24764.43593466282	69	0.05456852791878172	0.6231884057971014	0.2085666293393057
YKL126W	-1	-/-	-383.883421421051	-23504.4341878891	69	0.05449936628643853	0.6231884057971014	0.20884658454647256
YGL046W	-1	-/-	-383.9767236709595	-20607.918558597565	69	0.05443037974683544	0.6231884057971014	0.20912653975363943
YJL030W	-1	-/-	-384.0322678089142	-22773.931458234787	69	0.05436156763590392	0.6231884057971014	0.20940649496080627
YGR070W	-1	-/-	-384.05643343925476	-24179.908942699432	69	0.054292929292929296	0.6231884057971014	0.20968645016797313
YKR067W	-1	-/-	-384.12004947662354	-24535.09497833252	69	0.05422446406052964	0.6231884057971014	0.20996640537513997
YPR043W	0	0/-	-384.1228801012039	-39983.282564908266	276	0.05422446406052964	0.6231884057971014	0.20996640537513997
YGL040C	0	0/0	-384.1256005167961	-37907.624067783356	276	0.05422446406052964	0.6231884057971014	0.20996640537513997
YJL165C	-1	-/-	-384.1507604122162	-23988.60923743248	69	0.05415617128463476	0.6231884057971014	0.21024636058230683
YOR089C	-1	-/+	-384.1569471359253	-23520.18590116501	69	0.05408805031446541	0.6231884057971014	0.21052631578947367
YDR031W	0	0/-	-384.1593207716942	-39953.51246210933	276	0.05408805031446541	0.6231884057971014	0.21052631578947367
YHR179W	0	0/0	-384.1811048388481	-39382.5105830431	276	0.05408805031446541	0.6231884057971014	0.21052631578947367
YGR231C	-1	-/-	-384.2018332481384	-23047.313502073288	69	0.05402010050251256	0.6231884057971014	0.21080627099664054
YNL051W	-1	-/-	-384.23175740242004	-24175.459941864014	69	0.053952321204516936	0.6231884057971014	0.2110862262038074
YJL062W	-1	-/-	-384.32117438316345	-24069.50784611702	69	0.05388471177944862	0.6231884057971014	0.21136618141097424
YDL065C	-1	-/-	-384.3285460472107	-22572.17111849785	69	0.05381727158948686	0.6231884057971014	0.2116461366181411
YAL035W	-1	-/-	-384.37144565582275	-24791.560433864594	69	0.05375	0.6231884057971014	0.21192609182530794
YJR122W	0	0/-	-384.3796719312668	-38769.129976570606	276	0.05375	0.6231884057971014	0.21192609182530794
YKL092C	-1	-/-	-384.4059166908264	-24496.095497846603	69	0.05368289637952559	0.6231884057971014	0.2122060470324748
YOR127W	-1	-/-	-384.41616010665894	-23457.81905579567	69	0.05361596009975062	0.6231884057971014	0.21248600223964165
YBR012W-B	-1	-/-	-384.4350919723511	-20530.612780570984	69	0.053549190535491904	0.6231884057971014	0.2127659574468085
YKL053C-A	-1	-/-	-384.4628310203552	-23008.68463253975	69	0.053482587064676616	0.6231884057971014	0.21304591265397538
YGR253C	-1	-/-	-384.51239705085754	-22761.82079219818	69	0.05341614906832298	0.6231884057971014	0.21332586786114222
YOR324C	0	0/-	-384.52464842796326	-39495.1816855669	276	0.05341614906832298	0.6231884057971014	0.21332586786114222
YMR266W	-1	-/-	-384.54690384864807	-23161.91808605194	69	0.05334987593052109	0.6231884057971014	0.21360582306830908
YGR085C	-1	-/-	-384.61051750183105	-25943.4390001297	69	0.05328376703841388	0.6231884057971014	0.21388577827547592
YER170W	0	0/-	-384.63961017131805	-38403.63396555185	276	0.05328376703841388	0.6231884057971014	0.21388577827547592
YDR337W	-1	-/-	-384.71856331825256	-22819.93092107773	69	0.053217821782178217	0.6231884057971014	0.21416573348264278
YGL011C	-1	-/-	-384.786217212677	-23139.413783073425	69	0.05315203955500618	0.6231884057971014	0.21444568868980962
YPL208W	-1	-/-	-384.8848445415497	-24260.749136447906	69	0.05308641975308642	0.6231884057971014	0.2147256438969765
YPL189C-A	0	0/-	-384.8911522626877	-33999.55696487427	276	0.05308641975308642	0.6231884057971014	0.2147256438969765
YLR138W	-1	-/-	-384.93149518966675	-23035.77938246727	69	0.0530209617755857	0.6231884057971014	0.21500559910414332
YHR103W	0	0/-	-384.9385771751404	-36821.08411061764	276	0.0530209617755857	0.6231884057971014	0.21500559910414332
YDR200C	-1	-/-	-385.00754141807556	-24797.447707653046	69	0.05295566502463054	0.6231884057971014	0.2152855543113102
YML008C	-1	-/-	-385.0404634475708	-24272.288100242615	69	0.05289052890528905	0.6231884057971014	0.21556550951847706
YKL193C	-1	-/-	-385.09072709083557	-26181.788601875305	69	0.052825552825552825	0.6231884057971014	0.2158454647256439
YDL236W	-1	-/0	-385.0958375930786	-23615.54729962349	69	0.05276073619631902	0.6231884057971014	0.21612541993281076
YOL030W	0	0/-	-385.18199676275253	-39725.188105523586	276	0.05276073619631902	0.6231884057971014	0.21612541993281076
YPL178W	-1	-/-	-385.2290999889374	-24006.971841812134	69	0.05269607843137255	0.6231884057971014	0.2164053751399776
YJL128C	-1	-/-	-385.34167098999023	-23247.454159021378	69	0.05263157894736842	0.6231884057971014	0.21668533034714446
YHR207C	0	0/-	-385.35342675447464	-39026.01869875193	276	0.05263157894736842	0.6231884057971014	0.21668533034714446
YBR288C	-1	-/-	-385.38266944885254	-23207.44124031067	69	0.05256723716381418	0.6231884057971014	0.2169652855543113
YOL089C	-1	-/-	-385.3838760852814	-24362.2862033844	69	0.052503052503052504	0.6231884057971014	0.21724524076147816
YDR207C	-1	-/-	-385.4446687698364	-23650.940371990204	69	0.0524390243902439	0.6231884057971014	0.21752519596864503
YPR082C	-1	-/-	-385.481662273407	-22577.099893808365	69	0.05237515225334957	0.6231884057971014	0.21780515117581187
YKR087C	-1	-/-	-385.4945809841156	-23991.67531299591	69	0.052311435523114354	0.6231884057971014	0.21808510638297873
YAL029C	-1	-/-	-385.512549161911	-24187.598292946815	69	0.05224787363304982	0.6231884057971014	0.21836506159014557
YBR263W	0	0/-	-385.54922968149185	-38128.943940877914	276	0.05224787363304982	0.6231884057971014	0.21836506159014557
YHL030W	0	0/-	-385.5558224916458	-38436.601007819176	276	0.05224787363304982	0.6231884057971014	0.21836506159014557
YLR404W	0	0/-	-385.55639535188675	-37892.621338546276	276	0.05224787363304982	0.6231884057971014	0.21836506159014557
YDR139C	0	0/-	-385.6279275417328	-37809.30492427945	276	0.05224787363304982	0.6231884057971014	0.21836506159014557
YKL138C-A	-1	-/-	-385.6532688140869	-20907.01955127716	69	0.05218446601941747	0.6231884057971014	0.21864501679731244
YJL145W	-1	-/-	-385.66163206100464	-25979.74219918251	69	0.052121212121212124	0.6231884057971014	0.21892497200447927
YDR016C	-1	-/-	-385.67804741859436	-22392.790447473526	69	0.05205811138014528	0.6231884057971014	0.21920492721164614
YMR192W	-1	-/-	-385.693101644516	-22731.022394418716	69	0.05199516324062878	0.6231884057971014	0.21948488241881298
YNL177C	-1	-/-	-385.73154878616333	-22411.890649795532	69	0.051932367149758456	0.6231884057971014	0.21976483762597984
YIL062C	-1	-/-	-385.73340463638306	-22935.62163925171	69	0.05186972255729795	0.6231884057971014	0.2200447928331467
YGL210W-A	-1	-/-	-385.7435507774353	-20562.590499401093	69	0.051807228915662654	0.6231884057971014	0.22032474804031354
YDL076C	-1	-/-	-385.74391889572144	-23419.739095687866	69	0.05174488567990373	0.6231884057971014	0.2206047032474804
YNL336W	0	0/-	-385.75671660900116	-39434.904028475285	276	0.05174488567990373	0.6231884057971014	0.2206047032474804
YDR494W	-1	-/-	-385.7660791873932	-23493.412179470062	69	0.051682692307692304	0.6231884057971014	0.22088465845464725
YDL005C	-1	-/-	-385.7782416343689	-24659.52864575386	69	0.05162064825930372	0.6231884057971014	0.2211646136618141
YGL186C	0	0/-	-385.7834939956665	-37148.11218672991	276	0.05162064825930372	0.6231884057971014	0.2211646136618141
YKL101W	-1	-/-	-385.8460781574249	-23465.321757555008	69	0.05155875299760192	0.6231884057971014	0.22144456886898095
YPL206C	-1	-/-	-385.8566300868988	-24796.03605222702	69	0.05149700598802395	0.6231884057971014	0.22172452407614782
YOR354C	-1	-/-	-385.89416575431824	-23214.546065807343	69	0.05143540669856459	0.6231884057971014	0.22200447928331468
YLR026C	-1	-/-	-385.895840883255	-24501.129219532013	69	0.05137395459976105	0.6231884057971014	0.22228443449048152
YNL293W	-1	-/-	-385.9230840206146	-25561.84861755371	69	0.0513126491646778	0.6231884057971014	0.22256438969764838
YLR360W	-1	-/-	-385.9273433685303	-23407.50494980812	69	0.05125148986889154	0.6231884057971014	0.22284434490481522
YNL041C	-1	-/-	-385.9331638813019	-24579.97043299675	69	0.05119047619047619	0.6231884057971014	0.2231243001119821
YGL038C	-1	-/-	-385.96193408966064	-23807.528556585312	69	0.05112960760998811	0.6231884057971014	0.22340425531914893
YJR133W	0	0/-	-385.9850494861603	-38213.96509331465	276	0.05112960760998811	0.6231884057971014	0.22340425531914893
YJR094W-A	0	0/-	-386.0070118904114	-39615.20309865475	276	0.05112960760998811	0.6231884057971014	0.22340425531914893
YMR278W	0	0/-	-386.0180575847626	-40590.28966534138	276	0.05112960760998811	0.6231884057971014	0.22340425531914893
YKL042W	-1	-/-	-386.0227105617523	-23256.488053560257	69	0.0510688836104513	0.6231884057971014	0.2236842105263158
YKL094W	0	0/-	-386.11687284708023	-41189.80151504278	276	0.0510688836104513	0.6231884057971014	0.2236842105263158
YDL142C	-1	-/-	-386.12573289871216	-25158.00097465515	69	0.051008303677342826	0.6231884057971014	0.22396416573348266
YCR026C	-1	-/-	-386.23478269577026	-22205.104998350143	69	0.0509478672985782	0.6231884057971014	0.2242441209406495
YOL100W	-1	-/-	-386.24399042129517	-25659.246455669403	69	0.05088757396449704	0.6231884057971014	0.22452407614781636
YDR086C	-1	-/-	-386.373583316803	-23861.803378582	69	0.0508274231678487	0.6231884057971014	0.2248040313549832
YBR222C	0	0/-	-386.4159650206566	-39565.180516183376	276	0.0508274231678487	0.6231884057971014	0.2248040313549832
YOR326W	1	+/+	-386.4757478237152	-24148.878430604935	68	0.05194805194805195	0.6376811594202898	0.2248040313549832
YMR289W	0	0/-	-386.534913957119	-38232.78339523077	276	0.05194805194805195	0.6376811594202898	0.2248040313549832
YKL065C	0	0/-	-386.55583250522614	-42556.64320099354	276	0.05194805194805195	0.6376811594202898	0.2248040313549832
YGL253W	-1	-/-	-386.59866642951965	-23676.594150543213	69	0.05188679245283019	0.6376811594202898	0.22508398656215006
YOR150W	-1	-/-	-386.60523080825806	-22999.010641098022	69	0.05182567726737338	0.6376811594202898	0.2253639417693169
YFL018W-A	-1	-/-	-386.6092948913574	-20663.670500278473	69	0.05176470588235294	0.6376811594202898	0.22564389697648377
YLR028C	-1	-/-	-386.6143260002136	-23809.907722711563	69	0.05170387779083431	0.6376811594202898	0.2259238521836506
YKR062W	-1	-/-	-386.6876366138458	-23814.81426334381	69	0.051643192488262914	0.6376811594202898	0.22620380739081747
YOR211C	-1	-/-	-386.7306880950928	-23380.549341201782	69	0.05158264947245018	0.6376811594202898	0.22648376259798433
YKL054C	-1	-/-	-386.79414105415344	-22984.18994617462	69	0.05152224824355972	0.6376811594202898	0.22676371780515117
YFR003C	-1	-/-	-386.8072760105133	-24801.997361660004	69	0.05146198830409357	0.6376811594202898	0.22704367301231804
YMR286W	0	0/-	-386.8284258246422	-36958.09029984474	276	0.05146198830409357	0.6376811594202898	0.22704367301231804
YBR243C	-1	-/-	-386.8887839317322	-22660.788370370865	69	0.0514018691588785	0.6376811594202898	0.22732362821948487
YER100W	-1	-/-	-386.89039158821106	-23766.891067504883	69	0.051341890315052506	0.6376811594202898	0.22760358342665174
YDR319C	0	0/-	-386.9074849486351	-37971.820327579975	276	0.051341890315052506	0.6376811594202898	0.22760358342665174
YLR115W	-1	-/-	-386.9141037464142	-23134.589737653732	69	0.05128205128205128	0.6376811594202898	0.22788353863381858
YDR118W	-1	-/-	-386.95442605018616	-23636.76030945778	69	0.051222351571594875	0.6376811594202898	0.22816349384098544
YER055C	0	0/0	-387.01581555604935	-40076.9497115016	276	0.051222351571594875	0.6376811594202898	0.22816349384098544
YKR037C	-1	-/-	-387.03084421157837	-23161.778092622757	69	0.05116279069767442	0.6376811594202898	0.2284434490481523
YLR075W	-1	-/-	-387.038761138916	-23535.31993317604	69	0.05110336817653891	0.6376811594202898	0.22872340425531915
YBR260C	-1	-/-	-387.0650589466095	-23725.149530887604	69	0.05104408352668213	0.6376811594202898	0.229003359462486
YBR082C	-1	-/-	-387.1353485584259	-22982.22584629059	69	0.05098493626882966	0.6376811594202898	0.22928331466965285
YJR084W	-1	-/-	-387.16460037231445	-23709.44308257103	69	0.05092592592592592	0.6376811594202898	0.22956326987681971
YDL018C	0	0/-	-387.1879206895828	-38452.66747939587	276	0.05092592592592592	0.6376811594202898	0.22956326987681971
YBL105C	-1	-/-	-387.27043628692627	-23586.64041018486	69	0.05086705202312139	0.6376811594202898	0.22984322508398655
YDL103C	0	0/-	-387.29015094041824	-38749.505600214005	276	0.05086705202312139	0.6376811594202898	0.22984322508398655
YBR164C	-1	-/+	-387.3387703895569	-24342.35652589798	69	0.050808314087759814	0.6376811594202898	0.23012318029115342
YKL184W	0	0/-	-387.3593088388443	-38248.64869385958	276	0.050808314087759814	0.6376811594202898	0.23012318029115342
YDR430C	0	0/-	-387.3915278315544	-37445.91631478071	276	0.050808314087759814	0.6376811594202898	0.23012318029115342
YHL031C	-1	-/-	-387.44927978515625	-22211.05077290535	69	0.05074971164936563	0.6376811594202898	0.23040313549832026
YNL147W	-1	-/-	-387.4510691165924	-23881.723694324493	69	0.05069124423963134	0.6376811594202898	0.23068309070548712
YMR022W	-1	-/-	-387.47448992729187	-23846.765396356583	69	0.05063291139240506	0.6376811594202898	0.23096304591265399
YBR160W	-1	-/-	-387.52913212776184	-23427.186883449554	69	0.05057471264367816	0.6376811594202898	0.23124300111982082
YIL014W	-1	-/-	-387.56999826431274	-23396.827151060104	69	0.0505166475315729	0.6376811594202898	0.2315229563269877
YKL141W	-1	-/-	-387.61940264701843	-24382.060102701187	69	0.05045871559633028	0.6376811594202898	0.23180291153415453
YER007W	-1	-/-	-387.6368954181671	-22798.31356406212	69	0.050400916380297825	0.6376811594202898	0.2320828667413214
YDL038C	-1	-/0	-387.6904845237732	-20774.951179504395	69	0.05034324942791762	0.6376811594202898	0.23236282194848823
YDR371W	0	0/-	-387.7386246919632	-38673.58107352257	276	0.05034324942791762	0.6376811594202898	0.23236282194848823
YNL323W	-1	-/+	-387.7614498138428	-23254.94828057289	69	0.05028571428571429	0.6376811594202898	0.2326427771556551
YDR197W	0	0/-	-387.8757622241974	-38567.80717873573	276	0.05028571428571429	0.6376811594202898	0.2326427771556551
YKL182W	-1	-/-	-387.8761234283447	-22626.87245941162	69	0.0502283105022831	0.6376811594202898	0.23292273236282196
YHR028C	0	0/-	-387.9259612560272	-40574.65604829788	276	0.0502283105022831	0.6376811594202898	0.23292273236282196
YFL009W	-1	-/-	-387.94167041778564	-23127.505743265152	69	0.05017103762827822	0.6376811594202898	0.2332026875699888
YGL103W	0	0/-	-387.9754759967327	-41403.111942738295	276	0.05017103762827822	0.6376811594202898	0.2332026875699888
YDR129C	-1	-/-	-387.9987292289734	-23553.532634735107	69	0.05011389521640091	0.6376811594202898	0.23348264277715566
YBL099W	-1	-/-	-388.0313847064972	-21992.38138484955	69	0.05005688282138794	0.6376811594202898	0.2337625979843225
YER161C	-1	-/-	-388.0525302886963	-24079.30820775032	69	0.05	0.6376811594202898	0.23404255319148937
YLR182W	-1	-/-	-388.1267833709717	-24020.19066143036	69	0.049943246311010214	0.6376811594202898	0.2343225083986562
YJR024C	0	0/0	-388.1600460410118	-38437.11009043455	276	0.049943246311010214	0.6376811594202898	0.2343225083986562
YOR298C-A	-1	-/-	-388.1827118396759	-23119.592223405838	69	0.049886621315192746	0.6376811594202898	0.23460246360582307
YHR060W	1	+/-	-388.2268509864807	-23708.601362228394	68	0.05096262740656852	0.6521739130434783	0.23460246360582307
YJR017C	-1	-/-	-388.245619058609	-22100.256459474564	69	0.05090497737556561	0.6521739130434783	0.23488241881298993
YOL070C	0	0/-	-388.3087542653084	-39513.64538821578	276	0.05090497737556561	0.6521739130434783	0.23488241881298993
YOR264W	0	0/0	-388.36290043592453	-38123.138940155506	276	0.05090497737556561	0.6521739130434783	0.23488241881298993
YJL047C	-1	-/-	-388.4573118686676	-24204.814782381058	69	0.05084745762711865	0.6521739130434783	0.23516237402015677
YBR133C	-1	-/-	-388.47382736206055	-23089.338711500168	69	0.050790067720090294	0.6521739130434783	0.23544232922732364
YOR307C	-1	-/-	-388.4919011592865	-22808.586042165756	69	0.05073280721533258	0.6521739130434783	0.23572228443449048
YNL020C	-1	-/-	-388.50670075416565	-24112.107801675797	69	0.05067567567567568	0.6521739130434783	0.23600223964165734
YJL029C	-1	-/-	-388.527498960495	-23104.87394952774	69	0.05061867266591676	0.6521739130434783	0.23628219484882418
YJL012C-A	1	+/+	-388.5366487503052	-19973.5363574028	68	0.051685393258426963	0.6666666666666666	0.23628219484882418
YNL032W	-1	-/-	-388.5582535266876	-22464.26399588585	69	0.051627384960718295	0.6666666666666666	0.23656215005599104
YBL020W	-1	-/-	-388.5788893699646	-23870.06727361679	69	0.0515695067264574	0.6666666666666666	0.23684210526315788
YPL078C	-1	-/-	-388.595739364624	-22042.69625520706	69	0.051511758118701005	0.6666666666666666	0.23712206047032475
YGL058W	-1	-/-	-388.61638832092285	-24344.3780977726	69	0.05145413870246085	0.6666666666666666	0.2374020156774916
YJL180C	0	0/-	-388.629493534565	-37903.14440751076	276	0.05145413870246085	0.6666666666666666	0.2374020156774916
YPL115C	-1	-/-	-388.6333508491516	-23902.24154806137	69	0.05139664804469274	0.6666666666666666	0.23768197088465845
YBR129C	-1	-/-	-388.70139336586	-23037.621681928635	69	0.05133928571428571	0.6666666666666666	0.23796192609182532
YGL008C	-1	-/-	-388.73464703559875	-23582.961360692978	69	0.05128205128205128	0.6666666666666666	0.23824188129899215
YHR147C	0	0/-	-388.7394750714302	-37110.346917152405	276	0.05128205128205128	0.6666666666666666	0.23824188129899215
YGL092W	-1	-/-	-388.7860972881317	-24358.835502386093	69	0.051224944320712694	0.6666666666666666	0.23852183650615902
YER031C	-1	-/-	-388.79927134513855	-23499.887244701385	69	0.05116796440489433	0.6666666666666666	0.23880179171332586
YPR171W	-1	-/-	-388.86761808395386	-23978.528437137604	69	0.051111111111111114	0.6666666666666666	0.23908174692049272
YBR179C	-1	-/-	-388.87178206443787	-22662.488410949707	69	0.051054384017758046	0.6666666666666666	0.2393617021276596
YPL032C	-1	-/-	-388.97562313079834	-25188.450031518936	69	0.050997782705099776	0.6666666666666666	0.23964165733482642
YJL021C	-1	-/-	-389.0612745285034	-20883.006793498993	69	0.05094130675526024	0.6666666666666666	0.2399216125419933
YLR019W	0	0/-	-389.0833242237568	-39152.15766221285	276	0.05094130675526024	0.6666666666666666	0.2399216125419933
YDR435C	-1	-/-	-389.09607195854187	-24561.010628700256	69	0.05088495575221239	0.6666666666666666	0.24020156774916013
YNL056W	0	0/-	-389.1184668838978	-37484.72552382946	276	0.05088495575221239	0.6666666666666666	0.24020156774916013
YOR350C	0	0/-	-389.12207424640656	-39161.67280828953	276	0.05088495575221239	0.6666666666666666	0.24020156774916013
YLR459W	-1	-/-	-389.12395572662354	-23394.658796310425	69	0.05082872928176796	0.6666666666666666	0.240481522956327
YDR532C	-1	-/0	-389.17312359809875	-23341.579946517944	69	0.05077262693156733	0.6666666666666666	0.24076147816349383
YHL023C	0	0/+	-389.2128079533577	-38989.673645079136	276	0.05077262693156733	0.6666666666666666	0.24076147816349383
YER111C	-1	-/-	-389.2169806957245	-23943.328910827637	69	0.050716648291069456	0.6666666666666666	0.2410414333706607
YKL135C	-1	-/-	-389.21903705596924	-23022.35225868225	69	0.05066079295154185	0.6666666666666666	0.24132138857782756
YEL062W	-1	-/+	-389.27410793304443	-24629.94825744629	69	0.050605060506050605	0.6666666666666666	0.2416013437849944
YMR281W	-1	-/-	-389.2840156555176	-24069.45656335354	69	0.05054945054945055	0.6666666666666666	0.24188129899216126
YGL233W	-1	-/-	-389.3059332370758	-24235.853697538376	69	0.050493962678375415	0.6666666666666666	0.2421612541993281
YPL271W	-1	-/-	-389.3311734199524	-23143.84811627865	69	0.05043859649122807	0.6666666666666666	0.24244120940649497
YMR225C	-1	-/-	-389.38479566574097	-23721.0962805748	69	0.050383351588170866	0.6666666666666666	0.2427211646136618
YHL015W	0	0/-	-389.3865870833397	-41022.148229151964	276	0.050383351588170866	0.6666666666666666	0.2427211646136618
YJL065C	-1	-/-	-389.39006876945496	-22337.66325902939	69	0.05032822757111598	0.6666666666666666	0.24300111982082867
YNL133C	-1	-/-	-389.39613103866577	-23898.944189071655	69	0.05027322404371585	0.6666666666666666	0.2432810750279955
YPL110C	-1	-/-	-389.4129981994629	-23763.89214539528	69	0.05021834061135371	0.6666666666666666	0.24356103023516237
YDR375C	-1	-/-	-389.5008661746979	-22933.49200987816	69	0.05016357688113413	0.6666666666666666	0.24384098544232924
YML013W	-1	-/-	-389.52020835876465	-23056.60310482979	69	0.05010893246187364	0.6666666666666666	0.24412094064949608
YML019W	-1	-/-	-389.56217789649963	-24445.931408405304	69	0.05005440696409141	0.6666666666666666	0.24440089585666294
YBR009C	-1	-/-	-389.5674240589142	-22012.73456954956	69	0.05	0.6666666666666666	0.24468085106382978
YJR143C	-1	-/-	-389.5705461502075	-24803.615787148476	69	0.0499457111834962	0.6666666666666666	0.24496080627099664
YER036C	-1	-/-	-389.610479593277	-24434.547387599945	69	0.049891540130151846	0.6666666666666666	0.24524076147816348
YBR135W	-1	-/-	-389.68016743659973	-24434.23985028267	69	0.04983748645720477	0.6666666666666666	0.24552071668533035
YML085C	-1	-/-	-389.68401074409485	-22848.043759584427	69	0.049783549783549784	0.6666666666666666	0.2458006718924972
YJL113W	-1	-/-	-389.7718725204468	-20444.229042053223	69	0.04972972972972973	0.6666666666666666	0.24608062709966405
YMR146C	-1	-/-	-389.8001596927643	-25828.266808509827	69	0.04967602591792657	0.6666666666666666	0.24636058230683092
YEL037C	-1	-/-	-389.814199924469	-22673.598548173904	69	0.04962243797195254	0.6666666666666666	0.24664053751399775
YLR440C	0	0/-	-389.8207942843437	-37138.182322740555	276	0.04962243797195254	0.6666666666666666	0.24664053751399775
YOR249C	-1	-/-	-389.86148381233215	-24053.38672208786	69	0.04956896551724138	0.6666666666666666	0.24692049272116462
YDL072C	0	0/-	-389.9025418013334	-40754.67205224931	276	0.04956896551724138	0.6666666666666666	0.24692049272116462
YER020W	-1	-/-	-389.9163405895233	-25787.445682287216	69	0.04951560818083961	0.6666666666666666	0.24720044792833146
YER030W	-1	-/-	-389.9226019382477	-23730.804746627808	69	0.04946236559139785	0.6666666666666666	0.24748040313549832
YER027C	-1	-/-	-389.9528601169586	-23245.700618982315	69	0.04940923737916219	0.6666666666666666	0.24776035834266516
YGR024C	-1	-/-	-389.9899091720581	-22301.7452147007	69	0.04935622317596566	0.6666666666666666	0.24804031354983203
YDR318W	-1	-/-	-390.04717206954956	-23134.348526477814	69	0.04930332261521972	0.6666666666666666	0.2483202687569989
YOR092W	0	0/-	-390.09567481279373	-38720.984068989754	276	0.04930332261521972	0.6666666666666666	0.2483202687569989
YGR098C	-1	-/-	-390.1082046031952	-23280.65260362625	69	0.04925053533190578	0.6666666666666666	0.24860022396416573
YCR075C	-1	-/-	-390.1104271411896	-23787.132488012314	69	0.04919786096256684	0.6666666666666666	0.2488801791713326
YML038C	-1	-/-	-390.11356830596924	-24448.638759613037	69	0.049145299145299144	0.6666666666666666	0.24916013437849943
YPL074W	0	0/0	-390.2101132273674	-38461.679959237576	276	0.049145299145299144	0.6666666666666666	0.24916013437849943
YJR117W	0	0/-	-390.2656438946724	-38907.64681816101	276	0.049145299145299144	0.6666666666666666	0.24916013437849943
YJL222W	-1	-/-	-390.26684522628784	-24094.83738875389	69	0.04909284951974386	0.6666666666666666	0.2494400895856663
YML049C	-1	-/-	-390.3175492286682	-24302.46536564827	69	0.04904051172707889	0.6666666666666666	0.24972004479283313
YNL074C	-1	-/-	-390.3403136730194	-25038.148324489594	69	0.04898828541001065	0.6666666666666666	0.25
YDR107C	0	0/-	-390.35554414987564	-38954.64552497864	276	0.04898828541001065	0.6666666666666666	0.25
YDR221W	-1	-/0	-390.3976204395294	-23629.560969114304	69	0.04893617021276596	0.6666666666666666	0.25027995520716684
YGL153W	-1	-/-	-390.4445803165436	-23986.595195531845	69	0.048884165781083955	0.6666666666666666	0.25055991041433373
YDR462W	0	0/-	-390.53289699554443	-37631.94290077686	276	0.048884165781083955	0.6666666666666666	0.25055991041433373
YAL031C	-1	-/-	-390.53497195243835	-23246.93038916588	69	0.04883227176220807	0.6666666666666666	0.25083986562150057
YCL035C	-1	-/-	-390.5733155012131	-25328.579973101616	69	0.04878048780487805	0.6666666666666666	0.2511198208286674
YBR015C	-1	-/-	-390.6200041770935	-22818.15261030197	69	0.048728813559322036	0.6666666666666666	0.25139977603583424
YGL244W	-1	-/-	-390.67195081710815	-24480.315930128098	69	0.04867724867724868	0.6666666666666666	0.25167973124300114
YOR373W	-1	-/-	-390.6783046722412	-23497.627489328384	69	0.048625792811839326	0.6666666666666666	0.251959686450168
YBR044C	0	0/-	-390.7482663989067	-38346.53645181656	276	0.048625792811839326	0.6666666666666666	0.251959686450168
YPR125W	-1	-/-	-390.7611563205719	-24662.094475269318	69	0.048574445617740235	0.6666666666666666	0.2522396416573348
YNL038W	-1	-/-	-390.7695152759552	-24326.428902864456	69	0.04852320675105485	0.6666666666666666	0.2525195968645017
YFL047W	0	0/-	-390.78135150671005	-40477.83283555508	276	0.04852320675105485	0.6666666666666666	0.2525195968645017
YLR228C	-1	-/-	-390.78543305397034	-25071.815122127533	69	0.04847207586933614	0.6666666666666666	0.25279955207166854
YGR204W	-1	-/-	-390.7910146713257	-24949.369489192963	69	0.04842105263157895	0.6666666666666666	0.2530795072788354
YDR400W	-1	-/-	-390.7934904098511	-24629.735224723816	69	0.048370136698212406	0.6666666666666666	0.2533594624860022
YDR408C	0	0/-	-390.79954266548157	-37788.24055725336	276	0.048370136698212406	0.6666666666666666	0.2533594624860022
YML035C	0	0/-	-390.83720737695694	-36829.2892215848	276	0.048370136698212406	0.6666666666666666	0.2533594624860022
YJR101W	0	0/-	-390.84706419706345	-38712.88858693838	276	0.048370136698212406	0.6666666666666666	0.2533594624860022
YDR316W	0	0/0	-390.8484524488449	-38850.82304555178	276	0.048370136698212406	0.6666666666666666	0.2533594624860022
YOR259C	-1	-/-	-390.8584110736847	-23477.730789899826	69	0.04831932773109244	0.6666666666666666	0.2536394176931691
YER019C-A	-1	-/-	-390.8743722438812	-23076.526189804077	69	0.048268625393494226	0.6666666666666666	0.25391937290033595
YPR032W	-1	-/-	-390.87864875793457	-22909.390850305557	69	0.04821802935010482	0.6666666666666666	0.2541993281075028
YKR068C	-1	-/-	-390.88723969459534	-24021.584846258163	69	0.048167539267015703	0.6666666666666666	0.2544792833146697
YCL018W	0	0/-	-390.94576609134674	-37910.720583856106	276	0.048167539267015703	0.6666666666666666	0.2544792833146697
YGL151W	-1	-/-	-390.9731559753418	-25422.160886764526	69	0.04811715481171548	0.6666666666666666	0.2547592385218365
YOL112W	-1	-/-	-390.9745180606842	-23176.941001176834	69	0.04806687565308255	0.6666666666666666	0.25503919372900336
YNL183C	0	0/-	-390.9847936630249	-39531.652907311916	276	0.04806687565308255	0.6666666666666666	0.25503919372900336
YHR123W	-1	-/-	-391.00068378448486	-23872.20840883255	69	0.04801670146137787	0.6666666666666666	0.2553191489361702
YBR168W	-1	-/-	-391.00294303894043	-23493.91834640503	69	0.047966631908237745	0.6666666666666666	0.2555991041433371
YDR137W	-1	-/-	-391.0094459056854	-24506.290723323822	69	0.04791666666666667	0.6666666666666666	0.2558790593505039
YGR220C	-1	-/-	-391.05311489105225	-23464.440202236176	69	0.047866805411030174	0.6666666666666666	0.25615901455767076
YDR079W	-1	-/-	-391.10046434402466	-23941.7562584877	69	0.04781704781704782	0.6666666666666666	0.2564389697648376
YMR255W	-1	-/-	-391.12181854248047	-24549.00813293457	69	0.04776739356178609	0.6666666666666666	0.2567189249720045
YBL063W	-1	-/-	-391.1427412033081	-23604.758267879486	69	0.04771784232365145	0.6666666666666666	0.25699888017917133
YPL149W	-1	-/+	-391.1464488506317	-23732.344969034195	69	0.04766839378238342	0.6666666666666666	0.25727883538633817
YFR040W	-1	-/-	-391.1773872375488	-23805.280143022537	69	0.047619047619047616	0.6666666666666666	0.25755879059350506
YCR067C	-1	-/-	-391.19690918922424	-23772.36250925064	69	0.047569803516028956	0.6666666666666666	0.2578387458006719
YOL018C	0	0/-	-391.29961371421814	-38871.565141260624	276	0.047569803516028956	0.6666666666666666	0.2578387458006719
YDR057W	-1	-/-	-391.3312175273895	-23285.49133014679	69	0.047520661157024795	0.6666666666666666	0.25811870100783874
YPL131W	-1	-/-	-391.3460235595703	-25414.08149075508	69	0.047471620227038186	0.6666666666666666	0.2583986562150056
YML016C	-1	-/-	-391.36177039146423	-24632.930854082108	69	0.04742268041237113	0.6666666666666666	0.25867861142217247
YLR095C	-1	-/-	-391.37813425064087	-23486.44830107689	69	0.04737384140061792	0.6666666666666666	0.2589585666293393
YIL173W	-1	-/-	-391.392128944397	-23036.994182109833	69	0.047325102880658436	0.6666666666666666	0.25923852183650614
YAL056W	-1	-/-	-391.4569456577301	-24225.39355158806	69	0.047276464542651594	0.6666666666666666	0.25951847704367303
YLR357W	-1	-/-	-391.4707500934601	-24160.656013011932	69	0.04722792607802875	0.6666666666666666	0.2597984322508399
YGR028W	-1	-/-	-391.4850413799286	-24477.545809030533	69	0.04717948717948718	0.6666666666666666	0.2600783874580067
YLR427W	-1	-/-	-391.5085258483887	-24599.098590373993	69	0.0471311475409836	0.6666666666666666	0.26035834266517355
YBR255W	0	0/0	-391.51766616106033	-39501.26226937771	276	0.0471311475409836	0.6666666666666666	0.26035834266517355
YLR153C	-1	-/-	-391.5447108745575	-23099.8594032526	69	0.04708290685772774	0.6666666666666666	0.26063829787234044
YDR409W	-1	-/-	-391.573260307312	-25098.911420345306	69	0.04703476482617587	0.6666666666666666	0.2609182530795073
YOR269W	-1	-/-	-391.5812258720398	-26634.65014231205	69	0.04698672114402452	0.6666666666666666	0.2611982082866741
YML103C	-1	-/-	-391.6165089607239	-25447.392013311386	69	0.04693877551020408	0.6666666666666666	0.261478163493841
YFL004W	1	+/+	-391.6667318344116	-23635.48946595192	68	0.047910295616717634	0.6811594202898551	0.261478163493841
YDR293C	-1	-/-	-391.67765712738037	-25544.503517866135	69	0.04786150712830957	0.6811594202898551	0.26175811870100785
YPL096W	-1	-/-	-391.6945195198059	-23099.91570520401	69	0.04781281790437437	0.6811594202898551	0.2620380739081747
YOR039W	-1	-/-	-391.7426965236664	-23479.525817155838	69	0.047764227642276426	0.6811594202898551	0.2623180291153415
YJL170C	-1	-/-	-391.75250935554504	-24293.387838363647	69	0.047715736040609136	0.6811594202898551	0.2625979843225084
YOL086C	-1	-/0	-391.81144309043884	-22669.941885471344	69	0.04766734279918864	0.6811594202898551	0.26287793952967525
YKR008W	-1	-/-	-391.8947374820709	-23933.518525600433	69	0.047619047619047616	0.6811594202898551	0.2631578947368421
YPL050C	-1	-/-	-391.89559841156006	-25894.143877744675	69	0.04757085020242915	0.6811594202898551	0.263437849944009
YOR288C	-1	-/-	-391.9064664840698	-24546.586386203766	69	0.047522750252780584	0.6811594202898551	0.2637178051511758
YDL193W	0	0/-	-391.9108113646507	-39606.98847287893	276	0.047522750252780584	0.6811594202898551	0.2637178051511758
YNL004W	-1	-/-	-391.92475724220276	-23998.4618806839	69	0.047474747474747475	0.6811594202898551	0.26399776035834266
YMR235C	-1	-/-	-391.9593312740326	-27367.628982663155	69	0.04742684157416751	0.6811594202898551	0.2642777155655095
YMR073C	-1	-/-	-391.97837352752686	-23408.97143828869	69	0.047379032258064516	0.6811594202898551	0.2645576707726764
YCR058C	-1	-/-	-391.99271631240845	-21556.294956684113	69	0.0473313192346425	0.6811594202898551	0.2648376259798432
YNL161W	-1	-/-	-392.0030040740967	-24779.98272538185	69	0.047283702213279676	0.6811594202898551	0.26511758118701007
YNR006W	-1	-/-	-392.04101824760437	-25394.031909942627	69	0.04723618090452261	0.6811594202898551	0.26539753639417696
YNR047W	-1	-/-	-392.0564136505127	-24583.23050236702	69	0.04718875502008032	0.6811594202898551	0.2656774916013438
YGR281W	-1	-/-	-392.08184576034546	-23869.194184064865	69	0.04714142427281846	0.6811594202898551	0.26595744680851063
YOL006C	-1	-/-	-392.10014271736145	-22796.492186546326	69	0.047094188376753505	0.6811594202898551	0.26623740201567747
YDR356W	-1	-/-	-392.1377305984497	-23839.241649866104	69	0.04704704704704705	0.6811594202898551	0.26651735722284436
YGR246C	-1	-/-	-392.1659367084503	-24984.885799646378	69	0.047	0.6811594202898551	0.2667973124300112
YPL023C	0	0/0	-392.17704033851624	-38069.46453988552	276	0.047	0.6811594202898551	0.2667973124300112
YBR078W	0	0/-	-392.20333087444305	-39479.54244440794	276	0.047	0.6811594202898551	0.2667973124300112
YKR042W	-1	-/-	-392.23101568222046	-23667.441926717758	69	0.04695304695304695	0.6811594202898551	0.26707726763717804
YAL021C	-1	-/-	-392.30602645874023	-23136.682163238525	69	0.046906187624750496	0.6811594202898551	0.2673572228443449
YEL050C	-1	-/-	-392.33202362060547	-23575.371875286102	69	0.04685942173479561	0.6811594202898551	0.26763717805151177
YOR110W	-1	-/-	-392.336594581604	-23599.468161821365	69	0.046812749003984064	0.6811594202898551	0.2679171332586786
YHR064C	0	0/-	-392.3452158421278	-41574.12863253057	276	0.046812749003984064	0.6811594202898551	0.2679171332586786
YNL006W	-1	-/-	-392.3605785369873	-24418.27197909355	69	0.046766169154228855	0.6811594202898551	0.26819708846584545
YDR175C	-1	-/-	-392.4428994655609	-23169.188927173615	69	0.04671968190854871	0.6811594202898551	0.26847704367301234
YER059W	0	0/-	-392.4534047842026	-39372.1046603322	276	0.04671968190854871	0.6811594202898551	0.26847704367301234
YLR220W	-1	-/-	-392.4791204929352	-23453.151180028915	69	0.04667328699106256	0.6811594202898551	0.2687569988801792
YNL059C	-1	-/-	-392.48570585250854	-23183.737805604935	69	0.04662698412698413	0.6811594202898551	0.269036954087346
YKL128C	0	0/0	-392.5073086619377	-38942.3754119277	276	0.04662698412698413	0.6811594202898551	0.269036954087346
YBR264C	0	0/0	-392.52410131692886	-38420.24972975254	276	0.04662698412698413	0.6811594202898551	0.269036954087346
YOR090C	0	0/-	-392.63592410087585	-37346.700053691864	276	0.04662698412698413	0.6811594202898551	0.269036954087346
YBR031W	0	0/-	-392.6582462191582	-42056.823503792286	276	0.04662698412698413	0.6811594202898551	0.269036954087346
YBR149W	0	0/0	-392.6660523414612	-41152.46020010114	276	0.04662698412698413	0.6811594202898551	0.269036954087346
YMR270C	-1	-/-	-392.699818611145	-25032.485751867294	69	0.04658077304261645	0.6811594202898551	0.26931690929451285
YEL052W	0	0/-	-392.7276741862297	-39556.69650068879	276	0.04658077304261645	0.6811594202898551	0.26931690929451285
YMR171C	0	0/-	-392.7885687947273	-38776.2944560349	276	0.04658077304261645	0.6811594202898551	0.26931690929451285
YEL066W	-1	-/-	-392.79250597953796	-23995.51475763321	69	0.046534653465346534	0.6811594202898551	0.26959686450167974
YOR128C	0	0/-	-392.8220189809799	-38855.845315396786	276	0.046534653465346534	0.6811594202898551	0.26959686450167974
YEL009C	-1	-/-	-392.8403067588806	-22731.565973997116	69	0.04648862512363996	0.6811594202898551	0.2698768197088466
YGL086W	-1	-/-	-392.84172105789185	-23877.321338891983	69	0.046442687747035576	0.6811594202898551	0.2701567749160134
YLR067C	-1	-/-	-392.8575327396393	-23991.48894405365	69	0.04639684106614018	0.6811594202898551	0.2704367301231803
YOR231W	-1	-/-	-392.9069962501526	-23284.25642299652	69	0.046351084812623275	0.6811594202898551	0.27071668533034715
YGR027C	0	0/-	-392.90956050157547	-40412.3306080997	276	0.046351084812623275	0.6811594202898551	0.27071668533034715
YOR158W	0	0/-	-392.91066789627075	-38917.365641474724	276	0.046351084812623275	0.6811594202898551	0.27071668533034715
YKL209C	0	0/-	-392.9257655739784	-39072.84991174936	276	0.046351084812623275	0.6811594202898551	0.27071668533034715
YDL235C	-1	-/-	-392.95673537254333	-24103.165682077408	69	0.04630541871921182	0.6811594202898551	0.270996640537514
YDR023W	-1	-/-	-392.9743618965149	-26000.695706367493	69	0.04625984251968504	0.6811594202898551	0.2712765957446808
YDL002C	-1	-/-	-392.9809799194336	-24274.523143291473	69	0.046214355948869225	0.6811594202898551	0.2715565509518477
YPR055W	-1	-/-	-392.9816665649414	-24015.248685836792	69	0.04616895874263261	0.6811594202898551	0.27183650615901456
YGR234W	0	0/-	-393.079591691494	-38406.55488039553	276	0.04616895874263261	0.6811594202898551	0.27183650615901456
YDR470C	-1	-/-	-393.0994358062744	-23290.602417469025	69	0.04612365063788027	0.6811594202898551	0.2721164613661814
YBR201W	-1	-/-	-393.1643080711365	-23651.67940402031	69	0.04607843137254902	0.6811594202898551	0.2723964165733483
YCR053W	-1	-/0	-393.19044947624207	-24719.32487297058	69	0.04603330068560235	0.6811594202898551	0.2726763717805151
YMR033W	-1	-/-	-393.37876749038696	-24919.967685699463	69	0.04598825831702544	0.6811594202898551	0.27295632698768196
YLR298C	-1	-/-	-393.38403129577637	-24255.489434957504	69	0.04594330400782014	0.6811594202898551	0.2732362821948488
YHR203C	-1	-/-	-393.3996136188507	-24130.192437291145	69	0.0458984375	0.6811594202898551	0.2735162374020157
YBR290W	-1	-/-	-393.4655866622925	-25497.8377109766	69	0.045853658536585365	0.6811594202898551	0.27379619260918253
YKR085C	-1	-/-	-393.4659655094147	-24439.128363370895	69	0.04580896686159844	0.6811594202898551	0.27407614781634937
YNL236W	-1	-/-	-393.47514629364014	-24424.10535645485	69	0.045764362220058426	0.6811594202898551	0.27435610302351626
YOL019W	0	0/0	-393.491127371788	-39578.61265921593	276	0.045764362220058426	0.6811594202898551	0.27435610302351626
YBL058W	-1	-/+	-393.51776123046875	-23664.829119682312	69	0.04571984435797665	0.6811594202898551	0.2746360582306831
YKL112W	-1	-/-	-393.5233476161957	-24833.707345962524	69	0.0456754130223518	0.6811594202898551	0.27491601343784994
YER107C	-1	-/-	-393.5608127117157	-24767.049686670303	69	0.04563106796116505	0.6811594202898551	0.2751959686450168
YGL172W	-1	-/-	-393.56916332244873	-24519.084847688675	69	0.04558680892337536	0.6811594202898551	0.27547592385218367
YPL183W-A	0	0/-	-393.60139787197113	-36868.91987490654	276	0.04558680892337536	0.6811594202898551	0.27547592385218367
YGR198W	0	0/-	-393.60150706768036	-40081.913933217525	276	0.04558680892337536	0.6811594202898551	0.27547592385218367
YER005W	-1	-/-	-393.6064455509186	-22323.99882364273	69	0.045542635658914726	0.6811594202898551	0.2757558790593505
YGL219C	-1	-/-	-393.60899591445923	-25428.561319351196	69	0.04549854791868345	0.6811594202898551	0.27603583426651734
YAL010C	-1	-/-	-393.630126953125	-22952.425671100616	69	0.045454545454545456	0.6811594202898551	0.27631578947368424
YML105C	-1	-/-	-393.6477515697479	-24339.434548139572	69	0.04541062801932367	0.6811594202898551	0.2765957446808511
YGL076C	0	0/-	-393.6554997265339	-42034.10436439514	276	0.04541062801932367	0.6811594202898551	0.2765957446808511
YKL160W	-1	-/-	-393.7014262676239	-23574.717833042145	69	0.045366795366795366	0.6811594202898551	0.2768756998880179
YJL151C	0	0/-	-393.73429238796234	-39538.837656348944	276	0.045366795366795366	0.6811594202898551	0.2768756998880179
YGR196C	0	0/0	-393.74739092588425	-39373.87493610382	276	0.045366795366795366	0.6811594202898551	0.2768756998880179
YNL272C	-1	-/-	-393.75228333473206	-24596.999468803406	69	0.04532304725168756	0.6811594202898551	0.27715565509518475
YDR472W	-1	-/-	-393.79332661628723	-23813.387661218643	69	0.04527938342967245	0.6811594202898551	0.27743561030235164
YDR349C	0	0/-	-393.87693589925766	-38996.25985491276	276	0.04527938342967245	0.6811594202898551	0.27743561030235164
YER022W	-1	-/-	-393.87866735458374	-25721.595830202103	69	0.04523580365736285	0.6811594202898551	0.2777155655095185
YLR390W	0	0/-	-393.93385404348373	-39027.161753475666	276	0.04523580365736285	0.6811594202898551	0.2777155655095185
YGR143W	-1	-/-	-393.95773553848267	-25006.992453217506	69	0.04519230769230769	0.6811594202898551	0.2779955207166853
YOR299W	-1	-/-	-393.96442461013794	-24615.080447673798	69	0.04514889529298751	0.6811594202898551	0.2782754759238522
YGL002W	0	0/-	-393.9720038175583	-40039.90908610821	276	0.04514889529298751	0.6811594202898551	0.2782754759238522
YBR123C	-1	-/-	-393.979722738266	-24308.121366024017	69	0.045105566218809984	0.6811594202898551	0.27855543113101905
YLR102C	-1	-/-	-394.0191082954407	-24148.252106666565	69	0.045062320230105465	0.6811594202898551	0.2788353863381859
YKL028W	-1	-/-	-394.02633452415466	-25530.770343780518	69	0.045019157088122604	0.6811594202898551	0.2791153415453527
YOR094W	-1	-/-	-394.04529643058777	-24393.05750632286	69	0.044976076555023926	0.6811594202898551	0.2793952967525196
YPR107C	-1	-/-	-394.1447937488556	-24197.88313984871	69	0.044933078393881457	0.6811594202898551	0.27967525195968646
YMR013C	-1	-/-	-394.1496195793152	-23901.317360639572	69	0.044890162368672396	0.6811594202898551	0.2799552071668533
YCR071C	-1	-/-	-394.1706323623657	-22987.76194548607	69	0.04484732824427481	0.6811594202898551	0.28023516237402013
YIL040W	-1	-/-	-394.22932505607605	-24348.54043483734	69	0.044804575786463297	0.6811594202898551	0.280515117581187
YIL128W	-1	-/-	-394.28399324417114	-25725.32390332222	69	0.04476190476190476	0.6811594202898551	0.28079507278835386
YLR355C	-1	-/-	-394.40307354927063	-25462.48018693924	69	0.04471931493815414	0.6811594202898551	0.2810750279955207
YOR256C	-1	-/-	-394.4509665966034	-24900.544869422913	69	0.04467680608365019	0.6811594202898551	0.2813549832026876
YIR034C	0	0/0	-394.4603301882744	-39633.71990251541	276	0.04467680608365019	0.6811594202898551	0.2813549832026876
YDR480W	-1	-/-	-394.50282406806946	-23929.589850902557	69	0.0446343779677113	0.6811594202898551	0.28163493840985443
YKL020C	-1	-/-	-394.5101833343506	-24649.005657672882	69	0.04459203036053131	0.6811594202898551	0.28191489361702127
YLR118C	0	0/-	-394.5458109974861	-39281.76266682148	276	0.04459203036053131	0.6811594202898551	0.28191489361702127
YCL067C	-1	-/-	-394.57819175720215	-23298.9241065979	69	0.04454976303317536	0.6811594202898551	0.2821948488241881
YOR035C	-1	-/-	-394.63825607299805	-25985.854748249054	69	0.04450757575757576	0.6811594202898551	0.282474804031355
YLR154W-C	0	0/-	-394.77307963371277	-34363.325953006744	276	0.04450757575757576	0.6811594202898551	0.282474804031355
YML101C	0	0/0	-394.7748393416405	-38643.924059033394	276	0.04450757575757576	0.6811594202898551	0.282474804031355
YMR176W	0	0/-	-394.8197902441025	-38574.03063708544	276	0.04450757575757576	0.6811594202898551	0.282474804031355
YMR299C	-1	-/0	-394.82313537597656	-23684.38265967369	69	0.04446546830652791	0.6811594202898551	0.28275475923852184
YMR222C	0	0/0	-394.83939999341965	-36790.29231244326	276	0.04446546830652791	0.6811594202898551	0.28275475923852184
YJR029W	-1	-/-	-394.8532977104187	-21403.69003868103	69	0.0444234404536862	0.6811594202898551	0.2830347144456887
YLR373C	0	0/-	-394.86249727010727	-38568.066722512245	276	0.0444234404536862	0.6811594202898551	0.2830347144456887
YLR119W	-1	-/-	-394.9098777770996	-24800.94965314865	69	0.044381491973559964	0.6811594202898551	0.28331466965285557
YPR100W	-1	-/-	-394.919082403183	-23477.886144161224	69	0.04433962264150943	0.6811594202898551	0.2835946248600224
YDR225W	-1	-/-	-394.9421842098236	-22607.18185019493	69	0.04429783223374175	0.6811594202898551	0.28387458006718924
YIL049W	-1	-/-	-394.9512255191803	-23192.054623365402	69	0.044256120527306965	0.6811594202898551	0.2841545352743561
YLR039C	-1	-/-	-394.98876571655273	-23337.959030151367	69	0.04421448730009407	0.6811594202898551	0.284434490481523
YBR132C	-1	-/-	-395.0039093494415	-25467.904690504074	69	0.044172932330827065	0.6811594202898551	0.2847144456886898
YDR298C	-1	-/-	-395.0347349643707	-23543.366916894913	69	0.044131455399061034	0.6811594202898551	0.28499440089585665
YOL138C	-1	-/-	-395.04662132263184	-23954.296827554703	69	0.04409005628517824	0.6811594202898551	0.28527435610302354
YOL129W	-1	-/-	-395.09220814704895	-24343.25789642334	69	0.044048734770384255	0.6811594202898551	0.2855543113101904
YOR335C	-1	-/-	-395.11198329925537	-26837.81008529663	69	0.04400749063670412	0.6811594202898551	0.2858342665173572
YER051W	-1	-/-	-395.1521146297455	-23512.442982912064	69	0.04396632366697849	0.6811594202898551	0.28611422172452405
YAL003W	-1	-/-	-395.1540262699127	-26032.902072906494	69	0.04392523364485981	0.6811594202898551	0.28639417693169095
YLR303W	-1	-/0	-395.2021927833557	-23084.261440992355	69	0.04388422035480859	0.6811594202898551	0.2866741321388578
YOL103W	0	0/-	-395.44232431054115	-39198.892407268286	276	0.04388422035480859	0.6811594202898551	0.2866741321388578
YFR048W	-1	-/-	-395.46372652053833	-24649.39492058754	69	0.043843283582089554	0.6811594202898551	0.2869540873460246
YMR267W	-1	-/-	-395.48881125450134	-23292.016404628754	69	0.04380242311276794	0.6811594202898551	0.2872340425531915
YKL155C	0	0/-	-395.56558883190155	-38693.30971354246	276	0.04380242311276794	0.6811594202898551	0.2872340425531915
YGL095C	1	+/+	-395.57734203338623	-24255.81613612175	68	0.0446927374301676	0.6956521739130435	0.2872340425531915
YGL093W	-1	-/-	-395.5856249332428	-25486.663954019547	69	0.044651162790697675	0.6956521739130435	0.28751399776035835
YCR088W	-1	-/-	-395.63863611221313	-24006.19636797905	69	0.04460966542750929	0.6956521739130435	0.2877939529675252
YBR005W	0	0/-	-395.6630687713623	-39130.19063490629	276	0.04460966542750929	0.6956521739130435	0.2877939529675252
YFL017C	0	0/-	-395.7331302165985	-37913.62700980902	276	0.04460966542750929	0.6956521739130435	0.2877939529675252
YOR219C	0	0/-	-395.77053678035736	-40001.53447395563	276	0.04460966542750929	0.6956521739130435	0.2877939529675252
YGR112W	-1	-/-	-395.80356311798096	-25061.514862775803	69	0.04456824512534819	0.6956521739130435	0.28807390817469203
YDL010W	0	0/-	-395.80703860521317	-39086.177552342415	276	0.04456824512534819	0.6956521739130435	0.28807390817469203
YMR052W	-1	-/-	-395.8243465423584	-23908.137368917465	69	0.04452690166975881	0.6956521739130435	0.2883538633818589
YPL031C	-1	-/-	-395.82835054397583	-23262.22405743599	69	0.04448563484708063	0.6956521739130435	0.28863381858902576
YER041W	-1	-/-	-395.8641655445099	-22509.16447520256	69	0.044444444444444446	0.6956521739130435	0.2889137737961926
YJL137C	0	0/0	-395.87685084342957	-39265.50894498825	276	0.044444444444444446	0.6956521739130435	0.2889137737961926
YJL076W	-1	-/-	-395.8797459602356	-25036.809381246567	69	0.04440333024976873	0.6956521739130435	0.2891937290033595
YGR208W	0	0/0	-395.92472818493843	-41137.75986900926	276	0.04440333024976873	0.6956521739130435	0.2891937290033595
YNL007C	-1	-/-	-395.9547960758209	-24531.517246723175	69	0.04436229205175601	0.6956521739130435	0.2894736842105263
YDR484W	-1	-/-	-395.99018001556396	-24522.794326782227	69	0.0443213296398892	0.6956521739130435	0.28975363941769317
YJL124C	-1	-/-	-396.0220024585724	-24819.63977074623	69	0.04428044280442804	0.6956521739130435	0.29003359462486
YNL321W	0	0/-	-396.0761687755585	-38792.663310050964	276	0.04428044280442804	0.6956521739130435	0.29003359462486
YJL041W	-1	-/-	-396.0933349132538	-24288.400252580643	69	0.04423963133640553	0.6956521739130435	0.2903135498320269
YIL105C	-1	-/-	-396.09450817108154	-25337.68951034546	69	0.04419889502762431	0.6956521739130435	0.29059350503919373
YJL146W	-1	-/-	-396.09923243522644	-24438.364294290543	69	0.04415823367065318	0.6956521739130435	0.29087346024636057
YDL047W	-1	-/-	-396.1875681877136	-23808.434033870697	69	0.04411764705882353	0.6956521739130435	0.2911534154535274
YGR296W	-1	-/-	-396.19249749183655	-22430.65571165085	69	0.0440771349862259	0.6956521739130435	0.2914333706606943
YNL252C	0	0/-	-396.2089811563492	-38325.792914152145	276	0.0440771349862259	0.6956521739130435	0.2914333706606943
YDR469W	-1	-/-	-396.23730516433716	-24226.378679037094	69	0.044036697247706424	0.6956521739130435	0.29171332586786114
YML007W	-1	-/-	-396.2861969470978	-24840.977859020233	69	0.043996333638863426	0.6956521739130435	0.291993281075028
YGR005C	-1	-/-	-396.2880585193634	-23814.54564523697	69	0.04395604395604396	0.6956521739130435	0.29227323628219487
YDR392W	-1	-/-	-396.3081924915314	-23084.615647792816	69	0.04391582799634035	0.6956521739130435	0.2925531914893617
YEL015W	-1	-/-	-396.312780380249	-24271.3055434227	69	0.043875685557586835	0.6956521739130435	0.29283314669652855
YIR001C	0	0/0	-396.31695306301117	-38522.646166563034	276	0.043875685557586835	0.6956521739130435	0.29283314669652855
YMR183C	-1	-/-	-396.33176493644714	-24440.938059806824	69	0.043835616438356165	0.6956521739130435	0.2931131019036954
YOL055C	-1	-/-	-396.3400640487671	-24719.82368040085	69	0.043795620437956206	0.6956521739130435	0.2933930571108623
YCR084C	-1	-/-	-396.36342000961304	-22932.67928481102	69	0.04375569735642662	0.6956521739130435	0.2936730123180291
YDR407C	-1	-/-	-396.3756334781647	-24439.806652784348	69	0.04371584699453552	0.6956521739130435	0.29395296752519595
YDR034C-A	0	0/0	-396.3782458305359	-34407.57350111008	276	0.04371584699453552	0.6956521739130435	0.29395296752519595
YIR002C	-1	-/-	-396.40124225616455	-24455.411118030548	69	0.04367606915377616	0.6956521739130435	0.29423292273236284
YDR183W	-1	-/-	-396.4090242385864	-23442.843811035156	69	0.04363636363636364	0.6956521739130435	0.2945128779395297
YBL034C	-1	-/-	-396.41749477386475	-24980.586981534958	69	0.043596730245231606	0.6956521739130435	0.2947928331466965
YDL198C	-1	-/-	-396.43595361709595	-22983.914019346237	69	0.043557168784029036	0.6956521739130435	0.29507278835386336
YDR545W	-1	-/-	-396.44396018981934	-21592.04940843582	69	0.043517679057116954	0.6956521739130435	0.29535274356103025
YOR196C	0	0/-	-396.44487458467484	-39465.364637583494	276	0.043517679057116954	0.6956521739130435	0.29535274356103025
YCL005W	0	0/-	-396.55931812524796	-39480.36098229885	276	0.043517679057116954	0.6956521739130435	0.29535274356103025
YNL130C	-1	-/-	-396.7140452861786	-24202.874125242233	69	0.043478260869565216	0.6956521739130435	0.2956326987681971
YGR113W	-1	-/-	-396.7148873806	-24154.592591524124	69	0.04343891402714932	0.6956521739130435	0.2959126539753639
YBL019W	-1	-/-	-396.7662241458893	-23534.857006788254	69	0.0433996383363472	0.6956521739130435	0.2961926091825308
YOL110W	-1	-/-	-396.7690658569336	-23644.849407434464	69	0.04336043360433604	0.6956521739130435	0.29647256438969766
YPL120W	-1	-/+	-396.82531690597534	-25478.420440912247	69	0.04332129963898917	0.6956521739130435	0.2967525195968645
YER176W	0	0/-	-396.8371605873108	-39994.803632080555	276	0.04332129963898917	0.6956521739130435	0.2967525195968645
YIL156W	0	0/-	-396.90027326345444	-38733.52758663893	276	0.04332129963898917	0.6956521739130435	0.2967525195968645
YGR061C	0	0/-	-396.9510495662689	-38965.287914156914	276	0.04332129963898917	0.6956521739130435	0.2967525195968645
YKL098W	0	0/0	-396.96100437641144	-38358.14334022999	276	0.04332129963898917	0.6956521739130435	0.2967525195968645
YNL290W	-1	-/-	-396.997186422348	-25337.902848243713	69	0.04328223624887286	0.6956521739130435	0.29703247480403133
YFR043C	0	0/0	-397.0521550774574	-37841.820409178734	276	0.04328223624887286	0.6956521739130435	0.29703247480403133
YDR498C	-1	-/-	-397.05843591690063	-24871.98213982582	69	0.043243243243243246	0.6956521739130435	0.2973124300111982
YGR165W	-1	-/-	-397.115225315094	-23543.021195411682	69	0.043204320432043204	0.6956521739130435	0.29759238521836506
YKR027W	-1	-/-	-397.17952156066895	-23780.281819343567	69	0.04316546762589928	0.6956521739130435	0.2978723404255319
YER183C	-1	-/0	-397.1934928894043	-23383.368663311005	69	0.0431266846361186	0.6956521739130435	0.2981522956326988
YCL052C	-1	-/-	-397.205561876297	-26023.322064638138	69	0.04308797127468582	0.6956521739130435	0.29843225083986563
YER154W	-1	-/-	-397.23864459991455	-22414.857175588608	69	0.04304932735426009	0.6956521739130435	0.29871220604703247
YOR025W	-1	-/-	-397.3699371814728	-24306.23627758026	69	0.043010752688172046	0.6956521739130435	0.2989921612541993
YDR389W	-1	-/-	-397.39027214050293	-25039.900977134705	69	0.04297224709042077	0.6956521739130435	0.2992721164613662
YLL013C	-1	-/-	-397.4350824356079	-23124.867391824722	69	0.04293381037567084	0.6956521739130435	0.29955207166853304
YKR066C	-1	-/-	-397.4521555900574	-24581.513574123383	69	0.04289544235924933	0.6956521739130435	0.2998320268756999
YLR332W	-1	-/-	-397.517215013504	-24028.005101442337	69	0.04285714285714286	0.6956521739130435	0.30011198208286677
YOR063W	-1	-/-	-397.54582715034485	-26040.576999664307	69	0.042818911685994644	0.6956521739130435	0.3003919372900336
YJL111W	-1	-/-	-397.5502738952637	-25006.362122297287	69	0.0427807486631016	0.6956521739130435	0.30067189249720044
YMR024W	0	0/-	-397.57924991846085	-38988.14900815487	276	0.0427807486631016	0.6956521739130435	0.30067189249720044
YGL143C	-1	-/-	-397.5842616558075	-23933.507512807846	69	0.0427426536064114	0.6956521739130435	0.3009518477043673
YHR076W	0	0/-	-397.5867693424225	-39373.75536161661	276	0.0427426536064114	0.6956521739130435	0.3009518477043673
YPL262W	-1	-/-	-397.62152433395386	-23478.102145195007	69	0.042704626334519574	0.6956521739130435	0.3012318029115342
YGL005C	-1	-/-	-397.63072872161865	-24850.566039562225	69	0.042666666666666665	0.6956521739130435	0.301511758118701
YJL012C	1	+/+	-397.6448793411255	-22464.882524251938	68	0.043516873889875664	0.7101449275362319	0.301511758118701
YJL085W	-1	-/-	-397.6463623046875	-23145.304533958435	69	0.043478260869565216	0.7101449275362319	0.30179171332586785
YLR380W	-1	-/-	-397.6686444282532	-24602.4795422554	69	0.04343971631205674	0.7101449275362319	0.3020716685330347
YMR164C	-1	-/-	-397.6753771305084	-24338.574004411697	69	0.043401240035429584	0.7101449275362319	0.3023516237402016
YLR266C	-1	-/-	-397.67947149276733	-24420.78171467781	69	0.04336283185840708	0.7101449275362319	0.3026315789473684
YGR147C	-1	-/-	-397.68217492103577	-24109.58666229248	69	0.04332449160035367	0.7101449275362319	0.30291153415453526
YPL283C	-1	-/-	-397.72122526168823	-22315.629857063293	69	0.04328621908127209	0.7101449275362319	0.30319148936170215
YML115C	-1	-/-	-397.747198343277	-23353.202303647995	69	0.04324801412180053	0.7101449275362319	0.303471444568869
YDR105C	0	0/0	-397.76013004779816	-38610.188752770424	276	0.04324801412180053	0.7101449275362319	0.303471444568869
YKL194C	-1	-/-	-397.78261733055115	-24411.000784873962	69	0.043209876543209874	0.7101449275362319	0.3037513997760358
YDL217C	-1	-/-	-397.80971693992615	-22806.43657398224	69	0.04317180616740088	0.7101449275362319	0.30403135498320266
YNL129W	-1	-/-	-397.8197543621063	-24516.03048825264	69	0.043133802816901406	0.7101449275362319	0.30431131019036955
YDR379W	-1	-/-	-397.8312187194824	-24146.396074295044	69	0.04309586631486367	0.7101449275362319	0.3045912653975364
YPL242C	-1	-/-	-397.85461020469666	-24282.792842149734	69	0.04305799648506151	0.7101449275362319	0.30487122060470323
YPR074C	-1	-/0	-397.85943818092346	-25173.53359556198	69	0.04302019315188762	0.7101449275362319	0.3051511758118701
YDR072C	-1	-/-	-397.8609380722046	-23080.23085308075	69	0.04298245614035088	0.7101449275362319	0.30543113101903696
YDR264C	-1	-/-	-397.9613723754883	-23886.968185663223	69	0.04294478527607362	0.7101449275362319	0.3057110862262038
YDR205W	-1	-/-	-397.9722046852112	-23374.52977705002	69	0.042907180385288964	0.7101449275362319	0.30599104143337064
YHR047C	0	0/0	-398.00769251585007	-39406.28855109215	276	0.042907180385288964	0.7101449275362319	0.30599104143337064
YDL188C	-1	-/+	-398.05761456489563	-23005.92610859871	69	0.04286964129483815	0.7101449275362319	0.30627099664053753
YDR219C	-1	-/-	-398.0861167907715	-23902.55726146698	69	0.04283216783216783	0.7101449275362319	0.30655095184770437
YGL004C	-1	-/-	-398.0964469909668	-24145.49428653717	69	0.04279475982532751	0.7101449275362319	0.3068309070548712
YNL233W	-1	-/-	-398.1196208000183	-25180.28106880188	69	0.04275741710296684	0.7101449275362319	0.3071108622620381
YOR329C	-1	-/-	-398.1443748474121	-25115.545442342758	69	0.042720139494333044	0.7101449275362319	0.30739081746920494
YDR386W	-1	-/-	-398.18073558807373	-24999.95107483864	69	0.042682926829268296	0.7101449275362319	0.3076707726763718
YOL012C	-1	-/-	-398.2689905166626	-22830.593233823776	69	0.04264577893820714	0.7101449275362319	0.3079507278835386
YNL223W	-1	-/-	-398.3557035923004	-26296.79301071167	69	0.042608695652173914	0.7101449275362319	0.3082306830907055
YNL054W	1	+/+	-398.43733263015747	-24589.779460906982	68	0.043440486533449174	0.7246376811594203	0.3082306830907055
YDR260C	-1	-/-	-398.49318289756775	-23306.88281273842	69	0.043402777777777776	0.7246376811594203	0.30851063829787234
YDR485C	-1	-/-	-398.49962615966797	-25137.688995838165	69	0.04336513443191674	0.7246376811594203	0.3087905935050392
YOL116W	-1	-/-	-398.52081084251404	-24832.53013586998	69	0.043327556325823226	0.7246376811594203	0.3090705487122061
YDR390C	0	0/-	-398.5297690629959	-39538.7928878665	276	0.043327556325823226	0.7246376811594203	0.3090705487122061
YJL173C	-1	-/-	-398.5342843532562	-23301.028814792633	69	0.04329004329004329	0.7246376811594203	0.3093505039193729
YDL133C-A	0	0/-	-398.5370164513588	-36813.07002520561	276	0.04329004329004329	0.7246376811594203	0.3093505039193729
YGL227W	-1	-/-	-398.56848526000977	-26364.875771522522	69	0.04325259515570934	0.7246376811594203	0.30963045912653975
YIL068C	-1	-/-	-398.6263782978058	-24578.788502693176	69	0.043215211754537596	0.7246376811594203	0.3099104143337066
YER102W	0	0/-	-398.6473757624626	-39356.08166897297	276	0.043215211754537596	0.7246376811594203	0.3099104143337066
YPL015C	-1	-/-	-398.65347146987915	-23116.3180809021	69	0.04317789291882556	0.7246376811594203	0.3101903695408735
YOL139C	-1	-/-	-398.71224904060364	-26533.76225566864	69	0.04314063848144953	0.7246376811594203	0.3104703247480403
YER138W-A	0	0/0	-398.7354209423065	-34551.41478860378	276	0.04314063848144953	0.7246376811594203	0.3104703247480403
YDR088C	-1	-/-	-398.7426402568817	-23606.654020547867	69	0.04310344827586207	0.7246376811594203	0.31075027995520715
YGL077C	0	0/-	-398.74276930093765	-40803.397618472576	276	0.04310344827586207	0.7246376811594203	0.31075027995520715
YDL089W	0	0/-	-398.75027894973755	-39459.38992625475	276	0.04310344827586207	0.7246376811594203	0.31075027995520715
YBR067C	0	0/-	-398.7789590358734	-38687.19152328372	276	0.04310344827586207	0.7246376811594203	0.31075027995520715
YOL127W	-1	-/-	-398.7825620174408	-24900.253242254257	69	0.04306632213608958	0.7246376811594203	0.31103023516237405
YGR156W	-1	-/-	-398.79128551483154	-23353.878680229187	69	0.043029259896729774	0.7246376811594203	0.3113101903695409
YMR025W	-1	-/-	-398.8293287754059	-23640.832738637924	69	0.04299226139294927	0.7246376811594203	0.3115901455767077
YNL329C	-1	-/-	-398.8474323749542	-23885.875742197037	69	0.0429553264604811	0.7246376811594203	0.31187010078387456
YFL007W	0	0/-	-398.8749041557312	-38040.0047044754	276	0.0429553264604811	0.7246376811594203	0.31187010078387456
YOL002C	-1	-/-	-398.91526460647583	-24631.4750790596	69	0.04291845493562232	0.7246376811594203	0.31215005599104145
YGR286C	-1	-/-	-398.9152843952179	-24749.799125671387	69	0.04288164665523156	0.7246376811594203	0.3124300111982083
YCR027C	-1	-/-	-398.97262740135193	-23808.451974630356	69	0.04284490145672665	0.7246376811594203	0.31270996640537513
YML051W	-1	-/-	-398.99626541137695	-23420.81406700611	69	0.04280821917808219	0.7246376811594203	0.31298992161254197
YOR320C	-1	-/-	-399.11829662323	-24747.914716482162	69	0.0427715996578272	0.7246376811594203	0.31326987681970886
YOR007C	-1	-/-	-399.2224407196045	-24836.306001663208	69	0.042735042735042736	0.7246376811594203	0.3135498320268757
YLR412W	0	0/0	-399.23920798301697	-40823.56427457929	276	0.042735042735042736	0.7246376811594203	0.3135498320268757
YHR141C	0	0/-	-399.27149295806885	-38696.675991892815	276	0.042735042735042736	0.7246376811594203	0.3135498320268757
YDR322W	0	0/-	-399.2892991900444	-38337.603421747684	276	0.042735042735042736	0.7246376811594203	0.3135498320268757
YMR198W	-1	-/-	-399.297655582428	-24874.058069229126	69	0.04269854824935952	0.7246376811594203	0.31382978723404253
YER139C	0	0/-	-399.32245779037476	-40289.49679201841	276	0.04269854824935952	0.7246376811594203	0.31382978723404253
YFR049W	0	0/-	-399.33155620098114	-40926.51110547781	276	0.04269854824935952	0.7246376811594203	0.31382978723404253
YJL104W	-1	-/-	-399.36936831474304	-24415.548380851746	69	0.042662116040955635	0.7246376811594203	0.3141097424412094
YLL009C	-1	-/-	-399.3887701034546	-23607.211042881012	69	0.042625745950554135	0.7246376811594203	0.31438969764837627
YDL191W	0	0/-	-399.3940060734749	-42607.957873106	276	0.042625745950554135	0.7246376811594203	0.31438969764837627
YJR013W	-1	-/-	-399.4508728981018	-23322.735781908035	69	0.04258943781942078	0.7246376811594203	0.3146696528555431
YIL002C	-1	-/-	-399.4592354297638	-24157.846094608307	69	0.0425531914893617	0.7246376811594203	0.31494960806270994
YMR272C	-1	-/-	-399.4687669277191	-23977.251146793365	69	0.04251700680272109	0.7246376811594203	0.31522956326987683
YJL134W	-1	-/-	-399.49257588386536	-23289.965423822403	69	0.04248088360237893	0.7246376811594203	0.31550951847704367
YDL141W	0	0/0	-399.52147817611694	-38964.8326459527	276	0.04248088360237893	0.7246376811594203	0.31550951847704367
YBR002C	-1	-/-	-399.5254921913147	-25663.32089805603	69	0.042444821731748725	0.7246376811594203	0.3157894736842105
YNL284C	0	0/-	-399.5621808767319	-39046.90932059288	276	0.042444821731748725	0.7246376811594203	0.3157894736842105
YDR288W	-1	-/-	-399.5809733867645	-25765.219482183456	69	0.04240882103477523	0.7246376811594203	0.3160694288913774
YBL100W-A	-1	-/-	-399.6014132499695	-21461.560101509094	69	0.0423728813559322	0.7246376811594203	0.31634938409854424
YOR284W	-1	-/0	-399.64859080314636	-24603.338695287704	69	0.04233700254022015	0.7246376811594203	0.3166293393057111
YDR162C	-1	-/-	-399.72111320495605	-24380.623039007187	69	0.04230118443316413	0.7246376811594203	0.3169092945128779
YBR097W	-1	-/+	-399.7278137207031	-23876.49551677704	69	0.042265426880811495	0.7246376811594203	0.3171892497200448
YMR300C	0	0/-	-399.74755746126175	-40004.19017714262	276	0.042265426880811495	0.7246376811594203	0.3171892497200448
YNR045W	0	0/-	-399.7922958135605	-39372.08302098513	276	0.042265426880811495	0.7246376811594203	0.3171892497200448
YBR059C	-1	-/-	-399.7993800640106	-25374.102466344833	69	0.04222972972972973	0.7246376811594203	0.31746920492721165
YPL168W	0	0/0	-399.8141701221466	-36149.503120064735	276	0.04222972972972973	0.7246376811594203	0.31746920492721165
YIL106W	-1	-/-	-399.84296894073486	-23295.35025525093	69	0.04219409282700422	0.7246376811594203	0.3177491601343785
YPR164W	-1	-/-	-399.8871991634369	-23577.654280662537	69	0.04215851602023609	0.7246376811594203	0.3180291153415454
YOR167C	0	0/-	-399.9118291735649	-42006.81890659034	276	0.04215851602023609	0.7246376811594203	0.3180291153415454
YMR243C	-1	-/-	-399.92587423324585	-25500.31393146515	69	0.04212299915754002	0.7246376811594203	0.3183090705487122
YCR030C	0	0/-	-399.92981618642807	-40518.35281705856	276	0.04212299915754002	0.7246376811594203	0.3183090705487122
YMR125W	-1	-/-	-399.9307827949524	-25238.31501507759	69	0.04208754208754209	0.7246376811594203	0.31858902575587905
YFR050C	-1	-/-	-399.95137310028076	-23585.185358524323	69	0.04205214465937763	0.7246376811594203	0.3188689809630459
YML126C	-1	-/-	-399.9926543235779	-23990.386563062668	69	0.04201680672268908	0.7246376811594203	0.3191489361702128
YOL111C	-1	-/-	-400.0078778266907	-23267.335807800293	69	0.041981528127623846	0.7246376811594203	0.3194288913773796
YJR035W	-1	-/-	-400.0159823894501	-24961.979258537292	69	0.04194630872483222	0.7246376811594203	0.31970884658454646
YMR208W	-1	-/-	-400.04109477996826	-22898.589298009872	69	0.041911148365465216	0.7246376811594203	0.31998880179171335
YGL110C	0	0/-	-400.0438224673271	-39123.95989459753	276	0.041911148365465216	0.7246376811594203	0.31998880179171335
YDR464W	-1	-/0	-400.0785255432129	-23808.711948394775	69	0.04187604690117253	0.7246376811594203	0.3202687569988802
YER190W	-1	-/-	-400.08158016204834	-22218.64896130562	69	0.04184100418410042	0.7246376811594203	0.320548712206047
YDR334W	-1	-/-	-400.11092233657837	-23739.484541893005	69	0.04180602006688963	0.7246376811594203	0.32082866741321386
YJL024C	-1	-/-	-400.13392758369446	-23841.44074678421	69	0.04177109440267335	0.7246376811594203	0.32110862262038076
YAL065C-A	0	0/0	-400.14603888988495	-34535.237961411476	276	0.04177109440267335	0.7246376811594203	0.32110862262038076
YDR493W	0	0/-	-400.1692256331444	-38415.45819759369	276	0.04177109440267335	0.7246376811594203	0.32110862262038076
YMR029C	-1	-/-	-400.17310547828674	-25671.94843006134	69	0.041736227045075125	0.7246376811594203	0.3213885778275476
YGR097W	-1	-/-	-400.1815185546875	-23614.512434244156	69	0.041701417848206836	0.7246376811594203	0.32166853303471443
YBR102C	-1	-/-	-400.21595096588135	-23552.407028913498	69	0.041666666666666664	0.7246376811594203	0.3219484882418813
YFR005C	-1	-/-	-400.2786822319031	-24355.265336751938	69	0.041631973355537054	0.7246376811594203	0.32222844344904816
YLR340W	-1	-/-	-400.28404688835144	-24556.10765028	69	0.04159733777038269	0.7246376811594203	0.322508398656215
YIL148W	0	0/-	-400.3987458348274	-39915.953797221184	276	0.04159733777038269	0.7246376811594203	0.322508398656215
YIL095W	-1	-/-	-400.4669942855835	-22893.861961841583	69	0.04156275976724855	0.7246376811594203	0.32278835386338184
YPL063W	-1	-/-	-400.47384548187256	-24380.45928955078	69	0.04152823920265781	0.7246376811594203	0.32306830907054873
YJL201W	-1	-/-	-400.48566460609436	-25263.41970038414	69	0.04149377593360996	0.7246376811594203	0.32334826427771557
YGR058W	0	0/-	-400.48584336042404	-38206.78959494829	276	0.04149377593360996	0.7246376811594203	0.32334826427771557
YLR436C	0	0/-	-400.49212914705276	-38804.00349980593	276	0.04149377593360996	0.7246376811594203	0.32334826427771557
YML127W	-1	-/-	-400.51369976997375	-23687.684495687485	69	0.04145936981757877	0.7246376811594203	0.3236282194848824
YMR177W	-1	-/-	-400.5569906234741	-24900.116809606552	69	0.041425020712510356	0.7246376811594203	0.32390817469204924
YIL004C	-1	-/-	-400.5822913646698	-24016.205625534058	69	0.041390728476821195	0.7246376811594203	0.32418812989921614
YMR158C-B	0	0/0	-400.58241534233093	-34643.359973192215	276	0.041390728476821195	0.7246376811594203	0.32418812989921614
YMR251W-A	0	0/0	-400.58889204263687	-40098.32457691431	276	0.041390728476821195	0.7246376811594203	0.32418812989921614
YLR391W	-1	-/-	-400.5900764465332	-21302.926498413086	69	0.0413564929693962	0.7246376811594203	0.324468085106383
YBR194W	0	0/0	-400.61188864707947	-40054.31907707453	276	0.0413564929693962	0.7246376811594203	0.324468085106383
YLR170C	-1	-/-	-400.62484216690063	-23545.522306203842	69	0.04132231404958678	0.7246376811594203	0.3247480403135498
YBL059C-A	0	0/-	-400.6395868062973	-34656.02598261833	276	0.04132231404958678	0.7246376811594203	0.3247480403135498
YKL025C	-1	-/-	-400.66469621658325	-23562.934462308884	69	0.04128819157720892	0.7246376811594203	0.3250279955207167
YDR169C	0	0/-	-400.6816165447235	-40780.70176619291	276	0.04128819157720892	0.7246376811594203	0.3250279955207167
YDL134C-A	0	0/-	-400.685142993927	-34709.25770390034	276	0.04128819157720892	0.7246376811594203	0.3250279955207167
YIL053W	-1	-/-	-400.7499554157257	-24553.654142856598	69	0.041254125412541254	0.7246376811594203	0.32530795072788354
YIL098C	-1	-/-	-400.7761869430542	-23526.92101407051	69	0.041220115416323165	0.7246376811594203	0.3255879059350504
YDR481C	-1	-/-	-400.7762134075165	-24716.95715212822	69	0.04118616144975288	0.7246376811594203	0.3258678611422172
YBR248C	0	0/0	-400.7842012643814	-40437.017085790634	276	0.04118616144975288	0.7246376811594203	0.3258678611422172
YHR198C	0	0/0	-400.796439409256	-40008.19556826353	276	0.04118616144975288	0.7246376811594203	0.3258678611422172
YHR132W-A	0	0/-	-400.81925201416016	-34620.085008978844	276	0.04118616144975288	0.7246376811594203	0.3258678611422172
YIR006C	-1	-/-	-400.824453830719	-23523.08723425865	69	0.0411522633744856	0.7246376811594203	0.3261478163493841
YIL071W	0	0/-	-400.9248037338257	-34996.786256074905	276	0.0411522633744856	0.7246376811594203	0.3261478163493841
YKL146W	-1	-/-	-400.9295253753662	-25086.29009270668	69	0.04111842105263158	0.7246376811594203	0.32642777155655095
YNL280C	-1	-/-	-400.9352252483368	-23493.084617376328	69	0.041084634346754315	0.7246376811594203	0.3267077267637178
YBR216C	-1	-/-	-400.96117329597473	-24542.614624738693	69	0.041050903119868636	0.7246376811594203	0.3269876819708847
YDL127W	0	0/-	-401.00109124183655	-39194.48222249746	276	0.041050903119868636	0.7246376811594203	0.3269876819708847
YNR036C	0	0/-	-401.0058584213257	-39397.765026807785	276	0.041050903119868636	0.7246376811594203	0.3269876819708847
YDL115C	-1	-/0	-401.0399034023285	-25807.597066402435	69	0.04101722723543889	0.7246376811594203	0.3272676371780515
YHL019C	-1	-/-	-401.05314111709595	-24487.836096525192	69	0.040983606557377046	0.7246376811594203	0.32754759238521836
YDR096W	-1	-/-	-401.0589542388916	-25164.625596761703	69	0.04095004095004095	0.7246376811594203	0.3278275475923852
YKR057W	-1	-/-	-401.0887254476547	-26501.707886338234	69	0.04091653027823241	0.7246376811594203	0.3281075027995521
YBR089C-A	-1	-/-	-401.1209554672241	-23440.420286417007	69	0.04088307440719542	0.7246376811594203	0.3283874580067189
YEL034W	-1	-/-	-401.1261622905731	-23092.79841017723	69	0.04084967320261438	0.7246376811594203	0.32866741321388576
YER014W	0	0/0	-401.1263600587845	-38828.66524475813	276	0.04084967320261438	0.7246376811594203	0.32866741321388576
YCL058W-A	0	0/-	-401.138330578804	-34607.28299963474	276	0.04084967320261438	0.7246376811594203	0.32866741321388576
YBR279W	-1	-/-	-401.13963627815247	-24873.758553504944	69	0.04081632653061224	0.7246376811594203	0.32894736842105265
YGL006W-A	0	0/0	-401.1437371969223	-34970.78648793697	276	0.04081632653061224	0.7246376811594203	0.32894736842105265
YLR347C	-1	-/-	-401.1485710144043	-23001.628693819046	69	0.040783034257748776	0.7246376811594203	0.3292273236282195
YCR070W	0	0/-	-401.26256024837494	-34790.59924995899	276	0.040783034257748776	0.7246376811594203	0.3292273236282195
YHR195W	0	0/0	-401.2658656835556	-41793.49220329523	276	0.040783034257748776	0.7246376811594203	0.3292273236282195
YDR254W	-1	-/-	-401.28479528427124	-23232.46646809578	69	0.040749796251018745	0.7246376811594203	0.32950727883538633
YDL019C	-1	-/-	-401.2852966785431	-25013.132061719894	69	0.04071661237785016	0.7246376811594203	0.32978723404255317
YFL017W-A	-1	-/-	-401.31136322021484	-24637.982605218887	69	0.04068348250610252	0.7246376811594203	0.33006718924972006
YML070W	0	0/-	-401.37146258354187	-41068.11146038771	276	0.04068348250610252	0.7246376811594203	0.33006718924972006
YCL020W	-1	-/-	-401.44503355026245	-21734.075758457184	69	0.04065040650406504	0.7246376811594203	0.3303471444568869
YNR055C	0	0/-	-401.5208613872528	-37780.06300017238	276	0.04065040650406504	0.7246376811594203	0.3303471444568869
YGR089W	-1	-/0	-401.5307993888855	-24996.550245046616	69	0.04061738424045491	0.7246376811594203	0.33062709966405374
YOR112W	-1	-/-	-401.5341124534607	-24468.096439123154	69	0.040584415584415584	0.7246376811594203	0.33090705487122063
YGR134W	-1	-/-	-401.5386049747467	-25687.685020685196	69	0.040551500405515	0.7246376811594203	0.33118701007838747
YPL257W	0	0/0	-401.5526955127716	-36164.847868680954	276	0.040551500405515	0.7246376811594203	0.33118701007838747
YOL096C	0	0/0	-401.55950367450714	-40889.25845223665	276	0.040551500405515	0.7246376811594203	0.33118701007838747
YPR023C	-1	-/-	-401.565908908844	-24880.564307689667	69	0.04051863857374392	0.7246376811594203	0.3314669652855543
YPL106C	-1	-/-	-401.64597964286804	-24080.864916563034	69	0.04048582995951417	0.7246376811594203	0.33174692049272114
YLR011W	-1	-/-	-401.68000316619873	-23685.59165430069	69	0.040453074433656956	0.7246376811594203	0.33202687569988804
YLR191W	-1	-/-	-401.7725787162781	-23990.68287229538	69	0.04042037186742118	0.7246376811594203	0.3323068309070549
YBL100W-B	-1	-/-	-401.80976963043213	-21575.44069957733	69	0.04038772213247173	0.7246376811594203	0.3325867861142217
YDR376W	-1	-/-	-401.811683177948	-24052.778418540955	69	0.04035512510088781	0.7246376811594203	0.3328667413213886
YMR156C	-1	-/-	-401.82044887542725	-25118.943258285522	69	0.04032258064516129	0.7246376811594203	0.33314669652855544
YFL006W	0	0/-	-401.82440996170044	-34856.9058778286	276	0.04032258064516129	0.7246376811594203	0.33314669652855544
YOL013W-B	0	0/0	-401.83095157146454	-34728.34073340893	276	0.04032258064516129	0.7246376811594203	0.33314669652855544
YAR042W	-1	-/-	-401.8407964706421	-23779.952867269516	69	0.040290088638195005	0.7246376811594203	0.3334266517357223
YLR386W	1	+/-	-401.85919284820557	-23921.15062236786	68	0.04106280193236715	0.7391304347826086	0.3334266517357223
YGR171C	-1	-/-	-401.8600265979767	-23694.044713974	69	0.04102976669348351	0.7391304347826086	0.3337066069428891
YNL288W	-1	-/-	-401.86401414871216	-23445.129385232925	69	0.0409967845659164	0.7391304347826086	0.333986562150056
YJL062W-A	0	0/-	-401.8688886165619	-34716.51335930824	276	0.0409967845659164	0.7391304347826086	0.333986562150056
YDL202W	0	0/-	-401.8839493393898	-38765.825607955456	276	0.0409967845659164	0.7391304347826086	0.333986562150056
YBL103C-A	0	0/-	-401.897448182106	-34808.64746654034	276	0.0409967845659164	0.7391304347826086	0.333986562150056
YML077W	-1	-/-	-401.921425819397	-25743.828279018402	69	0.04096385542168675	0.7391304347826086	0.33426651735722285
YIL120W	-1	-/-	-401.93966341018677	-24481.594730854034	69	0.040930979133226325	0.7391304347826086	0.3345464725643897
YDL159W-B	0	0/0	-401.9480502605438	-34712.38836991787	276	0.040930979133226325	0.7391304347826086	0.3345464725643897
YBR075W	0	0/0	-401.9498360157013	-34772.495537519455	276	0.040930979133226325	0.7391304347826086	0.3345464725643897
YGL119W	-1	-/0	-402.02049255371094	-23535.470376491547	69	0.0408981555733761	0.7391304347826086	0.3348264277715566
YBR050C	-1	-/-	-402.0370397567749	-24663.214834690094	69	0.040865384615384616	0.7391304347826086	0.3351063829787234
YPR090W	0	0/0	-402.08022582530975	-34730.52982008457	276	0.040865384615384616	0.7391304347826086	0.3351063829787234
YCR020W-B	-1	-/-	-402.09372115135193	-23337.8957426548	69	0.04083266613290633	0.7391304347826086	0.33538633818589025
YOR316C-A	0	0/0	-402.0966089963913	-34725.99583685398	276	0.04083266613290633	0.7391304347826086	0.33538633818589025
YIR021W-A	0	0/0	-402.09660935401917	-34725.9958370924	276	0.04083266613290633	0.7391304347826086	0.33538633818589025
YIL156W-B	0	0/0	-402.0966098308563	-34725.99583685398	276	0.04083266613290633	0.7391304347826086	0.33538633818589025
YPL038W-A	0	0/0	-402.0966099500656	-34725.99583685398	276	0.04083266613290633	0.7391304347826086	0.33538633818589025
YIL102C-A	0	0/-	-402.0966099500656	-34725.995837688446	276	0.04083266613290633	0.7391304347826086	0.33538633818589025
YGR035W-A	0	0/0	-402.0966099500656	-34725.99583685398	276	0.04083266613290633	0.7391304347826086	0.33538633818589025
YJR112W-A	0	0/0	-402.0966099500656	-34725.99583685398	276	0.04083266613290633	0.7391304347826086	0.33538633818589025
YGR174W-A	0	0/0	-402.0966101884842	-34725.995837926865	276	0.04083266613290633	0.7391304347826086	0.33538633818589025
YIL046W-A	0	0/0	-402.0966103076935	-34725.99583828449	276	0.04083266613290633	0.7391304347826086	0.33538633818589025
YER190C-B	0	0/0	-402.0966103076935	-34725.995837688446	276	0.04083266613290633	0.7391304347826086	0.33538633818589025
YBR182C-A	0	0/0	-402.0966103076935	-34725.99583685398	276	0.04083266613290633	0.7391304347826086	0.33538633818589025
YOL019W-A	0	0/0	-402.09661042690277	-34725.99583685398	276	0.04083266613290633	0.7391304347826086	0.33538633818589025
YDR524W-A	0	0/0	-402.09661042690277	-34725.99583685398	276	0.04083266613290633	0.7391304347826086	0.33538633818589025
YNL024C-A	0	0/0	-402.09661042690277	-34725.99583756924	276	0.04083266613290633	0.7391304347826086	0.33538633818589025
YDR246W-A	0	0/0	-402.09661042690277	-34725.99583685398	276	0.04083266613290633	0.7391304347826086	0.33538633818589025
YHL048C-A	0	0/0	-402.09661042690277	-34725.99583685398	276	0.04083266613290633	0.7391304347826086	0.33538633818589025
YHR022C-A	0	0/0	-402.09661054611206	-34725.99583685398	276	0.04083266613290633	0.7391304347826086	0.33538633818589025
YBR196C-A	0	0/0	-402.09661066532135	-34725.99583721161	276	0.04083266613290633	0.7391304347826086	0.33538633818589025
YOR034C-A	0	0/0	-402.09661078453064	-34725.99583685398	276	0.04083266613290633	0.7391304347826086	0.33538633818589025
YHR007C-A	0	0/0	-402.09661078453064	-34725.99583685398	276	0.04083266613290633	0.7391304347826086	0.33538633818589025
YHL015W-A	0	0/0	-402.09661090373993	-34725.99583685398	276	0.04083266613290633	0.7391304347826086	0.33538633818589025
YDR374W-A	0	0/-	-402.09661090373993	-34725.99583685398	276	0.04083266613290633	0.7391304347826086	0.33538633818589025
YPR108W-A	0	0/0	-402.09661090373993	-34725.99583685398	276	0.04083266613290633	0.7391304347826086	0.33538633818589025
YHR175W-A	0	0/0	-402.09661090373993	-34725.99583685398	276	0.04083266613290633	0.7391304347826086	0.33538633818589025
YOL166W-A	0	0/0	-402.09661090373993	-34725.99583685398	276	0.04083266613290633	0.7391304347826086	0.33538633818589025
YOR020W-A	0	0/-	-402.09661090373993	-34725.99583685398	276	0.04083266613290633	0.7391304347826086	0.33538633818589025
YCR075W-A	0	0/-	-402.09661090373993	-34725.99583697319	276	0.04083266613290633	0.7391304347826086	0.33538633818589025
YOR032W-A	0	0/0	-402.0966110229492	-34725.99583721161	276	0.04083266613290633	0.7391304347826086	0.33538633818589025
YKL096C-B	0	0/0	-402.0966110229492	-34725.99583685398	276	0.04083266613290633	0.7391304347826086	0.33538633818589025
YCL011C-A	0	0/0	-402.0966110229492	-34725.99583685398	276	0.04083266613290633	0.7391304347826086	0.33538633818589025
YLR154C-G	0	0/0	-402.0966110229492	-34725.99583685398	276	0.04083266613290633	0.7391304347826086	0.33538633818589025
YOL159C-A	0	0/0	-402.0966110229492	-34725.99583685398	276	0.04083266613290633	0.7391304347826086	0.33538633818589025
YMR315W-A	0	0/0	-402.0966110229492	-34725.99583685398	276	0.04083266613290633	0.7391304347826086	0.33538633818589025
YIR018C-A	0	0/0	-402.0966111421585	-34725.99583685398	276	0.04083266613290633	0.7391304347826086	0.33538633818589025
YDR182W-A	0	0/0	-402.0966111421585	-34725.99583685398	276	0.04083266613290633	0.7391304347826086	0.33538633818589025
YLR307C-A	0	0/0	-402.0966111421585	-34725.99583685398	276	0.04083266613290633	0.7391304347826086	0.33538633818589025
YJL077W-B	0	0/0	-402.0966111421585	-34725.99583685398	276	0.04083266613290633	0.7391304347826086	0.33538633818589025
YBR072C-A	0	0/0	-402.0966112613678	-34725.99583685398	276	0.04083266613290633	0.7391304347826086	0.33538633818589025
YOL155W-A	0	0/0	-402.0966112613678	-34725.99583756924	276	0.04083266613290633	0.7391304347826086	0.33538633818589025
YLR361C-A	0	0/0	-402.0966112613678	-34725.99583685398	276	0.04083266613290633	0.7391304347826086	0.33538633818589025
YCR108C	0	0/0	-402.0966113805771	-34725.995837926865	276	0.04083266613290633	0.7391304347826086	0.33538633818589025
YDR169C-A	0	0/0	-402.0966113805771	-34725.99583733082	276	0.04083266613290633	0.7391304347826086	0.33538633818589025
YLR157W-C	0	0/0	-402.0966113805771	-34725.995837926865	276	0.04083266613290633	0.7391304347826086	0.33538633818589025
YJL133C-A	0	0/0	-402.0966114997864	-34725.99583685398	276	0.04083266613290633	0.7391304347826086	0.33538633818589025
YKL068W-A	0	0/0	-402.0966114997864	-34725.99583685398	276	0.04083266613290633	0.7391304347826086	0.33538633818589025
YLR157W-D	0	0/0	-402.0966114997864	-34725.99583685398	276	0.04083266613290633	0.7391304347826086	0.33538633818589025
YLR157C-C	0	0/0	-402.0966114997864	-34725.99583685398	276	0.04083266613290633	0.7391304347826086	0.33538633818589025
YML054C-A	0	0/0	-402.0966114997864	-34725.99583685398	276	0.04083266613290633	0.7391304347826086	0.33538633818589025
YJR151W-A	0	0/0	-402.09661161899567	-34725.99583685398	276	0.04083266613290633	0.7391304347826086	0.33538633818589025
YBL008W-A	0	0/0	-402.09661161899567	-34725.99583721161	276	0.04083266613290633	0.7391304347826086	0.33538633818589025
YOR161C-C	0	0/0	-402.09661161899567	-34725.99583697319	276	0.04083266613290633	0.7391304347826086	0.33538633818589025
YJL127C-A	0	0/-	-402.09661161899567	-34725.99583685398	276	0.04083266613290633	0.7391304347826086	0.33538633818589025
YDR524C-B	0	0/0	-402.09661161899567	-34725.9958370924	276	0.04083266613290633	0.7391304347826086	0.33538633818589025
YOR192C-C	0	0/0	-402.09661173820496	-34725.99583685398	276	0.04083266613290633	0.7391304347826086	0.33538633818589025
YDR194W-A	0	0/0	-402.09661173820496	-34725.99583685398	276	0.04083266613290633	0.7391304347826086	0.33538633818589025
YJL052C-A	0	0/0	-402.09661173820496	-34725.995837926865	276	0.04083266613290633	0.7391304347826086	0.33538633818589025
YMR001C-A	0	0/0	-402.09661185741425	-34725.99583721161	276	0.04083266613290633	0.7391304347826086	0.33538633818589025
YNR075C-A	0	0/0	-402.09661185741425	-34725.99583685398	276	0.04083266613290633	0.7391304347826086	0.33538633818589025
YLR466C-B	0	0/0	-402.09661185741425	-34725.99583685398	276	0.04083266613290633	0.7391304347826086	0.33538633818589025
YDR119W-A	0	0/0	-402.09661185741425	-34725.99583685398	276	0.04083266613290633	0.7391304347826086	0.33538633818589025
YOR381W-A	0	0/0	-402.09661185741425	-34725.99583685398	276	0.04083266613290633	0.7391304347826086	0.33538633818589025
YGR240C-A	0	0/0	-402.09661185741425	-34725.995837926865	276	0.04083266613290633	0.7391304347826086	0.33538633818589025
YOR394C-A	0	0/0	-402.09661185741425	-34725.99583685398	276	0.04083266613290633	0.7391304347826086	0.33538633818589025
YCL048W-A	0	0/0	-402.09661185741425	-34725.99583685398	276	0.04083266613290633	0.7391304347826086	0.33538633818589025
YLR099W-A	0	0/-	-402.09661197662354	-34725.99583685398	276	0.04083266613290633	0.7391304347826086	0.33538633818589025
YAL063C-A	0	0/0	-402.09661197662354	-34725.99583721161	276	0.04083266613290633	0.7391304347826086	0.33538633818589025
YNL097C-A	0	0/0	-402.09661197662354	-34725.99583685398	276	0.04083266613290633	0.7391304347826086	0.33538633818589025
YBL071C-B	0	0/0	-402.09661197662354	-34725.99583756924	276	0.04083266613290633	0.7391304347826086	0.33538633818589025
YLR406C-A	0	0/0	-402.0966120958328	-34725.99583685398	276	0.04083266613290633	0.7391304347826086	0.33538633818589025
YNL146C-A	0	0/0	-402.0966120958328	-34725.99583721161	276	0.04083266613290633	0.7391304347826086	0.33538633818589025
YBR196C-B	0	0/0	-402.0966120958328	-34725.99583685398	276	0.04083266613290633	0.7391304347826086	0.33538633818589025
YFR032C-B	0	0/0	-402.0966120958328	-34725.9958370924	276	0.04083266613290633	0.7391304347826086	0.33538633818589025
YMR242W-A	0	0/0	-402.0966120958328	-34725.99583685398	276	0.04083266613290633	0.7391304347826086	0.33538633818589025
YDR461C-A	0	0/0	-402.0966120958328	-34725.99583685398	276	0.04083266613290633	0.7391304347826086	0.33538633818589025
YDL007C-A	0	0/0	-402.0966120958328	-34725.99583685398	276	0.04083266613290633	0.7391304347826086	0.33538633818589025
YBR201C-A	0	0/0	-402.0966120958328	-34725.99583685398	276	0.04083266613290633	0.7391304347826086	0.33538633818589025
YIL002W-A	0	0/0	-402.0966122150421	-34725.99583685398	276	0.04083266613290633	0.7391304347826086	0.33538633818589025
YBR230W-A	0	0/0	-402.0966122150421	-34725.99583733082	276	0.04083266613290633	0.7391304347826086	0.33538633818589025
YAL067W-A	0	0/0	-402.0966122150421	-34725.99583721161	276	0.04083266613290633	0.7391304347826086	0.33538633818589025
YHR214C-E	0	0/0	-402.0966122150421	-34725.99583685398	276	0.04083266613290633	0.7391304347826086	0.33538633818589025
YDR003W-A	0	0/0	-402.0966123342514	-34725.99583685398	276	0.04083266613290633	0.7391304347826086	0.33538633818589025
YOR376W-A	0	0/0	-402.0966123342514	-34725.99583685398	276	0.04083266613290633	0.7391304347826086	0.33538633818589025
YMR230W-A	0	0/0	-402.0966123342514	-34725.99583828449	276	0.04083266613290633	0.7391304347826086	0.33538633818589025
YLL066W-B	0	0/0	-402.0966123342514	-34725.99583685398	276	0.04083266613290633	0.7391304347826086	0.33538633818589025
YHR214C-D	0	0/0	-402.0966124534607	-34725.99583685398	276	0.04083266613290633	0.7391304347826086	0.33538633818589025
YLR156C-A	0	0/0	-402.0966124534607	-34725.99583685398	276	0.04083266613290633	0.7391304347826086	0.33538633818589025
YLR146W-A	0	0/0	-402.0966124534607	-34725.99583685398	276	0.04083266613290633	0.7391304347826086	0.33538633818589025
YOR072W-B	0	0/0	-402.0966124534607	-34725.99583721161	276	0.04083266613290633	0.7391304347826086	0.33538633818589025
YBR296C-A	0	0/-	-402.0966124534607	-34725.99583685398	276	0.04083266613290633	0.7391304347826086	0.33538633818589025
YLR285C-A	0	0/0	-402.0966124534607	-34725.99583685398	276	0.04083266613290633	0.7391304347826086	0.33538633818589025
YHR213W-A	0	0/0	-402.0966124534607	-34725.9958370924	276	0.04083266613290633	0.7391304347826086	0.33538633818589025
YNL162W-A	0	0/0	-402.0966124534607	-34725.99583756924	276	0.04083266613290633	0.7391304347826086	0.33538633818589025
YHR213W-B	0	0/0	-402.0966124534607	-34725.99583685398	276	0.04083266613290633	0.7391304347826086	0.33538633818589025
YGR146C-A	0	0/0	-402.09661257267	-34725.99583685398	276	0.04083266613290633	0.7391304347826086	0.33538633818589025
YGL188C-A	0	0/0	-402.09661257267	-34725.99583685398	276	0.04083266613290633	0.7391304347826086	0.33538633818589025
YLR157W-B	0	0/0	-402.09661257267	-34725.99583685398	276	0.04083266613290633	0.7391304347826086	0.33538633818589025
YBR255C-A	0	0/0	-402.09661257267	-34725.99583685398	276	0.04083266613290633	0.7391304347826086	0.33538633818589025
YPR159C-A	0	0/0	-402.09661257267	-34725.99583685398	276	0.04083266613290633	0.7391304347826086	0.33538633818589025
YAR035C-A	0	0/0	-402.09661257267	-34725.99583685398	276	0.04083266613290633	0.7391304347826086	0.33538633818589025
YGL041C-B	0	0/0	-402.0966126918793	-34725.99583685398	276	0.04083266613290633	0.7391304347826086	0.33538633818589025
YML007C-A	0	0/0	-402.0966126918793	-34725.99583685398	276	0.04083266613290633	0.7391304347826086	0.33538633818589025
YHR086W-A	0	0/0	-402.0966126918793	-34725.995838046074	276	0.04083266613290633	0.7391304347826086	0.33538633818589025
YOL097W-A	0	0/0	-402.0966126918793	-34725.99583685398	276	0.04083266613290633	0.7391304347826086	0.33538633818589025
YMR247W-A	0	0/0	-402.0966126918793	-34725.99583697319	276	0.04083266613290633	0.7391304347826086	0.33538633818589025
YMR272W-B	0	0/0	-402.0966126918793	-34725.99583685398	276	0.04083266613290633	0.7391304347826086	0.33538633818589025
YFR012W-A	0	0/0	-402.0966126918793	-34725.99583685398	276	0.04083266613290633	0.7391304347826086	0.33538633818589025
YBL029C-A	0	0/0	-402.0966126918793	-34725.9958370924	276	0.04083266613290633	0.7391304347826086	0.33538633818589025
YLR159C-A	0	0/0	-402.09661281108856	-34725.99583733082	276	0.04083266613290633	0.7391304347826086	0.33538633818589025
YBL108C-A	0	0/-	-402.09661281108856	-34725.99583685398	276	0.04083266613290633	0.7391304347826086	0.33538633818589025
YOR011W-A	0	0/0	-402.09661281108856	-34725.99583685398	276	0.04083266613290633	0.7391304347826086	0.33538633818589025
YLL006W-A	0	0/0	-402.09661281108856	-34725.99583685398	276	0.04083266613290633	0.7391304347826086	0.33538633818589025
YJR005C-A	0	0/0	-402.09661281108856	-34725.99583685398	276	0.04083266613290633	0.7391304347826086	0.33538633818589025
YKL106C-A	0	0/0	-402.09661293029785	-34725.99583756924	276	0.04083266613290633	0.7391304347826086	0.33538633818589025
YBR298C-A	0	0/0	-402.09661293029785	-34725.99583685398	276	0.04083266613290633	0.7391304347826086	0.33538633818589025
YGL258W-A	0	0/0	-402.09661293029785	-34725.995837926865	276	0.04083266613290633	0.7391304347826086	0.33538633818589025
YHR212W-A	0	0/0	-402.09661293029785	-34725.995837926865	276	0.04083266613290633	0.7391304347826086	0.33538633818589025
YLR157W-A	0	0/0	-402.09661293029785	-34725.99583685398	276	0.04083266613290633	0.7391304347826086	0.33538633818589025
YHR050W-A	0	0/0	-402.09661293029785	-34725.99583685398	276	0.04083266613290633	0.7391304347826086	0.33538633818589025
YER053C-A	0	0/0	-402.09661293029785	-34725.99583685398	276	0.04083266613290633	0.7391304347826086	0.33538633818589025
YGR121W-A	0	0/0	-402.09661304950714	-34725.99583733082	276	0.04083266613290633	0.7391304347826086	0.33538633818589025
YLR162W-A	0	0/0	-402.09661304950714	-34725.99583745003	276	0.04083266613290633	0.7391304347826086	0.33538633818589025
YKL018C-A	0	0/0	-402.09661304950714	-34725.99583756924	276	0.04083266613290633	0.7391304347826086	0.33538633818589025
YGR161W-C	0	0/0	-402.09661304950714	-34725.99583685398	276	0.04083266613290633	0.7391304347826086	0.33538633818589025
YBR200W-A	0	0/0	-402.09661316871643	-34725.99583756924	276	0.04083266613290633	0.7391304347826086	0.33538633818589025
YMR182W-A	0	0/0	-402.09661316871643	-34725.99583685398	276	0.04083266613290633	0.7391304347826086	0.33538633818589025
YOL164W-A	0	0/0	-402.09661316871643	-34725.99583685398	276	0.04083266613290633	0.7391304347826086	0.33538633818589025
YNL277W-A	0	0/0	-402.09661316871643	-34725.9958370924	276	0.04083266613290633	0.7391304347826086	0.33538633818589025
YER078W-A	0	0/0	-402.09661316871643	-34725.99583685398	276	0.04083266613290633	0.7391304347826086	0.33538633818589025
YAL044W-A	0	0/-	-402.09661316871643	-34725.99583721161	276	0.04083266613290633	0.7391304347826086	0.33538633818589025
YJL047C-A	0	0/0	-402.09661316871643	-34725.99583685398	276	0.04083266613290633	0.7391304347826086	0.33538633818589025
YGR204C-A	0	0/0	-402.0966132879257	-34725.99583685398	276	0.04083266613290633	0.7391304347826086	0.33538633818589025
YMR105W-A	0	0/0	-402.0966132879257	-34725.9958370924	276	0.04083266613290633	0.7391304347826086	0.33538633818589025
YLR154C-H	0	0/0	-402.096613407135	-34725.99583685398	276	0.04083266613290633	0.7391304347826086	0.33538633818589025
YGR169C-C	0	0/-	-402.096613407135	-34725.99583685398	276	0.04083266613290633	0.7391304347826086	0.33538633818589025
YCR095W-A	0	0/0	-402.096613407135	-34725.995837926865	276	0.04083266613290633	0.7391304347826086	0.33538633818589025
YKL065W-A	0	0/0	-402.0966135263443	-34725.99583685398	276	0.04083266613290633	0.7391304347826086	0.33538633818589025
YCR024C-B	0	0/0	-402.0966135263443	-34725.99583733082	276	0.04083266613290633	0.7391304347826086	0.33538633818589025
YNL042W-B	0	0/0	-402.0966135263443	-34725.99583685398	276	0.04083266613290633	0.7391304347826086	0.33538633818589025
YFL041W-A	0	0/0	-402.0966136455536	-34725.99583685398	276	0.04083266613290633	0.7391304347826086	0.33538633818589025
YBL101W-C	0	0/0	-402.0966136455536	-34725.99583685398	276	0.04083266613290633	0.7391304347826086	0.33538633818589025
YBL039W-A	0	0/0	-402.0966136455536	-34725.99583828449	276	0.04083266613290633	0.7391304347826086	0.33538633818589025
YLR412C-A	0	0/0	-402.0966136455536	-34725.99583685398	276	0.04083266613290633	0.7391304347826086	0.33538633818589025
YPR145C-A	0	0/0	-402.0966136455536	-34725.99583697319	276	0.04083266613290633	0.7391304347826086	0.33538633818589025
YOR293C-A	0	0/0	-402.0966137647629	-34725.99583685398	276	0.04083266613290633	0.7391304347826086	0.33538633818589025
YLR342W-A	0	0/0	-402.0966137647629	-34725.9958370924	276	0.04083266613290633	0.7391304347826086	0.33538633818589025
YKL023C-A	0	0/0	-402.0966137647629	-34725.99583685398	276	0.04083266613290633	0.7391304347826086	0.33538633818589025
YIL134C-A	0	0/0	-402.09661388397217	-34725.99583756924	276	0.04083266613290633	0.7391304347826086	0.33538633818589025
YMR175W-A	0	0/0	-402.09661388397217	-34725.99583685398	276	0.04083266613290633	0.7391304347826086	0.33538633818589025
YCL021W-A	0	0/0	-402.09661388397217	-34725.99583685398	276	0.04083266613290633	0.7391304347826086	0.33538633818589025
YDR379C-A	0	0/-	-402.09661400318146	-34725.99583685398	276	0.04083266613290633	0.7391304347826086	0.33538633818589025
YDR381C-A	0	0/-	-402.09661400318146	-34725.9958370924	276	0.04083266613290633	0.7391304347826086	0.33538633818589025
YGL007C-A	0	0/0	-402.09661400318146	-34725.99583721161	276	0.04083266613290633	0.7391304347826086	0.33538633818589025
YPL119C-A	0	0/0	-402.09661400318146	-34725.99583685398	276	0.04083266613290633	0.7391304347826086	0.33538633818589025
YGL194C-A	0	0/0	-402.09661412239075	-34725.9958370924	276	0.04083266613290633	0.7391304347826086	0.33538633818589025
YER175W-A	0	0/0	-402.09661412239075	-34725.99583685398	276	0.04083266613290633	0.7391304347826086	0.33538633818589025
YKL183C-A	0	0/0	-402.09661424160004	-34725.99583685398	276	0.04083266613290633	0.7391304347826086	0.33538633818589025
YPL152W-A	0	0/0	-402.0966143608093	-34725.99583733082	276	0.04083266613290633	0.7391304347826086	0.33538633818589025
YLR363W-A	0	0/0	-402.0966143608093	-34725.99583685398	276	0.04083266613290633	0.7391304347826086	0.33538633818589025
YDL160C-A	0	0/-	-402.0966143608093	-34725.99583721161	276	0.04083266613290633	0.7391304347826086	0.33538633818589025
YCL001W-B	0	0/-	-402.0966144800186	-34725.99583697319	276	0.04083266613290633	0.7391304347826086	0.33538633818589025
YMR030W-A	0	0/0	-402.0966147184372	-34725.9958370924	276	0.04083266613290633	0.7391304347826086	0.33538633818589025
YMR194C-B	0	0/0	-402.0966148376465	-34725.99583685398	276	0.04083266613290633	0.7391304347826086	0.33538633818589025
YBR221W-A	0	0/0	-402.09661519527435	-34725.99583756924	276	0.04083266613290633	0.7391304347826086	0.33538633818589025
YNL067W-A	0	0/0	-402.09813725948334	-34723.004155635834	276	0.04083266613290633	0.7391304347826086	0.33538633818589025
YBR268W	0	0/-	-402.1218776702881	-38241.234462976456	276	0.04083266613290633	0.7391304347826086	0.33538633818589025
YIR004W	-1	-/-	-402.12310433387756	-24337.7779109478	69	0.0408	0.7391304347826086	0.3356662933930571
YDR332W	0	0/-	-402.1239750981331	-38867.88219219446	276	0.0408	0.7391304347826086	0.3356662933930571
YLR353W	-1	-/-	-402.12745475769043	-22894.179726600647	69	0.0407673860911271	0.7391304347826086	0.335946248600224
YDR201W	-1	-/-	-402.1341543197632	-23818.457853078842	69	0.04073482428115016	0.7391304347826086	0.3362262038073908
YML081C-A	-1	-/-	-402.1379590034485	-22418.954360723495	69	0.040702314445331206	0.7391304347826086	0.33650615901455766
YLR154W-A	0	0/-	-402.14288794994354	-34745.102501392365	276	0.040702314445331206	0.7391304347826086	0.33650615901455766
YDR227W	-1	-/-	-402.1464681625366	-23025.737310409546	69	0.04066985645933014	0.7391304347826086	0.3367861142217245
YOR111W	0	0/-	-402.15900361537933	-36634.4308719635	276	0.04066985645933014	0.7391304347826086	0.3367861142217245
YDR073W	-1	-/-	-402.1674942970276	-24372.27449631691	69	0.04063745019920319	0.7391304347826086	0.3370660694288914
YEL025C	0	0/0	-402.17083007097244	-38472.580550432205	276	0.04063745019920319	0.7391304347826086	0.3370660694288914
YNL166C	-1	-/-	-402.1735498905182	-25569.55689930916	69	0.04060509554140127	0.7391304347826086	0.33734602463605823
YMR100W	-1	-/-	-402.1770510673523	-24646.284085035324	69	0.0405727923627685	0.7391304347826086	0.33762597984322507
YLR239C	0	0/-	-402.22824883461	-39312.170546233654	276	0.0405727923627685	0.7391304347826086	0.33762597984322507
YCL001W-A	0	0/-	-402.27924954891205	-34700.125428557396	276	0.0405727923627685	0.7391304347826086	0.33762597984322507
YOR138C	0	0/-	-402.3014578819275	-39853.455940425396	276	0.0405727923627685	0.7391304347826086	0.33762597984322507
YER174C	-1	-/-	-402.30162620544434	-23892.645813703537	69	0.04054054054054054	0.7391304347826086	0.33790593505039196
YDL101C	-1	-/-	-402.3032703399658	-24323.284828186035	69	0.04050833995234313	0.7391304347826086	0.3381858902575588
YMR247C	-1	-/-	-402.30563521385193	-23692.36417913437	69	0.04047619047619048	0.7391304347826086	0.33846584546472563
YLL003W	-1	-/-	-402.31660413742065	-24812.468631982803	69	0.040444091990483745	0.7391304347826086	0.33874580067189247
YPL231W	-1	-/-	-402.3587419986725	-23554.073748350143	69	0.04041204437400951	0.7391304347826086	0.33902575587905937
YJL018W	-1	-/-	-402.3789029121399	-21422.323721408844	69	0.040380047505938245	0.7391304347826086	0.3393057110862262
YOL039W	-1	-/-	-402.4069929122925	-26279.4485976696	69	0.040348101265822785	0.7391304347826086	0.33958566629339304
YKL064W	-1	-/-	-402.413937330246	-26064.361085176468	69	0.04031620553359684	0.7391304347826086	0.33986562150055993
YIL125W	-1	-/-	-402.4604139328003	-25160.309334754944	69	0.04028436018957346	0.7391304347826086	0.34014557670772677
YER092W	0	0/-	-402.4766447544098	-37721.499724686146	276	0.04028436018957346	0.7391304347826086	0.34014557670772677
YBL022C	-1	-/-	-402.5240387916565	-23661.201883792877	69	0.04025256511444357	0.7391304347826086	0.3404255319148936
YPR097W	0	0/0	-402.5633568763733	-36238.03866446018	276	0.04025256511444357	0.7391304347826086	0.3404255319148936
YER123W	-1	-/-	-402.56523275375366	-22764.87949848175	69	0.04022082018927445	0.7391304347826086	0.34070548712206045
YER001W	-1	-/-	-402.56991052627563	-23258.911116600037	69	0.04018912529550828	0.7391304347826086	0.34098544232922734
YBR041W	-1	-/-	-402.5873432159424	-23811.28339767456	69	0.04015748031496063	0.7391304347826086	0.3412653975363942
YBL038W	0	0/-	-402.62884879112244	-39286.75958812237	276	0.04015748031496063	0.7391304347826086	0.3412653975363942
YIL015C-A	0	0/0	-402.63396418094635	-34765.06719982624	276	0.04015748031496063	0.7391304347826086	0.3412653975363942
YKL121W	0	0/0	-402.7202626466751	-41561.83438998461	276	0.04015748031496063	0.7391304347826086	0.3412653975363942
YLL015W	-1	-/+	-402.7600917816162	-25121.057978868484	69	0.04012588512981904	0.7391304347826086	0.341545352743561
YKL199C	0	0/-	-402.78689670562744	-34979.54158294201	276	0.04012588512981904	0.7391304347826086	0.341545352743561
YJR106W	0	0/-	-402.787047624588	-38808.34685635567	276	0.04012588512981904	0.7391304347826086	0.341545352743561
YJL174W	0	0/-	-402.8143729567528	-38271.86697858572	276	0.04012588512981904	0.7391304347826086	0.341545352743561
YNL167C	-1	-/-	-402.8149194717407	-24018.586661577225	69	0.04009433962264151	0.7391304347826086	0.3418253079507279
YOR108W	0	0/0	-402.816249191761	-41945.72147208452	276	0.04009433962264151	0.7391304347826086	0.3418253079507279
YLL006W	-1	-/-	-402.8209955692291	-25429.997034549713	69	0.04006284367635507	0.7391304347826086	0.34210526315789475
YKR099C-A	0	0/-	-402.82934522628784	-35151.1852799654	276	0.04006284367635507	0.7391304347826086	0.34210526315789475
YJR064W	-1	-/-	-402.86913108825684	-25300.585349798203	69	0.040031397174254316	0.7391304347826086	0.3423852183650616
YFL002W-A	-1	-/-	-402.87490606307983	-21393.134526252747	69	0.04	0.7391304347826086	0.3426651735722284
YMR023C	-1	-/-	-402.905091047287	-24124.21960091591	69	0.039968652037617555	0.7391304347826086	0.3429451287793953
YBR298C	-1	-/-	-402.9319496154785	-24374.049067258835	69	0.039937353171495694	0.7391304347826086	0.34322508398656215
YFL043C	0	0/-	-402.9413570165634	-34821.516448140144	276	0.039937353171495694	0.7391304347826086	0.34322508398656215
YER007C-A	0	0/-	-402.9692097902298	-41637.51816314459	276	0.039937353171495694	0.7391304347826086	0.34322508398656215
YJL074C	-1	-/-	-402.9722225666046	-24879.57302761078	69	0.03990610328638498	0.7391304347826086	0.343505039193729
YGR120C	-1	-/-	-402.97601294517517	-25401.689098119736	69	0.0398749022673964	0.7391304347826086	0.3437849944008959
YLR295C	-1	-/-	-403.0111322402954	-23327.185595035553	69	0.03984375	0.7391304347826086	0.3440649496080627
YGL241W	-1	-/-	-403.06211948394775	-23485.82857298851	69	0.03981264637002342	0.7391304347826086	0.34434490481522956
YDL043C	-1	-/-	-403.0773639678955	-23207.366570711136	69	0.039781591263650544	0.7391304347826086	0.3446248600223964
YDL224C	-1	-/-	-403.12087535858154	-24572.88530921936	69	0.03975058456742011	0.7391304347826086	0.3449048152295633
YGL012W	-1	-/-	-403.1765625476837	-23842.464269399643	69	0.0397196261682243	0.7391304347826086	0.3451847704367301
YGR034W	0	0/-	-403.1886782050133	-39939.13109433651	276	0.0397196261682243	0.7391304347826086	0.3451847704367301
YNL145W	-1	-/-	-403.1988995075226	-23582.546635389328	69	0.03968871595330739	0.7391304347826086	0.34546472564389696
YBL039W-B	0	0/0	-403.25256288051605	-35041.38913857937	276	0.03968871595330739	0.7391304347826086	0.34546472564389696
YBR208C	0	0/0	-403.2590517401695	-37740.51937460899	276	0.03968871595330739	0.7391304347826086	0.34546472564389696
YDR326C	0	0/-	-403.27395099401474	-39228.774113059044	276	0.03968871595330739	0.7391304347826086	0.34546472564389696
YDR365W-A	-1	-/-	-403.2888283729553	-21298.661861896515	69	0.03965785381026438	0.7391304347826086	0.34574468085106386
YLR023C	-1	-/-	-403.31595611572266	-23755.573858976364	69	0.039627039627039624	0.7391304347826086	0.3460246360582307
YJL172W	0	0/-	-403.32411712408066	-41238.55015313625	276	0.039627039627039624	0.7391304347826086	0.3460246360582307
YLR086W	-1	-/-	-403.3376626968384	-23939.328376293182	69	0.039596273291925464	0.7391304347826086	0.34630459126539753
YPR086W	-1	-/-	-403.3514635562897	-25341.630445718765	69	0.0395655546935609	0.7391304347826086	0.34658454647256437
YAL027W	0	0/-	-403.3682724237442	-39175.55524343252	276	0.0395655546935609	0.7391304347826086	0.34658454647256437
YPR081C	-1	-/-	-403.37942934036255	-24932.648220539093	69	0.03953488372093023	0.7391304347826086	0.34686450167973126
YML063W	0	0/-	-403.3981863260269	-42568.68991044164	276	0.03953488372093023	0.7391304347826086	0.34686450167973126
YDR261C	0	0/-	-403.4349695444107	-40106.15373760462	276	0.03953488372093023	0.7391304347826086	0.34686450167973126
YKL114C	-1	-/-	-403.4392743110657	-24893.555703163147	69	0.039504260263361735	0.7391304347826086	0.3471444568868981
YGR047C	-1	-/-	-403.4632091522217	-23978.797008275986	69	0.039473684210526314	0.7391304347826086	0.34742441209406494
YOR133W	-1	-/-	-403.5581855773926	-25988.874541521072	69	0.03944315545243619	0.7391304347826086	0.3477043673012318
YFL036W	-1	-/-	-403.59339427948	-23878.54511165619	69	0.03941267387944358	0.7391304347826086	0.34798432250839867
YAR035W	-1	-/-	-403.59846687316895	-24238.726456165314	69	0.039382239382239385	0.7391304347826086	0.3482642777155655
YDR159W	-1	-/-	-403.63823199272156	-24810.76772761345	69	0.03935185185185185	0.7391304347826086	0.34854423292273234
YCL019W	-1	-/-	-403.6917119026184	-21983.36534833908	69	0.03932151117964534	0.7391304347826086	0.34882418812989924
YDR210W-D	-1	-/-	-403.71362257003784	-21297.356645584106	69	0.039291217257318954	0.7391304347826086	0.3491041433370661
YPR036W-A	-1	-/-	-403.71362686157227	-21297.356645584106	69	0.03926096997690531	0.7391304347826086	0.3493840985442329
YBL101W-A	-1	-/-	-403.71362686157227	-21297.356645584106	69	0.03923076923076923	0.7391304347826086	0.34966405375139975
YDL067C	0	0/-	-403.7216342687607	-38653.11991971731	276	0.03923076923076923	0.7391304347826086	0.34966405375139975
YGR153W	0	0/0	-403.72258377075195	-39525.861319065094	276	0.03923076923076923	0.7391304347826086	0.34966405375139975
YMR077C	-1	-/-	-403.7271273136139	-25696.219533920288	69	0.03920061491160646	0.7391304347826086	0.34994400895856664
YIR024C	0	0/-	-403.73222613334656	-40151.83584237099	276	0.03920061491160646	0.7391304347826086	0.34994400895856664
YDR134C	0	0/0	-403.73951280117035	-36066.026679039	276	0.03920061491160646	0.7391304347826086	0.34994400895856664
YGR189C	0	0/-	-403.77458104491234	-40821.277772933245	276	0.03920061491160646	0.7391304347826086	0.34994400895856664
YBR259W	0	0/0	-403.7856800556183	-37009.71842122078	276	0.03920061491160646	0.7391304347826086	0.34994400895856664
YLL043W	-1	-/-	-403.78592824935913	-24389.085932970047	69	0.03917050691244239	0.7391304347826086	0.3502239641657335
YGL013C	-1	-/-	-403.79258704185486	-24188.27593064308	69	0.039140445126630855	0.7391304347826086	0.3505039193729003
YML106W	0	0/-	-403.80889678001404	-41472.51200813055	276	0.039140445126630855	0.7391304347826086	0.3505039193729003
YKL159C	0	0/-	-403.827325463295	-40698.42755460739	276	0.039140445126630855	0.7391304347826086	0.3505039193729003
YOL008W	-1	-/-	-403.8452091217041	-23146.725825071335	69	0.039110429447852764	0.7391304347826086	0.3507838745800672
YPR158C-D	-1	-/-	-403.8487844467163	-21365.733882904053	69	0.03908045977011494	0.7391304347826086	0.35106382978723405
YER088C	-1	-/-	-403.85949516296387	-23793.580669403076	69	0.03905053598774885	0.7391304347826086	0.3513437849944009
YOL086W-A	0	0/-	-403.8942801952362	-34934.05397474766	276	0.03905053598774885	0.7391304347826086	0.3513437849944009
YLR244C	0	0/-	-403.9076358675957	-40796.318662047386	276	0.03905053598774885	0.7391304347826086	0.3513437849944009
YNL253W	-1	-/-	-403.9400372505188	-23902.427520751953	69	0.03902065799540933	0.7391304347826086	0.3516237402015677
YKR064W	0	0/-	-403.9418998360634	-40156.41470986605	276	0.03902065799540933	0.7391304347826086	0.3516237402015677
YHR050W	-1	-/-	-403.97477626800537	-22771.3906686306	69	0.0389908256880734	0.7391304347826086	0.3519036954087346
YMR021C	-1	-/-	-403.9832034111023	-24606.05299592018	69	0.03896103896103896	0.7391304347826086	0.35218365061590146
YPR116W	0	0/-	-403.98355197906494	-37008.921224713326	276	0.03896103896103896	0.7391304347826086	0.35218365061590146
YDR388W	-1	-/-	-403.9929904937744	-24049.583229780197	69	0.038931297709923665	0.7391304347826086	0.3524636058230683
YLR203C	0	0/-	-404.0040689110756	-39613.04203826189	276	0.038931297709923665	0.7391304347826086	0.3524636058230683
YDR078C	-1	-/-	-404.1265649795532	-24861.657321214676	69	0.038901601830663615	0.7391304347826086	0.3527435610302352
YCL003W	-1	-/-	-404.1314959526062	-21393.851422786713	69	0.038871951219512195	0.7391304347826086	0.353023516237402
YNR032C-A	-1	-/-	-404.1377625465393	-22312.468445301056	69	0.03884234577303884	0.7391304347826086	0.35330347144456886
YPR158W-B	-1	-/-	-404.14134550094604	-21369.196802139282	69	0.03881278538812785	0.7391304347826086	0.3535834266517357
YJL017W	0	0/0	-404.14401280879974	-34940.754722595215	276	0.03881278538812785	0.7391304347826086	0.3535834266517357
YER029C	-1	-/-	-404.14745712280273	-23776.736765623093	69	0.03878326996197719	0.7391304347826086	0.3538633818589026
YPR042C	-1	-/-	-404.1553883552551	-22633.23508310318	69	0.03875379939209726	0.7391304347826086	0.35414333706606943
YMR311C	-1	-/-	-404.17129158973694	-25277.84229183197	69	0.0387243735763098	0.7391304347826086	0.35442329227323627
YLR321C	-1	-/-	-404.18673610687256	-25225.395654678345	69	0.038694992412746584	0.7391304347826086	0.35470324748040316
YIL017W	-1	-/-	-404.1989731788635	-21738.23583650589	69	0.03866565579984837	0.7391304347826086	0.35498320268757
YOR271C	0	0/-	-404.2570165991783	-43165.645280241966	276	0.03866565579984837	0.7391304347826086	0.35498320268757
YBR252W	0	0/-	-404.27372974157333	-42819.91005599499	276	0.03866565579984837	0.7391304347826086	0.35498320268757
YER117W	-1	-/-	-404.31869101524353	-24368.728611946106	69	0.038636363636363635	0.7391304347826086	0.35526315789473684
YOR148C	-1	-/-	-404.32755422592163	-24017.45075559616	69	0.03860711582134747	0.7391304347826086	0.3555431131019037
YOL003C	-1	-/-	-404.3849444389343	-23478.43459367752	69	0.038577912254160365	0.7391304347826086	0.35582306830907057
YMR307W	0	0/-	-404.39753794670105	-39413.163430958986	276	0.038577912254160365	0.7391304347826086	0.35582306830907057
YDR116C	-1	-/-	-404.3997292518616	-23770.684233665466	69	0.03854875283446712	0.7391304347826086	0.3561030235162374
YOL031C	-1	-/-	-404.40679359436035	-25097.51058793068	69	0.03851963746223565	0.7391304347826086	0.35638297872340424
YPL064C	0	0/-	-404.4132900238037	-38331.4261572361	276	0.03851963746223565	0.7391304347826086	0.35638297872340424
YKR022C	-1	-/-	-404.4139575958252	-23860.44811153412	69	0.038490566037735846	0.7391304347826086	0.35666293393057114
YCR097WB	0	0/-	-404.43904161453247	-35230.950159072876	276	0.038490566037735846	0.7391304347826086	0.35666293393057114
YKL049C	-1	-/-	-404.44148302078247	-23175.17233991623	69	0.038461538461538464	0.7391304347826086	0.356942889137738
YGL150C	-1	-/-	-404.52196884155273	-24630.336124181747	69	0.03843255463451394	0.7391304347826086	0.3572228443449048
YMR302C	-1	-/-	-404.5898551940918	-25588.211225509644	69	0.038403614457831324	0.7391304347826086	0.35750279955207165
YBR177C	-1	-/-	-404.5981373786926	-24320.593846559525	69	0.03837471783295711	0.7391304347826086	0.35778275475923854
YJR091C	-1	-/-	-404.61618995666504	-25644.607527017593	69	0.038345864661654135	0.7391304347826086	0.3580627099664054
YDR195W	-1	-/-	-404.6164360046387	-25063.519009828568	69	0.03831705484598046	0.7391304347826086	0.3583426651735722
YBL002W	-1	-/-	-404.6401083469391	-24990.653567552567	69	0.038288288288288286	0.7391304347826086	0.35862262038073905
YOR204W	-1	-/-	-404.6440336704254	-23551.044615983963	69	0.03825956489122281	0.7391304347826086	0.35890257558790595
YOR093C	0	0/0	-404.6506152153015	-36788.98401391506	276	0.03825956489122281	0.7391304347826086	0.35890257558790595
YJL087C	-1	-/-	-404.65680050849915	-25374.207015752792	69	0.03823088455772114	0.7391304347826086	0.3591825307950728
YJL197W	0	0/-	-404.6607279777527	-39834.53154808283	276	0.03823088455772114	0.7391304347826086	0.3591825307950728
YDR474C	0	0/-	-404.7115259170532	-35257.11299753189	276	0.03823088455772114	0.7391304347826086	0.3591825307950728
YPL060C-A	-1	-/-	-404.725971698761	-21359.937397956848	69	0.038202247191011236	0.7391304347826086	0.3594624860022396
YKR089C	-1	-/-	-404.73955726623535	-25466.883355617523	69	0.03817365269461078	0.7391304347826086	0.3597424412094065
YJR093C	-1	-/-	-404.7846806049347	-23791.00459241867	69	0.0381451009723261	0.7391304347826086	0.36002239641657335
YKR031C	-1	-/-	-404.8031516075134	-24473.222635746002	69	0.03811659192825112	0.7391304347826086	0.3603023516237402
YCR062W	-1	-/0	-404.84999561309814	-21443.670419692993	69	0.038088125466766244	0.7391304347826086	0.36058230683090703
YNL188W	-1	-/-	-404.90132427215576	-25762.23326230049	69	0.03805970149253731	0.7391304347826086	0.3608622620380739
YKL161C	0	0/-	-404.91088646650314	-40109.16239571571	276	0.03805970149253731	0.7391304347826086	0.3608622620380739
YOR254C	-1	-/-	-404.9128749370575	-25856.159657001495	69	0.03803131991051454	0.7391304347826086	0.36114221724524076
YPL244C	-1	-/-	-404.9453103542328	-25160.45161175728	69	0.038002980625931444	0.7391304347826086	0.3614221724524076
YDL182W	0	0/-	-404.9542065858841	-38478.861120045185	276	0.038002980625931444	0.7391304347826086	0.3614221724524076
YPR016C	-1	-/-	-404.99628496170044	-26432.004299879074	69	0.0379746835443038	0.7391304347826086	0.3617021276595745
YOL005C	-1	-/-	-405.0059506893158	-23721.29197525978	69	0.03794642857142857	0.7391304347826086	0.36198208286674133
YKL002W	-1	-/-	-405.01164150238037	-23952.253659009933	69	0.0379182156133829	0.7391304347826086	0.36226203807390817
YMR124W	0	0/0	-405.02165174484253	-36744.5702136755	276	0.0379182156133829	0.7391304347826086	0.36226203807390817
YPL065W	-1	-/-	-405.0223343372345	-23172.149552583694	69	0.03789004457652303	0.7391304347826086	0.362541993281075
YPL228W	-1	-/-	-405.06526947021484	-24093.56552028656	69	0.0378619153674833	0.7391304347826086	0.3628219484882419
YLR044C	-1	-/-	-405.0789678096771	-23332.560245871544	69	0.037833827893175076	0.7391304347826086	0.36310190369540873
YPL241C	-1	-/-	-405.14303398132324	-25369.583902597427	69	0.03780578206078577	0.7391304347826086	0.36338185890257557
[truncated: 3,961 more rows]
