# Supplementary material for: Revisiting co-expression-based automated function prediction in yeast with neural networks and updated Gene Ontology annotations
Source: PLoS One. 2026 Apr 16;21(4):e0322689. doi: 10.1371/journal.pone.0322689 (PMC13086303; doi:10.1371/journal.pone.0322689)
Supplement: S1 File — A zip file of tables in csv format containing individual genes ranked by their predicted involvement in each predicted GO term. These predictions were made by Model 1 as described in Table A of S1 Text. (ZIP) [file pone.0322689.s002.zip › GO0007059_SingleGeneRanking.csv]

Gene	Label	Annos	Score	Background Score	Num pos pairs	Precision	Recall	False Positive Rate
YHR153C	0	0/+	-281.9755217656493	-27436.184878828935	468	1.0	0.0	0.0
YKL089W	1	+/+	-296.99437815696	-15733.625441741198	116	1.0	0.008547008547008548	0.0
YHR172W	-1	-/-	-318.51787492632866	-16370.965555019677	117	0.5	0.008547008547008548	0.00028376844494892167
YIL159W	-1	-/-	-329.5759987682104	-15893.374075047672	117	0.3333333333333333	0.008547008547008548	0.0005675368898978433
YPL124W	-1	-/-	-332.3686268031597	-16411.48599364236	117	0.25	0.008547008547008548	0.000851305334846765
YAL034W-A	1	+/+	-334.1649446487427	-15778.288622343913	116	0.4	0.017094017094017096	0.000851305334846765
YPL209C	1	+/+	-341.6910912618041	-16801.657872334123	116	0.5	0.02564102564102564	0.000851305334846765
YOR351C	-1	-/-	-341.95538038015366	-15347.681434422731	117	0.42857142857142855	0.02564102564102564	0.0011350737797956867
YDL102W	-1	-/-	-349.33264434337616	-16107.131620392203	117	0.375	0.02564102564102564	0.0014188422247446084
YDR356W	-1	-/+	-356.8836028724909	-17181.097299814224	117	0.3333333333333333	0.02564102564102564	0.00170261066969353
YNL082W	-1	-/-	-359.20012378692627	-16624.604236215353	117	0.3	0.02564102564102564	0.0019863791146424517
YLR183C	-1	-/0	-361.98175025731325	-18597.36872344464	117	0.2727272727272727	0.02564102564102564	0.0022701475595913734
YEL061C	1	+/+	-362.050136461854	-17968.912715233862	116	0.3333333333333333	0.03418803418803419	0.0022701475595913734
YMR117C	1	+/+	-367.9526777267456	-15583.77896848321	116	0.38461538461538464	0.042735042735042736	0.0022701475595913734
YNL225C	-1	-/-	-368.13452115654945	-16770.915407013148	117	0.35714285714285715	0.042735042735042736	0.002553916004540295
YGR188C	-1	-/+	-369.6870575249195	-17725.9986410141	117	0.3333333333333333	0.042735042735042736	0.0028376844494892167
YDR501W	-1	-/0	-370.30724635720253	-16567.560420438647	117	0.3125	0.042735042735042736	0.0031214528944381384
YNL188W	-1	-/-	-372.76832085847855	-17982.794963359833	117	0.29411764705882354	0.042735042735042736	0.00340522133938706
YOL034W	-1	-/+	-373.48947943747044	-15240.31688837707	117	0.2777777777777778	0.042735042735042736	0.0036889897843359817
YBL034C	-1	-/+	-375.06653083860874	-17089.23482657224	117	0.2631578947368421	0.042735042735042736	0.003972758229284903
YGR179C	1	+/+	-376.6693150997162	-17029.02389782667	116	0.3	0.05128205128205128	0.003972758229284903
YPL253C	1	+/+	-377.6850438117981	-17532.52585017681	116	0.3333333333333333	0.05982905982905983	0.003972758229284903
YPL155C	-1	-/-	-378.0955204963684	-17640.191120281816	117	0.3181818181818182	0.05982905982905983	0.004256526674233825
YPL269W	-1	-/-	-378.1358368694782	-17742.32957544923	117	0.30434782608695654	0.05982905982905983	0.004540295119182747
YDL028C	-1	-/+	-378.3471007347107	-18018.169827654958	117	0.2916666666666667	0.05982905982905983	0.004824063564131668
YGL241W	-1	-/-	-378.37054294347763	-15525.035033166409	117	0.28	0.05982905982905983	0.00510783200908059
YHR129C	-1	-/-	-379.41093957424164	-17658.306966573	117	0.2692307692307692	0.05982905982905983	0.005391600454029512
YNL304W	-1	-/-	-381.3936983048916	-16280.439555972815	117	0.25925925925925924	0.05982905982905983	0.0056753688989784334
YHR061C	-1	-/-	-382.31536120176315	-17047.472830481827	117	0.25	0.05982905982905983	0.005959137343927355
YLR457C	0	0/-	-382.6148921493441	-30671.108616087586	468	0.25	0.05982905982905983	0.005959137343927355
YDL087C	-1	-/-	-383.5128920376301	-17961.502377420664	117	0.2413793103448276	0.05982905982905983	0.006242905788876277
YIL132C	1	+/+	-384.0517057776451	-17542.245152890682	116	0.26666666666666666	0.06837606837606838	0.006242905788876277
YDL017W	-1	-/+	-384.32199239730835	-17940.44756104052	117	0.25806451612903225	0.06837606837606838	0.0065266742338251985
YBL009W	-1	-/-	-384.8650204837322	-19078.566190883517	117	0.25	0.06837606837606838	0.00681044267877412
YGL033W	-1	-/+	-385.6100439801812	-17413.479277200997	117	0.24242424242424243	0.06837606837606838	0.007094211123723042
YPL192C	-1	-/-	-385.9789617359638	-16655.261553252116	117	0.23529411764705882	0.06837606837606838	0.0073779795686719635
YMR179W	-1	-/-	-386.4676982611418	-17430.42446526885	117	0.22857142857142856	0.06837606837606838	0.007661748013620885
YLR313C	-1	-/-	-386.7706244587898	-16727.155312776566	117	0.2222222222222222	0.06837606837606838	0.007945516458569807
YJL051W	0	0/-	-386.8203970710747	-31463.121268977877	468	0.2222222222222222	0.06837606837606838	0.007945516458569807
YIL131C	-1	-/-	-388.73419946432114	-17976.494879230857	117	0.21621621621621623	0.06837606837606838	0.008229284903518728
YPR141C	1	+/+	-388.7848057150841	-17728.419721901417	116	0.23684210526315788	0.07692307692307693	0.008229284903518728
YBR275C	-1	-/-	-391.5582002848387	-16407.757863698527	117	0.23076923076923078	0.07692307692307693	0.00851305334846765
YPR104C	-1	-/-	-393.5491315126419	-17003.87176453322	117	0.225	0.07692307692307693	0.008796821793416572
YJR092W	-1	-/-	-394.7556278705597	-17216.82303379476	117	0.21951219512195122	0.07692307692307693	0.009080590238365494
YAL024C	-1	-/-	-394.8498573899269	-16631.85874761641	117	0.21428571428571427	0.07692307692307693	0.009364358683314415
YLR210W	-1	-/+	-394.98058603703976	-19213.76298005879	117	0.20930232558139536	0.07692307692307693	0.009648127128263337
YGL116W	1	+/+	-396.4050353169441	-17608.13986422494	116	0.22727272727272727	0.08547008547008547	0.009648127128263337
YOL069W	1	+/+	-398.60454496741295	-17190.483175724745	116	0.24444444444444444	0.09401709401709402	0.009648127128263337
YBR180W	0	0/-	-399.7251773364842	-29680.590783348307	468	0.24444444444444444	0.09401709401709402	0.009648127128263337
YDR113C	1	+/+	-400.5118824094534	-17481.506366059184	116	0.2608695652173913	0.10256410256410256	0.009648127128263337
YMR078C	1	+/+	-400.9367318749428	-17821.45479157567	116	0.2765957446808511	0.1111111111111111	0.009648127128263337
YIL026C	1	+/+	-401.16915890574455	-18064.108814001083	116	0.2916666666666667	0.11965811965811966	0.009648127128263337
YBR081C	-1	-/-	-402.26029193401337	-16710.505907952785	117	0.2857142857142857	0.11965811965811966	0.009931895573212259
YDR522C	0	0/-	-402.3554429002106	-29739.21765559446	468	0.2857142857142857	0.11965811965811966	0.009931895573212259
YCL063W	-1	-/-	-402.52157202363014	-18673.68691879511	117	0.28	0.11965811965811966	0.01021566401816118
YMR055C	-1	-/-	-403.67495197057724	-16755.675073325634	117	0.27450980392156865	0.11965811965811966	0.010499432463110102
YMR299C	-1	-/0	-403.70705746114254	-16285.112257540226	117	0.2692307692307692	0.11965811965811966	0.010783200908059024
YLR274W	-1	-/-	-404.2226293385029	-18619.514233589172	117	0.2641509433962264	0.11965811965811966	0.011066969353007945
YLR383W	-1	-/+	-404.78824627399445	-16602.894578933716	117	0.25925925925925924	0.11965811965811966	0.011350737797956867
YNL272C	-1	-/-	-405.6213208436966	-17871.402437508106	117	0.2545454545454545	0.11965811965811966	0.011634506242905789
YDR416W	-1	-/-	-405.7911841869354	-17866.02884450555	117	0.25	0.11965811965811966	0.01191827468785471
YDR013W	-1	-/-	-406.0116677880287	-19400.828614860773	117	0.24561403508771928	0.11965811965811966	0.012202043132803632
YLR227C	0	0/-	-406.0940876528621	-31445.11719386466	468	0.24561403508771928	0.11965811965811966	0.012202043132803632
YBR186W	-1	-/-	-406.10322481393814	-16500.805746665224	117	0.2413793103448276	0.11965811965811966	0.012485811577752554
YBR152W	-1	-/-	-406.52528339624405	-17659.905588269234	117	0.23728813559322035	0.11965811965811966	0.012769580022701475
YHR124W	-1	-/-	-406.6629863381386	-17814.650703387335	117	0.23333333333333334	0.11965811965811966	0.013053348467650397
YNL172W	1	+/+	-408.1029349118471	-16868.148337855935	116	0.2459016393442623	0.1282051282051282	0.013053348467650397
YMR172W	-1	-/-	-408.64086854457855	-17696.904289007187	117	0.24193548387096775	0.1282051282051282	0.013337116912599319
YML109W	-1	-/-	-409.27603781223297	-17489.097395539284	117	0.23809523809523808	0.1282051282051282	0.01362088535754824
YIL004C	-1	-/-	-409.4982203915715	-17863.08583793789	117	0.234375	0.1282051282051282	0.013904653802497162
YDR386W	-1	-/+	-411.61635184288025	-17414.71895748377	117	0.23076923076923078	0.1282051282051282	0.014188422247446084
YGL175C	-1	-/-	-411.6254650205374	-18488.04496835172	117	0.22727272727272727	0.1282051282051282	0.014472190692395005
YBR250W	-1	-/-	-411.64015424251556	-17448.55625704676	117	0.22388059701492538	0.1282051282051282	0.014755959137343927
YER106W	1	+/+	-412.89571326971054	-18288.122593941167	116	0.23529411764705882	0.13675213675213677	0.014755959137343927
YMR198W	1	+/-	-412.91763086616993	-18512.004770711064	116	0.2463768115942029	0.1452991452991453	0.014755959137343927
YNL273W	1	+/+	-413.1181519329548	-18164.493145138025	116	0.2571428571428571	0.15384615384615385	0.014755959137343927
YBR228W	-1	-/-	-413.48989272117615	-18142.96919733286	117	0.2535211267605634	0.15384615384615385	0.015039727582292849
YLR212C	-1	-/+	-413.66919881105423	-18693.687487483025	117	0.25	0.15384615384615385	0.01532349602724177
YCL069W	-1	-/-	-413.7915061712265	-16730.64624583721	117	0.2465753424657534	0.15384615384615385	0.015607264472190692
YCR092C	-1	-/-	-413.93628841638565	-17531.486228838563	117	0.24324324324324326	0.15384615384615385	0.015891032917139614
YAL047C	1	+/-	-414.61973640322685	-17212.83372619748	116	0.25333333333333335	0.1623931623931624	0.015891032917139614
YLR087C	0	0/-	-415.1960782855749	-28655.99695597589	468	0.25333333333333335	0.1623931623931624	0.015891032917139614
YJL162C	0	0/-	-415.288069203496	-31185.41801756434	468	0.25333333333333335	0.1623931623931624	0.015891032917139614
YOR025W	-1	-/-	-415.6968882083893	-17701.064814284444	117	0.25	0.1623931623931624	0.016174801362088535
YLR319C	-1	-/-	-415.9524253606796	-18459.347972109914	117	0.24675324675324675	0.1623931623931624	0.016458569807037457
YIL073C	-1	-/+	-416.3947153687477	-17834.121890366077	117	0.24358974358974358	0.1623931623931624	0.01674233825198638
YBL104C	0	0/-	-416.4795009084046	-31673.848119746894	468	0.24358974358974358	0.1623931623931624	0.01674233825198638
YLR385C	-1	-/-	-417.2105168104172	-16879.080283761024	117	0.24050632911392406	0.1623931623931624	0.0170261066969353
YNR009W	0	0/-	-418.54708564281464	-32930.16981397942	468	0.24050632911392406	0.1623931623931624	0.0170261066969353
YLR288C	-1	-/-	-418.6251263022423	-18668.01700782776	117	0.2375	0.1623931623931624	0.017309875141884222
YHR166C	1	+/+	-419.05171209201217	-18783.214928071946	116	0.24691358024691357	0.17094017094017094	0.017309875141884222
YPR120C	-1	-/+	-419.59189635515213	-18615.44714039564	117	0.24390243902439024	0.17094017094017094	0.017593643586833144
YMR065W	-1	-/-	-419.63858476281166	-19261.748887002468	117	0.24096385542168675	0.17094017094017094	0.017877412031782065
YNL210W	-1	-/-	-419.7972386479378	-16805.950064972043	117	0.23809523809523808	0.17094017094017094	0.018161180476730987
YLR234W	-1	-/+	-419.98987233638763	-18136.851557910442	117	0.23529411764705882	0.17094017094017094	0.01844494892167991
YOR308C	-1	-/-	-420.0940315127373	-17750.84075063467	117	0.23255813953488372	0.17094017094017094	0.01872871736662883
YCL061C	-1	-/+	-423.041036657989	-16921.293529443443	117	0.22988505747126436	0.17094017094017094	0.019012485811577752
YNL126W	-1	-/-	-423.20265847444534	-17885.317972138524	117	0.22727272727272727	0.17094017094017094	0.019296254256526674
YLR277C	-1	-/-	-423.3546354174614	-18097.29235816002	117	0.2247191011235955	0.17094017094017094	0.019580022701475595
YAR008W	-1	-/-	-423.89491441845894	-18938.070517987013	117	0.2222222222222222	0.17094017094017094	0.019863791146424517
YHR120W	-1	-/-	-424.66565668582916	-18788.230205833912	117	0.21978021978021978	0.17094017094017094	0.02014755959137344
YNL204C	0	0/-	-425.2155565917492	-32430.716518745758	468	0.21978021978021978	0.17094017094017094	0.02014755959137344
YMR240C	-1	-/-	-426.89128762483597	-19495.23523980379	117	0.21739130434782608	0.17094017094017094	0.02043132803632236
YLR045C	-1	-/-	-427.40833339095116	-18192.526717603207	117	0.21505376344086022	0.17094017094017094	0.020715096481271282
YDR104C	0	0/-	-427.4612657055259	-32738.05603580177	468	0.21505376344086022	0.17094017094017094	0.020715096481271282
YBL031W	0	0/+	-427.55975979566574	-31091.572705376893	468	0.21505376344086022	0.17094017094017094	0.020715096481271282
YDL105W	-1	-/-	-427.8919612765312	-17120.297876417637	117	0.2127659574468085	0.17094017094017094	0.020998864926220204
YOR144C	-1	-/+	-428.15068700909615	-18632.8558793962	117	0.21052631578947367	0.17094017094017094	0.021282633371169125
YKL108W	-1	-/-	-428.1747806072235	-17705.202320575714	117	0.20833333333333334	0.17094017094017094	0.021566401816118047
YJL092W	-1	-/-	-428.42890387773514	-17751.960956558585	117	0.20618556701030927	0.17094017094017094	0.02185017026106697
YBL063W	-1	-/+	-428.5098018050194	-18236.713974535465	117	0.20408163265306123	0.17094017094017094	0.02213393870601589
YGR109C	-1	-/-	-428.6207437813282	-18971.88930979371	117	0.20202020202020202	0.17094017094017094	0.022417707150964812
YDR163W	-1	-/-	-429.5133827626705	-18491.966153010726	117	0.2	0.17094017094017094	0.022701475595913734
YLR182W	-1	-/-	-430.94050896167755	-17358.55683711171	117	0.19801980198019803	0.17094017094017094	0.022985244040862655
YLR272C	1	+/+	-430.9476337134838	-20333.940845131874	116	0.20588235294117646	0.1794871794871795	0.022985244040862655
YFR038W	0	0/-	-431.6748920381069	-32729.046885116026	468	0.20588235294117646	0.1794871794871795	0.022985244040862655
YCL024W	-1	-/-	-432.1205885410309	-17743.197364121675	117	0.20388349514563106	0.1794871794871795	0.023269012485811577
YCL048W	0	0/-	-432.86947456374764	-30856.055231643375	468	0.20388349514563106	0.1794871794871795	0.023269012485811577
YPL267W	-1	-/-	-433.3067435026169	-17876.933998286724	117	0.20192307692307693	0.1794871794871795	0.0235527809307605
YPL255W	-1	-/-	-433.5460534095764	-18842.218081831932	117	0.2	0.1794871794871795	0.02383654937570942
YGL249W	-1	-/+	-433.73121786117554	-17901.711417496204	117	0.19811320754716982	0.1794871794871795	0.024120317820658342
YGL061C	-1	-/+	-434.0714325681329	-20088.1995607242	117	0.19626168224299065	0.1794871794871795	0.024404086265607264
YHR090C	-1	-/-	-434.1932052373886	-17820.906088262796	117	0.19444444444444445	0.1794871794871795	0.024687854710556185
YMR207C	-1	-/-	-435.09169363975525	-17569.070969700813	117	0.1926605504587156	0.1794871794871795	0.024971623155505107
YPR119W	-1	-/+	-435.30285811424255	-19467.65129429102	117	0.19090909090909092	0.1794871794871795	0.02525539160045403
YBR258C	-1	-/-	-435.59439647197723	-18645.403747677803	117	0.1891891891891892	0.1794871794871795	0.02553916004540295
YNL196C	0	0/-	-435.65078718960285	-32329.57489939034	468	0.1891891891891892	0.1794871794871795	0.02553916004540295
YJR140C	-1	-/-	-435.8789362311363	-17151.3006234169	117	0.1875	0.1794871794871795	0.025822928490351872
YDR325W	1	+/+	-436.8794733583927	-18478.247559189796	116	0.19469026548672566	0.18803418803418803	0.025822928490351872
YOR068C	-1	-/-	-437.0359570980072	-17332.50928902626	117	0.19298245614035087	0.18803418803418803	0.026106696935300794
YNL233W	-1	-/-	-437.4143621325493	-18659.443146824837	117	0.19130434782608696	0.18803418803418803	0.026390465380249715
YDR159W	-1	-/-	-437.9156465679407	-17688.618636980653	117	0.1896551724137931	0.18803418803418803	0.026674233825198637
YMR164C	-1	-/-	-438.0515058040619	-17048.972773075104	117	0.18803418803418803	0.18803418803418803	0.02695800227014756
YOR073W	1	+/+	-438.3795437812805	-18713.725125968456	116	0.19491525423728814	0.19658119658119658	0.02695800227014756
YOR368W	-1	-/-	-439.2369451522827	-17571.491528391838	117	0.19327731092436976	0.19658119658119658	0.02724177071509648
YKR010C	0	0/-	-439.3897761143744	-32776.08858445659	468	0.19327731092436976	0.19658119658119658	0.02724177071509648
YMR127C	-1	-/-	-439.55878257751465	-19565.374197393656	117	0.19166666666666668	0.19658119658119658	0.027525539160045402
YAR003W	-1	-/-	-439.5624220967293	-19076.59875100851	117	0.19008264462809918	0.19658119658119658	0.027809307604994324
YOL115W	1	+/-	-440.1319366544485	-20417.458667054772	116	0.19672131147540983	0.20512820512820512	0.027809307604994324
YBL013W	-1	-/-	-440.2533914446831	-18061.288996189833	117	0.1951219512195122	0.20512820512820512	0.028093076049943246
YDL030W	-1	-/-	-440.26471996307373	-19100.011035829782	117	0.1935483870967742	0.20512820512820512	0.028376844494892167
YIL139C	-1	-/-	-441.164724111557	-17595.531825959682	117	0.192	0.20512820512820512	0.02866061293984109
YJL201W	-1	-/-	-441.3560887873173	-19438.068356841803	117	0.19047619047619047	0.20512820512820512	0.02894438138479001
YJR022W	-1	-/-	-441.82328963279724	-17806.40685120225	117	0.1889763779527559	0.20512820512820512	0.029228149829738932
YMR270C	-1	-/-	-441.8236356973648	-19088.32916724682	117	0.1875	0.20512820512820512	0.029511918274687854
YFR028C	-1	-/+	-442.05736514925957	-19610.46824428439	117	0.18604651162790697	0.20512820512820512	0.029795686719636776
YBL052C	-1	-/-	-442.20863902568817	-18780.3602334857	117	0.18461538461538463	0.20512820512820512	0.030079455164585697
YJR031C	-1	-/-	-442.3987360596657	-19014.813926756382	117	0.183206106870229	0.20512820512820512	0.03036322360953462
YLR341W	0	0/-	-443.4121794886887	-31314.172121891752	468	0.183206106870229	0.20512820512820512	0.03036322360953462
YKL042W	-1	-/-	-443.7867439389229	-18513.574542462826	117	0.18181818181818182	0.20512820512820512	0.03064699205448354
YDL240W	0	0/-	-444.1418060809374	-32621.907493498176	468	0.18181818181818182	0.20512820512820512	0.03064699205448354
YNR011C	-1	-/-	-444.8902074098587	-19123.36524027586	117	0.18045112781954886	0.20512820512820512	0.030930760499432462
YGL212W	-1	-/-	-445.0807450413704	-18309.389335781336	117	0.1791044776119403	0.20512820512820512	0.031214528944381384
YDL154W	-1	-/+	-445.13360345363617	-17558.242045104504	117	0.17777777777777778	0.20512820512820512	0.031498297389330306
YPL153C	-1	-/-	-445.2793231010437	-19755.34038963914	117	0.17647058823529413	0.20512820512820512	0.03178206583427923
YGL251C	-1	-/+	-445.5239636451006	-19150.743862226605	117	0.17518248175182483	0.20512820512820512	0.03206583427922815
YFL011W	-1	-/-	-446.5295427441597	-18160.175915569067	117	0.17391304347826086	0.20512820512820512	0.03234960272417707
YNL039W	-1	-/-	-446.5690903663635	-19138.791489362717	117	0.17266187050359713	0.20512820512820512	0.03263337116912599
YBL097W	1	+/+	-446.7352080345154	-19122.101489663124	116	0.17857142857142858	0.21367521367521367	0.03263337116912599
YDR108W	-1	-/-	-446.91310143470764	-17587.26789522171	117	0.1773049645390071	0.21367521367521367	0.032917139614074914
YKR090W	-1	-/-	-447.1698422431946	-18468.386123418808	117	0.176056338028169	0.21367521367521367	0.033200908059023836
YER104W	-1	-/-	-447.4274544119835	-18182.295037806034	117	0.17482517482517482	0.21367521367521367	0.03348467650397276
YNL309W	-1	-/-	-447.89855313301086	-18146.105937063694	117	0.1736111111111111	0.21367521367521367	0.03376844494892168
YDR499W	-1	-/-	-447.92066967487335	-18485.880128845572	117	0.1724137931034483	0.21367521367521367	0.0340522133938706
YKL012W	-1	-/-	-448.33365738391876	-18650.149216741323	117	0.17123287671232876	0.21367521367521367	0.03433598183881952
YDR532C	-1	-/0	-448.43318116664886	-18646.590587973595	117	0.17006802721088435	0.21367521367521367	0.034619750283768444
YHR167W	-1	-/-	-448.51519483327866	-19039.79737138748	117	0.16891891891891891	0.21367521367521367	0.034903518728717366
YDR014W	0	0/+	-448.805563390255	-30097.65676665306	468	0.16891891891891891	0.21367521367521367	0.034903518728717366
YGL075C	-1	-/+	-448.8962377309799	-18312.80447012186	117	0.16778523489932887	0.21367521367521367	0.03518728717366629
YDL090C	-1	-/0	-449.05802941322327	-18124.517663776875	117	0.16666666666666666	0.21367521367521367	0.03547105561861521
YMR048W	1	+/+	-449.26259076595306	-19046.285829663277	116	0.17218543046357615	0.2222222222222222	0.03547105561861521
YDR180W	1	+/+	-449.6307777762413	-18425.592980861664	116	0.17763157894736842	0.23076923076923078	0.03547105561861521
YFL003C	-1	-/-	-449.85965633392334	-18766.140921292827	117	0.17647058823529413	0.23076923076923078	0.03575482406356413
YNL166C	-1	-/-	-450.0638952553272	-21279.24269065261	117	0.17532467532467533	0.23076923076923078	0.03603859250851305
YDR118W	1	+/+	-450.1519533395767	-18482.52289558947	116	0.18064516129032257	0.23931623931623933	0.03603859250851305
YLL002W	-1	-/-	-450.33901357650757	-19081.36607414484	117	0.1794871794871795	0.23931623931623933	0.036322360953461974
YLR004C	0	0/-	-450.8714306727052	-32400.656433455646	468	0.1794871794871795	0.23931623931623933	0.036322360953461974
YMR204C	-1	-/-	-451.14269828796387	-19834.98675274849	117	0.17834394904458598	0.23931623931623933	0.036606129398410896
YLR368W	-1	-/-	-451.3066073656082	-19602.668130397797	117	0.17721518987341772	0.23931623931623933	0.03688989784335982
YMR268C	-1	-/-	-451.8233898282051	-18514.542148709297	117	0.1761006289308176	0.23931623931623933	0.03717366628830874
YNL318C	-1	-/-	-451.88642275333405	-17210.084593275562	117	0.175	0.23931623931623933	0.03745743473325766
YCR086W	1	+/+	-452.6474049985409	-20494.805100649595	116	0.18012422360248448	0.24786324786324787	0.03745743473325766
YJL168C	-1	-/-	-452.6835141181946	-17930.848204374313	117	0.17901234567901234	0.24786324786324787	0.03774120317820658
YNL072W	-1	-/-	-452.920921087265	-17626.587885141373	117	0.17791411042944785	0.24786324786324787	0.038024971623155504
YJR089W	1	+/+	-453.1515334844589	-18723.39185643196	116	0.18292682926829268	0.2564102564102564	0.038024971623155504
YLL003W	-1	-/-	-453.4434272646904	-17702.44188529253	117	0.18181818181818182	0.2564102564102564	0.038308740068104426
YLR145W	-1	-/-	-453.48399543762207	-18974.849557578564	117	0.18072289156626506	0.2564102564102564	0.03859250851305335
YLR135W	-1	-/-	-453.6129997372627	-19631.858625158668	117	0.17964071856287425	0.2564102564102564	0.03887627695800227
YNR070W	0	0/-	-453.74007534980774	-30337.67676357925	468	0.17964071856287425	0.2564102564102564	0.03887627695800227
YBR264C	0	0/0	-454.0925988294184	-33077.922011937946	468	0.17964071856287425	0.2564102564102564	0.03887627695800227
YEL035C	0	0/0	-454.9825704395771	-30707.18837285787	468	0.17964071856287425	0.2564102564102564	0.03887627695800227
YER180C-A	-1	-/0	-454.98602771759033	-15858.322854995728	117	0.17857142857142858	0.2564102564102564	0.03916004540295119
YLR376C	-1	-/-	-455.1651232242584	-18805.49220137298	117	0.17751479289940827	0.2564102564102564	0.03944381384790011
YLR103C	-1	-/-	-455.37192845344543	-19456.81393635273	117	0.17647058823529413	0.2564102564102564	0.039727582292849034
YML017W	0	0/-	-455.9303050786257	-30452.894491419196	468	0.17647058823529413	0.2564102564102564	0.039727582292849034
YJR053W	-1	-/-	-455.93836003541946	-19145.274454772472	117	0.17543859649122806	0.2564102564102564	0.040011350737797956
YDL069C	-1	-/-	-456.0500785112381	-17803.037109017372	117	0.1744186046511628	0.2564102564102564	0.04029511918274688
YJR055W	-1	-/-	-456.4527441263199	-18934.27557259798	117	0.17341040462427745	0.2564102564102564	0.0405788876276958
YLR315W	0	0/+	-456.8703092187643	-30667.88704916835	468	0.17341040462427745	0.2564102564102564	0.0405788876276958
YDL005C	-1	-/-	-456.9336507320404	-18627.824767827988	117	0.1724137931034483	0.2564102564102564	0.04086265607264472
YOR313C	-1	-/-	-457.93123787641525	-20018.54986001551	117	0.17142857142857143	0.2564102564102564	0.04114642451759364
YBR233W	0	0/-	-458.4699671268463	-33841.0411218591	468	0.17142857142857143	0.2564102564102564	0.04114642451759364
YHR058C	-1	-/-	-459.01567447185516	-18086.261639237404	117	0.17045454545454544	0.2564102564102564	0.041430192962542564
YJR110W	-1	-/-	-459.0627846121788	-19245.281933233142	117	0.1694915254237288	0.2564102564102564	0.041713961407491486
YCL014W	-1	-/-	-459.23975199460983	-18827.076460286975	117	0.16853932584269662	0.2564102564102564	0.04199772985244041
YGR196C	0	0/0	-459.8477660641074	-33176.49802322686	468	0.16853932584269662	0.2564102564102564	0.04199772985244041
YFR048W	-1	-/-	-460.1252349987626	-19384.710217036307	117	0.16759776536312848	0.2564102564102564	0.04228149829738933
YGR221C	-1	-/-	-460.6718701720238	-18409.921330928802	117	0.16666666666666666	0.2564102564102564	0.04256526674233825
YML061C	-1	-/-	-460.8824248313904	-18693.056002013385	117	0.16574585635359115	0.2564102564102564	0.04284903518728717
YHR185C	0	0/-	-461.0022202208638	-31521.576900769025	468	0.16574585635359115	0.2564102564102564	0.04284903518728717
YCL005W-A	-1	-/-	-461.0561273097992	-15978.540530204773	117	0.16483516483516483	0.2564102564102564	0.043132803632236094
YMR163C	-1	-/-	-461.65951108932495	-18393.573217749596	117	0.16393442622950818	0.2564102564102564	0.043416572077185016
YMR224C	-1	-/-	-461.8370044231415	-19225.641869544983	117	0.16304347826086957	0.2564102564102564	0.04370034052213394
YER074W-A	-1	-/-	-462.0098388195038	-17036.7261480093	117	0.16216216216216217	0.2564102564102564	0.04398410896708286
YOR255W	0	0/-	-462.387612901628	-32059.23785495758	468	0.16216216216216217	0.2564102564102564	0.04398410896708286
YHL006C	-1	-/-	-462.3897547721863	-17823.914969801903	117	0.16129032258064516	0.2564102564102564	0.04426787741203178
YDL003W	1	+/+	-462.43265050649643	-19788.411683917046	116	0.1657754010695187	0.26495726495726496	0.04426787741203178
YBR098W	-1	-/+	-462.4953992366791	-17998.322810649872	117	0.16489361702127658	0.26495726495726496	0.0445516458569807
YER111C	-1	-/-	-462.55091989040375	-18415.99040928483	117	0.164021164021164	0.26495726495726496	0.044835414301929624
YGR098C	1	+/+	-462.6233308315277	-18924.896218776703	116	0.16842105263157894	0.27350427350427353	0.044835414301929624
YDR439W	1	+/+	-462.77569204568863	-18825.298578202724	116	0.17277486910994763	0.28205128205128205	0.044835414301929624
YBR167C	-1	-/-	-462.82477851212025	-20655.140078142285	117	0.171875	0.28205128205128205	0.045119182746878546
YER007W	-1	-/-	-462.9169957637787	-17968.847700834274	117	0.17098445595854922	0.28205128205128205	0.04540295119182747
YDR179C	-1	-/-	-463.0701233744621	-19429.115760684013	117	0.17010309278350516	0.28205128205128205	0.04568671963677639
YJL187C	-1	-/+	-463.2042338848114	-19363.224538624287	117	0.16923076923076924	0.28205128205128205	0.04597048808172531
YBL035C	-1	-/-	-463.27100238204	-20476.20679756999	117	0.1683673469387755	0.28205128205128205	0.04625425652667423
YCR014C	-1	-/-	-463.9532587528229	-19636.17290109396	117	0.16751269035532995	0.28205128205128205	0.046538024971623154
YDR097C	-1	-/-	-463.96066100895405	-20032.361612215638	117	0.16666666666666666	0.28205128205128205	0.046821793416572076
YDL001W	0	0/-	-464.00095197558403	-32573.57628494501	468	0.16666666666666666	0.28205128205128205	0.046821793416572076
YJL073W	-1	-/-	-464.2865614295006	-19683.627275384963	117	0.1658291457286432	0.28205128205128205	0.047105561861521
YPL167C	-1	-/-	-464.768199801445	-18651.465529292822	117	0.165	0.28205128205128205	0.04738933030646992
YBR195C	-1	-/-	-464.77399522066116	-19243.50174230337	117	0.16417910447761194	0.28205128205128205	0.04767309875141884
YOL095C	-1	-/-	-464.7961702346802	-18417.43190675974	117	0.16336633663366337	0.28205128205128205	0.04795686719636776
YLR318W	-1	-/-	-465.12556660175323	-18451.7454982996	117	0.1625615763546798	0.28205128205128205	0.048240635641316684
YOR349W	-1	-/-	-465.1911004781723	-19035.776910841465	117	0.16176470588235295	0.28205128205128205	0.048524404086265606
YER109C	-1	-/-	-465.21028089523315	-18419.421117663383	117	0.16097560975609757	0.28205128205128205	0.04880817253121453
YNL250W	-1	-/+	-465.83971083164215	-18918.964841544628	117	0.16019417475728157	0.28205128205128205	0.04909194097616345
YBR133C	-1	-/-	-466.4625539779663	-19494.91278409958	117	0.15942028985507245	0.28205128205128205	0.04937570942111237
YDR121W	-1	-/-	-466.67265021800995	-21033.718255102634	117	0.15865384615384615	0.28205128205128205	0.04965947786606129
YIR005W	-1	-/-	-466.6779661178589	-19425.039888858795	117	0.15789473684210525	0.28205128205128205	0.049943246311010214
YAR018C	1	+/+	-467.0127959251404	-18377.604055166245	116	0.1619047619047619	0.2905982905982906	0.049943246311010214
YMR032W	-1	-/-	-467.2599014043808	-20008.41609954834	117	0.16113744075829384	0.2905982905982906	0.050227014755959136
YIL150C	-1	-/-	-467.4350962638855	-17550.489385724068	117	0.16037735849056603	0.2905982905982906	0.05051078320090806
YKR095W	-1	-/-	-467.53693521022797	-19116.561292499304	117	0.1596244131455399	0.2905982905982906	0.05079455164585698
YCR042C	-1	-/-	-467.95686757564545	-18190.70267099142	117	0.1588785046728972	0.2905982905982906	0.0510783200908059
YGL158W	-1	-/-	-468.51395016908646	-19054.062398672104	117	0.15813953488372093	0.2905982905982906	0.05136208853575482
YMR126C	0	0/0	-468.739244133234	-32063.48601422459	468	0.15813953488372093	0.2905982905982906	0.05136208853575482
YPR186C	-1	-/-	-468.8532857000828	-19388.82259991765	117	0.1574074074074074	0.2905982905982906	0.051645856980703744
YLR453C	-1	-/-	-469.1020176410675	-17937.881082445383	117	0.15668202764976957	0.2905982905982906	0.051929625425652666
YPR179C	-1	-/+	-469.1511161327362	-18883.989851355553	117	0.1559633027522936	0.2905982905982906	0.05221339387060159
YOR077W	0	0/0	-469.50160148739815	-32002.841962125618	468	0.1559633027522936	0.2905982905982906	0.05221339387060159
YOR279C	-1	-/-	-469.54533606767654	-19902.946136921644	117	0.1552511415525114	0.2905982905982906	0.05249716231555051
YBR123C	-1	-/-	-469.57452964782715	-20252.69603869319	117	0.15454545454545454	0.2905982905982906	0.05278093076049943
YJR006W	-1	-/-	-469.6464629769325	-19364.935740470886	117	0.15384615384615385	0.2905982905982906	0.05306469920544835
YKL092C	-1	-/-	-469.9789595603943	-18310.700029581785	117	0.15315315315315314	0.2905982905982906	0.053348467650397274
YPL208W	-1	-/-	-470.48807668685913	-19657.79443526268	117	0.15246636771300448	0.2905982905982906	0.053632236095346196
YLR013W	-1	-/-	-470.6347866654396	-18407.58994717896	117	0.15178571428571427	0.2905982905982906	0.05391600454029512
YJL194W	-1	-/-	-470.69237780570984	-19092.86181330681	117	0.1511111111111111	0.2905982905982906	0.05419977298524404
YIR013C	-1	-/-	-471.04632180929184	-18465.238977134228	117	0.1504424778761062	0.2905982905982906	0.05448354143019296
YPR070W	-1	-/-	-471.1890335679054	-19200.067088782787	117	0.14977973568281938	0.2905982905982906	0.05476730987514188
YPL242C	-1	-/-	-471.4719621539116	-19084.295616924763	117	0.14912280701754385	0.2905982905982906	0.055051078320090804
YBR138C	0	0/0	-471.82191276550293	-31506.42580474168	468	0.14912280701754385	0.2905982905982906	0.055051078320090804
YGR099W	-1	-/-	-472.32841446995735	-19809.73964229226	117	0.14847161572052403	0.2905982905982906	0.055334846765039726
YML034W	1	+/+	-472.43807232379913	-20543.290753513575	116	0.15217391304347827	0.29914529914529914	0.055334846765039726
YFL061W	0	0/-	-472.4507864713669	-31152.30147500336	468	0.15217391304347827	0.29914529914529914	0.055334846765039726
YLR207W	-1	-/-	-473.03221786022186	-19361.071848273277	117	0.15151515151515152	0.29914529914529914	0.05561861520998865
YMR101C	-1	-/-	-473.0928622484207	-19631.76024632156	117	0.15086206896551724	0.29914529914529914	0.05590238365493757
YDR146C	-1	-/-	-473.234889626503	-20940.552753955126	117	0.15021459227467812	0.29914529914529914	0.05618615209988649
YNL097C-B	0	0/0	-473.3750363588333	-28980.078278690577	468	0.15021459227467812	0.29914529914529914	0.05618615209988649
YDR369C	-1	-/-	-473.39068949222565	-19299.75230371952	117	0.14957264957264957	0.29914529914529914	0.05646992054483541
YDR240C	-1	-/-	-473.43421989679337	-19322.607675492764	117	0.14893617021276595	0.29914529914529914	0.056753688989784334
YPR031W	-1	-/-	-473.45970410108566	-20139.21989917755	117	0.1483050847457627	0.29914529914529914	0.057037457434733256
YJL087C	-1	-/-	-473.6623992919922	-19664.673867702484	117	0.14767932489451477	0.29914529914529914	0.05732122587968218
YJR135C	1	+/+	-474.1425347328186	-19410.47399866581	116	0.15126050420168066	0.3076923076923077	0.05732122587968218
YJL176C	-1	-/-	-474.44027757644653	-18327.76271700859	117	0.1506276150627615	0.3076923076923077	0.0576049943246311
YLR424W	-1	-/-	-474.51202642917633	-20192.815279364586	117	0.15	0.3076923076923077	0.05788876276958002
YOR339C	0	0/+	-475.22193017601967	-33109.554823521525	468	0.15	0.3076923076923077	0.05788876276958002
YKL090W	0	0/-	-475.3669627904892	-32579.207079552114	468	0.15	0.3076923076923077	0.05788876276958002
YOL076W	-1	-/-	-475.90802842378616	-20069.23281237483	117	0.14937759336099585	0.3076923076923077	0.05817253121452894
YMR159C	0	0/-	-475.9506030678749	-32865.30402766168	468	0.14937759336099585	0.3076923076923077	0.05817253121452894
YOR033C	-1	-/-	-476.4899663813412	-19700.24576311186	117	0.1487603305785124	0.3076923076923077	0.058456299659477864
YLR263W	-1	-/+	-476.613236784935	-20027.755397975445	117	0.14814814814814814	0.3076923076923077	0.058740068104426786
YDR191W	-1	-/-	-476.7053426504135	-19125.145526364446	117	0.14754098360655737	0.3076923076923077	0.05902383654937571
YHR036W	-1	-/-	-476.883718252182	-20007.298927903175	117	0.1469387755102041	0.3076923076923077	0.05930760499432463
YAL026C	-1	-/-	-477.1905403137207	-19775.733184099197	117	0.14634146341463414	0.3076923076923077	0.05959137343927355
YPR046W	1	+/+	-477.2720116376877	-19122.263119339943	116	0.14979757085020243	0.3162393162393162	0.05959137343927355
YMR227C	-1	-/-	-477.44420075416565	-20359.610769033432	117	0.14919354838709678	0.3162393162393162	0.05987514188422247
YDR052C	-1	-/+	-477.4740694463253	-18653.43578222394	117	0.14859437751004015	0.3162393162393162	0.060158910329171394
YCL004W	-1	-/-	-477.78459668159485	-19391.920684456825	117	0.148	0.3162393162393162	0.060442678774120316
YOR075W	-1	-/-	-478.0082086324692	-21133.966788053513	117	0.14741035856573706	0.3162393162393162	0.06072644721906924
YPR018W	-1	-/-	-478.0772931575775	-19974.71112704277	117	0.14682539682539683	0.3162393162393162	0.06101021566401816
YLR442C	-1	-/-	-478.16281789541245	-19477.854522779584	117	0.14624505928853754	0.3162393162393162	0.06129398410896708
YOR301W	-1	-/-	-478.2101463675499	-20589.929683946073	117	0.14566929133858267	0.3162393162393162	0.061577752553916
YGL170C	0	0/-	-478.2430647350848	-33328.780510218814	468	0.14566929133858267	0.3162393162393162	0.061577752553916
YJR035W	-1	-/-	-478.25260239839554	-20758.79203861952	117	0.1450980392156863	0.3162393162393162	0.061861520998864925
YML099C	-1	-/-	-478.5678873062134	-19072.370188593864	117	0.14453125	0.3162393162393162	0.062145289443813846
YPL130W	-1	-/-	-478.9499553758651	-19229.105810495093	117	0.14396887159533073	0.3162393162393162	0.06242905788876277
YKR095W-A	-1	-/-	-479.16827607154846	-16057.926914930344	117	0.1434108527131783	0.3162393162393162	0.0627128263337117
YPL122C	-1	-/-	-479.5132678747177	-20263.152885496616	117	0.14285714285714285	0.3162393162393162	0.06299659477866061
YNL218W	-1	-/-	-479.7459191083908	-19630.10734951496	117	0.1423076923076923	0.3162393162393162	0.06328036322360954
YDR363W	-1	-/+	-479.75957521796227	-19152.479911774397	117	0.1417624521072797	0.3162393162393162	0.06356413166855845
YOR258W	0	0/-	-480.27841348573565	-31914.729732375592	468	0.1417624521072797	0.3162393162393162	0.06356413166855845
YDR485C	-1	-/-	-480.3953388929367	-20074.26217019558	117	0.14122137404580154	0.3162393162393162	0.06384790011350738
YJR138W	0	0/-	-480.7291934341192	-32493.752862140536	468	0.14122137404580154	0.3162393162393162	0.06384790011350738
YLR381W	1	+/+	-481.1520788669586	-18972.047550797462	116	0.1444866920152091	0.3247863247863248	0.06384790011350738
YBL008W	-1	-/-	-481.173047542572	-19734.019084960222	117	0.14393939393939395	0.3247863247863248	0.0641316685584563
YDR279W	-1	-/-	-481.2341126203537	-19681.726761341095	117	0.14339622641509434	0.3247863247863248	0.06441543700340523
YFL008W	1	+/+	-481.44414842128754	-19945.80096974969	116	0.14661654135338345	0.3333333333333333	0.06441543700340523
YHR184W	0	0/-	-481.7800827883184	-34137.87679850869	468	0.14661654135338345	0.3333333333333333	0.06441543700340523
YBR240C	-1	-/-	-481.80118268728256	-18582.122121334076	117	0.14606741573033707	0.3333333333333333	0.06469920544835414
YGL240W	1	+/-	-481.82705533504486	-20156.085941553116	116	0.14925373134328357	0.3418803418803419	0.06469920544835414
YKL045W	-1	-/-	-482.2596901655197	-19475.699226140976	117	0.14869888475836432	0.3418803418803419	0.06498297389330307
YBR057C	-1	-/-	-482.27488923072815	-19962.142011642456	117	0.14814814814814814	0.3418803418803419	0.06526674233825198
YDR110W	-1	-/+	-482.4565670490265	-20783.340785503387	117	0.14760147601476015	0.3418803418803419	0.06555051078320091
YLR032W	-1	-/-	-482.5444583892822	-18421.626532435417	117	0.14705882352941177	0.3418803418803419	0.06583427922814983
YBR253W	-1	-/-	-482.5506830215454	-19914.779165267944	117	0.14652014652014653	0.3418803418803419	0.06611804767309876
YMR138W	-1	-/-	-482.7737488746643	-19116.12565612793	117	0.145985401459854	0.3418803418803419	0.06640181611804767
YGL124C	-1	-/-	-482.78133672475815	-19841.08066803217	117	0.14545454545454545	0.3418803418803419	0.0666855845629966
YNL328C	-1	-/-	-482.79365134239197	-19250.65340590477	117	0.14492753623188406	0.3418803418803419	0.06696935300794551
YDR389W	-1	-/-	-483.1298779249191	-19174.63774585724	117	0.1444043321299639	0.3418803418803419	0.06725312145289444
YDL008W	1	+/+	-483.4770221710205	-19466.18971222639	116	0.1474820143884892	0.3504273504273504	0.06725312145289444
YBR278W	-1	-/-	-483.55701673030853	-20166.210075885057	117	0.14695340501792115	0.3504273504273504	0.06753688989784336
YOR190W	0	0/-	-483.6055567734875	-31112.567049282137	468	0.14695340501792115	0.3504273504273504	0.06753688989784336
YNL206C	-1	-/-	-483.7177215218544	-19798.137443959713	117	0.14642857142857144	0.3504273504273504	0.06782065834279229
YOR156C	1	+/+	-483.8263854980469	-18814.24982893467	116	0.1494661921708185	0.358974358974359	0.06782065834279229
YDR176W	-1	-/-	-483.8295947313309	-18694.173858180642	117	0.14893617021276595	0.358974358974359	0.0681044267877412
YPL046C	-1	-/-	-483.95726561546326	-20811.41145685315	117	0.14840989399293286	0.358974358974359	0.06838819523269013
YBR233W-A	-1	-/+	-484.09418070316315	-17794.739351511	117	0.14788732394366197	0.358974358974359	0.06867196367763904
YLR321C	1	+/+	-484.2755225300789	-20725.62686395645	116	0.15087719298245614	0.36752136752136755	0.06867196367763904
YOL132W	0	0/-	-484.528168361634	-34488.56828310061	468	0.15087719298245614	0.36752136752136755	0.06867196367763904
YPR095C	-1	-/-	-484.55037450790405	-18418.75725567341	117	0.15034965034965034	0.36752136752136755	0.06895573212258797
YIL084C	-1	-/-	-485.2362884283066	-18315.820846915245	117	0.14982578397212543	0.36752136752136755	0.06923950056753689
YLR127C	1	+/+	-485.45733058452606	-19875.39686846733	116	0.1527777777777778	0.37606837606837606	0.06923950056753689
YNL130C-A	0	0/0	-485.4909211397171	-29387.592002868652	468	0.1527777777777778	0.37606837606837606	0.06923950056753689
YMR052W	-1	-/-	-485.57320261001587	-18489.88826048374	117	0.1522491349480969	0.37606837606837606	0.06952326901248582
YCL016C	1	+/+	-485.7277686595917	-19560.378208875656	116	0.15517241379310345	0.38461538461538464	0.06952326901248582
YCL066W	-1	-/-	-485.86308693885803	-17983.31935852766	117	0.15463917525773196	0.38461538461538464	0.06980703745743473
YPL021W	-1	-/-	-485.89792490005493	-18446.502022504807	117	0.1541095890410959	0.38461538461538464	0.07009080590238366
YER014C-A	-1	-/-	-485.93771147727966	-16557.24076652527	117	0.15358361774744028	0.38461538461538464	0.07037457434733257
YKR029C	-1	-/-	-485.9418640136719	-19408.63406908512	117	0.15306122448979592	0.38461538461538464	0.0706583427922815
YIL106W	-1	-/-	-486.0948837995529	-20380.475440859795	117	0.15254237288135594	0.38461538461538464	0.07094211123723042
YAL021C	-1	-/-	-486.18369376659393	-18519.06156384945	117	0.15202702702702703	0.38461538461538464	0.07122587968217935
YIL037C	-1	-/-	-486.6978312730789	-19358.721038758755	117	0.15151515151515152	0.38461538461538464	0.07150964812712826
YGR104C	-1	-/-	-486.7847353219986	-21012.15246450901	117	0.15100671140939598	0.38461538461538464	0.07179341657207719
YEL016C	-1	-/-	-486.82812666893005	-18445.707975924015	117	0.1505016722408027	0.38461538461538464	0.0720771850170261
YER016W	1	+/+	-486.86246144771576	-19984.65124499798	116	0.15333333333333332	0.39316239316239315	0.0720771850170261
YOR017W	0	0/0	-486.9182998239994	-33959.5766556859	468	0.15333333333333332	0.39316239316239315	0.0720771850170261
YLR386W	-1	-/-	-487.08317959308624	-18598.780754446983	117	0.15282392026578073	0.39316239316239315	0.07236095346197503
YGR169C-A	0	0/-	-487.119215965271	-29212.18227338791	468	0.15282392026578073	0.39316239316239315	0.07236095346197503
YBL085W	-1	-/-	-487.48109686374664	-19463.80242115259	117	0.152317880794702	0.39316239316239315	0.07264472190692395
YNR023W	-1	-/-	-487.51117254793644	-21234.499082818627	117	0.15181518151815182	0.39316239316239315	0.07292849035187288
YER093C	-1	-/-	-487.5678495168686	-19607.53026139736	117	0.1513157894736842	0.39316239316239315	0.07321225879682179
YJR097W	-1	-/-	-487.6385670900345	-22087.424723744392	117	0.15081967213114755	0.39316239316239315	0.07349602724177072
YOL017W	-1	-/+	-487.6426022052765	-19312.381066322327	117	0.1503267973856209	0.39316239316239315	0.07377979568671963
YML065W	-1	-/-	-488.082275390625	-20324.462398052216	117	0.1498371335504886	0.39316239316239315	0.07406356413166856
YOR038C	-1	-/-	-488.1337683200836	-19153.731244027615	117	0.14935064935064934	0.39316239316239315	0.07434733257661748
YML095C	-1	-/-	-488.24490213394165	-18834.96707367897	117	0.1488673139158576	0.39316239316239315	0.0746311010215664
YPL121C	-1	-/-	-488.2899703979492	-19216.143968507648	117	0.14838709677419354	0.39316239316239315	0.07491486946651532
YBL014C	-1	-/-	-488.36182379722595	-20006.103891015053	117	0.14790996784565916	0.39316239316239315	0.07519863791146425
YML071C	-1	-/-	-488.40835535526276	-19937.859869360924	117	0.14743589743589744	0.39316239316239315	0.07548240635641316
YDL044C	-1	-/-	-488.64835917949677	-20117.174320340157	117	0.14696485623003194	0.39316239316239315	0.0757661748013621
YML111W	0	0/-	-489.34104184806347	-33754.93197609484	468	0.14696485623003194	0.39316239316239315	0.0757661748013621
YDL155W	-1	-/+	-489.4017452597618	-20155.84559944272	117	0.1464968152866242	0.39316239316239315	0.07604994324631101
YDR195W	-1	-/-	-489.5800825357437	-20249.94579768181	117	0.14603174603174604	0.39316239316239315	0.07633371169125994
YAL011W	-1	-/-	-489.614636272192	-19256.736229628325	117	0.14556962025316456	0.39316239316239315	0.07661748013620885
YDR219C	-1	-/-	-489.7069026231766	-19856.545440912247	117	0.14511041009463724	0.39316239316239315	0.07690124858115778
YMR094W	0	0/-	-489.7284115701914	-33556.820797305554	468	0.14511041009463724	0.39316239316239315	0.07690124858115778
YMR306W	0	0/-	-490.0338912010193	-33083.77583351731	468	0.14511041009463724	0.39316239316239315	0.07690124858115778
YJL203W	-1	-/-	-490.11431765556335	-19982.148062467575	117	0.14465408805031446	0.39316239316239315	0.0771850170261067
YER157W	-1	-/-	-490.1993271112442	-19626.269760012627	117	0.14420062695924765	0.39316239316239315	0.07746878547105562
YDR243C	-1	-/-	-490.21314215660095	-19265.203674912453	117	0.14375	0.39316239316239315	0.07775255391600454
YJL003W	-1	-/-	-490.71644032001495	-21191.325231269002	117	0.14330218068535824	0.39316239316239315	0.07803632236095347
YER032W	-1	-/-	-490.76035833358765	-18800.588848114014	117	0.14285714285714285	0.39316239316239315	0.07832009080590238
YMR132C	0	0/0	-490.7666820436716	-34829.047704365104	468	0.14285714285714285	0.39316239316239315	0.07832009080590238
YNL088W	-1	-/+	-490.8086395263672	-19354.38515329361	117	0.14241486068111456	0.39316239316239315	0.07860385925085131
YLR114C	-1	-/-	-490.91689866781235	-19067.167726397514	117	0.1419753086419753	0.39316239316239315	0.07888762769580022
YER044C-A	-1	-/-	-490.9537305831909	-19469.88999927044	117	0.14153846153846153	0.39316239316239315	0.07917139614074915
YDL164C	-1	-/-	-491.0520461797714	-20386.3667396307	117	0.1411042944785276	0.39316239316239315	0.07945516458569807
YKR037C	-1	-/+	-491.58922922611237	-19768.72846722603	117	0.14067278287461774	0.39316239316239315	0.079738933030647
YIR015W	-1	-/-	-491.59254598617554	-19087.391329944134	117	0.1402439024390244	0.39316239316239315	0.08002270147559591
YPL096C-A	-1	-/-	-491.6078062057495	-16639.640070915222	117	0.1398176291793313	0.39316239316239315	0.08030646992054484
YLL046C	0	0/0	-491.62586691975594	-33936.98458929546	468	0.1398176291793313	0.39316239316239315	0.08030646992054484
YCR054C	0	0/0	-491.6806979775429	-32749.52877157554	468	0.1398176291793313	0.39316239316239315	0.08030646992054484
YMR154C	0	0/-	-491.74518559873104	-33784.39937330037	468	0.1398176291793313	0.39316239316239315	0.08030646992054484
YBL100W-C	0	0/0	-491.7473900318146	-29210.445408821106	468	0.1398176291793313	0.39316239316239315	0.08030646992054484
YPL194W	-1	-/-	-491.77572000026703	-20110.3513879776	117	0.1393939393939394	0.39316239316239315	0.08059023836549375
YPR152C	0	0/-	-491.93010315299034	-32266.808637827635	468	0.1393939393939394	0.39316239316239315	0.08059023836549375
YEL004W	-1	-/-	-491.94594144821167	-18885.706803560257	117	0.13897280966767372	0.39316239316239315	0.08087400681044268
YLR323C	0	0/-	-492.08760556578636	-35003.65094101429	468	0.13897280966767372	0.39316239316239315	0.08087400681044268
YBR070C	-1	-/-	-492.62114053964615	-20507.664541065693	117	0.13855421686746988	0.39316239316239315	0.0811577752553916
YDR402C	0	0/-	-492.71168725192547	-31556.38393424824	468	0.13855421686746988	0.39316239316239315	0.0811577752553916
YGL201C	-1	-/-	-492.7634584903717	-20831.24013772607	117	0.13813813813813813	0.39316239316239315	0.08144154370034053
YLR373C	0	0/-	-492.8683709949255	-34445.14005102962	468	0.13813813813813813	0.39316239316239315	0.08144154370034053
YNL222W	-1	-/-	-492.8844600915909	-19070.411653399467	117	0.1377245508982036	0.39316239316239315	0.08172531214528944
YOL054W	-1	-/-	-492.92464649677277	-20504.58614051342	117	0.1373134328358209	0.39316239316239315	0.08200908059023837
YOR166C	0	0/-	-493.12101922929287	-35111.28409507871	468	0.1373134328358209	0.39316239316239315	0.08200908059023837
YKR019C	-1	-/-	-493.25484853982925	-20487.985422968864	117	0.13690476190476192	0.39316239316239315	0.08229284903518728
YDR130C	1	+/+	-493.37765884399414	-19376.498102605343	116	0.1394658753709199	0.4017094017094017	0.08229284903518728
YPL051W	-1	-/-	-493.6917756199837	-20202.56183964014	117	0.1390532544378698	0.4017094017094017	0.08257661748013621
YDL127W	0	0/-	-493.75711235404015	-34108.27755014133	468	0.1390532544378698	0.4017094017094017	0.08257661748013621
YOR074C	-1	-/-	-493.94320929050446	-20409.304994419217	117	0.13864306784660768	0.4017094017094017	0.08286038592508513
YEL019C	-1	-/-	-493.9740023612976	-19014.434382915497	117	0.13823529411764707	0.4017094017094017	0.08314415437003406
YGR075C	-1	-/-	-494.3548527956009	-19137.910425305367	117	0.1378299120234604	0.4017094017094017	0.08342792281498297
YFR031C	1	+/+	-494.7381052970886	-19237.351254343987	116	0.14035087719298245	0.41025641025641024	0.08342792281498297
YJL047C	-1	-/-	-494.807270526886	-20540.816373169422	117	0.13994169096209913	0.41025641025641024	0.0837116912599319
YNL298W	-1	-/-	-494.9833264350891	-21604.719986617565	117	0.13953488372093023	0.41025641025641024	0.08399545970488081
YKR083C	-1	-/+	-495.1914620399475	-19336.792811870575	117	0.1391304347826087	0.41025641025641024	0.08427922814982974
YDR362C	-1	-/-	-495.362233877182	-19964.70858347416	117	0.13872832369942195	0.41025641025641024	0.08456299659477866
YFL049W	-1	-/-	-495.37087523937225	-20018.06727361679	117	0.138328530259366	0.41025641025641024	0.08484676503972759
YLR314C	-1	-/-	-495.37433993816376	-20614.405283153057	117	0.13793103448275862	0.41025641025641024	0.0851305334846765
YOR373W	-1	-/+	-495.46424901485443	-19695.189615249634	117	0.13753581661891118	0.41025641025641024	0.08541430192962543
YKL049C	1	+/+	-495.6678538322449	-21158.421461462975	116	0.14	0.4188034188034188	0.08541430192962543
YOR026W	-1	-/+	-495.74905812740326	-20311.78146982193	117	0.1396011396011396	0.4188034188034188	0.08569807037457434
YKR004C	0	0/-	-496.08410784602165	-33422.93939010613	468	0.1396011396011396	0.4188034188034188	0.08569807037457434
YML041C	-1	-/-	-496.5191195011139	-20065.555002093315	117	0.13920454545454544	0.4188034188034188	0.08598183881952327
YHR105W	0	0/0	-496.5572374984622	-34443.87724297494	468	0.13920454545454544	0.4188034188034188	0.08598183881952327
YER029C	-1	-/-	-497.01436510682106	-21395.251031070948	117	0.1388101983002833	0.4188034188034188	0.08626560726447219
YIL072W	-1	-/+	-497.2832952737808	-20396.294922105968	117	0.1384180790960452	0.4188034188034188	0.08654937570942112
YKL095W	-1	-/-	-497.31148314476013	-20130.471581339836	117	0.13802816901408452	0.4188034188034188	0.08683314415437003
YGR140W	1	+/+	-497.4210270643234	-19051.119970202446	116	0.1404494382022472	0.42735042735042733	0.08683314415437003
YBR119W	-1	-/-	-497.5127350091934	-21041.633293390274	117	0.1400560224089636	0.42735042735042733	0.08711691259931896
YLR117C	-1	-/-	-497.67330980300903	-19358.24658727646	117	0.13966480446927373	0.42735042735042733	0.08740068104426787
YDL115C	-1	-/0	-497.67853650450706	-22307.278648227453	117	0.1392757660167131	0.42735042735042733	0.0876844494892168
YCR063W	-1	-/-	-497.80999207496643	-19571.178402781487	117	0.1388888888888889	0.42735042735042733	0.08796821793416572
YGL113W	-1	-/-	-497.9569962024689	-19226.19554412365	117	0.13850415512465375	0.42735042735042733	0.08825198637911465
YKR086W	-1	-/-	-498.0632119178772	-19232.369035184383	117	0.13812154696132597	0.42735042735042733	0.08853575482406356
YGL153W	-1	-/-	-498.2366244792938	-20155.188601970673	117	0.13774104683195593	0.42735042735042733	0.08881952326901249
YNL067W-B	0	0/0	-498.5909253358841	-29297.046004474163	468	0.13774104683195593	0.42735042735042733	0.08881952326901249
YDR260C	-1	-/+	-498.7015446424484	-20308.775990366936	117	0.13736263736263737	0.42735042735042733	0.0891032917139614
YCR106W	-1	-/-	-498.85623693466187	-18096.810606718063	117	0.136986301369863	0.42735042735042733	0.08938706015891033
YOR058C	-1	-/+	-499.1751675605774	-20196.36788547039	117	0.1366120218579235	0.42735042735042733	0.08967082860385925
YMR137C	-1	-/-	-499.5602533817291	-19708.251653790474	117	0.1362397820163488	0.42735042735042733	0.08995459704880818
YPL175W	-1	-/-	-499.63530015945435	-20770.92129600048	117	0.1358695652173913	0.42735042735042733	0.09023836549375709
YDR291W	0	0/-	-499.6809373795986	-34667.0139798969	468	0.1358695652173913	0.42735042735042733	0.09023836549375709
YLR329W	-1	-/-	-500.09146761894226	-19654.456619381905	117	0.13550135501355012	0.42735042735042733	0.09052213393870602
YGL060W	0	0/-	-500.22507874667645	-34931.08457453549	468	0.13550135501355012	0.42735042735042733	0.09052213393870602
YGR133W	-1	-/-	-500.43360435962677	-19594.34386345744	117	0.13513513513513514	0.42735042735042733	0.09080590238365494
YKL112W	-1	-/-	-500.47318136692047	-21433.298820972443	117	0.1347708894878706	0.42735042735042733	0.09108967082860386
YKL190W	-1	-/-	-500.55527234077454	-19737.23029756546	117	0.13440860215053763	0.42735042735042733	0.09137343927355278
YEL069C	-1	-/-	-500.6673004627228	-18416.113706827164	117	0.13404825737265416	0.42735042735042733	0.09165720771850171
YHR084W	-1	-/-	-500.7114778161049	-22228.231798112392	117	0.13368983957219252	0.42735042735042733	0.09194097616345062
YGR275W	1	+/+	-500.7493337392807	-20354.386887311935	116	0.136	0.4358974358974359	0.09194097616345062
YPL116W	-1	-/-	-500.92482900619507	-19405.368091464043	117	0.1356382978723404	0.4358974358974359	0.09222474460839955
YJL024C	-1	-/-	-501.35219180583954	-19958.10426044464	117	0.13527851458885942	0.4358974358974359	0.09250851305334847
YDR166C	-1	-/-	-501.51543974876404	-21096.759141147137	117	0.1349206349206349	0.4358974358974359	0.0927922814982974
YHR151C	0	0/0	-501.6158691048622	-34057.75359582389	468	0.1349206349206349	0.4358974358974359	0.0927922814982974
YCR038C	-1	-/-	-501.645623087883	-20739.87756383419	117	0.1345646437994723	0.4358974358974359	0.09307604994324631
YFR027W	1	+/+	-501.70236897468567	-19161.83260500431	116	0.1368421052631579	0.4444444444444444	0.09307604994324631
YPL008W	1	+/+	-501.7110526561737	-20519.776363134384	116	0.13910761154855644	0.452991452991453	0.09307604994324631
YLR273C	0	0/0	-501.7745988667011	-34693.126393049955	468	0.13910761154855644	0.452991452991453	0.09307604994324631
YLL013C	-1	-/-	-502.2877760529518	-18451.811725616455	117	0.1387434554973822	0.452991452991453	0.09335981838819524
YBL088C	-1	-/-	-502.35515654087067	-20729.53478348255	117	0.13838120104438642	0.452991452991453	0.09364358683314415
YGR230W	-1	-/-	-502.38552701473236	-20939.12231850624	117	0.13802083333333334	0.452991452991453	0.09392735527809308
YCL012C	0	0/0	-502.4321109056473	-29392.754957556725	468	0.13802083333333334	0.452991452991453	0.09392735527809308
YPL001W	-1	-/-	-502.5691741704941	-19559.541745901108	117	0.13766233766233765	0.452991452991453	0.094211123723042
YJL127C-B	0	0/-	-502.71241503953934	-29451.52873814106	468	0.13766233766233765	0.452991452991453	0.094211123723042
YOR180C	-1	-/-	-502.81804645061493	-20287.533047556877	117	0.13730569948186527	0.452991452991453	0.09449489216799092
YLR096W	-1	-/-	-502.92216634750366	-20088.68817770481	117	0.13695090439276486	0.452991452991453	0.09477866061293984
YJL038C	0	0/-	-503.00583140179515	-34254.96355893463	468	0.13695090439276486	0.452991452991453	0.09477866061293984
YML021C	-1	-/-	-503.42783296108246	-19934.838047266006	117	0.13659793814432988	0.452991452991453	0.09506242905788877
YKL116C	0	0/-	-503.5179000198841	-34308.23216278851	468	0.13659793814432988	0.452991452991453	0.09506242905788877
YAL009W	-1	-/-	-503.5240911245346	-18355.848552286625	117	0.13624678663239073	0.452991452991453	0.09534619750283768
YMR213W	-1	-/-	-503.6130555868149	-20820.689615786076	117	0.1358974358974359	0.452991452991453	0.09562996594778661
YDR213W	-1	-/-	-503.9035930633545	-18623.261958122253	117	0.13554987212276215	0.452991452991453	0.09591373439273553
YGL244W	-1	-/-	-504.01226103305817	-18994.146363973618	117	0.13520408163265307	0.452991452991453	0.09619750283768445
YEL070W	0	0/0	-504.1050769984722	-33084.7553473115	468	0.13520408163265307	0.452991452991453	0.09619750283768445
YBL057C	-1	-/-	-504.33840346336365	-20504.98888528347	117	0.13486005089058525	0.452991452991453	0.09648127128263337
YAL064C-A	0	0/0	-504.4783323407173	-32102.635001286864	468	0.13486005089058525	0.452991452991453	0.09648127128263337
YKL203C	-1	-/-	-504.49303436279297	-19512.352501511574	117	0.13451776649746192	0.452991452991453	0.0967650397275823
YKL130C	-1	-/-	-504.54956072568893	-20731.965032413602	117	0.1341772151898734	0.452991452991453	0.09704880817253121
YDR464W	-1	-/0	-504.62781167030334	-19925.006026625633	117	0.13383838383838384	0.452991452991453	0.09733257661748014
YDR183W	-1	-/-	-504.7006390094757	-20254.380509495735	117	0.13350125944584382	0.452991452991453	0.09761634506242906
YBR038W	-1	-/-	-504.7698599100113	-19198.81857061386	117	0.13316582914572864	0.452991452991453	0.09790011350737798
YLR289W	0	0/0	-504.91150748729706	-35741.29036132246	468	0.13316582914572864	0.452991452991453	0.09790011350737798
YML102W	-1	-/-	-504.92601931095123	-20138.734746217728	117	0.13283208020050125	0.452991452991453	0.0981838819523269
YER161C	-1	-/-	-504.979318857193	-20639.527843102813	117	0.1325	0.452991452991453	0.09846765039727583
YOR183W	0	0/0	-505.2203722447157	-32676.778990842402	468	0.1325	0.452991452991453	0.09846765039727583
YNL128W	-1	-/-	-505.23775589466095	-20423.68083578348	117	0.13216957605985039	0.452991452991453	0.09875141884222474
YDR437W	-1	-/-	-505.24383294582367	-19665.606093287468	117	0.1318407960199005	0.452991452991453	0.09903518728717367
YKL189W	-1	-/-	-505.25926780700684	-21154.045762196183	117	0.1315136476426799	0.452991452991453	0.09931895573212259
YOL156W	-1	-/-	-505.30950140953064	-18690.942113041878	117	0.1311881188118812	0.452991452991453	0.09960272417707151
YPL083C	-1	-/-	-505.32832646369934	-19026.838649749756	117	0.1308641975308642	0.452991452991453	0.09988649262202043
YHR079C-A	-1	-/-	-505.4788155555725	-19013.4040286541	117	0.13054187192118227	0.452991452991453	0.10017026106696936
YDR488C	-1	-/-	-505.7273026704788	-19602.811970204115	117	0.13022113022113022	0.452991452991453	0.10045402951191827
YNL227C	-1	-/-	-505.79650342464447	-21700.033282876015	117	0.12990196078431374	0.452991452991453	0.1007377979568672
YDL245C	-1	-/-	-505.8600472211838	-18670.479012191296	117	0.1295843520782396	0.452991452991453	0.10102156640181612
YLR067C	-1	-/-	-505.86718475818634	-19017.805453956127	117	0.12926829268292683	0.452991452991453	0.10130533484676504
YBR088C	-1	-/+	-505.90997606515884	-21045.758275151253	117	0.12895377128953772	0.452991452991453	0.10158910329171396
YBR060C	-1	-/-	-506.10070168972015	-20571.442202746868	117	0.12864077669902912	0.452991452991453	0.10187287173666289
YLR021W	0	0/-	-506.151358127594	-33596.07363910228	468	0.12864077669902912	0.452991452991453	0.10187287173666289
YJL173C	-1	-/-	-506.73490941524506	-20044.506546854973	117	0.12832929782082325	0.452991452991453	0.1021566401816118
YPL174C	-1	-/-	-506.7774569988251	-20142.131302714348	117	0.1280193236714976	0.452991452991453	0.10244040862656073
YDL103C	0	0/-	-506.82282879948616	-35177.19388706982	468	0.1280193236714976	0.452991452991453	0.10244040862656073
YOL135C	-1	-/-	-506.87135446071625	-20842.919272959232	117	0.12771084337349398	0.452991452991453	0.10272417707150965
YLR071C	-1	-/-	-506.8839473724365	-20453.494448423386	117	0.12740384615384615	0.452991452991453	0.10300794551645857
YDR458C	0	0/0	-506.9268546104431	-33256.036155477166	468	0.12740384615384615	0.452991452991453	0.10300794551645857
YFR023W	0	0/0	-507.04776777420193	-34276.7417771481	468	0.12740384615384615	0.452991452991453	0.10300794551645857
YNL254C	0	0/0	-507.13061422109604	-35345.435163773596	468	0.12740384615384615	0.452991452991453	0.10300794551645857
YDL065C	-1	-/-	-507.43225288391113	-20597.425262331963	117	0.12709832134292565	0.452991452991453	0.10329171396140749
YDR200C	-1	-/-	-507.4968104362488	-20337.954236209393	117	0.12679425837320574	0.452991452991453	0.10357548240635642
YMR277W	-1	-/-	-507.5039255619049	-20859.585802912712	117	0.12649164677804295	0.452991452991453	0.10385925085130533
YFL017C	0	0/-	-507.62168568372726	-35059.316486775875	468	0.12649164677804295	0.452991452991453	0.10385925085130533
YOR237W	-1	-/-	-507.75704461336136	-20075.459530353546	117	0.1261904761904762	0.452991452991453	0.10414301929625426
YMR076C	1	+/+	-507.99905836582184	-19918.093296051025	116	0.12826603325415678	0.46153846153846156	0.10414301929625426
YBR216C	-1	-/-	-508.0476903915405	-20335.40246462822	117	0.12796208530805686	0.46153846153846156	0.10442678774120318
YKR103W	0	0/-	-508.1683492362499	-32788.36262708902	468	0.12796208530805686	0.46153846153846156	0.10442678774120318
YDR489W	-1	-/-	-508.26000142097473	-20690.148450553417	117	0.1276595744680851	0.46153846153846156	0.1047105561861521
YBL021C	0	0/-	-508.3065997362137	-34802.98484455794	468	0.1276595744680851	0.46153846153846156	0.1047105561861521
YHR031C	-1	-/-	-508.32096815109253	-21485.44560933113	117	0.12735849056603774	0.46153846153846156	0.10499432463110102
YMR156C	-1	-/-	-508.4154794216156	-20592.67504823208	117	0.12705882352941175	0.46153846153846156	0.10527809307604995
YHR077C	-1	-/-	-508.5118802189827	-19391.704251110554	117	0.1267605633802817	0.46153846153846156	0.10556186152099886
YHR152W	-1	-/-	-508.5614221096039	-21194.368901133537	117	0.12646370023419204	0.46153846153846156	0.10584562996594779
YLR154C	-1	-/-	-508.90980353951454	-21667.146836072206	117	0.1261682242990654	0.46153846153846156	0.1061293984108967
YDR515W	-1	-/-	-509.1055964231491	-20913.007516026497	117	0.1258741258741259	0.46153846153846156	0.10641316685584563
YLR306W	0	0/-	-509.270695745945	-32690.54100584984	468	0.1258741258741259	0.46153846153846156	0.10641316685584563
YLR131C	-1	-/-	-509.36282378435135	-19497.22076946497	117	0.12558139534883722	0.46153846153846156	0.10669693530079455
YHR189W	0	0/-	-509.38968849927187	-33980.19933344796	468	0.12558139534883722	0.46153846153846156	0.10669693530079455
YJL013C	-1	-/+	-509.444545596838	-20825.991227597	117	0.12529002320185614	0.46153846153846156	0.10698070374574348
YJR094C	-1	-/-	-509.562523663044	-20246.43336993456	117	0.125	0.46153846153846156	0.10726447219069239
YNL201C	-1	-/-	-509.59737026691437	-20781.731262803078	117	0.12471131639722864	0.46153846153846156	0.10754824063564132
YBR276C	-1	-/-	-509.6786606311798	-19404.227394223213	117	0.12442396313364056	0.46153846153846156	0.10783200908059024
YHR115C	-1	-/+	-509.7494287490845	-20362.42634770274	117	0.12413793103448276	0.46153846153846156	0.10811577752553916
YOL104C	-1	-/+	-509.85884030908346	-19612.94806148857	117	0.12385321100917432	0.46153846153846156	0.10839954597048808
YHR154W	-1	-/-	-510.00003480911255	-19993.370703220367	117	0.12356979405034325	0.46153846153846156	0.10868331441543701
YDL244W	-1	-/-	-510.15879344940186	-19438.825156629086	117	0.1232876712328767	0.46153846153846156	0.10896708286038592
YIL140W	-1	-/-	-510.1802654862404	-20555.445408254862	117	0.12300683371298406	0.46153846153846156	0.10925085130533485
YPR083W	-1	-/-	-510.30782210826874	-21223.470738843083	117	0.12272727272727273	0.46153846153846156	0.10953461975028377
YBR200W	-1	-/-	-510.4388711452484	-19430.48438358307	117	0.12244897959183673	0.46153846153846156	0.1098183881952327
YJR112W	1	+/+	-510.67122280597687	-20795.002258181572	116	0.1244343891402715	0.4700854700854701	0.1098183881952327
YOR330C	-1	-/-	-510.8069720864296	-20380.87835520506	117	0.12415349887133183	0.4700854700854701	0.11010215664018161
YGL243W	-1	-/-	-510.8419073820114	-20201.66633412242	117	0.12387387387387387	0.4700854700854701	0.11038592508513054
YGL086W	-1	-/+	-511.01333951950073	-19695.02733850479	117	0.12359550561797752	0.4700854700854701	0.11066969353007945
YDR076W	-1	-/-	-511.04450011253357	-20653.792538166046	117	0.12331838565022421	0.4700854700854701	0.11095346197502838
YDR364C	-1	-/-	-511.1201056241989	-20529.58961904049	117	0.12304250559284116	0.4700854700854701	0.1112372304199773
YDR244W	-1	-/-	-511.2631459236145	-19749.282982230186	117	0.12276785714285714	0.4700854700854701	0.11152099886492622
YMR017W	0	0/-	-511.3090286962688	-36549.10888219252	468	0.12276785714285714	0.4700854700854701	0.11152099886492622
YPR111W	-1	-/-	-511.3812631368637	-19747.514485538006	117	0.12249443207126949	0.4700854700854701	0.11180476730987514
YML104C	-1	-/-	-511.4557075500488	-20628.717221021652	117	0.12222222222222222	0.4700854700854701	0.11208853575482407
YPL007C	-1	-/-	-511.5923616886139	-19506.044122457504	117	0.12195121951219512	0.4700854700854701	0.11237230419977298
YDR288W	-1	-/-	-511.70369040966034	-20198.197704732418	117	0.12168141592920353	0.4700854700854701	0.11265607264472191
YGL110C	0	0/-	-511.7509906888008	-35429.532983109355	468	0.12168141592920353	0.4700854700854701	0.11265607264472191
YJR108W	-1	-/-	-511.78010761737823	-18883.888777971268	117	0.12141280353200883	0.4700854700854701	0.11293984108967083
YHR177W	0	0/-	-511.8259700834751	-33002.9570980072	468	0.12141280353200883	0.4700854700854701	0.11293984108967083
YNL102W	-1	-/-	-511.8665392398834	-19637.44509088993	117	0.1211453744493392	0.4700854700854701	0.11322360953461975
YDR409W	1	+/+	-511.8711553812027	-18237.0893471241	116	0.12307692307692308	0.47863247863247865	0.11322360953461975
YER100W	-1	-/-	-511.87283051013947	-20481.087044119835	117	0.12280701754385964	0.47863247863247865	0.11350737797956867
YJL090C	-1	-/-	-512.020156443119	-20171.709006369114	117	0.12253829321663019	0.47863247863247865	0.1137911464245176
YGL094C	-1	-/-	-512.0723624229431	-19881.76101398468	117	0.1222707423580786	0.47863247863247865	0.11407491486946651
YBR194W	0	0/0	-512.1601867377758	-35042.54676221311	468	0.1222707423580786	0.47863247863247865	0.11407491486946651
YPR054W	-1	-/-	-512.205132484436	-18585.477586388588	117	0.12200435729847495	0.47863247863247865	0.11435868331441544
YLR157W-E	0	0/0	-512.3777741193771	-29744.007847189903	468	0.12200435729847495	0.47863247863247865	0.11435868331441544
YDR004W	-1	-/-	-512.4664567708969	-20165.82473002374	117	0.12173913043478261	0.47863247863247865	0.11464245175936436
YOL078W	-1	-/-	-512.6251888275146	-19316.990135908127	117	0.12147505422993492	0.47863247863247865	0.11492622020431328
YPL045W	-1	-/-	-512.635725736618	-20233.028783246875	117	0.12121212121212122	0.47863247863247865	0.1152099886492622
YPR034W	-1	-/-	-512.7366840839386	-20733.313033282757	117	0.12095032397408208	0.47863247863247865	0.11549375709421113
YIL071C	0	0/-	-512.891235858202	-34738.76392439008	468	0.12095032397408208	0.47863247863247865	0.11549375709421113
YMR133W	-1	-/-	-512.9652984142303	-19450.22055208683	117	0.1206896551724138	0.47863247863247865	0.11577752553916004
YGR091W	-1	-/-	-513.0066382884979	-20288.428457021713	117	0.12043010752688173	0.47863247863247865	0.11606129398410897
YHR023W	-1	-/-	-513.0133306980133	-18781.878360152245	117	0.12017167381974249	0.47863247863247865	0.11634506242905789
YJR119C	-1	-/-	-513.0152903795242	-19977.449860870838	117	0.11991434689507495	0.47863247863247865	0.11662883087400681
YKL052C	-1	-/+	-513.0507707595825	-20180.808034837246	117	0.11965811965811966	0.47863247863247865	0.11691259931895573
YDL209C	-1	-/-	-513.1411623954773	-20691.56308758259	117	0.11940298507462686	0.47863247863247865	0.11719636776390466
YDL080C	-1	-/-	-513.402858376503	-20415.19009101391	117	0.11914893617021277	0.47863247863247865	0.11748013620885357
YHR127W	0	0/+	-513.4566287994385	-36070.24643202126	468	0.11914893617021277	0.47863247863247865	0.11748013620885357
YPL233W	1	+/+	-513.5024583339691	-20049.713871598244	116	0.12101910828025478	0.48717948717948717	0.11748013620885357
YLR115W	-1	-/-	-513.5046389102936	-18846.321861445904	117	0.12076271186440678	0.48717948717948717	0.1177639046538025
YPL189W	0	0/-	-513.5617778003216	-34162.61595135555	468	0.12076271186440678	0.48717948717948717	0.1177639046538025
YER075C	-1	-/-	-513.647979259491	-20074.239207148552	117	0.12050739957716702	0.48717948717948717	0.11804767309875142
YMR294W	0	0/-	-513.7355708479881	-33593.65943735838	468	0.12050739957716702	0.48717948717948717	0.11804767309875142
YJR076C	-1	-/-	-513.7480310201645	-20472.032584905624	117	0.12025316455696203	0.48717948717948717	0.11833144154370034
YLL063C	0	0/-	-513.9521505236626	-33043.10108212009	468	0.12025316455696203	0.48717948717948717	0.11833144154370034
YGR004W	-1	-/-	-514.0284920930862	-20005.056155323982	117	0.12	0.48717948717948717	0.11861520998864926
YDR482C	0	0/-	-514.0731049031019	-35226.449951516464	468	0.12	0.48717948717948717	0.11861520998864926
YDL139C	0	0/+	-514.0924818329513	-35812.63522175327	468	0.12	0.48717948717948717	0.11861520998864926
YPL016W	-1	-/-	-514.1432054042816	-20703.883019447327	117	0.11974789915966387	0.48717948717948717	0.11889897843359819
YGR058W	0	0/-	-514.1480884030461	-33816.10125409812	468	0.11974789915966387	0.48717948717948717	0.11889897843359819
YGL258W	0	0/0	-514.2085970938206	-35819.00276211649	468	0.11974789915966387	0.48717948717948717	0.11889897843359819
YNL216W	-1	-/-	-514.5271710157394	-21840.889379620552	117	0.11949685534591195	0.48717948717948717	0.1191827468785471
YGR056W	-1	-/-	-514.5423138141632	-18979.83347427845	117	0.1192468619246862	0.48717948717948717	0.11946651532349603
YLR086W	1	+/+	-514.5604765415192	-18809.81358397007	116	0.12108559498956159	0.49572649572649574	0.11946651532349603
YHR119W	-1	-/-	-514.6301646232605	-19748.10370707512	117	0.12083333333333333	0.49572649572649574	0.11975028376844495
YIL068C	-1	-/-	-514.7380108833313	-19979.78138101101	117	0.12058212058212059	0.49572649572649574	0.12003405221339387
YNL262W	-1	-/+	-515.0687226057053	-19701.23164188862	117	0.12033195020746888	0.49572649572649574	0.12031782065834279
YJL156C	-1	-/-	-515.30997133255	-20213.401161670685	117	0.12008281573498965	0.49572649572649574	0.12060158910329172
YDR498C	-1	-/-	-515.6590917110443	-20195.092023968697	117	0.11983471074380166	0.49572649572649574	0.12088535754824063
YHL022C	-1	-/+	-515.6629111766815	-18812.534856557846	117	0.11958762886597939	0.49572649572649574	0.12116912599318956
YBR217W	-1	-/-	-515.8118197917938	-20763.55643260479	117	0.11934156378600823	0.49572649572649574	0.12145289443813848
YER038C	-1	-/-	-515.9801406860352	-19364.345554709435	117	0.11909650924024641	0.49572649572649574	0.1217366628830874
YNL076W	0	0/-	-516.2069908082485	-34092.71840387583	468	0.11909650924024641	0.49572649572649574	0.1217366628830874
YML064C	-1	-/-	-516.2416220903397	-20120.794045329094	117	0.11885245901639344	0.49572649572649574	0.12202043132803632
YPL074W	0	0/0	-516.2690300047398	-34726.036752194166	468	0.11885245901639344	0.49572649572649574	0.12202043132803632
YDL159W	-1	-/-	-516.8419733047485	-20379.894605875015	117	0.11860940695296524	0.49572649572649574	0.12230419977298525
YGL145W	-1	-/-	-516.9361584186554	-20349.65166413784	117	0.11836734693877551	0.49572649572649574	0.12258796821793416
YOL009C	-1	-/-	-517.0139590501785	-20188.931409716606	117	0.11812627291242363	0.49572649572649574	0.12287173666288309
YMR036C	-1	-/+	-517.0192679166794	-20113.51354032755	117	0.11788617886178862	0.49572649572649574	0.123155505107832
YDR540C	0	0/-	-517.2158597409725	-34831.01714985818	468	0.11788617886178862	0.49572649572649574	0.123155505107832
YBR087W	1	+/+	-517.2245507240295	-21480.76532304287	116	0.11967545638945233	0.5042735042735043	0.123155505107832
YKL134C	-1	-/-	-517.2708135843277	-21485.29820418358	117	0.1194331983805668	0.5042735042735043	0.12343927355278093
YBR103W	-1	-/-	-517.5878123044968	-21053.524517416954	117	0.1191919191919192	0.5042735042735043	0.12372304199772985
YPR106W	0	0/-	-517.7568719536066	-36268.37609497458	468	0.1191919191919192	0.5042735042735043	0.12372304199772985
YJR134C	0	0/0	-517.7875767350197	-33098.937893122435	468	0.1191919191919192	0.5042735042735043	0.12372304199772985
YNL223W	-1	-/-	-517.8439471423626	-22135.725608438253	117	0.11895161290322581	0.5042735042735043	0.12400681044267878
YDR201W	-1	-/+	-517.8500874042511	-19269.628238916397	117	0.11871227364185111	0.5042735042735043	0.12429057888762769
YLR190W	-1	-/-	-517.9267700910568	-19640.339142799377	117	0.11847389558232932	0.5042735042735043	0.12457434733257662
YCL032W	-1	-/-	-518.0278398990631	-20702.175990104675	117	0.11823647294589178	0.5042735042735043	0.12485811577752554
YNR048W	-1	-/-	-518.2315173149109	-20264.073767900467	117	0.118	0.5042735042735043	0.12514188422247446
YIL126W	1	+/+	-518.2882826328278	-21635.03806424141	116	0.11976047904191617	0.5128205128205128	0.12514188422247446
YHR150W	-1	-/-	-518.3212074041367	-21566.40788578987	117	0.11952191235059761	0.5128205128205128	0.1254256526674234
YDR147W	-1	-/-	-518.3285580575466	-21541.440107982606	117	0.11928429423459244	0.5128205128205128	0.1257094211123723
YCR019W	0	0/0	-518.3817900121212	-34435.805545151234	468	0.11928429423459244	0.5128205128205128	0.1257094211123723
YOL068C	-1	-/-	-518.5668318271637	-21016.6109521091	117	0.11904761904761904	0.5128205128205128	0.12599318955732122
YNL187W	0	0/-	-518.5845645666122	-33079.26677882671	468	0.11904761904761904	0.5128205128205128	0.12599318955732122
YJL061W	-1	-/-	-518.6217658519745	-21285.07196301222	117	0.1188118811881188	0.5128205128205128	0.12627695800227015
YER087C-B	-1	-/-	-518.6682968139648	-20285.27370274067	117	0.11857707509881422	0.5128205128205128	0.12656072644721908
YNL021W	-1	-/-	-518.671790599823	-19845.372702479362	117	0.11834319526627218	0.5128205128205128	0.12684449489216798
YER112W	-1	-/-	-518.6783604621887	-21132.592051267624	117	0.11811023622047244	0.5128205128205128	0.1271282633371169
YMR001C	-1	-/+	-518.8821654319763	-21055.127286553383	117	0.11787819253438114	0.5128205128205128	0.12741203178206584
YOR115C	-1	-/-	-518.9554818868637	-20962.123664200306	117	0.11764705882352941	0.5128205128205128	0.12769580022701477
YER173W	-1	-/-	-518.9853601455688	-21396.378254890442	117	0.11741682974559686	0.5128205128205128	0.12797956867196367
YOR172W	-1	-/-	-519.1941120624542	-19327.160041689873	117	0.1171875	0.5128205128205128	0.1282633371169126
YIR009W	-1	-/-	-519.2847148180008	-20682.628175973892	117	0.11695906432748537	0.5128205128205128	0.12854710556186152
YJL214W	-1	-/-	-519.3786787986755	-20812.71798889339	117	0.11673151750972763	0.5128205128205128	0.12883087400681045
YDR081C	-1	-/-	-519.4988453388214	-20465.724336743355	117	0.11650485436893204	0.5128205128205128	0.12911464245175935
YGR113W	-1	-/+	-519.5487070083618	-21078.486478567123	117	0.11627906976744186	0.5128205128205128	0.12939841089670828
YJL041W	-1	-/-	-519.5631282329559	-19690.250134944916	117	0.11605415860735009	0.5128205128205128	0.1296821793416572
YFR036W	1	+/+	-519.5638210773468	-21395.21608018875	116	0.11776061776061776	0.5213675213675214	0.1296821793416572
YDR323C	-1	-/-	-519.5761904716492	-19347.77795648575	117	0.11753371868978806	0.5213675213675214	0.12996594778660614
YML103C	-1	-/-	-519.7536891698837	-20281.321705400944	117	0.11730769230769231	0.5213675213675214	0.13024971623155504
YOR350C	0	0/-	-519.849384249188	-34618.967556591146	468	0.11730769230769231	0.5213675213675214	0.13024971623155504
YOR194C	-1	-/-	-520.0274314880371	-19259.856769561768	117	0.11708253358925144	0.5213675213675214	0.13053348467650397
YIL061C	-1	-/-	-520.070251584053	-18603.14468872547	117	0.11685823754789272	0.5213675213675214	0.1308172531214529
YLR020C	-1	-/-	-520.1501557230949	-21477.770498931408	117	0.11663479923518165	0.5213675213675214	0.13110102156640183
YBR202W	-1	-/-	-520.1677183508873	-21588.08999556303	117	0.11641221374045801	0.5213675213675214	0.13138479001135073
YEL032W	-1	-/-	-520.2166020870209	-20424.871457755566	117	0.11619047619047619	0.5213675213675214	0.13166855845629966
YAL013W	-1	-/-	-520.3420190811157	-20413.477820396423	117	0.11596958174904944	0.5213675213675214	0.13195232690124858
YBR112C	-1	-/-	-520.4084870219231	-20431.098865568638	117	0.1157495256166983	0.5213675213675214	0.1322360953461975
YDL101C	-1	-/-	-520.5362100601196	-21192.890216708183	117	0.11553030303030302	0.5213675213675214	0.13251986379114641
YOR211C	-1	-/-	-520.5590220689774	-20427.657408833504	117	0.11531190926275993	0.5213675213675214	0.13280363223609534
YNL138W-A	0	0/-	-520.5653620958328	-30135.94335627556	468	0.11531190926275993	0.5213675213675214	0.13280363223609534
YMR167W	-1	-/-	-520.794973731041	-18795.86850118637	117	0.11509433962264151	0.5213675213675214	0.13308740068104427
YGR059W	-1	-/-	-520.958776563406	-19254.932932585478	117	0.11487758945386065	0.5213675213675214	0.1333711691259932
YPL112C	-1	-/-	-521.3025387525558	-21123.208262324333	117	0.11466165413533834	0.5213675213675214	0.1336549375709421
YBR236C	-1	-/-	-521.7837065458298	-21793.73788535595	117	0.11444652908067542	0.5213675213675214	0.13393870601589103
YKL048C	-1	-/-	-521.831883430481	-21411.468407273293	117	0.11423220973782772	0.5213675213675214	0.13422247446083996
YCR105W	0	0/0	-521.8489796072245	-33682.74609948695	468	0.11423220973782772	0.5213675213675214	0.13422247446083996
YNL079C	-1	-/-	-521.862632393837	-20887.226287722588	117	0.11401869158878504	0.5213675213675214	0.1345062429057889
YOR284W	-1	-/0	-522.0315492749214	-20431.904397189617	117	0.11380597014925373	0.5213675213675214	0.1347900113507378
YBR076W	0	0/-	-522.037010319531	-35468.06029756367	468	0.11380597014925373	0.5213675213675214	0.1347900113507378
YPL047W	-1	-/-	-522.0966360569	-20396.754909157753	117	0.11359404096834265	0.5213675213675214	0.13507377979568672
YJL006C	-1	-/-	-522.3029979467392	-21457.414004325867	117	0.11338289962825279	0.5213675213675214	0.13535754824063564
YPR025C	-1	-/-	-522.4117785692215	-23045.340876817703	117	0.11317254174397032	0.5213675213675214	0.13564131668558457
YJL115W	-1	-/-	-522.6928390264511	-21721.692903280258	117	0.11296296296296296	0.5213675213675214	0.13592508513053347
YDR523C	-1	-/-	-522.9177750647068	-19807.51810362935	117	0.11275415896487985	0.5213675213675214	0.1362088535754824
YGL192W	-1	-/-	-522.9418597221375	-18939.973318874836	117	0.11254612546125461	0.5213675213675214	0.13649262202043133
YDR468C	0	0/-	-522.9518202543259	-34900.43368604779	468	0.11254612546125461	0.5213675213675214	0.13649262202043133
YDR066C	0	0/-	-523.0726031661034	-34219.14740522206	468	0.11254612546125461	0.5213675213675214	0.13649262202043133
YML097C	-1	-/-	-523.194348692894	-21085.127500653267	117	0.11233885819521179	0.5213675213675214	0.13677639046538026
YNR008W	-1	-/-	-523.2120354175568	-19890.636724710464	117	0.11213235294117647	0.5213675213675214	0.13706015891032916
YJL154C	-1	-/-	-523.3497089147568	-21407.058138012886	117	0.11192660550458716	0.5213675213675214	0.1373439273552781
YLL033W	0	0/-	-523.5035944283009	-35161.684918530285	468	0.11192660550458716	0.5213675213675214	0.1373439273552781
YPL254W	-1	-/-	-523.5355541706085	-20826.953271508217	117	0.11172161172161173	0.5213675213675214	0.13762769580022702
YLL004W	-1	-/-	-523.6841887235641	-20832.281477808952	117	0.11151736745886655	0.5213675213675214	0.13791146424517595
YOR030W	-1	-/-	-523.7547671794891	-20029.781460404396	117	0.11131386861313869	0.5213675213675214	0.13819523269012485
YPL060W	-1	-/-	-523.7776174545288	-20698.314921617508	117	0.1111111111111111	0.5213675213675214	0.13847900113507378
YDR227W	-1	-/-	-523.8271692991257	-19210.93164217472	117	0.11090909090909092	0.5213675213675214	0.1387627695800227
YBR148W	0	0/-	-523.8507600575686	-34668.44211508706	468	0.11090909090909092	0.5213675213675214	0.1387627695800227
YIL173W	-1	-/-	-524.0014274120331	-18826.37829518318	117	0.11070780399274047	0.5213675213675214	0.13904653802497163
YHR014W	1	+/+	-524.0635923147202	-20098.494147896767	116	0.11231884057971014	0.5299145299145299	0.13904653802497163
YER098W	0	0/-	-524.0946999937296	-37383.459233403206	468	0.11231884057971014	0.5299145299145299	0.13904653802497163
YGR036C	-1	-/-	-524.1203877925873	-19735.80644416809	117	0.11211573236889692	0.5299145299145299	0.13933030646992053
YGR224W	-1	-/-	-524.2124803066254	-20180.66141217947	117	0.11191335740072202	0.5299145299145299	0.13961407491486946
YMR218C	-1	-/-	-524.4175406694412	-19548.98491847515	117	0.11171171171171171	0.5299145299145299	0.1398978433598184
YOR304W	-1	-/-	-524.4854843616486	-20792.154091835022	117	0.11151079136690648	0.5299145299145299	0.14018161180476732
YBR231C	-1	-/-	-524.5405972003937	-21365.180186718702	117	0.11131059245960502	0.5299145299145299	0.14046538024971622
YPR089W	0	0/0	-524.5423457920551	-33072.46782809496	468	0.11131059245960502	0.5299145299145299	0.14046538024971622
YNL314W	-1	-/-	-524.542964220047	-20598.966019690037	117	0.1111111111111111	0.5299145299145299	0.14074914869466515
YDR302W	-1	-/-	-524.6062848567963	-22712.0650293231	117	0.11091234347048301	0.5299145299145299	0.14103291713961408
YNL330C	-1	-/-	-524.7221326828003	-20719.310074925423	117	0.11071428571428571	0.5299145299145299	0.141316685584563
YCR095C	0	0/0	-524.7666831612587	-35817.13458317518	468	0.11071428571428571	0.5299145299145299	0.141316685584563
YPR068C	-1	-/-	-524.7705618143082	-19540.100889265537	117	0.11051693404634581	0.5299145299145299	0.1416004540295119
YDL246C	0	0/0	-524.8649443984032	-32059.334595382214	468	0.11051693404634581	0.5299145299145299	0.1416004540295119
YCR066W	-1	-/-	-524.9253134727478	-20161.012502908707	117	0.1103202846975089	0.5299145299145299	0.14188422247446084
YNL283C	-1	-/-	-524.9561719894409	-20980.98462098837	117	0.11012433392539965	0.5299145299145299	0.14216799091940976
YPL033C	-1	-/-	-524.974736571312	-20410.988177537918	117	0.1099290780141844	0.5299145299145299	0.1424517593643587
YEL064C	0	0/-	-525.1090961694717	-33230.45339459181	468	0.1099290780141844	0.5299145299145299	0.1424517593643587
YJL030W	-1	-/+	-525.1724112033844	-20638.594548225403	117	0.10973451327433628	0.5299145299145299	0.1427355278093076
YFL060C	-1	-/-	-525.1732742786407	-18720.43060672283	117	0.10954063604240283	0.5299145299145299	0.14301929625425652
YNL290W	1	+/-	-525.2448973655701	-20993.379368424416	116	0.1111111111111111	0.5384615384615384	0.14301929625425652
YLR309C	-1	-/-	-525.3244099617004	-21716.98254239559	117	0.11091549295774648	0.5384615384615384	0.14330306469920545
YPR135W	1	+/+	-525.3720991611481	-20717.078405618668	116	0.11247803163444639	0.5470085470085471	0.14330306469920545
YNL090W	-1	-/-	-525.4292634725571	-20549.421026349068	117	0.11228070175438597	0.5470085470085471	0.14358683314415438
YNL083W	0	0/-	-525.5842383056879	-35735.690972194076	468	0.11228070175438597	0.5470085470085471	0.14358683314415438
YLR357W	1	+/+	-525.7547061443329	-21173.272269248962	116	0.1138353765323993	0.5555555555555556	0.14358683314415438
YBL023C	-1	-/-	-525.8780187368393	-20496.356731772423	117	0.11363636363636363	0.5555555555555556	0.14387060158910328
YKL022C	1	+/+	-525.901357665658	-20479.577941313386	116	0.11518324607329843	0.5641025641025641	0.14387060158910328
YLR181C	-1	-/-	-526.211755990982	-20968.449701070786	117	0.11498257839721254	0.5641025641025641	0.1441543700340522
YDR320C-A	-1	-/+	-526.3593475818634	-19084.86779665947	117	0.11478260869565217	0.5641025641025641	0.14443813847900114
YGR274C	-1	-/-	-526.3874661922455	-20912.593187570572	117	0.11458333333333333	0.5641025641025641	0.14472190692395007
YGL044C	-1	-/-	-526.4705941677094	-20432.003329753876	117	0.11438474870017332	0.5641025641025641	0.14500567536889897
YGL216W	-1	-/+	-526.4861469268799	-20919.934270739555	117	0.11418685121107267	0.5641025641025641	0.1452894438138479
YOL067C	-1	-/-	-526.6103956699371	-19749.230382800102	117	0.11398963730569948	0.5641025641025641	0.14557321225879682
YOL112W	-1	-/-	-526.6141918897629	-20252.137741923332	117	0.11379310344827587	0.5641025641025641	0.14585698070374575
YDR332W	0	0/-	-526.6411298215389	-33551.2796575129	468	0.11379310344827587	0.5641025641025641	0.14585698070374575
YBR073W	1	+/+	-526.812123298645	-21359.24172013998	116	0.1153184165232358	0.5726495726495726	0.14585698070374575
YHL009C	-1	-/-	-526.8152315616608	-20192.8731238842	117	0.11512027491408934	0.5726495726495726	0.14614074914869465
YJR084W	-1	-/-	-526.8216528892517	-20716.415495574474	117	0.11492281303602059	0.5726495726495726	0.14642451759364358
YBR135W	-1	-/-	-526.8334782123566	-20485.938868880272	117	0.11472602739726027	0.5726495726495726	0.1467082860385925
YOR295W	-1	-/-	-526.8427436351776	-20692.857127428055	117	0.11452991452991453	0.5726495726495726	0.14699205448354144
YLR141W	-1	-/-	-526.8462662696838	-19708.577631354332	117	0.11433447098976109	0.5726495726495726	0.14727582292849034
YLR226W	1	+/-	-526.8956552743912	-20367.304771780968	116	0.11584327086882454	0.5811965811965812	0.14727582292849034
YKL033W	0	0/-	-526.8972477018833	-35299.64377327263	468	0.11584327086882454	0.5811965811965812	0.14727582292849034
YHR118C	-1	-/-	-526.9297213554382	-21280.836073458195	117	0.11564625850340136	0.5811965811965812	0.14755959137343927
YDR331W	-1	-/-	-526.9874374866486	-22116.76874279976	117	0.11544991511035653	0.5811965811965812	0.1478433598183882
YOR216C	-1	-/-	-527.0046322345734	-21496.76669716835	117	0.1152542372881356	0.5811965811965812	0.14812712826333713
YKR020W	-1	-/-	-527.1609845161438	-21210.490314602852	117	0.11505922165820642	0.5811965811965812	0.14841089670828603
YIL144W	1	+/+	-527.2387542724609	-21817.793114185333	116	0.11655405405405406	0.5897435897435898	0.14841089670828603
YDR301W	-1	-/-	-527.3161296844482	-19265.08870434761	117	0.1163575042158516	0.5897435897435898	0.14869466515323496
YDR459C	-1	-/-	-527.3847964704037	-20545.308287352324	117	0.11616161616161616	0.5897435897435898	0.14897843359818388
YCL010C	-1	-/-	-527.4414619207382	-21783.24451005459	117	0.11596638655462185	0.5897435897435898	0.1492622020431328
YER041W	-1	-/-	-527.4693281650543	-18513.50012934208	117	0.11577181208053691	0.5897435897435898	0.14954597048808171
YLR320W	-1	-/+	-527.6064224243164	-19840.354266166687	117	0.11557788944723618	0.5897435897435898	0.14982973893303064
YDL098C	-1	-/-	-527.6206616163254	-20509.49514913559	117	0.11538461538461539	0.5897435897435898	0.15011350737797957
YOR242C	0	0/-	-527.7484562024474	-34776.52410949394	468	0.11538461538461539	0.5897435897435898	0.15011350737797957
YNR028W	0	0/-	-527.8908415138721	-36505.049123451114	468	0.11538461538461539	0.5897435897435898	0.15011350737797957
YGL226C-A	-1	-/-	-527.930017709732	-20375.702158093452	117	0.11519198664440734	0.5897435897435898	0.1503972758229285
YBR049C	-1	-/-	-527.944961309433	-20640.04814839363	117	0.115	0.5897435897435898	0.1506810442678774
YOL070C	0	0/-	-527.9639824479818	-35958.39828705788	468	0.115	0.5897435897435898	0.1506810442678774
YGR217W	-1	-/-	-528.0125091075897	-19919.41421043873	117	0.11480865224625623	0.5897435897435898	0.15096481271282633
YPR164W	-1	-/-	-528.1350454092026	-20117.54351222515	117	0.11461794019933555	0.5897435897435898	0.15124858115777526
YMR112C	-1	-/-	-528.2942696809769	-21210.123371839523	117	0.11442786069651742	0.5897435897435898	0.1515323496027242
YJR136C	0	0/-	-528.3261931464076	-33566.886418148875	468	0.11442786069651742	0.5897435897435898	0.1515323496027242
YKL173W	-1	-/-	-528.6273477673531	-20006.018221080303	117	0.11423841059602649	0.5897435897435898	0.1518161180476731
YLR015W	-1	-/-	-528.6634832620621	-20898.875647068024	117	0.1140495867768595	0.5897435897435898	0.15209988649262202
YDR208W	-1	-/-	-528.6752113103867	-20985.84109699726	117	0.11386138613861387	0.5897435897435898	0.15238365493757094
YOL148C	-1	-/-	-528.7427619695663	-21047.45882344246	117	0.11367380560131796	0.5897435897435898	0.15266742338251987
YOR064C	-1	-/-	-528.7774609327316	-20304.719361305237	117	0.11348684210526316	0.5897435897435898	0.15295119182746877
YOR083W	-1	-/-	-528.8226662874222	-21345.00339344144	117	0.11330049261083744	0.5897435897435898	0.1532349602724177
YNL326C	-1	-/-	-528.8792930841446	-18628.70790374279	117	0.11311475409836065	0.5897435897435898	0.15351872871736663
YPL042C	-1	-/-	-528.899393081665	-20326.019151210785	117	0.11292962356792144	0.5897435897435898	0.15380249716231556
YNR072W	-1	-/-	-528.9408495426178	-18938.5840870142	117	0.11274509803921569	0.5897435897435898	0.15408626560726446
YJL170C	-1	-/-	-528.9489576518536	-21703.311482280493	117	0.11256117455138662	0.5897435897435898	0.1543700340522134
YJR005W	0	0/-	-529.220573246479	-33980.224869936705	468	0.11256117455138662	0.5897435897435898	0.1543700340522134
YHR082C	-1	-/-	-529.3947219848633	-20605.67447656393	117	0.11237785016286644	0.5897435897435898	0.15465380249716232
YNL041C	-1	-/-	-529.4472945928574	-21281.252846360207	117	0.11219512195121951	0.5897435897435898	0.15493757094211125
YLR213C	0	0/-	-529.5339248180389	-34337.301367893815	468	0.11219512195121951	0.5897435897435898	0.15493757094211125
YPL072W	0	0/-	-529.5749864280224	-33904.988026827574	468	0.11219512195121951	0.5897435897435898	0.15493757094211125
YNL147W	-1	-/-	-529.6045129299164	-21815.988425970078	117	0.11201298701298701	0.5897435897435898	0.15522133938706015
YJL105W	0	0/-	-529.6160822808743	-33676.1743879281	468	0.11201298701298701	0.5897435897435898	0.15522133938706015
YLR024C	0	0/-	-529.6238814368844	-34839.45599902421	468	0.11201298701298701	0.5897435897435898	0.15522133938706015
YHR199C-A	0	0/+	-529.6331216096878	-29786.07248401642	468	0.11201298701298701	0.5897435897435898	0.15522133938706015
YDL216C	-1	-/-	-529.7177634835243	-20359.59859365225	117	0.11183144246353323	0.5897435897435898	0.15550510783200908
YKR089C	-1	-/-	-529.8511329889297	-20554.51514351368	117	0.11165048543689321	0.5897435897435898	0.155788876276958
YMR066W	0	0/-	-529.9174106121063	-33963.9251896441	468	0.11165048543689321	0.5897435897435898	0.155788876276958
YCL029C	-1	-/+	-529.9608080387115	-20508.919167995453	117	0.11147011308562198	0.5897435897435898	0.15607264472190693
YLR215C	-1	-/-	-530.2365798950195	-21753.398780941963	117	0.11129032258064517	0.5897435897435898	0.15635641316685583
YBR111W-A	-1	-/-	-530.2376821041107	-17675.626980781555	117	0.1111111111111111	0.5897435897435898	0.15664018161180476
YER180C	0	0/-	-530.3614820092916	-35623.62774977088	468	0.1111111111111111	0.5897435897435898	0.15664018161180476
YMR171C	0	0/-	-530.3644328117371	-35556.42242369801	468	0.1111111111111111	0.5897435897435898	0.15664018161180476
YGL064C	0	0/-	-530.550448961556	-36952.4869761616	468	0.1111111111111111	0.5897435897435898	0.15664018161180476
YNL054W	-1	-/-	-530.6302381753922	-21233.23019051552	117	0.11093247588424437	0.5897435897435898	0.1569239500567537
YDR460W	-1	-/-	-530.68557035923	-21567.96188557148	117	0.11075441412520064	0.5897435897435898	0.15720771850170262
YML098W	-1	-/-	-530.6914967298508	-21324.62605535984	117	0.11057692307692307	0.5897435897435898	0.15749148694665152
YLR431C	-1	-/-	-530.6973233222961	-20321.00589096546	117	0.1104	0.5897435897435898	0.15777525539160045
YPL069C	-1	-/-	-530.7436804771423	-20965.10821211338	117	0.11022364217252396	0.5897435897435898	0.15805902383654938
YDR414C	-1	-/-	-530.8198722600937	-21431.128222346306	117	0.11004784688995216	0.5897435897435898	0.1583427922814983
YGR120C	-1	-/-	-531.1027396917343	-21105.060374379158	117	0.10987261146496816	0.5897435897435898	0.1586265607264472
YGR096W	0	0/-	-531.2093760371208	-33865.02838611603	468	0.10987261146496816	0.5897435897435898	0.1586265607264472
YPR171W	-1	-/-	-531.2943730354309	-20597.72944700718	117	0.10969793322734499	0.5897435897435898	0.15891032917139614
YGR229C	-1	-/-	-531.4788383841515	-22117.391062438488	117	0.10952380952380952	0.5897435897435898	0.15919409761634506
YDL179W	0	0/-	-531.5488736629486	-36361.863771632314	468	0.10952380952380952	0.5897435897435898	0.15919409761634506
YDR424C	-1	-/-	-531.5712130069733	-20400.521204471588	117	0.10935023771790808	0.5897435897435898	0.159477866061294
YER164W	-1	-/+	-531.6627221107483	-21050.699340701103	117	0.10917721518987342	0.5897435897435898	0.1597616345062429
YIR025W	1	+/+	-531.8816331624985	-20860.935410022736	116	0.11058451816745656	0.5982905982905983	0.1597616345062429
YMR075W	-1	-/-	-532.0314133167267	-19666.548844456673	117	0.11041009463722397	0.5982905982905983	0.16004540295119182
YOR177C	0	0/-	-532.0733892843127	-38085.94503455609	468	0.11041009463722397	0.5982905982905983	0.16004540295119182
YPL133C	-1	-/-	-532.1736432313919	-20272.18180012703	117	0.11023622047244094	0.5982905982905983	0.16032917139614075
YDR446W	-1	-/-	-532.3000208735466	-19472.165862113237	117	0.11006289308176101	0.5982905982905983	0.16061293984108968
YBL025W	-1	-/-	-532.3224873542786	-20550.29102218151	117	0.10989010989010989	0.5982905982905983	0.16089670828603858
YBR198C	-1	-/-	-532.6575366258621	-19919.350835204124	117	0.109717868338558	0.5982905982905983	0.1611804767309875
YDL006W	-1	-/-	-532.9965814352036	-20685.416751861572	117	0.10954616588419405	0.5982905982905983	0.16146424517593644
YPL127C	-1	-/-	-533.0244891643524	-21974.331951498985	117	0.109375	0.5982905982905983	0.16174801362088537
YDR137W	-1	-/-	-533.0412042140961	-20079.977099776268	117	0.10920436817472699	0.5982905982905983	0.16203178206583427
YMR060C	-1	-/-	-533.0518152713776	-20088.501522362232	117	0.10903426791277258	0.5982905982905983	0.1623155505107832
YCR032W	0	0/-	-533.105149358511	-34303.15705463104	468	0.10903426791277258	0.5982905982905983	0.1623155505107832
YOL149W	-1	-/-	-533.1551866531372	-21642.675411105156	117	0.1088646967340591	0.5982905982905983	0.16259931895573213
YML047C	-1	-/-	-533.3149441480637	-21449.85239112377	117	0.10869565217391304	0.5982905982905983	0.16288308740068105
YGL174W	-1	-/-	-533.5182685852051	-21376.821026325226	117	0.10852713178294573	0.5982905982905983	0.16316685584562995
YDR082W	-1	-/-	-533.639066696167	-21757.365042209625	117	0.10835913312693499	0.5982905982905983	0.16345062429057888
YDR440W	-1	-/-	-533.6404014825821	-21321.54686677456	117	0.10819165378670788	0.5982905982905983	0.1637343927355278
YMR255W	-1	-/-	-533.7163321375847	-22302.755577266216	117	0.10802469135802469	0.5982905982905983	0.16401816118047674
YPL180W	-1	-/-	-533.7344332933426	-20772.376523256302	117	0.10785824345146379	0.5982905982905983	0.16430192962542564
YBL060W	0	0/-	-533.7456130385399	-37186.09967055172	468	0.10785824345146379	0.5982905982905983	0.16430192962542564
YOL089C	-1	-/-	-533.7695404291153	-20389.706540226936	117	0.1076923076923077	0.5982905982905983	0.16458569807037457
YPL161C	-1	-/-	-533.9940177202225	-20749.185732722282	117	0.10752688172043011	0.5982905982905983	0.1648694665153235
YDR528W	0	0/-	-533.9986683279276	-35273.62385644764	468	0.10752688172043011	0.5982905982905983	0.1648694665153235
YOR257W	-1	-/-	-534.002311706543	-20193.27996444702	117	0.10736196319018405	0.5982905982905983	0.16515323496027243
YLR393W	0	0/-	-534.0565064847469	-32981.84039956331	468	0.10736196319018405	0.5982905982905983	0.16515323496027243
YGL112C	-1	-/-	-534.2929025888443	-21521.30791413784	117	0.10719754977029096	0.5982905982905983	0.16543700340522133
YOL015W	0	0/0	-534.296559125185	-35695.403165383264	468	0.10719754977029096	0.5982905982905983	0.16543700340522133
YEL017W	0	0/0	-534.3413490056992	-36017.49332395196	468	0.10719754977029096	0.5982905982905983	0.16543700340522133
YBL011W	-1	-/-	-534.3718448877335	-20144.367718338966	117	0.10703363914373089	0.5982905982905983	0.16572077185017026
YDR073W	-1	-/-	-534.3739120364189	-20999.820960104465	117	0.10687022900763359	0.5982905982905983	0.16600454029511919
YNL197C	-1	-/-	-534.3799399137497	-20637.292172551155	117	0.10670731707317073	0.5982905982905983	0.1662883087400681
YOR264W	0	0/0	-534.4283682405949	-35352.340476602316	468	0.10670731707317073	0.5982905982905983	0.1662883087400681
YKR060W	-1	-/-	-534.5232660770416	-23434.93551659584	117	0.106544901065449	0.5982905982905983	0.16657207718501701
YFR046C	1	+/+	-534.5840525627136	-20413.7898863554	116	0.10790273556231003	0.6068376068376068	0.16657207718501701
YMR106C	-1	-/-	-534.8226457834244	-20320.39679479599	117	0.10773899848254932	0.6068376068376068	0.16685584562996594
YPL027W	0	0/-	-534.8851085305214	-35137.933077808935	468	0.10773899848254932	0.6068376068376068	0.16685584562996594
YGL025C	-1	-/-	-534.886522769928	-20125.76717197895	117	0.10757575757575757	0.6068376068376068	0.16713961407491487
YFR021W	-1	-/-	-535.0134785175323	-20734.430975914	117	0.10741301059001512	0.6068376068376068	0.1674233825198638
YER018C	1	+/+	-535.0901283025742	-21947.449960947037	116	0.10876132930513595	0.6153846153846154	0.1674233825198638
YDR079C-A	-1	-/-	-535.1053814888	-18715.837362766266	117	0.1085972850678733	0.6153846153846154	0.1677071509648127
YER116C	-1	-/-	-535.150817155838	-20382.916687846184	117	0.10843373493975904	0.6153846153846154	0.16799091940976163
YDL077C	-1	-/-	-535.1834833621979	-20193.975192189217	117	0.10827067669172932	0.6153846153846154	0.16827468785471056
YLR084C	-1	-/-	-535.2356306314468	-20378.390977025032	117	0.10810810810810811	0.6153846153846154	0.1685584562996595
YIL149C	-1	-/-	-535.2617884874344	-20078.834522604942	117	0.10794602698650675	0.6153846153846154	0.1688422247446084
YCL005W	0	0/-	-535.4135820865631	-36264.27697645873	468	0.10794602698650675	0.6153846153846154	0.1688422247446084
YGL093W	-1	-/+	-535.5924988985062	-22541.86023390293	117	0.10778443113772455	0.6153846153846154	0.16912599318955732
YLR377C	-1	-/-	-535.5941401720047	-21348.37550660968	117	0.10762331838565023	0.6153846153846154	0.16940976163450625
YLR307W	0	0/-	-535.7251969575882	-35114.92171184346	468	0.10762331838565023	0.6153846153846154	0.16940976163450625
YNL152W	0	0/-	-535.8280190825462	-35298.35885873437	468	0.10762331838565023	0.6153846153846154	0.16940976163450625
YNL249C	0	0/0	-535.8343135416508	-33634.71321943402	468	0.10762331838565023	0.6153846153846154	0.16940976163450625
YOR149C	-1	-/-	-535.859254360199	-20385.74192714691	117	0.10746268656716418	0.6153846153846154	0.16969353007945517
YIR010W	1	+/+	-535.9227693080902	-21318.43315833807	116	0.10879284649776454	0.6239316239316239	0.16969353007945517
YBL026W	-1	-/-	-535.9709422588348	-21652.894783258438	117	0.10863095238095238	0.6239316239316239	0.16997729852440407
YBR215W	-1	-/-	-536.0001097917557	-20630.072665035725	117	0.10846953937592868	0.6239316239316239	0.170261066969353
YPL115C	-1	-/-	-536.0346947908401	-20706.328777074814	117	0.1083086053412463	0.6239316239316239	0.17054483541430193
YGL203C	0	0/0	-536.1884308047593	-34971.29827125743	468	0.1083086053412463	0.6239316239316239	0.17054483541430193
YDL036C	-1	-/-	-536.2901895046234	-21356.998357653618	117	0.10814814814814815	0.6239316239316239	0.17082860385925086
YJR021C	-1	-/-	-536.3680063486099	-22236.02954828739	117	0.10798816568047337	0.6239316239316239	0.17111237230419976
YAL033W	-1	-/-	-536.4130067825317	-23444.979340791702	117	0.10782865583456426	0.6239316239316239	0.1713961407491487
YIL130W	0	0/-	-536.4902193397284	-36937.999210864305	468	0.10782865583456426	0.6239316239316239	0.1713961407491487
YDR117C	0	0/-	-536.4960692822933	-37590.542606808245	468	0.10782865583456426	0.6239316239316239	0.1713961407491487
YGR278W	-1	-/-	-536.5985354185104	-20971.07766830921	117	0.10766961651917405	0.6239316239316239	0.17167990919409762
YAL043C	-1	-/-	-536.8437659740448	-20884.667085528374	117	0.10751104565537556	0.6239316239316239	0.17196367763904655
YDR218C	-1	-/-	-536.9504833221436	-19810.074091911316	117	0.10735294117647058	0.6239316239316239	0.17224744608399545
YFL050C	-1	-/-	-537.1013429164886	-21307.897309064865	117	0.10719530102790015	0.6239316239316239	0.17253121452894438
YGL066W	-1	-/-	-537.2712037563324	-20580.510365605354	117	0.10703812316715543	0.6239316239316239	0.1728149829738933
YBR166C	0	0/0	-537.3036003708839	-36680.82592131896	468	0.10703812316715543	0.6239316239316239	0.1728149829738933
YJR086W	-1	-/-	-537.3376177549362	-21450.580857753754	117	0.10688140556368961	0.6239316239316239	0.17309875141884223
YJL085W	-1	-/-	-537.3427112102509	-19326.674689292908	117	0.1067251461988304	0.6239316239316239	0.17338251986379113
YLR233C	-1	-/-	-537.4346714019775	-19907.142535328865	117	0.10656934306569343	0.6239316239316239	0.17366628830874006
YCR002C	-1	-/-	-537.4681428670883	-21242.49613237381	117	0.10641399416909621	0.6239316239316239	0.173950056753689
YNL047C	-1	-/-	-537.5608644485474	-20819.196026146412	117	0.10625909752547306	0.6239316239316239	0.17423382519863792
YHR149C	0	0/-	-537.6084181070328	-37326.546863265336	468	0.10625909752547306	0.6239316239316239	0.17423382519863792
YGL032C	-1	-/-	-537.775327205658	-21853.50530087948	117	0.10610465116279069	0.6239316239316239	0.17451759364358682
YOR334W	-1	-/-	-537.8555272817612	-20092.866845428944	117	0.10595065312046444	0.6239316239316239	0.17480136208853575
YKL149C	-1	-/-	-537.8960646390915	-21087.889224767685	117	0.10579710144927536	0.6239316239316239	0.17508513053348468
YLR316C	-1	-/-	-538.0620152950287	-22796.72643518448	117	0.10564399421128799	0.6239316239316239	0.1753688989784336
YNL038W	-1	-/-	-538.1595561504364	-21367.756989717484	117	0.10549132947976879	0.6239316239316239	0.1756526674233825
YKL005C	-1	-/-	-538.268905878067	-20950.488593935966	117	0.10533910533910534	0.6239316239316239	0.17593643586833144
YML015C	-1	-/-	-538.2894582748413	-20520.38654267788	117	0.10518731988472622	0.6239316239316239	0.17622020431328037
YBL046W	-1	-/-	-538.3038470745087	-21843.01898944378	117	0.10503597122302158	0.6239316239316239	0.1765039727582293
YOR233W	-1	-/-	-538.3670177459717	-22415.258311510086	117	0.10488505747126436	0.6239316239316239	0.1767877412031782
YMR073C	-1	-/-	-538.3680597543716	-20025.72274851799	117	0.10473457675753228	0.6239316239316239	0.17707150964812712
YGR206W	-1	-/-	-538.3716015815735	-21466.06934630871	117	0.10458452722063037	0.6239316239316239	0.17735527809307605
YDR285W	-1	-/+	-538.4319026470184	-21861.110568642616	117	0.1044349070100143	0.6239316239316239	0.17763904653802498
YPL101W	-1	-/-	-538.4437500238419	-22414.058579921722	117	0.10428571428571429	0.6239316239316239	0.17792281498297388
YAL031C	1	+/+	-538.494988322258	-21472.111246705055	116	0.10556348074179743	0.6324786324786325	0.17792281498297388
YJL127C	-1	-/-	-538.5384925603867	-19693.036647319794	117	0.10541310541310542	0.6324786324786325	0.1782065834279228
YKL017C	-1	-/-	-538.570680975914	-20716.26703286171	117	0.10526315789473684	0.6324786324786325	0.17849035187287174
YLR353W	-1	-/-	-538.6614452600479	-20280.550129652023	117	0.10511363636363637	0.6324786324786325	0.17877412031782067
YHR021W-A	0	0/-	-538.7456596493721	-33246.91424058378	468	0.10511363636363637	0.6324786324786325	0.17877412031782067
YDR075W	-1	-/-	-538.7525585889816	-22868.779191553593	117	0.1049645390070922	0.6324786324786325	0.17905788876276957
YJL065C	-1	-/-	-538.8520741462708	-20975.612597227097	117	0.1048158640226629	0.6324786324786325	0.1793416572077185
YGL018C	-1	-/-	-539.0138778686523	-20837.482214212418	117	0.10466760961810467	0.6324786324786325	0.17962542565266743
YDL117W	-1	-/-	-539.024827837944	-20623.631904363632	117	0.10451977401129943	0.6324786324786325	0.17990919409761635
YBR131W	-1	-/-	-539.0535805225372	-21275.103851914406	117	0.10437235543018336	0.6324786324786325	0.18019296254256525
YKR063C	-1	-/-	-539.1116471290588	-21509.086462378502	117	0.10422535211267606	0.6324786324786325	0.18047673098751418
YNL258C	-1	-/+	-539.1119431257248	-21020.000972151756	117	0.10407876230661041	0.6324786324786325	0.1807604994324631
YBL018C	-1	-/-	-539.2058520317078	-20875.000924229622	117	0.10393258426966293	0.6324786324786325	0.18104426787741204
YDR217C	-1	-/-	-539.243058681488	-19558.35602736473	117	0.10378681626928471	0.6324786324786325	0.18132803632236094
YGL210W	-1	-/-	-539.3179607391357	-21773.39416182041	117	0.10364145658263306	0.6324786324786325	0.18161180476730987
YGL164C	0	0/0	-539.3890419453382	-34828.70533980429	468	0.10364145658263306	0.6324786324786325	0.18161180476730987
YKR077W	0	0/-	-539.3931079506874	-34133.00499028759	468	0.10364145658263306	0.6324786324786325	0.18161180476730987
YFR040W	-1	-/-	-539.499192237854	-20166.765890806913	117	0.1034965034965035	0.6324786324786325	0.1818955732122588
YLR404W	0	0/-	-539.5153315961361	-34589.32824201882	468	0.1034965034965035	0.6324786324786325	0.1818955732122588
YBR085W	-1	-/-	-539.5264852046967	-21064.83861875534	117	0.10335195530726257	0.6324786324786325	0.18217934165720773
YDR520C	0	0/-	-539.5830684900284	-35682.82015168667	468	0.10335195530726257	0.6324786324786325	0.18217934165720773
YML027W	-1	-/-	-539.7168387174606	-20923.30010277033	117	0.10320781032078104	0.6324786324786325	0.18246311010215663
YNL107W	-1	-/-	-539.7361521720886	-21476.215324640274	117	0.10306406685236769	0.6324786324786325	0.18274687854710556
YBR274W	-1	-/-	-539.9630130529404	-21665.909183979034	117	0.10292072322670376	0.6324786324786325	0.18303064699205449
YOR159C	-1	-/-	-540.0008994340897	-21316.421450138092	117	0.10277777777777777	0.6324786324786325	0.18331441543700341
YDR478W	-1	-/-	-540.2070109844208	-20982.37681388855	117	0.10263522884882108	0.6324786324786325	0.18359818388195231
YDR457W	-1	-/-	-540.254879117012	-20339.455948114395	117	0.10249307479224377	0.6324786324786325	0.18388195232690124
YOR195W	-1	-/+	-540.2689133882523	-21050.560563325882	117	0.10235131396957123	0.6324786324786325	0.18416572077185017
YOR123C	-1	-/-	-540.4866724014282	-20699.486108779907	117	0.10220994475138122	0.6324786324786325	0.1844494892167991
YER153C	0	0/-	-540.5795241296291	-33911.491059198976	468	0.10220994475138122	0.6324786324786325	0.1844494892167991
YGR276C	-1	-/-	-540.6426453590393	-21256.50681591034	117	0.10206896551724139	0.6324786324786325	0.184733257661748
YOR249C	1	+/+	-540.7526174783707	-20802.99961590767	116	0.10330578512396695	0.6410256410256411	0.184733257661748
YPL228W	-1	-/-	-540.850524187088	-20700.172076821327	117	0.1031636863823934	0.6410256410256411	0.18501702610669693
YOR217W	-1	-/-	-540.9674246311188	-21009.638298034668	117	0.10302197802197802	0.6410256410256411	0.18530079455164586
YMR288W	-1	-/-	-540.9732936620712	-20345.653205513954	117	0.102880658436214	0.6410256410256411	0.1855845629965948
YBR095C	-1	-/-	-541.0410788059235	-21016.557373046875	117	0.10273972602739725	0.6410256410256411	0.1858683314415437
YPR178W	-1	-/-	-541.0410950779915	-21529.886187374592	117	0.10259917920656635	0.6410256410256411	0.18615209988649262
YNL245C	-1	-/-	-541.0885730981827	-20833.58083987236	117	0.10245901639344263	0.6410256410256411	0.18643586833144155
YDR425W	-1	-/-	-541.2369867563248	-22255.517412900925	117	0.10231923601637108	0.6410256410256411	0.18671963677639047
YNL139C	-1	-/-	-541.6111898422241	-19560.93921470642	117	0.10217983651226158	0.6410256410256411	0.18700340522133937
YDR507C	-1	-/-	-541.7609724029899	-21617.378179334104	117	0.10204081632653061	0.6410256410256411	0.1872871736662883
YMR223W	0	0/-	-541.7638188302517	-36746.94951316714	468	0.10204081632653061	0.6410256410256411	0.1872871736662883
YDR181C	-1	-/-	-542.1943826675415	-20924.335137724876	117	0.10190217391304347	0.6410256410256411	0.18757094211123723
YKR104W	0	0/-	-542.2216762602329	-34783.34506954998	468	0.10190217391304347	0.6410256410256411	0.18757094211123723
YJL054W	-1	-/-	-542.2836081981659	-20216.09669224918	117	0.10176390773405698	0.6410256410256411	0.18785471055618616
YGR153W	0	0/0	-542.3173977434635	-34672.988753154874	468	0.10176390773405698	0.6410256410256411	0.18785471055618616
YDL042C	-1	-/+	-542.3304193019867	-20745.10882937908	117	0.1016260162601626	0.6410256410256411	0.18813847900113506
YDL159W-A	0	0/0	-542.3331029415131	-32232.068950474262	468	0.1016260162601626	0.6410256410256411	0.18813847900113506
YPR188C	-1	-/-	-542.4988374710083	-21530.685058116913	117	0.10148849797023005	0.6410256410256411	0.188422247446084
YDR205W	-1	-/-	-542.5210818052292	-20838.215866088867	117	0.10135135135135136	0.6410256410256411	0.18870601589103292
YDR088C	-1	-/-	-542.5436441898346	-20615.886333823204	117	0.10121457489878542	0.6410256410256411	0.18898978433598185
YNL299W	1	+/-	-542.5458965301514	-22945.085790872574	116	0.10242587601078167	0.6495726495726496	0.18898978433598185
YIL112W	-1	-/-	-542.5926532745361	-21185.660134106874	117	0.10228802153432032	0.6495726495726496	0.18927355278093075
YDL033C	-1	-/-	-542.6345520019531	-20752.72605729103	117	0.10215053763440861	0.6495726495726496	0.18955732122587968
YKL032C	-1	-/-	-542.6548929214478	-20819.286091685295	117	0.10201342281879194	0.6495726495726496	0.1898410896708286
YMR313C	-1	-/-	-542.6641465425491	-21559.32361280918	117	0.10187667560321716	0.6495726495726496	0.19012485811577753
YBR289W	-1	-/-	-542.7423788309097	-20549.65062212944	117	0.10174029451137885	0.6495726495726496	0.19040862656072643
YOR189W	0	0/-	-542.8153487145901	-35133.46211080253	468	0.10174029451137885	0.6495726495726496	0.19040862656072643
YPL189C-A	0	0/-	-542.8326434493065	-31076.652641057968	468	0.10174029451137885	0.6495726495726496	0.19040862656072643
YNL012W	-1	-/-	-542.8361419439316	-22331.275819957256	117	0.10160427807486631	0.6495726495726496	0.19069239500567536
YPR162C	-1	-/-	-542.8550822734833	-21457.63106226921	117	0.10146862483311081	0.6495726495726496	0.1909761634506243
YCR082W	-1	-/-	-542.8567247390747	-21292.194647431374	117	0.10133333333333333	0.6495726495726496	0.19125993189557322
YPL129W	-1	-/-	-543.1262099742889	-21971.16278219223	117	0.10119840213049268	0.6495726495726496	0.19154370034052212
YJL179W	-1	-/-	-543.162450671196	-23098.31388282776	117	0.10106382978723404	0.6495726495726496	0.19182746878547105
YDR524C	-1	-/-	-543.1982219219208	-20540.15739375353	117	0.10092961487383798	0.6495726495726496	0.19211123723041998
YJL074C	1	+/+	-543.2840640544891	-20328.389438271523	116	0.10212201591511937	0.6581196581196581	0.19211123723041998
YOR372C	-1	-/-	-543.4672651290894	-22563.291467547417	117	0.10198675496688742	0.6581196581196581	0.1923950056753689
YGL100W	-1	-/-	-543.6341030597687	-21029.454355299473	117	0.10185185185185185	0.6581196581196581	0.1926787741203178
YCR094W	-1	-/-	-543.6998292207718	-20695.79644370079	117	0.10171730515191546	0.6581196581196581	0.19296254256526674
YNL269W	0	0/0	-543.7268207073212	-35151.693572722375	468	0.10171730515191546	0.6581196581196581	0.19296254256526674
YGR038W	-1	-/-	-543.9342263936996	-21393.5255535841	117	0.10158311345646438	0.6581196581196581	0.19324631101021567
YBR136W	-1	-/-	-543.9540655612946	-19934.651393651962	117	0.10144927536231885	0.6581196581196581	0.1935300794551646
YJL197W	0	0/-	-544.296704351902	-35287.700105562806	468	0.10144927536231885	0.6581196581196581	0.1935300794551646
YHL014C	0	0/0	-544.3761829435825	-35567.91615435481	468	0.10144927536231885	0.6581196581196581	0.1935300794551646
YGR246C	-1	-/-	-544.3992397785187	-21196.83668243885	117	0.1013157894736842	0.6581196581196581	0.1938138479001135
YDR403W	0	0/-	-544.6798245310783	-35757.25755953416	468	0.1013157894736842	0.6581196581196581	0.1938138479001135
YOL023W	-1	-/-	-544.6803452968597	-21244.48219180107	117	0.1011826544021025	0.6581196581196581	0.19409761634506242
YLR082C	0	0/0	-544.7567951977253	-36115.67744798958	468	0.1011826544021025	0.6581196581196581	0.19409761634506242
YDR022C	-1	-/+	-544.8085980415344	-21239.30988740921	117	0.1010498687664042	0.6581196581196581	0.19438138479001135
YJL062W	-1	-/-	-544.851243853569	-20164.762357592583	117	0.10091743119266056	0.6581196581196581	0.19466515323496028
YDL170W	-1	-/-	-544.9796833992004	-20744.1673746109	117	0.10078534031413612	0.6581196581196581	0.19494892167990918
YIL134W	0	0/-	-545.0954428911209	-34980.92395660281	468	0.10078534031413612	0.6581196581196581	0.19494892167990918
YCR093W	-1	-/-	-545.2100307941437	-20696.508154273033	117	0.10065359477124183	0.6581196581196581	0.1952326901248581
YLR423C	-1	-/-	-545.2347700595856	-22090.225893080235	117	0.10052219321148825	0.6581196581196581	0.19551645856980704
YFR013W	-1	-/+	-545.367203950882	-20062.34834253788	117	0.10039113428943937	0.6581196581196581	0.19580022701475597
YPL259C	-1	-/-	-545.373118519783	-20395.55447602272	117	0.10026041666666667	0.6581196581196581	0.19608399545970487
YMR153W	-1	-/-	-545.4373965263367	-21251.436195373535	117	0.10013003901170352	0.6581196581196581	0.1963677639046538
YLR254C	-1	-/0	-545.4542307853699	-22337.83454632759	117	0.1	0.6581196581196581	0.19665153234960273
YGL106W	-1	-/-	-545.5423821210861	-22327.337978482246	117	0.09987029831387809	0.6581196581196581	0.19693530079455165
YLR011W	-1	-/-	-545.6048541069031	-21044.02225470543	117	0.09974093264248704	0.6581196581196581	0.19721906923950056
YPR066W	0	0/-	-545.7035712301731	-35743.060574010015	468	0.09974093264248704	0.6581196581196581	0.19721906923950056
YLR081W	-1	-/-	-545.7125002145767	-20023.12865227461	117	0.09961190168175937	0.6581196581196581	0.19750283768444948
YDR267C	0	0/-	-545.8397312760353	-36433.58799211681	468	0.09961190168175937	0.6581196581196581	0.19750283768444948
YGL083W	0	0/-	-545.9081934988499	-36173.150496825576	468	0.09961190168175937	0.6581196581196581	0.19750283768444948
YBR091C	-1	-/-	-545.9144740104675	-21952.315332889557	117	0.09948320413436693	0.6581196581196581	0.1977866061293984
YDR106W	-1	-/-	-545.9233486652374	-20204.996079921722	117	0.09935483870967741	0.6581196581196581	0.19807037457434734
YOR127W	-1	-/-	-545.9558665752411	-20884.735824763775	117	0.09922680412371133	0.6581196581196581	0.19835414301929624
YOR147W	-1	-/-	-545.957368850708	-20879.105095624924	117	0.0990990990990991	0.6581196581196581	0.19863791146424517
YLR033W	-1	-/-	-546.0384302139282	-20666.59075152874	117	0.09897172236503857	0.6581196581196581	0.1989216799091941
YDR305C	0	0/-	-546.1802665293217	-34117.371306955814	468	0.09897172236503857	0.6581196581196581	0.1989216799091941
YOL007C	0	0/0	-546.2039270550013	-37140.39453638345	468	0.09897172236503857	0.6581196581196581	0.1989216799091941
YCR044C	-1	-/-	-546.2285051345825	-20349.28884857893	117	0.09884467265725289	0.6581196581196581	0.19920544835414303
YOL066C	-1	-/-	-546.255633354187	-21891.38792002201	117	0.09871794871794871	0.6581196581196581	0.19948921679909193
YLR305C	-1	-/-	-546.3487416505814	-21207.435304045677	117	0.09859154929577464	0.6581196581196581	0.19977298524404086
YMR162C	-1	-/-	-546.3592689037323	-20790.295197725296	117	0.09846547314578005	0.6581196581196581	0.20005675368898979
YBR107C	1	+/+	-546.5021735429764	-21047.662320435047	116	0.09961685823754789	0.6666666666666666	0.20005675368898979
YBR211C	1	+/+	-546.5601603984833	-19584.945249319077	116	0.10076530612244898	0.6752136752136753	0.20005675368898979
YJR043C	-1	-/-	-546.7546722888947	-20758.633504152298	117	0.10063694267515924	0.6752136752136753	0.20034052213393871
YDR438W	0	0/0	-546.8172562420368	-35832.67918753624	468	0.10063694267515924	0.6752136752136753	0.20034052213393871
YLR360W	-1	-/-	-546.8547871112823	-20932.585673213005	117	0.1005089058524173	0.6752136752136753	0.20062429057888762
YER149C	-1	-/-	-546.9542891979218	-21464.885276913643	117	0.10038119440914867	0.6752136752136753	0.20090805902383654
YJL110C	-1	-/-	-547.0741703510284	-20446.59512478113	117	0.10025380710659898	0.6752136752136753	0.20119182746878547
YNL099C	-1	-/-	-547.2340333461761	-21333.17499279976	117	0.10012674271229405	0.6752136752136753	0.2014755959137344
YAL015C	-1	-/-	-547.2421200275421	-20992.639457702637	117	0.1	0.6752136752136753	0.2017593643586833
YKL220C	-1	-/-	-547.6082563400269	-20536.122261047363	117	0.09987357774968394	0.6752136752136753	0.20204313280363223
YOL113W	-1	-/-	-547.6499041318893	-21729.593645334244	117	0.09974747474747475	0.6752136752136753	0.20232690124858116
YJL058C	-1	-/-	-547.6738379001617	-20535.119334220886	117	0.09962168978562422	0.6752136752136753	0.2026106696935301
YGL263W	0	0/-	-547.8190656751394	-35737.38133148849	468	0.09962168978562422	0.6752136752136753	0.2026106696935301
YML069W	-1	-/-	-547.8694288730621	-21389.93620967865	117	0.09949622166246852	0.6752136752136753	0.202894438138479
YDR419W	-1	-/+	-547.8706769943237	-20719.190066933632	117	0.09937106918238994	0.6752136752136753	0.20317820658342792
YLR078C	-1	-/-	-547.9716854095459	-20965.55611515045	117	0.0992462311557789	0.6752136752136753	0.20346197502837685
YDR472W	-1	-/-	-548.1030879020691	-20239.28491783142	117	0.09912170639899624	0.6752136752136753	0.20374574347332577
YOR212W	-1	-/-	-548.2494056224823	-22942.096602916718	117	0.09899749373433583	0.6752136752136753	0.20402951191827468
YJL133W	-1	-/-	-548.5413062572479	-21882.897779107094	117	0.09887359198998748	0.6752136752136753	0.2043132803632236
YPL085W	-1	-/-	-548.5855309963226	-20456.01790830493	117	0.09875	0.6752136752136753	0.20459704880817253
YLR088W	-1	-/-	-548.6709778308868	-20747.333657503128	117	0.0986267166042447	0.6752136752136753	0.20488081725312146
YEL018W	-1	-/-	-548.6739681959152	-22301.029196739197	117	0.09850374064837905	0.6752136752136753	0.20516458569807036
YDR221W	-1	-/0	-548.6982265710831	-21857.21808195114	117	0.09838107098381071	0.6752136752136753	0.2054483541430193
YPL165C	0	0/-	-548.7583640217781	-35376.69254744053	468	0.09838107098381071	0.6752136752136753	0.2054483541430193
YML032C	-1	-/-	-548.829133272171	-21525.802794456482	117	0.09825870646766169	0.6752136752136753	0.20573212258796822
YPL064C	0	0/-	-548.8339256644249	-34474.95017847419	468	0.09825870646766169	0.6752136752136753	0.20573212258796822
YLR139C	-1	-/-	-548.8342204093933	-20982.50955057144	117	0.09813664596273292	0.6752136752136753	0.20601589103291715
YKL055C	-1	-/-	-548.8411328792572	-20024.96118247509	117	0.09801488833746898	0.6752136752136753	0.20629965947786605
YKR101W	-1	-/-	-548.9308580160141	-21545.40651679039	117	0.09789343246592318	0.6752136752136753	0.20658342792281498
YFR019W	-1	-/-	-548.9620068073273	-21258.643025398254	117	0.09777227722772278	0.6752136752136753	0.2068671963677639
YMR274C	0	0/-	-549.0128695070744	-35682.55574208498	468	0.09777227722772278	0.6752136752136753	0.2068671963677639
YBR018C	0	0/0	-549.1199633777142	-35872.4133962933	468	0.09777227722772278	0.6752136752136753	0.2068671963677639
YDL058W	-1	-/-	-549.1405245065689	-21087.14264500141	117	0.09765142150803462	0.6752136752136753	0.20715096481271283
YKL101W	-1	-/-	-549.1456456184387	-21335.351289331913	117	0.09753086419753086	0.6752136752136753	0.20743473325766174
YOR016C	0	0/-	-549.547973036766	-33880.32093325257	468	0.09753086419753086	0.6752136752136753	0.20743473325766174
YDR315C	0	0/-	-549.5673528313637	-35514.05703803897	468	0.09753086419753086	0.6752136752136753	0.20743473325766174
YCR097W	0	0/-	-549.6238217689097	-36528.50545763783	468	0.09753086419753086	0.6752136752136753	0.20743473325766174
YML011C	-1	-/-	-549.7043533325195	-21324.9749635458	117	0.09741060419235512	0.6752136752136753	0.20771850170261066
YML049C	-1	-/-	-549.8188877105713	-20590.294121026993	117	0.09729064039408868	0.6752136752136753	0.2080022701475596
YPL096W	-1	-/-	-549.8576016426086	-21534.167376995087	117	0.0971709717097171	0.6752136752136753	0.20828603859250852
YDR142C	-1	-/-	-549.8766428232193	-21433.32263314724	117	0.09705159705159705	0.6752136752136753	0.20856980703745742
YHR156C	0	0/0	-550.0788276642561	-36783.100851885974	468	0.09705159705159705	0.6752136752136753	0.20856980703745742
YOR141C	0	0/-	-550.1071521043777	-36175.413550913334	468	0.09705159705159705	0.6752136752136753	0.20856980703745742
YBR050C	-1	-/-	-550.11681163311	-22842.22004812956	117	0.09693251533742331	0.6752136752136753	0.20885357548240635
YDR359C	-1	-/-	-550.1628985404968	-20518.269173383713	117	0.09681372549019608	0.6752136752136753	0.20913734392735528
YOR118W	0	0/0	-550.2364245504141	-35092.77943563461	468	0.09681372549019608	0.6752136752136753	0.20913734392735528
YMR067C	-1	-/-	-550.255662560463	-20664.730453372	117	0.0966952264381885	0.6752136752136753	0.2094211123723042
YMR069W	-1	-/-	-550.2799897193909	-21862.99730873108	117	0.09657701711491443	0.6752136752136753	0.2097048808172531
YMR251W	0	0/0	-550.3595094382763	-36062.66331663728	468	0.09657701711491443	0.6752136752136753	0.2097048808172531
YLL021W	-1	-/-	-550.4732644557953	-21686.405825972557	117	0.09645909645909646	0.6752136752136753	0.20998864926220204
YHR158C	-1	-/-	-550.7846850156784	-21747.471695780754	117	0.09634146341463415	0.6752136752136753	0.21027241770715097
YDR308C	-1	-/-	-550.8258299827576	-20548.18085360527	117	0.09622411693057248	0.6752136752136753	0.2105561861520999
YIR018W	-1	-/-	-550.8569594621658	-20306.32755100727	117	0.09610705596107055	0.6752136752136753	0.2108399545970488
YLR275W	-1	-/-	-551.011864900589	-22310.49003624916	117	0.0959902794653706	0.6752136752136753	0.21112372304199772
YGR202C	-1	-/-	-551.0205981731415	-21289.845091938972	117	0.09587378640776699	0.6752136752136753	0.21140749148694665
YOL044W	-1	-/-	-551.3403980731964	-20683.011200487614	117	0.09575757575757576	0.6752136752136753	0.21169125993189558
YMR059W	-1	-/-	-551.5287688970566	-21109.266003608704	117	0.09564164648910412	0.6752136752136753	0.21197502837684448
YDL056W	-1	-/-	-551.6376093626022	-20641.8177164793	117	0.09552599758162031	0.6752136752136753	0.2122587968217934
YLR433C	-1	-/-	-551.6444289684296	-20429.970101714134	117	0.09541062801932366	0.6752136752136753	0.21254256526674234
YPR139C	-1	-/-	-551.8072719573975	-20765.147626638412	117	0.09529553679131483	0.6752136752136753	0.21282633371169127
YGL183C	-1	-/-	-551.8397063016891	-22072.92658160627	117	0.09518072289156626	0.6752136752136753	0.21311010215664017
YER040W	-1	-/-	-551.8444476127625	-19958.70493376255	117	0.0950661853188929	0.6752136752136753	0.2133938706015891
YMR283C	-1	-/-	-551.8500064611435	-20834.517563462257	117	0.09495192307692307	0.6752136752136753	0.21367763904653803
YER092W	0	0/-	-551.9655732512474	-34896.67005418986	468	0.09495192307692307	0.6752136752136753	0.21367763904653803
YBR245C	-1	-/+	-551.9796708226204	-21773.164681494236	117	0.09483793517406963	0.6752136752136753	0.21396140749148695
YHR168W	0	0/-	-552.0671665966511	-36466.50279083848	468	0.09483793517406963	0.6752136752136753	0.21396140749148695
YLR440C	0	0/-	-552.07279291749	-35261.27302798629	468	0.09483793517406963	0.6752136752136753	0.21396140749148695
YKR054C	1	+/+	-552.0775399208069	-21003.817757606506	116	0.09592326139088729	0.6837606837606838	0.21396140749148695
YJL025W	-1	-/-	-552.1509784460068	-22131.41319680214	117	0.09580838323353294	0.6837606837606838	0.21424517593643586
YML010W	-1	-/-	-552.2695970535278	-20968.565885186195	117	0.09569377990430622	0.6837606837606838	0.21452894438138478
YLR188W	0	0/-	-552.3576851785183	-35876.923543572426	468	0.09569377990430622	0.6837606837606838	0.21452894438138478
YOL042W	-1	-/-	-552.4020721912384	-20148.726140260696	117	0.0955794504181601	0.6837606837606838	0.2148127128263337
YDR334W	-1	-/-	-552.4782600402832	-21296.604726791382	117	0.0954653937947494	0.6837606837606838	0.21509648127128264
YKR028W	-1	-/-	-552.6362500190735	-20417.54893898964	117	0.09535160905840286	0.6837606837606838	0.21538024971623154
YOL110W	-1	-/-	-552.8634853363037	-21774.93726146221	117	0.09523809523809523	0.6837606837606838	0.21566401816118047
YGL131C	0	0/-	-552.8887036442757	-34420.877785265446	468	0.09523809523809523	0.6837606837606838	0.21566401816118047
YMR047C	-1	-/-	-553.0688738822937	-21831.5478246212	117	0.09512485136741974	0.6837606837606838	0.2159477866061294
YDR320C	-1	-/-	-553.0915186405182	-21119.146015882492	117	0.09501187648456057	0.6837606837606838	0.21623155505107833
YHR015W	-1	-/0	-553.2004600763321	-21084.298880189657	117	0.09489916963226572	0.6837606837606838	0.21651532349602723
YEL030W	-1	-/-	-553.5212230682373	-20739.37609541416	117	0.0947867298578199	0.6837606837606838	0.21679909194097616
YBL074C	-1	-/-	-553.5285036563873	-20365.187960505486	117	0.09467455621301775	0.6837606837606838	0.21708286038592509
YDL018C	0	0/-	-553.5804189443588	-35954.45623585582	468	0.09467455621301775	0.6837606837606838	0.21708286038592509
YDL220C	-1	-/-	-553.5851304531097	-19728.54721570015	117	0.09456264775413711	0.6837606837606838	0.21736662883087401
YLR308W	0	0/-	-553.6435149013996	-33896.12006147206	468	0.09456264775413711	0.6837606837606838	0.21736662883087401
YMR091C	-1	-/-	-553.7775968313217	-23316.049592256546	117	0.09445100354191263	0.6837606837606838	0.21765039727582292
YLL022C	-1	-/-	-553.8342839479446	-22712.97794753313	117	0.09433962264150944	0.6837606837606838	0.21793416572077184
YDR021W	-1	-/-	-554.0012621879578	-23496.539531350136	117	0.09422850412249706	0.6837606837606838	0.21821793416572077
YLR298C	-1	-/-	-554.1380599737167	-21000.411581873894	117	0.09411764705882353	0.6837606837606838	0.2185017026106697
YHR103W	0	0/-	-554.1880083084106	-35389.01684732735	468	0.09411764705882353	0.6837606837606838	0.2185017026106697
YMR019W	0	0/-	-554.4933106303215	-36446.39144268632	468	0.09411764705882353	0.6837606837606838	0.2185017026106697
YNL020C	-1	-/-	-554.5014779567719	-21504.288553118706	117	0.09400705052878966	0.6837606837606838	0.2187854710556186
YOR171C	-1	-/-	-554.5456688404083	-21500.792949795723	117	0.09389671361502347	0.6837606837606838	0.21906923950056753
YDL104C	0	0/-	-554.5486680567265	-35706.251445475966	468	0.09389671361502347	0.6837606837606838	0.21906923950056753
YPL268W	-1	-/-	-554.6464984416962	-21192.25746655464	117	0.09378663540445487	0.6837606837606838	0.21935300794551646
YFL023W	-1	-/-	-554.6907300949097	-22337.933161497116	117	0.0936768149882904	0.6837606837606838	0.2196367763904654
YCR027C	-1	-/-	-554.9318783283234	-20726.173865795135	117	0.0935672514619883	0.6837606837606838	0.2199205448354143
YGR013W	-1	-/-	-555.1701507568359	-20772.820578575134	117	0.09345794392523364	0.6837606837606838	0.22020431328036322
YPL055C	-1	-/-	-555.2008442878723	-22314.060157179832	117	0.09334889148191365	0.6837606837606838	0.22048808172531215
YLL005C	0	0/-	-555.2602623403072	-34252.22493395209	468	0.09334889148191365	0.6837606837606838	0.22048808172531215
YMR125W	-1	-/-	-555.2689070701599	-19846.152027726173	117	0.09324009324009325	0.6837606837606838	0.22077185017026107
YNL059C	-1	-/-	-555.3444420099258	-21684.263503193855	117	0.09313154831199069	0.6837606837606838	0.22105561861520998
YLR396C	-1	-/-	-555.380352139473	-20960.98175573349	117	0.09302325581395349	0.6837606837606838	0.2213393870601589
YNL278W	-1	-/-	-555.4603960514069	-21124.573370933533	117	0.09291521486643438	0.6837606837606838	0.22162315550510783
YHL043W	0	0/-	-555.4958577156067	-35449.83374622464	468	0.09291521486643438	0.6837606837606838	0.22162315550510783
YJR066W	-1	-/-	-555.498589515686	-20820.52656495571	117	0.09280742459396751	0.6837606837606838	0.22190692395005676
YOR129C	-1	-/-	-555.5052466392517	-20989.18318235874	117	0.09269988412514485	0.6837606837606838	0.22219069239500566
YDL141W	0	0/0	-555.5280291438103	-34170.49131157994	468	0.09269988412514485	0.6837606837606838	0.22219069239500566
YGR170W	-1	-/-	-555.5945670604706	-21255.670557379723	117	0.09259259259259259	0.6837606837606838	0.2224744608399546
YAL027W	0	0/-	-555.7012857198715	-37548.36198054254	468	0.09259259259259259	0.6837606837606838	0.2224744608399546
YDL088C	-1	-/-	-555.7737290859222	-20521.322569966316	117	0.09248554913294797	0.6837606837606838	0.22275822928490352
YKR022C	-1	-/-	-555.7804851531982	-21766.20514214039	117	0.09237875288683603	0.6837606837606838	0.22304199772985245
YFR037C	-1	-/-	-555.951998591423	-23220.308245539665	117	0.0922722029988466	0.6837606837606838	0.22332576617480135
YGR199W	-1	-/-	-556.0138835906982	-21158.207356452942	117	0.09216589861751152	0.6837606837606838	0.22360953461975028
YGR271W	0	0/-	-556.0716464817524	-34255.09722664952	468	0.09216589861751152	0.6837606837606838	0.22360953461975028
YML036W	-1	-/-	-556.1040661334991	-21995.211681604385	117	0.09205983889528194	0.6837606837606838	0.2238933030646992
YPR131C	-1	-/-	-556.1113070249557	-20701.070549726486	117	0.09195402298850575	0.6837606837606838	0.22417707150964813
YOL141W	0	0/-	-556.1396476011723	-36365.66493280139	468	0.09195402298850575	0.6837606837606838	0.22417707150964813
YOR386W	-1	-/-	-556.1582615375519	-24050.057537525892	117	0.09184845005740529	0.6837606837606838	0.22446083995459704
YJL023C	0	0/-	-556.2302113473415	-38216.75598616898	468	0.09184845005740529	0.6837606837606838	0.22446083995459704
YBR254C	-1	-/-	-556.2480802536011	-21160.48319196701	117	0.09174311926605505	0.6837606837606838	0.22474460839954596
YOR126C	-1	-/-	-556.4269397258759	-20151.11806356907	117	0.09163802978235967	0.6837606837606838	0.2250283768444949
YGR006W	-1	-/-	-556.483657002449	-20102.507903695107	117	0.09153318077803203	0.6837606837606838	0.22531214528944382
YKR062W	-1	-/-	-556.4888702630997	-21311.530860304832	117	0.09142857142857143	0.6837606837606838	0.22559591373439272
YPL128C	-1	-/-	-556.5972816944122	-22091.999596476555	117	0.091324200913242	0.6837606837606838	0.22587968217934165
YNL080C	-1	-/-	-556.6411027908325	-20733.992807269096	117	0.09122006841505131	0.6837606837606838	0.22616345062429058
YGL207W	-1	-/+	-556.8280775547028	-21299.44784092903	117	0.09111617312072894	0.6837606837606838	0.2264472190692395
YAL010C	-1	-/-	-556.8953032493591	-21432.680671334267	117	0.09101251422070535	0.6837606837606838	0.2267309875141884
YPL011C	-1	-/-	-556.951691865921	-21394.33180320263	117	0.09090909090909091	0.6837606837606838	0.22701475595913734
YMR287C	-1	-/-	-557.2728043794632	-20120.82182741165	117	0.09080590238365494	0.6837606837606838	0.22729852440408627
YDR538W	0	0/-	-557.3224069178104	-36294.09880617261	468	0.09080590238365494	0.6837606837606838	0.22729852440408627
YJR147W	-1	-/-	-557.3587305545807	-22313.68234348297	117	0.09070294784580499	0.6837606837606838	0.2275822928490352
YLR166C	-1	-/-	-557.4669737815857	-20377.210518836975	117	0.09060022650056625	0.6837606837606838	0.2278660612939841
YDR351W	0	0/-	-557.5146496295929	-33970.21271085739	468	0.09060022650056625	0.6837606837606838	0.2278660612939841
YGR252W	-1	-/-	-557.6348125934601	-21003.720727205276	117	0.09049773755656108	0.6837606837606838	0.22814982973893302
YKL015W	-1	-/-	-557.6603486537933	-21469.0888119936	117	0.0903954802259887	0.6837606837606838	0.22843359818388195
YMR228W	0	0/-	-557.6871419548988	-35921.38677820563	468	0.0903954802259887	0.6837606837606838	0.22843359818388195
YIR019C	-1	-/-	-557.7276266813278	-19864.59637069702	117	0.09029345372460497	0.6837606837606838	0.22871736662883088
YMR063W	0	0/-	-557.7511195242405	-34895.793290138245	468	0.09029345372460497	0.6837606837606838	0.22871736662883088
YDR383C	0	0/-	-557.762697249651	-33270.768461197615	468	0.09029345372460497	0.6837606837606838	0.22871736662883088
YLR095C	-1	-/-	-557.7819982767105	-21054.33555841446	117	0.09019165727170236	0.6837606837606838	0.22900113507377978
YKL197C	-1	-/-	-558.0390931367874	-22196.745619773865	117	0.09009009009009009	0.6837606837606838	0.2292849035187287
YJR052W	-1	-/-	-558.0473058223724	-21946.10213625431	117	0.08998875140607424	0.6837606837606838	0.22956867196367764
YGR047C	-1	-/-	-558.1338845491409	-21783.459349036217	117	0.0898876404494382	0.6837606837606838	0.22985244040862657
YMR257C	0	0/-	-558.1412812173367	-35796.759486839175	468	0.0898876404494382	0.6837606837606838	0.22985244040862657
YPL181W	-1	-/-	-558.3045914173126	-20925.62626171112	117	0.08978675645342311	0.6837606837606838	0.23013620885357547
YLR363C	-1	-/-	-558.669326543808	-21106.60285627842	117	0.08968609865470852	0.6837606837606838	0.2304199772985244
YMR273C	-1	-/-	-558.7683773040771	-20332.66533446312	117	0.08958566629339305	0.6837606837606838	0.23070374574347333
YAL058W	-1	-/-	-558.794747710228	-20643.498552680016	117	0.0894854586129754	0.6837606837606838	0.23098751418842225
YDR140W	-1	-/-	-558.9383537769318	-21491.307104349136	117	0.0893854748603352	0.6837606837606838	0.23127128263337116
YPL020C	-1	-/-	-559.1362758874893	-21626.399270951748	117	0.08928571428571429	0.6837606837606838	0.23155505107832008
YDR252W	-1	-/-	-559.2519361972809	-22047.13446009159	117	0.08918617614269789	0.6837606837606838	0.231838819523269
YKR007W	-1	-/-	-559.266172170639	-21027.461169600487	117	0.08908685968819599	0.6837606837606838	0.23212258796821794
YPL200W	1	+/+	-559.2923567295074	-20709.387491703033	116	0.09010011123470522	0.6923076923076923	0.23212258796821794
YDR310C	-1	-/-	-559.3395643234253	-20955.08579480648	117	0.09	0.6923076923076923	0.23240635641316684
YOL065C	-1	-/-	-559.4217190742493	-21342.20693385601	117	0.08990011098779134	0.6923076923076923	0.23269012485811577
YER047C	0	0/0	-559.4898729473352	-36937.80458022654	468	0.08990011098779134	0.6923076923076923	0.23269012485811577
YDR318W	1	+/+	-559.5882248878479	-21112.053139209747	116	0.09090909090909091	0.7008547008547008	0.23269012485811577
YER022W	-1	-/-	-559.6910898685455	-21179.479189276695	117	0.09080841638981174	0.7008547008547008	0.2329738933030647
YOL025W	0	0/-	-559.7684146761894	-36762.313416577876	468	0.09080841638981174	0.7008547008547008	0.2329738933030647
YOR179C	-1	-/-	-559.9870104789734	-21824.863735079765	117	0.09070796460176991	0.7008547008547008	0.23325766174801363
YJL081C	-1	-/-	-560.0480490922928	-21282.37355840206	117	0.09060773480662983	0.7008547008547008	0.23354143019296253
YLR364W	0	0/-	-560.0671783089638	-36438.76259800792	468	0.09060773480662983	0.7008547008547008	0.23354143019296253
YDR473C	-1	-/-	-560.1070051193237	-21722.268297433853	117	0.09050772626931568	0.7008547008547008	0.23382519863791146
YOL013W-A	0	0/0	-560.1098544001579	-31895.445282250643	468	0.09050772626931568	0.7008547008547008	0.23382519863791146
YMR234W	-1	-/-	-560.170592546463	-21407.649599552155	117	0.09040793825799338	0.7008547008547008	0.2341089670828604
YIL048W	-1	-/-	-560.17255833745	-22307.051425248384	117	0.09030837004405286	0.7008547008547008	0.23439273552780931
YLR176C	-1	-/-	-560.186452627182	-21643.393067598343	117	0.09020902090209021	0.7008547008547008	0.23467650397275822
YML066C	0	0/-	-560.2118380963802	-34782.07527601719	468	0.09020902090209021	0.7008547008547008	0.23467650397275822
YKL155C	0	0/-	-560.2757299244404	-36213.90237876773	468	0.09020902090209021	0.7008547008547008	0.23467650397275822
YBR009C	-1	-/-	-560.3037059307098	-20934.728406906128	117	0.09010989010989011	0.7008547008547008	0.23496027241770714
YBR173C	-1	-/-	-560.3225946426392	-21698.043069005013	117	0.09001097694840834	0.7008547008547008	0.23524404086265607
YOR244W	-1	-/-	-560.4258102178574	-21383.38154554367	117	0.08991228070175439	0.7008547008547008	0.235527809307605
YKL183W	0	0/-	-560.4680035114288	-37275.65058597922	468	0.08991228070175439	0.7008547008547008	0.235527809307605
YKL221W	0	0/-	-560.5340677052736	-37272.96432605758	468	0.08991228070175439	0.7008547008547008	0.235527809307605
YDR490C	-1	-/-	-560.6539838314056	-22006.773998498917	117	0.08981380065717415	0.7008547008547008	0.2358115777525539
YGL127C	-1	-/-	-560.8118685483932	-20556.055040836334	117	0.08971553610503283	0.7008547008547008	0.23609534619750283
YDR160W	-1	-/-	-560.8530895709991	-21520.57714486122	117	0.08961748633879782	0.7008547008547008	0.23637911464245176
YOL145C	1	+/-	-560.9186015129089	-20358.386074900627	116	0.0906113537117904	0.7094017094017094	0.23637911464245176
YBR175W	-1	-/-	-560.9473602771759	-21657.12516105175	117	0.09051254089422028	0.7094017094017094	0.2366628830874007
YDL007W	-1	-/-	-560.9665770530701	-21810.904733777046	117	0.09041394335511982	0.7094017094017094	0.2369466515323496
YKR064W	0	0/-	-561.0483984649181	-35671.58079624176	468	0.09041394335511982	0.7094017094017094	0.2369466515323496
YLR268W	-1	-/-	-561.198341012001	-21743.53520846367	117	0.09031556039173014	0.7094017094017094	0.23723041997729852
YJL039C	-1	-/-	-561.3956053256989	-21010.292539596558	117	0.09021739130434783	0.7094017094017094	0.23751418842224745
YFR005C	-1	-/-	-561.405398607254	-20597.355604290962	117	0.09011943539630836	0.7094017094017094	0.23779795686719638
YER183C	-1	-/0	-561.6210731267929	-21340.097807765007	117	0.09002169197396963	0.7094017094017094	0.23808172531214528
YKR008W	-1	-/-	-561.632073879242	-21308.25700354576	117	0.08992416034669556	0.7094017094017094	0.2383654937570942
YCR020W-B	-1	-/-	-561.6342370510101	-20830.189551353455	117	0.08982683982683982	0.7094017094017094	0.23864926220204313
YOR113W	-1	-/-	-561.6903457641602	-22446.85482633114	117	0.08972972972972973	0.7094017094017094	0.23893303064699206
YGR072W	-1	-/-	-561.8131642341614	-22166.54006409645	117	0.08963282937365011	0.7094017094017094	0.23921679909194096
YOR191W	-1	-/-	-561.9020943641663	-20395.146108031273	117	0.0895361380798274	0.7094017094017094	0.2395005675368899
YBL103C	-1	-/-	-561.9428001642227	-21823.592899918556	117	0.0894396551724138	0.7094017094017094	0.23978433598183882
YMR168C	-1	-/+	-562.0716296434402	-20933.901351094246	117	0.08934337997847147	0.7094017094017094	0.24006810442678775
YGL154C	0	0/0	-562.1554176807404	-37204.27855488658	468	0.08934337997847147	0.7094017094017094	0.24006810442678775
YDR254W	1	+/+	-562.1588842868805	-22659.888090014458	116	0.09032258064516129	0.717948717948718	0.24006810442678775
YMR231W	-1	-/-	-562.2364208698273	-20124.992423057556	117	0.09022556390977443	0.717948717948718	0.24035187287173665
YGR270W	-1	-/-	-562.2548620700836	-21625.17431163788	117	0.09012875536480687	0.717948717948718	0.24063564131668558
YDR280W	-1	-/-	-562.8127284049988	-25010.51946413517	117	0.09003215434083602	0.717948717948718	0.2409194097616345
YLR128W	0	0/-	-562.8882976174355	-35452.558749228716	468	0.09003215434083602	0.717948717948718	0.2409194097616345
YGL222C	-1	-/-	-562.912134885788	-19840.388296604156	117	0.08993576017130621	0.717948717948718	0.24120317820658344
YOL094C	1	+/+	-562.9293746948242	-22403.396142721176	116	0.09090909090909091	0.7264957264957265	0.24120317820658344
YFL055W	-1	-/-	-562.9969317913055	-20429.144302845	117	0.09081196581196581	0.7264957264957265	0.24148694665153234
YJL104W	-1	-/-	-563.1214135885239	-23225.694245815277	117	0.09071504802561366	0.7264957264957265	0.24177071509648126
YPR107C	-1	-/-	-563.1852803230286	-21643.64105451107	117	0.0906183368869936	0.7264957264957265	0.2420544835414302
YBR007C	0	0/0	-563.2031576931477	-37835.23206482828	468	0.0906183368869936	0.7264957264957265	0.2420544835414302
YDR407C	-1	-/-	-563.2156689167023	-20533.33276116848	117	0.09052183173588925	0.7264957264957265	0.24233825198637912
YDR379W	-1	-/-	-563.2530627250671	-20540.988629341125	117	0.09042553191489362	0.7264957264957265	0.24262202043132802
YJR153W	-1	-/-	-563.2680170536041	-20224.87775838375	117	0.09032943676939426	0.7264957264957265	0.24290578887627695
YBR019C	0	0/0	-563.2911171019077	-34033.27791170776	468	0.09032943676939426	0.7264957264957265	0.24290578887627695
YFL001W	0	0/-	-563.3025892823935	-38607.34710292518	468	0.09032943676939426	0.7264957264957265	0.24290578887627695
YBR128C	0	0/-	-563.350390046835	-37661.39453880489	468	0.09032943676939426	0.7264957264957265	0.24290578887627695
YPR032W	-1	-/-	-563.4434247016907	-20205.494458556175	117	0.09023354564755838	0.7264957264957265	0.24318955732122588
YKL138C-A	-1	-/+	-563.5194551944733	-18691.39642548561	117	0.09013785790031813	0.7264957264957265	0.2434733257661748
YOR384W	0	0/-	-563.527581691742	-35694.59122979641	468	0.09013785790031813	0.7264957264957265	0.2434733257661748
YJR099W	0	0/-	-563.5803987085819	-36201.90543523431	468	0.09013785790031813	0.7264957264957265	0.2434733257661748
YLR380W	-1	-/-	-563.6921560764313	-22076.82600939274	117	0.09004237288135593	0.7264957264957265	0.2437570942111237
YHR012W	-1	-/-	-563.7053098678589	-21857.32566022873	117	0.08994708994708994	0.7264957264957265	0.24404086265607264
YFR029W	-1	-/-	-563.7208728790283	-22067.968017220497	117	0.08985200845665962	0.7264957264957265	0.24432463110102157
YPR200C	-1	-/-	-563.8006892204285	-21512.368657827377	117	0.0897571277719113	0.7264957264957265	0.2446083995459705
YIL128W	-1	-/-	-563.8338141441345	-21729.61169874668	117	0.08966244725738397	0.7264957264957265	0.2448921679909194
YGR003W	-1	-/-	-563.8540979623795	-21847.508652091026	117	0.08956796628029505	0.7264957264957265	0.24517593643586832
YFL038C	-1	-/-	-563.8590326309204	-21337.261405706406	117	0.08947368421052632	0.7264957264957265	0.24545970488081725
YPR057W	-1	-/-	-563.9252831339836	-22607.385165035725	117	0.08937960042060988	0.7264957264957265	0.24574347332576618
YPR009W	-1	-/-	-564.0200233459473	-21516.514481186867	117	0.08928571428571429	0.7264957264957265	0.24602724177071508
YNL051W	-1	-/-	-564.0478086471558	-21851.220536231995	117	0.08919202518363065	0.7264957264957265	0.246311010215664
YLR005W	-1	-/-	-564.0602643489838	-21219.19468009472	117	0.08909853249475891	0.7264957264957265	0.24659477866061294
YFL046W	0	0/-	-564.0849041044712	-36095.84315812588	468	0.08909853249475891	0.7264957264957265	0.24659477866061294
YDR461W	-1	-/-	-564.0987612009048	-22371.636363744736	117	0.08900523560209424	0.7264957264957265	0.24687854710556187
YBR208C	0	0/0	-564.1214638650417	-35112.91210371256	468	0.08900523560209424	0.7264957264957265	0.24687854710556187
YLL031C	-1	-/-	-564.2428402900696	-21305.152324557304	117	0.08891213389121339	0.7264957264957265	0.24716231555051077
YHL023C	0	0/-	-564.3559875190258	-37430.57174620032	468	0.08891213389121339	0.7264957264957265	0.24716231555051077
YLR265C	-1	-/-	-564.4291083812714	-20394.622484326363	117	0.08881922675026123	0.7264957264957265	0.2474460839954597
YDL227C	-1	-/-	-564.5292290449142	-21797.5717574358	117	0.08872651356993737	0.7264957264957265	0.24772985244040863
YBR227C	0	0/-	-564.59743475914	-36609.45353752375	468	0.08872651356993737	0.7264957264957265	0.24772985244040863
YLR228C	-1	-/-	-564.6012508869171	-20782.290175557137	117	0.0886339937434828	0.7264957264957265	0.24801362088535756
YGL237C	0	0/-	-564.6093137860298	-36585.24608403444	468	0.0886339937434828	0.7264957264957265	0.24801362088535756
YOR174W	-1	-/-	-564.7520229816437	-22190.956270813942	117	0.08854166666666667	0.7264957264957265	0.24829738933030646
YOR266W	-1	-/-	-564.7790224552155	-21041.78425168991	117	0.08844953173777315	0.7264957264957265	0.24858115777525538
YPR019W	-1	-/-	-564.8248227834702	-21127.34842133522	117	0.08835758835758836	0.7264957264957265	0.2488649262202043
YJL095W	-1	-/-	-565.0268715620041	-21422.866107583046	117	0.08826583592938733	0.7264957264957265	0.24914869466515324
YFR041C	-1	-/-	-565.1244881153107	-22212.473092079163	117	0.08817427385892117	0.7264957264957265	0.24943246311010214
YLR035C	-1	-/-	-565.1529629230499	-21341.719044685364	117	0.08808290155440414	0.7264957264957265	0.24971623155505107
YER139C	0	0/-	-565.1988577544689	-37607.65362158418	468	0.08808290155440414	0.7264957264957265	0.24971623155505107
YDR303C	-1	-/-	-565.2790141105652	-21374.645451188087	117	0.08799171842650104	0.7264957264957265	0.25
YOR278W	0	0/0	-565.2950853705406	-36366.4574296698	468	0.08799171842650104	0.7264957264957265	0.25
YIL030C	-1	-/-	-565.3007805347443	-21027.313101887703	117	0.08790072388831438	0.7264957264957265	0.25028376844494893
YHR107C	-1	-/-	-565.401716709137	-20895.943075299263	117	0.0878099173553719	0.7264957264957265	0.25056753688989786
YJR150C	-1	-/-	-565.4365825653076	-20629.555898547173	117	0.08771929824561403	0.7264957264957265	0.2508513053348468
YGL213C	-1	-/-	-565.5592215061188	-22066.82786643505	117	0.08762886597938144	0.7264957264957265	0.2511350737797957
YGL023C	0	0/-	-565.6668588519096	-35420.0947855711	468	0.08762886597938144	0.7264957264957265	0.2511350737797957
YOR241W	-1	-/0	-565.7297044992447	-23529.05915057659	117	0.08753861997940268	0.7264957264957265	0.2514188422247446
YDR477W	-1	-/-	-565.7948017120361	-21165.199914455414	117	0.0874485596707819	0.7264957264957265	0.2517026106696935
YOL117W	-1	-/-	-565.8371064662933	-22018.732136249542	117	0.08735868448098665	0.7264957264957265	0.25198637911464244
YNL097C	-1	-/-	-565.8822710514069	-21316.74331498146	117	0.08726899383983573	0.7264957264957265	0.2522701475595914
YDR393W	-1	-/-	-565.8939913511276	-20613.88976585865	117	0.08717948717948718	0.7264957264957265	0.2525539160045403
YDL165W	-1	-/-	-565.9643477201462	-21124.559641122818	117	0.08709016393442623	0.7264957264957265	0.25283768444948923
YCR084C	-1	-/-	-566.0058856010437	-22600.154760599136	117	0.08700102354145343	0.7264957264957265	0.25312145289443816
YMR177W	-1	-/-	-566.0173879861832	-22646.24178159237	117	0.0869120654396728	0.7264957264957265	0.2534052213393871
YKR002W	-1	-/-	-566.0605564117432	-21619.52975487709	117	0.08682328907048008	0.7264957264957265	0.25368898978433596
YOR037W	-1	-/-	-566.0653183460236	-21647.917610689998	117	0.08673469387755102	0.7264957264957265	0.2539727582292849
YDL175C	-1	-/-	-566.1582525968552	-22158.95815908909	117	0.08664627930682976	0.7264957264957265	0.2542565266742338
YJL126W	0	0/0	-566.1756921112537	-35373.41896095872	468	0.08664627930682976	0.7264957264957265	0.2542565266742338
YBR168W	-1	-/-	-566.1786906719208	-21590.89371240139	117	0.08655804480651731	0.7264957264957265	0.25454029511918275
YCL001W	-1	-/-	-566.1853147745132	-21363.339584946632	117	0.08646998982706001	0.7264957264957265	0.2548240635641317
YDL010W	0	0/-	-566.4143254756927	-37444.93888103962	468	0.08646998982706001	0.7264957264957265	0.2548240635641317
YJR093C	-1	-/-	-566.4884457588196	-20991.463497161865	117	0.08638211382113821	0.7264957264957265	0.2551078320090806
YDR235W	-1	-/-	-566.7977907657623	-21669.308245182037	117	0.08629441624365482	0.7264957264957265	0.25539160045402953
YER168C	-1	-/-	-566.841956615448	-22556.672926187515	117	0.08620689655172414	0.7264957264957265	0.25567536889897846
YMR023C	-1	-/-	-566.8520550727844	-22005.83422935009	117	0.08611955420466058	0.7264957264957265	0.25595913734392733
YGR129W	-1	-/-	-566.8526911735535	-22176.00917136669	117	0.0860323886639676	0.7264957264957265	0.25624290578887626
YDR078C	-1	-/-	-567.0097737312317	-22092.272497057915	117	0.0859453993933266	0.7264957264957265	0.2565266742338252
YDR145W	-1	-/-	-567.4140926599503	-22671.031210303307	117	0.08585858585858586	0.7264957264957265	0.2568104426787741
YDR314C	-1	-/-	-567.5273520946503	-21047.775181531906	117	0.08577194752774975	0.7264957264957265	0.25709421112372305
YJL083W	0	0/-	-567.829733133316	-36713.794093579054	468	0.08577194752774975	0.7264957264957265	0.25709421112372305
YLR209C	0	0/-	-567.8786977380514	-36000.011632323265	468	0.08577194752774975	0.7264957264957265	0.25709421112372305
YER070W	-1	-/-	-567.8881391882896	-22658.249037206173	117	0.08568548387096774	0.7264957264957265	0.257377979568672
YJR001W	-1	-/-	-568.009902715683	-21852.74584686756	117	0.08559919436052367	0.7264957264957265	0.2576617480136209
YJL146W	-1	-/-	-568.0777184963226	-22060.025255918503	117	0.08551307847082495	0.7264957264957265	0.25794551645856983
YDR068W	0	0/0	-568.1371754407883	-36515.798461288214	468	0.08551307847082495	0.7264957264957265	0.25794551645856983
YJR032W	0	0/-	-568.1385405063629	-37356.19544929266	468	0.08551307847082495	0.7264957264957265	0.25794551645856983
YIR023W	-1	-/-	-568.2010312080383	-21513.123664736748	117	0.08542713567839195	0.7264957264957265	0.2582292849035187
YMR115W	0	0/-	-568.2415065169334	-38252.856181651354	468	0.08542713567839195	0.7264957264957265	0.2582292849035187
YGL065C	-1	-/-	-568.2678425312042	-21606.529445648193	117	0.0853413654618474	0.7264957264957265	0.25851305334846764
YMR044W	-1	-/+	-568.2926099300385	-20926.296745300293	117	0.08525576730190572	0.7264957264957265	0.25879682179341656
YHR178W	-1	-/-	-568.3316011428833	-21466.47937822342	117	0.08517034068136273	0.7264957264957265	0.2590805902383655
YGL098W	-1	-/-	-568.5125331878662	-21783.314190983772	117	0.08508508508508508	0.7264957264957265	0.2593643586833144
YCL051W	-1	-/-	-568.6491411924362	-21331.528093218803	117	0.085	0.7264957264957265	0.25964812712826335
YPR079W	0	0/0	-568.8430236577988	-36215.49763229489	468	0.085	0.7264957264957265	0.25964812712826335
YNL106C	-1	-/-	-568.8519761562347	-21126.006091237068	117	0.08491508491508491	0.7264957264957265	0.2599318955732123
YCR107W	-1	-/0	-568.872775554657	-19729.355313420296	117	0.08483033932135728	0.7264957264957265	0.2602156640181612
YPR189W	-1	-/-	-568.8797512054443	-21812.638875603676	117	0.0847457627118644	0.7264957264957265	0.2604994324631101
YGL067W	-1	-/-	-569.1486970186234	-21508.140928030014	117	0.0846613545816733	0.7264957264957265	0.260783200908059
YLL006W	-1	-/-	-569.1917824745178	-22228.225381612778	117	0.0845771144278607	0.7264957264957265	0.26106696935300794
YOL012C	-1	-/-	-569.3386480808258	-21654.61247396469	117	0.08449304174950298	0.7264957264957265	0.26135073779795687
YGR108W	-1	-/+	-569.3494205474854	-24530.602677702904	117	0.08440913604766634	0.7264957264957265	0.2616345062429058
YAR002W	-1	-/-	-569.4141867160797	-23364.692085713148	117	0.08432539682539683	0.7264957264957265	0.2619182746878547
YOR089C	-1	-/-	-569.6074950695038	-22503.76428076625	117	0.08424182358771061	0.7264957264957265	0.26220204313280365
YGR144W	-1	-/-	-569.6298906803131	-22024.150009810925	117	0.08415841584158416	0.7264957264957265	0.2624858115777526
YJR060W	1	+/+	-569.7367770671844	-21844.64930856228	116	0.08506429277942631	0.7350427350427351	0.2624858115777526
YGR116W	-1	-/-	-569.8151051998138	-21621.294678211212	117	0.08498023715415019	0.7350427350427351	0.26276958002270145
YJR067C	0	0/-	-569.826417863369	-37324.7894358933	468	0.08498023715415019	0.7350427350427351	0.26276958002270145
YHL013C	0	0/-	-569.8609255552292	-39596.05280575156	468	0.08498023715415019	0.7350427350427351	0.26276958002270145
YPL024W	0	0/+	-569.8825785070658	-35604.31419749558	468	0.08498023715415019	0.7350427350427351	0.26276958002270145
YOL063C	-1	-/-	-569.892571926117	-21282.66137778759	117	0.08489634748272458	0.7350427350427351	0.2630533484676504
YOL008W	-1	-/-	-569.8934922218323	-20531.388123869896	117	0.08481262327416174	0.7350427350427351	0.2633371169125993
YDR372C	-1	-/-	-569.933954000473	-21816.73036789894	117	0.08472906403940887	0.7350427350427351	0.26362088535754824
YGL250W	0	0/-	-569.9512965679169	-38810.28219497204	468	0.08472906403940887	0.7350427350427351	0.26362088535754824
YBL019W	-1	-/-	-570.0136506557465	-21384.083791077137	117	0.08464566929133858	0.7350427350427351	0.26390465380249717
YBL020W	-1	-/-	-570.0164926052094	-21396.72369801998	117	0.08456243854473942	0.7350427350427351	0.2641884222474461
YMR077C	-1	-/-	-570.0631530284882	-22143.100890159607	117	0.08447937131630648	0.7350427350427351	0.264472190692395
YNL053W	-1	-/-	-570.203812122345	-20345.887964725494	117	0.08439646712463199	0.7350427350427351	0.26475595913734395
YBR030W	-1	-/-	-570.2344678640366	-22266.315800845623	117	0.08431372549019608	0.7350427350427351	0.26503972758229283
YDR484W	-1	-/-	-570.2646701335907	-21987.060492634773	117	0.0842311459353575	0.7350427350427351	0.26532349602724176
YGL254W	-1	-/-	-570.3995900154114	-20764.18799316883	117	0.08414872798434442	0.7350427350427351	0.2656072644721907
YDL207W	-1	-/-	-570.3997981548309	-21399.76103901863	117	0.08406647116324535	0.7350427350427351	0.2658910329171396
YBR153W	-1	-/-	-570.401594877243	-21284.290471076965	117	0.083984375	0.7350427350427351	0.26617480136208854
YPL100W	-1	-/-	-570.4872273206711	-22203.53793501854	117	0.08390243902439025	0.7350427350427351	0.26645856980703747
YLR369W	-1	-/-	-570.5725209712982	-21678.60024213791	117	0.08382066276803118	0.7350427350427351	0.2667423382519864
YNL325C	-1	-/-	-570.6318275928497	-22689.002984046936	117	0.08373904576436222	0.7350427350427351	0.26702610669693533
YLR459W	-1	-/-	-570.6521816253662	-21792.72660267353	117	0.08365758754863813	0.7350427350427351	0.2673098751418842
YOR269W	-1	-/-	-570.7277822494507	-22858.9793895483	117	0.08357628765792031	0.7350427350427351	0.26759364358683313
YJR106W	0	0/-	-570.7634444534779	-36593.301138192415	468	0.08357628765792031	0.7350427350427351	0.26759364358683313
YOR005C	-1	-/-	-570.8026983737946	-21730.519797563553	117	0.08349514563106795	0.7350427350427351	0.26787741203178206
YNL282W	-1	-/-	-570.8269153833389	-23560.508309602737	117	0.08341416100872939	0.7350427350427351	0.268161180476731
YIR008C	-1	-/-	-570.8648298978806	-22647.994876027107	117	0.08333333333333333	0.7350427350427351	0.2684449489216799
YOR154W	0	0/-	-570.9112714231014	-35980.25141322613	468	0.08333333333333333	0.7350427350427351	0.2684449489216799
YGL226W	0	0/-	-571.17382645607	-36451.26184293628	468	0.08333333333333333	0.7350427350427351	0.2684449489216799
YEL022W	-1	-/-	-571.2009220123291	-21777.990775108337	117	0.08325266214908035	0.7350427350427351	0.26872871736662884
YGR048W	-1	-/-	-571.2281265258789	-22862.239725589752	117	0.08317214700193423	0.7350427350427351	0.2690124858115778
YDR125C	0	0/-	-571.3355511724949	-36051.01623696089	468	0.08317214700193423	0.7350427350427351	0.2690124858115778
YKL208W	-1	-/-	-571.3370280265808	-21604.064556002617	117	0.08309178743961353	0.7350427350427351	0.2692962542565267
YJL012C-A	-1	-/-	-571.3933057785034	-18143.152069568634	117	0.08301158301158301	0.7350427350427351	0.2695800227014756
YNR056C	-1	-/-	-571.4415245056152	-20940.52250599861	117	0.08293153326904533	0.7350427350427351	0.2698637911464245
YDR495C	-1	-/-	-571.4537920951843	-20733.481422781944	117	0.08285163776493257	0.7350427350427351	0.27014755959137343
YLR079W	-1	-/-	-571.464685678482	-22092.140981554985	117	0.08277189605389798	0.7350427350427351	0.27043132803632236
YMR215W	0	0/-	-571.4956095516682	-39014.24233955145	468	0.08277189605389798	0.7350427350427351	0.27043132803632236
YFL047W	0	0/-	-571.5050373673439	-37069.04028078914	468	0.08277189605389798	0.7350427350427351	0.27043132803632236
YGL228W	0	0/-	-571.5313500761986	-38166.10787901282	468	0.08277189605389798	0.7350427350427351	0.27043132803632236
YHR109W	0	0/-	-571.580833286047	-36109.842310234904	468	0.08277189605389798	0.7350427350427351	0.27043132803632236
YHR134W	0	0/-	-571.7522442936897	-36475.393387869	468	0.08277189605389798	0.7350427350427351	0.27043132803632236
YBR040W	-1	-/-	-571.7934609651566	-21883.54433441162	117	0.08269230769230769	0.7350427350427351	0.2707150964812713
YMR025W	-1	-/-	-571.9397834539413	-22370.66538131237	117	0.08261287223823247	0.7350427350427351	0.2709988649262202
YDR207C	-1	-/-	-571.9561491012573	-21494.3855741024	117	0.08253358925143954	0.7350427350427351	0.27128263337116915
YCR058C	-1	-/-	-571.9687421321869	-18783.193583011627	117	0.08245445829338446	0.7350427350427351	0.2715664018161181
YPL029W	-1	-/-	-571.9779788255692	-22016.43477475643	117	0.08237547892720307	0.7350427350427351	0.27185017026106695
YLR085C	-1	-/-	-572.0087788105011	-20734.687220096588	117	0.08229665071770335	0.7350427350427351	0.2721339387060159
YOL018C	0	0/-	-572.1597534716129	-37102.652398109436	468	0.08229665071770335	0.7350427350427351	0.2721339387060159
YDR150W	-1	-/-	-572.1618797779083	-22824.439747214317	117	0.08221797323135756	0.7350427350427351	0.2724177071509648
YHR164C	-1	-/-	-572.1644630432129	-21488.03277206421	117	0.08213944603629417	0.7350427350427351	0.27270147559591373
YOR274W	-1	-/-	-572.233127117157	-22019.63007426262	117	0.08206106870229007	0.7350427350427351	0.27298524404086266
YGR167W	-1	-/-	-572.2420697212219	-22213.441817998886	117	0.08198284080076262	0.7350427350427351	0.2732690124858116
YHR039C-A	-1	-/-	-572.2638125419617	-21211.777420043945	117	0.08190476190476191	0.7350427350427351	0.2735527809307605
YER051W	-1	-/-	-572.2975418567657	-21219.351503252983	117	0.0818268315889629	0.7350427350427351	0.27383654937570945
YGR225W	-1	-/+	-572.36307990551	-22048.36151432991	117	0.0817490494296578	0.7350427350427351	0.2741203178206583
YKL114C	-1	-/-	-572.3801393508911	-23177.168902516365	117	0.08167141500474834	0.7350427350427351	0.27440408626560725
YNL219C	-1	-/-	-572.4648206233978	-21710.173033237457	117	0.08159392789373814	0.7350427350427351	0.2746878547105562
YMR263W	-1	-/-	-572.4968230724335	-21023.27946650982	117	0.08151658767772511	0.7350427350427351	0.2749716231555051
YOR367W	-1	-/-	-572.5469481945038	-21958.579800009727	117	0.08143939393939394	0.7350427350427351	0.27525539160045404
YOR371C	-1	-/-	-572.5657646656036	-20585.372992396355	117	0.08136234626300852	0.7350427350427351	0.27553916004540296
YBL082C	-1	-/-	-572.7348892688751	-22115.733569145203	117	0.08128544423440454	0.7350427350427351	0.2758229284903519
YDR017C	-1	-/-	-572.756833076477	-21979.683594107628	117	0.08120868744098206	0.7350427350427351	0.2761066969353008
YML105C	-1	-/-	-572.9354276657104	-22744.675555944443	117	0.08113207547169811	0.7350427350427351	0.2763904653802497
YGL063W	-1	-/-	-572.9713606834412	-21713.27304828167	117	0.08105560791705937	0.7350427350427351	0.2766742338251986
YDL225W	-1	-/-	-573.0029499530792	-22262.814884901047	117	0.08097928436911488	0.7350427350427351	0.27695800227014755
YLR105C	-1	-/-	-573.01444709301	-22542.432769298553	117	0.08090310442144873	0.7350427350427351	0.2772417707150965
YMR037C	-1	-/-	-573.0944151878357	-22908.91773533821	117	0.08082706766917293	0.7350427350427351	0.2775255391600454
YNL133C	-1	-/-	-573.1396065950394	-22266.929654359818	117	0.08075117370892018	0.7350427350427351	0.27780930760499434
YOR250C	-1	-/-	-573.2220876216888	-21449.384545087814	117	0.08067542213883677	0.7350427350427351	0.27809307604994327
YLR266C	-1	-/-	-573.3410911560059	-20531.925665974617	117	0.08059981255857544	0.7350427350427351	0.2783768444948922
YPL082C	-1	-/-	-573.465249300003	-21152.508415699005	117	0.08052434456928839	0.7350427350427351	0.27866061293984107
YAL020C	-1	-/-	-573.6933701038361	-20378.51980113983	117	0.08044901777362021	0.7350427350427351	0.27894438138479
YJL072C	-1	-/-	-573.696355342865	-21702.22250342369	117	0.08037383177570094	0.7350427350427351	0.2792281498297389
YGR041W	-1	-/-	-573.6993117332458	-21336.26867711544	117	0.08029878618113913	0.7350427350427351	0.27951191827468785
YDR463W	-1	-/-	-573.7008590698242	-21885.886628746986	117	0.08022388059701492	0.7350427350427351	0.2797956867196368
YPR121W	-1	-/-	-573.7112364768982	-21460.531454324722	117	0.08014911463187326	0.7350427350427351	0.2800794551645857
YOL004W	-1	-/-	-573.8422727584839	-21266.425116181374	117	0.08007448789571694	0.7350427350427351	0.28036322360953464
YOR324C	0	0/-	-573.9514573812485	-36801.44656212628	468	0.08007448789571694	0.7350427350427351	0.28036322360953464
YPR175W	-1	-/-	-573.9612131118774	-22007.27496933937	117	0.08	0.7350427350427351	0.28064699205448357
YGL155W	-1	-/0	-574.0351016521454	-22580.850624084473	117	0.07992565055762081	0.7350427350427351	0.28093076049943244
YBR223C	-1	-/-	-574.0621557235718	-21252.944956302643	117	0.07985143918291551	0.7350427350427351	0.28121452894438137
YDR448W	-1	-/-	-574.1063809394836	-20972.89898812771	117	0.07977736549165121	0.7350427350427351	0.2814982973893303
YDR503C	-1	-/-	-574.120082616806	-21347.98060107231	117	0.07970342910101946	0.7350427350427351	0.2817820658342792
YKR009C	-1	-/-	-574.1975739002228	-23670.72086930275	117	0.07962962962962963	0.7350427350427351	0.28206583427922816
YIL075C	-1	-/-	-574.2661082744598	-22204.867745041847	117	0.07955596669750231	0.7350427350427351	0.2823496027241771
YPR133W-A	-1	-/-	-574.361804485321	-20956.71103143692	117	0.07948243992606285	0.7350427350427351	0.282633371169126
YPL144W	-1	-/0	-574.5443911552429	-21747.405027508736	117	0.07940904893813482	0.7350427350427351	0.28291713961407494
YOR049C	-1	-/-	-574.6641027927399	-21528.939633607864	117	0.07933579335793357	0.7350427350427351	0.2832009080590238
YJL084C	0	0/-	-574.6861970722675	-36335.113730981946	468	0.07933579335793357	0.7350427350427351	0.2832009080590238
YBR279W	-1	-/-	-574.9494369029999	-21411.52104151249	117	0.0792626728110599	0.7350427350427351	0.28348467650397274
YGR212W	-1	-/-	-575.0079822540283	-21747.83739423752	117	0.07918968692449356	0.7350427350427351	0.28376844494892167
YEL037C	-1	-/-	-575.0499150753021	-21591.360599040985	117	0.07911683532658693	0.7350427350427351	0.2840522133938706
YDR265W	-1	-/-	-575.1860182285309	-22963.11927962303	117	0.07904411764705882	0.7350427350427351	0.28433598183881953
YNL116W	-1	-/+	-575.1914041042328	-22466.84309053421	117	0.07897153351698806	0.7350427350427351	0.28461975028376846
YOR363C	-1	-/-	-575.2517409324646	-23340.67464208603	117	0.07889908256880734	0.7350427350427351	0.2849035187287174
YDR141C	-1	-/-	-575.2535531520844	-19997.149520158768	117	0.07882676443629698	0.7350427350427351	0.2851872871736663
YDL074C	-1	-/-	-575.3345248699188	-23611.872463703156	117	0.07875457875457875	0.7350427350427351	0.2854710556186152
YER113C	0	0/-	-575.3906135559082	-37974.42945687473	468	0.07875457875457875	0.7350427350427351	0.2854710556186152
YOR032C	-1	-/-	-575.4146547317505	-21715.961586117744	117	0.07868252516010979	0.7350427350427351	0.2857548240635641
YJL134W	-1	-/-	-575.4509947299957	-21646.462907254696	117	0.07861060329067641	0.7350427350427351	0.28603859250851305
YHR176W	-1	-/-	-575.4888516664505	-21641.148572325706	117	0.07853881278538813	0.7350427350427351	0.286322360953462
YOR069W	-1	-/-	-575.5073394775391	-21876.233286619186	117	0.07846715328467153	0.7350427350427351	0.2866061293984109
YHL019C	-1	-/-	-575.5753110647202	-22443.04549252987	117	0.07839562443026436	0.7350427350427351	0.28688989784335983
YNR026C	-1	-/-	-575.6426416635513	-21932.84699344635	117	0.07832422586520947	0.7350427350427351	0.28717366628830876
YML031W	-1	-/-	-575.7578121423721	-22495.650375843048	117	0.07825295723384895	0.7350427350427351	0.2874574347332577
YBR163W	0	0/-	-575.9071661829948	-38408.38862723112	468	0.07825295723384895	0.7350427350427351	0.2874574347332577
YBR255W	0	0/0	-575.9300027787685	-38148.09400373697	468	0.07825295723384895	0.7350427350427351	0.2874574347332577
YKL166C	-1	-/-	-575.9964935779572	-22269.83770918846	117	0.07818181818181819	0.7350427350427351	0.28774120317820656
YGL005C	-1	-/-	-576.0623381137848	-21831.80908370018	117	0.07811080835603997	0.7350427350427351	0.2880249716231555
YMR021C	-1	-/-	-576.0700182914734	-20360.67566227913	117	0.0780399274047187	0.7350427350427351	0.2883087400681044
YDR067C	0	0/-	-576.2262434363365	-36865.17158828676	468	0.0780399274047187	0.7350427350427351	0.2883087400681044
YBR002C	-1	-/-	-576.3146085739136	-23480.932379841805	117	0.07796917497733455	0.7350427350427351	0.28859250851305335
YNL215W	0	0/-	-576.3560856282711	-37485.310593381524	468	0.07796917497733455	0.7350427350427351	0.28859250851305335
YML107C	-1	-/-	-576.381019115448	-21489.776386976242	117	0.07789855072463768	0.7350427350427351	0.2888762769580023
YPL105C	0	0/-	-576.6861438751221	-37730.04003442824	468	0.07789855072463768	0.7350427350427351	0.2888762769580023
YKL018W	-1	-/-	-576.7239873409271	-22005.069388389587	117	0.07782805429864253	0.7350427350427351	0.2891600454029512
YHR079C-B	-1	-/-	-576.8924975395203	-18672.093307495117	117	0.07775768535262206	0.7350427350427351	0.28944381384790013
YHR101C	0	0/-	-576.8928081691265	-37740.40852639079	468	0.07775768535262206	0.7350427350427351	0.28944381384790013
YLL010C	0	0/-	-576.8991631567478	-34644.35887053609	468	0.07775768535262206	0.7350427350427351	0.28944381384790013
YML112W	-1	-/-	-576.9141774177551	-22323.083930134773	117	0.07768744354110207	0.7350427350427351	0.28972758229284906
YNR007C	-1	-/-	-576.9147654399276	-24719.980081640184	117	0.0776173285198556	0.7350427350427351	0.29001135073779793
YHR200W	-1	-/-	-577.005569934845	-22911.82902097702	117	0.0775473399458972	0.7350427350427351	0.29029511918274686
YBL041W	-1	-/-	-577.0497921705246	-22072.334921002388	117	0.07747747747747748	0.7350427350427351	0.2905788876276958
YPR168W	-1	-/-	-577.0651421546936	-20272.573457717896	117	0.0774077407740774	0.7350427350427351	0.2908626560726447
YGR171C	-1	-/-	-577.1145353317261	-21963.598994612694	117	0.07733812949640288	0.7350427350427351	0.29114642451759365
YEL015W	-1	-/-	-577.222186088562	-22896.577820181847	117	0.07726864330637916	0.7350427350427351	0.2914301929625426
YGR227W	-1	-/-	-577.2235667705536	-20860.494549512863	117	0.07719928186714542	0.7350427350427351	0.2917139614074915
YLR039C	-1	-/-	-577.3031953573227	-21444.52399611473	117	0.07713004484304933	0.7350427350427351	0.29199772985244044
YKR036C	-1	-/-	-577.354071855545	-21775.30804979801	117	0.07706093189964158	0.7350427350427351	0.2922814982973893
YCR096C	0	0/-	-577.4276727437973	-37309.3435921371	468	0.07706093189964158	0.7350427350427351	0.2922814982973893
YDL232W	-1	-/-	-577.5144131183624	-21318.467881441116	117	0.07699194270367055	0.7350427350427351	0.29256526674233824
YKR021W	0	0/-	-577.567303031683	-35936.889849960804	468	0.07699194270367055	0.7350427350427351	0.29256526674233824
YFL036W	-1	-/-	-577.773225069046	-22544.920108437538	117	0.07692307692307693	0.7350427350427351	0.29284903518728717
YPR173C	-1	-/-	-577.7976539134979	-20777.032516002655	117	0.07685433422698838	0.7350427350427351	0.2931328036322361
YDL247W	-1	-/-	-577.8191856145859	-22719.880516648293	117	0.07678571428571429	0.7350427350427351	0.293416572077185
YGL022W	-1	-/-	-577.9220431447029	-22478.62080448866	117	0.0767172167707404	0.7350427350427351	0.29370034052213395
YGR169C	-1	-/-	-577.9581763744354	-22367.117158949375	117	0.0766488413547237	0.7350427350427351	0.2939841089670829
YDR289C	-1	-/-	-577.9904755353928	-22045.582564473152	117	0.07658058771148708	0.7350427350427351	0.2942678774120318
YOL125W	-1	-/-	-577.9987703561783	-23401.542087435722	117	0.07651245551601424	0.7350427350427351	0.2945516458569807
YER108C	-1	-/-	-578.1428806781769	-18731.68746614456	117	0.07644444444444444	0.7350427350427351	0.2948354143019296
YBL089W	0	0/-	-578.1764489114285	-35315.761100143194	468	0.07644444444444444	0.7350427350427351	0.2948354143019296
YDR030C	-1	-/-	-578.1957581043243	-23257.70333480835	117	0.0763765541740675	0.7350427350427351	0.29511918274687854
YNL056W	0	0/-	-578.2896427512169	-37691.01325702667	468	0.0763765541740675	0.7350427350427351	0.29511918274687854
YER115C	0	0/-	-578.3185528963804	-38330.57359029353	468	0.0763765541740675	0.7350427350427351	0.29511918274687854
YGL194C	-1	-/-	-578.3385350704193	-21310.12782752514	117	0.07630878438331855	0.7350427350427351	0.29540295119182747
YGL211W	-1	-/-	-578.3575004339218	-23415.41330385208	117	0.07624113475177305	0.7350427350427351	0.2956867196367764
YGR135W	-1	-/-	-578.4720802307129	-22653.999356985092	117	0.07617360496014172	0.7350427350427351	0.2959704880817253
YIR004W	-1	-/-	-578.4722208976746	-22536.688615441322	117	0.07610619469026549	0.7350427350427351	0.29625425652667425
YOR259C	-1	-/-	-578.5008642673492	-21788.23700284958	117	0.07603890362511052	0.7350427350427351	0.2965380249716232
YLR047C	-1	-/-	-578.5876498222351	-21910.85407602787	117	0.07597173144876325	0.7350427350427351	0.29682179341657206
YGL090W	-1	-/-	-578.6227629184723	-20621.459089636803	117	0.07590467784642542	0.7350427350427351	0.297105561861521
YIL143C	-1	-/-	-578.7620853185654	-22011.53055894375	117	0.07583774250440917	0.7350427350427351	0.2973893303064699
YCR052W	-1	-/-	-578.7933230400085	-21923.867666125298	117	0.07577092511013216	0.7350427350427351	0.29767309875141884
YML062C	-1	-/-	-578.8513550758362	-22109.468764781952	117	0.07570422535211267	0.7350427350427351	0.29795686719636777
YBR120C	0	0/-	-578.8996983468533	-38786.0724850446	468	0.07570422535211267	0.7350427350427351	0.29795686719636777
YBR272C	-1	-/-	-578.9253573417664	-23277.53075194359	117	0.07563764291996482	0.7350427350427351	0.2982406356413167
YNL323W	-1	-/-	-579.0075626373291	-20590.354815721512	117	0.07557117750439367	0.7350427350427351	0.2985244040862656
YDR392W	-1	-/-	-579.0191657543182	-21796.920842170715	117	0.07550482879719052	0.7350427350427351	0.29880817253121456
YJR090C	-1	-/-	-579.1226615905762	-21601.37891125679	117	0.07543859649122807	0.7350427350427351	0.29909194097616343
YDR390C	0	0/-	-579.129371970892	-36691.29947209358	468	0.07543859649122807	0.7350427350427351	0.29909194097616343
YER031C	-1	-/-	-579.1318514347076	-22438.296838521957	117	0.07537248028045573	0.7350427350427351	0.29937570942111236
YDL140C	-1	-/-	-579.4408285617828	-20846.91972374916	117	0.07530647985989491	0.7350427350427351	0.2996594778660613
YLL015W	-1	-/-	-579.4552997350693	-21993.16327226162	117	0.0752405949256343	0.7350427350427351	0.2999432463110102
YBR058C	-1	-/-	-579.571700334549	-20533.116568803787	117	0.07517482517482517	0.7350427350427351	0.30022701475595914
YKL135C	-1	-/-	-579.594348192215	-21711.549377679825	117	0.07510917030567686	0.7350427350427351	0.30051078320090807
YDR096W	-1	-/-	-579.7458798885345	-23871.7757563591	117	0.07504363001745201	0.7350427350427351	0.300794551645857
YGL129C	-1	-/-	-579.7644147872925	-21916.19807112217	117	0.07497820401046207	0.7350427350427351	0.30107832009080593
YPL157W	-1	-/-	-579.8040704727173	-23064.38283753395	117	0.07491289198606271	0.7350427350427351	0.3013620885357548
YNR075W	-1	-/-	-579.8730771541595	-20634.711945295334	117	0.07484769364664925	0.7350427350427351	0.30164585698070373
YLR310C	-1	-/-	-579.9160168170929	-21202.323735833168	117	0.07478260869565218	0.7350427350427351	0.30192962542565266
YBR033W	0	0/-	-579.917433321476	-37158.76187455654	468	0.07478260869565218	0.7350427350427351	0.30192962542565266
YMR282C	0	0/-	-580.057751595974	-36284.01004830003	468	0.07478260869565218	0.7350427350427351	0.30192962542565266
YBR020W	-1	-/-	-580.1056482791901	-20764.354165911674	117	0.07471763683753258	0.7350427350427351	0.3022133938706016
YER142C	-1	-/-	-580.1583724021912	-23920.21381700039	117	0.07465277777777778	0.7350427350427351	0.3024971623155505
YEL062W	-1	-/-	-580.1982157230377	-21498.6659386158	117	0.0745880312228968	0.7350427350427351	0.30278093076049944
YNL329C	-1	-/-	-580.2472610473633	-21895.586890220642	117	0.07452339688041594	0.7350427350427351	0.3030646992054484
YOR087W	-1	-/-	-580.2904621362686	-22266.049485325813	117	0.07445887445887446	0.7350427350427351	0.3033484676503973
YDL107W	0	0/-	-580.3656774759293	-38272.117419451475	468	0.07445887445887446	0.7350427350427351	0.3033484676503973
YOR148C	-1	-/-	-580.4215025305748	-22455.506100714207	117	0.07439446366782007	0.7350427350427351	0.3036322360953462
YGL190C	-1	-/+	-580.472215294838	-22173.508832216263	117	0.07433016421780467	0.7350427350427351	0.3039160045402951
YJR083C	-1	-/0	-580.4912407398224	-21784.038613557816	117	0.07426597582037997	0.7350427350427351	0.30419977298524403
YIL147C	-1	-/-	-580.5427701473236	-21399.310902237892	117	0.07420189818809318	0.7350427350427351	0.30448354143019296
YEL051W	-1	-/-	-580.6075465679169	-22480.304869174957	117	0.07413793103448275	0.7350427350427351	0.3047673098751419
YGL259W	0	0/0	-580.7712922990322	-37759.992835476995	468	0.07413793103448275	0.7350427350427351	0.3047673098751419
YDL239C	0	0/-	-580.9455921947956	-39655.71659447253	468	0.07413793103448275	0.7350427350427351	0.3047673098751419
YFL013C	-1	-/-	-580.9734435081482	-23122.32391512394	117	0.07407407407407407	0.7350427350427351	0.3050510783200908
YDL059C	-1	-/-	-580.9798927307129	-21722.11714720726	117	0.07401032702237521	0.7350427350427351	0.30533484676503975
YJL019W	1	+/+	-581.0049204826355	-22456.2559145689	116	0.07480653482373173	0.7435897435897436	0.30533484676503975
YJR050W	-1	-/-	-581.1037276983261	-21772.87900555134	117	0.07474226804123711	0.7435897435897436	0.3056186152099887
YMR285C	-1	-/-	-581.2946642637253	-23667.616077542305	117	0.07467811158798283	0.7435897435897436	0.30590238365493755
YIL099W	0	0/-	-581.3557766918093	-38468.77878718451	468	0.07467811158798283	0.7435897435897436	0.30590238365493755
YBR257W	-1	-/-	-581.3721420764923	-23108.750066280365	117	0.07461406518010291	0.7435897435897436	0.3061861520998865
YBR270C	0	0/-	-581.4467303454876	-38020.7306034565	468	0.07461406518010291	0.7435897435897436	0.3061861520998865
YNL289W	0	0/-	-581.5358554720879	-36532.845334380865	468	0.07461406518010291	0.7435897435897436	0.3061861520998865
YFL033C	-1	-/-	-581.5732412338257	-22643.77269101143	117	0.07455012853470437	0.7435897435897436	0.3064699205448354
YLR055C	-1	-/-	-581.5804657936096	-21748.603146910667	117	0.07448630136986302	0.7435897435897436	0.30675368898978433
YDR510W	0	0/-	-581.7220211625099	-36809.917306512594	468	0.07448630136986302	0.7435897435897436	0.30675368898978433
YPL099C	0	0/-	-581.763096511364	-35455.82325541973	468	0.07448630136986302	0.7435897435897436	0.30675368898978433
YDR451C	-1	-/-	-581.8588547706604	-22494.09716629982	117	0.07442258340461934	0.7435897435897436	0.30703745743473326
YJL037W	0	0/-	-581.8764127492905	-38302.86340258783	468	0.07442258340461934	0.7435897435897436	0.30703745743473326
YLR260W	-1	-/-	-581.9247751235962	-22263.85612344742	117	0.07435897435897436	0.7435897435897436	0.3073212258796822
YGR238C	-1	-/-	-581.9745020866394	-22649.32003712654	117	0.07429547395388557	0.7435897435897436	0.3076049943246311
YAL041W	-1	-/-	-581.9815576076508	-21305.735323667526	117	0.07423208191126279	0.7435897435897436	0.30788876276958005
YFR043C	0	0/0	-582.0187289118767	-35439.357627123594	468	0.07423208191126279	0.7435897435897436	0.30788876276958005
YMR199W	-1	-/-	-582.1268564462662	-22158.252810120583	117	0.0741687979539642	0.7435897435897436	0.3081725312145289
YML043C	-1	-/-	-582.2059009075165	-23213.40421462059	117	0.07410562180579217	0.7435897435897436	0.30845629965947785
YNL164C	-1	-/+	-582.2964401245117	-22775.51408290863	117	0.07404255319148936	0.7435897435897436	0.3087400681044268
YNL311C	-1	-/-	-582.4054923057556	-21951.005889236927	117	0.07397959183673469	0.7435897435897436	0.3090238365493757
YKL072W	0	0/0	-582.4353564381599	-37636.180847764015	468	0.07397959183673469	0.7435897435897436	0.3090238365493757
YBR160W	-1	-/+	-582.5740041732788	-22916.386828541756	117	0.07391673746813934	0.7435897435897436	0.30930760499432464
YKR044W	0	0/-	-582.622352540493	-38451.06532981992	468	0.07391673746813934	0.7435897435897436	0.30930760499432464
YDL092W	-1	-/-	-582.6256260871887	-22807.389366865158	117	0.07385398981324279	0.7435897435897436	0.30959137343927357
YOR110W	-1	-/-	-582.6356078386307	-21811.843245387077	117	0.0737913486005089	0.7435897435897436	0.3098751418842225
YCR091W	-1	-/-	-582.6580221652985	-22323.483232855797	117	0.07372881355932204	0.7435897435897436	0.3101589103291714
YLL050C	-1	-/-	-582.7419865131378	-21966.649214029312	117	0.07366638441998306	0.7435897435897436	0.3104426787741203
YMR079W	-1	-/-	-582.9105706214905	-23607.22742486	117	0.07360406091370558	0.7435897435897436	0.3107264472190692
YDR376W	-1	-/-	-582.9199223518372	-21111.337656140327	117	0.073541842772612	0.7435897435897436	0.31101021566401815
YIL138C	-1	-/-	-583.0571329593658	-22063.85887527466	117	0.07347972972972973	0.7435897435897436	0.3112939841089671
YDR480W	-1	-/-	-583.1406437158585	-22525.8028717041	117	0.07341772151898734	0.7435897435897436	0.311577752553916
YBR106W	-1	-/-	-583.2377955913544	-24970.917798280716	117	0.0733558178752108	0.7435897435897436	0.31186152099886494
YOR104W	0	0/0	-583.3243260681629	-36769.95404481888	468	0.0733558178752108	0.7435897435897436	0.31186152099886494
YIL016W	-1	-/-	-583.3415318727493	-22743.921147823334	117	0.07329401853411963	0.7435897435897436	0.31214528944381387
YLR097C	-1	-/-	-583.3569664955139	-23224.740482091904	117	0.07323232323232323	0.7435897435897436	0.3124290578887628
YHR086W	-1	-/-	-583.3635852336884	-22870.630195617676	117	0.07317073170731707	0.7435897435897436	0.31271282633371167
YGL232W	-1	-/-	-583.3717336654663	-22307.909645795822	117	0.073109243697479	0.7435897435897436	0.3129965947786606
YDL214C	0	0/-	-583.451135456562	-36677.06084686518	468	0.073109243697479	0.7435897435897436	0.3129965947786606
YNL108C	0	0/0	-583.5365088582039	-37966.061323434114	468	0.073109243697479	0.7435897435897436	0.3129965947786606
YML077W	-1	-/-	-583.5929269790649	-23705.809554338455	117	0.07304785894206549	0.7435897435897436	0.3132803632236095
YFR002W	-1	-/-	-583.5963733196259	-22541.008071303368	117	0.07298657718120806	0.7435897435897436	0.31356413166855845
YHR027C	-1	-/-	-583.7928121089935	-21581.49072420597	117	0.07292539815590947	0.7435897435897436	0.3138479001135074
YDR410C	0	0/-	-583.8550994992256	-36648.65732116997	468	0.07292539815590947	0.7435897435897436	0.3138479001135074
YJL071W	-1	-/0	-583.9441199302673	-21337.47800564766	117	0.0728643216080402	0.7435897435897436	0.3141316685584563
YMR281W	-1	-/-	-584.2417507171631	-22847.115760922432	117	0.07280334728033473	0.7435897435897436	0.31441543700340524
YDR027C	-1	-/-	-584.2426519393921	-22469.744366407394	117	0.07274247491638795	0.7435897435897436	0.31469920544835417
YGL092W	-1	-/-	-584.2611050605774	-22149.15692269802	117	0.07268170426065163	0.7435897435897436	0.31498297389330304
YPR007C	1	+/+	-584.3586122989655	-22973.142822504044	116	0.07345575959933222	0.7521367521367521	0.31498297389330304
YGR060W	-1	-/-	-584.3638484477997	-22365.242650687695	117	0.07339449541284404	0.7521367521367521	0.31526674233825197
YBR282W	0	0/-	-584.4874306321144	-37829.959031283855	468	0.07339449541284404	0.7521367521367521	0.31526674233825197
YOL108C	-1	-/-	-584.669754743576	-22976.8258446455	117	0.07333333333333333	0.7521367521367521	0.3155505107832009
YHR207C	0	0/-	-584.6770685911179	-36178.48600450158	468	0.07333333333333333	0.7521367521367521	0.3155505107832009
YLR138W	-1	-/-	-584.7011561393738	-21633.775881290436	117	0.07327227310574522	0.7521367521367521	0.31583427922814983
YBR290W	-1	-/-	-584.7584109306335	-23147.38901385665	117	0.07321131447587355	0.7521367521367521	0.31611804767309876
YIL120W	-1	-/-	-584.7829676866531	-22590.92599618435	117	0.07315045719035744	0.7521367521367521	0.3164018161180477
YDR527W	-1	-/-	-584.8189582824707	-23072.84122490883	117	0.07308970099667775	0.7521367521367521	0.3166855845629966
YOL038W	-1	-/-	-584.9857897758484	-22696.11166012287	117	0.07302904564315353	0.7521367521367521	0.31696935300794554
YDL161W	-1	-/-	-585.027163028717	-22665.56352210045	117	0.07296849087893864	0.7521367521367521	0.3172531214528944
YLR014C	-1	-/-	-585.033037185669	-21735.53658348322	117	0.07290803645401822	0.7521367521367521	0.31753688989784334
YLR398C	-1	-/-	-585.1324636936188	-23017.455796837807	117	0.0728476821192053	0.7521367521367521	0.3178206583427923
YOL105C	-1	-/-	-585.1326591968536	-20881.707451939583	117	0.07278742762613731	0.7521367521367521	0.3181044267877412
YDR469W	-1	-/-	-585.1881283521652	-22157.942927122116	117	0.07272727272727272	0.7521367521367521	0.31838819523269013
YCL055W	-1	-/-	-585.2254412174225	-22813.19176840782	117	0.0726672171758877	0.7521367521367521	0.31867196367763906
YBR077C	-1	-/-	-585.3124248981476	-22825.62250328064	117	0.07260726072607261	0.7521367521367521	0.318955732122588
YHR041C	-1	-/-	-585.3151612281799	-21610.368932008743	117	0.07254740313272877	0.7521367521367521	0.3192395005675369
YKL139W	-1	-/-	-585.3192546367645	-22084.523413062096	117	0.07248764415156507	0.7521367521367521	0.3195232690124858
YBR102C	-1	-/-	-585.3771994113922	-22217.04403567314	117	0.07242798353909465	0.7521367521367521	0.3198070374574347
YAR042W	-1	-/-	-585.4013464450836	-21312.357306957245	117	0.07236842105263158	0.7521367521367521	0.32009080590238365
YLR010C	-1	-/-	-585.5772840976715	-21337.033910751343	117	0.07230895645028759	0.7521367521367521	0.3203745743473326
YMR004W	-1	-/-	-585.6405460834503	-23399.26682496071	117	0.0722495894909688	0.7521367521367521	0.3206583427922815
YDR337W	-1	-/-	-585.6895577907562	-24148.720988869667	117	0.07219031993437244	0.7521367521367521	0.32094211123723043
YLR417W	-1	-/-	-585.7478847503662	-21606.267278552055	117	0.07213114754098361	0.7521367521367521	0.32122587968217936
YMR201C	-1	-/-	-586.0003995895386	-23220.650289297104	117	0.07207207207207207	0.7521367521367521	0.3215096481271283
YBL032W	-1	-/-	-586.2175118923187	-23429.879439130425	117	0.07201309328968904	0.7521367521367521	0.32179341657207716
YKR087C	-1	-/-	-586.2259819507599	-21564.53601193428	117	0.07195421095666395	0.7521367521367521	0.3220771850170261
YER114C	-1	-/-	-586.4497327804565	-22471.847360372543	117	0.0718954248366013	0.7521367521367521	0.322360953461975
YNL270C	-1	-/-	-586.467869758606	-20655.01423585415	117	0.07183673469387755	0.7521367521367521	0.32264472190692395
YHR171W	-1	-/-	-586.481874704361	-23812.021610975266	117	0.07177814029363784	0.7521367521367521	0.3229284903518729
YHR206W	-1	-/-	-586.5065042972565	-22160.540746808052	117	0.07171964140179299	0.7521367521367521	0.3232122587968218
YLR335W	-1	-/-	-586.5581510066986	-22638.467169880867	117	0.07166123778501629	0.7521367521367521	0.32349602724177073
YBR251W	0	0/-	-586.5623713731766	-37854.94137877226	468	0.07166123778501629	0.7521367521367521	0.32349602724177073
YJR126C	-1	-/-	-586.6141314506531	-21917.3473880291	117	0.07160292921074043	0.7521367521367521	0.32377979568671966
YML114C	-1	-/-	-586.7949492931366	-21876.582593798637	117	0.07154471544715447	0.7521367521367521	0.32406356413166854
YNL261W	-1	-/-	-586.9083425998688	-21977.947829723358	117	0.07148659626320066	0.7521367521367521	0.32434733257661746
YDR092W	-1	-/-	-587.0833261013031	-22230.409091234207	117	0.07142857142857142	0.7521367521367521	0.3246311010215664
YKR031C	-1	-/-	-587.1053013801575	-22233.09014058113	117	0.07137064071370641	0.7521367521367521	0.3249148694665153
YMR289W	0	0/-	-587.2567921280861	-37413.98689839244	468	0.07137064071370641	0.7521367521367521	0.3249148694665153
YNR031C	-1	-/-	-587.2867941856384	-21559.656914830208	117	0.0713128038897893	0.7521367521367521	0.32519863791146425
YAL055W	-1	-/-	-587.3638570308685	-23165.42973586917	117	0.07125506072874493	0.7521367521367521	0.3254824063564132
YOR357C	0	0/-	-587.4291352927685	-36642.93057268858	468	0.07125506072874493	0.7521367521367521	0.3254824063564132
YLL049W	0	0/-	-587.4878223836422	-37104.77780497074	468	0.07125506072874493	0.7521367521367521	0.3254824063564132
YOL031C	-1	-/-	-587.5047559738159	-23223.806821227074	117	0.07119741100323625	0.7521367521367521	0.3257661748013621
YNL148C	-1	-/-	-587.5147860050201	-20636.9762942791	117	0.07113985448666128	0.7521367521367521	0.32604994324631104
YAL067C	0	0/-	-587.5662224218249	-37215.70851738006	468	0.07113985448666128	0.7521367521367521	0.32604994324631104
YLR427W	-1	-/-	-587.6367185115814	-21457.51474261284	117	0.07108239095315025	0.7521367521367521	0.3263337116912599
YOL146W	-1	-/-	-587.6764693260193	-21913.759493231773	117	0.07102502017756256	0.7521367521367521	0.32661748013620884
YNL253W	-1	-/-	-587.7158107757568	-22234.84473800659	117	0.07096774193548387	0.7521367521367521	0.32690124858115777
YOR388C	-1	-/-	-587.7316706180573	-21592.469393491745	117	0.07091055600322321	0.7521367521367521	0.3271850170261067
YOR193W	-1	-/-	-587.772349357605	-21255.93131482601	117	0.07085346215780998	0.7521367521367521	0.3274687854710556
YNL271C	-1	-/-	-587.7742364406586	-22109.181607961655	117	0.07079646017699115	0.7521367521367521	0.32775255391600455
YOR106W	-1	-/-	-587.8023836612701	-22103.482057094574	117	0.0707395498392283	0.7521367521367521	0.3280363223609535
YIL095W	-1	-/-	-587.9299018383026	-21273.422933220863	117	0.07068273092369477	0.7521367521367521	0.3283200908059024
YML023C	-1	-/-	-588.1024458408356	-22253.609593987465	117	0.07062600321027288	0.7521367521367521	0.3286038592508513
YMR161W	-1	-/-	-588.1387495994568	-22059.520585656166	117	0.07056936647955092	0.7521367521367521	0.3288876276958002
YNL121C	-1	-/-	-588.1678574085236	-22652.761683106422	117	0.07051282051282051	0.7521367521367521	0.32917139614074914
YPL032C	-1	-/-	-588.1809520721436	-21731.158673644066	117	0.07045636509207366	0.7521367521367521	0.32945516458569807
YGR095C	-1	-/-	-588.2997446060181	-24159.37257385254	117	0.0704	0.7521367521367521	0.329738933030647
YHL038C	-1	-/-	-588.3584589958191	-20718.060823202133	117	0.07034372501998401	0.7521367521367521	0.3300227014755959
YOR112W	-1	-/-	-588.3925266265869	-22056.051143169403	117	0.07028753993610223	0.7521367521367521	0.33030646992054485
YER151C	-1	-/-	-588.5358920097351	-22301.21590948105	117	0.07023144453312051	0.7521367521367521	0.3305902383654938
YLR016C	-1	-/-	-588.5760791301727	-20734.151705026627	117	0.07017543859649122	0.7521367521367521	0.33087400681044266
YER171W	-1	-/-	-588.6689231395721	-22911.38542819023	117	0.0701195219123506	0.7521367521367521	0.3311577752553916
YER028C	-1	-/-	-588.8415843248367	-22413.478167772293	117	0.07006369426751592	0.7521367521367521	0.3314415437003405
YER060W-A	0	0/-	-588.8802996277809	-35321.917500793934	468	0.07006369426751592	0.7521367521367521	0.3314415437003405
YPL140C	-1	-/-	-589.1157488822937	-23023.91981059313	117	0.07000795544948289	0.7521367521367521	0.33172531214528944
YHR132C	0	0/-	-589.1449485719204	-36425.10148614645	468	0.07000795544948289	0.7521367521367521	0.33172531214528944
YBR188C	-1	-/-	-589.2064318656921	-22375.083254098892	117	0.06995230524642289	0.7521367521367521	0.33200908059023837
YJL077C	0	0/0	-589.243894547224	-37188.078430235386	468	0.06995230524642289	0.7521367521367521	0.33200908059023837
YOR066W	0	0/-	-589.3046812415123	-37148.30238670111	468	0.06995230524642289	0.7521367521367521	0.33200908059023837
YBR129C	-1	-/-	-589.408224105835	-22075.764964580536	117	0.0698967434471803	0.7521367521367521	0.3322928490351873
YBL084C	1	+/+	-589.43807554245	-21613.995813012123	116	0.07063492063492063	0.7606837606837606	0.3322928490351873
YOR094W	-1	-/-	-589.5329883098602	-22294.428855895996	117	0.07057890563045202	0.7606837606837606	0.3325766174801362
YMR113W	-1	-/0	-589.6012835502625	-22057.312783241272	117	0.0705229793977813	0.7606837606837606	0.33286038592508516
YDR405W	0	0/-	-589.6032090187073	-38578.8357770741	468	0.0705229793977813	0.7606837606837606	0.33286038592508516
YER170W	0	0/-	-589.6662058085203	-38765.087225452065	468	0.0705229793977813	0.7606837606837606	0.33286038592508516
YPR103W	-1	-/-	-589.7716119289398	-22512.749290943146	117	0.07046714172604909	0.7606837606837606	0.33314415437003403
YLR200W	-1	-/-	-589.7995824813843	-23875.180193901062	117	0.07041139240506329	0.7606837606837606	0.33342792281498296
YLR337C	-1	-/-	-589.8002986907959	-21422.18986618519	117	0.07035573122529644	0.7606837606837606	0.3337116912599319
YCR065W	-1	-/-	-589.8298658132553	-22628.75251019001	117	0.0703001579778831	0.7606837606837606	0.3339954597048808
YER190W	-1	-/-	-589.8765013217926	-20057.13737988472	117	0.0702446724546172	0.7606837606837606	0.33427922814982974
YPR086W	-1	-/-	-589.9321804046631	-21754.155155301094	117	0.07018927444794952	0.7606837606837606	0.33456299659477867
YPR029C	-1	-/-	-589.9809403419495	-21898.17114186287	117	0.07013396375098503	0.7606837606837606	0.3348467650397276
YNL136W	-1	-/-	-590.1150362491608	-21687.620712518692	117	0.07007874015748032	0.7606837606837606	0.33513053348467653
YHR017W	0	0/0	-590.1173696219921	-37287.127867631614	468	0.07007874015748032	0.7606837606837606	0.33513053348467653
YER107C	-1	-/-	-590.1538438796997	-22758.83442556858	117	0.07002360346184107	0.7606837606837606	0.3354143019296254
YLR451W	-1	-/-	-590.1785773038864	-21965.128196954727	117	0.0699685534591195	0.7606837606837606	0.33569807037457433
YOR018W	-1	-/-	-590.195070028305	-22012.781391859055	117	0.06991358994501179	0.7606837606837606	0.33598183881952326
YOR001W	-1	-/-	-590.2671520709991	-24114.04093003273	117	0.06985871271585557	0.7606837606837606	0.3362656072644722
YAL056W	-1	-/-	-590.3531930446625	-22333.6420481205	117	0.06980392156862746	0.7606837606837606	0.3365493757094211
YML068W	0	0/-	-590.4340378046036	-36903.77071630955	468	0.06980392156862746	0.7606837606837606	0.3365493757094211
YBL047C	-1	-/-	-590.4686388969421	-22569.47341787815	117	0.06974921630094044	0.7606837606837606	0.33683314415437005
YLR437C	0	0/0	-590.4835081100464	-38491.653614062816	468	0.06974921630094044	0.7606837606837606	0.33683314415437005
YKR027W	-1	-/-	-590.5161974430084	-21694.578046798706	117	0.0696945967110415	0.7606837606837606	0.337116912599319
YDR123C	-1	-/-	-590.5624107122421	-20987.044988632202	117	0.06964006259780908	0.7606837606837606	0.3374006810442679
YCL031C	-1	-/-	-590.5850566625595	-23343.89862346649	117	0.06958561376075059	0.7606837606837606	0.3376844494892168
YJR013W	-1	-/-	-590.7204833030701	-22567.465485334396	117	0.06953125	0.7606837606837606	0.3379682179341657
YIL169C	0	0/-	-590.73758071661	-35553.82207804918	468	0.06953125	0.7606837606837606	0.3379682179341657
YNL091W	-1	-/-	-590.7738437652588	-23103.456817626953	117	0.06947697111631537	0.7606837606837606	0.33825198637911463
YDR319C	0	0/-	-590.8301464319229	-38043.841403484344	468	0.06947697111631537	0.7606837606837606	0.33825198637911463
YKL006C-A	-1	-/-	-590.893516421318	-21780.490134119987	117	0.06942277691107644	0.7606837606837606	0.33853575482406356
YGL021W	-1	-/-	-590.9390099048615	-22828.765010237694	117	0.06936866718628215	0.7606837606837606	0.3388195232690125
YHR079C	-1	-/-	-590.96852684021	-21625.750178575516	117	0.06931464174454828	0.7606837606837606	0.3391032917139614
YML001W	-1	-/-	-590.9888219833374	-22145.31215572357	117	0.06926070038910506	0.7606837606837606	0.33938706015891035
YDR162C	-1	-/-	-591.1062042713165	-22879.679299354553	117	0.06920684292379471	0.7606837606837606	0.3396708286038593
YOR253W	-1	-/-	-591.1137971878052	-22990.48943209648	117	0.06915306915306915	0.7606837606837606	0.33995459704880815
YOR151C	-1	-/-	-591.2788226604462	-23076.74565255642	117	0.06909937888198758	0.7606837606837606	0.3402383654937571
YJL204C	-1	-/-	-591.2948572635651	-22793.788481116295	117	0.06904577191621412	0.7606837606837606	0.340522133938706
YJL106W	-1	-/-	-591.4072351455688	-22102.58995115757	117	0.06899224806201551	0.7606837606837606	0.34080590238365494
YOR165W	0	0/-	-591.4611087441444	-37450.982831299305	468	0.06899224806201551	0.7606837606837606	0.34080590238365494
YGR005C	-1	-/-	-591.5371369123459	-22708.87543642521	117	0.06893880712625872	0.7606837606837606	0.34108967082860386
YPL151C	-1	-/-	-591.7099387645721	-22003.60041952133	117	0.06888544891640867	0.7606837606837606	0.3413734392735528
YNL118C	-1	-/-	-591.7279145717621	-21238.622005224228	117	0.06883217324052592	0.7606837606837606	0.3416572077185017
YDR135C	-1	-/-	-591.7478799819946	-21281.124449133873	117	0.0687789799072643	0.7606837606837606	0.34194097616345065
YGR092W	-1	-/-	-591.7629389762878	-21833.897047519684	117	0.06872586872586872	0.7606837606837606	0.3422247446083995
YHR074W	-1	-/-	-591.7655700445175	-22232.198367118835	117	0.06867283950617284	0.7606837606837606	0.34250851305334845
YER059W	0	0/-	-591.7963089048862	-36977.436038300395	468	0.06867283950617284	0.7606837606837606	0.34250851305334845
YGL020C	-1	-/-	-591.8536942005157	-22343.444321393967	117	0.06861989205859677	0.7606837606837606	0.3427922814982974
YJR075W	0	0/-	-591.9502609372139	-39504.69689232111	468	0.06861989205859677	0.7606837606837606	0.3427922814982974
YAR007C	-1	-/-	-591.9925146102905	-23126.081714868546	117	0.06856702619414484	0.7606837606837606	0.3430760499432463
YGL002W	0	0/-	-592.007052063942	-37126.438635244966	468	0.06856702619414484	0.7606837606837606	0.3430760499432463
YHR135C	-1	-/-	-592.0654072761536	-21469.80215907097	117	0.06851424172440339	0.7606837606837606	0.34335981838819524
YBR045C	0	0/-	-592.0950345993042	-38789.90185175091	468	0.06851424172440339	0.7606837606837606	0.34335981838819524
YJL112W	-1	-/-	-592.1441307067871	-22829.690933942795	117	0.06846153846153846	0.7606837606837606	0.34364358683314417
YEL003W	-1	-/-	-592.2392868995667	-23325.00055861473	117	0.06840891621829362	0.7606837606837606	0.3439273552780931
YAR035W	-1	-/-	-592.2771034240723	-23841.172056555748	117	0.06835637480798772	0.7606837606837606	0.344211123723042
YOL072W	-1	-/-	-592.4098451137543	-21228.103955745697	117	0.06830391404451266	0.7606837606837606	0.3444948921679909
YLR148W	-1	-/-	-592.4441564083099	-21168.91514968872	117	0.06825153374233128	0.7606837606837606	0.3447786606129398
YOR358W	0	0/-	-592.5225427150726	-37904.9294578284	468	0.06825153374233128	0.7606837606837606	0.3447786606129398
YDR229W	0	0/-	-592.634317278862	-37078.879596590996	468	0.06825153374233128	0.7606837606837606	0.3447786606129398
YDL076C	-1	-/-	-592.714289188385	-23225.782890558243	117	0.0681992337164751	0.7606837606837606	0.34506242905788875
YKL113C	-1	-/-	-592.7454866170883	-23072.499817728996	117	0.0681470137825421	0.7606837606837606	0.3453461975028377
YOL138C	-1	-/-	-592.7786858081818	-22370.51418042183	117	0.06809487375669472	0.7606837606837606	0.3456299659477866
YER159C	-1	-/-	-592.845411658287	-23253.83023059368	117	0.06804281345565749	0.7606837606837606	0.34591373439273554
YGL144C	-1	-/-	-592.8455102443695	-22069.72208046913	117	0.06799083269671505	0.7606837606837606	0.34619750283768447
YJL044C	0	0/0	-593.0033180713654	-35661.55766957998	468	0.06799083269671505	0.7606837606837606	0.34619750283768447
YPL120W	-1	-/-	-593.0035848617554	-23629.301443696022	117	0.06793893129770992	0.7606837606837606	0.3464812712826334
YGR222W	-1	-/-	-593.006808757782	-22285.9231197834	117	0.06788710907704043	0.7606837606837606	0.34676503972758227
YPR094W	-1	-/-	-593.0202046632767	-22262.987843990326	117	0.06783536585365854	0.7606837606837606	0.3470488081725312
YIR006C	-1	-/-	-593.0427339076996	-20670.00067806244	117	0.06778370144706779	0.7606837606837606	0.3473325766174801
YOL006C	1	+/+	-593.0436820983887	-23340.69333744049	116	0.0684931506849315	0.7692307692307693	0.3473325766174801
YBR229C	0	0/-	-593.0526018738747	-36283.87106178515	468	0.0684931506849315	0.7692307692307693	0.3473325766174801
YLR119W	-1	-/-	-593.0735683441162	-23021.783214211464	117	0.06844106463878327	0.7692307692307693	0.34761634506242906
YOL021C	-1	-/-	-593.0825862884521	-23614.969787716866	117	0.06838905775075987	0.7692307692307693	0.347900113507378
YBL039W-B	0	0/0	-593.1417198777199	-32472.23421382904	468	0.06838905775075987	0.7692307692307693	0.347900113507378
YIL031W	-1	-/+	-593.1609020233154	-22011.78123307228	117	0.0683371298405467	0.7692307692307693	0.3481838819523269
YOR320C	-1	-/-	-593.2007411718369	-21788.22173988819	117	0.06828528072837632	0.7692307692307693	0.34846765039727584
YIL008W	-1	-/-	-593.2098649740219	-25279.990219712257	117	0.06823351023502654	0.7692307692307693	0.34875141884222477
YOR188W	-1	-/0	-593.2495926618576	-22658.656567573547	117	0.06818181818181818	0.7692307692307693	0.34903518728717364
YHR034C	-1	-/-	-593.2987682819366	-22775.03878211975	117	0.06813020439061317	0.7692307692307693	0.34931895573212257
YGR007W	-1	-/-	-593.3524956703186	-23355.31796479225	117	0.0680786686838124	0.7692307692307693	0.3496027241770715
YGR154C	0	0/-	-593.3772112727165	-38656.26591208577	468	0.0680786686838124	0.7692307692307693	0.3496027241770715
YKL132C	0	0/0	-593.4251223802567	-36733.367830097675	468	0.0680786686838124	0.7692307692307693	0.3496027241770715
YDR385W	-1	-/-	-593.498152256012	-23248.10489177704	117	0.06802721088435375	0.7692307692307693	0.34988649262202043
YKL200C	-1	-/-	-593.5450692176819	-19267.855266332626	117	0.06797583081570997	0.7692307692307693	0.35017026106696936
YLR262C-A	0	0/-	-593.5774094462395	-37256.518021047115	468	0.06797583081570997	0.7692307692307693	0.35017026106696936
YML060W	-1	-/-	-593.6003081798553	-25090.530022740364	117	0.06792452830188679	0.7692307692307693	0.3504540295119183
YMR233W	0	0/-	-593.6082855202258	-38320.491174105555	468	0.06792452830188679	0.7692307692307693	0.3504540295119183
YOR322C	-1	-/-	-593.6584346294403	-21296.40028178692	117	0.06787330316742081	0.7692307692307693	0.3507377979568672
YBR100W	-1	-/+	-593.6799988746643	-19000.650713205338	117	0.06782215523737754	0.7692307692307693	0.35102156640181614
YML085C	1	+/+	-593.696444272995	-22853.377844572067	116	0.06852409638554217	0.7777777777777778	0.35102156640181614
YBR288C	-1	-/-	-593.7427580356598	-22595.42578125	117	0.06847253574115876	0.7777777777777778	0.351305334846765
YOR076C	-1	-/-	-593.7601182460785	-22238.872396826744	117	0.06842105263157895	0.7777777777777778	0.35158910329171394
YDR062W	-1	-/-	-593.7831275463104	-21829.39682149887	117	0.06836964688204357	0.7777777777777778	0.3518728717366629
YBR084C-A	0	0/-	-593.8253412246704	-38615.89180830121	468	0.06836964688204357	0.7777777777777778	0.3518728717366629
YBR171W	-1	-/-	-593.8729083538055	-22792.076378583908	117	0.06831831831831832	0.7777777777777778	0.3521566401816118
YMR225C	-1	-/-	-593.9442393779755	-22155.163333654404	117	0.06826706676669167	0.7777777777777778	0.35244040862656073
YDR228C	-1	-/-	-594.0164473056793	-21804.785545945168	117	0.068215892053973	0.7777777777777778	0.35272417707150966
YDL135C	-1	-/-	-594.0417587757111	-22265.060024619102	117	0.06816479400749063	0.7777777777777778	0.3530079455164586
YGR163W	-1	-/-	-594.0505428314209	-22766.087220430374	117	0.06811377245508982	0.7777777777777778	0.3532917139614075
YML005W	-1	-/-	-594.0782992839813	-21888.209676146507	117	0.06806282722513089	0.7777777777777778	0.3535754824063564
YHR072W-A	-1	-/-	-594.0914165973663	-21087.75614953041	117	0.06801195814648729	0.7777777777777778	0.3538592508513053
YGR134W	-1	-/-	-594.2079719305038	-22661.50215935707	117	0.06796116504854369	0.7777777777777778	0.35414301929625425
YDL210W	0	0/-	-594.2402179837227	-37824.530576080084	468	0.06796116504854369	0.7777777777777778	0.35414301929625425
YKL002W	-1	-/-	-594.4542765617371	-23292.278727054596	117	0.06791044776119402	0.7777777777777778	0.3544267877412032
YDR057W	-1	-/-	-594.4653494358063	-22745.165403723717	117	0.06785980611483967	0.7777777777777778	0.3547105561861521
YGL126W	-1	-/-	-594.486650466919	-21634.69743514061	117	0.06780923994038748	0.7777777777777778	0.35499432463110103
YPL053C	-1	-/-	-594.5832805633545	-22391.336072087288	117	0.06775874906924795	0.7777777777777778	0.35527809307604996
YIR029W	0	0/-	-594.7630628347397	-38886.115689858794	468	0.06775874906924795	0.7777777777777778	0.35527809307604996
YER132C	0	0/-	-594.8310444951057	-35635.923910439014	468	0.06775874906924795	0.7777777777777778	0.35527809307604996
YBR243C	-1	-/-	-594.929358959198	-22344.501234650612	117	0.06770833333333333	0.7777777777777778	0.3555618615209989
YDR126W	-1	-/-	-594.9543511867523	-21503.353978395462	117	0.06765799256505577	0.7777777777777778	0.35584562996594776
YPR017C	-1	-/-	-594.9666610956192	-22567.779767632484	117	0.0676077265973254	0.7777777777777778	0.3561293984108967
YKR102W	0	0/-	-595.037538677454	-35593.16031102836	468	0.0676077265973254	0.7777777777777778	0.3561293984108967
YIR024C	0	0/-	-595.0483743548393	-39852.59808561206	468	0.0676077265973254	0.7777777777777778	0.3561293984108967
YEL017C-A	-1	-/0	-595.0594322681427	-22975.322873353958	117	0.06755753526354863	0.7777777777777778	0.3564131668558456
YOR023C	-1	-/-	-595.2815074920654	-22426.164255023003	117	0.06750741839762611	0.7777777777777778	0.35669693530079455
YKL041W	-1	-/-	-595.3016490936279	-23220.989415884018	117	0.06745737583395107	0.7777777777777778	0.3569807037457435
YNL169C	-1	-/-	-595.3020610809326	-22482.93183362484	117	0.0674074074074074	0.7777777777777778	0.3572644721906924
YER176W	0	0/-	-595.3142294585705	-38412.33649331331	468	0.0674074074074074	0.7777777777777778	0.3572644721906924
YGL048C	-1	-/-	-595.4457638263702	-22713.56069111824	117	0.06735751295336788	0.7777777777777778	0.35754824063564133
YJR082C	-1	-/-	-595.4976692199707	-22652.094228863716	117	0.0673076923076923	0.7777777777777778	0.35783200908059026
YDR470C	-1	-/-	-595.6259450912476	-21818.167636871338	117	0.0672579453067258	0.7777777777777778	0.35811577752553914
YDR452W	0	0/0	-595.8140069842339	-36848.23442173004	468	0.0672579453067258	0.7777777777777778	0.35811577752553914
YGL050W	0	0/-	-595.822857350111	-37966.37829807401	468	0.0672579453067258	0.7777777777777778	0.35811577752553914
YML006C	-1	-/-	-595.8565064668655	-21810.255699634552	117	0.0672082717872969	0.7777777777777778	0.35839954597048806
YFL018W-A	-1	-/-	-595.875940322876	-19040.020123958588	117	0.06715867158671587	0.7777777777777778	0.358683314415437
YHR201C	0	0/0	-595.9936583042145	-40125.38598242402	468	0.06715867158671587	0.7777777777777778	0.358683314415437
YOR157C	-1	-/-	-596.0439496040344	-22023.695269823074	117	0.06710914454277286	0.7777777777777778	0.3589670828603859
YAR002C-A	-1	-/-	-596.1547996997833	-23340.05360662937	117	0.06705969049373618	0.7777777777777778	0.35925085130533485
YDR197W	0	0/-	-596.1789386868477	-38118.546263337135	468	0.06705969049373618	0.7777777777777778	0.35925085130533485
YGL210W-A	-1	-/-	-596.2172830104828	-18656.971002340317	117	0.06701030927835051	0.7777777777777778	0.3595346197502838
YDR009W	-1	-/-	-596.2332165241241	-22315.71545433998	117	0.06696100073583518	0.7777777777777778	0.3598183881952327
YJR057W	-1	-/-	-596.2464318275452	-22014.241564631462	117	0.06691176470588235	0.7777777777777778	0.36010215664018164
YML014W	-1	-/-	-596.2608962059021	-23669.022005081177	117	0.0668626010286554	0.7777777777777778	0.3603859250851305
YJL091C	-1	-/-	-596.2727768421173	-22540.357558488846	117	0.06681350954478708	0.7777777777777778	0.36066969353007944
YNL224C	0	0/-	-596.3584170937538	-36231.941741645336	468	0.06681350954478708	0.7777777777777778	0.36066969353007944
YBL037W	0	0/-	-596.3907529115677	-36750.391689777374	468	0.06681350954478708	0.7777777777777778	0.36066969353007944
YPR069C	0	0/-	-596.4330704510212	-38464.94374793768	468	0.06681350954478708	0.7777777777777778	0.36066969353007944
YFL037W	1	+/+	-596.4463239908218	-23641.90052163601	116	0.06749816581071166	0.7863247863247863	0.36066969353007944
YDR105C	0	0/0	-596.4703822731972	-37359.81052836776	468	0.06749816581071166	0.7863247863247863	0.36066969353007944
YGL012W	-1	-/-	-596.5053578615189	-22446.30492401123	117	0.06744868035190615	0.7863247863247863	0.36095346197502837
YCL062W	-1	-/-	-596.5593712329865	-19603.44133424759	117	0.0673992673992674	0.7863247863247863	0.3612372304199773
YAL032C	-1	-/-	-596.5911679267883	-21825.60288310051	117	0.06734992679355783	0.7863247863247863	0.3615209988649262
YER172C	-1	-/-	-596.6493639945984	-21212.705236673355	117	0.06730065837600585	0.7863247863247863	0.36180476730987515
YBR151W	0	0/0	-596.6703967452049	-39667.47336244583	468	0.06730065837600585	0.7863247863247863	0.36180476730987515
YDR512C	-1	-/-	-596.6777822971344	-22980.585269212723	117	0.06725146198830409	0.7863247863247863	0.3620885357548241
YER060W	0	0/-	-596.6803846359253	-35798.87440727651	468	0.06725146198830409	0.7863247863247863	0.3620885357548241
YPR108W	-1	-/-	-596.8254733085632	-23124.288881778717	117	0.06720233747260775	0.7863247863247863	0.362372304199773
YOL043C	-1	-/-	-596.8751990795135	-22046.999333381653	117	0.06715328467153285	0.7863247863247863	0.3626560726447219
YKR055W	-1	-/-	-596.8949716091156	-22109.195425987244	117	0.06710430342815463	0.7863247863247863	0.3629398410896708
YHR011W	-1	-/-	-596.9184421300888	-22653.34016931057	117	0.06705539358600583	0.7863247863247863	0.36322360953461974
YIR028W	-1	-/-	-596.9233322143555	-22304.52773024887	117	0.06700655498907501	0.7863247863247863	0.36350737797956867
YDL120W	-1	-/-	-596.9327981472015	-22020.73066842556	117	0.06695778748180495	0.7863247863247863	0.3637911464245176
YNL199C	-1	-/-	-596.9531315565109	-22258.407005786896	117	0.0669090909090909	0.7863247863247863	0.3640749148694665
YIL038C	-1	-/-	-596.9735355377197	-22109.342618227005	117	0.06686046511627906	0.7863247863247863	0.36435868331441545
YLR262C	-1	-/-	-597.1203744411469	-22357.828777313232	117	0.06681190994916485	0.7863247863247863	0.3646424517593644
YGR101W	-1	-/-	-597.2803208827972	-23141.061229228973	117	0.06676342525399129	0.7863247863247863	0.36492622020431326
YIR030C	0	0/0	-597.3482068181038	-35730.24406686425	468	0.06676342525399129	0.7863247863247863	0.36492622020431326
YPR056W	-1	-/-	-597.3959603309631	-21974.050933599472	117	0.06671501087744743	0.7863247863247863	0.3652099886492622
YBR210W	-1	-/-	-597.4228734970093	-21823.818498134613	117	0.06666666666666667	0.7863247863247863	0.3654937570942111
YGR213C	-1	-/0	-597.453857421875	-22174.407173275948	117	0.0666183924692252	0.7863247863247863	0.36577752553916004
YCR008W	-1	-/-	-597.4619340896606	-21142.088806390762	117	0.06657018813314038	0.7863247863247863	0.36606129398410897
YHR117W	0	0/-	-597.5346643328667	-36119.89534944296	468	0.06657018813314038	0.7863247863247863	0.36606129398410897
YOL121C	-1	-/-	-597.5863175392151	-22760.26159620285	117	0.06652205350686913	0.7863247863247863	0.3663450624290579
YBR094W	0	0/0	-597.6371430158615	-36725.47836217284	468	0.06652205350686913	0.7863247863247863	0.3663450624290579
YOL128C	-1	-/-	-597.7437064647675	-23416.801582872868	117	0.06647398843930635	0.7863247863247863	0.36662883087400683
YKR025W	-1	-/-	-597.7576872110367	-23880.434443950653	117	0.0664259927797834	0.7863247863247863	0.36691259931895576
YNL145W	-1	-/-	-597.7594704627991	-24027.73037660122	117	0.06637806637806638	0.7863247863247863	0.36719636776390463
YHR099W	-1	-/-	-597.7795124053955	-21902.45765554905	117	0.06633020908435472	0.7863247863247863	0.36748013620885356
YOL045W	-1	-/-	-597.8071496486664	-22406.877955436707	117	0.06628242074927954	0.7863247863247863	0.3677639046538025
YDL194W	-1	-/-	-597.811354637146	-23446.525614857674	117	0.06623470122390208	0.7863247863247863	0.3680476730987514
YBR176W	0	0/-	-597.8195076882839	-37633.05823606253	468	0.06623470122390208	0.7863247863247863	0.3680476730987514
YLR098C	-1	-/-	-597.8420875072479	-20822.13310801983	117	0.06618705035971223	0.7863247863247863	0.36833144154370034
YNL312W	-1	-/-	-597.9149844646454	-22292.194004535675	117	0.06613946800862688	0.7863247863247863	0.3686152099886493
YDR005C	-1	-/-	-598.0448536872864	-22353.49787044525	117	0.06609195402298851	0.7863247863247863	0.3688989784335982
YBR130C	-1	-/-	-598.0720961093903	-23759.811629772186	117	0.06604450825556353	0.7863247863247863	0.36918274687854713
YJL209W	-1	-/-	-598.1805210113525	-21494.6542853117	117	0.06599713055954089	0.7863247863247863	0.369466515323496
YML092C	-1	-/-	-598.2297487258911	-21919.83238339424	117	0.06594982078853047	0.7863247863247863	0.36975028376844493
YNL078W	-1	-/-	-598.2725238800049	-21474.40299618244	117	0.0659025787965616	0.7863247863247863	0.37003405221339386
YIR002C	-1	-/-	-598.2817671298981	-23253.813368201256	117	0.0658554044380816	0.7863247863247863	0.3703178206583428
YIL027C	0	0/-	-598.2852855324745	-37829.139621824026	468	0.0658554044380816	0.7863247863247863	0.3703178206583428
YCR017C	0	0/-	-598.306137919426	-36264.310490846634	468	0.0658554044380816	0.7863247863247863	0.3703178206583428
YML058W	-1	-/-	-598.3479135036469	-22665.530945062637	117	0.06580829756795423	0.7863247863247863	0.3706015891032917
YIL122W	-1	-/-	-598.3829030990601	-22976.738982319832	117	0.06576125804145819	0.7863247863247863	0.37088535754824065
YJL186W	-1	-/-	-598.5042531490326	-22483.434337496758	117	0.06571428571428571	0.7863247863247863	0.3711691259931896
YPR105C	-1	-/-	-598.5720300674438	-22238.141810655594	117	0.06566738044254104	0.7863247863247863	0.3714528944381385
YHR108W	-1	-/-	-598.6431703567505	-22493.969637155533	117	0.06562054208273894	0.7863247863247863	0.3717366628830874
YDL029W	-1	-/-	-598.7696363925934	-23097.1498837471	117	0.06557377049180328	0.7863247863247863	0.3720204313280363
YKR099W	-1	-/-	-598.800167798996	-22299.694582223892	117	0.06552706552706553	0.7863247863247863	0.37230419977298523
YLR418C	-1	-/-	-598.8225789070129	-21889.84671163559	117	0.06548042704626335	0.7863247863247863	0.37258796821793416
YOR070C	0	0/0	-598.8567670881748	-36683.02213361859	468	0.06548042704626335	0.7863247863247863	0.37258796821793416
YJL219W	-1	-/-	-598.8849050998688	-21895.17949438095	117	0.06543385490753911	0.7863247863247863	0.3728717366628831
YNL242W	-1	-/-	-598.9057672023773	-23983.821215748787	117	0.06538734896943853	0.7863247863247863	0.373155505107832
YBR125C	0	0/-	-598.9385530352592	-37486.90016788244	468	0.06538734896943853	0.7863247863247863	0.373155505107832
YDL043C	-1	-/-	-599.026941537857	-22071.559468507767	117	0.06534090909090909	0.7863247863247863	0.37343927355278095
YIL156W	0	0/-	-599.071502327919	-36432.61181509495	468	0.06534090909090909	0.7863247863247863	0.37343927355278095
YNL316C	0	0/0	-599.1748573184013	-38161.83119273186	468	0.06534090909090909	0.7863247863247863	0.37343927355278095
YER013W	-1	-/-	-599.2539834976196	-22310.28764605522	117	0.06529453513129879	0.7863247863247863	0.3737230419977299
YPR176C	-1	-/-	-599.2598054409027	-21747.655884444714	117	0.06524822695035461	0.7863247863247863	0.37400681044267875
YKL140W	-1	-/-	-599.2824141979218	-22894.548075675964	117	0.06520198440822111	0.7863247863247863	0.3742905788876277
YMR165C	-1	-/-	-599.3367683887482	-22293.352498173714	117	0.06515580736543909	0.7863247863247863	0.3745743473325766
YNR067C	-1	-/0	-599.3493511676788	-22029.77430307865	117	0.06510969568294409	0.7863247863247863	0.37485811577752554
YGR263C	0	0/-	-599.3742604255676	-38110.90384489298	468	0.06510969568294409	0.7863247863247863	0.37485811577752554
YOR117W	-1	-/-	-599.3784518241882	-23676.067064404488	117	0.06506364922206506	0.7863247863247863	0.37514188422247446
YOL101C	-1	-/-	-599.3868689537048	-22817.79931984842	117	0.06501766784452297	0.7863247863247863	0.3754256526674234
YER105C	-1	-/-	-599.5253477096558	-22056.34478121996	117	0.06497175141242938	0.7863247863247863	0.3757094211123723
YGR158C	-1	-/-	-599.6617884635925	-26125.904515385628	117	0.06492589978828511	0.7863247863247863	0.37599318955732125
YKL046C	-1	-/-	-599.7016813755035	-21679.183282732964	117	0.06488011283497884	0.7863247863247863	0.3762769580022701
YPL190C	-1	-/-	-599.7285726070404	-22714.407978773117	117	0.06483439041578576	0.7863247863247863	0.37656072644721905
YDR080W	-1	-/-	-599.7351009845734	-21317.416944503784	117	0.0647887323943662	0.7863247863247863	0.376844494892168
YMR190C	1	+/+	-599.7957140207291	-22908.097967743874	116	0.06544686840253343	0.7948717948717948	0.376844494892168
YDL093W	-1	-/-	-599.8853750228882	-20892.447994589806	117	0.06540084388185655	0.7948717948717948	0.3771282633371169
YOR265W	-1	-/-	-599.9020828008652	-23415.16257560253	117	0.06535488404778636	0.7948717948717948	0.37741203178206584
YPR060C	0	0/0	-599.943864390254	-42368.84342183918	468	0.06535488404778636	0.7948717948717948	0.37741203178206584
YJR040W	-1	-/-	-599.9647998809814	-21678.70517730713	117	0.06530898876404495	0.7948717948717948	0.37769580022701477
YBR165W	-1	-/-	-599.966694355011	-23009.405455946922	117	0.06526315789473684	0.7948717948717948	0.3779795686719637
YHR004C	-1	-/-	-599.975487947464	-22427.936031341553	117	0.06521739130434782	0.7948717948717948	0.3782633371169126
YIL079C	-1	-/-	-599.989620923996	-23945.10166245699	117	0.06517168885774352	0.7948717948717948	0.3785471055618615
YMR235C	-1	-/-	-599.9947266578674	-24245.829842090607	117	0.06512605042016807	0.7948717948717948	0.3788308740068104
YHR155W	0	0/-	-599.9993821680546	-37655.28191973269	468	0.06512605042016807	0.7948717948717948	0.3788308740068104
YOR381W	-1	-/-	-600.0184531211853	-21745.650695085526	117	0.06508047585724283	0.7948717948717948	0.37911464245175935
YJL205C	0	0/0	-600.0272825956345	-38603.54816439748	468	0.06508047585724283	0.7948717948717948	0.37911464245175935
YGL163C	-1	-/-	-600.0349051952362	-23465.262372016907	117	0.06503496503496503	0.7948717948717948	0.3793984108967083
YMR292W	-1	-/-	-600.0556728839874	-21945.65217113495	117	0.0649895178197065	0.7948717948717948	0.3796821793416572
YKR068C	-1	-/-	-600.1032638549805	-22447.394194483757	117	0.06494413407821228	0.7948717948717948	0.37996594778660614
YMR200W	-1	-/-	-600.151430606842	-22160.994010686874	117	0.06489881367759945	0.7948717948717948	0.38024971623155507
YER133W	1	+/+	-600.2465724945068	-23004.596889019012	116	0.06555090655509066	0.8034188034188035	0.38024971623155507
YER146W	-1	-/-	-600.30806016922	-23356.248454093933	117	0.06550522648083623	0.8034188034188035	0.380533484676504
YBL006C	-1	-/-	-600.308182477951	-22036.74500966072	117	0.06545961002785515	0.8034188034188035	0.38081725312145287
YDR170C	-1	-/-	-600.354376077652	-21742.34620332718	117	0.06541405706332637	0.8034188034188035	0.3811010215664018
YNR020C	0	0/-	-600.3673621863127	-37585.403609097004	468	0.06541405706332637	0.8034188034188035	0.3811010215664018
YDL197C	-1	-/-	-600.3764872550964	-24236.065371870995	117	0.06536856745479833	0.8034188034188035	0.3813847900113507
YLL057C	0	0/0	-600.4453666210175	-37288.415768802166	468	0.06536856745479833	0.8034188034188035	0.3813847900113507
YHR073W	-1	-/-	-600.4664876461029	-21837.437577962875	117	0.06532314107018763	0.8034188034188035	0.38166855845629966
YNL310C	-1	-/-	-600.5048006772995	-22144.12418270111	117	0.06527777777777778	0.8034188034188035	0.3819523269012486
YGR089W	1	+/0	-600.5225036144257	-21616.82256412506	116	0.0659264399722415	0.811965811965812	0.3819523269012486
YOR205C	0	0/-	-600.9529078006744	-38988.289966106415	468	0.0659264399722415	0.811965811965812	0.3819523269012486
YNL068C	-1	-/-	-600.955723285675	-23267.458912611008	117	0.06588072122052704	0.811965811965812	0.3822360953461975
YMR080C	-1	-/-	-601.014358997345	-23157.425550460815	117	0.06583506583506583	0.811965811965812	0.38251986379114644
YGL137W	-1	-/-	-601.0856690406799	-22926.48389530182	117	0.06578947368421052	0.811965811965812	0.38280363223609537
YOR256C	-1	-/-	-601.1953437328339	-22428.59506714344	117	0.0657439446366782	0.811965811965812	0.38308740068104424
YMR100W	-1	-/-	-601.2167954444885	-23218.851611614227	117	0.0656984785615491	0.811965811965812	0.38337116912599317
YDR316W	0	0/0	-601.2750056684017	-39823.76600587368	468	0.0656984785615491	0.811965811965812	0.38337116912599317
YOR028C	-1	-/-	-601.3135402202606	-23574.463188886642	117	0.06565307532826538	0.811965811965812	0.3836549375709421
YIL006W	0	0/-	-601.4762217998505	-37801.46226927638	468	0.06565307532826538	0.811965811965812	0.3836549375709421
YNL291C	-1	-/-	-601.5320425033569	-22410.013142585754	117	0.06560773480662983	0.811965811965812	0.38393870601589103
YJL178C	-1	-/-	-601.6098437309265	-22684.784074544907	117	0.06556245686680469	0.811965811965812	0.38422247446083996
YDL049C	0	0/-	-601.6269780993462	-37605.99729336798	468	0.06556245686680469	0.811965811965812	0.38422247446083996
YKL122C	-1	-/-	-601.6435723304749	-23982.888433218002	117	0.06551724137931035	0.811965811965812	0.3845062429057889
YER065C	-1	-/-	-601.6611709594727	-22032.85415971279	117	0.06547208821502412	0.811965811965812	0.3847900113507378
YMR264W	-1	-/-	-601.6638095378876	-21986.61742937565	117	0.06542699724517906	0.811965811965812	0.38507377979568674
YNL214W	-1	-/-	-601.6728954315186	-22404.525059461594	117	0.0653819683413627	0.811965811965812	0.3853575482406356
YDL226C	-1	-/-	-601.6908257007599	-22643.185714006424	117	0.06533700137551582	0.811965811965812	0.38564131668558455
YLR394W	-1	-/+	-601.7038657665253	-22194.33415222168	117	0.06529209621993128	0.811965811965812	0.3859250851305335
YBR003W	0	0/-	-601.7279762923717	-39452.80365920067	468	0.06529209621993128	0.811965811965812	0.3859250851305335
YNL332W	-1	-/-	-601.7711019515991	-21652.051896452904	117	0.06524725274725275	0.811965811965812	0.3862088535754824
YLR052W	-1	-/-	-601.7903399467468	-22643.728811860085	117	0.06520247083047358	0.811965811965812	0.38649262202043133
YDL230W	-1	-/-	-601.8323773741722	-24716.193196117878	117	0.06515775034293553	0.811965811965812	0.38677639046538026
YDR238C	-1	-/-	-601.9453408718109	-21873.087799310684	117	0.06511309115832763	0.811965811965812	0.3870601589103292
YDR311W	-1	-/-	-601.9468014240265	-23214.66507959366	117	0.06506849315068493	0.811965811965812	0.3873439273552781
YPR049C	-1	-/-	-601.9652831554413	-21456.55489385128	117	0.0650239561943874	0.811965811965812	0.387627695800227
YER174C	-1	-/-	-601.9979166984558	-21819.41222190857	117	0.06497948016415869	0.811965811965812	0.3879114642451759
YNL236W	-1	-/-	-602.0139541625977	-21260.849714636803	117	0.06493506493506493	0.811965811965812	0.38819523269012485
YGL143C	-1	-/-	-602.0878205299377	-23135.036127090454	117	0.06489071038251366	0.811965811965812	0.3884790011350738
YKR105C	0	0/-	-602.0963405370712	-36032.24047663808	468	0.06489071038251366	0.811965811965812	0.3884790011350738
YKL079W	-1	-/-	-602.1970729827881	-21940.735692501068	117	0.06484641638225255	0.811965811965812	0.3887627695800227
YJR010C-A	-1	-/-	-602.2263791561127	-21593.71506023407	117	0.06480218281036836	0.811965811965812	0.38904653802497163
YOL033W	-1	-/-	-602.3584229946136	-23627.64524793625	117	0.06475800954328562	0.811965811965812	0.38933030646992056
YDR016C	-1	-/+	-602.3897399902344	-22048.63352882862	117	0.06471389645776567	0.811965811965812	0.3896140749148695
YGR215W	0	0/-	-602.6240775287151	-37420.05187931657	468	0.06471389645776567	0.811965811965812	0.3896140749148695
YNR039C	-1	-/-	-602.6463484764099	-22661.440954208374	117	0.06466984343090537	0.811965811965812	0.38989784335981836
YLR410W	-1	-/0	-602.6654288768768	-22143.000603318214	117	0.06462585034013606	0.811965811965812	0.3901816118047673
YBR192W	-1	-/-	-602.7024445533752	-23015.481765270233	117	0.06458191706322229	0.811965811965812	0.3904653802497162
YCR024C	0	0/-	-602.8217625021935	-38114.26095893979	468	0.06458191706322229	0.811965811965812	0.3904653802497162
YCR080W	-1	-/-	-602.8739037513733	-18840.207655966282	117	0.06453804347826086	0.811965811965812	0.39074914869466515
YCL011C	-1	-/-	-602.8808741569519	-22783.0625320673	117	0.06449422946367957	0.811965811965812	0.3910329171396141
YER033C	0	0/-	-603.1015377640724	-40116.555064588785	468	0.06449422946367957	0.811965811965812	0.3910329171396141
YNL288W	-1	-/-	-603.1430280208588	-22064.635200858116	117	0.06445047489823609	0.811965811965812	0.391316685584563
YDR394W	-1	-/-	-603.1838963031769	-22868.18895840645	117	0.06440677966101695	0.811965811965812	0.39160045402951194
YBL004W	-1	-/-	-603.1913087368011	-23222.999327898026	117	0.06436314363143632	0.811965811965812	0.39188422247446086
YDL202W	0	0/-	-603.2627154588699	-38416.220749527216	468	0.06436314363143632	0.811965811965812	0.39188422247446086
YPR181C	-1	-/-	-603.2737815380096	-21938.08566260338	117	0.06431956668923494	0.811965811965812	0.39216799091940974
YGL220W	0	0/-	-603.3185968399048	-38730.77736938	468	0.06431956668923494	0.811965811965812	0.39216799091940974
YNL317W	-1	-/-	-603.3230488300323	-22416.144226789474	117	0.06427604871447902	0.811965811965812	0.39245175936435867
YLR018C	0	0/-	-603.4097585976124	-39269.68077251315	468	0.06427604871447902	0.811965811965812	0.39245175936435867
YGL003C	1	+/+	-603.4232992529869	-21589.68485623598	116	0.06490872210953347	0.8205128205128205	0.39245175936435867
YIL005W	0	0/-	-603.4945965111256	-36364.7874956429	468	0.06490872210953347	0.8205128205128205	0.39245175936435867
YKL168C	0	0/-	-603.5173864066601	-40435.84461635351	468	0.06490872210953347	0.8205128205128205	0.39245175936435867
YGL017W	-1	-/-	-603.5448594093323	-22884.911009550095	117	0.06486486486486487	0.8205128205128205	0.3927355278093076
YNL230C	-1	-/-	-603.5697205066681	-21659.424211978912	117	0.06482106684672519	0.8205128205128205	0.3930192962542565
YDR329C	-1	-/-	-603.7028839588165	-23239.48454093933	117	0.06477732793522267	0.8205128205128205	0.39330306469920545
YNL026W	-1	-/-	-603.7690405845642	-22370.32180404663	117	0.06473364801078894	0.8205128205128205	0.3935868331441544
YPR040W	0	0/-	-603.7844959795475	-38321.175720483065	468	0.06473364801078894	0.8205128205128205	0.3935868331441544
YDR434W	-1	-/-	-603.8509013652802	-21796.46308350563	117	0.0646900269541779	0.8205128205128205	0.3938706015891033
YNL257C	-1	-/-	-603.9863042831421	-22518.68790125847	117	0.06464646464646465	0.8205128205128205	0.39415437003405224
YPL147W	-1	-/-	-604.1648330688477	-24359.56434750557	117	0.06460296096904442	0.8205128205128205	0.3944381384790011
YPL258C	-1	-/-	-604.2081029415131	-22527.17734706402	117	0.06455951580363148	0.8205128205128205	0.39472190692395004
YBL058W	-1	-/+	-604.2251904010773	-23035.650713920593	117	0.06451612903225806	0.8205128205128205	0.39500567536889897
YOR196C	0	0/-	-604.3481748104095	-36910.091162621975	468	0.06451612903225806	0.8205128205128205	0.39500567536889897
YJL008C	-1	-/-	-604.3605442047119	-22601.163408041	117	0.06447280053727333	0.8205128205128205	0.3952894438138479
YLR312C-B	-1	-/-	-604.4811639785767	-19769.772340774536	117	0.06442953020134229	0.8205128205128205	0.3955732122587968
YGR029W	-1	-/-	-604.53502202034	-22721.905623197556	117	0.06438631790744467	0.8205128205128205	0.39585698070374575
YAL048C	0	0/-	-604.6152642965317	-36180.01374538243	468	0.06438631790744467	0.8205128205128205	0.39585698070374575
YGR261C	-1	-/-	-604.6627254486084	-22122.75139462948	117	0.064343163538874	0.8205128205128205	0.3961407491486947
YDR198C	-1	-/-	-604.7334479093552	-23089.783527374268	117	0.06430006697923643	0.8205128205128205	0.3964245175936436
YDL113C	-1	-/-	-604.7677619457245	-24186.513628959656	117	0.0642570281124498	0.8205128205128205	0.3967082860385925
YLR191W	-1	-/-	-604.7680342197418	-22954.27593111992	117	0.06421404682274247	0.8205128205128205	0.3969920544835414
YPL023C	0	0/0	-604.803485095501	-36500.82570925355	468	0.06421404682274247	0.8205128205128205	0.3969920544835414
YKL098W	0	0/0	-604.9502729773521	-38143.99573239684	468	0.06421404682274247	0.8205128205128205	0.3969920544835414
YKR030W	0	0/0	-605.0776533782482	-36528.34711948037	468	0.06421404682274247	0.8205128205128205	0.3969920544835414
YGL168W	-1	-/-	-605.169481754303	-21854.26699256897	117	0.06417112299465241	0.8205128205128205	0.39727582292849034
YPR055W	-1	-/-	-605.3010334968567	-21729.72268462181	117	0.06412825651302605	0.8205128205128205	0.39755959137343927
YLR330W	-1	-/-	-605.3711574077606	-23198.74394738674	117	0.06408544726301736	0.8205128205128205	0.3978433598183882
YLR382C	-1	-/-	-605.372198343277	-23033.131261587143	117	0.06404269513008673	0.8205128205128205	0.3981271282633371
YLR240W	-1	-/-	-605.4139528274536	-24123.38857936859	117	0.064	0.8205128205128205	0.39841089670828606
YNL049C	-1	-/-	-605.4851884841919	-22873.770872712135	117	0.06395736175882745	0.8205128205128205	0.398694665153235
YER023W	0	0/0	-605.52189463377	-38992.230268508196	468	0.06395736175882745	0.8205128205128205	0.398694665153235
YFR026C	0	0/-	-605.5806261599064	-37249.0637049377	468	0.06395736175882745	0.8205128205128205	0.398694665153235
YOR140W	-1	-/-	-605.5979888439178	-22305.509397029877	117	0.06391478029294274	0.8205128205128205	0.39897843359818386
YJL035C	-1	-/-	-605.6145770549774	-22423.171601057053	117	0.06387225548902195	0.8205128205128205	0.3992622020431328
YDR363W-A	-1	-/-	-605.6516728401184	-23159.20032286644	117	0.06382978723404255	0.8205128205128205	0.3995459704880817
YHR091C	-1	-/-	-605.8405805826187	-24034.328311562538	117	0.06378737541528239	0.8205128205128205	0.39982973893303064
YLR436C	0	0/-	-605.8978214859962	-35603.000820845366	468	0.06378737541528239	0.8205128205128205	0.39982973893303064
YIR011C	1	+/+	-605.9653871059418	-23401.35383296013	116	0.06440903054448871	0.8290598290598291	0.39982973893303064
YIL002C	-1	-/-	-606.0648640394211	-23112.162130713463	117	0.06436629064366291	0.8290598290598291	0.40011350737797957
YDL106C	-1	-/-	-606.1221644878387	-23075.234585285187	117	0.0643236074270557	0.8290598290598291	0.4003972758229285
YGR074W	-1	-/-	-606.1629023551941	-24387.51082801819	117	0.06428098078197482	0.8290598290598291	0.40068104426787743
YJR062C	0	0/0	-606.1795105934143	-38594.139706492424	468	0.06428098078197482	0.8290598290598291	0.40068104426787743
YDL116W	-1	-/-	-606.2188236713409	-22445.401366710663	117	0.06423841059602649	0.8290598290598291	0.40096481271282636
YPL207W	0	0/-	-606.3162014186382	-41394.8298368454	468	0.06423841059602649	0.8290598290598291	0.40096481271282636
YDR421W	-1	-/-	-606.3745951652527	-22808.79302597046	117	0.0641958967571145	0.8290598290598291	0.40124858115777523
YOL091W	-1	-/-	-606.4301226139069	-22331.770326018333	117	0.06415343915343916	0.8290598290598291	0.40153234960272416
YDR051C	0	0/-	-606.4312731027603	-37679.98502954841	468	0.06415343915343916	0.8290598290598291	0.40153234960272416
YER012W	-1	-/-	-606.4791188240051	-22462.028682231903	117	0.06411103767349637	0.8290598290598291	0.4018161180476731
YDL064W	-1	-/+	-606.6813858747482	-23949.673310160637	117	0.06406869220607662	0.8290598290598291	0.402099886492622
YKR004C-A	0	0/-	-606.7032545804977	-32539.892745278776	468	0.06406869220607662	0.8290598290598291	0.402099886492622
YIL115C	-1	-/-	-606.7099153995514	-22390.582767248154	117	0.06402640264026403	0.8290598290598291	0.40238365493757094
YGR247W	-1	-/-	-606.7962417602539	-20081.820326328278	117	0.06398416886543536	0.8290598290598291	0.4026674233825199
YDR397C	-1	-/-	-606.8859961032867	-22899.403810739517	117	0.06394199077125906	0.8290598290598291	0.4029511918274688
YPL241C	-1	-/-	-606.9355309009552	-23154.97029232979	117	0.06389986824769434	0.8290598290598291	0.40323496027241773
YER095W	-1	-/-	-607.0976138114929	-22547.15043067932	117	0.06385780118499013	0.8290598290598291	0.4035187287173666
YKL159C	0	0/-	-607.1053501963615	-38437.950406208634	468	0.06385780118499013	0.8290598290598291	0.4035187287173666
YCR018C	-1	-/-	-607.1183843612671	-21376.770142793655	117	0.06381578947368421	0.8290598290598291	0.40380249716231553
YDL238C	0	0/-	-607.149218916893	-40477.81738202274	468	0.06381578947368421	0.8290598290598291	0.40380249716231553
YKL188C	-1	-/-	-607.1740508079529	-25202.180359363556	117	0.06377383300460224	0.8290598290598291	0.40408626560726446
YFR010W	0	0/-	-607.1922585964203	-38605.5892033875	468	0.06377383300460224	0.8290598290598291	0.40408626560726446
YJL056C	-1	-/-	-607.2099126577377	-21823.0789334774	117	0.06373193166885677	0.8290598290598291	0.4043700340522134
YDR242W	0	0/0	-607.3578907251358	-38469.34366302937	468	0.06373193166885677	0.8290598290598291	0.4043700340522134
YEL005C	0	0/-	-607.4058423936367	-39180.066347539425	468	0.06373193166885677	0.8290598290598291	0.4043700340522134
YBR201W	-1	-/-	-607.4164187908173	-23686.00923061371	117	0.06369008535784636	0.8290598290598291	0.4046538024971623
YPL164C	-1	-/-	-607.4318507313728	-23928.175645530224	117	0.0636482939632546	0.8290598290598291	0.40493757094211125
YDR400W	-1	-/-	-607.4587864875793	-23338.29398548603	117	0.06360655737704918	0.8290598290598291	0.4052213393870602
YOL001W	-1	-/-	-607.511908531189	-22160.90707695484	117	0.063564875491481	0.8290598290598291	0.4055051078320091
YBR293W	-1	-/-	-607.5275347232819	-22545.581954479218	117	0.06352324819908317	0.8290598290598291	0.405788876276958
YOR315W	-1	-/-	-607.5375192165375	-22779.811385154724	117	0.06348167539267016	0.8290598290598291	0.4060726447219069
YMR028W	0	0/-	-607.6007748842239	-37807.78438428044	468	0.06348167539267016	0.8290598290598291	0.4060726447219069
YLR170C	-1	-/-	-607.6477012634277	-22725.345108389854	117	0.06344015696533682	0.8290598290598291	0.40635641316685583
YPR072W	-1	-/-	-607.7021298408508	-22601.86313009262	117	0.06339869281045751	0.8290598290598291	0.40664018161180476
YBR213W	-1	-/0	-607.7209184169769	-21435.85380089283	117	0.06335728282168518	0.8290598290598291	0.4069239500567537
YMR275C	-1	-/-	-607.7570292949677	-22805.271800756454	117	0.06331592689295039	0.8290598290598291	0.4072077185017026
YJR102C	-1	-/-	-607.7937235832214	-22538.571736693382	117	0.06327462491846053	0.8290598290598291	0.40749148694665155
YML076C	-1	-/-	-607.7954564094543	-22332.387773275375	117	0.06323337679269883	0.8290598290598291	0.4077752553916005
YDR167W	-1	-/-	-607.8117470741272	-23440.47080016136	117	0.06319218241042346	0.8290598290598291	0.40805902383654935
YLR337W	-1	-/-	-607.9465928077698	-19383.487119436264	117	0.06315104166666667	0.8290598290598291	0.4083427922814983
YDR295C	-1	-/-	-607.9737086296082	-22613.115234851837	117	0.0631099544567339	0.8290598290598291	0.4086265607264472
YPL038W	0	0/-	-608.0094847679138	-38749.475107103586	468	0.0631099544567339	0.8290598290598291	0.4086265607264472
YHR121W	0	0/0	-608.0434494018555	-38116.990292429924	468	0.0631099544567339	0.8290598290598291	0.4086265607264472
YNL123W	-1	-/-	-608.0828444957733	-23959.289611697197	117	0.06306892067620286	0.8290598290598291	0.40891032917139614
YBR252W	0	0/-	-608.098346889019	-40876.41383096576	468	0.06306892067620286	0.8290598290598291	0.40891032917139614
YOR143C	-1	-/-	-608.0996603965759	-24247.47237968445	117	0.06302794022092267	0.8290598290598291	0.40919409761634506
YOL060C	-1	-/-	-608.1358957290649	-23705.297338485718	117	0.06298701298701298	0.8290598290598291	0.409477866061294
YJL004C	-1	-/-	-608.2392361164093	-22688.390583634377	117	0.06294613887086307	0.8290598290598291	0.4097616345062429
YGR068C	0	0/-	-608.2603676021099	-38091.49148747325	468	0.06294613887086307	0.8290598290598291	0.4097616345062429
YFL017W-A	-1	-/-	-608.322206735611	-22897.643790602684	117	0.062905317769131	0.8290598290598291	0.41004540295119185
YJL139C	-1	-/-	-608.323397397995	-22147.930562257767	117	0.06286454957874271	0.8290598290598291	0.4103291713961407
YPL244C	-1	-/-	-608.367425441742	-24362.750629901886	117	0.06282383419689119	0.8290598290598291	0.41061293984108965
YHR002W	0	0/-	-608.4066625237465	-38524.24728003144	468	0.06282383419689119	0.8290598290598291	0.41061293984108965
YBR044C	0	0/-	-608.4096810817719	-36558.52246439457	468	0.06282383419689119	0.8290598290598291	0.41061293984108965
YML019W	-1	-/-	-608.4384436607361	-23217.578148841858	117	0.0627831715210356	0.8290598290598291	0.4108967082860386
YIL145C	0	0/-	-608.4641005396843	-40329.63548216224	468	0.0627831715210356	0.8290598290598291	0.4108967082860386
YDR169C	0	0/-	-608.4741317629814	-39528.67181444168	468	0.0627831715210356	0.8290598290598291	0.4108967082860386
YHR060W	-1	-/-	-608.4883375167847	-23182.45634174347	117	0.06274256144890039	0.8290598290598291	0.4111804767309875
YJR058C	0	0/-	-608.6598929166794	-37380.58404105902	468	0.06274256144890039	0.8290598290598291	0.4111804767309875
YEL006W	0	0/-	-608.6966528892517	-36937.816047519445	468	0.06274256144890039	0.8290598290598291	0.4111804767309875
YGR193C	-1	-/-	-608.7262365818024	-24047.509104967117	117	0.06270200387847447	0.8290598290598291	0.41146424517593644
YMR183C	-1	-/-	-608.8077709674835	-22098.93794941902	117	0.06266149870801034	0.8290598290598291	0.41174801362088537
YGR112W	-1	-/-	-608.8360592126846	-24384.012022912502	117	0.06262104583602324	0.8290598290598291	0.4120317820658343
YGL095C	-1	-/-	-609.0387003421783	-23594.623539686203	117	0.06258064516129032	0.8290598290598291	0.4123155505107832
YDL095W	-1	-/-	-609.1317927837372	-23179.0877314806	117	0.06254029658284978	0.8290598290598291	0.4125993189557321
YDR404C	-1	-/-	-609.1374151706696	-23453.27984213829	117	0.0625	0.8290598290598291	0.412883087400681
YIL044C	-1	-/-	-609.2042763233185	-22651.977675437927	117	0.062459755312298776	0.8290598290598291	0.41316685584562995
YOR039W	-1	-/-	-609.2994532585144	-23030.719734311104	117	0.06241956241956242	0.8290598290598291	0.4134506242905789
YDL070W	0	0/-	-609.3044147789478	-38120.99130243063	468	0.06241956241956242	0.8290598290598291	0.4134506242905789
YKR001C	-1	-/-	-609.3991339206696	-22439.96085333824	117	0.062379421221864954	0.8290598290598291	0.4137343927355278
YPL193W	-1	-/-	-609.407723903656	-22311.718606472015	117	0.062339331619537273	0.8290598290598291	0.41401816118047674
YML088W	-1	-/-	-609.4619641304016	-21327.41321015358	117	0.06229929351316635	0.8290598290598291	0.41430192962542567
YMR269W	0	0/-	-609.4786987304688	-42285.94015195966	468	0.06229929351316635	0.8290598290598291	0.41430192962542567
YCR060W	-1	-/-	-609.5124022960663	-22923.448245048523	117	0.06225930680359435	0.8290598290598291	0.4145856980703746
YGL019W	-1	-/-	-609.5651865005493	-21955.793764591217	117	0.062219371391917896	0.8290598290598291	0.41486946651532347
YOR057W	-1	-/0	-609.728018283844	-22693.982893705368	117	0.06217948717948718	0.8290598290598291	0.4151532349602724
YMR268W-A	0	0/-	-609.7484909296036	-33198.951987445354	468	0.06217948717948718	0.8290598290598291	0.4151532349602724
YKL019W	-1	-/-	-609.8507421016693	-21932.67675948143	117	0.06213965406790519	0.8290598290598291	0.41543700340522133
YOR080W	-1	-/-	-609.9181773662567	-22605.0384888649	117	0.06209987195902689	0.8290598290598291	0.41572077185017026
YOL003C	-1	-/-	-609.9263269901276	-21825.82374203205	117	0.062060140754958415	0.8290598290598291	0.4160045402951192
YCR055C	-1	-/-	-609.9842801094055	-19810.34308052063	117	0.062020460358056265	0.8290598290598291	0.4162883087400681
YDR422C	-1	-/-	-609.9893313646317	-22227.177419900894	117	0.061980830670926516	0.8290598290598291	0.41657207718501704
YNR045W	0	0/-	-610.0454424023628	-39425.662300914526	468	0.061980830670926516	0.8290598290598291	0.41657207718501704
YDL002C	-1	-/-	-610.1123676300049	-22646.17307305336	117	0.06194125159642401	0.8290598290598291	0.41685584562996597
YCR010C	-1	-/-	-610.1219487190247	-23596.48957681656	117	0.06190172303765156	0.8290598290598291	0.41713961407491484
YIR022W	-1	-/-	-610.1389102935791	-21771.01179075241	117	0.06186224489795918	0.8290598290598291	0.4174233825198638
YPR192W	0	0/-	-610.1512169241905	-39575.2265073061	468	0.06186224489795918	0.8290598290598291	0.4174233825198638
YMR301C	-1	-/-	-610.1644306182861	-24298.478227972984	117	0.061822817080943275	0.8290598290598291	0.4177071509648127
YOL013W-B	0	0/0	-610.235598564148	-32999.88754248619	468	0.061822817080943275	0.8290598290598291	0.4177071509648127
YDR420W	-1	-/-	-610.262544631958	-22703.134423732758	117	0.06178343949044586	0.8290598290598291	0.41799091940976163
YPR061C	0	0/0	-610.3906808793545	-39173.55606080592	468	0.06178343949044586	0.8290598290598291	0.41799091940976163
YNL264C	-1	-/-	-610.4998157024384	-23424.482324123383	117	0.061744112030553785	0.8290598290598291	0.41827468785471056
YER155C	-1	-/-	-610.5388326644897	-22847.34291267395	117	0.06170483460559797	0.8290598290598291	0.4185584562996595
YDR493W	0	0/-	-610.5691659450531	-36902.38853058219	468	0.06170483460559797	0.8290598290598291	0.4185584562996595
YLR425W	-1	-/-	-610.6123244762421	-22709.680376052856	117	0.06166560712015257	0.8290598290598291	0.4188422247446084
YER147C	1	+/+	-610.6292659044266	-20787.82262313366	116	0.062261753494282084	0.8376068376068376	0.4188422247446084
YPL210C	-1	-/-	-610.6909203529358	-23741.924509763718	117	0.06222222222222222	0.8376068376068376	0.41912599318955734
YER129W	-1	-/-	-610.710202217102	-22373.047130584717	117	0.06218274111675127	0.8376068376068376	0.4194097616345062
YNL032W	-1	-/-	-610.897358417511	-21819.920669794083	117	0.062143310082435003	0.8376068376068376	0.41969353007945515
YER166W	-1	-/-	-611.0363540649414	-22294.61919927597	117	0.062103929024081114	0.8376068376068376	0.4199772985244041
YDL138W	-1	-/-	-611.4316754341125	-22350.227597355843	117	0.06206459784673844	0.8376068376068376	0.420261066969353
YDR292C	-1	-/-	-611.509867310524	-23732.121714234352	117	0.0620253164556962	0.8376068376068376	0.42054483541430193
YOR085W	-1	-/-	-611.5358335971832	-22918.51293504238	117	0.06198608475648324	0.8376068376068376	0.42082860385925086
YEL031W	-1	-/-	-611.5444145202637	-24047.428810834885	117	0.061946902654867256	0.8376068376068376	0.4211123723041998
YLR389C	0	0/-	-611.5605880022049	-35627.2355543077	468	0.061946902654867256	0.8376068376068376	0.4211123723041998
YER083C	-1	-/-	-611.6236264705658	-21595.060606956482	117	0.06190777005685408	0.8376068376068376	0.4213961407491487
[truncated: 3,961 more rows]
