# Supplementary material for: Revisiting co-expression-based automated function prediction in yeast with neural networks and updated Gene Ontology annotations
Source: PLoS One. 2026 Apr 16;21(4):e0322689. doi: 10.1371/journal.pone.0322689 (PMC13086303; doi:10.1371/journal.pone.0322689)
Supplement: S1 File — A zip file of tables in csv format containing individual genes ranked by their predicted involvement in each predicted GO term. These predictions were made by Model 1 as described in Table A of S1 Text. (ZIP) [file pone.0322689.s002.zip › GO0007114_SingleGeneRanking.csv]

Gene	Label	Annos	Score	Background Score	Num pos pairs	Precision	Recall	False Positive Rate
YJL081C	-1	-/-	-311.7347158193588	-19120.490601032972	82	0.0	0.0	0.0002809778027535825
YJR065C	-1	-/-	-312.611346244812	-19995.554772138596	82	0.0	0.0	0.000561955605507165
YDR141C	-1	-/-	-314.88406175374985	-18785.167014718056	82	0.0	0.0	0.0008429334082607474
YNL297C	-1	-/-	-321.9798502922058	-18333.691630482674	82	0.0	0.0	0.00112391121101433
YPL084W	-1	-/-	-323.6069419980049	-19824.709625959396	82	0.0	0.0	0.0014048890137679123
YGL020C	-1	-/-	-327.2714068889618	-21858.30442252755	82	0.0	0.0	0.0016858668165214948
YCR030C	0	0/-	-330.68542970716953	-35290.75769078173	328	0.0	0.0	0.0016858668165214948
YGL207W	-1	-/-	-333.5032105445862	-19928.36851489544	82	0.0	0.0	0.001966844619275077
YLR088W	-1	-/-	-334.7314349412918	-19547.345360934734	82	0.0	0.0	0.00224782242202866
YBR286W	-1	-/0	-334.81064116954803	-20490.302437365055	82	0.0	0.0	0.002528800224782242
YGL173C	-1	-/-	-335.82981193065643	-19950.013958096504	82	0.0	0.0	0.0028097780275358245
YPR139C	-1	-/-	-338.6876583099365	-20853.935688138008	82	0.0	0.0	0.0030907558302894073
YBR234C	-1	-/-	-341.10248720645905	-20694.10371476412	82	0.0	0.0	0.0033717336330429896
YKL204W	-1	-/-	-341.78500854969025	-21077.836682021618	82	0.0	0.0	0.003652711435796572
YIL005W	0	0/-	-343.6854810118675	-35171.36022297293	328	0.0	0.0	0.003652711435796572
YDL190C	-1	-/-	-343.96180498600006	-19873.9129011482	82	0.0	0.0	0.003933689238550154
YPL091W	-1	-/-	-345.9340705871582	-20807.60389971733	82	0.0	0.0	0.004214667041303737
YBR276C	-1	-/-	-346.1805691719055	-19598.508537113667	82	0.0	0.0	0.00449564484405732
YOR099W	-1	-/-	-346.21221470832825	-21022.309046685696	82	0.0	0.0	0.004776622646810902
YER125W	-1	-/-	-346.42491990327835	-20240.908611118793	82	0.0	0.0	0.005057600449564484
YLR182W	-1	-/-	-346.96839678287506	-21161.407328426838	82	0.0	0.0	0.005338578252318067
YOR290C	-1	-/-	-348.82079005241394	-19376.680305838585	82	0.0	0.0	0.005619556055071649
YGR116W	-1	-/-	-351.7399618178606	-20275.21952392161	82	0.0	0.0	0.005900533857825232
YNL059C	-1	-/-	-351.89717960357666	-20746.022331237793	82	0.0	0.0	0.0061815116605788145
YPL195W	-1	-/-	-353.69673478603363	-19572.966626167297	82	0.0	0.0	0.006462489463332397
YGL092W	-1	-/-	-354.0577802658081	-20669.047224640846	82	0.0	0.0	0.006743467266085979
YGL233W	1	+/-	-354.14944565296173	-20453.553169846535	81	0.04	0.012195121951219513	0.006743467266085979
YHR027C	-1	-/-	-354.1756031513214	-21036.199635714293	82	0.038461538461538464	0.012195121951219513	0.0070244450688395615
YEL013W	-1	-/-	-356.85335075855255	-21154.767159700394	82	0.037037037037037035	0.012195121951219513	0.007305422871593144
YCR084C	-1	-/-	-358.61337780952454	-21312.997740983963	82	0.03571428571428571	0.012195121951219513	0.007586400674346727
YNL118C	-1	-/-	-358.96785801649094	-19160.002068698406	82	0.034482758620689655	0.012195121951219513	0.007867378477100308
YOR109W	-1	-/-	-359.0246567726135	-20797.466911315918	82	0.03333333333333333	0.012195121951219513	0.00814835627985389
YKL126W	-1	-/-	-359.8784005641937	-20739.49508213997	82	0.03225806451612903	0.012195121951219513	0.008429334082607475
YAL041W	1	+/-	-360.4075334072113	-21027.400161087513	81	0.0625	0.024390243902439025	0.008429334082607475
YDR477W	-1	-/-	-360.86477065086365	-21051.928453445435	82	0.06060606060606061	0.024390243902439025	0.008710311885361057
YKR028W	-1	-/-	-361.0523463487625	-20418.608817338943	82	0.058823529411764705	0.024390243902439025	0.00899128968811464
YOR124C	0	0/-	-361.4512389153242	-36552.78405241668	328	0.058823529411764705	0.024390243902439025	0.00899128968811464
YBL056W	-1	-/-	-361.959738612175	-20403.39299285412	82	0.05714285714285714	0.024390243902439025	0.009272267490868222
YER136W	0	0/-	-362.32849611341953	-38441.86972209811	328	0.05714285714285714	0.024390243902439025	0.009272267490868222
YOL070C	0	0/+	-362.3947891741991	-35689.882077395916	328	0.05714285714285714	0.024390243902439025	0.009272267490868222
YMR047C	-1	-/-	-364.06275248527527	-21374.8304823637	82	0.05555555555555555	0.024390243902439025	0.009553245293621804
YGL019W	-1	-/-	-364.3028438091278	-20923.47947049141	82	0.05405405405405406	0.024390243902439025	0.009834223096375386
YFR021W	-1	-/-	-364.8017246723175	-21114.470712304115	82	0.05263157894736842	0.024390243902439025	0.010115200899128969
YGR167W	-1	-/-	-364.8925518989563	-19788.147295594215	82	0.05128205128205128	0.024390243902439025	0.010396178701882551
YKL213C	-1	-/-	-365.3407052755356	-21041.669105947018	82	0.05	0.024390243902439025	0.010677156504636133
YNL085W	-1	-/-	-365.34602987766266	-20821.699791789055	82	0.04878048780487805	0.024390243902439025	0.010958134307389716
YGL190C	1	+/-	-365.3516718149185	-19398.85033172369	81	0.07142857142857142	0.036585365853658534	0.010958134307389716
YGL252C	-1	-/-	-365.46452021598816	-21645.763453364372	82	0.06976744186046512	0.036585365853658534	0.011239112110143298
YOR132W	-1	-/-	-366.2590562105179	-21898.79883801937	82	0.06818181818181818	0.036585365853658534	0.01152008991289688
YNR035C	-1	-/-	-366.2996687889099	-21591.198741674423	82	0.06666666666666667	0.036585365853658534	0.011801067715650464
YMR109W	1	+/+	-366.383744597435	-20274.41184735298	81	0.08695652173913043	0.04878048780487805	0.011801067715650464
YNL088W	-1	-/-	-366.40377593040466	-21358.948026776314	82	0.0851063829787234	0.04878048780487805	0.012082045518404047
YGL181W	-1	-/-	-366.80357670783997	-22641.77280139923	82	0.08333333333333333	0.04878048780487805	0.012363023321157629
YIL044C	-1	-/-	-366.84106278419495	-21130.332166478038	82	0.08163265306122448	0.04878048780487805	0.012644001123911211
YER080W	0	0/0	-369.1395796239376	-34853.62533779442	328	0.08163265306122448	0.04878048780487805	0.012644001123911211
YOR123C	-1	-/-	-369.3154011964798	-20678.979045510292	82	0.08	0.04878048780487805	0.012924978926664794
YOR070C	0	0/0	-369.69045826792717	-37581.553511828184	328	0.08	0.04878048780487805	0.012924978926664794
YIL039W	-1	-/-	-370.23965418338776	-22914.420243799686	82	0.0784313725490196	0.04878048780487805	0.013205956729418376
YJR043C	-1	-/-	-370.50103986263275	-21504.53986620903	82	0.07692307692307693	0.04878048780487805	0.013486934532171958
YGR199W	-1	-/-	-370.65649938583374	-21541.53223747015	82	0.07547169811320754	0.04878048780487805	0.01376791233492554
YDR294C	-1	-/-	-371.08856451511383	-21983.580056667328	82	0.07407407407407407	0.04878048780487805	0.014048890137679123
YHR074W	-1	-/-	-371.16056805849075	-22062.612697660923	82	0.07272727272727272	0.04878048780487805	0.014329867940432705
YDL134C	1	+/-	-371.30074286460876	-20468.340527534485	81	0.08928571428571429	0.06097560975609756	0.014329867940432705
YOR188W	-1	-/0	-371.37939643859863	-21315.82594013214	82	0.08771929824561403	0.06097560975609756	0.014610845743186288
YHR135C	-1	-/-	-371.6391419172287	-20119.494023516774	82	0.08620689655172414	0.06097560975609756	0.01489182354593987
YIL034C	-1	-/-	-371.7358946800232	-21620.728310465813	82	0.0847457627118644	0.06097560975609756	0.015172801348693454
YNL257C	-1	-/-	-371.8175699710846	-21136.75076842308	82	0.08333333333333333	0.06097560975609756	0.015453779151447036
YBR109C	1	+/+	-371.91849184036255	-21322.29697930813	81	0.09836065573770492	0.07317073170731707	0.015453779151447036
YER083C	-1	-/-	-372.4148322939873	-20902.380938708782	82	0.0967741935483871	0.07317073170731707	0.015734756954200617
YNL090W	-1	-/-	-372.470165848732	-22101.767960250378	82	0.09523809523809523	0.07317073170731707	0.0160157347569542
YBL091C	0	0/-	-372.52146485447884	-35526.65605428815	328	0.09523809523809523	0.07317073170731707	0.0160157347569542
YDL135C	-1	-/-	-372.5696792602539	-20739.587403833866	82	0.09375	0.07317073170731707	0.01629671255970778
YPL259C	-1	-/-	-372.7709866762161	-21361.347227334976	82	0.09230769230769231	0.07317073170731707	0.016577690362461366
YER074W-A	-1	-/-	-373.1621904373169	-17448.098818540573	82	0.09090909090909091	0.07317073170731707	0.01685866816521495
YPR029C	-1	-/-	-373.24231219291687	-20221.71927779913	82	0.08955223880597014	0.07317073170731707	0.01713964596796853
YPR181C	-1	-/-	-373.3479033112526	-21531.10817295313	82	0.08823529411764706	0.07317073170731707	0.017420623770722114
YHR103W	0	0/-	-373.5234898775816	-34151.429924450815	328	0.08823529411764706	0.07317073170731707	0.017420623770722114
YDR372C	-1	-/-	-373.5454331636429	-21620.72950899601	82	0.08695652173913043	0.07317073170731707	0.017701601573475695
YCL057W	0	0/0	-373.85604551434517	-39356.87261648476	328	0.08695652173913043	0.07317073170731707	0.017701601573475695
YBR102C	-1	-/-	-373.88379311561584	-20259.559106051922	82	0.08571428571428572	0.07317073170731707	0.01798257937622928
YPL115C	1	+/-	-374.17254662513733	-22235.21736216545	81	0.09859154929577464	0.08536585365853659	0.01798257937622928
YAL051W	-1	-/-	-374.29730892181396	-22702.52187013626	82	0.09722222222222222	0.08536585365853659	0.01826355717898286
YCL052C	-1	-/-	-374.3702735900879	-23097.58764207363	82	0.0958904109589041	0.08536585365853659	0.018544534981736444
YPR129W	0	0/-	-374.642092987895	-36533.65994246304	328	0.0958904109589041	0.08536585365853659	0.018544534981736444
YBL047C	-1	-/-	-375.1100069284439	-21730.39394798875	82	0.0945945945945946	0.08536585365853659	0.018825512784490024
YCL028W	0	0/0	-375.22601576149464	-36198.98822868988	328	0.0945945945945946	0.08536585365853659	0.018825512784490024
YNL267W	-1	-/-	-375.85948848724365	-20122.53197515011	82	0.09333333333333334	0.08536585365853659	0.019106490587243608
YPR103W	-1	-/-	-376.0465075969696	-21373.37593603134	82	0.09210526315789473	0.08536585365853659	0.01938746838999719
YJL002C	-1	-/-	-376.55438101291656	-23272.03189241886	82	0.09090909090909091	0.08536585365853659	0.019668446192750773
YDR100W	0	0/0	-376.94097232818604	-36243.48427513242	328	0.09090909090909091	0.08536585365853659	0.019668446192750773
YDR168W	-1	-/-	-377.020776450634	-20399.954507529736	82	0.08974358974358974	0.08536585365853659	0.019949423995504357
YGL048C	-1	-/-	-377.05585765838623	-23491.791687071323	82	0.08860759493670886	0.08536585365853659	0.020230401798257937
YMR237W	-1	-/-	-377.0783416032791	-21754.825064957142	82	0.0875	0.08536585365853659	0.02051137960101152
YNL016W	-1	-/-	-377.1667959690094	-22449.365644156933	82	0.08641975308641975	0.08536585365853659	0.020792357403765102
YPR072W	-1	-/-	-377.22530966997147	-21426.412842810154	82	0.08536585365853659	0.08536585365853659	0.021073335206518686
YJR140C	-1	-/-	-377.46314013004303	-20404.26616960019	82	0.08433734939759036	0.08536585365853659	0.021354313009272267
YOR086C	0	0/-	-377.87936083972454	-34724.04103576392	328	0.08433734939759036	0.08536585365853659	0.021354313009272267
YKR089C	-1	-/+	-377.9893888235092	-22133.55938631296	82	0.08333333333333333	0.08536585365853659	0.02163529081202585
YCR042C	-1	-/-	-378.5082199573517	-21432.71939008683	82	0.08235294117647059	0.08536585365853659	0.02191626861477943
YBL057C	-1	-/-	-378.57830679416656	-22284.265803933144	82	0.08139534883720931	0.08536585365853659	0.022197246417533015
YAL016W	1	+/-	-378.78205597400665	-22600.64222919941	81	0.09195402298850575	0.0975609756097561	0.022197246417533015
YOL004W	-1	-/-	-378.7820988893509	-20512.059985995293	82	0.09090909090909091	0.0975609756097561	0.022478224220286596
YOR069W	-1	-/-	-378.8383615016937	-21738.847249627113	82	0.0898876404494382	0.0975609756097561	0.02275920202304018
YOR256C	-1	-/-	-379.1981430053711	-21919.822241544724	82	0.08888888888888889	0.0975609756097561	0.02304017982579376
YGL022W	-1	-/-	-379.52420473098755	-22205.643718242645	82	0.08791208791208792	0.0975609756097561	0.023321157628547345
YKL135C	-1	-/-	-379.579318523407	-21567.64574766159	82	0.08695652173913043	0.0975609756097561	0.02360213543130093
YCL005W-A	-1	-/-	-380.0307879447937	-17858.152223587036	82	0.08602150537634409	0.0975609756097561	0.02388311323405451
YDR388W	1	+/-	-380.07649970054626	-21702.88981705904	81	0.09574468085106383	0.10975609756097561	0.02388311323405451
YPL270W	-1	-/-	-380.19282126426697	-21201.806016087532	82	0.09473684210526316	0.10975609756097561	0.024164091036808093
YBR198C	-1	-/-	-380.2040333747864	-22616.708857297897	82	0.09375	0.10975609756097561	0.024445068839561674
YMR149W	-1	-/-	-380.58472299575806	-21426.736507236958	82	0.09278350515463918	0.10975609756097561	0.024726046642315258
YAL031C	-1	-/-	-380.64484453201294	-21670.69814530015	82	0.09183673469387756	0.10975609756097561	0.02500702444506884
YKL039W	0	0/-	-381.07691717147827	-36685.321459040046	328	0.09183673469387756	0.10975609756097561	0.02500702444506884
YLR114C	-1	-/-	-381.1010812520981	-21569.814397096634	82	0.09090909090909091	0.10975609756097561	0.025288002247822423
YMR089C	-1	-/-	-381.17833960056305	-21423.918765187263	82	0.09	0.10975609756097561	0.025568980050576003
YDL029W	-1	-/-	-381.47253185510635	-21854.1256686002	82	0.0891089108910891	0.10975609756097561	0.025849957853329587
YDR331W	-1	-/-	-381.734459400177	-22843.388647556305	82	0.08823529411764706	0.10975609756097561	0.026130935656083168
YER105C	-1	-/-	-382.30494379997253	-21343.383494377136	82	0.08737864077669903	0.10975609756097561	0.026411913458836752
YGR218W	-1	-/-	-382.3941013813019	-20219.222741365433	82	0.08653846153846154	0.10975609756097561	0.026692891261590336
YMR054W	-1	-/-	-382.4707090854645	-20363.743307590485	82	0.08571428571428572	0.10975609756097561	0.026973869064343917
YPL161C	-1	-/-	-383.0582846403122	-21013.54261445999	82	0.08490566037735849	0.10975609756097561	0.0272548468670975
YER048C	0	0/-	-383.09017211198807	-35870.73147006333	328	0.08490566037735849	0.10975609756097561	0.0272548468670975
YNL307C	-1	-/-	-383.34954500198364	-21779.388291597366	82	0.08411214953271028	0.10975609756097561	0.02753582466985108
YCR058C	-1	-/-	-383.4009048938751	-17263.793737649918	82	0.08333333333333333	0.10975609756097561	0.027816802472604665
YOL034W	-1	-/-	-383.41323161125183	-20632.213938117027	82	0.08256880733944955	0.10975609756097561	0.028097780275358246
YDR251W	-1	-/-	-383.4720278978348	-22070.254491329193	82	0.08181818181818182	0.10975609756097561	0.02837875807811183
YFR028C	-1	-/-	-383.7344889640808	-24315.552809238434	82	0.08108108108108109	0.10975609756097561	0.02865973588086541
YHR043C	-1	-/0	-383.73660695552826	-22277.325210511684	82	0.08035714285714286	0.10975609756097561	0.028940713683618995
YHL034C	-1	-/0	-383.7929837703705	-21271.582345962524	82	0.07964601769911504	0.10975609756097561	0.029221691486372575
YMR029C	-1	-/-	-384.06437730789185	-20710.160806894302	82	0.07894736842105263	0.10975609756097561	0.02950266928912616
YIL010W	-1	-/-	-384.20721769332886	-21193.502663493156	82	0.0782608695652174	0.10975609756097561	0.02978364709187974
YEL002C	-1	-/-	-384.60010492801666	-23158.007111549377	82	0.07758620689655173	0.10975609756097561	0.030064624894633324
YOR090C	0	0/-	-384.6356938779354	-35866.68620611727	328	0.07758620689655173	0.10975609756097561	0.030064624894633324
YKR084C	0	0/-	-384.64256486296654	-37114.7810716629	328	0.07758620689655173	0.10975609756097561	0.030064624894633324
YML072C	0	0/-	-384.9882490038872	-36679.13637390733	328	0.07758620689655173	0.10975609756097561	0.030064624894633324
YJL154C	-1	-/-	-385.04940712451935	-22471.213796257973	82	0.07692307692307693	0.10975609756097561	0.030345602697386908
YKR095W-A	-1	-/-	-385.6438491344452	-17492.68290257454	82	0.07627118644067797	0.10975609756097561	0.03062658050014049
YBR216C	-1	-/-	-385.83232033252716	-21982.176760196686	82	0.07563025210084033	0.10975609756097561	0.030907558302894073
YIL115C	-1	-/-	-385.8391172885895	-21906.860983371735	82	0.075	0.10975609756097561	0.031188536105647653
YJL012C-A	-1	-/-	-385.90588879585266	-17714.332445144653	82	0.0743801652892562	0.10975609756097561	0.031469513908401234
YGL049C	-1	-/-	-385.91120207309723	-21036.557859182358	82	0.07377049180327869	0.10975609756097561	0.03175049171115482
YLR330W	-1	-/-	-386.03816056251526	-22018.78222835064	82	0.07317073170731707	0.10975609756097561	0.0320314695139084
YDL161W	-1	-/-	-386.16128891706467	-22068.025545060635	82	0.07258064516129033	0.10975609756097561	0.03231244731666198
YDR303C	-1	-/-	-386.2355282306671	-22020.2590457201	82	0.072	0.10975609756097561	0.03259342511941556
YOL148C	-1	-/-	-386.3134435415268	-21521.602567076683	82	0.07142857142857142	0.10975609756097561	0.03287440292216915
YKL013C	-1	-/-	-386.6891224384308	-21226.093457221985	82	0.07086614173228346	0.10975609756097561	0.03315538072492273
YFR031C	-1	-/-	-386.97687578201294	-21374.19772517681	82	0.0703125	0.10975609756097561	0.03343635852767631
YGR193C	-1	-/-	-386.9843844175339	-21866.079080104828	82	0.06976744186046512	0.10975609756097561	0.0337173363304299
YGL137W	-1	-/-	-387.0094010233879	-22871.390744507313	82	0.06923076923076923	0.10975609756097561	0.03399831413318348
YDL225W	-1	-/-	-387.01042997837067	-21524.929253458977	82	0.06870229007633588	0.10975609756097561	0.03427929193593706
YOR141C	0	0/-	-387.06199234724045	-37432.008091419935	328	0.06870229007633588	0.10975609756097561	0.03427929193593706
YML010W	-1	-/-	-387.10758233070374	-21984.64917552471	82	0.06818181818181818	0.10975609756097561	0.03456026973869064
YDL017W	-1	-/-	-387.33224952220917	-21606.070580124855	82	0.06766917293233082	0.10975609756097561	0.03484124754144423
YBR081C	-1	-/-	-387.38483941555023	-20883.74928534031	82	0.06716417910447761	0.10975609756097561	0.03512222534419781
YNL041C	-1	-/-	-387.5291624069214	-23214.60852074623	82	0.06666666666666667	0.10975609756097561	0.03540320314695139
YER087C-B	-1	-/-	-387.6509259939194	-21177.40181851387	82	0.0661764705882353	0.10975609756097561	0.03568418094970497
YLR410W	-1	-/0	-387.6972761154175	-21750.810584664345	82	0.06569343065693431	0.10975609756097561	0.03596515875245856
YDR238C	-1	-/-	-387.7678520679474	-21772.810222387314	82	0.06521739130434782	0.10975609756097561	0.03624613655521214
YKR031C	-1	-/-	-387.96458411216736	-21299.41360771656	82	0.06474820143884892	0.10975609756097561	0.03652711435796572
YDR170C	-1	-/-	-388.3041558265686	-21898.63660442829	82	0.06428571428571428	0.10975609756097561	0.036808092160719307
YNL189W	0	0/-	-388.40514835715294	-38868.62678769231	328	0.06428571428571428	0.10975609756097561	0.036808092160719307
YLR351C	0	0/0	-388.4401721507311	-36872.79493355751	328	0.06428571428571428	0.10975609756097561	0.036808092160719307
YNL197C	-1	-/-	-388.60058522224426	-22123.568483948708	82	0.06382978723404255	0.10975609756097561	0.03708906996347289
YKL129C	1	+/+	-388.68006563186646	-22483.05357527733	81	0.07042253521126761	0.12195121951219512	0.03708906996347289
YPL023C	0	0/0	-388.8574008047581	-35949.18000230193	328	0.07042253521126761	0.12195121951219512	0.03708906996347289
YER027C	-1	-/-	-389.0209722518921	-20677.472755670547	82	0.06993006993006994	0.12195121951219512	0.03737004776622647
YPL050C	-1	-/-	-389.13467669487	-24525.978844881058	82	0.06944444444444445	0.12195121951219512	0.03765102556898005
YLR028C	-1	-/-	-389.28781509399414	-21173.06364160776	82	0.06896551724137931	0.12195121951219512	0.037932003371733636
YMR207C	-1	-/-	-389.32327950000763	-21194.324214041233	82	0.0684931506849315	0.12195121951219512	0.038212981174487216
YJR125C	-1	-/-	-389.3414669036865	-22373.142821788788	82	0.06802721088435375	0.12195121951219512	0.0384939589772408
YOR241W	-1	-/0	-389.53681993484497	-23077.565265715122	82	0.06756756756756757	0.12195121951219512	0.03877493677999438
YHR084W	-1	-/-	-389.5844724178314	-22254.833223104477	82	0.06711409395973154	0.12195121951219512	0.039055914582747965
YMR184W	-1	-/-	-389.6659083366394	-21823.830953598022	82	0.06666666666666667	0.12195121951219512	0.039336892385501546
YOR079C	-1	-/-	-389.7438373565674	-23465.865399360657	82	0.06622516556291391	0.12195121951219512	0.039617870188255126
YJL074C	-1	-/-	-389.7947247028351	-22727.60435563326	82	0.06578947368421052	0.12195121951219512	0.039898847991008714
YPL002C	-1	-/-	-389.8745563030243	-20543.638306736946	82	0.06535947712418301	0.12195121951219512	0.040179825793762294
YOR126C	-1	-/-	-390.08034068346024	-21473.72726124525	82	0.06493506493506493	0.12195121951219512	0.040460803596515875
YDR320C	-1	-/-	-390.2403359413147	-22110.844368338585	82	0.06451612903225806	0.12195121951219512	0.040741781399269456
YCL014W	1	+/+	-390.2474043369293	-20865.821693062782	81	0.07051282051282051	0.13414634146341464	0.040741781399269456
YBR086C	-1	-/-	-390.313893198967	-21223.95697823912	82	0.07006369426751592	0.13414634146341464	0.04102275920202304
YOL049W	-1	-/0	-390.5181614160538	-22008.53856408596	82	0.06962025316455696	0.13414634146341464	0.041303737004776624
YJL020C	-1	-/-	-390.8364224433899	-23435.213915228844	82	0.06918238993710692	0.13414634146341464	0.041584714807530204
YBL037W	0	0/-	-390.95885613560677	-36860.81493407488	328	0.06918238993710692	0.13414634146341464	0.041584714807530204
YOR219C	0	0/-	-391.1345306634903	-37793.99420019984	328	0.06918238993710692	0.13414634146341464	0.041584714807530204
YCR009C	1	+/-	-391.1920005083084	-21934.90444290638	81	0.075	0.14634146341463414	0.041584714807530204
YOR209C	-1	-/-	-391.2798272073269	-23851.001854032278	82	0.07453416149068323	0.14634146341463414	0.041865692610283785
YOR275C	-1	-/-	-391.3112496137619	-21125.575516223907	82	0.07407407407407407	0.14634146341463414	0.04214667041303737
YNL138W	-1	-/-	-391.3230980038643	-21968.494784370065	82	0.0736196319018405	0.14634146341463414	0.04242764821579095
YKL117W	-1	-/-	-391.3485723733902	-22167.80424940586	82	0.07317073170731707	0.14634146341463414	0.042708626018544533
YER155C	1	+/-	-391.4122585058212	-21861.12896156311	81	0.07878787878787878	0.15853658536585366	0.042708626018544533
YLR166C	1	+/-	-391.5652287006378	-20925.464304208755	81	0.08433734939759036	0.17073170731707318	0.042708626018544533
YNL079C	1	+/+	-391.65304601192474	-21193.3744302392	81	0.08982035928143713	0.18292682926829268	0.042708626018544533
YML048W	-1	-/-	-391.7424931526184	-22535.232594013214	82	0.08928571428571429	0.18292682926829268	0.042989603821298114
YKL101W	-1	-/-	-391.7666907310486	-20245.52292060852	82	0.08875739644970414	0.18292682926829268	0.0432705816240517
YML064C	-1	-/-	-391.7795283794403	-21371.88331758976	82	0.08823529411764706	0.18292682926829268	0.04355155942680528
YML110C	-1	-/-	-391.81979179382324	-22248.634144306183	82	0.08771929824561403	0.18292682926829268	0.04383253722955886
YBL105C	-1	-/-	-392.08062863349915	-21472.619076013565	82	0.0872093023255814	0.18292682926829268	0.04411351503231245
YIL036W	-1	-/-	-392.1695317029953	-22906.954456448555	82	0.08670520231213873	0.18292682926829268	0.04439449283506603
YJL041W	-1	-/-	-392.19348430633545	-21529.258464097977	82	0.08620689655172414	0.18292682926829268	0.04467547063781961
YJL021C	-1	-/-	-392.42406606674194	-18091.251664161682	82	0.08571428571428572	0.18292682926829268	0.04495644844057319
YDR356W	-1	-/-	-392.62259101867676	-21054.801426887512	82	0.08522727272727272	0.18292682926829268	0.04523742624332678
YGL100W	-1	-/-	-392.90100622177124	-24038.90980541706	82	0.0847457627118644	0.18292682926829268	0.04551840404608036
YCR055C	-1	-/-	-392.9958391189575	-17951.801698207855	82	0.08426966292134831	0.18292682926829268	0.04579938184883394
YDR409W	-1	-/-	-393.07169711589813	-20508.225448429585	82	0.08379888268156424	0.18292682926829268	0.04608035965158752
YBL052C	-1	-/-	-393.2266628742218	-21228.36361861229	82	0.08333333333333333	0.18292682926829268	0.04636133745434111
YNL258C	-1	-/-	-393.4263575077057	-21261.067103385925	82	0.08287292817679558	0.18292682926829268	0.04664231525709469
YLR248W	-1	-/-	-393.4574134349823	-23277.285608053207	82	0.08241758241758242	0.18292682926829268	0.04692329305984827
YGR106C	0	0/0	-393.534555375576	-39391.35310742259	328	0.08241758241758242	0.18292682926829268	0.04692329305984827
YGR170W	-1	-/-	-393.57792377471924	-20743.63834309578	82	0.08196721311475409	0.18292682926829268	0.04720427086260186
YDR129C	1	+/-	-393.6207785606384	-22991.467204093933	81	0.08695652173913043	0.1951219512195122	0.04720427086260186
YBR059C	-1	-/-	-393.76235020160675	-21996.914726138115	82	0.08648648648648649	0.1951219512195122	0.04748524866535544
YPL053C	-1	-/-	-393.9337612390518	-22047.75339972973	82	0.08602150537634409	0.1951219512195122	0.04776622646810902
YBR273C	-1	-/-	-393.9398293495178	-23930.695412158966	82	0.0855614973262032	0.1951219512195122	0.0480472042708626
YBR283C	-1	-/-	-393.9641753435135	-23931.680874586105	82	0.0851063829787234	0.1951219512195122	0.04832818207361619
YNL330C	-1	-/-	-394.05614709854126	-22595.76426768303	82	0.08465608465608465	0.1951219512195122	0.04860915987636977
YIL075C	-1	-/-	-394.3665397167206	-23409.241781949997	82	0.08421052631578947	0.1951219512195122	0.04889013767912335
YDR457W	-1	-/-	-394.4755401611328	-20335.490701436996	82	0.08376963350785341	0.1951219512195122	0.04917111548187693
YDR182W	-1	-/-	-394.5781762599945	-22300.074000120163	82	0.08333333333333333	0.1951219512195122	0.049452093284630516
YDR329C	-1	-/-	-394.6391052007675	-24062.11187374592	82	0.08290155440414508	0.1951219512195122	0.0497330710873841
YML115C	-1	-/-	-394.6988875865936	-22196.50073170662	82	0.08247422680412371	0.1951219512195122	0.05001404889013768
YDR052C	-1	-/-	-394.74347949028015	-20915.80527460575	82	0.08205128205128205	0.1951219512195122	0.050295026692891265
YOR023C	-1	-/-	-394.77332973480225	-22321.289017677307	82	0.08163265306122448	0.1951219512195122	0.050576004495644845
YGL161C	0	0/0	-394.7861164212227	-38339.4346524328	328	0.08163265306122448	0.1951219512195122	0.050576004495644845
YDR414C	-1	-/-	-395.19522774219513	-24011.978278160095	82	0.08121827411167512	0.1951219512195122	0.050856982298398426
YLR095C	-1	-/-	-395.2806351184845	-21808.481956601143	82	0.08080808080808081	0.1951219512195122	0.05113796010115201
YKL007W	-1	-/-	-395.36013901233673	-22472.3527354002	82	0.08040201005025126	0.1951219512195122	0.051418937903905594
YLR371W	1	+/-	-395.4946479797363	-21730.7287940979	81	0.085	0.2073170731707317	0.051418937903905594
YNL291C	-1	-/-	-395.6104065179825	-22711.776363492012	82	0.0845771144278607	0.2073170731707317	0.051699915706659175
YBR221C	-1	-/-	-395.6275794506073	-24013.69690144062	82	0.08415841584158416	0.2073170731707317	0.051980893509412755
YGR261C	-1	-/-	-395.795480966568	-23023.705908298492	82	0.08374384236453201	0.2073170731707317	0.052261871312166336
YJR033C	-1	-/-	-395.88736271858215	-21967.052439033985	82	0.08333333333333333	0.2073170731707317	0.05254284911491992
YJL123C	0	0/0	-395.8999901711941	-35720.83657290414	328	0.08333333333333333	0.2073170731707317	0.05254284911491992
YOR087W	-1	-/-	-395.9730898439884	-22134.618414074183	82	0.08292682926829269	0.2073170731707317	0.052823826917673504
YBL058W	-1	-/-	-396.0141055583954	-22133.087621092796	82	0.0825242718446602	0.2073170731707317	0.053104804720427085
YNL106C	-1	-/-	-396.3143813610077	-20933.64337873459	82	0.0821256038647343	0.2073170731707317	0.05338578252318067
YGR178C	-1	-/-	-396.4599840641022	-21774.7900891304	82	0.08173076923076923	0.2073170731707317	0.05366676032593425
YCR044C	-1	-/-	-396.49585580825806	-22439.36231416464	82	0.08133971291866028	0.2073170731707317	0.05394773812868783
YBR253W	-1	-/-	-396.8977167606354	-21946.169249773026	82	0.08095238095238096	0.2073170731707317	0.054228715931441414
YPL180W	-1	-/-	-397.0291841030121	-20896.044937610626	82	0.08056872037914692	0.2073170731707317	0.054509693734195
YBR227C	0	0/-	-397.17764496803284	-37395.83934763819	328	0.08056872037914692	0.2073170731707317	0.054509693734195
YOR104W	0	0/0	-397.25209707021713	-38016.043290793896	328	0.08056872037914692	0.2073170731707317	0.054509693734195
YGR040W	-1	-/-	-397.2708079814911	-20840.30169069767	82	0.08018867924528301	0.2073170731707317	0.05479067153694858
YBR052C	0	0/0	-397.3306763917208	-40158.79908697307	328	0.08018867924528301	0.2073170731707317	0.05479067153694858
YCR077C	-1	-/-	-397.38919854164124	-20532.95479118824	82	0.07981220657276995	0.2073170731707317	0.05507164933970216
YMR112C	-1	-/-	-397.512104511261	-21124.021600961685	82	0.0794392523364486	0.2073170731707317	0.05535262714245574
YCR088W	-1	-/-	-397.6066360473633	-22252.675144076347	82	0.07906976744186046	0.2073170731707317	0.05563360494520933
YGR014W	-1	-/-	-397.7724252939224	-21800.819811344147	82	0.0787037037037037	0.2073170731707317	0.05591458274796291
YDR458C	0	0/0	-397.822138607502	-35521.180516824126	328	0.0787037037037037	0.2073170731707317	0.05591458274796291
YDL058W	-1	-/-	-397.87533140182495	-22283.08416581154	82	0.07834101382488479	0.2073170731707317	0.05619556055071649
YBR272C	-1	-/-	-398.02922892570496	-22638.344953536987	82	0.0779816513761468	0.2073170731707317	0.05647653835347007
YLL031C	-1	-/-	-398.077832698822	-22846.789668560028	82	0.0776255707762557	0.2073170731707317	0.05675751615622366
YLR309C	-1	-/-	-398.2709320783615	-21614.59216630459	82	0.07727272727272727	0.2073170731707317	0.05703849395897724
YIL124W	-1	-/-	-398.2966773509979	-23230.879596710205	82	0.07692307692307693	0.2073170731707317	0.05731947176173082
YJR076C	1	+/-	-398.348241686821	-21266.437430739403	81	0.08108108108108109	0.21951219512195122	0.05731947176173082
YAL022C	-1	-/-	-398.5023772716522	-21304.48798942566	82	0.08071748878923767	0.21951219512195122	0.05760044956448441
YOR362C	-1	-/-	-398.57949924468994	-22877.110965251923	82	0.08035714285714286	0.21951219512195122	0.05788142736723799
YOR165W	0	0/-	-398.6470460444689	-38277.480020835996	328	0.08035714285714286	0.21951219512195122	0.05788142736723799
YGL054C	1	+/+	-398.7738757133484	-22087.318056941032	81	0.08444444444444445	0.23170731707317074	0.05788142736723799
YER120W	-1	-/-	-398.7850512266159	-21694.34441769123	82	0.084070796460177	0.23170731707317074	0.05816240516999157
YFR013W	-1	-/-	-398.88032245635986	-21492.00625228882	82	0.08370044052863436	0.23170731707317074	0.05844338297274515
YCR026C	-1	-/-	-398.9024097919464	-22782.757389307022	82	0.08333333333333333	0.23170731707317074	0.05872436077549874
YCR036W	0	0/0	-399.138179987669	-38208.83047038317	328	0.08333333333333333	0.23170731707317074	0.05872436077549874
YKL073W	-1	-/-	-399.1703872680664	-22894.09941750765	82	0.08296943231441048	0.23170731707317074	0.05900533857825232
YFL037W	-1	-/-	-399.1895031929016	-22617.74807190895	82	0.08260869565217391	0.23170731707317074	0.0592863163810059
YKL057C	-1	-/-	-399.19895458221436	-23016.71444773674	82	0.08225108225108226	0.23170731707317074	0.05956729418375948
YLR310C	-1	-/-	-399.3077199459076	-21362.5547093153	82	0.08189655172413793	0.23170731707317074	0.05984827198651307
YGL241W	-1	-/-	-399.36773347854614	-21736.315075039864	82	0.0815450643776824	0.23170731707317074	0.06012924978926665
YGR227W	-1	-/-	-399.42652451992035	-23760.104467630386	82	0.0811965811965812	0.23170731707317074	0.06041022759202023
YNL054W	-1	-/-	-399.50595927238464	-23262.35632419586	82	0.08085106382978724	0.23170731707317074	0.060691205394773816
YCL063W	-1	-/-	-399.5567742586136	-22555.746533036232	82	0.08050847457627118	0.23170731707317074	0.060972183197527396
YLR201C	-1	-/0	-399.62903666496277	-22672.688708662987	82	0.08016877637130802	0.23170731707317074	0.06125316100028098
YEL061C	-1	-/-	-399.695095539093	-20104.554627120495	82	0.07983193277310924	0.23170731707317074	0.06153413880303456
YKL025C	-1	-/-	-399.77043920755386	-20880.741921961308	82	0.0794979079497908	0.23170731707317074	0.061815116605788145
YDR330W	-1	-/-	-399.780385017395	-23002.089097738266	82	0.07916666666666666	0.23170731707317074	0.062096094408541726
YER023W	0	0/0	-399.84242126345634	-38686.606339901686	328	0.07916666666666666	0.23170731707317074	0.062096094408541726
YDR394W	-1	-/-	-399.90686309337616	-22634.962338209152	82	0.07883817427385892	0.23170731707317074	0.062377072211295306
YBR080C	-1	-/-	-399.9820741415024	-23135.909586191177	82	0.07851239669421488	0.23170731707317074	0.0626580500140489
YOR322C	-1	-/-	-400.02071726322174	-21618.364671111107	82	0.07818930041152264	0.23170731707317074	0.06293902781680247
YDL015C	-1	-/-	-400.31166887283325	-22747.56042098999	82	0.0778688524590164	0.23170731707317074	0.06322000561955606
YLR006C	-1	-/-	-400.3331696987152	-22415.371415019035	82	0.07755102040816327	0.23170731707317074	0.06350098342230964
YKL168C	0	0/-	-400.36810037493706	-38591.43770492077	328	0.07755102040816327	0.23170731707317074	0.06350098342230964
YDL113C	-1	-/-	-400.4934357404709	-24325.65019452572	82	0.07723577235772358	0.23170731707317074	0.06378196122506322
YDR118W	-1	-/-	-400.7941756248474	-20644.715259194374	82	0.07692307692307693	0.23170731707317074	0.0640629390278168
YGL095C	-1	-/-	-400.87456703186035	-22663.961062431335	82	0.07661290322580645	0.23170731707317074	0.06434391683057039
YMR273C	-1	-/-	-400.88269686698914	-20992.9020216465	82	0.07630522088353414	0.23170731707317074	0.06462489463332396
YLR229C	1	+/+	-401.0628765821457	-22438.975984692574	81	0.08	0.24390243902439024	0.06462489463332396
YHR079C-B	-1	-/-	-401.09510588645935	-18199.81853055954	82	0.0796812749003984	0.24390243902439024	0.06490587243607755
YML016C	-1	-/-	-401.1825872659683	-22201.450456261635	82	0.07936507936507936	0.24390243902439024	0.06518685023883113
YBL041W	-1	-/-	-401.2010657787323	-22014.07152581215	82	0.07905138339920949	0.24390243902439024	0.06546782804158471
YGR100W	0	0/0	-401.2263727784157	-38015.54453538358	328	0.07905138339920949	0.24390243902439024	0.06546782804158471
YIR006C	1	+/+	-401.3246359825134	-21424.417501807213	81	0.08267716535433071	0.25609756097560976	0.06546782804158471
YBR288C	-1	-/-	-401.34315252304077	-23436.718519449234	82	0.08235294117647059	0.25609756097560976	0.0657488058443383
YOR112W	-1	-/-	-401.54759216308594	-22311.295206308365	82	0.08203125	0.25609756097560976	0.06602978364709187
YPL145C	-1	-/-	-401.767722427845	-24494.527145683765	82	0.08171206225680934	0.25609756097560976	0.06631076144984546
YNL271C	1	+/+	-401.8652877807617	-22280.231172144413	81	0.08527131782945736	0.2682926829268293	0.06631076144984546
YDR452W	0	0/0	-402.008965075016	-37270.544088721275	328	0.08527131782945736	0.2682926829268293	0.06631076144984546
YDR207C	-1	-/-	-402.18372631073	-20569.349974036217	82	0.08494208494208494	0.2682926829268293	0.06659173925259905
YFR005C	-1	-/-	-402.2147966623306	-22578.240370869637	82	0.08461538461538462	0.2682926829268293	0.06687271705535262
YGR007W	-1	-/-	-402.28164744377136	-22043.01729273796	82	0.0842911877394636	0.2682926829268293	0.06715369485810621
YMR119W	-1	-/-	-402.3698318004608	-23069.52176564932	82	0.08396946564885496	0.2682926829268293	0.0674346726608598
YDR166C	1	+/-	-402.4984784126282	-22980.82619690895	81	0.08745247148288973	0.2804878048780488	0.0674346726608598
YGL093W	-1	-/-	-402.5440411567688	-23706.972828269005	82	0.08712121212121213	0.2804878048780488	0.06771565046361337
YLR188W	0	0/-	-402.5795202255249	-37651.39403274655	328	0.08712121212121213	0.2804878048780488	0.06771565046361337
YJR126C	-1	-/-	-402.6012980937958	-22302.29035949707	82	0.08679245283018867	0.2804878048780488	0.06799662826636696
YKL046C	1	+/+	-402.7141501903534	-22494.952949762344	81	0.09022556390977443	0.2926829268292683	0.06799662826636696
YOR189W	0	0/-	-402.9370987415314	-36846.97904098034	328	0.09022556390977443	0.2926829268292683	0.06799662826636696
YDR320C-A	-1	-/-	-402.9604558944702	-18023.546078443527	82	0.0898876404494382	0.2926829268292683	0.06827760606912053
YIL043C	0	0/-	-402.971496284008	-39510.10507249832	328	0.0898876404494382	0.2926829268292683	0.06827760606912053
YDL193W	0	0/-	-403.03487783670425	-38113.98730711639	328	0.0898876404494382	0.2926829268292683	0.06827760606912053
YDR176W	-1	-/-	-403.27339935302734	-21016.271237373352	82	0.08955223880597014	0.2926829268292683	0.06855858387187412
YLR386W	-1	-/-	-403.2877049446106	-22270.91769051552	82	0.08921933085501858	0.2926829268292683	0.06883956167462771
YBL079W	-1	-/-	-403.30666160583496	-22578.505825936794	82	0.08888888888888889	0.2926829268292683	0.06912053947738128
YDR435C	-1	-/-	-403.32449746131897	-23027.050522327423	82	0.08856088560885608	0.2926829268292683	0.06940151728013487
YFR010W	0	0/-	-403.4722734093666	-37470.41516545415	328	0.08856088560885608	0.2926829268292683	0.06940151728013487
YNL071W	-1	-/-	-403.4835247993469	-22032.597111701965	82	0.08823529411764706	0.2926829268292683	0.06968249508288846
YOR195W	-1	-/-	-403.54071831703186	-21715.495134592056	82	0.08791208791208792	0.2926829268292683	0.06996347288564203
YDL095W	-1	-/-	-403.66972219944	-24597.945676743984	82	0.08759124087591241	0.2926829268292683	0.07024445068839562
YLR357W	-1	-/-	-403.7648844718933	-21598.162006020546	82	0.08727272727272728	0.2926829268292683	0.0705254284911492
YBR049C	-1	-/-	-403.78797483444214	-21030.560557484627	82	0.08695652173913043	0.2926829268292683	0.07080640629390278
YMR284W	-1	-/-	-403.80491399765015	-22119.203857302666	82	0.08664259927797834	0.2926829268292683	0.07108738409665637
YDR304C	0	0/-	-403.8621353060007	-39868.96293875575	328	0.08664259927797834	0.2926829268292683	0.07108738409665637
YLR389C	0	0/-	-403.89457419514656	-37728.65829619765	328	0.08664259927797834	0.2926829268292683	0.07108738409665637
YHR079C	-1	-/-	-403.92018961906433	-22429.615933418274	82	0.08633093525179857	0.2926829268292683	0.07136836189940994
YJR060W	-1	-/-	-403.9379132986069	-22345.28244459629	82	0.08602150537634409	0.2926829268292683	0.07164933970216353
YMR092C	-1	-/-	-403.9436020851135	-22189.070132374763	82	0.08571428571428572	0.2926829268292683	0.07193031750491712
YOL062C	0	0/-	-403.9871762096882	-38380.909473866224	328	0.08571428571428572	0.2926829268292683	0.07193031750491712
YDR410C	0	0/-	-404.0094289779663	-37096.75489605963	328	0.08571428571428572	0.2926829268292683	0.07193031750491712
YMR037C	-1	-/-	-404.02715015411377	-23116.802919864655	82	0.08540925266903915	0.2926829268292683	0.07221129530767069
YOR270C	-1	-/-	-404.0348746776581	-23380.827231168747	82	0.0851063829787234	0.2926829268292683	0.07249227311042428
YDR200C	-1	-/-	-404.1329650878906	-21891.90284180641	82	0.08480565371024736	0.2926829268292683	0.07277325091317786
YHL002W	-1	-/-	-404.1869146823883	-23092.425091266632	82	0.08450704225352113	0.2926829268292683	0.07305422871593144
YDR326C	0	0/-	-404.2482336759567	-38781.17507909238	328	0.08450704225352113	0.2926829268292683	0.07305422871593144
YDR189W	-1	-/-	-404.32035970687866	-22732.94921886921	82	0.08421052631578947	0.2926829268292683	0.07333520651868503
YNL323W	-1	-/-	-404.3625822067261	-20499.905631780624	82	0.08391608391608392	0.2926829268292683	0.07361618432143861
YER118C	-1	-/-	-404.398562669754	-25188.777443170547	82	0.08362369337979095	0.2926829268292683	0.07389716212419219
YLR250W	0	0/0	-404.4283726513386	-37382.11483120918	328	0.08362369337979095	0.2926829268292683	0.07389716212419219
YOR085W	-1	-/-	-404.4729939699173	-23355.470574617386	82	0.08333333333333333	0.2926829268292683	0.07417813992694577
YDR468C	0	0/-	-404.47703382372856	-35345.42992949486	328	0.08333333333333333	0.2926829268292683	0.07417813992694577
YLR240W	-1	-/-	-404.5241243839264	-23104.83571910858	82	0.08304498269896193	0.2926829268292683	0.07445911772969935
YBL020W	-1	-/-	-404.68446254730225	-20793.924680113792	82	0.08275862068965517	0.2926829268292683	0.07474009553245294
YOR329C	-1	-/-	-404.7663424015045	-22633.53771674633	82	0.08247422680412371	0.2926829268292683	0.07502107333520652
YER180C-A	-1	-/0	-404.9308657646179	-18449.7218542099	82	0.0821917808219178	0.2926829268292683	0.0753020511379601
YNR031C	-1	-/-	-404.94778990745544	-21340.898971557617	82	0.08191126279863481	0.2926829268292683	0.07558302894071368
YBR100W	-1	-/-	-404.9868850708008	-17931.66144990921	82	0.08163265306122448	0.2926829268292683	0.07586400674346727
YIL002C	-1	-/-	-405.0021686553955	-22348.057862997055	82	0.08135593220338982	0.2926829268292683	0.07614498454622085
YBR245C	-1	-/-	-405.08364248275757	-22517.12177014351	82	0.08108108108108109	0.2926829268292683	0.07642596234897443
YBR205W	-1	-/-	-405.08615231513977	-24417.452893853188	82	0.08080808080808081	0.2926829268292683	0.07670694015172802
YNR006W	-1	-/-	-405.09272360801697	-23365.214425325394	82	0.08053691275167785	0.2926829268292683	0.0769879179544816
YHL019C	-1	-/-	-405.0954519510269	-23155.51961505413	82	0.0802675585284281	0.2926829268292683	0.07726889575723518
YPR089W	0	0/0	-405.1960446536541	-37121.792010486126	328	0.0802675585284281	0.2926829268292683	0.07726889575723518
YHR017W	0	0/0	-405.2350549995899	-37671.44016729295	328	0.0802675585284281	0.2926829268292683	0.07726889575723518
YNL293W	-1	-/-	-405.2705936431885	-22867.977593421936	82	0.08	0.2926829268292683	0.07754987355998876
YGL046W	-1	-/-	-405.3304533958435	-17969.826207339764	82	0.07973421926910298	0.2926829268292683	0.07783085136274234
YBR149W	0	0/0	-405.4701592028141	-40434.10273499787	328	0.07973421926910298	0.2926829268292683	0.07783085136274234
YJL087C	-1	-/-	-405.62277936935425	-22690.660695195198	82	0.07947019867549669	0.2926829268292683	0.07811182916549593
YBR058C	-1	-/-	-405.70714926719666	-22389.78871488571	82	0.07920792079207921	0.2926829268292683	0.0783928069682495
YNL027W	-1	-/-	-405.74873411655426	-21172.691260695457	82	0.07894736842105263	0.2926829268292683	0.07867378477100309
YPL249C	-1	-/-	-405.7877813577652	-22628.278732299805	82	0.07868852459016394	0.2926829268292683	0.07895476257375668
YGL021W	-1	-/-	-405.81220161914825	-23224.85727083683	82	0.0784313725490196	0.2926829268292683	0.07923574037651025
YML111W	0	0/-	-405.84245309233665	-36967.989371299744	328	0.0784313725490196	0.2926829268292683	0.07923574037651025
YLR320W	-1	-/-	-405.937029838562	-21304.31122457981	82	0.0781758957654723	0.2926829268292683	0.07951671817926384
YOR280C	0	0/0	-406.03551185131073	-36678.4566783458	328	0.0781758957654723	0.2926829268292683	0.07951671817926384
YGL228W	0	0/-	-406.1396780908108	-37206.59623885155	328	0.0781758957654723	0.2926829268292683	0.07951671817926384
YKL121W	0	0/0	-406.2477307021618	-39546.12261609733	328	0.0781758957654723	0.2926829268292683	0.07951671817926384
YHL030W	0	0/-	-406.30612590909004	-37792.14000017941	328	0.0781758957654723	0.2926829268292683	0.07951671817926384
YNL139C	-1	-/-	-406.40134060382843	-22138.968725442886	82	0.07792207792207792	0.2926829268292683	0.07979769598201743
YHR186C	-1	-/-	-406.4071913957596	-22720.47619485855	82	0.07766990291262135	0.2926829268292683	0.080078673784771
YLR412W	0	0/0	-406.4298205077648	-39544.318344950676	328	0.07766990291262135	0.2926829268292683	0.080078673784771
YKL206C	-1	-/0	-406.5732922554016	-22563.26856160164	82	0.07741935483870968	0.2926829268292683	0.08035965158752459
YHR115C	-1	-/-	-406.6492073535919	-21533.15810382366	82	0.07717041800643087	0.2926829268292683	0.08064062939027816
YGL116W	-1	-/-	-406.6629830002785	-22596.04620450735	82	0.07692307692307693	0.2926829268292683	0.08092160719303175
YGL006W	-1	-/-	-406.7989032268524	-24113.967224240303	82	0.07667731629392971	0.2926829268292683	0.08120258499578534
YKL196C	-1	-/-	-406.8564157485962	-23659.69506931305	82	0.07643312101910828	0.2926829268292683	0.08148356279853891
YNL268W	-1	-/-	-406.8849859237671	-22312.52017790079	82	0.0761904761904762	0.2926829268292683	0.0817645406012925
YIL027C	0	0/-	-407.1429927945137	-38582.21240019798	328	0.0761904761904762	0.2926829268292683	0.0817645406012925
YNL262W	-1	-/-	-407.20297932624817	-21194.998807668686	82	0.0759493670886076	0.2926829268292683	0.08204551840404609
YER133W	1	+/+	-407.2417856454849	-21262.833531975746	81	0.07886435331230283	0.3048780487804878	0.08204551840404609
YNL098C	-1	-/-	-407.64521169662476	-20831.373672366142	82	0.07861635220125786	0.3048780487804878	0.08232649620679966
YMR164C	-1	-/-	-407.7129328250885	-22030.781890511513	82	0.07836990595611286	0.3048780487804878	0.08260747400955325
YKL104C	0	0/-	-407.77504950761795	-37592.0383250108	328	0.07836990595611286	0.3048780487804878	0.08260747400955325
YLR025W	-1	-/-	-408.0054974555969	-22088.053341329098	82	0.078125	0.3048780487804878	0.08288845181230682
YPL100W	-1	-/-	-408.019238948822	-23541.05936741829	82	0.0778816199376947	0.3048780487804878	0.08316942961506041
YIL068C	1	+/-	-408.0989284515381	-22015.839436411858	81	0.08074534161490683	0.3170731707317073	0.08316942961506041
YGR098C	-1	-/-	-408.175829410553	-21650.9512090683	82	0.0804953560371517	0.3170731707317073	0.083450407417814
YDR519W	0	0/-	-408.3034325838089	-39653.542393211275	328	0.0804953560371517	0.3170731707317073	0.083450407417814
YKL048C	1	+/+	-408.30570697784424	-21781.994265675545	81	0.08333333333333333	0.32926829268292684	0.083450407417814
YGR276C	-1	-/-	-408.4672154188156	-22164.46537578106	82	0.08307692307692308	0.32926829268292684	0.08373138522056757
YCL051W	-1	-/-	-408.49384808540344	-21927.38596200943	82	0.08282208588957055	0.32926829268292684	0.08401236302332116
YOR156C	-1	-/-	-408.50849652290344	-21935.61998820305	82	0.08256880733944955	0.32926829268292684	0.08429334082607474
YDR390C	0	0/-	-408.750307738781	-38548.512604922056	328	0.08256880733944955	0.32926829268292684	0.08429334082607474
YLR328W	-1	-/-	-408.80862605571747	-22524.82078063488	82	0.08231707317073171	0.32926829268292684	0.08457431862882832
YKL179C	-1	-/-	-408.8307771682739	-22736.840339899063	82	0.08206686930091185	0.32926829268292684	0.0848552964315819
YDR229W	0	0/-	-408.87720572948456	-37047.37392985821	328	0.08206686930091185	0.32926829268292684	0.0848552964315819
YPR141C	-1	-/-	-408.9395966529846	-21789.610002160072	82	0.08181818181818182	0.32926829268292684	0.0851362742343355
YJR091C	-1	-/-	-408.9569514989853	-22865.73676800728	82	0.08157099697885196	0.32926829268292684	0.08541725203708907
YIL041W	0	0/-	-409.03414246439934	-38087.397649616	328	0.08157099697885196	0.32926829268292684	0.08541725203708907
YER178W	-1	-/-	-409.2440482378006	-22853.6518958807	82	0.08132530120481928	0.32926829268292684	0.08569822983984265
YHR114W	-1	-/-	-409.2671482563019	-21966.758635520935	82	0.08108108108108109	0.32926829268292684	0.08597920764259623
YJR040W	-1	-/-	-409.27486515045166	-21659.721796393394	82	0.08083832335329341	0.32926829268292684	0.08626018544534982
YLR425W	-1	-/-	-409.3141520023346	-22797.27788233757	82	0.08059701492537313	0.32926829268292684	0.0865411632481034
YCR029C-A	0	0/-	-409.3196684718132	-31363.735172092915	328	0.08059701492537313	0.32926829268292684	0.0865411632481034
YHR028C	0	0/-	-409.38699117302895	-39575.81148061156	328	0.08059701492537313	0.32926829268292684	0.0865411632481034
YLL015W	-1	-/-	-409.3949536085129	-23860.45075672865	82	0.08035714285714286	0.32926829268292684	0.08682214105085698
YER164W	-1	-/-	-409.4465389251709	-23078.690505862236	82	0.08011869436201781	0.32926829268292684	0.08710311885361056
YCL026C-B	0	0/-	-409.5346608757973	-31638.56714308262	328	0.08011869436201781	0.32926829268292684	0.08710311885361056
YML117W	0	0/0	-409.61466662585735	-40052.03285062313	328	0.08011869436201781	0.32926829268292684	0.08710311885361056
YOR039W	-1	-/-	-409.72416520118713	-22358.80352473259	82	0.07988165680473373	0.32926829268292684	0.08738409665636415
YBL089W	0	0/-	-409.75017830729485	-37250.46735867858	328	0.07988165680473373	0.32926829268292684	0.08738409665636415
YDR379W	1	+/-	-409.78335094451904	-22225.617739915848	81	0.08259587020648967	0.34146341463414637	0.08738409665636415
YMR212C	-1	-/0	-409.8219413757324	-24039.85840988159	82	0.08235294117647059	0.34146341463414637	0.08766507445911773
YJR044C	-1	-/-	-409.8311285972595	-23116.947737693787	82	0.08211143695014662	0.34146341463414637	0.08794605226187131
YOL112W	-1	-/-	-409.8564643859863	-20827.11541080475	82	0.08187134502923976	0.34146341463414637	0.0882270300646249
YBR036C	-1	-/-	-409.8614282608032	-24267.421437740326	82	0.08163265306122448	0.34146341463414637	0.08850800786737847
YML051W	-1	-/-	-410.06709384918213	-21479.818538308144	82	0.08139534883720931	0.34146341463414637	0.08878898567013206
YNL225C	-1	-/-	-410.21006989479065	-22064.42113363743	82	0.08115942028985507	0.34146341463414637	0.08906996347288564
YAL024C	-1	-/-	-410.30490159988403	-21746.93376123905	82	0.08092485549132948	0.34146341463414637	0.08935094127563922
YBR060C	-1	-/-	-410.3687219619751	-23308.883088707924	82	0.08069164265129683	0.34146341463414637	0.08963191907839281
YJR092W	1	+/+	-410.4344403743744	-22967.097947716713	81	0.08333333333333333	0.35365853658536583	0.08963191907839281
YIL137C	0	0/-	-410.47698697447777	-38179.47261379659	328	0.08333333333333333	0.35365853658536583	0.08963191907839281
YOR326W	1	+/+	-410.47909355163574	-24300.32844233513	81	0.08595988538681948	0.36585365853658536	0.08963191907839281
YOR118W	0	0/0	-410.4899817109108	-36832.228356570005	328	0.08595988538681948	0.36585365853658536	0.08963191907839281
YDR443C	-1	-/-	-410.5130362510681	-22820.088515520096	82	0.08571428571428572	0.36585365853658536	0.08991289688114638
YPL016W	-1	-/-	-410.57724356651306	-21759.132307767868	82	0.08547008547008547	0.36585365853658536	0.09019387468389997
YCR027C	-1	-/-	-410.5808560848236	-21335.055858373642	82	0.08522727272727272	0.36585365853658536	0.09047485248665356
YPL051W	-1	-/-	-410.7960305213928	-22320.189113497734	82	0.08498583569405099	0.36585365853658536	0.09075583028940713
YLR353W	-1	-/-	-410.7975854873657	-21379.560001015663	82	0.0847457627118644	0.36585365853658536	0.09103680809216072
YKL019W	-1	-/-	-410.8142720460892	-22437.73256266117	82	0.08450704225352113	0.36585365853658536	0.09131778589491431
YFL007W	0	0/-	-410.8205758035183	-38830.14500840008	328	0.08450704225352113	0.36585365853658536	0.09131778589491431
YIL149C	-1	-/-	-410.83949732780457	-22489.9802724123	82	0.08426966292134831	0.36585365853658536	0.09159876369766788
YJR089W	-1	-/-	-410.8599627017975	-22538.32482814789	82	0.08403361344537816	0.36585365853658536	0.09187974150042147
YKL140W	-1	-/-	-410.8632619380951	-23420.027478694916	82	0.08379888268156424	0.36585365853658536	0.09216071930317504
YBR275C	-1	-/-	-410.89141154289246	-21320.860830426216	82	0.08356545961002786	0.36585365853658536	0.09244169710592863
YPL070W	0	0/-	-410.94860772788525	-40030.41420377791	328	0.08356545961002786	0.36585365853658536	0.09244169710592863
YOR324C	0	0/-	-410.9662851989269	-37457.67986698449	328	0.08356545961002786	0.36585365853658536	0.09244169710592863
YDR245W	-1	-/-	-410.9883542060852	-25229.680867433548	82	0.08333333333333333	0.36585365853658536	0.09272267490868222
YJL054W	-1	-/-	-411.0038526058197	-22108.943215727806	82	0.08310249307479224	0.36585365853658536	0.09300365271143579
YDR142C	-1	-/-	-411.0536359548569	-23144.506724894047	82	0.08287292817679558	0.36585365853658536	0.09328463051418938
YJL124C	-1	-/-	-411.21836256980896	-24317.25524878502	82	0.08264462809917356	0.36585365853658536	0.09356560831694297
YER108C	-1	-/-	-411.26450777053833	-18287.212718725204	82	0.08241758241758242	0.36585365853658536	0.09384658611969654
YPL118W	-1	-/-	-411.29313611984253	-22774.95946574211	82	0.0821917808219178	0.36585365853658536	0.09412756392245013
YOR130C	-1	-/-	-411.40802454948425	-22730.592087507248	82	0.08196721311475409	0.36585365853658536	0.09440854172520372
YBR202W	-1	-/-	-411.4302361011505	-22867.452369332314	82	0.08174386920980926	0.36585365853658536	0.09468951952795729
YDR395W	-1	-/-	-411.4316692352295	-26744.49740755558	82	0.08152173913043478	0.36585365853658536	0.09497049733071088
YCL008C	-1	-/-	-411.47903299331665	-22019.18406176567	82	0.08130081300813008	0.36585365853658536	0.09525147513346445
YBR133C	-1	-/-	-411.6992745399475	-21402.911173820496	82	0.08108108108108109	0.36585365853658536	0.09553245293621804
YGR271W	0	0/-	-411.7215826511383	-36635.91927975416	328	0.08108108108108109	0.36585365853658536	0.09553245293621804
YDR434W	-1	-/-	-411.84107971191406	-22421.319673776627	82	0.08086253369272237	0.36585365853658536	0.09581343073897162
YOR373W	-1	-/-	-411.8436758518219	-21346.748555898666	82	0.08064516129032258	0.36585365853658536	0.0960944085417252
YFL034C-B	-1	-/+	-411.84698140621185	-22960.709493160248	82	0.08042895442359249	0.36585365853658536	0.09637538634447879
YOR088W	-1	-/-	-411.9486141204834	-18612.081169366837	82	0.08021390374331551	0.36585365853658536	0.09665636414723237
YHR200W	-1	-/-	-411.96724462509155	-22334.756050109863	82	0.08	0.36585365853658536	0.09693734194998595
YOL060C	-1	-/-	-412.03484559059143	-24458.1808116436	82	0.0797872340425532	0.36585365853658536	0.09721831975273953
YLL021W	1	+/+	-412.07151532173157	-23724.476507782936	81	0.08222811671087533	0.3780487804878049	0.09721831975273953
YGR020C	-1	-/-	-412.093519449234	-22981.422082901	82	0.082010582010582	0.3780487804878049	0.09749929755549312
YGL112C	-1	-/-	-412.1051344871521	-24348.41769218445	82	0.08179419525065963	0.3780487804878049	0.0977802753582467
YJR031C	-1	-/-	-412.130145072937	-23082.150993585587	82	0.08157894736842106	0.3780487804878049	0.09806125316100028
YHR161C	-1	-/-	-412.30949917435646	-23620.296265155077	82	0.08136482939632546	0.3780487804878049	0.09834223096375386
YDR280W	-1	-/-	-412.3397922515869	-26211.527765274048	82	0.08115183246073299	0.3780487804878049	0.09862320876650744
YDR466W	0	0/-	-412.3452946841717	-37317.04704832286	328	0.08115183246073299	0.3780487804878049	0.09862320876650744
YGL195W	-1	-/-	-412.3976113796234	-22881.64861088991	82	0.08093994778067885	0.3780487804878049	0.09890418656926103
YNL265C	0	0/-	-412.39950877428055	-37775.33773559332	328	0.08093994778067885	0.3780487804878049	0.09890418656926103
YBR236C	-1	-/-	-412.53239929676056	-22347.641201615334	82	0.08072916666666667	0.3780487804878049	0.0991851643720146
YLR067C	-1	-/-	-412.60484170913696	-21194.054993391037	82	0.08051948051948052	0.3780487804878049	0.0994661421747682
YDL142C	-1	-/-	-412.63221549987793	-23769.502467751503	82	0.08031088082901554	0.3780487804878049	0.09974711997752178
YHR107C	1	+/-	-412.7490305900574	-21516.85536980629	81	0.082687338501292	0.3902439024390244	0.09974711997752178
YOR239W	-1	-/-	-412.7610549926758	-24392.34567397833	82	0.08247422680412371	0.3902439024390244	0.10002809778027535
YIL038C	-1	-/-	-412.77609407901764	-23749.71959388256	82	0.08226221079691516	0.3902439024390244	0.10030907558302894
YKL116C	0	0/-	-412.7773217558861	-38532.890266150236	328	0.08226221079691516	0.3902439024390244	0.10030907558302894
YDR080W	-1	-/-	-412.8127908706665	-21692.195140123367	82	0.08205128205128205	0.3902439024390244	0.10059005338578253
YLR262C	-1	-/-	-412.8128824234009	-21839.191999197006	82	0.08184143222506395	0.3902439024390244	0.1008710311885361
YOR171C	-1	-/-	-412.8277633190155	-21439.4999461174	82	0.08163265306122448	0.3902439024390244	0.10115200899128969
YGR109C	-1	-/-	-412.8445167541504	-22963.182566523552	82	0.08142493638676845	0.3902439024390244	0.10143298679404326
YJR134C	0	0/0	-412.8793424665928	-35207.74179597199	328	0.08142493638676845	0.3902439024390244	0.10143298679404326
YML057W	-1	-/-	-412.89960265159607	-23047.380799770355	82	0.08121827411167512	0.3902439024390244	0.10171396459679685
YLR277C	-1	-/-	-412.9359836578369	-21823.407823324203	82	0.0810126582278481	0.3902439024390244	0.10199494239955044
YDR137W	-1	-/-	-412.9596891403198	-22287.01196885109	82	0.08080808080808081	0.3902439024390244	0.10227592020230401
YJR068W	-1	-/-	-413.1163341999054	-22123.837032079697	82	0.08060453400503778	0.3902439024390244	0.1025568980050576
YNL097C	-1	-/-	-413.2564902305603	-22132.522319316864	82	0.08040201005025126	0.3902439024390244	0.10283787580781119
YDR062W	-1	-/-	-413.43627524375916	-22527.433210790157	82	0.08020050125313283	0.3902439024390244	0.10311885361056476
YDL053C	0	0/0	-413.4413854032755	-36715.66539653391	328	0.08020050125313283	0.3902439024390244	0.10311885361056476
YBR254C	-1	-/-	-413.51447319984436	-22283.692025899887	82	0.08	0.3902439024390244	0.10339983141331835
YJR086W	-1	-/-	-413.55115282535553	-21905.98331129551	82	0.0798004987531172	0.3902439024390244	0.10368080921607194
YOR157C	-1	-/-	-413.55410504341125	-22142.615840673447	82	0.07960199004975124	0.3902439024390244	0.10396178701882551
YMR302C	-1	-/-	-413.66086411476135	-24007.073655843735	82	0.0794044665012407	0.3902439024390244	0.1042427648215791
YDR201W	-1	-/-	-413.68571376800537	-21251.85532797873	82	0.07920792079207921	0.3902439024390244	0.10452374262433267
YIL090W	0	0/-	-413.6959399878979	-38130.50179582834	328	0.07920792079207921	0.3902439024390244	0.10452374262433267
YOR259C	-1	-/-	-413.81886982917786	-21930.154852628708	82	0.07901234567901234	0.3902439024390244	0.10480472042708626
YOR211C	-1	-/-	-413.8742905855179	-22826.062495589256	82	0.07881773399014778	0.3902439024390244	0.10508569822983985
YDL178W	-1	-/-	-413.8912747502327	-23721.037999033928	82	0.07862407862407862	0.3902439024390244	0.10536667603259342
YJL030W	-1	-/-	-413.9836212992668	-21333.79130512476	82	0.0784313725490196	0.3902439024390244	0.10564765383534701
YLR314C	1	+/-	-414.0158634185791	-21592.478370308876	81	0.08068459657701711	0.4024390243902439	0.10564765383534701
YKL097W-A	0	0/-	-414.0247645974159	-31632.92634665966	328	0.08068459657701711	0.4024390243902439	0.10564765383534701
YFR051C	-1	-/-	-414.0631182193756	-23437.19995844364	82	0.08048780487804878	0.4024390243902439	0.1059286316381006
YJL176C	-1	-/-	-414.1460921764374	-21396.929122924805	82	0.08029197080291971	0.4024390243902439	0.10620960944085417
YBR171W	-1	-/-	-414.16249227523804	-24112.10896408558	82	0.08009708737864078	0.4024390243902439	0.10649058724360776
YHR132C	0	0/-	-414.2029937505722	-40305.65872229636	328	0.08009708737864078	0.4024390243902439	0.10649058724360776
YOR155C	0	0/-	-414.21630907058716	-39106.88341099024	328	0.08009708737864078	0.4024390243902439	0.10649058724360776
YDR328C	-1	-/-	-414.2315329313278	-21885.454112768173	82	0.07990314769975787	0.4024390243902439	0.10677156504636134
YKR004C-A	0	0/-	-414.24059772491455	-31749.089129567146	328	0.07990314769975787	0.4024390243902439	0.10677156504636134
YOL138C	-1	-/-	-414.25148582458496	-22115.03269302845	82	0.07971014492753623	0.4024390243902439	0.10705254284911492
YOL063C	-1	-/-	-414.4929463863373	-22639.57419347763	82	0.07951807228915662	0.4024390243902439	0.1073335206518685
YBL026W	-1	-/-	-414.5106920003891	-22989.395508408546	82	0.07932692307692307	0.4024390243902439	0.10761449845462208
YGR238C	-1	-/-	-414.58908677101135	-21107.85201382637	82	0.07913669064748201	0.4024390243902439	0.10789547625737567
YKL173W	-1	-/-	-414.5911908149719	-22394.594925165176	82	0.07894736842105263	0.4024390243902439	0.10817645406012925
YLL050C	-1	-/-	-414.6065273284912	-21659.600395441055	82	0.07875894988066826	0.4024390243902439	0.10845743186288283
YMR200W	-1	-/+	-414.61360359191895	-22005.944778323174	82	0.07857142857142857	0.4024390243902439	0.10873840966563642
YOL088C	-1	-/-	-414.6187798976898	-23655.22984480858	82	0.07838479809976247	0.4024390243902439	0.10901938746839
YIL126W	-1	-/-	-414.7049663066864	-22942.481606721878	82	0.07819905213270142	0.4024390243902439	0.10930036527114358
YNL243W	1	+/+	-414.7849268913269	-22802.347581982613	81	0.08037825059101655	0.4146341463414634	0.10930036527114358
YOR149C	-1	-/-	-414.9045865535736	-22131.174927711487	82	0.08018867924528301	0.4146341463414634	0.10958134307389716
YGL225W	-1	-/-	-414.982460975647	-25491.23395526409	82	0.08	0.4146341463414634	0.10986232087665075
YIL035C	-1	-/-	-415.0030127763748	-24026.026505827904	82	0.07981220657276995	0.4146341463414634	0.11014329867940433
YOR117W	-1	-/-	-415.010192155838	-23180.02815389633	82	0.07962529274004684	0.4146341463414634	0.11042427648215791
YKR021W	0	0/-	-415.0431757569313	-38514.98368477821	328	0.07962529274004684	0.4146341463414634	0.11042427648215791
YAL014C	0	0/-	-415.07320769131184	-38319.898585274816	328	0.07962529274004684	0.4146341463414634	0.11042427648215791
YNL127W	-1	-/-	-415.21620869636536	-23953.960074186325	82	0.0794392523364486	0.4146341463414634	0.11070525428491149
YJL018W	-1	-/-	-415.2854208946228	-18816.64540910721	82	0.07925407925407925	0.4146341463414634	0.11098623208766507
YOR042W	0	0/-	-415.3280478082597	-39336.76700697467	328	0.07925407925407925	0.4146341463414634	0.11098623208766507
YOR138C	0	0/-	-415.3444980978966	-40000.73631878197	328	0.07925407925407925	0.4146341463414634	0.11098623208766507
YKL199C	0	0/-	-415.43523889780045	-32080.880134880543	328	0.07925407925407925	0.4146341463414634	0.11098623208766507
YGL094C	-1	-/-	-415.51007103919983	-23994.297425031662	82	0.07906976744186046	0.4146341463414634	0.11126720989041866
YOR240W	-1	-/-	-415.615927696228	-18894.429210186005	82	0.07888631090487239	0.4146341463414634	0.11154818769317223
YDR212W	-1	-/-	-415.6493492126465	-25270.97679913044	82	0.0787037037037037	0.4146341463414634	0.11182916549592582
YCR070W	0	0/-	-415.6507531404495	-31429.819204449654	328	0.0787037037037037	0.4146341463414634	0.11182916549592582
YPL045W	-1	-/-	-415.74108242988586	-22724.630425930023	82	0.07852193995381063	0.4146341463414634	0.11211014329867941
YML019W	-1	-/-	-415.7732243537903	-23942.185353159904	82	0.07834101382488479	0.4146341463414634	0.11239112110143298
YDR456W	-1	-/-	-415.8126904964447	-23147.954990506172	82	0.07816091954022988	0.4146341463414634	0.11267209890418657
YML021C	-1	-/-	-415.815372467041	-24352.869213342667	82	0.0779816513761468	0.4146341463414634	0.11295307670694014
YPR128C	-1	-/-	-415.82073080539703	-23653.47187000513	82	0.07780320366132723	0.4146341463414634	0.11323405450969373
YOR002W	-1	-/-	-415.8297356367111	-23937.383059620857	82	0.0776255707762557	0.4146341463414634	0.11351503231244732
YOR196C	0	0/-	-415.8554300814867	-37568.96823863685	328	0.0776255707762557	0.4146341463414634	0.11351503231244732
YNL020C	-1	-/-	-415.86068749427795	-22219.685846805573	82	0.0774487471526196	0.4146341463414634	0.1137960101152009
YLL040C	-1	-/-	-416.0716619491577	-22114.545335531235	82	0.07727272727272727	0.4146341463414634	0.11407698791795448
YBR218C	-1	-/-	-416.0821306705475	-21986.232698202133	82	0.07709750566893424	0.4146341463414634	0.11435796572070807
YDR079C-A	-1	-/-	-416.0828251838684	-18969.229497909546	82	0.07692307692307693	0.4146341463414634	0.11463894352346164
YKL020C	-1	-/-	-416.1648144721985	-21950.20473253727	82	0.07674943566591422	0.4146341463414634	0.11491992132621523
YJR062C	0	0/0	-416.1792840361595	-39647.825537115335	328	0.07674943566591422	0.4146341463414634	0.11491992132621523
YLR087C	0	0/-	-416.57866191864014	-36877.48437181115	328	0.07674943566591422	0.4146341463414634	0.11491992132621523
YLR268W	-1	-/-	-416.68968963623047	-23756.3347928524	82	0.07657657657657657	0.4146341463414634	0.11520089912896882
YIR022W	-1	-/-	-416.73905062675476	-23139.613974928856	82	0.07640449438202247	0.4146341463414634	0.11548187693172239
YOL146W	-1	-/-	-416.8823592662811	-22244.615534186363	82	0.07623318385650224	0.4146341463414634	0.11576285473447598
YIL156W	0	0/-	-416.8872880637646	-37541.5168672204	328	0.07623318385650224	0.4146341463414634	0.11576285473447598
YKR008W	-1	-/-	-417.0678972005844	-23096.51376515627	82	0.07606263982102908	0.4146341463414634	0.11604383253722955
YKL210W	0	0/-	-417.0737829208374	-39840.64363373816	328	0.07606263982102908	0.4146341463414634	0.11604383253722955
YJL092W	-1	-/-	-417.10257840156555	-20784.69465112686	82	0.07589285714285714	0.4146341463414634	0.11632481033998314
YBR199W	-1	-/-	-417.10424542427063	-24215.83712542057	82	0.0757238307349666	0.4146341463414634	0.11660578814273673
YLR078C	-1	-/-	-417.1939272880554	-21495.91636824608	82	0.07555555555555556	0.4146341463414634	0.1168867659454903
YNL161W	-1	-/+	-417.2168791294098	-23241.9481600523	82	0.07538802660753881	0.4146341463414634	0.11716774374824389
YCR080W	-1	-/-	-417.23994064331055	-18823.845185518265	82	0.0752212389380531	0.4146341463414634	0.11744872155099748
YNL168C	0	0/0	-417.3505614101887	-40238.707999795675	328	0.0752212389380531	0.4146341463414634	0.11744872155099748
YBR112C	-1	-/-	-417.36275815963745	-20749.300315141678	82	0.07505518763796909	0.4146341463414634	0.11772969935375105
YDR389W	-1	-/-	-417.3872752189636	-22743.547975063324	82	0.07488986784140969	0.4146341463414634	0.11801067715650464
YGR090W	-1	-/-	-417.4563548564911	-24867.424690485	82	0.07472527472527472	0.4146341463414634	0.11829165495925822
YOR115C	-1	-/-	-417.49405241012573	-22551.59223639965	82	0.07456140350877193	0.4146341463414634	0.1185726327620118
YJL146W	-1	-/-	-417.5003225803375	-23037.949090480804	82	0.07439824945295405	0.4146341463414634	0.11885361056476539
YOR372C	-1	-/-	-417.5950434207916	-22148.76114964485	82	0.07423580786026202	0.4146341463414634	0.11913458836751896
YJL047C	-1	-/-	-417.6272964477539	-22599.372207015753	82	0.07407407407407407	0.4146341463414634	0.11941556617027255
YLR305C	-1	-/-	-417.67019414901733	-20960.735811188817	82	0.07391304347826087	0.4146341463414634	0.11969654397302613
YJL062W	-1	-/-	-417.7280970811844	-24562.302486538887	82	0.0737527114967462	0.4146341463414634	0.11997752177577971
YKL119C	-1	-/-	-417.7404525279999	-23018.922600507736	82	0.0735930735930736	0.4146341463414634	0.1202584995785333
YKL190W	-1	-/-	-417.7611930370331	-20907.304006576538	82	0.0734341252699784	0.4146341463414634	0.12053947738128688
YHR155W	0	0/-	-417.80441576242447	-37820.55831885338	328	0.0734341252699784	0.4146341463414634	0.12053947738128688
YCL003W	-1	-/-	-417.81817650794983	-18741.735502898693	82	0.07327586206896551	0.4146341463414634	0.12082045518404046
YJL192C	-1	-/-	-417.9121426343918	-24870.279905438423	82	0.07311827956989247	0.4146341463414634	0.12110143298679404
YOR367W	-1	-/-	-417.9238369464874	-22322.15372633934	82	0.07296137339055794	0.4146341463414634	0.12138241078954763
YDL103C	0	0/-	-417.9811545163393	-37646.72110287845	328	0.07296137339055794	0.4146341463414634	0.12138241078954763
YPL178W	-1	-/-	-418.03243470191956	-24279.52141880989	82	0.0728051391862955	0.4146341463414634	0.1216633885923012
YOR058C	-1	-/-	-418.0350992679596	-22170.694907426834	82	0.07264957264957266	0.4146341463414634	0.12194436639505479
YLL048C	0	0/-	-418.0453226417303	-38809.966147623956	328	0.07264957264957266	0.4146341463414634	0.12194436639505479
YFR004W	-1	-/-	-418.08388727903366	-22944.629495322704	82	0.07249466950959488	0.4146341463414634	0.12222534419780837
YAL030W	-1	-/-	-418.08712100982666	-22618.592455506325	82	0.07234042553191489	0.4146341463414634	0.12250632200056195
YJR059W	-1	-/-	-418.102746963501	-23145.182950019836	82	0.07218683651804671	0.4146341463414634	0.12278729980331554
YER021W	-1	-/-	-418.1124761104584	-23395.280504226685	82	0.07203389830508475	0.4146341463414634	0.12306827760606912
YGR010W	-1	-/-	-418.16715347766876	-23408.872076392174	82	0.07188160676532769	0.4146341463414634	0.1233492554088227
YBR170C	-1	-/-	-418.21624636650085	-23995.362777113914	82	0.07172995780590717	0.4146341463414634	0.12363023321157629
YLR321C	-1	-/-	-418.22168469429016	-24570.421337366104	82	0.07157894736842105	0.4146341463414634	0.12391121101432986
YDL005C	-1	-/-	-418.3496811389923	-22119.984091997147	82	0.07142857142857142	0.4146341463414634	0.12419218881708345
YNL236W	-1	-/-	-418.38620233535767	-23263.541707873344	82	0.07127882599580712	0.4146341463414634	0.12447316661983704
YPR189W	-1	-/-	-418.399929523468	-22794.000070095062	82	0.07112970711297072	0.4146341463414634	0.12475414442259061
YDR164C	-1	-/-	-418.5135278701782	-22168.730307340622	82	0.0709812108559499	0.4146341463414634	0.1250351222253442
YFR003C	-1	-/-	-418.5142776966095	-25205.61453807354	82	0.07083333333333333	0.4146341463414634	0.1253161000280978
YHR099W	-1	-/-	-418.5531280040741	-21685.547102689743	82	0.07068607068607069	0.4146341463414634	0.12559707783085136
YDL224C	-1	-/-	-418.6109833717346	-22749.583312392235	82	0.07053941908713693	0.4146341463414634	0.12587805563360493
YPL052W-A	0	0/-	-418.61491733789444	-31995.244991004467	328	0.07053941908713693	0.4146341463414634	0.12587805563360493
YFR009W	-1	-/-	-418.66017588973045	-24957.746092408895	82	0.07039337474120083	0.4146341463414634	0.12615903343635854
YNL103W	-1	-/-	-418.66238236427307	-22306.01758801937	82	0.07024793388429752	0.4146341463414634	0.1264400112391121
YPR171W	-1	-/-	-418.6741096973419	-22451.43839418888	82	0.07010309278350516	0.4146341463414634	0.12672098904186568
YDL046W	-1	-/-	-418.688116312027	-23532.820319533348	82	0.06995884773662552	0.4146341463414634	0.12700196684461929
YNL224C	0	0/-	-418.69165843725204	-37279.316477656364	328	0.06995884773662552	0.4146341463414634	0.12700196684461929
YBR155W	-1	-/-	-418.69477701187134	-25729.909758925438	82	0.06981519507186858	0.4146341463414634	0.12728294464737286
YDL089W	0	0/-	-418.7166488468647	-40087.43709355593	328	0.06981519507186858	0.4146341463414634	0.12728294464737286
YDR309C	1	+/-	-418.7237380743027	-22026.04581594467	81	0.07172131147540983	0.4268292682926829	0.12728294464737286
YDR376W	-1	-/-	-418.75910782814026	-22261.63379073143	82	0.07157464212678936	0.4268292682926829	0.12756392245012643
YKR001C	-1	-/-	-418.8089895248413	-22973.955965280533	82	0.07142857142857142	0.4268292682926829	0.12784490025288003
YMR098C	0	0/-	-418.8147841691971	-37917.102526307106	328	0.07142857142857142	0.4268292682926829	0.12784490025288003
YCR052W	-1	-/-	-418.8231323957443	-23320.52953284979	82	0.07128309572301425	0.4268292682926829	0.1281258780556336
YOR162C	-1	-/-	-418.8324992656708	-23168.853346705437	82	0.07113821138211382	0.4268292682926829	0.12840685585838718
YDR027C	-1	-/-	-418.95661383867264	-21851.27713626623	82	0.07099391480730223	0.4268292682926829	0.12868783366114078
YKL033W	0	0/-	-419.0143003463745	-38152.64703178406	328	0.07099391480730223	0.4268292682926829	0.12868783366114078
YDR464W	-1	-/0	-419.03884851932526	-22784.09676849842	82	0.0708502024291498	0.4268292682926829	0.12896881146389436
YPL101W	-1	-/-	-419.0554187297821	-23531.920078277588	82	0.0707070707070707	0.4268292682926829	0.12924978926664793
YGR136W	0	0/-	-419.10685651004314	-39063.46781075001	328	0.0707070707070707	0.4268292682926829	0.12924978926664793
YLR100W	-1	-/-	-419.1351578235626	-22346.397686243057	82	0.07056451612903226	0.4268292682926829	0.1295307670694015
YOR194C	-1	-/-	-419.17108607292175	-20889.480366051197	82	0.07042253521126761	0.4268292682926829	0.1298117448721551
YDR346C	-1	-/-	-419.2110331058502	-25195.778464198112	82	0.07028112449799197	0.4268292682926829	0.13009272267490868
YDL132W	-1	-/-	-419.21189188957214	-23306.185474276543	82	0.07014028056112225	0.4268292682926829	0.13037370047766225
YOR336W	0	0/-	-419.23889657855034	-39840.716765642166	328	0.07014028056112225	0.4268292682926829	0.13037370047766225
YPR021C	-1	-/-	-419.2670707702637	-22079.356762886047	82	0.07	0.4268292682926829	0.13065467828041585
YDL155W	-1	-/-	-419.32337260246277	-22395.973675608635	82	0.06986027944111776	0.4268292682926829	0.13093565608316943
YMR261C	0	0/-	-419.3810637295246	-41008.80783839524	328	0.06986027944111776	0.4268292682926829	0.13093565608316943
YGL169W	-1	-/-	-419.3874502182007	-25333.95688199997	82	0.0697211155378486	0.4268292682926829	0.131216633885923
YOR076C	-1	-/-	-419.42976927757263	-22175.779129743576	82	0.06958250497017893	0.4268292682926829	0.1314976116886766
YFR024C-A	-1	-/-	-419.50215578079224	-23804.102668881416	82	0.06944444444444445	0.4268292682926829	0.13177858949143018
YJL005W	-1	-/-	-419.6258087158203	-23746.699751615524	82	0.06930693069306931	0.4268292682926829	0.13205956729418375
YPR104C	-1	-/-	-419.6331605911255	-21963.01589369774	82	0.0691699604743083	0.4268292682926829	0.13234054509693735
YCL011C	-1	-/-	-419.7477525472641	-23818.87313735485	82	0.06903353057199212	0.4268292682926829	0.13262152289969092
YJR006W	-1	-/-	-419.8374217748642	-23113.10656452179	82	0.0688976377952756	0.4268292682926829	0.1329025007024445
YDR301W	-1	-/-	-419.8422815799713	-21709.3803460598	82	0.068762278978389	0.4268292682926829	0.1331834785051981
YNL167C	-1	-/-	-419.91971945762634	-23329.271887779236	82	0.06862745098039216	0.4268292682926829	0.13346445630795167
YDR512C	-1	-/-	-420.04002475738525	-23011.055636644363	82	0.0684931506849315	0.4268292682926829	0.13374543411070525
YGL073W	-1	-/-	-420.05182099342346	-25371.13702225685	82	0.068359375	0.4268292682926829	0.13402641191345885
YCR094W	-1	-/-	-420.14618611335754	-22533.13401246071	82	0.0682261208576998	0.4268292682926829	0.13430738971621242
YDR211W	-1	-/-	-420.27269101142883	-24432.810404777527	82	0.06809338521400778	0.4268292682926829	0.134588367518966
YLR219W	-1	-/-	-420.30002760887146	-25248.682203888893	82	0.06796116504854369	0.4268292682926829	0.1348693453217196
YJR007W	-1	-/-	-420.36993932724	-26069.467408180237	82	0.06782945736434108	0.4268292682926829	0.13515032312447317
YKL080W	-1	-/-	-420.41006994247437	-24064.246783733368	82	0.06769825918762089	0.4268292682926829	0.13543130092722674
YIL138C	1	+/+	-420.42831003665924	-22853.423842430115	81	0.0694980694980695	0.43902439024390244	0.13543130092722674
YFL035C-B	0	0/-	-420.43516713380814	-32326.622166335583	328	0.0694980694980695	0.43902439024390244	0.13543130092722674
YHR204W	-1	-/-	-420.4836494922638	-23497.81801444292	82	0.06936416184971098	0.43902439024390244	0.13571227872998032
YDR510W	0	0/-	-420.5535152554512	-38671.13526184857	328	0.06936416184971098	0.43902439024390244	0.13571227872998032
YBL007C	1	+/-	-420.58652889728546	-22794.30172419548	81	0.07115384615384615	0.45121951219512196	0.13571227872998032
YDR371W	0	0/-	-420.66682344675064	-38912.65129700303	328	0.07115384615384615	0.45121951219512196	0.13571227872998032
YJR084W	-1	-/-	-420.79310631752014	-22491.42884516716	82	0.0710172744721689	0.45121951219512196	0.13599325653273392
YPL129W	-1	-/-	-420.80062460899353	-22999.12062883377	82	0.07088122605363985	0.45121951219512196	0.1362742343354875
YER123W	-1	-/-	-420.8407793045044	-23168.286043405533	82	0.07074569789674952	0.45121951219512196	0.13655521213824107
YPL241C	-1	-/-	-420.84767031669617	-23945.65188419819	82	0.07061068702290077	0.45121951219512196	0.13683618994099467
YMR022W	-1	-/-	-420.8505206108093	-23782.84393596649	82	0.07047619047619047	0.45121951219512196	0.13711716774374824
YKL158W	0	0/0	-420.86891758441925	-31952.576946675777	328	0.07047619047619047	0.45121951219512196	0.13711716774374824
YLR396C	-1	-/-	-420.9027119874954	-24352.985977888107	82	0.07034220532319392	0.45121951219512196	0.13739814554650182
YGR074W	-1	-/-	-420.92131757736206	-24643.231071949005	82	0.07020872865275142	0.45121951219512196	0.13767912334925542
YLR020C	-1	-/-	-420.95064663887024	-24106.633898973465	82	0.07007575757575757	0.45121951219512196	0.137960101152009
YNL072W	-1	-/-	-420.95438957214355	-23321.514209866524	82	0.06994328922495274	0.45121951219512196	0.13824107895476256
YLR120C	0	0/-	-420.976861089468	-40700.75048747659	328	0.06994328922495274	0.45121951219512196	0.13824107895476256
YGR070W	1	+/-	-420.9793906211853	-23231.69892370701	81	0.07169811320754717	0.4634146341463415	0.13824107895476256
YPR019W	-1	-/-	-421.02084159851074	-22706.903233408928	82	0.07156308851224105	0.4634146341463415	0.13852205675751617
YML031W	-1	-/-	-421.0642042160034	-23801.385362625122	82	0.07142857142857142	0.4634146341463415	0.13880303456026974
YGL065C	-1	-/-	-421.08227276802063	-22566.423274040222	82	0.07129455909943715	0.4634146341463415	0.1390840123630233
YGR272C	-1	-/-	-421.0890064239502	-19184.592844486237	82	0.07116104868913857	0.4634146341463415	0.13936499016577691
YPL074W	0	0/0	-421.13231256604195	-37311.72570884228	328	0.07116104868913857	0.4634146341463415	0.13936499016577691
YLR212C	-1	-/-	-421.1451196670532	-24137.28347492218	82	0.07102803738317758	0.4634146341463415	0.1396459679685305
YLR208W	-1	-/-	-421.15016198158264	-24827.374614953995	82	0.0708955223880597	0.4634146341463415	0.13992694577128406
YFL048C	-1	-/-	-421.1751461029053	-22206.870854973793	82	0.07076350093109869	0.4634146341463415	0.14020792357403766
YJL183W	-1	-/-	-421.2747645378113	-23761.170303225517	82	0.07063197026022305	0.4634146341463415	0.14048890137679124
YPL242C	-1	-/-	-421.31652307510376	-22362.84797513485	82	0.07050092764378478	0.4634146341463415	0.1407698791795448
YCR033W	-1	-/-	-421.3234646320343	-22748.429400205612	82	0.07037037037037037	0.4634146341463415	0.1410508569822984
YLR209C	0	0/-	-421.3422340750694	-37376.36373755336	328	0.07037037037037037	0.4634146341463415	0.1410508569822984
YPL174C	-1	-/-	-421.38595747947693	-22581.934629440308	82	0.07024029574861368	0.4634146341463415	0.14133183478505199
YER176W	0	0/-	-421.3938166797161	-38573.5398311913	328	0.07024029574861368	0.4634146341463415	0.14133183478505199
YCL027C-A	0	0/-	-421.4289992451668	-31794.594874471426	328	0.07024029574861368	0.4634146341463415	0.14133183478505199
YDL038C	-1	-/0	-421.4453434944153	-18890.509362459183	82	0.07011070110701106	0.4634146341463415	0.14161281258780556
YGR255C	0	0/0	-421.50827050209045	-39914.52976959944	328	0.07011070110701106	0.4634146341463415	0.14161281258780556
YOR159C	-1	-/-	-421.60996663570404	-22878.482808470726	82	0.06998158379373849	0.4634146341463415	0.14189379039055913
YNL080C	-1	-/-	-421.7449243068695	-22459.036594569683	82	0.06985294117647059	0.4634146341463415	0.14217476819331273
YFR041C	-1	-/-	-421.7824536114931	-23145.95871962607	82	0.06972477064220184	0.4634146341463415	0.1424557459960663
YNL287W	-1	-/-	-421.8049886226654	-24342.974430918694	82	0.0695970695970696	0.4634146341463415	0.14273672379881988
YPL128C	-1	-/-	-421.8764878511429	-23916.283307790756	82	0.06946983546617916	0.4634146341463415	0.14301770160157348
YHR117W	0	0/-	-421.9020806849003	-38284.417420357466	328	0.06946983546617916	0.4634146341463415	0.14301770160157348
YNL223W	-1	-/-	-421.9440882205963	-24934.89540553093	82	0.06934306569343066	0.4634146341463415	0.14329867940432706
YKR003W	-1	-/-	-422.0021858215332	-22416.72817569971	82	0.0692167577413479	0.4634146341463415	0.14357965720708063
YNR047W	-1	-/-	-422.0535973906517	-23772.449222147465	82	0.06909090909090909	0.4634146341463415	0.14386063500983423
YNL138W-A	0	0/-	-422.07286792993546	-32428.17431652546	328	0.06909090909090909	0.4634146341463415	0.14386063500983423
YOR197W	0	0/-	-422.1969591975212	-38146.97813549638	328	0.06909090909090909	0.4634146341463415	0.14386063500983423
YNL283C	-1	-/-	-422.25979816913605	-22059.808866620064	82	0.06896551724137931	0.4634146341463415	0.1441416128125878
YGR135W	-1	-/-	-422.30628204345703	-23188.811012983322	82	0.06884057971014493	0.4634146341463415	0.14442259061534138
YDR524C	-1	-/-	-422.3641132116318	-22640.359815120697	82	0.06871609403254973	0.4634146341463415	0.14470356841809498
YOL027C	-1	-/-	-422.4014413356781	-21890.944511771202	82	0.06859205776173286	0.4634146341463415	0.14498454622084855
YDL127W	0	0/-	-422.4994459748268	-37310.09492748976	328	0.06859205776173286	0.4634146341463415	0.14498454622084855
YOL121C	-1	-/-	-422.5133090019226	-22678.790637254715	82	0.06846846846846846	0.4634146341463415	0.14526552402360213
YHR195W	0	0/0	-422.5226494669914	-40831.14574202895	328	0.06846846846846846	0.4634146341463415	0.14526552402360213
YML092C	-1	-/-	-422.55669021606445	-23680.55498600006	82	0.0683453237410072	0.4634146341463415	0.14554650182635573
YGL245W	-1	-/-	-422.5957478284836	-24649.451798796654	82	0.06822262118491922	0.4634146341463415	0.1458274796291093
YKR064W	0	0/-	-422.8943559527397	-38484.07985085249	328	0.06822262118491922	0.4634146341463415	0.1458274796291093
YFR042W	0	0/-	-422.8988944888115	-39089.03111973405	328	0.06822262118491922	0.4634146341463415	0.1458274796291093
YOR163W	0	0/-	-422.9186722636223	-38192.175267353654	328	0.06822262118491922	0.4634146341463415	0.1458274796291093
YOR311C	0	0/-	-422.9951654970646	-39175.256766840816	328	0.06822262118491922	0.4634146341463415	0.1458274796291093
YJL004C	-1	-/-	-423.0698456764221	-22305.710206747055	82	0.06810035842293907	0.4634146341463415	0.14610845743186288
YML109W	-1	-/-	-423.0984694957733	-23370.884940862656	82	0.06797853309481217	0.4634146341463415	0.14638943523461648
YGL213C	-1	-/-	-423.1710476875305	-23722.24050426483	82	0.06785714285714285	0.4634146341463415	0.14667041303737005
YCR002C	1	+/-	-423.24216616153717	-23757.07059711218	81	0.06951871657754011	0.47560975609756095	0.14667041303737005
YJL205C-A	0	0/0	-423.2742054462433	-32731.460748255253	328	0.06951871657754011	0.47560975609756095	0.14667041303737005
YJL206C-A	0	0/0	-423.2742059826851	-32731.46076065302	328	0.06951871657754011	0.47560975609756095	0.14667041303737005
YIR023W	-1	-/-	-423.38131856918335	-22503.243497371674	82	0.0693950177935943	0.47560975609756095	0.14695139084012362
YJR118C	-1	-/-	-423.49765491485596	-22604.88739824295	82	0.06927175843694494	0.47560975609756095	0.14723236864287723
YJL029C	-1	-/-	-423.5658711194992	-23407.05284690857	82	0.06914893617021277	0.47560975609756095	0.1475133464456308
YBR151W	0	0/0	-423.58063891530037	-39565.99050267041	328	0.06914893617021277	0.47560975609756095	0.1475133464456308
YDR068W	0	0/0	-423.58322834968567	-35461.76041460037	328	0.06914893617021277	0.47560975609756095	0.1475133464456308
YKR090W	-1	-/-	-423.6713638305664	-22374.708165168762	82	0.06902654867256637	0.47560975609756095	0.14779432424838437
YGR217W	-1	-/-	-423.73162293434143	-21409.927413225174	82	0.06890459363957598	0.47560975609756095	0.14807530205113795
YML088W	-1	-/-	-423.8894290924072	-23343.151209950447	82	0.06878306878306878	0.47560975609756095	0.14835627985389155
YDR485C	-1	-/-	-423.947402715683	-23369.40417635441	82	0.06866197183098592	0.47560975609756095	0.14863725765664512
YNL206C	-1	-/-	-424.0365343093872	-21468.49597322941	82	0.06854130052724078	0.47560975609756095	0.1489182354593987
YNL130C-A	0	0/0	-424.04159915447235	-32740.18888092041	328	0.06854130052724078	0.47560975609756095	0.1489182354593987
YAR018C	-1	-/-	-424.04222655296326	-22331.81072795391	82	0.06842105263157895	0.47560975609756095	0.1491992132621523
YER031C	-1	-/-	-424.057621717453	-23779.964916944504	82	0.06830122591943957	0.47560975609756095	0.14948019106490587
YLR011W	-1	-/-	-424.0596261024475	-22663.84917616844	82	0.06818181818181818	0.47560975609756095	0.14976116886765944
YMR153W	-1	-/-	-424.21298265457153	-22909.68929028511	82	0.06806282722513089	0.47560975609756095	0.15004214667041305
YPL001W	-1	-/-	-424.2840836048126	-23135.91509616375	82	0.06794425087108014	0.47560975609756095	0.15032312447316662
YLR370C	-1	-/-	-424.3157036304474	-24377.997076272964	82	0.06782608695652174	0.47560975609756095	0.1506041022759202
YIR001C	0	0/0	-424.3378841280937	-38253.7592561841	328	0.06782608695652174	0.47560975609756095	0.1506041022759202
YPL085W	-1	-/-	-424.3382223844528	-21462.829535245895	82	0.06770833333333333	0.47560975609756095	0.1508850800786738
YBR173C	-1	-/-	-424.37434554100037	-24285.12740814686	82	0.06759098786828423	0.47560975609756095	0.15116605788142737
YDL145C	-1	-/-	-424.3972555398941	-24592.865233302116	82	0.06747404844290658	0.47560975609756095	0.15144703568418094
YGR241C	-1	-/-	-424.4201805591583	-23031.605337798595	82	0.06735751295336788	0.47560975609756095	0.15172801348693454
YDL035C	-1	-/-	-424.4656763076782	-22145.14264369011	82	0.06724137931034482	0.47560975609756095	0.15200899128968812
YOL042W	-1	-/-	-424.4731991291046	-21509.850890159607	82	0.06712564543889846	0.47560975609756095	0.1522899690924417
YGR119C	-1	-/-	-424.49458599090576	-22881.48774254322	82	0.06701030927835051	0.47560975609756095	0.1525709468951953
YGR113W	-1	-/-	-424.5322687625885	-23608.344996213913	82	0.06689536878216124	0.47560975609756095	0.15285192469794887
YMR172W	-1	-/-	-424.5899851322174	-22186.073796272278	82	0.06678082191780822	0.47560975609756095	0.15313290250070244
YMR041C	-1	-/0	-424.664938390255	-25173.467290341854	82	0.06666666666666667	0.47560975609756095	0.15341388030345604
YDL226C	-1	-/-	-424.7057046890259	-24007.55808877945	82	0.06655290102389079	0.47560975609756095	0.15369485810620961
YBL031W	0	0/-	-424.7102859914303	-38582.95078024268	328	0.06655290102389079	0.47560975609756095	0.15369485810620961
YKR099C-A	0	0/-	-424.75254714488983	-32659.26642972231	328	0.06655290102389079	0.47560975609756095	0.15369485810620961
YPR008W	-1	-/-	-424.7827398777008	-22960.209352493286	82	0.06643952299829642	0.47560975609756095	0.1539758359089632
YDL116W	-1	-/-	-424.7889549732208	-22887.094385623932	82	0.0663265306122449	0.47560975609756095	0.15425681371171676
YDR490C	-1	-/-	-424.80970323085785	-22631.099021673203	82	0.06621392190152801	0.47560975609756095	0.15453779151447036
YBL011W	-1	-/-	-424.81159019470215	-21986.557051181793	82	0.06610169491525424	0.47560975609756095	0.15481876931722394
YDR265W	-1	-/-	-424.8398025035858	-22362.404109477997	82	0.06598984771573604	0.47560975609756095	0.1550997471199775
YOR330C	-1	-/-	-424.87184143066406	-21437.114444732666	82	0.06587837837837837	0.47560975609756095	0.1553807249227311
YKL015W	-1	-/-	-424.9036304950714	-23176.98642039299	82	0.0657672849915683	0.47560975609756095	0.15566170272548469
YNL321W	0	0/-	-424.9369231015444	-38884.74694080651	328	0.0657672849915683	0.47560975609756095	0.15566170272548469
YAL043C	-1	-/-	-424.95694303512573	-22203.093840003014	82	0.06565656565656566	0.47560975609756095	0.15594268052823826
YKR029C	-1	-/-	-425.00355291366577	-22518.36393880844	82	0.06554621848739496	0.47560975609756095	0.15622365833099186
YBR293W	-1	-/-	-425.0808193683624	-23989.957122921944	82	0.06543624161073826	0.47560975609756095	0.15650463613374543
YER041W	-1	-/-	-425.1175813674927	-23066.331794321537	82	0.06532663316582915	0.47560975609756095	0.156785613936499
YDL165W	-1	-/-	-425.1568295955658	-22210.082458257675	82	0.06521739130434782	0.47560975609756095	0.1570665917392526
YDR174W	-1	-/-	-425.22748851776123	-22513.795956373215	82	0.0651085141903172	0.47560975609756095	0.15734756954200618
YER157W	-1	-/-	-425.3048197031021	-23364.687326431274	82	0.065	0.47560975609756095	0.15762854734475976
YDR145W	-1	-/-	-425.3091197013855	-22350.135398626328	82	0.064891846921797	0.47560975609756095	0.15790952514751336
YKR014C	-1	-/-	-425.4214699268341	-24606.762231588364	82	0.06478405315614617	0.47560975609756095	0.15819050295026693
YBR229C	0	0/-	-425.42750334739685	-38661.423351705074	328	0.06478405315614617	0.47560975609756095	0.15819050295026693
YDL019C	-1	-/-	-425.54186725616455	-22910.119668006897	82	0.06467661691542288	0.47560975609756095	0.1584714807530205
YDR436W	-1	-/-	-425.56326127052307	-25065.5279648304	82	0.06456953642384106	0.47560975609756095	0.1587524585557741
YDR295C	-1	-/-	-425.57061195373535	-20884.619666695595	82	0.06446280991735537	0.47560975609756095	0.15903343635852768
YNL192W	1	+/-	-425.58414936065674	-22890.493403673172	81	0.066006600660066	0.4878048780487805	0.15903343635852768
YOR140W	-1	-/-	-425.6184446811676	-21691.047775268555	82	0.06589785831960461	0.4878048780487805	0.15931441416128125
YPL120W	-1	-/-	-425.6213483810425	-23236.49656867981	82	0.06578947368421052	0.4878048780487805	0.15959539196403486
YLR440C	0	0/-	-425.63081780076027	-37764.87242233753	328	0.06578947368421052	0.4878048780487805	0.15959539196403486
YKR082W	-1	-/-	-425.67697978019714	-24289.36373281479	82	0.06568144499178982	0.4878048780487805	0.15987636976678843
YNL188W	-1	-/-	-425.708215713501	-23300.92347574234	82	0.06557377049180328	0.4878048780487805	0.160157347569542
YOL051W	-1	-/-	-425.76551151275635	-23430.384526252747	82	0.06546644844517185	0.4878048780487805	0.16043832537229558
YBR153W	-1	-/-	-425.81349635124207	-22357.946009278297	82	0.06535947712418301	0.4878048780487805	0.16071930317504918
YMR115W	0	0/-	-425.98610815405846	-40381.49888789654	328	0.06535947712418301	0.4878048780487805	0.16071930317504918
YGR158C	-1	-/-	-425.9967212677002	-26118.035048246384	82	0.06525285481239804	0.4878048780487805	0.16100028097780275
YGR284C	-1	-/-	-426.00965493917465	-24685.29396098852	82	0.06514657980456026	0.4878048780487805	0.16128125878055632
YMR072W	-1	-/-	-426.0380594730377	-22262.203071951866	82	0.06504065040650407	0.4878048780487805	0.16156223658330993
YPL224C	-1	-/-	-426.0684027671814	-24664.223101258278	82	0.06493506493506493	0.4878048780487805	0.1618432143860635
YML074C	-1	-/-	-426.09714782238007	-24302.86919414997	82	0.06482982171799027	0.4878048780487805	0.16212419218881707
YPR073C	-1	-/-	-426.1149859428406	-22800.34143280983	82	0.06472491909385113	0.4878048780487805	0.16240516999157067
YFL009W	-1	-/-	-426.2634470462799	-23227.58591580391	82	0.06462035541195477	0.4878048780487805	0.16268614779432425
YER100W	-1	-/-	-426.350270986557	-23433.56431412697	82	0.06451612903225806	0.4878048780487805	0.16296712559707782
YBR111C	0	0/-	-426.3598469942808	-38367.50902694836	328	0.06451612903225806	0.4878048780487805	0.16296712559707782
YMR208W	-1	-/-	-426.3720417022705	-23142.744611501694	82	0.0644122383252818	0.4878048780487805	0.16324810339983142
YFL018W-A	-1	-/-	-426.5541822910309	-19064.45697236061	82	0.06430868167202572	0.4878048780487805	0.163529081202585
YGL219C	-1	-/-	-426.55614495277405	-23846.184723973274	82	0.06420545746388442	0.4878048780487805	0.16381005900533857
YOL142W	-1	-/-	-426.6106595993042	-24758.04765379429	82	0.0641025641025641	0.4878048780487805	0.16409103680809217
YJL165C	-1	-/-	-426.6866703033447	-22622.554255843163	82	0.064	0.4878048780487805	0.16437201461084575
YJL139C	-1	-/-	-426.81039452552795	-23483.370045661926	82	0.06389776357827476	0.4878048780487805	0.16465299241359932
YPR131C	-1	-/-	-426.9104061126709	-21815.135722637177	82	0.06379585326953748	0.4878048780487805	0.16493397021635292
YIL062C	-1	-/-	-426.9136278629303	-24421.213531017303	82	0.06369426751592357	0.4878048780487805	0.1652149480191065
YDR205W	-1	-/-	-426.93504333496094	-23580.270041942596	82	0.06359300476947535	0.4878048780487805	0.16549592582186007
YDR532C	-1	-/0	-426.9531714916229	-22562.084450781345	82	0.06349206349206349	0.4878048780487805	0.16577690362461364
YCL032W	-1	-/-	-427.08192068338394	-23673.402496874332	82	0.06339144215530904	0.4878048780487805	0.16605788142736724
YFL038C	-1	-/-	-427.10861682891846	-22205.80485200882	82	0.06329113924050633	0.4878048780487805	0.16633885923012082
YBR200W	-1	-/-	-427.1197669506073	-23981.876562833786	82	0.0631911532385466	0.4878048780487805	0.1666198370328744
YFL013C	-1	-/-	-427.23096203804016	-23669.58659219742	82	0.06309148264984227	0.4878048780487805	0.166900814835628
YPL189C-A	0	0/-	-427.2641492486	-32859.464482069016	328	0.06309148264984227	0.4878048780487805	0.166900814835628
YGR077C	-1	-/-	-427.2919489145279	-23167.897347807884	82	0.06299212598425197	0.4878048780487805	0.16718179263838157
YML004C	-1	-/-	-427.3791289329529	-25044.417803764343	82	0.06289308176100629	0.4878048780487805	0.16746277044113514
YJL133W	-1	-/-	-427.3801007270813	-23714.766454458237	82	0.06279434850863422	0.4878048780487805	0.16774374824388874
YAL007C	-1	-/-	-427.47198462486267	-25776.43221771717	82	0.06269592476489028	0.4878048780487805	0.16802472604664231
YLR373C	0	0/-	-427.4836022257805	-39228.71230575442	328	0.06269592476489028	0.4878048780487805	0.16802472604664231
YDR349C	0	0/-	-427.51770147681236	-38211.574143067	328	0.06269592476489028	0.4878048780487805	0.16802472604664231
YOR153W	-1	-/-	-427.52750968933105	-24228.653352499008	82	0.06259780907668232	0.4878048780487805	0.1683057038493959
YER005W	-1	-/-	-427.5303068161011	-23344.381833791733	82	0.0625	0.4878048780487805	0.1685866816521495
YNL152W	0	0/-	-427.5441778898239	-38860.094333708286	328	0.0625	0.4878048780487805	0.1685866816521495
YDR488C	-1	-/-	-427.60025000572205	-21889.606817007065	82	0.062402496099843996	0.4878048780487805	0.16886765945490306
YNL253W	-1	-/-	-427.65746092796326	-23848.26356124878	82	0.06230529595015576	0.4878048780487805	0.16914863725765664
YDR310C	-1	-/-	-427.67924451828003	-21819.316282391548	82	0.06220839813374806	0.4878048780487805	0.16942961506041024
YNL051W	-1	-/-	-427.68202352523804	-22443.07340979576	82	0.062111801242236024	0.4878048780487805	0.1697105928631638
YPR173C	-1	-/-	-427.6918009519577	-22097.836881756783	82	0.06201550387596899	0.4878048780487805	0.16999157066591739
YOR359W	-1	-/-	-427.7086362838745	-23203.275733470917	82	0.06191950464396285	0.4878048780487805	0.170272548468671
YFR002W	-1	-/-	-427.7436423301697	-22784.944367408752	82	0.061823802163833076	0.4878048780487805	0.17055352627142456
YLR127C	-1	-/-	-427.77891278266907	-22511.74636411667	82	0.06172839506172839	0.4878048780487805	0.17083450407417813
YOR208W	-1	-/-	-427.81685304641724	-23541.92555975914	82	0.061633281972265024	0.4878048780487805	0.17111548187693174
YLR190W	-1	-/-	-427.8451735973358	-22334.243903636932	82	0.06153846153846154	0.4878048780487805	0.1713964596796853
YNL032W	-1	-/-	-427.86957263946533	-21886.607100725174	82	0.06144393241167435	0.4878048780487805	0.17167743748243888
YLR436C	0	0/-	-427.92527118325233	-37701.35037308931	328	0.06144393241167435	0.4878048780487805	0.17167743748243888
YER051W	-1	-/-	-427.9262478351593	-22176.34154546261	82	0.06134969325153374	0.4878048780487805	0.17195841528519246
YNL280C	-1	-/-	-427.98689818382263	-21915.72193711996	82	0.06125574272588055	0.4878048780487805	0.17223939308794606
YDL117W	-1	-/-	-427.98925018310547	-23004.81419146061	82	0.06116207951070336	0.4878048780487805	0.17252037089069963
YDR501W	-1	-/0	-427.99015378952026	-22078.99205183983	82	0.061068702290076333	0.4878048780487805	0.1728013486934532
YGL115W	-1	-/-	-428.0651707649231	-23036.1295799613	82	0.06097560975609756	0.4878048780487805	0.1730823264962068
YDR117C	0	0/-	-428.08819246292114	-41402.561062693596	328	0.06097560975609756	0.4878048780487805	0.1730823264962068
YJL091C	-1	-/-	-428.093533039093	-24748.962223529816	82	0.060882800608828	0.4878048780487805	0.17336330429896038
YFL033C	-1	-/-	-428.0969879627228	-23170.920206069946	82	0.060790273556231005	0.4878048780487805	0.17364428210171395
YJL053W	-1	-/-	-428.18390929698944	-25398.305606245995	82	0.06069802731411229	0.4878048780487805	0.17392525990446756
YGL221C	0	0/0	-428.1870893239975	-41391.76437269151	328	0.06069802731411229	0.4878048780487805	0.17392525990446756
YEL031W	-1	-/-	-428.201180934906	-24387.919728279114	82	0.06060606060606061	0.4878048780487805	0.17420623770722113
YER008C	1	+/-	-428.2144708633423	-22552.607907295227	81	0.06202723146747353	0.5	0.17420623770722113
YLR097C	-1	-/-	-428.36541223526	-24278.883098125458	82	0.061933534743202415	0.5	0.1744872155099747
YMR288W	-1	-/-	-428.44115018844604	-22987.024263620377	82	0.06184012066365008	0.5	0.1747681933127283
YDR354W	0	0/0	-428.4960840344429	-40271.98853853345	328	0.06184012066365008	0.5	0.1747681933127283
YKL155C	0	0/-	-428.53271651268005	-38168.28402727842	328	0.06184012066365008	0.5	0.1747681933127283
YOL008W	-1	-/-	-428.557923078537	-22643.33963751793	82	0.061746987951807226	0.5	0.17504917111548188
YPL060W	-1	-/-	-428.5670461654663	-24151.349987268448	82	0.061654135338345864	0.5	0.17533014891823545
YDL240W	0	0/-	-428.6763382554054	-38167.62401343882	328	0.061654135338345864	0.5	0.17533014891823545
YFR037C	-1	-/-	-428.7032105922699	-23859.52040553093	82	0.06156156156156156	0.5	0.17561112672098905
YBL006C	-1	-/-	-428.8565094470978	-21582.106353759766	82	0.06146926536731634	0.5	0.17589210452374263
YER063W	0	0/-	-428.86153937876225	-36980.03707438707	328	0.06146926536731634	0.5	0.17589210452374263
YJR001W	-1	-/-	-428.91789197921753	-24333.42044353485	82	0.061377245508982034	0.5	0.1761730823264962
YML032C	-1	-/-	-428.91900610923767	-23326.934592962265	82	0.061285500747384154	0.5	0.1764540601292498
YDR378C	-1	-/-	-428.97337436676025	-22750.679215550423	82	0.06119402985074627	0.5	0.17673503793200337
YOR094W	-1	-/-	-429.00602757930756	-24392.96074283123	82	0.06110283159463487	0.5	0.17701601573475695
YML124C	-1	-/-	-429.03582239151	-23392.021101236343	82	0.06101190476190476	0.5	0.17729699353751055
YCR017C	0	0/-	-429.0412301123142	-36291.28818856552	328	0.06101190476190476	0.5	0.17729699353751055
YIL017W	-1	-/-	-429.08366775512695	-19470.547065258026	82	0.06092124814264487	0.5	0.17757797134026412
YJL178C	-1	-/-	-429.1691943407059	-24310.79198014736	82	0.06083086053412463	0.5	0.1778589491430177
YJR005W	0	0/-	-429.18198239803314	-37639.45298674703	328	0.06083086053412463	0.5	0.1778589491430177
YDR332W	0	0/-	-429.20851188898087	-37305.131332457066	328	0.06083086053412463	0.5	0.1778589491430177
YKR010C	0	0/-	-429.29529094696045	-38147.67397506535	328	0.06083086053412463	0.5	0.1778589491430177
YOR142W	-1	-/-	-429.3516025543213	-24379.984380960464	82	0.06074074074074074	0.5	0.17813992694577127
YHR133C	-1	-/-	-429.3904789686203	-25387.180079102516	82	0.060650887573964495	0.5	0.17842090474852487
YDR028C	-1	-/-	-429.4801025390625	-23687.516203165054	82	0.060561299852289516	0.5	0.17870188255127845
YOR301W	-1	-/+	-429.5128571987152	-23184.999836683273	82	0.06047197640117994	0.5	0.17898286035403202
YPL152W	-1	-/-	-429.54967212677	-24701.11861562729	82	0.060382916053019146	0.5	0.17926383815678562
YBR212W	-1	-/-	-429.6006405353546	-25045.745834112167	82	0.060294117647058824	0.5	0.1795448159595392
YJR058C	0	0/-	-429.6596875190735	-38746.6818497926	328	0.060294117647058824	0.5	0.1795448159595392
YHR199C-A	0	0/-	-429.66904550790787	-32975.21946007013	328	0.060294117647058824	0.5	0.1795448159595392
YML071C	-1	-/-	-429.7260618209839	-21840.582903385162	82	0.06020558002936858	0.5	0.17982579376229277
YJL141C	-1	-/-	-429.7555356025696	-25620.094943761826	82	0.060117302052785926	0.5	0.18010677156504637
YOL072W	-1	-/-	-429.7588994503021	-22612.60613322258	82	0.060029282576866766	0.5	0.18038774936779994
YPR180W	0	0/-	-429.7940151691437	-39597.44060587883	328	0.060029282576866766	0.5	0.18038774936779994
YDR108W	-1	-/-	-429.83181524276733	-22895.048562049866	82	0.059941520467836254	0.5	0.18066872717055352
YKL200C	-1	-/-	-429.8376874923706	-19433.422516822815	82	0.059854014598540145	0.5	0.18094970497330712
YGR147C	-1	-/-	-429.8723337650299	-25101.912209510803	82	0.0597667638483965	0.5	0.1812306827760607
YNL263C	-1	-/-	-429.88094544410706	-24114.381630778313	82	0.05967976710334789	0.5	0.18151166057881427
YGL167C	-1	-/-	-429.90559005737305	-23496.668350219727	82	0.059593023255813955	0.5	0.18179263838156787
YCL044C	-1	-/-	-429.9496650695801	-24197.98818230629	82	0.059506531204644414	0.5	0.18207361618432144
YGL025C	-1	-/-	-430.02556693553925	-23635.620299696922	82	0.059420289855072465	0.5	0.18235459398707501
YGL004C	-1	-/-	-430.0268874168396	-22960.8752566576	82	0.059334298118668596	0.5	0.18263557178982862
YGL210W-A	-1	-/-	-430.0623252391815	-19449.286094903946	82	0.059248554913294796	0.5	0.1829165495925822
YBL034C	-1	-/-	-430.0833556652069	-22003.532158374786	82	0.05916305916305916	0.5	0.18319752739533576
YKL022C	-1	-/-	-430.08739709854126	-22303.29782652855	82	0.059077809798270896	0.5	0.18347850519808936
YMR076C	-1	-/-	-430.1144618988037	-22949.69429755211	82	0.058992805755395686	0.5	0.18375948300084294
YJL039C	-1	-/-	-430.1185953617096	-22788.1593914032	82	0.05890804597701149	0.5	0.1840404608035965
YMR301C	-1	-/-	-430.14086723327637	-23728.746121644974	82	0.058823529411764705	0.5	0.18432143860635009
YOR347C	-1	-/-	-430.18127769231796	-24749.17459231615	82	0.05873925501432665	0.5	0.1846024164091037
YBL101C	0	0/-	-430.20227614045143	-43278.191732019186	328	0.05873925501432665	0.5	0.1846024164091037
YPL110C	-1	-/-	-430.2058592438698	-24720.101744115353	82	0.058655221745350504	0.5	0.18488339421185726
YDR122W	-1	-/-	-430.20632457733154	-25580.7663500309	82	0.05857142857142857	0.5	0.18516437201461083
YFL025C	-1	-/-	-430.21935868263245	-22809.30051922798	82	0.05848787446504993	0.5	0.18544534981736444
YOR127W	1	+/+	-430.356326341629	-23005.968913078308	81	0.05982905982905983	0.5121951219512195	0.18544534981736444
YGL050W	0	0/-	-430.3728542327881	-39661.95702277124	328	0.05982905982905983	0.5121951219512195	0.18544534981736444
YNR013C	-1	-/-	-430.39058554172516	-24608.45206731558	82	0.059743954480796585	0.5121951219512195	0.185726327620118
YKL040C	-1	-/-	-430.4406566619873	-21893.448142647743	82	0.05965909090909091	0.5121951219512195	0.18600730542287158
YMR235C	-1	-/-	-430.490562915802	-26210.000817775726	82	0.059574468085106386	0.5121951219512195	0.18628828322562518
YDR169C	0	0/-	-430.5238470733166	-39342.31844525039	328	0.059574468085106386	0.5121951219512195	0.18628828322562518
YGR275W	-1	-/-	-430.70611906051636	-22204.910100102425	82	0.059490084985835696	0.5121951219512195	0.18656926102837876
YCL012C	0	0/0	-430.7092435956001	-33188.81921905279	328	0.059490084985835696	0.5121951219512195	0.18656926102837876
YBR265W	-1	-/-	-430.71332597732544	-24737.084008932114	82	0.0594059405940594	0.5121951219512195	0.18685023883113233
YOR061W	-1	-/-	-430.7701575756073	-25168.516678094864	82	0.059322033898305086	0.5121951219512195	0.18713121663388593
YOR144C	-1	-/-	-430.79212975502014	-24788.173404693604	82	0.05923836389280677	0.5121951219512195	0.1874121944366395
YDR158W	-1	-/0	-430.8204650878906	-22626.625604391098	82	0.059154929577464786	0.5121951219512195	0.18769317223939308
YGR252W	-1	-/-	-430.8348252773285	-22190.53359079361	82	0.05907172995780591	0.5121951219512195	0.18797415004214668
YGR047C	-1	-/-	-430.88723850250244	-23614.033628225327	82	0.05898876404494382	0.5121951219512195	0.18825512784490026
YOR316C	-1	-/-	-430.8925895690918	-24478.789802789688	82	0.05890603085553997	0.5121951219512195	0.18853610564765383
YDR483W	-1	-/-	-430.93540954589844	-22353.35926437378	82	0.058823529411764705	0.5121951219512195	0.18881708345040743
YNL229C	-1	-/-	-430.9522874355316	-24239.415543317795	82	0.05874125874125874	0.5121951219512195	0.189098061253161
YOL053C-A	0	0/-	-431.0605632662773	-32852.504498422146	328	0.05874125874125874	0.5121951219512195	0.189098061253161
YOR008C	-1	-/-	-431.100923538208	-22919.714654684067	82	0.05865921787709497	0.5121951219512195	0.18937903905591458
YGR206W	-1	-/-	-431.12872552871704	-21846.599616527557	82	0.058577405857740586	0.5121951219512195	0.18966001685866818
YGR169C-A	0	0/-	-431.13521099090576	-33038.81631755829	328	0.058577405857740586	0.5121951219512195	0.18966001685866818
YNL272C	-1	-/-	-431.25963592529297	-23062.86652803421	82	0.0584958217270195	0.5121951219512195	0.18994099466142175
YOR057W	-1	-/0	-431.28804326057434	-22010.45295023918	82	0.0584144645340751	0.5121951219512195	0.19022197246417533
YHR188C	-1	-/-	-431.33053517341614	-22657.380172252655	82	0.058333333333333334	0.5121951219512195	0.1905029502669289
YML013W	-1	-/-	-431.3397946357727	-23491.962476968765	82	0.05825242718446602	0.5121951219512195	0.1907839280696825
YKL174C	0	0/-	-431.3913682103157	-39489.78548690677	328	0.05825242718446602	0.5121951219512195	0.1907839280696825
YMR197C	-1	-/-	-431.42187881469727	-25088.016830086708	82	0.05817174515235457	0.5121951219512195	0.19106490587243607
YJR138W	0	0/-	-431.4256722331047	-38868.52790001035	328	0.05817174515235457	0.5121951219512195	0.19106490587243607
YOR014W	-1	-/-	-431.4464008808136	-23029.574538469315	82	0.058091286307053944	0.5121951219512195	0.19134588367518965
YKR030W	0	0/0	-431.49093663692474	-38751.41836088896	328	0.058091286307053944	0.5121951219512195	0.19134588367518965
YMR129W	-1	-/-	-431.5476360321045	-23540.632160902023	82	0.058011049723756904	0.5121951219512195	0.19162686147794325
YNL001W	-1	-/-	-431.5644066333771	-25526.39791369438	82	0.057931034482758624	0.5121951219512195	0.19190783928069682
YOR067C	-1	-/-	-431.6452157497406	-23563.40888082981	82	0.05785123966942149	0.5121951219512195	0.1921888170834504
YBR061C	-1	-/-	-431.64940309524536	-26439.377334475517	82	0.0577716643741403	0.5121951219512195	0.192469794886204
YHR111W	1	+/+	-431.6550786495209	-23333.239389896393	81	0.059065934065934064	0.524390243902439	0.192469794886204
YNL154C	-1	-/-	-431.66619408130646	-23987.89975619316	82	0.05898491083676269	0.524390243902439	0.19275077268895757
YMR203W	-1	-/-	-431.6878967285156	-23615.655532956123	82	0.0589041095890411	0.524390243902439	0.19303175049171115
YBR103W	-1	-/-	-431.7608256340027	-23074.784081220627	82	0.058823529411764705	0.524390243902439	0.19331272829446475
YNL004W	-1	-/-	-431.77575755119324	-23714.077848911285	82	0.05874316939890711	0.524390243902439	0.19359370609721832
YBR279W	-1	-/-	-431.84268140792847	-22885.34834909439	82	0.058663028649386086	0.524390243902439	0.1938746838999719
YNR052C	-1	-/-	-431.8701229095459	-22423.891296625137	82	0.05858310626702997	0.524390243902439	0.1941556617027255
YCR028C	-1	-/-	-431.9002170562744	-22983.73998618126	82	0.058503401360544216	0.524390243902439	0.19443663950547907
YGL210W	-1	-/-	-431.9421007633209	-21240.342386722565	82	0.058423913043478264	0.524390243902439	0.19471761730823264
YDR227W	-1	-/-	-431.94814443588257	-22143.41193509102	82	0.05834464043419267	0.524390243902439	0.19499859511098624
YAR014C	-1	-/-	-431.9596903324127	-23362.410908460617	82	0.058265582655826556	0.524390243902439	0.19527957291373982
YER059W	0	0/-	-431.97129887342453	-39770.006733596325	328	0.058265582655826556	0.524390243902439	0.19527957291373982
YOR357C	0	0/-	-432.02479961514473	-37680.58035773039	328	0.058265582655826556	0.524390243902439	0.19527957291373982
YFL006W	0	0/-	-432.03804820775986	-32895.88413593173	328	0.058265582655826556	0.524390243902439	0.19527957291373982
YPR082C	-1	-/-	-432.0457957983017	-22723.607903182507	82	0.058186738836265225	0.524390243902439	0.1955605507164934
YAL042W	-1	-/-	-432.0467631816864	-23332.571437358856	82	0.05810810810810811	0.524390243902439	0.19584152851924697
YDL045C	-1	-/-	-432.1004034280777	-24785.052632331848	82	0.058029689608636977	0.524390243902439	0.19612250632200057
YBR111W-A	-1	-/-	-432.21211767196655	-19144.73153281212	82	0.057951482479784364	0.524390243902439	0.19640348412475414
YER012W	-1	-/-	-432.2577815055847	-23166.171991348267	82	0.05787348586810229	0.524390243902439	0.19668446192750771
YIL140W	1	+/+	-432.37887716293335	-22982.652580022812	81	0.05913978494623656	0.5365853658536586	0.19668446192750771
YGL124C	-1	-/-	-432.39288091659546	-24367.024948000908	82	0.05906040268456376	0.5365853658536586	0.19696543973026132
YBL004W	-1	-/-	-432.43227910995483	-22643.65419638157	82	0.058981233243967826	0.5365853658536586	0.1972464175330149
YGR232W	0	0/0	-432.4443259239197	-39298.030469074845	328	0.058981233243967826	0.5365853658536586	0.1972464175330149
YDL007W	-1	-/-	-432.47031807899475	-23231.902567863464	82	0.058902275769745646	0.5365853658536586	0.19752739533576846
YLR337W	1	+/+	-432.4940242767334	-19389.85779953003	81	0.06016042780748663	0.5487804878048781	0.19752739533576846
YLR206W	-1	-/-	-432.5443332195282	-24867.005560159683	82	0.06008010680907877	0.5487804878048781	0.19780837313852206
YML034W	-1	-/-	-432.56729078292847	-23224.1215736866	82	0.06	0.5487804878048781	0.19808935094127564
YOL016C	-1	-/-	-432.5826988220215	-24753.899959921837	82	0.05992010652463382	0.5487804878048781	0.1983703287440292
YER003C	-1	-/-	-432.667364358902	-24795.449262857437	82	0.0598404255319149	0.5487804878048781	0.1986513065467828
YDR099W	-1	-/-	-432.68485617637634	-24381.044634342194	82	0.05976095617529881	0.5487804878048781	0.1989322843495364
YDR072C	-1	-/-	-432.695191860199	-22669.067779302597	82	0.05968169761273209	0.5487804878048781	0.19921326215228996
YCR067C	-1	-/-	-432.70420241355896	-24045.700396180153	82	0.059602649006622516	0.5487804878048781	0.19949423995504356
YPR176C	-1	-/-	-432.73828172683716	-22833.423619151115	82	0.05952380952380952	0.5487804878048781	0.19977521775779714
YBR002C	-1	-/-	-432.8545832633972	-23750.067630529404	82	0.059445178335535004	0.5487804878048781	0.2000561955605507
YDR098C	-1	-/-	-432.8857548236847	-23767.489697813988	82	0.059366754617414245	0.5487804878048781	0.2003371733633043
YGR046W	-1	-/-	-432.89334082603455	-23745.165665864944	82	0.05928853754940711	0.5487804878048781	0.20061815116605788
YKL159C	0	0/-	-432.9557060599327	-40370.33368310332	328	0.05928853754940711	0.5487804878048781	0.20061815116605788
YGL011C	-1	-/-	-432.9816062450409	-24008.13327884674	82	0.05921052631578947	0.5487804878048781	0.20089912896881146
YMR268W-A	0	0/-	-433.0059798359871	-33075.0817579031	328	0.05921052631578947	0.5487804878048781	0.20089912896881146
YPL069C	-1	-/-	-433.06288981437683	-22872.78046452999	82	0.05913272010512484	0.5487804878048781	0.20118010677156506
YPL087W	-1	-/-	-433.1144506931305	-24535.191067159176	82	0.05905511811023622	0.5487804878048781	0.20146108457431863
YHR158C	-1	-/-	-433.12318086624146	-22663.888616085052	82	0.05897771952817824	0.5487804878048781	0.2017420623770722
YBL040C	-1	-/-	-433.1612162590027	-24020.890367031097	82	0.058900523560209424	0.5487804878048781	0.20202304017982578
YAR027W	0	0/0	-433.16767486929893	-41146.19801464677	328	0.058900523560209424	0.5487804878048781	0.20202304017982578
YEL052W	0	0/-	-433.17023292183876	-40544.49481764436	328	0.058900523560209424	0.5487804878048781	0.20202304017982578
YGL220W	0	0/-	-433.1730306148529	-36833.46345843375	328	0.058900523560209424	0.5487804878048781	0.20202304017982578
YJL129C	-1	-/-	-433.18579721450806	-22813.617850899696	82	0.058823529411764705	0.5487804878048781	0.20230401798257938
YPR186C	-1	-/-	-433.27283239364624	-23074.451570630074	82	0.0587467362924282	0.5487804878048781	0.20258499578533296
YER047C	0	0/0	-433.31907361745834	-39027.74872109294	328	0.0587467362924282	0.5487804878048781	0.20258499578533296
YGR013W	-1	-/-	-433.3829736709595	-23136.18123316765	82	0.05867014341590613	0.5487804878048781	0.20286597358808653
YEL037C	-1	-/-	-433.54369497299194	-22398.596222639084	82	0.05859375	0.5487804878048781	0.20314695139084013
YMR314W	-1	-/-	-433.55510687828064	-23312.13515162468	82	0.05851755526657997	0.5487804878048781	0.2034279291935937
YML105C	-1	-/-	-433.61984872817993	-25235.94587647915	82	0.05844155844155844	0.5487804878048781	0.20370890699634728
YER032W	-1	-/-	-433.6238946914673	-22708.085086226463	82	0.058365758754863814	0.5487804878048781	0.20398988479910088
YLR443W	0	0/-	-433.67592556774616	-37524.83279643953	328	0.058365758754863814	0.5487804878048781	0.20398988479910088
YOR354C	-1	-/-	-433.7026183605194	-23058.162296533585	82	0.05829015544041451	0.5487804878048781	0.20427086260185445
YMR255W	-1	-/-	-433.7604341506958	-25363.441830277443	82	0.05821474773609314	0.5487804878048781	0.20455184040460803
YDR393W	-1	-/-	-433.7877345085144	-22325.152872800827	82	0.05813953488372093	0.5487804878048781	0.20483281820736163
YBL050W	-1	-/-	-433.89673113822937	-24432.24170923233	82	0.05806451612903226	0.5487804878048781	0.2051137960101152
YHR190W	-1	-/-	-433.92468190193176	-23694.48717737198	82	0.05798969072164949	0.5487804878048781	0.20539477381286877
YJL073W	-1	-/-	-433.98924827575684	-22744.661267518997	82	0.05791505791505792	0.5487804878048781	0.20567575161562238
YKR095W	-1	-/-	-433.99419689178467	-22856.097059607506	82	0.05784061696658098	0.5487804878048781	0.20595672941837595
YDL195W	-1	-/-	-434.0009056329727	-23001.876762986183	82	0.057766367137355584	0.5487804878048781	0.20623770722112952
YKR068C	-1	-/-	-434.02250814437866	-22824.02227127552	82	0.057692307692307696	0.5487804878048781	0.20651868502388313
YER122C	-1	-/-	-434.0429382324219	-23443.528373241425	82	0.05761843790012804	0.5487804878048781	0.2067996628266367
YGR281W	-1	-/-	-434.07619869709015	-22811.192643880844	82	0.05754475703324808	0.5487804878048781	0.20708064062939027
YGL203C	0	0/0	-434.09167194366455	-38888.84957361221	328	0.05754475703324808	0.5487804878048781	0.20708064062939027
YIL106W	-1	-/-	-434.1088898181915	-22389.342321157455	82	0.05747126436781609	0.5487804878048781	0.20736161843214387
YLR200W	-1	-/-	-434.13567197322845	-23904.686779260635	82	0.05739795918367347	0.5487804878048781	0.20764259623489745
YOR370C	0	0/-	-434.1600888967514	-39354.32963111997	328	0.05739795918367347	0.5487804878048781	0.20764259623489745
YGR002C	-1	-/-	-434.16117548942566	-22861.33838367462	82	0.05732484076433121	0.5487804878048781	0.20792357403765102
YOR304W	-1	-/-	-434.1776623725891	-23280.377128005028	82	0.05725190839694656	0.5487804878048781	0.2082045518404046
YGR105W	0	0/0	-434.28750240802765	-38955.62266638875	328	0.05725190839694656	0.5487804878048781	0.2082045518404046
YKL010C	0	0/-	-434.288010597229	-39228.42768912017	328	0.05725190839694656	0.5487804878048781	0.2082045518404046
YGL208W	-1	-/-	-434.340012550354	-25179.705857872963	82	0.05717916137229987	0.5487804878048781	0.2084855296431582
YBR289W	-1	-/-	-434.4143407344818	-22504.764945685863	82	0.05710659898477157	0.5487804878048781	0.20876650744591177
YPR028W	0	0/-	-434.41719272732735	-40253.21463817358	328	0.05710659898477157	0.5487804878048781	0.20876650744591177
YBR255W	0	0/0	-434.44381111860275	-41574.58005297184	328	0.05710659898477157	0.5487804878048781	0.20876650744591177
YGR229C	-1	-/-	-434.462579369545	-24031.880401968956	82	0.057034220532319393	0.5487804878048781	0.20904748524866534
YKL017C	-1	-/-	-434.4815447330475	-23167.296767234802	82	0.056962025316455694	0.5487804878048781	0.20932846305141894
YNL166C	-1	-/-	-434.4884178638458	-24185.41559290886	82	0.056890012642225034	0.5487804878048781	0.20960944085417252
YER086W	0	0/0	-434.4909796118736	-41904.38809081912	328	0.056890012642225034	0.5487804878048781	0.20960944085417252
YOR151C	-1	-/-	-434.5139127969742	-24780.35883820057	82	0.056818181818181816	0.5487804878048781	0.2098904186569261
YPR095C	-1	-/-	-434.5144200325012	-21854.126421928406	82	0.05674653215636822	0.5487804878048781	0.2101713964596797
YBL009W	-1	-/-	-434.66184186935425	-24498.01006245613	82	0.05667506297229219	0.5487804878048781	0.21045237426243327
YDR219C	-1	-/-	-434.7200298309326	-22093.360841989517	82	0.05660377358490566	0.5487804878048781	0.21073335206518684
YDR190C	-1	-/-	-434.776318192482	-26299.183319449425	82	0.056532663316582916	0.5487804878048781	0.21101432986794044
YNL084C	1	+/+	-434.8262836933136	-22237.83366727829	81	0.05771643663739021	0.5609756097560976	0.21101432986794044
YPR024W	-1	-/-	-434.86542987823486	-25302.113046467304	82	0.05764411027568922	0.5609756097560976	0.21129530767069402
YPR032W	-1	-/-	-434.9039115905762	-22038.248869895935	82	0.057571964956195244	0.5609756097560976	0.2115762854734476
YPR107C	-1	-/-	-434.93397879600525	-23223.13529729843	82	0.0575	0.5609756097560976	0.2118572632762012
YPR088C	-1	-/-	-435.00686597824097	-23986.58418905735	82	0.05742821473158552	0.5609756097560976	0.21213824107895476
YGL067W	-1	-/-	-435.04360377788544	-22554.346763014793	82	0.057356608478802994	0.5609756097560976	0.21241921888170834
YCR039C	-1	-/-	-435.08407616615295	-22277.89999938011	82	0.057285180572851806	0.5609756097560976	0.21270019668446194
YIL040W	-1	-/-	-435.1067624092102	-25218.423954486847	82	0.05721393034825871	0.5609756097560976	0.2129811744872155
YER001W	-1	-/-	-435.11440896987915	-22954.374308407307	82	0.05714285714285714	0.5609756097560976	0.2132621522899691
YHR073W	-1	-/-	-435.1523106098175	-22503.13720059395	82	0.05707196029776675	0.5609756097560976	0.2135431300927227
YOL102C	-1	-/-	-435.2023892402649	-23088.60523980856	82	0.057001239157372985	0.5609756097560976	0.21382410789547626
YAL056W	-1	-/-	-435.3255937099457	-24078.387310624123	82	0.05693069306930693	0.5609756097560976	0.21410508569822984
YNL047C	-1	-/-	-435.3709979057312	-22704.714688301086	82	0.05686032138442522	0.5609756097560976	0.2143860635009834
YMR073C	-1	-/-	-435.4005926847458	-22744.77253448963	82	0.056790123456790124	0.5609756097560976	0.214667041303737
YMR004W	-1	-/-	-435.4060957431793	-23709.110963582993	82	0.05672009864364982	0.5609756097560976	0.21494801910649058
YML036W	-1	-/-	-435.4802794456482	-24002.635702610016	82	0.05665024630541872	0.5609756097560976	0.21522899690924416
YGR024C	-1	-/-	-435.51991868019104	-21551.49929344654	82	0.056580565805658053	0.5609756097560976	0.21550997471199776
YDL018C	0	0/-	-435.57813292741776	-39292.90135872364	328	0.056580565805658053	0.5609756097560976	0.21550997471199776
YDR498C	-1	-/-	-435.6393721103668	-23051.003598451614	82	0.056511056511056514	0.5609756097560976	0.21579095251475133
YKL157W	0	0/0	-435.706285238266	-39657.33217521012	328	0.056511056511056514	0.5609756097560976	0.21579095251475133
YJL117W	-1	-/-	-435.7536470890045	-23376.58355665207	82	0.05644171779141104	0.5609756097560976	0.2160719303175049
YOR360C	0	0/-	-435.8488387800753	-40215.09885669127	328	0.05644171779141104	0.5609756097560976	0.2160719303175049
YGL110C	0	0/-	-435.88166362047195	-39459.08184847236	328	0.05644171779141104	0.5609756097560976	0.2160719303175049
YDR181C	-1	-/-	-435.88796639442444	-23276.078496694565	82	0.056372549019607844	0.5609756097560976	0.2163529081202585
YHR181W	-1	-/-	-435.9145802259445	-22824.036303400993	82	0.056303549571603426	0.5609756097560976	0.21663388592301208
YJL098W	-1	-/-	-435.96087670326233	-24920.027495503426	82	0.05623471882640587	0.5609756097560976	0.21691486372576566
YEL017C-A	-1	-/0	-436.0351574420929	-23004.07179439068	82	0.05616605616605617	0.5609756097560976	0.21719584152851926
YBR233W	0	0/-	-436.2255085706711	-38802.13627374172	328	0.05616605616605617	0.5609756097560976	0.21719584152851926
YJL057C	0	0/-	-436.41455951333046	-43105.1216198504	328	0.05616605616605617	0.5609756097560976	0.21719584152851926
YNL038W	-1	-/-	-436.4887726306915	-22587.71257543564	82	0.05609756097560976	0.5609756097560976	0.21747681933127283
YKL092C	1	+/+	-436.6173973083496	-22038.205782413483	81	0.057247259439707675	0.573170731707317	0.21747681933127283
YIL129C	1	+/+	-436.6513514518738	-23851.499660372734	81	0.058394160583941604	0.5853658536585366	0.21747681933127283
YOR320C	-1	-/-	-436.66232538223267	-23847.30763554573	82	0.0583232077764277	0.5853658536585366	0.2177577971340264
YOR080W	-1	-/-	-436.6691813468933	-23974.081303477287	82	0.05825242718446602	0.5853658536585366	0.21803877493678
YMR218C	-1	-/-	-436.79545974731445	-23993.43927550316	82	0.05818181818181818	0.5853658536585366	0.21831975273953358
YOR172W	-1	-/-	-436.79601764678955	-21923.531895279884	82	0.05811138014527845	0.5853658536585366	0.21860073054228715
YNL082W	-1	-/-	-436.85005807876587	-23797.187030792236	82	0.05804111245465538	0.5853658536585366	0.21888170834504075
YLR319C	1	+/+	-436.8594636917114	-23128.130400180817	81	0.059178743961352656	0.5975609756097561	0.21888170834504075
YGR009C	-1	-/-	-436.86522698402405	-23164.78963780403	82	0.05910735826296743	0.5975609756097561	0.21916268614779433
YOR025W	-1	-/-	-436.86790919303894	-21760.05812036991	82	0.05903614457831325	0.5975609756097561	0.2194436639505479
YAL026C	-1	-/-	-436.87890124320984	-23119.975975871086	82	0.05896510228640193	0.5975609756097561	0.2197246417533015
YAL009W	-1	-/-	-436.8827223777771	-22987.878022909164	82	0.05889423076923077	0.5975609756097561	0.22000561955605508
YPR036W	-1	-/-	-436.957293510437	-24037.652943849564	82	0.058823529411764705	0.5975609756097561	0.22028659735880865
YKR035W-A	-1	-/-	-437.04515385627747	-21720.99790072441	82	0.05875299760191847	0.5975609756097561	0.22056757516156222
YDR135C	-1	-/-	-437.12504053115845	-23319.48013997078	82	0.058682634730538925	0.5975609756097561	0.22084855296431583
YBR233W-A	-1	-/-	-437.1331033706665	-19962.488953351974	82	0.05861244019138756	0.5975609756097561	0.2211295307670694
YJR010C-A	-1	-/-	-437.15443193912506	-23916.76522743702	82	0.05854241338112306	0.5975609756097561	0.22141050856982297
YLR272C	-1	-/-	-437.2386865615845	-23523.287753641605	82	0.05847255369928401	0.5975609756097561	0.22169148637257657
YMR152W	0	0/0	-437.2438810765743	-40372.643654733896	328	0.05847255369928401	0.5975609756097561	0.22169148637257657
YDR138W	-1	-/-	-437.30030232667923	-23745.323877632618	82	0.058402860548271755	0.5975609756097561	0.22197246417533015
YLR207W	-1	-/-	-437.35233211517334	-24404.93423819542	82	0.058333333333333334	0.5975609756097561	0.22225344197808372
YLR195C	-1	-/-	-437.41544806957245	-23397.089635252953	82	0.05826397146254459	0.5975609756097561	0.22253441978083732
YDL128W	-1	-/-	-437.5250289440155	-23068.38435256481	82	0.05819477434679335	0.5975609756097561	0.2228153975835909
YDR325W	-1	-/-	-437.5402853488922	-23452.100841760635	82	0.05812574139976275	0.5975609756097561	0.22309637538634447
YOL115W	-1	-/-	-437.5870578289032	-24759.419637441635	82	0.058056872037914695	0.5975609756097561	0.22337735318909807
YJR090C	-1	-/-	-437.6292313337326	-23295.391145586967	82	0.05798816568047337	0.5975609756097561	0.22365833099185164
YBR166C	0	0/0	-437.67768800258636	-39544.0256151855	328	0.05798816568047337	0.5975609756097561	0.22365833099185164
YDR518W	-1	-/-	-437.69834274053574	-26009.02627557516	82	0.057919621749408984	0.5975609756097561	0.22393930879460522
YPR040W	0	0/-	-437.7552800178528	-39300.39302024245	328	0.057919621749408984	0.5975609756097561	0.22393930879460522
YOR035C	-1	-/-	-437.78408694267273	-25214.334951877594	82	0.05785123966942149	0.5975609756097561	0.22422028659735882
YFL017C	0	0/-	-437.80402967333794	-37717.613736987114	328	0.05785123966942149	0.5975609756097561	0.22422028659735882
YOL122C	-1	-/-	-437.818302154541	-23193.724044561386	82	0.05778301886792453	0.5975609756097561	0.2245012644001124
YBR001C	0	0/-	-437.8615158498287	-42851.39558584988	328	0.05778301886792453	0.5975609756097561	0.2245012644001124
YJL094C	-1	-/-	-437.89314222335815	-24637.756717443466	82	0.05771495877502945	0.5975609756097561	0.22478224220286597
YGL198W	0	0/-	-437.8959849178791	-39509.361461400986	328	0.05771495877502945	0.5975609756097561	0.22478224220286597
YKL034W	-1	-/-	-437.8998942375183	-24973.488915205002	82	0.05764705882352941	0.5975609756097561	0.22506322000561957
YDR127W	0	0/0	-437.99026054143906	-38409.89397287369	328	0.05764705882352941	0.5975609756097561	0.22506322000561957
YDL040C	-1	-/-	-438.0234446525574	-24063.85811829567	82	0.057579318448883664	0.5975609756097561	0.22534419780837314
YBR280C	-1	-/-	-438.1378926038742	-26249.50076329708	82	0.057511737089201875	0.5975609756097561	0.22562517561112672
YDR308C	-1	-/-	-438.1615083217621	-22240.526571273804	82	0.05744431418522861	0.5975609756097561	0.2259061534138803
YGL044C	-1	-/-	-438.29176783561707	-23649.04744386673	82	0.05737704918032787	0.5975609756097561	0.2261871312166339
YPL116W	-1	-/-	-438.3014347553253	-21815.275966644287	82	0.05730994152046784	0.5975609756097561	0.22646810901938746
YJR022W	-1	-/-	-438.37378668785095	-22715.870608210564	82	0.05724299065420561	0.5975609756097561	0.22674908682214104
YMR021C	-1	-/-	-438.44027519226074	-23382.764799833298	82	0.057176196032672114	0.5975609756097561	0.22703006462489464
YKR098C	0	0/-	-438.5112327337265	-40011.264316082	328	0.057176196032672114	0.5975609756097561	0.22703006462489464
YCR063W	-1	-/-	-438.59431052207947	-21685.2973934412	82	0.05710955710955711	0.5975609756097561	0.2273110424276482
YBR123C	-1	-/-	-438.6063072681427	-23139.734821915627	82	0.0570430733410943	0.5975609756097561	0.2275920202304018
YOL076W	-1	-/-	-438.67987608909607	-24638.170039653778	82	0.056976744186046514	0.5975609756097561	0.2278729980331554
YIL048W	-1	-/-	-438.7444078922272	-24676.891840457916	82	0.056910569105691054	0.5975609756097561	0.22815397583590896
YDR474C	0	0/-	-438.75569516420364	-33288.17901289463	328	0.056910569105691054	0.5975609756097561	0.22815397583590896
YOL089C	-1	-/-	-438.8057082891464	-23108.082535862923	82	0.0568445475638051	0.5975609756097561	0.22843495363866254
YDR368W	0	0/-	-438.80742478370667	-40452.7896002233	328	0.0568445475638051	0.5975609756097561	0.22843495363866254
YIL063C	-1	-/-	-438.81413984298706	-21505.589296102524	82	0.056778679026651215	0.5975609756097561	0.22871593144141614
YOL100W	-1	-/-	-438.8255124092102	-25463.677360534668	82	0.056712962962962965	0.5975609756097561	0.2289969092441697
YGL113W	-1	-/-	-438.86596739292145	-22698.893333554268	82	0.056647398843930635	0.5975609756097561	0.22927788704692328
YPL140C	-1	-/-	-439.0082218647003	-23341.611129164696	82	0.05658198614318707	0.5975609756097561	0.22955886484967689
YMR161W	-1	-/-	-439.1089463233948	-21750.416096806526	82	0.05651672433679354	0.5975609756097561	0.22983984265243046
YFL046W	0	0/-	-439.1732043027878	-38345.941030949354	328	0.05651672433679354	0.5975609756097561	0.22983984265243046
YDR208W	-1	-/-	-439.21177649497986	-23892.488737344742	82	0.056451612903225805	0.5975609756097561	0.23012082045518403
YGL223C	-1	-/-	-439.24089992046356	-24386.308176755905	82	0.05638665132336018	0.5975609756097561	0.23040179825793763
YOL096C	0	0/0	-439.3444346636534	-39859.10493387282	328	0.05638665132336018	0.5975609756097561	0.23040179825793763
YEL062W	-1	-/-	-439.4600479602814	-24108.188473403454	82	0.05632183908045977	0.5975609756097561	0.2306827760606912
YHR205W	-1	-/-	-439.48810291290283	-22301.274936318398	82	0.05625717566016074	0.5975609756097561	0.23096375386344478
YLR429W	-1	-/-	-439.4895188808441	-23514.98749756813	82	0.05619266055045872	0.5975609756097561	0.23124473166619838
YMR313C	-1	-/+	-439.56411123275757	-24267.790150403976	82	0.056128293241695305	0.5975609756097561	0.23152570946895196
YPL228W	-1	-/-	-439.56953406333923	-22163.907593131065	82	0.05606407322654462	0.5975609756097561	0.23180668727170553
YNL326C	-1	-/-	-439.5803143978119	-21975.444925665855	82	0.056	0.5975609756097561	0.2320876650744591
YML070W	0	0/-	-439.6143789291382	-41528.71351701021	328	0.056	0.5975609756097561	0.2320876650744591
YNL081C	0	0/-	-439.63344326615334	-40239.53288799524	328	0.056	0.5975609756097561	0.2320876650744591
YHR129C	-1	-/-	-439.64625120162964	-23942.26351261139	82	0.05593607305936073	0.5975609756097561	0.2323686428772127
YOL105C	-1	-/-	-439.66942167282104	-22873.719947576523	82	0.055872291904218926	0.5975609756097561	0.23264962067996628
YPL206C	-1	-/-	-439.69766640663147	-24880.95687198639	82	0.05580865603644647	0.5975609756097561	0.23293059848271985
YPR108W	-1	-/-	-439.7079858779907	-24699.096671819687	82	0.055745164960182024	0.5975609756097561	0.23321157628547345
YOL116W	-1	-/-	-439.71364164352417	-23142.460708379745	82	0.05568181818181818	0.5975609756097561	0.23349255408822703
YCL043C	-1	-/-	-439.7759931087494	-24556.77526140213	82	0.05561861520998865	0.5975609756097561	0.2337735318909806
YGR056W	-1	-/-	-439.7804522514343	-22053.996443986893	82	0.05555555555555555	0.5975609756097561	0.2340545096937342
YNL039W	-1	-/-	-439.8123446702957	-22632.589053750038	82	0.05549263873159683	0.5975609756097561	0.23433548749648778
YJR099W	0	0/-	-439.8532660007477	-39517.966791421175	328	0.05549263873159683	0.5975609756097561	0.23433548749648778
YHR206W	-1	-/-	-439.8686771392822	-23634.287366509438	82	0.05542986425339366	0.5975609756097561	0.23461646529924135
YNL238W	0	0/-	-439.9219421893358	-41710.74619470537	328	0.05542986425339366	0.5975609756097561	0.23461646529924135
YML038C	-1	-/-	-440.0160565376282	-23361.604662418365	82	0.05536723163841808	0.5975609756097561	0.23489744310199495
YGR120C	-1	-/-	-440.11934447288513	-24402.40558242798	82	0.055304740406320545	0.5975609756097561	0.23517842090474853
YPR017C	-1	-/-	-440.1265094280243	-24146.127059459686	82	0.0552423900789177	0.5975609756097561	0.2354593987075021
YFL011W-A	-1	-/-	-440.21041440963745	-19758.976598978043	82	0.05518018018018018	0.5975609756097561	0.2357403765102557
YNL136W	-1	-/-	-440.27287578582764	-21952.887393832207	82	0.05511811023622047	0.5975609756097561	0.23602135431300927
YOL145C	-1	-/-	-440.2862093448639	-21906.689091086388	82	0.0550561797752809	0.5975609756097561	0.23630233211576285
YBR278W	-1	-/-	-440.31050395965576	-22564.409561157227	82	0.05499438832772166	0.5975609756097561	0.23658330991851645
YDL090C	-1	-/0	-440.33038091659546	-23685.447146177292	82	0.05493273542600897	0.5975609756097561	0.23686428772127002
YLR210W	-1	-/-	-440.3842668533325	-23960.29700934887	82	0.054871220604703244	0.5975609756097561	0.2371452655240236
YKL069W	0	0/-	-440.6024805903435	-37979.17504835129	328	0.054871220604703244	0.5975609756097561	0.2371452655240236
YIR010W	-1	-/-	-440.6777263879776	-23340.464940667152	82	0.05480984340044743	0.5975609756097561	0.2374262433267772
YMR080C	-1	-/-	-440.7290184497833	-25502.128748893738	82	0.054748603351955305	0.5975609756097561	0.23770722112953077
YJL128C	-1	-/-	-440.73518562316895	-23860.53367972374	82	0.0546875	0.5975609756097561	0.23798819893228434
YKR002W	-1	-/-	-440.751549243927	-23565.932529091835	82	0.054626532887402456	0.5975609756097561	0.23826917673503792
YJL121C	-1	-/0	-440.80800795555115	-24372.392748832703	82	0.05456570155902005	0.5975609756097561	0.23855015453779152
YFL018C	-1	-/-	-440.8454203605652	-23845.400579094887	82	0.054505005561735265	0.5975609756097561	0.2388311323405451
YLR418C	-1	-/-	-440.9653730392456	-24209.422161579132	82	0.05444444444444444	0.5975609756097561	0.23911211014329867
YLR369W	-1	-/-	-441.02491450309753	-23051.162742733955	82	0.05438401775804662	0.5975609756097561	0.23939308794605227
YLR381W	-1	-/-	-441.0310528278351	-22990.51627576351	82	0.05432372505543237	0.5975609756097561	0.23967406574880584
YOL012C	-1	-/-	-441.0475809574127	-22969.019103765488	82	0.05426356589147287	0.5975609756097561	0.23995504355155942
YNL219C	-1	-/-	-441.06345677375793	-23842.784727334976	82	0.05420353982300885	0.5975609756097561	0.24023602135431302
YOL129W	-1	-/-	-441.1288125514984	-24381.64227747917	82	0.05414364640883978	0.5975609756097561	0.2405169991570666
YGL104C	-1	-/-	-441.14711928367615	-24756.13708806038	82	0.05408388520971302	0.5975609756097561	0.24079797695982016
YML023C	-1	-/-	-441.15741539001465	-25284.93319272995	82	0.05402425578831312	0.5975609756097561	0.24107895476257377
YPL094C	-1	-/-	-441.2452929019928	-25778.620325565338	82	0.053964757709251104	0.5975609756097561	0.24135993256532734
YGL178W	-1	-/-	-441.2457103729248	-23525.77993130684	82	0.0539053905390539	0.5975609756097561	0.2416409103680809
YMR013C	-1	-/-	-441.25850772857666	-23798.614024043083	82	0.05384615384615385	0.5975609756097561	0.24192188817083451
YHR050W	-1	-/-	-441.3044054508209	-24345.843333005905	82	0.05378704720087816	0.5975609756097561	0.2422028659735881
YLR433C	-1	-/-	-441.3712086677551	-22915.07524251938	82	0.0537280701754386	0.5975609756097561	0.24248384377634166
YER173W	-1	-/-	-441.42321038246155	-23485.70549941063	82	0.05366922234392114	0.5975609756097561	0.24276482157909526
YGL212W	-1	-/-	-441.4329695701599	-22550.860543251038	82	0.053610503282275714	0.5975609756097561	0.24304579938184884
YBR163W	0	0/-	-441.5351852476597	-39895.10838916898	328	0.053610503282275714	0.5975609756097561	0.24304579938184884
YGL211W	-1	-/-	-441.54572892189026	-24554.824558496475	82	0.053551912568306013	0.5975609756097561	0.2433267771846024
YDR407C	-1	-/-	-441.6748650074005	-23291.666810035706	82	0.05349344978165939	0.5975609756097561	0.243607754987356
YGL197W	0	0/-	-441.7252153158188	-39786.35202205181	328	0.05349344978165939	0.5975609756097561	0.243607754987356
YBR264C	0	0/0	-441.7290267050266	-38499.78423380852	328	0.05349344978165939	0.5975609756097561	0.243607754987356
YDL065C	-1	-/-	-441.7748143672943	-21841.613488197327	82	0.05343511450381679	0.5975609756097561	0.24388873279010959
YMR071C	0	0/0	-441.7814676165581	-39444.494802773	328	0.05343511450381679	0.5975609756097561	0.24388873279010959
YCL024W	1	+/+	-441.7822616100311	-22716.553116083145	81	0.054466230936819175	0.6097560975609756	0.24388873279010959
YHR039C-B	-1	-/-	-441.81493282318115	-19992.322735786438	82	0.0544069640914037	0.6097560975609756	0.24416971059286316
YJR110W	-1	-/-	-441.8150496482849	-23425.94034063816	82	0.05434782608695652	0.6097560975609756	0.24445068839561673
YLR138W	-1	-/-	-441.88284373283386	-22772.23006272316	82	0.05428881650380022	0.6097560975609756	0.24473166619837033
YER068W	-1	-/-	-441.9300105571747	-22853.813532710075	82	0.05422993492407809	0.6097560975609756	0.2450126440011239
YER139C	0	0/-	-442.0096150934696	-40643.4393953979	328	0.05422993492407809	0.6097560975609756	0.2450126440011239
YIL026C	-1	-/-	-442.1418972015381	-23126.38579416275	82	0.05417118093174431	0.6097560975609756	0.24529362180387748
YNL309W	-1	-/-	-442.1512908935547	-22787.992246627808	82	0.05411255411255411	0.6097560975609756	0.24557459960663108
YDR104C	0	0/-	-442.17472368478775	-41206.53189660609	328	0.05411255411255411	0.6097560975609756	0.24557459960663108
YLR052W	-1	-/-	-442.1870901584625	-23266.233904361725	82	0.05405405405405406	0.6097560975609756	0.24585557740938466
YER107C	-1	-/-	-442.21482610702515	-25385.971579551697	82	0.05399568034557235	0.6097560975609756	0.24613655521213823
YGR003W	-1	-/-	-442.21697974205017	-23779.22062754631	82	0.05393743257820928	0.6097560975609756	0.24641753301489183
YOR198C	-1	-/-	-442.3253581523895	-23440.017444372177	82	0.05387931034482758	0.6097560975609756	0.2466985108176454
YKR055W	-1	-/-	-442.431613445282	-24426.58369898796	82	0.05382131324004306	0.6097560975609756	0.24697948862039898
YDR486C	-1	-/-	-442.451012134552	-24346.991243362427	82	0.053763440860215055	0.6097560975609756	0.24726046642315258
YPL096W	-1	-/-	-442.4511845111847	-24659.33338713646	82	0.05370569280343716	0.6097560975609756	0.24754144422590615
YMR238W	1	+/+	-442.4537411928177	-23673.96771132946	81	0.05472103004291846	0.6219512195121951	0.24754144422590615
YNR039C	-1	-/-	-442.46640181541443	-24205.587606430054	82	0.05466237942122187	0.6219512195121951	0.24782242202865973
YNL275W	-1	-/-	-442.48536705970764	-23212.496978998184	82	0.05460385438972163	0.6219512195121951	0.24810339983141333
YKL176C	-1	-/-	-442.4961287975311	-22865.209631443024	82	0.05454545454545454	0.6219512195121951	0.2483843776341669
YGL130W	-1	-/-	-442.53277611732483	-24490.76018023491	82	0.05448717948717949	0.6219512195121951	0.24866535543692048
YOR122C	1	+/-	-442.55952858924866	-22725.274310827255	81	0.05549626467449306	0.6341463414634146	0.24866535543692048
YGL206C	-1	-/-	-442.65105652809143	-22731.648863315582	82	0.05543710021321962	0.6341463414634146	0.24894633323967408
YDL217C	-1	-/-	-442.68481731414795	-22658.7991437912	82	0.055378061767838126	0.6341463414634146	0.24922731104242765
YDR335W	-1	-/-	-442.70169615745544	-23527.156910657883	82	0.05531914893617021	0.6341463414634146	0.24950828884518123
YKL203C	-1	-/-	-442.7293574810028	-24902.63636994362	82	0.05526036131774708	0.6341463414634146	0.24978926664793483
YLR363C	-1	-/-	-442.7597324848175	-23594.82851600647	82	0.055201698513800426	0.6341463414634146	0.2500702444506884
YFR014C	-1	-/-	-442.7853480577469	-24494.86969280243	82	0.05514316012725345	0.6341463414634146	0.250351222253442
YBL032W	-1	-/-	-442.804381608963	-24366.20325243473	82	0.05508474576271186	0.6341463414634146	0.2506322000561956
YDL188C	1	+/-	-442.8078157901764	-22809.229110956192	81	0.056084656084656084	0.6463414634146342	0.2506322000561956
YFR038W	0	0/-	-442.8320825099945	-39936.295195400715	328	0.056084656084656084	0.6463414634146342	0.2506322000561956
YIL014W	-1	-/-	-442.87555480003357	-23329.09633809328	82	0.056025369978858354	0.6463414634146342	0.2509131778589491
YJL003W	-1	-/-	-442.89222621917725	-23221.135784745216	82	0.0559662090813094	0.6463414634146342	0.2511941556617027
YMR282C	0	0/-	-442.92333617806435	-40138.74098351598	328	0.0559662090813094	0.6463414634146342	0.2511941556617027
YER112W	-1	-/-	-443.0508704185486	-22179.246898174286	82	0.05590717299578059	0.6463414634146342	0.2514751334644563
YMR276W	-1	-/-	-443.1036014556885	-24074.224895238876	82	0.05584826132771338	0.6463414634146342	0.25175611126720987
YKR027W	-1	-/-	-443.2786819934845	-23311.252278089523	82	0.05578947368421053	0.6463414634146342	0.25203708906996347
YKL065C	0	0/-	-443.34681236743927	-43869.94065618515	328	0.05578947368421053	0.6463414634146342	0.25203708906996347
YBL023C	-1	-/-	-443.40562665462494	-23357.178541779518	82	0.05573080967402734	0.6463414634146342	0.2523180668727171
YCL012W	1	+/+	-443.4162292480469	-19578.026837348938	81	0.05672268907563025	0.6585365853658537	0.2523180668727171
YMR163C	-1	-/-	-443.45257115364075	-21670.481227874756	82	0.05666316894018888	0.6585365853658537	0.2525990446754706
YLR404W	0	0/-	-443.4854417145252	-40375.04684498906	328	0.05666316894018888	0.6585365853658537	0.2525990446754706
YOR147W	-1	-/-	-443.5204176902771	-24500.561925172806	82	0.05660377358490566	0.6585365853658537	0.2528800224782242
YOR016C	0	0/-	-443.5847879201174	-37427.00375446677	328	0.05660377358490566	0.6585365853658537	0.2528800224782242
YDR430C	0	0/-	-443.58531987667084	-39112.005866497755	328	0.05660377358490566	0.6585365853658537	0.2528800224782242
YBL039W-B	0	0/0	-443.6015855073929	-33952.08274382353	328	0.05660377358490566	0.6585365853658537	0.2528800224782242
YCR020C-A	-1	-/-	-443.77383828163147	-22797.092601299286	82	0.05654450261780105	0.6585365853658537	0.2531610002809778
YPR105C	-1	-/-	-443.84069561958313	-23007.26610517502	82	0.056485355648535567	0.6585365853658537	0.25344197808373137
YER119C	-1	-/-	-443.8751435279846	-25023.132538974285	82	0.05642633228840126	0.6585365853658537	0.25372295588648497
YGL027C	-1	-/-	-443.89221596717834	-24486.132880806923	82	0.05636743215031315	0.6585365853658537	0.25400393368923857
YBL005W	-1	-/-	-443.95471930503845	-23847.53357219696	82	0.056308654848800835	0.6585365853658537	0.2542849114919921
YKR065C	-1	-/-	-443.9678966999054	-22928.68858885765	82	0.05625	0.6585365853658537	0.2545658892947457
YPR133C	-1	-/-	-443.9883313179016	-23369.742126464844	82	0.05619146722164412	0.6585365853658537	0.2548468670974993
YMR192W	-1	-/-	-444.0345423221588	-22383.14272248745	82	0.056133056133056136	0.6585365853658537	0.25512784490025286
YJR132W	-1	-/0	-444.05992686748505	-24697.51764881611	82	0.056074766355140186	0.6585365853658537	0.25540882270300647
YKR054C	-1	-/-	-444.0696678161621	-23348.100960493088	82	0.056016597510373446	0.6585365853658537	0.25568980050576007
YMR270C	-1	-/-	-444.0860948562622	-22580.026802778244	82	0.05595854922279793	0.6585365853658537	0.2559707783085136
YGR094W	-1	-/-	-444.0909547805786	-26816.33920431137	82	0.055900621118012424	0.6585365853658537	0.2562517561112672
YLR385C	-1	-/-	-444.1133301258087	-21759.59418988228	82	0.055842812823164424	0.6585365853658537	0.2565327339140208
YOL021C	-1	-/-	-444.1163606643677	-25592.624623775482	82	0.05578512396694215	0.6585365853658537	0.25681371171677436
YDR302W	-1	-/-	-444.1246439218521	-24624.890243649483	82	0.05572755417956656	0.6585365853658537	0.25709468951952796
YOR217W	-1	-/-	-444.14916920661926	-23701.302683115005	82	0.05567010309278351	0.6585365853658537	0.25737566732228156
YBR135W	-1	-/-	-444.21094274520874	-22716.175820469856	82	0.055612770339855816	0.6585365853658537	0.2576566451250351
YNL325C	-1	-/-	-444.2436270713806	-24070.95760035515	82	0.05555555555555555	0.6585365853658537	0.2579376229277887
YLR260W	-1	-/-	-444.3077105283737	-22791.24433720112	82	0.05549845837615622	0.6585365853658537	0.2582186007305423
YCL062W	-1	-/-	-444.3197326660156	-19831.171736717224	82	0.055441478439425054	0.6585365853658537	0.25849957853329586
YBR302C	0	0/-	-444.5241049528122	-41196.446246266365	328	0.055441478439425054	0.6585365853658537	0.25849957853329586
YDR400W	-1	-/-	-444.53162121772766	-24897.45301604271	82	0.055384615384615386	0.6585365853658537	0.25878055633604946
YNL097C-B	0	0/0	-444.6315702199936	-33883.47131371498	328	0.055384615384615386	0.6585365853658537	0.25878055633604946
YFR008W	-1	-/-	-444.6524705886841	-25054.6107544899	82	0.055327868852459015	0.6585365853658537	0.259061534138803
YDL227C	-1	-/-	-444.65268993377686	-23612.198681116104	82	0.05527123848515865	0.6585365853658537	0.2593425119415566
YNL145W	-1	-/-	-444.6678376197815	-23721.340863347054	82	0.05521472392638037	0.6585365853658537	0.2596234897443102
YNL289W	0	0/-	-444.70991653203964	-37719.30470559001	328	0.05521472392638037	0.6585365853658537	0.2596234897443102
YNR023W	-1	-/-	-444.7903962135315	-23929.70781469345	82	0.05515832482124617	0.6585365853658537	0.25990446754706376
YDL175C	-1	-/-	-444.79483914375305	-23310.329653799534	82	0.05510204081632653	0.6585365853658537	0.26018544534981736
YPR159W	0	0/-	-444.80700704455376	-39484.36826711893	328	0.05510204081632653	0.6585365853658537	0.26018544534981736
YIL154C	-1	-/-	-444.9180908203125	-23092.206245303154	82	0.05504587155963303	0.6585365853658537	0.26046642315257096
YHR121W	0	0/0	-445.00290763378143	-39649.628945052624	328	0.05504587155963303	0.6585365853658537	0.26046642315257096
YBL055C	-1	-/-	-445.0186241865158	-23044.51158428192	82	0.054989816700611	0.6585365853658537	0.2607474009553245
YKL138C-A	-1	-/-	-445.02038288116455	-19764.571081876755	82	0.054933875890132246	0.6585365853658537	0.2610283787580781
YNL076W	0	0/-	-445.0286313891411	-38338.90131571889	328	0.054933875890132246	0.6585365853658537	0.2610283787580781
YJL104W	-1	-/-	-445.0526602268219	-24948.89134478569	82	0.054878048780487805	0.6585365853658537	0.2613093565608317
YFL005W	1	+/-	-445.07177925109863	-23672.220262527466	81	0.05583756345177665	0.6707317073170732	0.2613093565608317
YGR196C	0	0/0	-445.08711805939674	-39879.08864980936	328	0.05583756345177665	0.6707317073170732	0.2613093565608317
YIL004C	-1	-/-	-445.1415665149689	-22931.855567336082	82	0.055780933062880324	0.6707317073170732	0.26159033436358525
YLR427W	-1	-/-	-445.1566824913025	-24255.70319545269	82	0.05572441742654509	0.6707317073170732	0.26187131216633885
YMR162C	-1	-/-	-445.15861439704895	-23457.680539131165	82	0.05566801619433198	0.6707317073170732	0.26215228996909246
YLR454W	0	0/0	-445.16729003190994	-40283.770373106	328	0.05566801619433198	0.6707317073170732	0.26215228996909246
YMR183C	-1	-/-	-445.18285059928894	-23463.957021832466	82	0.055611729019211326	0.6707317073170732	0.262433267771846
YJL204C	-1	-/-	-445.20764088630676	-23677.429000854492	82	0.05555555555555555	0.6707317073170732	0.2627142455745996
YPL096C-A	-1	-/-	-445.28024435043335	-19857.89101910591	82	0.055499495459132187	0.6707317073170732	0.2629952233773532
YFR044C	0	0/0	-445.297777146101	-41283.18234541081	328	0.055499495459132187	0.6707317073170732	0.2629952233773532
YML012W	-1	-/-	-445.32333111763	-23868.808616399765	82	0.055443548387096774	0.6707317073170732	0.26327620118010675
YBR211C	-1	-/-	-445.3287923336029	-22820.990080356598	82	0.0553877139979859	0.6707317073170732	0.26355717898286035
YOR113W	-1	-/-	-445.34366059303284	-25295.110283851624	82	0.05533199195171026	0.6707317073170732	0.26383815678561395
YNL099C	-1	-/-	-445.43719601631165	-24374.849394083023	82	0.05527638190954774	0.6707317073170732	0.2641191345883675
YCR097WB	0	0/-	-445.43966925144196	-34039.13194721937	328	0.05527638190954774	0.6707317073170732	0.2641191345883675
YDL125C	0	0/-	-445.44581055641174	-40816.31461036205	328	0.05527638190954774	0.6707317073170732	0.2641191345883675
YMR264W	-1	-/-	-445.4682275056839	-24049.77656018734	82	0.055220883534136546	0.6707317073170732	0.2644001123911211
YCL005W	0	0/-	-445.5018347501755	-39483.96802824736	328	0.055220883534136546	0.6707317073170732	0.2644001123911211
YGL129C	-1	-/-	-445.6033184528351	-22939.07709133625	82	0.055165496489468405	0.6707317073170732	0.2646810901938747
YOR213C	-1	-/-	-445.67261362075806	-24527.332900762558	82	0.05511022044088176	0.6707317073170732	0.26496206799662825
YIL145C	0	0/-	-445.7121601700783	-40184.0897500515	328	0.05511022044088176	0.6707317073170732	0.26496206799662825
YDR419W	-1	-/-	-445.8158588409424	-23295.939435243607	82	0.055055055055055056	0.6707317073170732	0.26524304579938185
YOR048C	-1	-/-	-445.84828186035156	-23870.14039671421	82	0.055	0.6707317073170732	0.26552402360213545
YGL066W	-1	-/-	-445.8565571308136	-22775.032105207443	82	0.054945054945054944	0.6707317073170732	0.265805001404889
YKL074C	-1	-/-	-445.8984851837158	-23322.364727020264	82	0.054890219560878244	0.6707317073170732	0.2660859792076426
YER146W	-1	-/-	-445.9503245353699	-24203.783816337585	82	0.054835493519441676	0.6707317073170732	0.2663669570103962
YPL020C	-1	-/-	-445.95546197891235	-23222.173372268677	82	0.054780876494023904	0.6707317073170732	0.26664793481314975
YIL071W	0	0/-	-445.9996234178543	-33689.98632800579	328	0.054780876494023904	0.6707317073170732	0.26664793481314975
YLR337C	1	+/+	-446.0494306087494	-23966.657774925232	81	0.05572139303482587	0.6829268292682927	0.26664793481314975
YHR012W	-1	-/-	-446.1120204925537	-23428.37278008461	82	0.055666003976143144	0.6829268292682927	0.26692891261590335
YNL074C	-1	-/-	-446.1482127904892	-25344.874749064445	82	0.05561072492552135	0.6829268292682927	0.26720989041865695
YMR299C	-1	-/0	-446.2058308124542	-22510.614844083786	82	0.05555555555555555	0.6829268292682927	0.2674908682214105
YNL137C	0	0/-	-446.22843995690346	-40537.71045567095	328	0.05555555555555555	0.6829268292682927	0.2674908682214105
YGL246C	-1	-/-	-446.24755024909973	-26054.788363695145	82	0.05550049554013875	0.6829268292682927	0.2677718460241641
YJL125C	-1	-/-	-446.26356840133667	-27435.76994585991	82	0.055445544554455446	0.6829268292682927	0.2680528238269177
YFL004W	-1	-/-	-446.27809882164	-25424.807245731354	82	0.05539070227497527	0.6829268292682927	0.26833380162967124
YJR075W	0	0/-	-446.3011899590492	-41736.24578666687	328	0.05539070227497527	0.6829268292682927	0.26833380162967124
YHR098C	-1	-/-	-446.313759803772	-25117.732616901398	82	0.05533596837944664	0.6829268292682927	0.26861477943242484
YOR321W	-1	-/-	-446.32182216644287	-23374.02347791195	82	0.055281342546890426	0.6829268292682927	0.26889575723517845
YML033W	-1	-/-	-446.3690686225891	-20206.46808576584	82	0.055226824457593686	0.6829268292682927	0.269176735037932
YDL115C	-1	-/0	-446.40855717658997	-25057.526814699173	82	0.05517241379310345	0.6829268292682927	0.2694577128406856
YBL071W-A	-1	-/-	-446.492075920105	-20376.858158111572	82	0.05511811023622047	0.6829268292682927	0.2697386906434392
YMR222C	0	0/0	-446.5019853711128	-39031.757332354784	328	0.05511811023622047	0.6829268292682927	0.2697386906434392
YOR227W	0	0/0	-446.5117521286011	-43652.99937441945	328	0.05511811023622047	0.6829268292682927	0.2697386906434392
YDR272W	-1	-/-	-446.5924725532532	-25329.903847694397	82	0.05506391347099312	0.6829268292682927	0.27001966844619274
YPL218W	-1	-/-	-446.59504652023315	-25419.645669221878	82	0.0550098231827112	0.6829268292682927	0.27030064624894634
YIL112W	-1	-/-	-446.6620411872864	-23096.33801341057	82	0.0549558390578999	0.6829268292682927	0.27058162405169994
YNL250W	-1	-/-	-446.73739743232727	-24825.248066306114	82	0.054901960784313725	0.6829268292682927	0.2708626018544535
YLR398C	-1	-/-	-446.7446479797363	-23784.187976002693	82	0.05484818805093046	0.6829268292682927	0.2711435796572071
YDR244W	-1	-/-	-446.7759168148041	-23793.57750737667	82	0.0547945205479452	0.6829268292682927	0.27142455745996064
YKR007W	-1	-/-	-446.78655886650085	-23293.01053404808	82	0.05474095796676442	0.6829268292682927	0.27170553526271424
YMR028W	0	0/-	-446.80354952812195	-38033.02265582979	328	0.05474095796676442	0.6829268292682927	0.27170553526271424
YLR315W	0	0/-	-446.80609291791916	-37489.2457228899	328	0.05474095796676442	0.6829268292682927	0.27170553526271424
YIL051C	-1	-/-	-446.8988661766052	-24625.007362246513	82	0.0546875	0.6829268292682927	0.27198651306546784
YPL154C	-1	-/-	-446.93740725517273	-26210.850581884384	82	0.054634146341463415	0.6829268292682927	0.2722674908682214
YOR371C	-1	-/-	-446.98486137390137	-22570.359105587006	82	0.05458089668615984	0.6829268292682927	0.272548468670975
YDL078C	-1	-/-	-447.00706148147583	-23456.901190161705	82	0.054527750730282376	0.6829268292682927	0.2728294464737286
YPL031C	-1	-/-	-447.16562604904175	-23448.06406402588	82	0.054474708171206226	0.6829268292682927	0.27311042427648213
YDL111C	-1	-/-	-447.172828912735	-26283.92812538147	82	0.05442176870748299	0.6829268292682927	0.27339140207923573
YML035C	0	0/-	-447.17459734901786	-38930.12353101	328	0.05442176870748299	0.6829268292682927	0.27339140207923573
YLR096W	-1	-/-	-447.201212644577	-23121.86728644371	82	0.05436893203883495	0.6829268292682927	0.27367237988198934
YKL124W	0	0/-	-447.21611762046814	-42873.306830227375	328	0.05436893203883495	0.6829268292682927	0.27367237988198934
YNL286W	-1	-/-	-447.2317810058594	-22581.958827257156	82	0.05431619786614937	0.6829268292682927	0.2739533576847429
YPL003W	0	0/-	-447.33871871232986	-40275.57896593213	328	0.05431619786614937	0.6829268292682927	0.2739533576847429
YOR264W	0	0/0	-447.3648882955313	-38419.94986490905	328	0.05431619786614937	0.6829268292682927	0.2739533576847429
YDL066W	0	0/-	-447.4818358719349	-39881.0803168118	328	0.05431619786614937	0.6829268292682927	0.2739533576847429
YDR289C	-1	-/-	-447.4936479330063	-22570.412744522095	82	0.05426356589147287	0.6829268292682927	0.2742343354874965
YBR290W	-1	-/-	-447.49522590637207	-25215.680403470993	82	0.05421103581800581	0.6829268292682927	0.2745153132902501
YGR231C	-1	-/-	-447.5048568248749	-25326.547166347504	82	0.05415860735009671	0.6829268292682927	0.27479629109300363
YER093C	-1	-/-	-447.5591597557068	-24332.272480607033	82	0.05410628019323672	0.6829268292682927	0.27507726889575723
YKL032C	-1	-/-	-447.57148909568787	-23113.794043540955	82	0.05405405405405406	0.6829268292682927	0.27535824669851083
YIL017C	-1	-/-	-447.58726143836975	-26899.902137994766	82	0.05400192864030858	0.6829268292682927	0.2756392245012644
YOR191W	-1	-/-	-447.604079246521	-23701.338899612427	82	0.05394990366088632	0.6829268292682927	0.275920202304018
YPL176C	-1	-/-	-447.71294474601746	-23335.70345079899	82	0.05389797882579403	0.6829268292682927	0.2762011801067716
YDL102W	-1	-/-	-447.71708583831787	-23288.241085886955	82	0.05384615384615385	0.6829268292682927	0.27648215790952513
YOL013C	-1	-/-	-447.73829531669617	-25699.204429388046	82	0.053794428434197884	0.6829268292682927	0.27676313571227873
YLR027C	0	0/0	-447.76404762268066	-40598.32234160602	328	0.053794428434197884	0.6829268292682927	0.27676313571227873
YDL100C	-1	-/-	-447.7864534854889	-24755.7263712883	82	0.053742802303262956	0.6829268292682927	0.27704411351503233
YHR172W	-1	-/-	-447.7944760322571	-22887.81034243107	82	0.053691275167785234	0.6829268292682927	0.2773250913177859
YDR081C	-1	-/-	-447.9453570842743	-24135.02124595642	82	0.05363984674329502	0.6829268292682927	0.2776060691205395
YLR361C	-1	-/-	-447.9766163825989	-24575.725598096848	82	0.053588516746411484	0.6829268292682927	0.2778870469232931
YDR159W	-1	-/-	-448.03059792518616	-22869.388026952744	82	0.05353728489483748	0.6829268292682927	0.2781680247260466
YNL290W	-1	-/-	-448.0684770345688	-24173.109179615974	82	0.05348615090735435	0.6829268292682927	0.2784490025288002
YKL175W	-1	-/-	-448.1118404865265	-23718.877876400948	82	0.05343511450381679	0.6829268292682927	0.27872998033155383
YDR292C	-1	-/-	-448.1744203567505	-25111.228273391724	82	0.05338417540514776	0.6829268292682927	0.2790109581343074
YDL064W	-1	-/-	-448.183895111084	-24701.325338482857	82	0.05333333333333334	0.6829268292682927	0.279291935937061
YKL028W	-1	-/-	-448.21452164649963	-24009.804888129234	82	0.0532825880114177	0.6829268292682927	0.2795729137398146
YBR150C	0	0/-	-448.21826153993607	-39494.82576185465	328	0.0532825880114177	0.6829268292682927	0.2795729137398146
YKR062W	-1	-/-	-448.29189372062683	-23869.856857299805	82	0.053231939163498096	0.6829268292682927	0.2798538915425681
YOR103C	-1	-/-	-448.343056678772	-24286.708777427673	82	0.05318138651471985	0.6829268292682927	0.2801348693453217
YFR019W	-1	-/-	-448.42311692237854	-24075.40868115425	82	0.05313092979127135	0.6829268292682927	0.2804158471480753
YGR222W	-1	-/-	-448.44094252586365	-22103.7751224041	82	0.05308056872037915	0.6829268292682927	0.28069682495082887
YNL153C	-1	-/-	-448.4437928199768	-26424.737132787704	82	0.05303030303030303	0.6829268292682927	0.2809778027535825
YJL201W	-1	-/-	-448.4827892780304	-24079.310375213623	82	0.052980132450331126	0.6829268292682927	0.2812587805563361
YPL179W	-1	-/-	-448.5001003742218	-23180.219854712486	82	0.052930056710775046	0.6829268292682927	0.2815397583590896
YJL164C	-1	-/-	-448.5455768108368	-26192.223616480827	82	0.05288007554296506	0.6829268292682927	0.2818207361618432
YCR004C	0	0/0	-448.5552380979061	-41206.477147594094	328	0.05288007554296506	0.6829268292682927	0.2818207361618432
YDL235C	-1	-/-	-448.5941152572632	-23689.546498775482	82	0.052830188679245285	0.6829268292682927	0.2821017139645968
YBL100W-C	0	0/0	-448.72452569007874	-34236.9978762269	328	0.052830188679245285	0.6829268292682927	0.2821017139645968
YKL042W	-1	-/-	-448.7511053085327	-23581.36824274063	82	0.0527803958529689	0.6829268292682927	0.28238269176735037
YLL003W	-1	-/-	-448.81547927856445	-22703.68078684807	82	0.05273069679849341	0.6829268292682927	0.28266366957010397
YBR090C-A	-1	-/-	-448.8640089035034	-19994.723098754883	82	0.05268109125117592	0.6829268292682927	0.28294464737285757
YOL018C	0	0/-	-448.8749653697014	-39666.418929994106	328	0.05268109125117592	0.6829268292682927	0.28294464737285757
YHR154W	-1	-/-	-448.89970111846924	-22782.319479227066	82	0.05263157894736842	0.6829268292682927	0.2832256251756111
YOR281C	-1	-/-	-448.9848327636719	-23830.144264817238	82	0.05258215962441314	0.6829268292682927	0.2835066029783647
YOR269W	-1	-/-	-449.06499099731445	-24689.044663906097	82	0.0525328330206379	0.6829268292682927	0.28378758078111826
YJR144W	-1	-/-	-449.08113718032837	-24872.77865600586	82	0.05248359887535145	0.6829268292682927	0.28406855858387187
YAR003W	-1	-/-	-449.1239972114563	-24602.960270166397	82	0.052434456928838954	0.6829268292682927	0.28434953638662547
YDR460W	-1	-/-	-449.13438963890076	-23851.21072077751	82	0.052385406922357346	0.6829268292682927	0.284630514189379
YPL233W	-1	-/-	-449.1530451774597	-24089.90750527382	82	0.052336448598130844	0.6829268292682927	0.2849114919921326
YML027W	-1	-/-	-449.1841175556183	-23272.59933114052	82	0.05228758169934641	0.6829268292682927	0.2851924697948862
YBR030W	-1	-/-	-449.2504289150238	-24985.237267255783	82	0.05223880597014925	0.6829268292682927	0.28547344759763976
YGL164C	0	0/0	-449.3521041274071	-38411.83319532871	328	0.05223880597014925	0.6829268292682927	0.28547344759763976
YER113C	0	0/-	-449.35269859433174	-41532.751500070095	328	0.05223880597014925	0.6829268292682927	0.28547344759763976
YDR425W	-1	-/-	-449.3747589588165	-25738.53657090664	82	0.0521901211556384	0.6829268292682927	0.28575442540039336
YMR277W	-1	-/-	-449.4036976099014	-24394.463450074196	82	0.0521415270018622	0.6829268292682927	0.28603540320314697
YER132C	0	0/-	-449.50894299149513	-37864.02602340281	328	0.0521415270018622	0.6829268292682927	0.28603540320314697
YIR004W	-1	-/-	-449.51012539863586	-23532.85931479931	82	0.052093023255813956	0.6829268292682927	0.2863163810059005
YGL014W	-1	-/-	-449.5199975967407	-23580.18265557289	82	0.05204460966542751	0.6829268292682927	0.2865973588086541
YHR063C	0	0/-	-449.6359993517399	-41657.752598911524	328	0.05204460966542751	0.6829268292682927	0.2865973588086541
YLR128W	0	0/-	-449.64414435625076	-39607.876660853624	328	0.05204460966542751	0.6829268292682927	0.2865973588086541
YHR039C-A	-1	-/-	-449.67520332336426	-21919.762451410294	82	0.051996285979572884	0.6829268292682927	0.2868783366114077
YAL034W-A	-1	-/-	-449.68974208831787	-23254.067625284195	82	0.05194805194805195	0.6829268292682927	0.28715931441416126
YOR261C	-1	-/-	-449.68985521793365	-24804.361071705818	82	0.051899907321594066	0.6829268292682927	0.28744029221691486
YNR033W	-1	-/-	-449.69737911224365	-23087.13183951378	82	0.05185185185185185	0.6829268292682927	0.28772127001966846
YOR236W	-1	-/0	-449.7343900203705	-25660.385887026787	82	0.05180388529139685	0.6829268292682927	0.288002247822422
YDL126C	-1	-/-	-449.7371618151665	-25341.960494935513	82	0.051756007393715345	0.6829268292682927	0.2882832256251756
YEL047C	0	0/-	-449.77890664339066	-40665.11792656779	328	0.051756007393715345	0.6829268292682927	0.2882832256251756
YJL168C	-1	-/-	-449.79282307624817	-23141.408353209496	82	0.05170821791320406	0.6829268292682927	0.2885642034279292
YBL008W	-1	-/-	-449.7982530593872	-23126.310502529144	82	0.05166051660516605	0.6829268292682927	0.28884518123068276
YGR172C	-1	-/-	-449.80292677879333	-24414.638875365257	82	0.05161290322580645	0.6829268292682927	0.28912615903343636
YPR042C	-1	-/-	-449.91980934143066	-22975.310836315155	82	0.05156537753222836	0.6829268292682927	0.28940713683618996
YDR180W	-1	-/-	-449.94419384002686	-24503.665247797966	82	0.051517939282428704	0.6829268292682927	0.2896881146389435
YDR146C	-1	-/-	-449.9771897792816	-24480.156097888947	82	0.051470588235294115	0.6829268292682927	0.2899690924416971
YPR188C	-1	-/-	-450.04853773117065	-22738.323562264442	82	0.051423324150596875	0.6829268292682927	0.2902500702444507
YMR005W	-1	-/-	-450.065711915493	-24985.31388038397	82	0.05137614678899083	0.6829268292682927	0.29053104804720425
YKL064W	-1	-/-	-450.1065068244934	-24842.959202826023	82	0.051329055912007336	0.6829268292682927	0.29081202584995786
YLR417W	-1	-/-	-450.196328163147	-22358.372305870056	82	0.05128205128205128	0.6829268292682927	0.29109300365271146
YKL122C	-1	-/-	-450.2116594314575	-25562.515912532806	82	0.05123513266239707	0.6829268292682927	0.291373981455465
YGL003C	-1	-/-	-450.224809885025	-23609.706779003143	82	0.051188299817184646	0.6829268292682927	0.2916549592582186
YEL044W	0	0/-	-450.34759971499443	-40235.48277834058	328	0.051188299817184646	0.6829268292682927	0.2916549592582186
YDL072C	0	0/-	-450.3740575015545	-42467.629348665476	328	0.051188299817184646	0.6829268292682927	0.2916549592582186
YLR450W	-1	-/-	-450.40445494651794	-24370.119940042496	82	0.05114155251141553	0.6829268292682927	0.2919359370609722
YMR026C	-1	-/-	-450.4314649105072	-23162.492102503777	82	0.051094890510948905	0.6829268292682927	0.29221691486372575
YEL029C	-1	-/-	-450.49353861808777	-24726.813983917236	82	0.05104831358249772	0.6829268292682927	0.29249789266647935
YOL045W	-1	-/-	-450.53378915786743	-22986.989012241364	82	0.051001821493624776	0.6829268292682927	0.29277887046923295
YDR163W	-1	-/-	-450.5485064983368	-24335.2555911541	82	0.050955414012738856	0.6829268292682927	0.2930598482719865
YDR351W	0	0/-	-450.5511394739151	-38339.24069264531	328	0.050955414012738856	0.6829268292682927	0.2930598482719865
YHR030C	-1	-/-	-450.6152014732361	-23100.110343694687	82	0.05090909090909091	0.6829268292682927	0.2933408260747401
YPR106W	0	0/-	-450.6434785723686	-40382.31436812878	328	0.05090909090909091	0.6829268292682927	0.2933408260747401
YGL032C	-1	-/-	-450.67788672447205	-22618.445560336113	82	0.05086285195277021	0.6829268292682927	0.2936218038774937
YLR131C	-1	-/-	-450.6992678642273	-21977.86312496662	82	0.050816696914700546	0.6829268292682927	0.29390278168024725
YDR386W	-1	-/-	-450.71228551864624	-22905.841528892517	82	0.050770625566636446	0.6829268292682927	0.29418375948300085
YIL009C-A	-1	-/-	-450.71684646606445	-23747.1526658535	82	0.050724637681159424	0.6829268292682927	0.29446473728575445
YHR142W	-1	-/-	-450.71894669532776	-24825.522461414337	82	0.05067873303167421	0.6829268292682927	0.294745715088508
YNL183C	0	0/-	-450.74410038255155	-41901.018803616986	328	0.05067873303167421	0.6829268292682927	0.294745715088508
YLR135W	-1	-/-	-450.8220636844635	-23281.91422891617	82	0.05063291139240506	0.6829268292682927	0.2950266928912616
YBR243C	-1	-/-	-450.8604681491852	-24438.358297348022	82	0.05058717253839205	0.6829268292682927	0.29530767069401515
YAR044W	-1	-/-	-450.93023014068604	-20389.972329854965	82	0.05054151624548736	0.6829268292682927	0.29558864849676875
YDR051C	0	0/-	-450.9696513414383	-37964.15009687841	328	0.05054151624548736	0.6829268292682927	0.29558864849676875
YNL121C	-1	-/-	-450.99843883514404	-23955.045016288757	82	0.05049594229035167	0.6829268292682927	0.29586962629952235
YKR052C	-1	-/-	-451.05888271331787	-23203.868936896324	82	0.05045045045045045	0.6829268292682927	0.2961506041022759
YOR353C	-1	-/+	-451.0907347202301	-23595.129365682602	82	0.050405040504050404	0.6829268292682927	0.2964315819050295
YDL147W	-1	-/-	-451.0938159227371	-24867.67911338806	82	0.050359712230215826	0.6829268292682927	0.2967125597077831
YMR228W	0	0/-	-451.1062481403351	-40485.21844944358	328	0.050359712230215826	0.6829268292682927	0.2967125597077831
YNL310C	-1	-/-	-451.1068639755249	-23776.843428969383	82	0.050314465408805034	0.6829268292682927	0.29699353751053664
YMR198W	-1	-/-	-451.1077170372009	-22899.825308084488	82	0.05026929982046679	0.6829268292682927	0.29727451531329024
YKL049C	-1	-/-	-451.13103103637695	-22977.75449204445	82	0.05022421524663677	0.6829268292682927	0.29755549311604385
YPR055W	1	+/-	-451.14559412002563	-23797.260607242584	81	0.051075268817204304	0.6951219512195121	0.29755549311604385
YJR117W	0	0/-	-451.1746733635664	-41650.07087008655	328	0.051075268817204304	0.6951219512195121	0.29755549311604385
YBR165W	-1	-/-	-451.19203090667725	-24584.419781684875	82	0.051029543419874666	0.6951219512195121	0.2978364709187974
YBR207W	-1	-/-	-451.1931383609772	-24785.36180615425	82	0.050983899821109124	0.6951219512195121	0.298117448721551
YDR350C	0	0/-	-451.19329553842545	-40314.27219259739	328	0.050983899821109124	0.6951219512195121	0.298117448721551
YKR088C	0	0/-	-451.2197983264923	-40657.292138427496	328	0.050983899821109124	0.6951219512195121	0.298117448721551
YOR081C	-1	-/-	-451.22835540771484	-23202.326961755753	82	0.05093833780160858	0.6951219512195121	0.2983984265243046
YLR270W	-1	-/-	-451.23343896865845	-26797.42471921444	82	0.05089285714285714	0.6951219512195121	0.29867940432705814
YER127W	-1	-/-	-451.3869869709015	-26832.45989358425	82	0.05084745762711865	0.6951219512195121	0.29896038212981174
YIR015W	-1	-/-	-451.39149713516235	-22771.707316160202	82	0.05080213903743316	0.6951219512195121	0.29924135993256534
YHR165C	-1	-/-	-451.48018312454224	-23039.782086625695	82	0.05075690115761353	0.6951219512195121	0.2995223377353189
YML104C	-1	-/-	-451.584529876709	-23967.041654586792	82	0.050711743772241996	0.6951219512195121	0.2998033155380725
YMR127C	-1	-/-	-451.63121378421783	-23028.652672171593	82	0.050666666666666665	0.6951219512195121	0.3000842933408261
YDR397C	-1	-/-	-451.6366049051285	-22881.187390089035	82	0.050621669626998225	0.6951219512195121	0.30036527114357964
YDR217C	-1	-/-	-451.64116311073303	-22230.595574855804	82	0.050576752440106475	0.6951219512195121	0.30064624894633324
YOL007C	0	0/0	-451.6587920188904	-41486.146333009005	328	0.050576752440106475	0.6951219512195121	0.30064624894633324
YLR071C	-1	-/-	-451.68207359313965	-23292.006576299667	82	0.05053191489361702	0.6951219512195121	0.30092722674908684
YHL029C	0	0/0	-451.73296147584915	-39697.99077293277	328	0.05053191489361702	0.6951219512195121	0.30092722674908684
YOL086W-A	0	0/-	-451.7826252579689	-33683.787137687206	328	0.05053191489361702	0.6951219512195121	0.30092722674908684
YEL017W	0	0/0	-451.80213075876236	-38065.68884575367	328	0.05053191489361702	0.6951219512195121	0.30092722674908684
YCL029C	-1	-/-	-451.82404232025146	-23686.36711728573	82	0.050487156775907885	0.6951219512195121	0.3012082045518404
YLL001W	-1	-/-	-451.8366186618805	-24737.987931251526	82	0.050442477876106194	0.6951219512195121	0.301489182354594
YER029C	-1	-/-	-451.8392844200134	-23451.67226278782	82	0.050397877984084884	0.6951219512195121	0.3017701601573476
YMR053C	-1	-/0	-451.9601089954376	-24963.03656089306	82	0.05035335689045936	0.6951219512195121	0.30205113796010113
YIL105C	-1	-/-	-451.9839496612549	-23468.432312726974	82	0.05030891438658429	0.6951219512195121	0.30233211576285474
YBR125C	0	0/-	-451.9917678833008	-39568.356076821685	328	0.05030891438658429	0.6951219512195121	0.30233211576285474
YLL033W	0	0/-	-452.01853239536285	-38182.33474111557	328	0.05030891438658429	0.6951219512195121	0.30233211576285474
YNR022C	0	0/-	-452.0729719400406	-40832.86145696044	328	0.05030891438658429	0.6951219512195121	0.30233211576285474
YOR221C	-1	-/-	-452.07617139816284	-22849.875799894333	82	0.05026455026455026	0.6951219512195121	0.30261309356560834
YJL044C	0	0/0	-452.1040832698345	-38682.50422164798	328	0.05026455026455026	0.6951219512195121	0.30261309356560834
YDL088C	-1	-/-	-452.1309733390808	-23159.95533466339	82	0.050220264317180616	0.6951219512195121	0.3028940713683619
YGL002W	0	0/-	-452.238392829895	-40228.12461438775	328	0.050220264317180616	0.6951219512195121	0.3028940713683619
YGR134W	-1	-/-	-452.2966194152832	-23360.914697885513	82	0.05017605633802817	0.6951219512195121	0.3031750491711155
YBR127C	-1	-/-	-452.3369357585907	-24161.935647010803	82	0.05013192612137203	0.6951219512195121	0.3034560269738691
YKL035W	-1	-/-	-452.3820104598999	-25904.161797642708	82	0.05008787346221441	0.6951219512195121	0.30373700477662263
YDL141W	0	0/0	-452.39212864637375	-38865.29712077975	328	0.05008787346221441	0.6951219512195121	0.30373700477662263
YDR073W	-1	-/-	-452.40569627285004	-23835.14448273182	82	0.05004389815627744	0.6951219512195121	0.30401798257937623
YMR139W	-1	-/-	-452.40764689445496	-26033.326489925385	82	0.05	0.6951219512195121	0.30429896038212984
YDL212W	-1	-/-	-452.4151773452759	-24146.139786481857	82	0.04995617879053462	0.6951219512195121	0.3045799381848834
YCR093W	-1	-/-	-452.43966603279114	-22858.67781829834	82	0.049912434325744305	0.6951219512195121	0.304860915987637
YPL234C	-1	-/-	-452.4408187866211	-23748.791508436203	82	0.049868766404199474	0.6951219512195121	0.3051418937903906
YDR267C	0	0/-	-452.44468811154366	-41336.6181717515	328	0.049868766404199474	0.6951219512195121	0.3051418937903906
YJR131W	-1	-/-	-452.4542907476425	-23889.21164536476	82	0.049825174825174824	0.6951219512195121	0.30542287159314413
YPL255W	-1	-/-	-452.4821757078171	-23539.49753534794	82	0.04978165938864629	0.6951219512195121	0.30570384939589773
YPL007C	-1	-/-	-452.51793694496155	-23123.534957885742	82	0.049738219895287955	0.6951219512195121	0.30598482719865133
YKL184W	0	0/-	-452.60537511110306	-39534.32464274764	328	0.049738219895287955	0.6951219512195121	0.30598482719865133
YDL084W	-1	-/-	-452.6538280248642	-27550.26593887806	82	0.04969485614646905	0.6951219512195121	0.3062658050014049
YGR058W	0	0/+	-452.72925955057144	-37096.13059878349	328	0.04969485614646905	0.6951219512195121	0.3062658050014049
YIL147C	-1	-/-	-452.7982214689255	-23183.592159986496	82	0.04965156794425087	0.6951219512195121	0.3065467828041585
YDR305C	0	0/-	-452.83983451128006	-36703.90036821365	328	0.04965156794425087	0.6951219512195121	0.3065467828041585
YER110C	-1	-/-	-452.87502431869507	-27041.669284582138	82	0.04960835509138381	0.6951219512195121	0.3068277606069121
YKL143W	-1	-/-	-452.9190249443054	-26633.270025014877	82	0.049565217391304345	0.6951219512195121	0.3071087384096656
YDR517W	-1	-/-	-452.9522850513458	-23840.60980719328	82	0.04952215464813206	0.6951219512195121	0.30738971621241923
YGL136C	-1	-/-	-452.9529254436493	-23274.211914777756	82	0.049479166666666664	0.6951219512195121	0.3076706940151728
YOR176W	0	0/0	-453.1496878191829	-41888.208567522466	328	0.049479166666666664	0.6951219512195121	0.3076706940151728
YBL084C	-1	-/-	-453.17048263549805	-23534.12535095215	82	0.049436253252385085	0.6951219512195121	0.3079516718179264
YMR091C	-1	-/-	-453.1755396127701	-25829.09261071682	82	0.049393414211438474	0.6951219512195121	0.30823264962068
YOR278W	0	0/0	-453.2485767006874	-39259.09846970439	328	0.049393414211438474	0.6951219512195121	0.30823264962068
YMR079W	-1	-/-	-453.2827684879303	-25903.957374572754	82	0.04935064935064935	0.6951219512195121	0.3085136274234335
YDL006W	-1	-/-	-453.28458285331726	-23949.909853458405	82	0.04930795847750865	0.6951219512195121	0.3087946052261871
YML085C	-1	-/-	-453.3016309738159	-24597.20204257965	82	0.049265341400172864	0.6951219512195121	0.3090755830289407
YJL127C-B	0	0/-	-453.30690920352936	-34122.15247499943	328	0.049265341400172864	0.6951219512195121	0.3090755830289407
YDR261C	0	0/-	-453.35854041576385	-39905.8546102047	328	0.049265341400172864	0.6951219512195121	0.3090755830289407
YPL192C	-1	-/-	-453.4035370349884	-22013.72012925148	82	0.04922279792746114	0.6951219512195121	0.30935656083169427
YJR067C	0	0/-	-453.41591823101044	-39990.67916274071	328	0.04922279792746114	0.6951219512195121	0.30935656083169427
YPL194W	-1	-/-	-453.42718172073364	-24129.945171952248	82	0.04918032786885246	0.6951219512195121	0.3096375386344479
YDL154W	-1	-/-	-453.4692108631134	-22958.856187582016	82	0.04913793103448276	0.6951219512195121	0.3099185164372015
YOL013W-B	0	0/0	-453.4760078191757	-33854.22512125969	328	0.04913793103448276	0.6951219512195121	0.3099185164372015
YOL001W	-1	-/-	-453.5553443431854	-23722.272303581238	82	0.04909560723514212	0.6951219512195121	0.310199494239955
YLR391W-A	-1	-/-	-453.57692766189575	-20621.728466272354	82	0.04905335628227195	0.6951219512195121	0.3104804720427086
YMR297W	0	0/-	-453.59321159124374	-44028.53388887644	328	0.04905335628227195	0.6951219512195121	0.3104804720427086
YDR473C	-1	-/-	-453.62521600723267	-23621.864325284958	82	0.049011177987962166	0.6951219512195121	0.3107614498454622
YIL049W	-1	-/-	-453.6384084224701	-23799.1986515522	82	0.04896907216494845	0.6951219512195121	0.31104242764821577
YDR034C	0	0/-	-453.6587944626808	-38178.36648863554	328	0.04896907216494845	0.6951219512195121	0.31104242764821577
YMR268C	-1	-/-	-453.6778326034546	-23293.568651676178	82	0.048927038626609444	0.6951219512195121	0.31132340545096937
YDR440W	-1	-/-	-453.7274694442749	-24101.00209236145	82	0.04888507718696398	0.6951219512195121	0.31160438325372297
YPL254W	-1	-/-	-453.76532554626465	-25756.267042398453	82	0.04884318766066838	0.6951219512195121	0.3118853610564765
YLR447C	-1	-/-	-453.806744158268	-25716.58317309618	82	0.0488013698630137	0.6951219512195121	0.3121663388592301
YLR391W	-1	-/-	-453.89990282058716	-20237.822268486023	82	0.04875962360992301	0.6951219512195121	0.3124473166619837
YJL197W	0	0/-	-453.9635378718376	-39307.575784385204	328	0.04875962360992301	0.6951219512195121	0.3124473166619837
YMR064W	0	0/0	-454.0217744708061	-39771.5285410583	328	0.04875962360992301	0.6951219512195121	0.3124473166619837
YMR039C	-1	-/-	-454.0517785549164	-22473.496089220047	82	0.04871794871794872	0.6951219512195121	0.31272829446473727
YOR018W	-1	-/-	-454.05753540992737	-24170.826771974564	82	0.04867634500426986	0.6951219512195121	0.31300927226749087
YNL282W	-1	-/-	-454.0644037723541	-24449.385113716125	82	0.04863481228668942	0.6951219512195121	0.31329025007024447
YGL018C	-1	-/-	-454.07968950271606	-23144.199603319168	82	0.04859335038363171	0.6951219512195121	0.313571227872998
YGR037C	-1	-/-	-454.0849268436432	-24815.87476825714	82	0.048551959114139696	0.6951219512195121	0.3138522056757516
YDL074C	-1	-/-	-454.17003870010376	-26178.831055998802	82	0.04851063829787234	0.6951219512195121	0.3141331834785052
YHR088W	-1	-/-	-454.176641702652	-25680.82038629055	82	0.04846938775510204	0.6951219512195121	0.31441416128125876
YHR086W	-1	-/-	-454.21602153778076	-24229.754698753357	82	0.048428207306711976	0.6951219512195121	0.31469513908401237
YDR312W	-1	-/-	-454.2324478626251	-25892.727444648743	82	0.04838709677419355	0.6951219512195121	0.31497611688676597
YOR181W	1	+/-	-454.25140833854675	-23637.581751465797	81	0.04919423240033927	0.7073170731707317	0.31497611688676597
YGL232W	-1	-/-	-454.251722574234	-22901.888930797577	82	0.04915254237288136	0.7073170731707317	0.3152570946895195
YCR095C	0	0/0	-454.2950465083122	-39660.20085307956	328	0.04915254237288136	0.7073170731707317	0.3152570946895195
YDL185W	-1	-/-	-454.3030366897583	-24048.577651500702	82	0.04911092294665537	0.7073170731707317	0.3155380724922731
YEL018W	-1	-/-	-454.306334733963	-23363.336787700653	82	0.049069373942470386	0.7073170731707317	0.3158190502950267
YOL082W	-1	-/-	-454.3067994117737	-26913.553243398666	82	0.04902789518174133	0.7073170731707317	0.31610002809778026
YBR097W	-1	-/-	-454.34022331237793	-23142.59685277939	82	0.048986486486486486	0.7073170731707317	0.31638100590053386
YML067C	-1	-/-	-454.349009513855	-24252.543965816498	82	0.048945147679324896	0.7073170731707317	0.31666198370328746
YPR070W	-1	-/-	-454.44289684295654	-24403.803014278412	82	0.048903878583473864	0.7073170731707317	0.316942961506041
YDR067C	0	0/-	-454.4532232284546	-39818.584201037884	328	0.048903878583473864	0.7073170731707317	0.316942961506041
YPL207W	0	0/-	-454.49396136403084	-43873.36507311463	328	0.048903878583473864	0.7073170731707317	0.316942961506041
YPL253C	-1	-/-	-454.4971709251404	-23400.109515070915	82	0.04886267902274642	0.7073170731707317	0.3172239393087946
YGR179C	-1	-/-	-454.54309463500977	-23685.03171467781	82	0.04882154882154882	0.7073170731707317	0.3175049171115482
YDR002W	-1	-/-	-454.5572142601013	-24740.53895843029	82	0.04878048780487805	0.7073170731707317	0.31778589491430176
YNL021W	-1	-/-	-454.5574791431427	-23790.27501487732	82	0.04873949579831933	0.7073170731707317	0.31806687271705536
YJR082C	-1	-/-	-454.67867255210876	-22672.666088104248	82	0.04869857262804366	0.7073170731707317	0.31834785051980896
YBL060W	0	0/-	-454.72331327199936	-40047.33414417505	328	0.04869857262804366	0.7073170731707317	0.31834785051980896
YKL018W	-1	-/-	-454.7895681858063	-24350.88791704178	82	0.04865771812080537	0.7073170731707317	0.3186288283225625
YER007W	-1	-/-	-454.8148374557495	-21789.761006474495	82	0.04861693210393965	0.7073170731707317	0.3189098061253161
YDR422C	-1	-/-	-454.85498905181885	-23462.531226873398	82	0.048576214405360134	0.7073170731707317	0.3191907839280697
YBR107C	-1	-/-	-454.8758895397186	-22914.595402240753	82	0.048535564853556486	0.7073170731707317	0.31947176173082326
YDL137W	-1	-/0	-454.9147355556488	-24579.288787007332	82	0.048494983277591976	0.7073170731707317	0.31975273953357686
YGR270W	-1	-/-	-454.9869065284729	-24686.480456352234	82	0.04845446950710108	0.7073170731707317	0.3200337173363304
YHR024C	-1	-/-	-454.9884577989578	-24208.56983065605	82	0.048414023372287146	0.7073170731707317	0.320314695139084
YEL058W	0	0/-	-455.07470670342445	-40327.05932208896	328	0.048414023372287146	0.7073170731707317	0.320314695139084
YPL190C	-1	-/-	-455.12929105758667	-23820.49900174141	82	0.04837364470391994	0.7073170731707317	0.3205956729418376
YIL125W	-1	-/-	-455.14065885543823	-25723.009068250656	82	0.04833333333333333	0.7073170731707317	0.32087665074459115
YOL009C	-1	-/-	-455.14319491386414	-24172.795114040375	82	0.04829308909242298	0.7073170731707317	0.32115762854734475
YJL017W	0	0/0	-455.3228791952133	-33706.103551864624	328	0.04829308909242298	0.7073170731707317	0.32115762854734475
YEL051W	-1	-/-	-455.3360719680786	-23702.69872236252	82	0.048252911813643926	0.7073170731707317	0.32143860635009835
YDR339C	-1	-/-	-455.37085914611816	-25875.78263115883	82	0.04821280133000831	0.7073170731707317	0.3217195841528519
YLR187W	0	0/-	-455.3782054781914	-39787.240489304066	328	0.04821280133000831	0.7073170731707317	0.3217195841528519
YMR065W	-1	-/-	-455.3813695907593	-23109.660977363586	82	0.04817275747508306	0.7073170731707317	0.3220005619556055
YNR008W	-1	-/-	-455.3865530490875	-23511.981585264206	82	0.048132780082987554	0.7073170731707317	0.3222815397583591
YER129W	-1	-/-	-455.39567160606384	-23455.674748897552	82	0.04809286898839138	0.7073170731707317	0.32256251756111265
YMR019W	0	0/-	-455.45987617969513	-40040.094927698374	328	0.04809286898839138	0.7073170731707317	0.32256251756111265
YLR034C	-1	-/-	-455.47697830200195	-23984.885711431503	82	0.048053024026512015	0.7073170731707317	0.32284349536386625
YOR266W	-1	-/-	-455.48437309265137	-23931.906165122986	82	0.048013245033112585	0.7073170731707317	0.32312447316661985
YBR263W	0	0/-	-455.5253481268883	-40305.18358424306	328	0.048013245033112585	0.7073170731707317	0.32312447316661985
YDR175C	-1	-/-	-455.5359215736389	-23410.979026317596	82	0.04797353184449959	0.7073170731707317	0.3234054509693734
YBR094W	0	0/0	-455.53909915685654	-39914.97475773096	328	0.04797353184449959	0.7073170731707317	0.3234054509693734
YOR258W	0	0/-	-455.5690649151802	-39802.857036441565	328	0.04797353184449959	0.7073170731707317	0.3234054509693734
YFL035C-A	-1	-/+	-455.5844831466675	-20543.757209539413	82	0.047933884297520664	0.7073170731707317	0.323686428772127
YFL035C	-1	-/+	-455.5844974517822	-20543.757069826126	82	0.04789430222956235	0.7073170731707317	0.3239674065748806
YLR324W	-1	-/-	-455.58684396743774	-24945.07236945629	82	0.04785478547854786	0.7073170731707317	0.32424838437763415
YOR078W	-1	-/-	-455.5902497768402	-26059.896159410477	82	0.04781533388293487	0.7073170731707317	0.32452936218038775
YML029W	-1	-/-	-455.6036570072174	-24008.164937973022	82	0.047775947281713346	0.7073170731707317	0.32481033998314135
YBR075W	0	0/0	-455.6123683452606	-34144.41159206629	328	0.047775947281713346	0.7073170731707317	0.32481033998314135
YNL091W	-1	-/-	-455.62486743927	-24887.999281167984	82	0.047736625514403296	0.7073170731707317	0.3250913177858949
YBL103C-A	0	0/-	-455.6372003555298	-34114.46855317056	328	0.047736625514403296	0.7073170731707317	0.3250913177858949
YDR093W	-1	-/-	-455.6459791660309	-23205.995116472244	82	0.047697368421052634	0.7073170731707317	0.3253722955886485
YHL023C	0	0/-	-455.64926916360855	-39812.71675416827	328	0.047697368421052634	0.7073170731707317	0.3253722955886485
YDR088C	-1	-/-	-455.66907262802124	-22914.557363510132	82	0.047658175842235	0.7073170731707317	0.3256532733914021
YFL023W	-1	-/-	-455.71938133239746	-25202.992248773575	82	0.047619047619047616	0.7073170731707317	0.32593425119415564
YPL078C	-1	-/-	-455.74432349205017	-23760.66464781761	82	0.0475799835931091	0.7073170731707317	0.32621522899690925
YGL153W	-1	-/-	-455.7922273874283	-24511.132923960686	82	0.047540983606557376	0.7073170731707317	0.32649620679966285
YBL102W	-1	-/-	-455.8795919418335	-24110.51866722107	82	0.0475020475020475	0.7073170731707317	0.3267771846024164
YLR077W	0	0/-	-455.8934996724129	-38571.77200207114	328	0.0475020475020475	0.7073170731707317	0.3267771846024164
YHR163W	-1	-/0	-455.94277024269104	-25253.723603963852	82	0.04746317512274959	0.7073170731707317	0.32705816240517
YGR057C	-1	-/-	-455.94345927238464	-23519.641715288162	82	0.047424366312346686	0.7073170731707317	0.3273391402079236
YLR390W-A	-1	-/-	-455.96199679374695	-22663.171047210693	82	0.04738562091503268	0.7073170731707317	0.32762011801067714
YGL023C	0	0/-	-456.0881705880165	-38750.414023548365	328	0.04738562091503268	0.7073170731707317	0.32762011801067714
YOR066W	0	0/-	-456.09486174583435	-38808.24272662401	328	0.04738562091503268	0.7073170731707317	0.32762011801067714
YOR396W	0	0/0	-456.095092356205	-34896.473140478134	328	0.04738562091503268	0.7073170731707317	0.32762011801067714
YER048W-A	0	0/0	-456.1208429336548	-40004.74129021168	328	0.04738562091503268	0.7073170731707317	0.32762011801067714
YDR096W	-1	-/-	-456.13036727905273	-24870.805068269372	82	0.0473469387755102	0.7073170731707317	0.32790109581343074
YGL038C	-1	-/-	-456.1442811489105	-24207.31306028366	82	0.04730831973898858	0.7073170731707317	0.32818207361618434
YEL025C	0	0/0	-456.1797264814377	-39194.0760756731	328	0.04730831973898858	0.7073170731707317	0.32818207361618434
YER162C	-1	-/-	-456.18849766254425	-25172.694370508194	82	0.04726976365118175	0.7073170731707317	0.3284630514189379
YLR285W	-1	-/-	-456.21285367012024	-26039.844695925713	82	0.04723127035830619	0.7073170731707317	0.3287440292216915
YDL097C	-1	-/-	-456.2422399520874	-24822.708930253983	82	0.047192839707078924	0.7073170731707317	0.3290250070244451
YER014W	0	0/0	-456.26120287179947	-41559.3245305866	328	0.047192839707078924	0.7073170731707317	0.3290250070244451
YER057C	0	0/0	-456.26281547546387	-39594.05650141835	328	0.047192839707078924	0.7073170731707317	0.3290250070244451
YBR160W	-1	-/+	-456.36380767822266	-24550.42501938343	82	0.04715447154471545	0.7073170731707317	0.32930598482719864
YOR075W	-1	-/-	-456.39722871780396	-23706.914631009102	82	0.047116165718927704	0.7073170731707317	0.32958696262995224
YNR027W	-1	-/-	-456.40299940109253	-25932.925882577896	82	0.04707792207792208	0.7073170731707317	0.32986794043270584
YLR247C	0	0/-	-456.4175373315811	-41819.881868720055	328	0.04707792207792208	0.7073170731707317	0.32986794043270584
YBL017C	-1	-/-	-456.5745458602905	-23472.778125047684	82	0.047039740470397405	0.7073170731707317	0.3301489182354594
YNL233W	-1	-/-	-456.5862193107605	-24507.718739748	82	0.04700162074554295	0.7073170731707317	0.330429896038213
YER022W	-1	-/-	-456.6301176548004	-24352.0904173851	82	0.04696356275303644	0.7073170731707317	0.3307108738409666
YMR135C	-1	-/-	-456.6345329284668	-25356.448325157166	82	0.04692556634304207	0.7073170731707317	0.33099185164372014
YBR188C	-1	-/-	-456.646936416626	-25230.596468508244	82	0.04688763136620857	0.7073170731707317	0.33127282944647374
YCR062W	-1	-/0	-456.6477761268616	-20381.701847076416	82	0.046849757673667204	0.7073170731707317	0.3315538072492273
YMR014W	-1	-/-	-456.6713807582855	-26016.404311180115	82	0.046811945117029866	0.7073170731707317	0.3318347850519809
YGR181W	-1	-/-	-456.67645144462585	-24979.556896924973	82	0.0467741935483871	0.7073170731707317	0.3321157628547345
YOL003C	-1	-/-	-456.67841958999634	-23310.221815109253	82	0.046736502820306204	0.7073170731707317	0.33239674065748803
YER109C	-1	-/-	-456.7003321647644	-23139.331558704376	82	0.04669887278582931	0.7073170731707317	0.33267771846024163
YDR032C	0	0/0	-456.71491968631744	-43694.905967116356	328	0.04669887278582931	0.7073170731707317	0.33267771846024163
YNL131W	-1	-/-	-456.76957845687866	-23980.986654758453	82	0.04666130329847144	0.7073170731707317	0.33295869626299524
YPL269W	-1	-/-	-456.83880949020386	-23139.85054588318	82	0.04662379421221865	0.7073170731707317	0.3332396740657488
YHR026W	-1	-/-	-456.84547877311707	-24975.316148996353	82	0.046586345381526104	0.7073170731707317	0.3335206518685024
YNL026W	-1	-/-	-456.874640583992	-26053.189972519875	82	0.04654895666131621	0.7073170731707317	0.333801629671256
YDL008W	-1	-/-	-456.89695477485657	-24374.130874872208	82	0.046511627906976744	0.7073170731707317	0.33408260747400953
YML058W	-1	-/-	-456.99167561531067	-23259.446674585342	82	0.046474358974358976	0.7073170731707317	0.33436358527676313
YGL174W	-1	-/-	-457.0134644508362	-24069.66778445244	82	0.04643714971977582	0.7073170731707317	0.33464456307951673
YLR421C	0	0/-	-457.0716649591923	-40307.09681490064	328	0.04643714971977582	0.7073170731707317	0.33464456307951673
YEL006W	0	0/-	-457.0879110097885	-38362.16203248501	328	0.04643714971977582	0.7073170731707317	0.33464456307951673
YOL113W	-1	-/-	-457.1005656719208	-23210.409116506577	82	0.0464	0.7073170731707317	0.3349255408822703
YMR214W	-1	-/-	-457.10274291038513	-25342.654515743256	82	0.04636290967226219	0.7073170731707317	0.3352065186850239
YER161C	-1	-/-	-457.11388659477234	-24236.580591917038	82	0.0463258785942492	0.7073170731707317	0.3354874964877775
YDR152W	0	0/-	-457.1259375810623	-43545.84231221676	328	0.0463258785942492	0.7073170731707317	0.3354874964877775
YGL060W	0	0/-	-457.1831548213959	-41968.0251583457	328	0.0463258785942492	0.7073170731707317	0.3354874964877775
YER101C	0	0/-	-457.2099544405937	-41099.216238737106	328	0.0463258785942492	0.7073170731707317	0.3354874964877775
YFR048W	-1	-/-	-457.2391927242279	-23394.97349882126	82	0.04628890662410216	0.7073170731707317	0.335768474290531
YPL105C	0	0/-	-457.30345779657364	-41263.68934299052	328	0.04628890662410216	0.7073170731707317	0.335768474290531
YLR115W	-1	-/-	-457.339040517807	-24258.722395181656	82	0.046251993620414676	0.7073170731707317	0.33604945209328463
YFR050C	-1	-/-	-457.34410572052	-24861.58233332634	82	0.046215139442231074	0.7073170731707317	0.33633042989603823
YDR202C	-1	-/-	-457.3660731315613	-25430.70652127266	82	0.04617834394904458	0.7073170731707317	0.3366114076987918
YFL028C	0	0/-	-457.4951659440994	-39671.660835176706	328	0.04617834394904458	0.7073170731707317	0.3366114076987918
YGR095C	-1	-/-	-457.5134947299957	-25945.639150857925	82	0.046141607000795545	0.7073170731707317	0.3368923855015454
YHL031C	-1	-/-	-457.5332043170929	-24245.907204151154	82	0.046104928457869634	0.7073170731707317	0.337173363304299
YLR033W	-1	-/-	-457.55446553230286	-23166.762399077415	82	0.046068308181096106	0.7073170731707317	0.3374543411070525
YKR063C	1	+/-	-457.58699655532837	-23994.653450846672	81	0.046825396825396826	0.7195121951219512	0.3374543411070525
YPR198W	-1	-/-	-457.6357831954956	-23356.78655409813	82	0.046788263283108644	0.7195121951219512	0.3377353189098061
YGL005C	-1	-/-	-457.6374988555908	-23606.966732025146	82	0.04675118858954041	0.7195121951219512	0.3380162967125597
YOL071W	-1	-/-	-457.6592651605606	-26410.286643624306	82	0.04671417260490895	0.7195121951219512	0.3382972745153133
YER166W	-1	-/-	-457.6848589628935	-23428.297772333026	82	0.04667721518987342	0.7195121951219512	0.3385782523180669
YPL232W	-1	-/-	-457.76066398620605	-22371.031910419464	82	0.0466403162055336	0.7195121951219512	0.3388592301208205
YOR233W	-1	-/-	-457.83424186706543	-24156.63752603531	82	0.04660347551342812	0.7195121951219512	0.339140207923574
YGL237C	0	0/-	-457.9511360526085	-40062.046660631895	328	0.04660347551342812	0.7195121951219512	0.339140207923574
YOL038W	-1	-/-	-458.0653235912323	-24315.41180372238	82	0.04656669297553275	0.7195121951219512	0.3394211857263276
YIL015C-A	0	0/0	-458.11618065834045	-34051.61792600155	328	0.04656669297553275	0.7195121951219512	0.3394211857263276
YDR404C	-1	-/-	-458.16437125205994	-25375.97984600067	82	0.04652996845425868	0.7195121951219512	0.3397021635290812
YJL036W	-1	-/-	-458.23139572143555	-25616.41666173935	82	0.046493301812450746	0.7195121951219512	0.33998314133183477
YKL094W	0	0/-	-458.28967049717903	-42818.94490990043	328	0.046493301812450746	0.7195121951219512	0.33998314133183477
YLR292C	-1	-/-	-458.3229603767395	-25001.38816833496	82	0.046456692913385826	0.7195121951219512	0.34026411913458837
YER017C	-1	-/-	-458.3241775035858	-24887.45628786087	82	0.046420141620771044	0.7195121951219512	0.340545096937342
YDL236W	-1	-/0	-458.37000477313995	-25238.560500741005	82	0.046383647798742135	0.7195121951219512	0.3408260747400955
YPL155C	-1	-/-	-458.41894912719727	-24947.752903223038	82	0.046347211311861744	0.7195121951219512	0.3411070525428491
YHR060W	-1	-/-	-458.4253499507904	-23106.103164196014	82	0.04631083202511774	0.7195121951219512	0.3413880303456027
YML001W	-1	-/-	-458.4492267370224	-24558.992512345314	82	0.04627450980392157	0.7195121951219512	0.34166900814835627
YIL128W	-1	-/-	-458.4505944252014	-26056.805148243904	82	0.04623824451410658	0.7195121951219512	0.34194998595110987
YDL230W	-1	-/-	-458.4989333152771	-25492.806074142456	82	0.04620203602192639	0.7195121951219512	0.34223096375386347
YER094C	-1	-/-	-458.52281379699707	-24008.35113978386	82	0.04616588419405321	0.7195121951219512	0.342511941556617
YOL030W	0	0/-	-458.53545409440994	-40507.33892813325	328	0.04616588419405321	0.7195121951219512	0.342511941556617
YLR157W-E	0	0/0	-458.5356800556183	-34730.68087518215	328	0.04616588419405321	0.7195121951219512	0.342511941556617
YGR156W	-1	-/-	-458.6764380931854	-24368.587930440903	82	0.046129788897576234	0.7195121951219512	0.3427929193593706
YOL031C	-1	-/-	-458.71839785575867	-26710.884887456894	82	0.04609375	0.7195121951219512	0.3430738971621242
YDL047W	-1	-/-	-458.7334051132202	-24351.4697406888	82	0.04605776736924278	0.7195121951219512	0.34335487496487777
YDR074W	0	0/-	-458.8031079173088	-43674.64173209667	328	0.04605776736924278	0.7195121951219512	0.34335487496487777
YNL056W	0	0/-	-458.8101848959923	-39300.95783177018	328	0.04605776736924278	0.7195121951219512	0.34335487496487777
YOR038C	-1	-/-	-458.8613221645355	-23274.986523151398	82	0.046021840873634944	0.7195121951219512	0.34363585276763137
YPL243W	-1	-/-	-458.8817219734192	-27409.905154705048	82	0.04598597038191738	0.7195121951219512	0.3439168305703849
YOL006C	-1	-/-	-458.9304406642914	-23276.74159002304	82	0.045950155763239874	0.7195121951219512	0.3441978083731385
YEL053C	-1	-/-	-458.971599817276	-24872.47263598442	82	0.045914396887159536	0.7195121951219512	0.3444787861758921
YMR311C	-1	-/-	-459.0122814178467	-24848.441358685493	82	0.045878693623639194	0.7195121951219512	0.34475976397864566
YPR179C	-1	-/-	-459.09641289711	-23076.344170808792	82	0.04584304584304584	0.7195121951219512	0.34504074178139926
YDL080C	-1	-/-	-459.12153148651123	-24033.570977211	82	0.04580745341614907	0.7195121951219512	0.34532171958415286
YMR113W	-1	-/0	-459.1771593093872	-23585.57149910927	82	0.045771916214119475	0.7195121951219512	0.3456026973869064
YGR038W	-1	-/-	-459.2569897174835	-24417.817396640778	82	0.04573643410852713	0.7195121951219512	0.34588367518966
YNL133C	-1	-/-	-459.26244616508484	-24681.284297466278	82	0.045701006971340045	0.7195121951219512	0.3461646529924136
YML006C	-1	-/-	-459.28825747966766	-23715.862801909447	82	0.0456656346749226	0.7195121951219512	0.34644563079516716
YIL109C	-1	-/-	-459.318749666214	-24393.22790312767	82	0.04563031709203403	0.7195121951219512	0.34672660859792076
YNL108C	0	0/0	-459.3609810471535	-41242.536131322384	328	0.04563031709203403	0.7195121951219512	0.34672660859792076
YKL098W	0	0/0	-459.40474539995193	-39992.220826894045	328	0.04563031709203403	0.7195121951219512	0.34672660859792076
YBR142W	-1	-/-	-459.41695642471313	-27195.55873799324	82	0.04559505409582689	0.7195121951219512	0.34700758640067436
YJR050W	-1	-/-	-459.4299442768097	-23194.057585954666	82	0.04555984555984556	0.7195121951219512	0.3472885642034279
YER088C	-1	-/-	-459.4383533000946	-23832.249260902405	82	0.04552469135802469	0.7195121951219512	0.3475695420061815
YML049C	-1	-/-	-459.48465716838837	-24872.507086277008	82	0.04548959136468774	0.7195121951219512	0.3478505198089351
YJR014W	0	0/-	-459.5600591301918	-41487.689587146044	328	0.04548959136468774	0.7195121951219512	0.3478505198089351
YLR335W	-1	-/-	-459.59017395973206	-24056.04140853882	82	0.045454545454545456	0.7195121951219512	0.34813149761168866
YOR216C	-1	-/-	-459.67028188705444	-25448.872500419617	82	0.04541955350269438	0.7195121951219512	0.34841247541444226
YPL221W	-1	-/-	-459.69741201400757	-23690.770850539207	82	0.045384615384615384	0.7195121951219512	0.34869345321719586
YOR253W	-1	-/-	-459.73335433006287	-25290.730934381485	82	0.045349730976172176	0.7195121951219512	0.3489744310199494
YLR203C	0	0/-	-459.8599151968956	-42417.069030597806	328	0.045349730976172176	0.7195121951219512	0.3489744310199494
YHR001W	-1	-/-	-459.9344539642334	-24029.759389400482	82	0.04531490015360983	0.7195121951219512	0.349255408822703
YDR507C	1	+/+	-459.9910967350006	-23263.92879295349	81	0.04604758250191865	0.7317073170731707	0.349255408822703
YLR403W	-1	-/-	-460.0077838897705	-22668.45052075386	82	0.046012269938650305	0.7317073170731707	0.3495363866254566
YAL021C	-1	-/-	-460.0084173679352	-22518.70308804512	82	0.04597701149425287	0.7317073170731707	0.34981736442821015
YNL230C	-1	-/-	-460.01139998435974	-23517.360038995743	82	0.045941807044410414	0.7317073170731707	0.35009834223096375
YCR075C	-1	-/-	-460.01358819007874	-24011.977439403534	82	0.045906656465187455	0.7317073170731707	0.35037932003371736
YGR143W	-1	-/-	-460.020761013031	-25830.231509447098	82	0.045871559633027525	0.7317073170731707	0.3506602978364709
YOR119C	-1	-/-	-460.0241677761078	-25231.699890851974	82	0.04583651642475172	0.7317073170731707	0.3509412756392245
YLR148W	-1	-/-	-460.02535462379456	-22790.21734380722	82	0.04580152671755725	0.7317073170731707	0.3512222534419781
YKL087C	0	0/0	-460.07049107551575	-42486.14986810088	328	0.04580152671755725	0.7317073170731707	0.3512222534419781
YBR044C	0	0/-	-460.0938218832016	-39367.95111230016	328	0.04580152671755725	0.7317073170731707	0.3512222534419781
YDR192C	-1	-/-	-460.1479926109314	-22668.583007097244	82	0.04576659038901602	0.7317073170731707	0.35150323124473165
YKL068W	-1	-/-	-460.29182171821594	-24783.3655564785	82	0.04573170731707317	0.7317073170731707	0.35178420904748525
YKL110C	-1	-/-	-460.4113607406616	-26642.68013906479	82	0.0456968773800457	0.7317073170731707	0.35206518685023885
YLR066W	-1	-/-	-460.42753505706787	-26102.073399066925	82	0.045662100456621	0.7317073170731707	0.3523461646529924
YHR108W	-1	-/-	-460.50505685806274	-24045.59891784191	82	0.045627376425855515	0.7317073170731707	0.352627142455746
YCL017C	-1	-/-	-460.52891516685486	-25113.620046138763	82	0.04559270516717325	0.7317073170731707	0.3529081202584996
YFL047W	0	0/-	-460.5304833650589	-41383.230031847954	328	0.04559270516717325	0.7317073170731707	0.3529081202584996
YDR231C	-1	-/-	-460.53089225292206	-24603.01401913166	82	0.04555808656036447	0.7317073170731707	0.35318909806125315
YLR405W	-1	-/-	-460.53250193595886	-27697.493278861046	82	0.04552352048558422	0.7317073170731707	0.35347007586400675
YBR079C	-1	-/-	-460.57882356643677	-27555.357329964638	82	0.045489006823351025	0.7317073170731707	0.35375105366676035
YDL091C	0	0/-	-460.58169823884964	-43529.804602861404	328	0.045489006823351025	0.7317073170731707	0.35375105366676035
YLR360W	-1	-/-	-460.5878105163574	-23755.375472784042	82	0.045454545454545456	0.7317073170731707	0.3540320314695139
YBL104C	0	0/-	-460.6227637529373	-40197.66394144297	328	0.045454545454545456	0.7317073170731707	0.3540320314695139
YKR006C	0	0/-	-460.664967417717	-43005.542924657464	328	0.045454545454545456	0.7317073170731707	0.3540320314695139
YGL144C	-1	-/-	-460.6663610935211	-23422.145336985588	82	0.045420136260408785	0.7317073170731707	0.3543130092722675
YDL087C	-1	-/-	-460.6791126728058	-24743.019606351852	82	0.0453857791225416	0.7317073170731707	0.3545939870750211
YBR057C	-1	-/-	-460.68730878829956	-24431.83035993576	82	0.045351473922902494	0.7317073170731707	0.35487496487777465
YAL010C	-1	-/-	-460.7330446243286	-24431.773184776306	82	0.045317220543806644	0.7317073170731707	0.35515594268052825
YPR199C	-1	-/-	-460.76243567466736	-22926.561984419823	82	0.045283018867924525	0.7317073170731707	0.3554369204832818
YDL120W	-1	-/-	-460.7676990032196	-24283.597184062004	82	0.04524886877828054	0.7317073170731707	0.3557178982860354
YDL232W	-1	-/-	-460.7684645652771	-23431.090159654617	82	0.0452147701582517	0.7317073170731707	0.355998876088789
YOL068C	-1	-/-	-460.76890754699707	-23945.97584950924	82	0.045180722891566265	0.7317073170731707	0.35627985389154254
YJR102C	-1	-/-	-460.7930016517639	-25054.208868265152	82	0.045146726862302484	0.7317073170731707	0.35656083169429614
YLR347C	-1	-/-	-460.8528311252594	-23613.690222501755	82	0.045112781954887216	0.7317073170731707	0.35684180949704974
YGL026C	0	0/0	-460.8617949485779	-40543.76877698302	328	0.045112781954887216	0.7317073170731707	0.35684180949704974
YBL088C	-1	-/-	-460.94099974632263	-23186.25738453865	82	0.045078888054094664	0.7317073170731707	0.3571227872998033
YBR156C	-1	-/-	-461.02643954753876	-24836.271038413048	82	0.04504504504504504	0.7317073170731707	0.3574037651025569
YGR163W	-1	-/-	-461.0860824584961	-24117.761518001556	82	0.0450112528132033	0.7317073170731707	0.3576847429053105
YDR420W	-1	-/-	-461.1247296333313	-23073.051204800606	82	0.044977511244377814	0.7317073170731707	0.35796572070806404
YFL002C	-1	-/-	-461.15705013275146	-27070.398748636246	82	0.0449438202247191	0.7317073170731707	0.35824669851081764
YDL076C	-1	-/-	-461.1976103782654	-23989.213781237602	82	0.04491017964071856	0.7317073170731707	0.35852767631357124
YLR117C	-1	-/-	-461.2426760196686	-24812.208313703537	82	0.04487658937920718	0.7317073170731707	0.3588086541163248
YIL050W	0	0/-	-461.2653151154518	-42589.31458988786	328	0.04487658937920718	0.7317073170731707	0.3588086541163248
YDR236C	-1	-/-	-461.29478001594543	-24407.813282728195	82	0.04484304932735426	0.7317073170731707	0.3590896319190784
YNL094W	-1	-/-	-461.29693961143494	-26007.862810850143	82	0.04480955937266617	0.7317073170731707	0.359370609721832
YPR165W	1	+/+	-461.2998170852661	-24526.528400182724	81	0.04552238805970149	0.7439024390243902	0.359370609721832
YDR084C	0	0/0	-461.3206749856472	-40745.86391586065	328	0.04552238805970149	0.7439024390243902	0.359370609721832
YBR006W	-1	-/-	-461.37493085861206	-27106.11517584324	82	0.04548844146159582	0.7439024390243902	0.35965158752458554
YGL155W	-1	-/0	-461.37503266334534	-24022.657273054123	82	0.045454545454545456	0.7439024390243902	0.35993256532733914
YJL082W	0	0/-	-461.4286089837551	-43537.674208790064	328	0.045454545454545456	0.7439024390243902	0.35993256532733914
YLR079W	-1	-/-	-461.4795489311218	-23045.19140291214	82	0.045420699925539834	0.7439024390243902	0.36021354313009274
YBR043C	-1	-/-	-461.50109815597534	-24085.983467578888	82	0.04538690476190476	0.7439024390243902	0.3604945209328463
YDR454C	0	0/-	-461.5308353304863	-44321.753804683685	328	0.04538690476190476	0.7439024390243902	0.3604945209328463
YFL042C	0	0/-	-461.54482424259186	-45448.1022901386	328	0.04538690476190476	0.7439024390243902	0.3604945209328463
YJL076W	-1	-/-	-461.56012082099915	-23635.34510731697	82	0.04535315985130112	0.7439024390243902	0.3607754987355999
YDR319C	0	0/-	-461.60250276327133	-41465.89308539033	328	0.04535315985130112	0.7439024390243902	0.3607754987355999
YER019W	-1	-/-	-461.603080034256	-24305.55095767975	82	0.045319465081723624	0.7439024390243902	0.3610564765383535
YFR024C	-1	-/-	-461.6198787689209	-20659.359847307205	82	0.04528582034149963	0.7439024390243902	0.36133745434110703
YGL200C	-1	-/-	-461.67176163196564	-25750.239772319794	82	0.045252225519287835	0.7439024390243902	0.36161843214386064
YLR130C	-1	-/-	-461.7102987766266	-26370.045580625534	82	0.0452186805040771	0.7439024390243902	0.36189940994661424
YOR271C	0	0/-	-461.7361322045326	-44539.69871544838	328	0.0452186805040771	0.7439024390243902	0.36189940994661424
YIR002C	-1	-/-	-461.7579047679901	-24108.045358896255	82	0.04518518518518518	0.7439024390243902	0.3621803877493678
YMR078C	-1	-/-	-461.8045926094055	-25365.18663060665	82	0.04515173945225759	0.7439024390243902	0.3624613655521214
YOL111C	-1	-/-	-461.8063008785248	-23205.593124628067	82	0.045118343195266274	0.7439024390243902	0.362742343354875
YFR052W	-1	-/-	-461.8343415260315	-23957.142321825027	82	0.0450849963045085	0.7439024390243902	0.36302332115762853
YKL084W	-1	-/-	-461.83910751342773	-23959.864114284515	82	0.045051698670605614	0.7439024390243902	0.36330429896038213
YIL033C	-1	-/-	-461.90280413627625	-26252.37340283394	82	0.045018450184501846	0.7439024390243902	0.36358527676313573
YKR048C	1	+/+	-461.93594789505005	-23189.783260583878	81	0.045722713864306784	0.7560975609756098	0.36358527676313573
YOL077W-A	-1	-/-	-461.94619607925415	-21416.28370809555	82	0.045689019896831246	0.7560975609756098	0.3638662545658893
YMR154C	0	0/-	-462.02556109428406	-40523.035923451185	328	0.045689019896831246	0.7560975609756098	0.3638662545658893
YIR011C	-1	-/-	-462.0297501087189	-23481.570224165916	82	0.045655375552282766	0.7560975609756098	0.3641472323686429
YBR274W	-1	-/-	-462.039915561676	-24032.333818674088	82	0.04562178072111847	0.7560975609756098	0.3644282101713965
YLR442C	-1	-/-	-462.0416855812073	-23276.919770002365	82	0.045588235294117645	0.7560975609756098	0.36470918797415003
YKL012W	-1	-/-	-462.085595369339	-24761.821766376495	82	0.045554739162380606	0.7560975609756098	0.36499016577690363
YLR039C	-1	-/-	-462.11675691604614	-24355.66751384735	82	0.04552129221732746	0.7560975609756098	0.36527114357965723
YJL134W	-1	-/-	-462.13385248184204	-24570.74174809456	82	0.04548789435069699	0.7560975609756098	0.3655521213824108
YMR146C	-1	-/-	-462.1454360485077	-26482.333508253098	82	0.045454545454545456	0.7560975609756098	0.3658330991851644
YGL257C	-1	-/-	-462.17570972442627	-22640.10121512413	82	0.04542124542124542	0.7560975609756098	0.366114076987918
YBL022C	-1	-/-	-462.1891701221466	-24342.827256202698	82	0.04538799414348463	0.7560975609756098	0.3663950547906715
YBL046W	-1	-/-	-462.21075773239136	-23608.850192546844	82	0.04535479151426482	0.7560975609756098	0.3666760325934251
YLR459W	-1	-/-	-462.24660325050354	-25860.011473178864	82	0.04532163742690058	0.7560975609756098	0.36695701039617873
YPL065W	-1	-/-	-462.28754234313965	-22182.016145944595	82	0.045288531775018265	0.7560975609756098	0.3672379881989323
YJR051W	0	0/-	-462.32056018710136	-40611.74858388305	328	0.045288531775018265	0.7560975609756098	0.3672379881989323
YNL304W	-1	-/-	-462.32586693763733	-24087.549867391586	82	0.04525547445255475	0.7560975609756098	0.3675189660016859
YGL139W	0	0/-	-462.33752635121346	-40747.65923815966	328	0.04525547445255475	0.7560975609756098	0.3675189660016859
YGL145W	-1	-/-	-462.3859269618988	-24024.003607034683	82	0.04522246535375638	0.7560975609756098	0.3677999438044394
YOR110W	-1	-/-	-462.4402415752411	-22913.127753019333	82	0.04518950437317784	0.7560975609756098	0.368080921607193
YCL061C	-1	-/-	-462.4475882053375	-23789.237180650234	82	0.04515659140568099	0.7560975609756098	0.3683618994099466
YDL028C	-1	-/-	-462.49062275886536	-24168.843244314194	82	0.04512372634643377	0.7560975609756098	0.36864287721270017
YHR019C	-1	-/-	-462.49197924137115	-28071.115988612175	82	0.04509090909090909	0.7560975609756098	0.36892385501545377
YPL196W	-1	-/-	-462.4986939430237	-26002.24755859375	82	0.04505813953488372	0.7560975609756098	0.3692048328182074
YPL049C	-1	-/-	-462.5129277706146	-23564.1402105093	82	0.04502541757443718	0.7560975609756098	0.3694858106209609
YOR212W	-1	-/-	-462.5169322490692	-24990.629692792892	82	0.04499274310595065	0.7560975609756098	0.3697667884237145
YER116C	-1	-/-	-462.5247657299042	-24595.33416366577	82	0.044960116026105876	0.7560975609756098	0.3700477662264681
YDL106C	-1	-/-	-462.5621705055237	-24367.26017308235	82	0.04492753623188406	0.7560975609756098	0.37032874402922167
YFR043C	0	0/0	-462.6726136505604	-40047.76916524768	328	0.04492753623188406	0.7560975609756098	0.37032874402922167
YDR091C	-1	-/-	-462.6773841381073	-28269.127004027367	82	0.04489500362056481	0.7560975609756098	0.37060972183197527
YGR061C	0	0/-	-462.692034304142	-41853.901044905186	328	0.04489500362056481	0.7560975609756098	0.37060972183197527
YER144C	0	0/-	-462.72376476228237	-41859.8700671345	328	0.04489500362056481	0.7560975609756098	0.37060972183197527
YMR298W	-1	-/-	-462.79674649238586	-24427.0773832798	82	0.04486251808972504	0.7560975609756098	0.37089069963472887
YDR511W	-1	-/-	-462.8086278438568	-24582.192269563675	82	0.04483007953723789	0.7560975609756098	0.3711716774374824
YBL051C	-1	-/-	-462.83391070365906	-22947.885724425316	82	0.044797687861271675	0.7560975609756098	0.371452655240236
YLR086W	-1	-/-	-462.8439497947693	-22984.07016134262	82	0.044765342960288806	0.7560975609756098	0.3717336330429896
YCR057C	-1	-/-	-462.8640058040619	-28105.679230690002	82	0.044733044733044736	0.7560975609756098	0.37201461084574317
YBR122C	0	0/-	-462.90798062086105	-41638.94750460982	328	0.044733044733044736	0.7560975609756098	0.37201461084574317
YMR312W	-1	-/-	-462.909485578537	-24097.23204255104	82	0.044700793078586876	0.7560975609756098	0.37229558864849677
YER090W	0	0/0	-462.9246720671654	-40393.23993575573	328	0.044700793078586876	0.7560975609756098	0.37229558864849677
YBR015C	-1	-/-	-463.0015048980713	-23066.901427268982	82	0.0446685878962536	0.7560975609756098	0.37257656645125037
YJL084C	0	0/-	-463.0259407758713	-41447.05439954996	328	0.0446685878962536	0.7560975609756098	0.37257656645125037
YMR100W	1	+/-	-463.10184359550476	-25137.638046741486	81	0.04535637149028078	0.7682926829268293	0.37257656645125037
YLR378C	-1	-/-	-463.15404200553894	-24779.434725642204	82	0.045323741007194246	0.7682926829268293	0.3728575442540039
YDL189W	0	0/0	-463.1864438802004	-42705.00263942778	328	0.045323741007194246	0.7682926829268293	0.3728575442540039
YLR299W	0	0/-	-463.23048454523087	-41311.1677544415	328	0.045323741007194246	0.7682926829268293	0.3728575442540039
YPR164W	-1	-/-	-463.24434638023376	-23178.697781562805	82	0.04529115744069015	0.7682926829268293	0.3731385220567575
YDR479C	-1	-/-	-463.2638578414917	-27124.628344774246	82	0.04525862068965517	0.7682926829268293	0.3734194998595111
YMR043W	-1	-/-	-463.3475000858307	-23716.95718240738	82	0.04522613065326633	0.7682926829268293	0.37370047766226466
YLR423C	-1	-/-	-463.3606026172638	-25034.446115255356	82	0.04519368723098996	0.7682926829268293	0.37398145546501826
YNL044W	-1	-/-	-463.3706228733063	-24949.54820072651	82	0.04516129032258064	0.7682926829268293	0.37426243326777187
YLR380W	-1	-/-	-463.402583360672	-25004.665725708008	82	0.04512893982808023	0.7682926829268293	0.3745434110705254
YKL045W	-1	-/-	-463.41285026073456	-25771.67849636078	82	0.04509663564781675	0.7682926829268293	0.374824388873279
YBR223C	-1	-/-	-463.474333524704	-24492.30815601349	82	0.045064377682403435	0.7682926829268293	0.3751053666760326
YHL048W	-1	-/-	-463.4816482067108	-23518.869016885757	82	0.04503216583273767	0.7682926829268293	0.37538634447878616
YLR383W	-1	-/-	-463.5368957519531	-23136.792884111404	82	0.045	0.7682926829268293	0.37566732228153976
YML058W-A	-1	-/-	-463.53746366500854	-22121.44704723358	82	0.044967880085653104	0.7682926829268293	0.37594830008429336
YJL006C	-1	-/-	-463.5868854522705	-23424.025984287262	82	0.0449358059914408	0.7682926829268293	0.3762292778870469
YPL042C	-1	-/-	-463.59383177757263	-23477.81886792183	82	0.04490377761938703	0.7682926829268293	0.3765102556898005
YKL167C	0	0/-	-463.67535775899887	-41135.54816323519	328	0.04490377761938703	0.7682926829268293	0.3765102556898005
YLL043W	-1	-/-	-463.69578790664673	-24991.531041622162	82	0.04487179487179487	0.7682926829268293	0.3767912334925541
YBL068W	0	0/-	-463.7018418312073	-44812.57065322995	328	0.04487179487179487	0.7682926829268293	0.3767912334925541
YDR373W	0	0/-	-463.70812302827835	-40249.857047736645	328	0.04487179487179487	0.7682926829268293	0.3767912334925541
YNL049C	-1	-/-	-463.77541875839233	-24916.332437753677	82	0.044839857651245554	0.7682926829268293	0.37707221129530766
YPL208W	-1	-/-	-463.86662459373474	-24747.492949962616	82	0.04480796586059744	0.7682926829268293	0.37735318909806126
YPL064C	0	0/-	-463.9829452633858	-37918.33876666427	328	0.04480796586059744	0.7682926829268293	0.37735318909806126
YFL062W	0	0/-	-463.9900137782097	-41442.289478838444	328	0.04480796586059744	0.7682926829268293	0.37735318909806126
YMR125W	-1	-/-	-464.0318646430969	-24284.088205575943	82	0.04477611940298507	0.7682926829268293	0.37763416690081486
YDR480W	-1	-/-	-464.0366373062134	-25704.637770414352	82	0.044744318181818184	0.7682926829268293	0.3779151447035684
YBR295W	-1	-/-	-464.0743522644043	-25232.36224591732	82	0.044712562100780694	0.7682926829268293	0.378196122506322
YNR030W	-1	-/-	-464.1012020111084	-24766.15354704857	82	0.04468085106382979	0.7682926829268293	0.3784771003090756
YPL083C	-1	-/-	-464.14929485321045	-23585.940700769424	82	0.0446491849751949	0.7682926829268293	0.37875807811182916
YHR119W	-1	-/-	-464.16802978515625	-23790.428372502327	82	0.04461756373937677	0.7682926829268293	0.37903905591458276
YML097C	-1	-/-	-464.1707981824875	-26793.455062747	82	0.044585987261146494	0.7682926829268293	0.37932003371733636
YNR045W	0	0/-	-464.1815209388733	-41421.5051817894	328	0.044585987261146494	0.7682926829268293	0.37932003371733636
YDR427W	-1	-/-	-464.19041085243225	-23865.406596899033	82	0.04455445544554455	0.7682926829268293	0.3796010115200899
YBL103C	-1	-/-	-464.2508988380432	-25382.950511217117	82	0.04452296819787986	0.7682926829268293	0.3798819893228435
YBR215W	-1	-/-	-464.2594225406647	-24173.530130147934	82	0.04449152542372881	0.7682926829268293	0.38016296712559705
YDR421W	-1	-/-	-464.2656760215759	-24791.408230900764	82	0.04446012702893437	0.7682926829268293	0.38044394492835065
YER099C	0	0/-	-464.2789649069309	-41094.74322682619	328	0.04446012702893437	0.7682926829268293	0.38044394492835065
YBR237W	-1	-/-	-464.30396819114685	-24358.32993531227	82	0.04442877291960508	0.7682926829268293	0.38072492273110425
YFL043C	0	0/-	-464.3138780593872	-34498.922092199326	328	0.04442877291960508	0.7682926829268293	0.38072492273110425
YGL105W	-1	-/-	-464.43442940711975	-25214.876471996307	82	0.04439746300211417	0.7682926829268293	0.3810059005338578
YHR149C	0	0/-	-464.43936532735825	-41161.93307167292	328	0.04439746300211417	0.7682926829268293	0.3810059005338578
YDR128W	0	0/-	-464.44828194379807	-39791.13414731622	328	0.04439746300211417	0.7682926829268293	0.3810059005338578
YDR545W	-1	-/-	-464.5049178600311	-22557.451870918274	82	0.044366197183098595	0.7682926829268293	0.3812868783366114
YDL056W	-1	-/-	-464.51304292678833	-23030.436254024506	82	0.04433497536945813	0.7682926829268293	0.381567856139365
YJL061W	-1	-/-	-464.5477316379547	-24077.423976898193	82	0.04430379746835443	0.7682926829268293	0.38184883394211855
YGL227W	-1	-/-	-464.59202671051025	-26894.119534492493	82	0.04427266338721012	0.7682926829268293	0.38212981174487215
YDL164C	-1	-/-	-464.59322023391724	-25395.473519325256	82	0.04424157303370786	0.7682926829268293	0.38241078954762575
YDL146W	0	0/-	-464.5950440168381	-40002.173285737634	328	0.04424157303370786	0.7682926829268293	0.38241078954762575
YNL029C	-1	-/-	-464.60806369781494	-24476.375408649445	82	0.04421052631578947	0.7682926829268293	0.3826917673503793
YBL082C	-1	-/-	-464.62306094169617	-24390.892583489418	82	0.04417952314165498	0.7682926829268293	0.3829727451531329
YEL036C	-1	-/-	-464.69979453086853	-24702.322308063507	82	0.04414856341976174	0.7682926829268293	0.3832537229558865
YDR006C	0	0/-	-464.7268192768097	-38793.687055021524	328	0.04414856341976174	0.7682926829268293	0.3832537229558865
YOR125C	0	0/0	-464.73282122612	-40966.88762328029	328	0.04414856341976174	0.7682926829268293	0.3832537229558865
YHR183W	-1	-/-	-464.7470510005951	-25579.723709583282	82	0.04411764705882353	0.7682926829268293	0.38353470075864005
YJR024C	0	0/0	-464.8158805966377	-40618.17706012726	328	0.04411764705882353	0.7682926829268293	0.38353470075864005
YDR194C	-1	-/-	-464.9330847263336	-25249.32599902153	82	0.044086773967809655	0.7682926829268293	0.38381567856139365
YPL203W	-1	-/-	-465.01764392852783	-27894.693703889847	82	0.044055944055944055	0.7682926829268293	0.38409665636414725
YEL055C	0	0/-	-465.0600872039795	-45768.54430791736	328	0.044055944055944055	0.7682926829268293	0.38409665636414725
YLR289W	0	0/0	-465.0706589818001	-39536.843874156475	328	0.044055944055944055	0.7682926829268293	0.38409665636414725
YOL026C	-1	-/-	-465.1352450847626	-23503.629757642746	82	0.0440251572327044	0.7682926829268293	0.3843776341669008
YDL077C	-1	-/-	-465.15576910972595	-23596.043994665146	82	0.04399441340782123	0.7682926829268293	0.3846586119696544
YGR099W	-1	-/-	-465.2067677974701	-24072.033831596375	82	0.04396371249127704	0.7682926829268293	0.384939589772408
YMR225C	-1	-/-	-465.26783299446106	-24235.1368432045	82	0.043933054393305436	0.7682926829268293	0.38522056757516154
YBR192W	-1	-/-	-465.2769386768341	-24953.48676586151	82	0.04390243902439024	0.7682926829268293	0.38550154537791514
YMR305C	-1	-/-	-465.34413504600525	-23285.2645778656	82	0.04387186629526462	0.7682926829268293	0.38578252318066875
YLR362W	-1	-/-	-465.3497929573059	-27834.53118610382	82	0.04384133611691023	0.7682926829268293	0.3860635009834223
YIL076W	-1	-/-	-465.38725662231445	-23918.975994110107	82	0.04381084840055633	0.7682926829268293	0.3863444787861759
YPL010W	-1	-/-	-465.4135786294937	-25919.201310932636	82	0.04378040305767894	0.7682926829268293	0.3866254565889295
YLR332W	-1	-/-	-465.4269082546234	-24305.489285945892	82	0.04375	0.7682926829268293	0.38690643439168304
YDR505C	0	0/0	-465.51007890701294	-41308.859535723925	328	0.04375	0.7682926829268293	0.38690643439168304
YDR293C	-1	-/-	-465.5817210674286	-26379.760277867317	82	0.04371963913948647	0.7682926829268293	0.38718741219443664
YER154W	-1	-/-	-465.59398007392883	-23955.70690560341	82	0.043689320388349516	0.7682926829268293	0.38746838999719024
YHR039C	-1	-/-	-465.61850118637085	-24676.951414585114	82	0.04365904365904366	0.7682926829268293	0.3877493677999438
YJL050W	-1	-/-	-465.7722408771515	-28398.940698862076	82	0.04362880886426593	0.7682926829268293	0.3880303456026974
YDR243C	-1	-/-	-465.7762746810913	-23218.555330991745	82	0.04359861591695502	0.7682926829268293	0.388311323405451
YDR495C	-1	-/-	-465.8203547000885	-23207.971840381622	82	0.043568464730290454	0.7682926829268293	0.38859230120820454
YDR162C	-1	-/-	-465.94031834602356	-24550.939963579178	82	0.043538355217691775	0.7682926829268293	0.38887327901095814
YDR283C	-1	-/-	-465.943728685379	-24602.235189199448	82	0.04350828729281768	0.7682926829268293	0.38915425681371174
YCR082W	-1	-/-	-465.94464349746704	-25208.601607084274	82	0.043478260869565216	0.7682926829268293	0.3894352346164653
YPL029W	-1	-/-	-465.95153164863586	-24388.08149123192	82	0.043448275862068966	0.7682926829268293	0.3897162124192189
YGR198W	0	0/-	-466.00046452879906	-40609.56120535731	328	0.043448275862068966	0.7682926829268293	0.3897162124192189
YKL192C	-1	-/-	-466.03909492492676	-24902.115416944027	82	0.043418332184700204	0.7682926829268293	0.3899971902219725
YJL065C	-1	-/-	-466.05404257774353	-22447.22096347809	82	0.04338842975206612	0.7682926829268293	0.39027816802472604
YNL329C	-1	-/-	-466.1073145866394	-23821.424667596817	82	0.043358568479008944	0.7682926829268293	0.39055914582747964
YIL113W	0	0/-	-466.11258655786514	-43092.1385346055	328	0.043358568479008944	0.7682926829268293	0.39055914582747964
YLR098C	-1	-/-	-466.15527749061584	-24232.753608703613	82	0.04332874828060523	0.7682926829268293	0.39084012363023324
YLR273C	0	0/0	-466.1959226131439	-41739.51898735762	328	0.04332874828060523	0.7682926829268293	0.39084012363023324
YOR174W	-1	-/-	-466.2089253664017	-24515.37726533413	82	0.04329896907216495	0.7682926829268293	0.3911211014329868
YDR383C	0	0/-	-466.21054542064667	-37777.20216721296	328	0.04329896907216495	0.7682926829268293	0.3911211014329868
YPR079W	0	0/0	-466.2350245118141	-40534.40455338359	328	0.04329896907216495	0.7682926829268293	0.3911211014329868
YLR045C	-1	-/-	-466.2487316131592	-23432.45122528076	82	0.04326923076923077	0.7682926829268293	0.3914020792357404
YBR003W	0	0/-	-466.26315343379974	-42155.60944631696	328	0.04326923076923077	0.7682926829268293	0.3914020792357404
YGR223C	0	0/-	-466.26472368836403	-42558.714712530375	328	0.04326923076923077	0.7682926829268293	0.3914020792357404
YLR399C	-1	-/-	-466.27912735939026	-23634.797315120697	82	0.043239533287577216	0.7682926829268293	0.39168305703849393
YGL226C-A	-1	-/-	-466.34775710105896	-23449.343785762787	82	0.043209876543209874	0.7682926829268293	0.39196403484124753
YDR392W	-1	-/-	-466.52363538742065	-24122.589321255684	82	0.04318026045236463	0.7682926829268293	0.39224501264400113
YBL035C	-1	-/-	-466.53398633003235	-26120.674123764038	82	0.04315068493150685	0.7682926829268293	0.3925259904467547
YCR073W-A	-1	-/-	-466.54608392715454	-24507.611941695213	82	0.043121149897330596	0.7682926829268293	0.3928069682495083
YBR042C	-1	-/-	-466.5516107082367	-25766.90989923477	82	0.043091655266757865	0.7682926829268293	0.3930879460522619
YOR166C	0	0/-	-466.6592465043068	-41631.33768248558	328	0.043091655266757865	0.7682926829268293	0.3930879460522619
YJL042W	-1	-/-	-466.67890214920044	-25112.938319444656	82	0.0430622009569378	0.7682926829268293	0.39336892385501543
YOR323C	0	0/0	-466.69499868154526	-41446.9301789701	328	0.0430622009569378	0.7682926829268293	0.39336892385501543
YPR054W	-1	-/-	-466.71598196029663	-22786.818328380585	82	0.0430327868852459	0.7682926829268293	0.39364990165776903
YEL056W	-1	-/-	-466.7453019618988	-24276.21244454384	82	0.043003412969283276	0.7682926829268293	0.39393087946052263
YOR307C	-1	-/-	-466.75466108322144	-23225.628948926926	82	0.042974079126875855	0.7682926829268293	0.3942118572632762
YMR266W	-1	-/-	-466.7753396034241	-22497.31081545353	82	0.04294478527607362	0.7682926829268293	0.3944928350660298
YMR117C	-1	-/-	-466.7917561531067	-24180.434380054474	82	0.042915531335149866	0.7682926829268293	0.3947738128687834
YIL084C	-1	-/-	-466.85423493385315	-23464.439987182617	82	0.04288631722260041	0.7682926829268293	0.3950547906715369
YLR242C	-1	-/-	-466.8654386997223	-23407.27885580063	82	0.04285714285714286	0.7682926829268293	0.3953357684742905
YKL211C	0	0/0	-466.8935525417328	-41006.21287146211	328	0.04285714285714286	0.7682926829268293	0.3953357684742905
YML127W	-1	-/-	-466.9214780330658	-24733.041864730418	82	0.04282800815771584	0.7682926829268293	0.39561674627704413
YJR108W	-1	-/-	-466.9269845485687	-23103.236795186996	82	0.042798913043478264	0.7682926829268293	0.3958977240797977
YOR335C	-1	-/-	-466.9273691177368	-26270.641578674316	82	0.04276985743380855	0.7682926829268293	0.3961787018825513
YJL186W	-1	-/-	-467.03868198394775	-23195.6094943285	82	0.042740841248303935	0.7682926829268293	0.3964596796853049
YER111C	-1	-/-	-467.05254912376404	-24027.48107814789	82	0.04271186440677966	0.7682926829268293	0.3967406574880584
YPL008W	-1	-/-	-467.16042160987854	-24075.06181883812	82	0.042682926829268296	0.7682926829268293	0.397021635290812
YDR071C	-1	-/-	-467.23564434051514	-23437.96664404869	82	0.04265402843601896	0.7682926829268293	0.3973026130935656
YBR011C	0	0/0	-467.31720274686813	-41834.31007476151	328	0.04265402843601896	0.7682926829268293	0.3973026130935656
YDR528W	0	0/-	-467.3589171767235	-40948.101799070835	328	0.04265402843601896	0.7682926829268293	0.3973026130935656
YDR423C	-1	-/-	-467.37354707717896	-25414.378577947617	82	0.04262516914749662	0.7682926829268293	0.3975835908963192
YNL005C	0	0/-	-467.395346313715	-41504.25323534757	328	0.04262516914749662	0.7682926829268293	0.3975835908963192
YIL020C	0	0/0	-467.40275967121124	-43808.05765581131	328	0.04262516914749662	0.7682926829268293	0.3975835908963192
YGR104C	-1	-/-	-467.4136052131653	-24279.797432899475	82	0.04259634888438134	0.7682926829268293	0.3978645686990728
YHR207C	0	0/-	-467.41595551371574	-40042.51729029417	328	0.04259634888438134	0.7682926829268293	0.3978645686990728
YNL281W	-1	-/-	-467.43520975112915	-24614.817044973373	82	0.04256756756756757	0.7682926829268293	0.3981455465018264
YCR020W-B	-1	-/-	-467.49407601356506	-22570.416565179825	82	0.042538825118163405	0.7682926829268293	0.3984265243045799
YPL175W	-1	-/-	-467.51645517349243	-25327.893446445465	82	0.04251012145748988	0.7682926829268293	0.3987075021073335
YBR252W	0	0/-	-467.54586911201477	-43911.46439614892	328	0.04251012145748988	0.7682926829268293	0.3987075021073335
YDR221W	-1	-/0	-467.5890498161316	-24311.188435196877	82	0.04248145650708024	0.7682926829268293	0.3989884799100871
YCL060C	-1	-/-	-467.59145879745483	-21026.75197982788	82	0.04245283018867924	0.7682926829268293	0.39926945771284067
YJL167W	-1	-/-	-467.66719794273376	-24850.667974233627	82	0.04242424242424243	0.7682926829268293	0.39955043551559427
YOR037W	-1	-/-	-467.7062134742737	-23811.255026340485	82	0.0423956931359354	0.7682926829268293	0.3998314133183479
YBR115C	0	0/0	-467.78734558820724	-40220.19756433368	328	0.0423956931359354	0.7682926829268293	0.3998314133183479
YEL015W	-1	-/-	-467.8570029735565	-24552.70634174347	82	0.04236718224613315	0.7682926829268293	0.4001123911211014
YDR487C	-1	-/-	-467.85925698280334	-25774.32698071003	82	0.04233870967741935	0.7682926829268293	0.400393368923855
YCL004W	-1	-/-	-467.89065408706665	-23968.476887464523	82	0.04231027535258563	0.7682926829268293	0.4006743467266086
YML098W	-1	-/-	-467.90877509117126	-24025.89708352089	82	0.042281879194630875	0.7682926829268293	0.40095532452936217
YMR231W	-1	-/-	-467.92317748069763	-24772.03986287117	82	0.04225352112676056	0.7682926829268293	0.40123630233211577
YBR026C	-1	-/-	-467.9258640408516	-26569.990231215954	82	0.04222520107238606	0.7682926829268293	0.40151728013486937
YOR279C	-1	-/-	-467.9914872646332	-23245.610169410706	82	0.04219691895512391	0.7682926829268293	0.4017982579376229
YDL003W	-1	-/-	-468.02483654022217	-25725.862938642502	82	0.04216867469879518	0.7682926829268293	0.4020792357403765
YCR069W	0	0/-	-468.0443240404129	-42460.85831949115	328	0.04216867469879518	0.7682926829268293	0.4020792357403765
YER016W	-1	-/-	-468.0577504634857	-23171.30371928215	82	0.042140468227424746	0.7682926829268293	0.4023602135431301
YBL063W	-1	-/-	-468.0960865020752	-24302.42139863968	82	0.042112299465240643	0.7682926829268293	0.40264119134588366
YML068W	0	0/-	-468.13936737179756	-42303.43081647158	328	0.042112299465240643	0.7682926829268293	0.40264119134588366
YDR198C	-1	-/-	-468.164434671402	-24088.62353038788	82	0.04208416833667335	0.7682926829268293	0.40292216914863727
YNL180C	0	0/-	-468.1651703119278	-38524.783171862364	328	0.04208416833667335	0.7682926829268293	0.40292216914863727
YGL013C	-1	-/-	-468.22167229652405	-24002.1426384449	82	0.04205607476635514	0.7682926829268293	0.40320314695139087
YDR013W	-1	-/-	-468.4117295742035	-24630.15671157837	82	0.042028018679119414	0.7682926829268293	0.4034841247541444
YPR051W	-1	-/-	-468.4175922870636	-25270.490581393242	82	0.042	0.7682926829268293	0.403765102556898
YIL173W	-1	-/-	-468.4245066642761	-23341.87989258766	82	0.04197201865423051	0.7682926829268293	0.40404608035965156
YGL151W	-1	-/-	-468.45906114578247	-23875.232629537582	82	0.041944074567243674	0.7682926829268293	0.40432705816240516
YML065W	-1	-/-	-468.4863739013672	-24938.35839319229	82	0.041916167664670656	0.7682926829268293	0.40460803596515876
YOR308C	-1	-/-	-468.49167227745056	-23335.805980205536	82	0.04188829787234043	0.7682926829268293	0.4048890137679123
YMR171C	0	0/-	-468.5620925426483	-40473.679837316275	328	0.04188829787234043	0.7682926829268293	0.4048890137679123
YJL019W	-1	-/-	-468.5794460773468	-25500.99373292923	82	0.04186046511627907	0.7682926829268293	0.4051699915706659
YBR210W	1	+/-	-468.6148954629898	-23529.73017704487	81	0.04249667994687915	0.7804878048780488	0.4051699915706659
YKR013W	0	0/-	-468.65044859051704	-39679.47587668896	328	0.04249667994687915	0.7804878048780488	0.4051699915706659
YGL133W	-1	-/-	-468.65129113197327	-21939.594890356064	82	0.042468480424684804	0.7804878048780488	0.4054509693734195
YJR021C	-1	-/-	-468.66951751708984	-24971.798227787018	82	0.042440318302387266	0.7804878048780488	0.40573194717617306
YHL009C	-1	-/-	-468.7023003101349	-24274.889808893204	82	0.04241219350563287	0.7804878048780488	0.40601292497892666
YDL140C	-1	-/-	-468.7151815891266	-23294.32762813568	82	0.0423841059602649	0.7804878048780488	0.40629390278168026
YDR279W	-1	-/-	-468.7626051902771	-24927.47703707218	82	0.042356055592322965	0.7804878048780488	0.4065748805844338
YJL001W	-1	-/-	-468.7668192386627	-24924.980813980103	82	0.042328042328042326	0.7804878048780488	0.4068558583871874
YDR406W	0	0/-	-468.7784569263458	-38971.44976913929	328	0.042328042328042326	0.7804878048780488	0.4068558583871874
YOR295W	-1	-/-	-468.7830526828766	-25457.551824450493	82	0.04230006609385327	0.7804878048780488	0.407136836189941
YOR017W	0	0/0	-468.7933812737465	-39782.07096251845	328	0.04230006609385327	0.7804878048780488	0.407136836189941
YNL158W	0	0/-	-468.831847846508	-41112.559796750546	328	0.04230006609385327	0.7804878048780488	0.407136836189941
YDR235W	-1	-/-	-468.85336780548096	-23735.942592144012	82	0.04227212681638045	0.7804878048780488	0.40741781399269456
YNR028W	0	0/-	-468.8574370741844	-42049.955733299255	328	0.04227212681638045	0.7804878048780488	0.40741781399269456
YFL036W	-1	-/-	-468.86122393608093	-25604.55167925358	82	0.042244224422442245	0.7804878048780488	0.40769879179544816
YFR001W	-1	-/-	-468.8995912075043	-27380.91987633705	82	0.04221635883905013	0.7804878048780488	0.40797976959820176
YHR153C	0	0/-	-468.9260356128216	-40539.85720163584	328	0.04221635883905013	0.7804878048780488	0.40797976959820176
YMR224C	-1	-/-	-469.0457227230072	-24554.516582489014	82	0.04218852999340804	0.7804878048780488	0.4082607474009553
YOR074C	-1	-/-	-469.13863825798035	-24466.901170253754	82	0.04216073781291173	0.7804878048780488	0.4085417252037089
YGL087C	-1	-/-	-469.16488885879517	-25014.567165732384	82	0.04213298222514812	0.7804878048780488	0.4088227030064625
YKL142W	0	0/0	-469.17582309246063	-44269.728540956974	328	0.04213298222514812	0.7804878048780488	0.4088227030064625
YNR026C	-1	-/-	-469.25072383880615	-24867.29030442238	82	0.042105263157894736	0.7804878048780488	0.40910368080921605
YNL221C	-1	-/-	-469.3466832637787	-25124.700354337692	82	0.042077580539119	0.7804878048780488	0.40938465861196965
YLL049W	0	0/-	-469.4396432042122	-40483.85170209408	328	0.042077580539119	0.7804878048780488	0.40938465861196965
YBR126C	-1	-/-	-469.496737241745	-26956.5877931118	82	0.04204993429697766	0.7804878048780488	0.40966563641472326
YFL001W	0	0/-	-469.5467568933964	-42667.99608442187	328	0.04204993429697766	0.7804878048780488	0.40966563641472326
YGL238W	-1	-/-	-469.5598478317261	-25822.710178375244	82	0.04202232435981615	0.7804878048780488	0.4099466142174768
YBR095C	-1	-/-	-469.6358473300934	-24371.520886421204	82	0.04199475065616798	0.7804878048780488	0.4102275920202304
YJR135W-A	-1	-/-	-469.66727590560913	-22264.353171110153	82	0.0419672131147541	0.7804878048780488	0.410508569822984
YPL133C	-1	-/-	-469.6750876903534	-24116.184235334396	82	0.04193971166448231	0.7804878048780488	0.41078954762573755
YLR199C	0	0/0	-469.6815361380577	-40746.88342821598	328	0.04193971166448231	0.7804878048780488	0.41078954762573755
YBR129C	-1	-/-	-469.7353298664093	-25360.741053819656	82	0.04191224623444663	0.7804878048780488	0.41107052542849115
YDL179W	0	0/-	-469.741093814373	-39185.71560882032	328	0.04191224623444663	0.7804878048780488	0.41107052542849115
YDL202W	0	0/-	-469.741906195879	-41349.76342341304	328	0.04191224623444663	0.7804878048780488	0.41107052542849115
YNL070W	-1	-/-	-469.7742841243744	-23348.003496408463	82	0.041884816753926704	0.7804878048780488	0.41135150323124475
YOL091W	-1	-/-	-469.8465187549591	-23732.652844190598	82	0.041857423152387184	0.7804878048780488	0.4116324810339983
YIL007C	-1	-/0	-469.8709604740143	-26512.09024810791	82	0.04183006535947712	0.7804878048780488	0.4119134588367519
YJR106W	0	0/-	-469.8963954746723	-40096.072346538305	328	0.04183006535947712	0.7804878048780488	0.4119134588367519
YHL007C	-1	-/+	-469.9140132665634	-26505.19482111931	82	0.041802743305029394	0.7804878048780488	0.4121944366395055
YNL311C	-1	-/-	-469.9222183227539	-25571.0349919796	82	0.04177545691906005	0.7804878048780488	0.41247541444225905
YOL065C	-1	-/-	-469.9347310066223	-24445.425254821777	82	0.04174820613176777	0.7804878048780488	0.41275639224501265
YAL029C	-1	-/-	-469.9403009414673	-23294.13674414158	82	0.041720990873533245	0.7804878048780488	0.41303737004776625
YPL204W	-1	-/-	-469.97212171554565	-24324.246201753616	82	0.04169381107491857	0.7804878048780488	0.4133183478505198
YGL244W	-1	-/-	-469.98250007629395	-24051.255279541016	82	0.041666666666666664	0.7804878048780488	0.4135993256532734
YDR240C	-1	-/-	-470.00994396209717	-24388.728737831116	82	0.04163955757970072	0.7804878048780488	0.413880303456027
YOR260W	-1	-/-	-470.0315371751785	-26368.696430563927	82	0.04161248374512354	0.7804878048780488	0.41416128125878054
YOR332W	-1	-/-	-470.0774531364441	-25102.072570323944	82	0.04158544509421702	0.7804878048780488	0.41444225906153415
YKL145W	-1	-/-	-470.1306643486023	-24583.02546596527	82	0.04155844155844156	0.7804878048780488	0.41472323686428775
YDR439W	-1	-/-	-470.1677134037018	-24370.380995988846	82	0.04153147306943543	0.7804878048780488	0.4150042146670413
YGR267C	-1	-/-	-470.1889922618866	-24872.512825846672	82	0.041504539559014265	0.7804878048780488	0.4152851924697949
YGL179C	0	0/-	-470.22106420993805	-41764.93472790718	328	0.041504539559014265	0.7804878048780488	0.4152851924697949
YBR004C	-1	-/-	-470.2235698699951	-23878.645139455795	82	0.04147764095917045	0.7804878048780488	0.4155661702725485
YPL164C	-1	-/-	-470.25665736198425	-26087.82939338684	82	0.04145077720207254	0.7804878048780488	0.41584714807530204
YCR079W	0	0/-	-470.2619197666645	-44312.84897580743	328	0.04145077720207254	0.7804878048780488	0.41584714807530204
YGR186W	-1	-/-	-470.2847623825073	-23947.423602104187	82	0.041423948220064725	0.7804878048780488	0.41612812587805564
YDR296W	-1	-/-	-470.3302767276764	-24145.54421067238	82	0.04139715394566624	0.7804878048780488	0.4164091036808092
YNL284C	0	0/-	-470.33112370967865	-40949.03404259682	328	0.04139715394566624	0.7804878048780488	0.4164091036808092
YEL005C	0	0/-	-470.371564745903	-43263.69232663512	328	0.04139715394566624	0.7804878048780488	0.4164091036808092
YGL083W	0	0/-	-470.47675174474716	-40903.90557637811	328	0.04139715394566624	0.7804878048780488	0.4164091036808092
YHR023W	-1	-/-	-470.65598130226135	-23633.38171863556	82	0.04137039431157078	0.7804878048780488	0.4166900814835628
YMR067C	-1	-/-	-470.6755509376526	-23781.93662428856	82	0.041343669250646	0.7804878048780488	0.4169710592863164
YLR312C-B	1	+/+	-470.71936416625977	-20304.797102451324	81	0.04196255648805681	0.7926829268292683	0.4169710592863164
YMR167W	-1	-/-	-470.78279209136963	-23753.94861316681	82	0.041935483870967745	0.7926829268292683	0.41725203708906994
YLR181C	-1	-/-	-470.8050012588501	-24894.988120794296	82	0.041908446163765316	0.7926829268292683	0.41753301489182354
YIR036C	0	0/0	-470.80846959352493	-44562.46837681532	328	0.041908446163765316	0.7926829268292683	0.41753301489182354
YER033C	0	0/-	-470.8136664927006	-42300.41258727014	328	0.041908446163765316	0.7926829268292683	0.41753301489182354
YPL268W	-1	-/-	-470.83274507522583	-24060.370371818542	82	0.04188144329896907	0.7926829268292683	0.41781399269457714
YJL090C	-1	-/-	-470.8488070964813	-23823.03313946724	82	0.04185447520927238	0.7926829268292683	0.4180949704973307
YDL192W	-1	-/-	-470.9267830848694	-26527.7506377697	82	0.04182754182754183	0.7926829268292683	0.4183759483000843
YGR152C	1	+/+	-470.9730508327484	-26124.70502769947	81	0.04244372990353698	0.8048780487804879	0.4183759483000843
YPL098C	-1	-/-	-471.0410554409027	-25197.365906476974	82	0.042416452442159386	0.8048780487804879	0.4186569261028379
YCL031C	-1	-/-	-471.0552222728729	-24485.481271505356	82	0.04238921001926782	0.8048780487804879	0.41893790390559144
YOL061W	-1	-/-	-471.0930395126343	-25651.087517499924	82	0.04236200256739409	0.8048780487804879	0.41921888170834504
YMR236W	-1	-/-	-471.10140895843506	-25109.33886027336	82	0.042334830019243104	0.8048780487804879	0.41949985951109864
YBR131W	-1	-/-	-471.10553312301636	-23683.88179397583	82	0.04230769230769231	0.8048780487804879	0.4197808373138522
YIL095W	-1	-/-	-471.1225333213806	-22853.88192677498	82	0.04228058936579116	0.8048780487804879	0.4200618151166058
YGL029W	-1	-/-	-471.135968208313	-26735.20055294037	82	0.04225352112676056	0.8048780487804879	0.4203427929193594
YJL174W	0	0/-	-471.14781779050827	-40402.13540571928	328	0.04225352112676056	0.8048780487804879	0.4203427929193594
YER040W	-1	-/-	-471.18404245376587	-23619.11775660515	82	0.04222648752399232	0.8048780487804879	0.42062377072211293
YDR475C	0	0/-	-471.22946017980576	-41491.38071769476	328	0.04222648752399232	0.8048780487804879	0.42062377072211293
YGL070C	-1	-/-	-471.27932834625244	-27024.764108657837	82	0.04219948849104859	0.8048780487804879	0.42090474852486653
YHR069C	-1	-/-	-471.3273937702179	-26712.71809363365	82	0.042172523961661344	0.8048780487804879	0.42118572632762014
YNR007C	-1	-/-	-471.35624837875366	-26775.351808547974	82	0.0421455938697318	0.8048780487804879	0.4214667041303737
YGR075C	-1	-/-	-471.36484241485596	-24183.214430093765	82	0.042118698149329926	0.8048780487804879	0.4217476819331273
YGL247W	-1	-/-	-471.3729419708252	-23956.012482583523	82	0.042091836734693876	0.8048780487804879	0.4220286597358809
YDR411C	-1	-/-	-471.397483587265	-25946.3218460083	82	0.04206500956022945	0.8048780487804879	0.42230963753863443
YNL218W	-1	-/-	-471.4065914154053	-25584.865265846252	82	0.04203821656050955	0.8048780487804879	0.42259061534138803
YBR162W-A	0	0/-	-471.4514797627926	-38490.543328762054	328	0.04203821656050955	0.8048780487804879	0.42259061534138803
YLR223C	-1	-/-	-471.45842266082764	-24453.87479043007	82	0.042011457670273714	0.8048780487804879	0.42287159314414163
YOL144W	-1	-/-	-471.5056130886078	-25500.68979907036	82	0.04198473282442748	0.8048780487804879	0.4231525709468952
YOR160W	-1	-/-	-471.5899860858917	-24008.241150856018	82	0.04195804195804196	0.8048780487804879	0.4234335487496488
YDL013W	-1	-/-	-471.6422667503357	-25252.475434541702	82	0.04193138500635324	0.8048780487804879	0.4237145265524024
YOR116C	-1	-/-	-471.67644333839417	-26293.121889829636	82	0.0419047619047619	0.8048780487804879	0.4239955043551559
YKL139W	-1	-/-	-471.68821001052856	-23792.374566078186	82	0.04187817258883249	0.8048780487804879	0.42427648215790953
YDR284C	-1	-/-	-471.7403202056885	-26738.786883831024	82	0.04185161699429296	0.8048780487804879	0.42455745996066313
YBL085W	-1	-/+	-471.7465114593506	-25217.79824924469	82	0.04182509505703422	0.8048780487804879	0.4248384377634167
YBR164C	-1	-/-	-471.75055265426636	-25475.444442987442	82	0.04179860671310956	0.8048780487804879	0.4251194155661703
[truncated: 3,961 more rows]
