# Supplementary material for: Revisiting co-expression-based automated function prediction in yeast with neural networks and updated Gene Ontology annotations
Source: PLoS One. 2026 Apr 16;21(4):e0322689. doi: 10.1371/journal.pone.0322689 (PMC13086303; doi:10.1371/journal.pone.0322689)
Supplement: S1 File — A zip file of tables in csv format containing individual genes ranked by their predicted involvement in each predicted GO term. These predictions were made by Model 1 as described in Table A of S1 Text. (ZIP) [file pone.0322689.s002.zip › GO0007124_SingleGeneRanking.csv]

Gene	Label	Annos	Score	Background Score	Num pos pairs	Precision	Recall	False Positive Rate
YBL052C	-1	-/-	-319.69671082496643	-20446.97785305977	65	0.0	0.0	0.0002796420581655481
YPL089C	-1	-/-	-322.74238753318787	-20823.364013433456	65	0.0	0.0	0.0005592841163310962
YOR233W	-1	-/-	-322.80717277526855	-21241.174788951874	65	0.0	0.0	0.0008389261744966443
YLR337C	-1	-/-	-323.00091910362244	-20033.881301879883	65	0.0	0.0	0.0011185682326621924
YCL026C-B	0	0/-	-328.3798983693123	-33280.751340702176	260	0.0	0.0	0.0011185682326621924
YKL038W	-1	-/-	-329.0221483707428	-21238.04154753685	65	0.0	0.0	0.0013982102908277406
YKL101W	-1	-/-	-329.23521089553833	-20421.58669257164	65	0.0	0.0	0.0016778523489932886
YMR070W	-1	-/-	-329.45156145095825	-21273.42575621605	65	0.0	0.0	0.0019574944071588368
YDR043C	1	+/+	-330.62078642845154	-21766.03786945343	64	0.125	0.015384615384615385	0.0019574944071588368
YOR132W	-1	-/-	-332.4915351867676	-22563.415107011795	65	0.1111111111111111	0.015384615384615385	0.0022371364653243847
YGR014W	-1	-/-	-332.53840351104736	-20733.701496839523	65	0.1	0.015384615384615385	0.0025167785234899327
YOR048C	-1	-/-	-332.7999732494354	-21346.247225046158	65	0.09090909090909091	0.015384615384615385	0.002796420581655481
YDR516C	-1	-/-	-333.15620732307434	-20633.9368994236	65	0.08333333333333333	0.015384615384615385	0.003076062639821029
YKL189W	-1	-/-	-333.66651821136475	-21251.949029564857	65	0.07692307692307693	0.015384615384615385	0.003355704697986577
YBL011W	-1	-/-	-334.81053829193115	-20958.58828687668	65	0.07142857142857142	0.015384615384615385	0.003635346756152125
YOR330C	-1	-/-	-335.14483284950256	-20764.14291393757	65	0.06666666666666667	0.015384615384615385	0.0039149888143176735
YCR058C	-1	-/-	-335.49146699905396	-18637.95622229576	65	0.0625	0.015384615384615385	0.0041946308724832215
YCL014W	-1	-/-	-335.88356471061707	-21111.0951526165	65	0.058823529411764705	0.015384615384615385	0.0044742729306487695
YMR207C	-1	-/-	-336.11989283561707	-20571.475270986557	65	0.05555555555555555	0.015384615384615385	0.0047539149888143175
YDR309C	-1	-/-	-336.29311633110046	-20497.724660873413	65	0.05263157894736842	0.015384615384615385	0.0050335570469798654
YOR256C	-1	-/-	-336.95294761657715	-21529.942977547646	65	0.05	0.015384615384615385	0.005313199105145414
YLR240W	-1	-/-	-337.199077129364	-22332.813291549683	65	0.047619047619047616	0.015384615384615385	0.005592841163310962
YMR104C	-1	-/-	-337.3062946796417	-22052.05405855179	65	0.045454545454545456	0.015384615384615385	0.00587248322147651
YMR109W	-1	-/-	-337.5590898990631	-20861.385446548462	65	0.043478260869565216	0.015384615384615385	0.006152125279642058
YGR166W	-1	-/-	-337.59628200531006	-21137.33625769615	65	0.041666666666666664	0.015384615384615385	0.006431767337807606
YDR141C	-1	-/-	-337.7349398136139	-20893.48264503479	65	0.04	0.015384615384615385	0.006711409395973154
YMR029C	-1	-/-	-337.7360165119171	-21227.00974369049	65	0.038461538461538464	0.015384615384615385	0.006991051454138702
YBR286W	-1	-/0	-338.0610508918762	-21115.419989585876	65	0.037037037037037035	0.015384615384615385	0.00727069351230425
YJL021C	-1	-/-	-338.55492210388184	-19851.798703193665	65	0.03571428571428571	0.015384615384615385	0.007550335570469799
YNL098C	1	+/+	-339.13835883140564	-20902.010668039322	64	0.06896551724137931	0.03076923076923077	0.007550335570469799
YDR457W	-1	-/-	-339.18158435821533	-20609.246876478195	65	0.06666666666666667	0.03076923076923077	0.007829977628635347
YOR275C	-1	-/-	-339.4809627532959	-22189.937077760696	65	0.06451612903225806	0.03076923076923077	0.008109619686800894
YGL046W	-1	-/-	-340.325044631958	-19609.902978658676	65	0.0625	0.03076923076923077	0.008389261744966443
YOL060C	-1	-/-	-340.44067430496216	-21621.046553850174	65	0.06060606060606061	0.03076923076923077	0.008668903803131992
YJL020C	-1	-/-	-340.5623323917389	-22387.922065496445	65	0.058823529411764705	0.03076923076923077	0.008948545861297539
YDR200C	-1	-/-	-340.7041451931	-21640.37070274353	65	0.05714285714285714	0.03076923076923077	0.009228187919463088
YGR213C	-1	-/0	-340.916481256485	-21507.199372053146	65	0.05555555555555555	0.03076923076923077	0.009507829977628635
YCR055C	-1	-/-	-340.9769477844238	-19731.834590792656	65	0.05405405405405406	0.03076923076923077	0.009787472035794184
YBR100W	-1	-/-	-341.2345390319824	-19755.765755176544	65	0.05263157894736842	0.03076923076923077	0.010067114093959731
YOR208W	-1	-/-	-341.98987913131714	-20635.578781843185	65	0.05128205128205128	0.03076923076923077	0.01034675615212528
YLR256W	-1	-/-	-342.3505206108093	-21162.041808128357	65	0.05	0.03076923076923077	0.010626398210290829
YDR301W	-1	-/-	-342.35967206954956	-21359.627650260925	65	0.04878048780487805	0.03076923076923077	0.010906040268456376
YBR135W	-1	-/-	-342.6626386642456	-20943.62975168228	65	0.047619047619047616	0.03076923076923077	0.011185682326621925
YLR190W	-1	-/-	-343.0186915397644	-21918.534621477127	65	0.046511627906976744	0.03076923076923077	0.011465324384787472
YIL097W	-1	-/-	-343.09620666503906	-23832.06384205818	65	0.045454545454545456	0.03076923076923077	0.01174496644295302
YIL119C	-1	-/-	-343.15564012527466	-21018.739113092422	65	0.044444444444444446	0.03076923076923077	0.012024608501118568
YOR140W	-1	-/-	-343.28169417381287	-20810.48596906662	65	0.043478260869565216	0.03076923076923077	0.012304250559284116
YOR054C	-1	-/-	-343.3581988811493	-21473.710340499878	65	0.0425531914893617	0.03076923076923077	0.012583892617449664
YDR490C	-1	-/-	-343.3930416107178	-21430.32850408554	65	0.041666666666666664	0.03076923076923077	0.012863534675615212
YER109C	1	+/-	-343.97806084156036	-21483.18396484852	64	0.061224489795918366	0.046153846153846156	0.012863534675615212
YPL270W	-1	-/-	-344.0651717185974	-22071.777198791504	65	0.06	0.046153846153846156	0.013143176733780761
YPL269W	-1	-/-	-344.10723757743835	-22291.988364219666	65	0.058823529411764705	0.046153846153846156	0.013422818791946308
YKR089C	-1	-/-	-344.322607755661	-22339.983281850815	65	0.057692307692307696	0.046153846153846156	0.013702460850111857
YNL047C	-1	-/-	-344.66206336021423	-21519.486431837082	65	0.05660377358490566	0.046153846153846156	0.013982102908277404
YDR409W	-1	-/-	-344.7116675376892	-20962.140181541443	65	0.05555555555555555	0.046153846153846156	0.014261744966442953
YPL255W	-1	-/-	-344.8324601650238	-20698.776545763016	65	0.05454545454545454	0.046153846153846156	0.0145413870246085
YGR229C	-1	-/-	-344.864542722702	-23014.819528102875	65	0.05357142857142857	0.046153846153846156	0.01482102908277405
YDR358W	-1	-/-	-344.8815116882324	-24577.71785569191	65	0.05263157894736842	0.046153846153846156	0.015100671140939598
YIL159W	-1	-/-	-345.1747534275055	-21717.45438694954	65	0.05172413793103448	0.046153846153846156	0.015380313199105145
YDL035C	1	+/+	-345.2839901447296	-21549.310114383698	64	0.06779661016949153	0.06153846153846154	0.015380313199105145
YER027C	-1	-/+	-345.3751337528229	-20995.973659276962	65	0.06666666666666667	0.06153846153846154	0.015659955257270694
YBL047C	-1	-/-	-345.65055084228516	-21602.606028556824	65	0.06557377049180328	0.06153846153846154	0.015939597315436243
YJR091C	-1	-/-	-345.8415825366974	-21988.441551923752	65	0.06451612903225806	0.06153846153846154	0.01621923937360179
YER035W	-1	-/-	-345.90143871307373	-22134.167402744293	65	0.06349206349206349	0.06153846153846154	0.016498881431767337
YDR079C-A	-1	-/-	-346.0189127922058	-20255.725049972534	65	0.0625	0.06153846153846154	0.016778523489932886
YDR356W	-1	-/-	-346.04245805740356	-21657.542956590652	65	0.06153846153846154	0.06153846153846154	0.017058165548098435
YDR303C	-1	-/-	-346.2368698120117	-22236.76144528389	65	0.06060606060606061	0.06153846153846154	0.017337807606263984
YBR059C	-1	-/-	-346.6794559955597	-21747.885052204132	65	0.05970149253731343	0.06153846153846154	0.01761744966442953
YPL049C	-1	-/+	-346.6934666633606	-21875.630584955215	65	0.058823529411764705	0.06153846153846154	0.017897091722595078
YIL105C	-1	-/-	-347.54134035110474	-22021.15043234825	65	0.057971014492753624	0.06153846153846154	0.018176733780760627
YDR027C	-1	-/-	-347.56658148765564	-21595.55154323578	65	0.05714285714285714	0.06153846153846154	0.018456375838926176
YHR079C-B	-1	-/-	-347.6841707229614	-19851.920514583588	65	0.056338028169014086	0.06153846153846154	0.01873601789709172
YOL112W	-1	-/-	-347.8741204738617	-21576.54754757881	65	0.05555555555555555	0.06153846153846154	0.01901565995525727
YER054C	-1	-/0	-347.9133303165436	-22718.678681373596	65	0.0547945205479452	0.06153846153846154	0.01929530201342282
YBL014C	-1	-/-	-347.97429895401	-21713.79564332962	65	0.05405405405405406	0.06153846153846154	0.019574944071588368
YBL051C	-1	-/-	-348.095760345459	-21211.381191968918	65	0.05333333333333334	0.06153846153846154	0.019854586129753916
YJL207C	-1	-/-	-348.1609604358673	-21081.21062064171	65	0.05263157894736842	0.06153846153846154	0.020134228187919462
YOR035C	-1	-/-	-348.1655902862549	-22966.42946267128	65	0.05194805194805195	0.06153846153846154	0.02041387024608501
YLR067C	-1	-/-	-348.43451046943665	-20959.339908123016	65	0.05128205128205128	0.06153846153846154	0.02069351230425056
YJR065C	-1	-/-	-348.83454966545105	-22299.422449588776	65	0.05063291139240506	0.06153846153846154	0.02097315436241611
YMR092C	-1	-/-	-348.8785972595215	-22235.860330581665	65	0.05	0.06153846153846154	0.021252796420581657
YDR207C	-1	-/+	-349.0692915916443	-21699.20861697197	65	0.04938271604938271	0.06153846153846154	0.021532438478747203
YCL051W	-1	-/-	-349.4786128997803	-21582.673903942108	65	0.04878048780487805	0.06153846153846154	0.02181208053691275
YEL061C	-1	-/-	-349.48768854141235	-21750.072588920593	65	0.04819277108433735	0.06153846153846154	0.0220917225950783
YDL113C	-1	-/-	-349.90333795547485	-22798.355498075485	65	0.047619047619047616	0.06153846153846154	0.02237136465324385
YCR084C	-1	-/-	-350.0266363620758	-22400.310276269913	65	0.047058823529411764	0.06153846153846154	0.022651006711409395
YOR014W	-1	-/-	-350.32440209388733	-21670.160888195038	65	0.046511627906976744	0.06153846153846154	0.022930648769574943
YBL005W	-1	-/-	-350.4537010192871	-21458.192510843277	65	0.04597701149425287	0.06153846153846154	0.023210290827740492
YNL020C	-1	-/-	-350.5845899581909	-21474.842193841934	65	0.045454545454545456	0.06153846153846154	0.02348993288590604
YFR029W	-1	-/-	-350.77818870544434	-21392.191501379013	65	0.0449438202247191	0.06153846153846154	0.02376957494407159
YDR477W	1	+/+	-350.7994451522827	-22123.333989858627	64	0.05555555555555555	0.07692307692307693	0.02376957494407159
YIL154C	-1	-/-	-350.87503933906555	-21232.543424129486	65	0.054945054945054944	0.07692307692307693	0.024049217002237135
YCR088W	-1	-/-	-350.90951442718506	-21797.204920768738	65	0.05434782608695652	0.07692307692307693	0.024328859060402684
YDR110W	-1	-/-	-351.1188495159149	-22985.715450286865	65	0.053763440860215055	0.07692307692307693	0.024608501118568233
YKR095W-A	-1	-/-	-351.1211824417114	-20244.07052373886	65	0.05319148936170213	0.07692307692307693	0.024888143176733782
YGL208W	-1	-/+	-351.37655305862427	-23305.01944088936	65	0.05263157894736842	0.07692307692307693	0.025167785234899327
YFR013W	-1	-/-	-351.4631624221802	-21497.432428598404	65	0.052083333333333336	0.07692307692307693	0.025447427293064876
YCR029C-A	0	0/-	-351.75035071372986	-34601.956154853106	260	0.052083333333333336	0.07692307692307693	0.025447427293064876
YGR143W	-1	-/-	-351.95506167411804	-22563.173701763153	65	0.05154639175257732	0.07692307692307693	0.025727069351230425
YBL071W-A	-1	-/-	-352.11504769325256	-20296.20366501808	65	0.05102040816326531	0.07692307692307693	0.026006711409395974
YDL130W-A	-1	-/0	-352.1918852329254	-21760.431005001068	65	0.050505050505050504	0.07692307692307693	0.026286353467561523
YNL293W	-1	-/-	-352.25799226760864	-22114.287284851074	65	0.05	0.07692307692307693	0.026565995525727068
YKL204W	-1	-/-	-352.3970444202423	-22214.52561569214	65	0.04950495049504951	0.07692307692307693	0.026845637583892617
YAL028W	0	0/-	-352.44449788331985	-37211.02538949251	260	0.04950495049504951	0.07692307692307693	0.026845637583892617
YNR044W	-1	-/-	-352.46723437309265	-22318.497993946075	65	0.049019607843137254	0.07692307692307693	0.027125279642058166
YLR371W	-1	-/-	-352.5481505393982	-21611.979630947113	65	0.04854368932038835	0.07692307692307693	0.027404921700223715
YKL168C	0	0/-	-352.6367141008377	-38011.809211850166	260	0.04854368932038835	0.07692307692307693	0.027404921700223715
YNL223W	-1	-/-	-352.66316175460815	-23070.023297786713	65	0.04807692307692308	0.07692307692307693	0.027684563758389263
YMR266W	-1	-/-	-352.67554473876953	-21367.227922916412	65	0.047619047619047616	0.07692307692307693	0.02796420581655481
YPL179W	-1	-/-	-352.68981432914734	-21951.17994260788	65	0.04716981132075472	0.07692307692307693	0.028243847874720358
YNL323W	-1	-/-	-352.7007908821106	-20651.913697719574	65	0.04672897196261682	0.07692307692307693	0.028523489932885907
YGR070W	-1	-/-	-352.72549414634705	-22219.374436855316	65	0.046296296296296294	0.07692307692307693	0.028803131991051455
YBR030W	-1	-/-	-352.80295038223267	-22307.94704580307	65	0.045871559633027525	0.07692307692307693	0.029082774049217
YKR061W	-1	-/-	-353.0716712474823	-21002.56700181961	65	0.045454545454545456	0.07692307692307693	0.02936241610738255
YDL022W	-1	-/-	-353.1835060119629	-22111.23687338829	65	0.04504504504504504	0.07692307692307693	0.0296420581655481
YMR232W	-1	-/-	-353.1924648284912	-21821.963086128235	65	0.044642857142857144	0.07692307692307693	0.029921700223713647
YML051W	-1	-/-	-353.2167377471924	-21730.460140943527	65	0.04424778761061947	0.07692307692307693	0.030201342281879196
YER125W	-1	-/-	-353.4759473800659	-22164.57021355629	65	0.043859649122807015	0.07692307692307693	0.03048098434004474
YIR023W	-1	-/-	-353.6191952228546	-22314.503255844116	65	0.043478260869565216	0.07692307692307693	0.03076062639821029
YLR380W	-1	-/-	-353.8654565811157	-22207.23762845993	65	0.04310344827586207	0.07692307692307693	0.03104026845637584
YCR047C	-1	-/-	-354.2809958457947	-21924.079864263535	65	0.042735042735042736	0.07692307692307693	0.03131991051454139
YGR134W	-1	-/-	-354.3326849937439	-22302.3001639843	65	0.0423728813559322	0.07692307692307693	0.03159955257270693
YBR126C	-1	-/-	-354.41563725471497	-23041.76076388359	65	0.04201680672268908	0.07692307692307693	0.031879194630872486
YER088C	-1	-/-	-354.55956768989563	-22116.331884622574	65	0.041666666666666664	0.07692307692307693	0.03215883668903803
YPL084W	-1	-/-	-354.61264991760254	-22616.607726335526	65	0.04132231404958678	0.07692307692307693	0.03243847874720358
YOR025W	-1	-/-	-354.74210476875305	-21330.509293556213	65	0.040983606557377046	0.07692307692307693	0.03271812080536913
YDR331W	-1	-/-	-354.790406703949	-22435.008252859116	65	0.04065040650406504	0.07692307692307693	0.032997762863534674
YJL056C	-1	-/-	-354.82061982154846	-21639.40226459503	65	0.04032258064516129	0.07692307692307693	0.03327740492170023
YDL247W	-1	-/-	-355.1155593395233	-21950.095068454742	65	0.04	0.07692307692307693	0.03355704697986577
YBR043C	-1	-/-	-355.1221606731415	-22529.416095614433	65	0.03968253968253968	0.07692307692307693	0.03383668903803132
YCL003W	-1	-/-	-355.1575074195862	-20121.08259409666	65	0.03937007874015748	0.07692307692307693	0.03411633109619687
YJL018W	-1	-/-	-355.1920590400696	-20509.788127481937	65	0.0390625	0.07692307692307693	0.034395973154362415
YNR060W	-1	-/-	-355.3244996070862	-21687.029205322266	65	0.03875968992248062	0.07692307692307693	0.03467561521252797
YJL198W	-1	-/-	-355.5485990047455	-23679.165191173553	65	0.038461538461538464	0.07692307692307693	0.03495525727069351
YDR159W	-1	-/-	-355.7415814399719	-22072.710005044937	65	0.03816793893129771	0.07692307692307693	0.03523489932885906
YDR507C	-1	-/-	-355.8149998188019	-22226.413320302963	65	0.03787878787878788	0.07692307692307693	0.03551454138702461
YJL012C-A	-1	-/-	-356.0886855125427	-19984.773160010576	65	0.03759398496240601	0.07692307692307693	0.035794183445190156
YBR086C	-1	-/-	-356.2273414134979	-21962.63907289505	65	0.03731343283582089	0.07692307692307693	0.03607382550335571
YLL018C-A	-1	-/-	-356.29520177841187	-21250.84853386879	65	0.037037037037037035	0.07692307692307693	0.036353467561521254
YNR047W	-1	-/-	-356.3362081050873	-22422.468336820602	65	0.03676470588235294	0.07692307692307693	0.0366331096196868
YBR049C	-1	-/-	-356.3603239059448	-22026.102733135223	65	0.0364963503649635	0.07692307692307693	0.03691275167785235
YIL044C	-1	-/-	-356.39211916923523	-22460.63799548149	65	0.036231884057971016	0.07692307692307693	0.0371923937360179
YMR237W	-1	-/-	-356.4215295314789	-22529.2165517807	65	0.03597122302158273	0.07692307692307693	0.03747203579418344
YDR255C	-1	-/-	-356.4790053367615	-23045.52434682846	65	0.03571428571428571	0.07692307692307693	0.037751677852348994
YLR135W	-1	-/-	-356.4847984313965	-21821.767961740494	65	0.03546099290780142	0.07692307692307693	0.03803131991051454
YHR084W	1	+/+	-356.6267719268799	-22008.199787139893	64	0.04225352112676056	0.09230769230769231	0.03803131991051454
YKR068C	-1	-/-	-356.7738416194916	-22267.894394159317	65	0.04195804195804196	0.09230769230769231	0.03831096196868009
YGL233W	-1	-/-	-356.8359739780426	-21969.86808848381	65	0.041666666666666664	0.09230769230769231	0.03859060402684564
YGL014W	-1	-/-	-357.00541591644287	-22303.316081047058	65	0.041379310344827586	0.09230769230769231	0.03887024608501118
YGL092W	-1	-/-	-357.02090311050415	-21732.645082712173	65	0.0410958904109589	0.09230769230769231	0.039149888143176735
YEL041W	-1	-/-	-357.0796456336975	-22370.144104719162	65	0.04081632653061224	0.09230769230769231	0.03942953020134228
YGR170W	-1	-/-	-357.1093156337738	-21675.3962392807	65	0.04054054054054054	0.09230769230769231	0.03970917225950783
YDR523C	-1	-/-	-357.2446427345276	-20744.614804029465	65	0.040268456375838924	0.09230769230769231	0.03998881431767338
YCR091W	-1	-/-	-357.30218982696533	-22693.429552316666	65	0.04	0.09230769230769231	0.040268456375838924
YGL175C	-1	-/-	-357.3735423088074	-21965.717779636383	65	0.039735099337748346	0.09230769230769231	0.040548098434004476
YLR201C	-1	-/0	-357.6047410964966	-22230.361528635025	65	0.039473684210526314	0.09230769230769231	0.04082774049217002
YDR451C	-1	-/-	-357.6611633300781	-21977.216787338257	65	0.0392156862745098	0.09230769230769231	0.041107382550335574
YKL112W	-1	-/-	-357.80105924606323	-23247.18780684471	65	0.03896103896103896	0.09230769230769231	0.04138702460850112
YDR295C	-1	-/-	-357.9720883369446	-21701.922384023666	65	0.03870967741935484	0.09230769230769231	0.041666666666666664
YHR165C	-1	-/-	-358.0501310825348	-21863.265340328217	65	0.038461538461538464	0.09230769230769231	0.04194630872483222
YNL053W	-1	-/-	-358.09411549568176	-22584.816374778748	65	0.03821656050955414	0.09230769230769231	0.04222595078299776
YCL005W-A	-1	-/-	-358.1019320487976	-20609.05918121338	65	0.0379746835443038	0.09230769230769231	0.042505592841163314
YDR389W	-1	-/-	-358.13269996643066	-22378.951630830765	65	0.03773584905660377	0.09230769230769231	0.04278523489932886
YHR206W	-1	-/-	-358.1563801765442	-21626.001148939133	65	0.0375	0.09230769230769231	0.043064876957494405
YDL231C	-1	-/-	-358.21209955215454	-22357.68456220627	65	0.037267080745341616	0.09230769230769231	0.04334451901565996
YDR479C	-1	-/-	-358.22995495796204	-23737.431614637375	65	0.037037037037037035	0.09230769230769231	0.0436241610738255
YML052W	-1	-/-	-358.25457644462585	-21873.630902647972	65	0.03680981595092025	0.09230769230769231	0.04390380313199105
YKR003W	-1	-/-	-358.4474980831146	-22729.924486398697	65	0.036585365853658534	0.09230769230769231	0.0441834451901566
YNL164C	-1	-/-	-358.49783420562744	-22686.81329703331	65	0.03636363636363636	0.09230769230769231	0.044463087248322146
YGR083C	-1	-/-	-358.5690152645111	-23574.74717783928	65	0.03614457831325301	0.09230769230769231	0.0447427293064877
YFL035C-B	0	0/-	-358.72394478321075	-35140.06347942352	260	0.03614457831325301	0.09230769230769231	0.0447427293064877
YMR068W	-1	-/-	-358.72619366645813	-22535.389273881912	65	0.03592814371257485	0.09230769230769231	0.045022371364653244
YGL251C	-1	-/-	-358.92361855506897	-21376.84019255638	65	0.03571428571428571	0.09230769230769231	0.04530201342281879
YDR143C	-1	-/-	-358.9758126735687	-22485.55614423752	65	0.03550295857988166	0.09230769230769231	0.04558165548098434
YPL258C	-1	-/-	-359.10003900527954	-22569.258517742157	65	0.03529411764705882	0.09230769230769231	0.04586129753914989
YDL154W	-1	-/-	-359.12064576148987	-22080.363014936447	65	0.03508771929824561	0.09230769230769231	0.04614093959731544
YOR290C	-1	-/-	-359.1577637195587	-21594.729061841965	65	0.03488372093023256	0.09230769230769231	0.046420581655480984
YPL140C	-1	-/-	-359.1753737926483	-22560.262541532516	65	0.03468208092485549	0.09230769230769231	0.04670022371364653
YDR320C-A	-1	-/-	-359.3077349662781	-20947.514239788055	65	0.034482758620689655	0.09230769230769231	0.04697986577181208
YMR149W	-1	-/-	-359.35615253448486	-22538.06338787079	65	0.03428571428571429	0.09230769230769231	0.04725950782997763
YBR280C	-1	-/-	-359.3581621646881	-24348.687020421028	65	0.03409090909090909	0.09230769230769231	0.04753914988814318
YDL038C	-1	-/0	-359.4490165710449	-20401.902189016342	65	0.03389830508474576	0.09230769230769231	0.047818791946308725
YLL038C	-1	-/-	-359.4625916481018	-20723.724561452866	65	0.033707865168539325	0.09230769230769231	0.04809843400447427
YIL017W	-1	-/-	-359.58383798599243	-20760.356365680695	65	0.0335195530726257	0.09230769230769231	0.04837807606263982
YHR016C	-1	-/-	-359.6130917072296	-24461.11531352997	65	0.03333333333333333	0.09230769230769231	0.04865771812080537
YDL134C	-1	-/-	-359.6374351978302	-22368.955186367035	65	0.03314917127071823	0.09230769230769231	0.04893736017897092
YNL103W	-1	-/-	-359.6949300765991	-22180.986468076706	65	0.03296703296703297	0.09230769230769231	0.049217002237136466
YOL138C	-1	-/-	-359.90548062324524	-22824.314526319504	65	0.03278688524590164	0.09230769230769231	0.04949664429530201
YBR112C	-1	-/-	-359.9299454689026	-21621.85837483406	65	0.03260869565217391	0.09230769230769231	0.049776286353467564
YGL133W	-1	-/-	-359.99491596221924	-21154.06366968155	65	0.032432432432432434	0.09230769230769231	0.05005592841163311
YKR004C-A	0	0/-	-360.07653230428696	-34993.41091657337	260	0.032432432432432434	0.09230769230769231	0.05005592841163311
YFL018W-A	-1	-/-	-360.11853551864624	-20253.971801042557	65	0.03225806451612903	0.09230769230769231	0.050335570469798654
YNL299W	-1	-/-	-360.1616131067276	-23061.60380923748	65	0.03208556149732621	0.09230769230769231	0.05061521252796421
YDL195W	-1	-/-	-360.1618585586548	-22186.88175201416	65	0.031914893617021274	0.09230769230769231	0.05089485458612975
YGR119C	-1	-/-	-360.1813154220581	-22546.330075263977	65	0.031746031746031744	0.09230769230769231	0.051174496644295304
YPL161C	-1	-/-	-360.24365639686584	-22639.952531576157	65	0.031578947368421054	0.09230769230769231	0.05145413870246085
YDR398W	-1	-/-	-360.2684426307678	-23782.75708246231	65	0.031413612565445025	0.09230769230769231	0.051733780760626395
YGR281W	-1	-/-	-360.31095337867737	-21569.872707128525	65	0.03125	0.09230769230769231	0.05201342281879195
YOR086C	0	0/-	-360.3807655572891	-37011.0068539381	260	0.03125	0.09230769230769231	0.05201342281879195
YJR044C	-1	-/-	-360.3868944644928	-22943.17749094963	65	0.031088082901554404	0.09230769230769231	0.05229306487695749
YCL027C-A	0	0/-	-360.38978123664856	-35685.723656348884	260	0.031088082901554404	0.09230769230769231	0.05229306487695749
YJL082W	0	0/-	-360.39836859703064	-38932.705591350794	260	0.031088082901554404	0.09230769230769231	0.05229306487695749
YKL062W	-1	-/-	-360.4266176223755	-22325.92377591133	65	0.030927835051546393	0.09230769230769231	0.052572706935123045
YBL079W	-1	-/-	-360.48153018951416	-22855.217399835587	65	0.03076923076923077	0.09230769230769231	0.05285234899328859
YDR231C	-1	-/-	-360.5783746242523	-22570.196479320526	65	0.030612244897959183	0.09230769230769231	0.053131991051454136
YNL188W	-1	-/-	-360.7024574279785	-22586.746598482132	65	0.030456852791878174	0.09230769230769231	0.05341163310961969
YDL019C	-1	-/-	-360.80942964553833	-22796.771908283234	65	0.030303030303030304	0.09230769230769231	0.053691275167785234
YOL004W	-1	-/-	-360.83956122398376	-21880.795677900314	65	0.03015075376884422	0.09230769230769231	0.053970917225950786
YKL176C	-1	-/-	-360.89320254325867	-22142.671384096146	65	0.03	0.09230769230769231	0.05425055928411633
YPL171C	-1	-/0	-360.96605110168457	-21568.128016471863	65	0.029850746268656716	0.09230769230769231	0.05453020134228188
YPL123C	-1	-/-	-361.00139117240906	-24513.12233018875	65	0.0297029702970297	0.09230769230769231	0.05480984340044743
YKL085W	-1	-/-	-361.06954050064087	-23038.003861665726	65	0.029556650246305417	0.09230769230769231	0.055089485458612975
YPL176C	-1	-/-	-361.0966808795929	-21619.36896967888	65	0.029411764705882353	0.09230769230769231	0.05536912751677853
YDR208W	-1	-/-	-361.0975685119629	-22768.770850896835	65	0.02926829268292683	0.09230769230769231	0.05564876957494407
YGR116W	-1	-/-	-361.1180429458618	-21746.290710687637	65	0.02912621359223301	0.09230769230769231	0.05592841163310962
YPL023C	0	0/0	-361.19045227766037	-36899.675484359264	260	0.02912621359223301	0.09230769230769231	0.05592841163310962
YPR068C	-1	-/-	-361.2678837776184	-22053.739835977554	65	0.028985507246376812	0.09230769230769231	0.05620805369127517
YLR020C	-1	-/-	-361.2801151275635	-23674.70933842659	65	0.028846153846153848	0.09230769230769231	0.056487695749440715
YDR150W	-1	-/-	-361.35399436950684	-22875.46332383156	65	0.028708133971291867	0.09230769230769231	0.05676733780760626
YER105C	-1	-/-	-361.50438809394836	-22442.360877990723	65	0.02857142857142857	0.09230769230769231	0.05704697986577181
YAL013W	-1	-/-	-361.54902935028076	-21522.78003692627	65	0.02843601895734597	0.09230769230769231	0.05732662192393736
YOR313C	-1	-/-	-361.5558066368103	-21953.70806837082	65	0.02830188679245283	0.09230769230769231	0.05760626398210291
YCR033W	-1	-/-	-361.59331917762756	-22321.267826080322	65	0.028169014084507043	0.09230769230769231	0.057885906040268456
YKL178C	-1	-/-	-361.65928649902344	-22047.908636569977	65	0.028037383177570093	0.09230769230769231	0.058165548098434
YNL027W	-1	-/-	-361.7253725528717	-23051.271423101425	65	0.027906976744186046	0.09230769230769231	0.058445190156599554
YKL158W	0	0/0	-361.72858333587646	-36093.513822078705	260	0.027906976744186046	0.09230769230769231	0.058445190156599554
YML004C	-1	-/-	-361.75738048553467	-23764.43354535103	65	0.027777777777777776	0.09230769230769231	0.0587248322147651
YNL271C	1	+/-	-361.82633233070374	-22296.630306005478	64	0.03225806451612903	0.1076923076923077	0.0587248322147651
YKL199C	0	0/-	-361.8687561750412	-35631.13031348586	260	0.03225806451612903	0.1076923076923077	0.0587248322147651
YDL224C	-1	-/-	-361.8769233226776	-22452.302741765976	65	0.03211009174311927	0.1076923076923077	0.05900447427293065
YNL197C	1	+/+	-362.01865887641907	-22901.42760705948	64	0.0365296803652968	0.12307692307692308	0.05900447427293065
YIL126W	-1	-/-	-362.05704832077026	-22294.60353064537	65	0.03636363636363636	0.12307692307692308	0.0592841163310962
YNR059W	-1	-/-	-362.12562704086304	-22201.549021720886	65	0.03619909502262444	0.12307692307692308	0.05956375838926174
YJR126C	-1	-/-	-362.25363540649414	-22397.733043432236	65	0.036036036036036036	0.12307692307692308	0.059843400447427295
YIL073C	-1	-/-	-362.4043779373169	-22259.070159077644	65	0.03587443946188341	0.12307692307692308	0.06012304250559284
YKL138C-A	-1	-/-	-362.5210075378418	-20787.054635047913	65	0.03571428571428571	0.12307692307692308	0.06040268456375839
YKL097W-A	0	0/-	-362.5460033416748	-35359.67365318537	260	0.03571428571428571	0.12307692307692308	0.06040268456375839
YBR218C	-1	-/-	-362.63614416122437	-22169.304826021194	65	0.035555555555555556	0.12307692307692308	0.06068232662192394
YLR399C	-1	-/-	-362.6658480167389	-21755.97307753563	65	0.035398230088495575	0.12307692307692308	0.06096196868008948
YDR388W	-1	-/-	-362.8109059333801	-23264.00104022026	65	0.03524229074889868	0.12307692307692308	0.061241610738255035
YCR035C	-1	-/-	-362.8265597820282	-23433.9613199234	65	0.03508771929824561	0.12307692307692308	0.06152125279642058
YKR099W	-1	-/-	-362.9490599632263	-22056.061938524246	65	0.034934497816593885	0.12307692307692308	0.06180089485458613
YGR270W	-1	-/-	-362.9502663612366	-23200.539895534515	65	0.034782608695652174	0.12307692307692308	0.06208053691275168
YNL297C	-1	-/-	-362.9828100204468	-21356.90043616295	65	0.03463203463203463	0.12307692307692308	0.062360178970917224
YPL174C	-1	-/-	-363.05596590042114	-21789.59768819809	65	0.034482758620689655	0.12307692307692308	0.06263982102908278
YGR249W	-1	-/+	-363.08543491363525	-22202.38934826851	65	0.034334763948497854	0.12307692307692308	0.06291946308724833
YHL034C	-1	-/0	-363.0990514755249	-22700.290102481842	65	0.03418803418803419	0.12307692307692308	0.06319910514541387
YPL253C	-1	-/-	-363.10870695114136	-22940.86233663559	65	0.03404255319148936	0.12307692307692308	0.06347874720357942
YDR021W	-1	-/-	-363.137464761734	-23751.920271873474	65	0.03389830508474576	0.12307692307692308	0.06375838926174497
YGR218W	-1	-/-	-363.18503165245056	-21778.05026435852	65	0.03375527426160337	0.12307692307692308	0.06403803131991051
YGL003C	-1	-/-	-363.19867157936096	-21973.281399011612	65	0.03361344537815126	0.12307692307692308	0.06431767337807606
YLR309C	-1	-/-	-363.21285486221313	-23234.614706277847	65	0.03347280334728033	0.12307692307692308	0.06459731543624161
YOR355W	-1	-/-	-363.2296221256256	-22110.463714122772	65	0.03333333333333333	0.12307692307692308	0.06487695749440715
YER051W	-1	-/-	-363.294650554657	-21382.71228313446	65	0.03319502074688797	0.12307692307692308	0.0651565995525727
YNR031C	-1	-/-	-363.31639528274536	-22289.739176273346	65	0.03305785123966942	0.12307692307692308	0.06543624161073826
YJL081C	-1	-/-	-363.3889353275299	-22652.81455898285	65	0.03292181069958848	0.12307692307692308	0.06571588366890381
YGL252C	-1	-/-	-363.4012658596039	-22866.737379550934	65	0.03278688524590164	0.12307692307692308	0.06599552572706935
YER056C	-1	-/-	-363.48317527770996	-23543.394587516785	65	0.0326530612244898	0.12307692307692308	0.0662751677852349
YMR284W	-1	-/-	-363.5509760379791	-22564.780299901962	65	0.032520325203252036	0.12307692307692308	0.06655480984340045
YIL034C	-1	-/-	-363.5640926361084	-22958.402629375458	65	0.032388663967611336	0.12307692307692308	0.06683445190156599
YNL267W	-1	-/-	-363.58999967575073	-22380.97019481659	65	0.03225806451612903	0.12307692307692308	0.06711409395973154
YNL078W	-1	-/-	-363.59356141090393	-21197.284549236298	65	0.0321285140562249	0.12307692307692308	0.0673937360178971
YPL259C	-1	-/-	-363.650253534317	-21711.77202153206	65	0.032	0.12307692307692308	0.06767337807606263
YJR059W	-1	-/-	-363.6730680465698	-22440.912972927094	65	0.03187250996015936	0.12307692307692308	0.06795302013422819
YBL032W	-1	-/-	-363.7944085597992	-22334.565840244293	65	0.031746031746031744	0.12307692307692308	0.06823266219239374
YJL076W	-1	-/-	-363.79468965530396	-22652.324337482452	65	0.03162055335968379	0.12307692307692308	0.06851230425055928
YEL016C	-1	-/-	-363.91209840774536	-22128.674741506577	65	0.031496062992125984	0.12307692307692308	0.06879194630872483
YLR397C	-1	-/-	-363.92254877090454	-23571.302335977554	65	0.03137254901960784	0.12307692307692308	0.06907158836689038
YLR071C	-1	-/-	-363.92538690567017	-22323.719867944717	65	0.03125	0.12307692307692308	0.06935123042505593
YGR268C	-1	-/0	-364.04381275177	-23959.43616127968	65	0.0311284046692607	0.12307692307692308	0.06963087248322147
YML093W	-1	-/-	-364.13710856437683	-24748.328694820404	65	0.031007751937984496	0.12307692307692308	0.06991051454138703
YHL019C	-1	-/-	-364.1968870162964	-24201.080287218094	65	0.03088803088803089	0.12307692307692308	0.07019015659955258
YGL089C	-1	-/-	-364.21156096458435	-21271.48221206665	65	0.03076923076923077	0.12307692307692308	0.07046979865771812
YNL085W	-1	-/-	-364.23231172561646	-22801.788749694824	65	0.03065134099616858	0.12307692307692308	0.07074944071588367
YHR028C	0	0/-	-364.28830897808075	-39796.965973854065	260	0.03065134099616858	0.12307692307692308	0.07074944071588367
YDR488C	-1	-/-	-364.3246567249298	-21311.764154434204	65	0.030534351145038167	0.12307692307692308	0.07102908277404922
YIR006C	-1	-/-	-364.32634353637695	-21882.732635974884	65	0.030418250950570342	0.12307692307692308	0.07130872483221476
YML016C	-1	-/-	-364.3473746776581	-21882.098612308502	65	0.030303030303030304	0.12307692307692308	0.07158836689038031
YOR028C	-1	-/-	-364.45134258270264	-21468.362532377243	65	0.03018867924528302	0.12307692307692308	0.07186800894854586
YJL206C-A	0	0/0	-364.5341225862503	-35307.648860275745	260	0.03018867924528302	0.12307692307692308	0.07186800894854586
YJL205C-A	0	0/0	-364.53412413597107	-35307.64887934923	260	0.03018867924528302	0.12307692307692308	0.07186800894854586
YDL194W	-1	-/-	-364.62826323509216	-23198.187786579132	65	0.03007518796992481	0.12307692307692308	0.07214765100671142
YHR135C	-1	-/-	-364.65422773361206	-21864.403329133987	65	0.0299625468164794	0.12307692307692308	0.07242729306487695
YOL053C-A	0	0/-	-364.7347169518471	-35355.02884656936	260	0.0299625468164794	0.12307692307692308	0.07242729306487695
YOL117W	-1	-/-	-364.74214339256287	-22492.639620304108	65	0.029850746268656716	0.12307692307692308	0.07270693512304251
YHR195W	0	0/0	-364.7693735361099	-38525.96001493931	260	0.029850746268656716	0.12307692307692308	0.07270693512304251
YOL051W	-1	-/-	-364.8686246871948	-22379.93318748474	65	0.02973977695167286	0.12307692307692308	0.07298657718120806
YOL144W	-1	-/-	-364.92707347869873	-23581.39681649208	65	0.02962962962962963	0.12307692307692308	0.0732662192393736
YHR155W	0	0/-	-364.93326193094254	-37314.96532070637	260	0.02962962962962963	0.12307692307692308	0.0732662192393736
YOL116W	-1	-/-	-364.9875888824463	-22211.213882923126	65	0.02952029520295203	0.12307692307692308	0.07354586129753915
YGL210W-A	-1	-/-	-365.0052580833435	-20659.01244688034	65	0.029411764705882353	0.12307692307692308	0.0738255033557047
YGR200C	-1	-/-	-365.02701902389526	-24447.69862794876	65	0.029304029304029304	0.12307692307692308	0.07410514541387024
YGL173C	-1	-/-	-365.05609464645386	-22462.1286072731	65	0.029197080291970802	0.12307692307692308	0.0743847874720358
YDR151C	-1	-/-	-365.0628616809845	-22005.97772026062	65	0.02909090909090909	0.12307692307692308	0.07466442953020135
YLR303W	-1	-/0	-365.06473875045776	-21944.76427102089	65	0.028985507246376812	0.12307692307692308	0.07494407158836688
YLR228C	-1	-/-	-365.064745426178	-22202.881467103958	65	0.02888086642599278	0.12307692307692308	0.07522371364653244
YGR023W	0	0/-	-365.25668174028397	-38152.15823853016	260	0.02888086642599278	0.12307692307692308	0.07522371364653244
YMR054W	-1	-/-	-365.27682614326477	-22277.14459323883	65	0.02877697841726619	0.12307692307692308	0.07550335570469799
YDR406W	0	0/-	-365.29248583316803	-37286.91844460368	260	0.02877697841726619	0.12307692307692308	0.07550335570469799
YGR040W	-1	-/-	-365.532347202301	-22160.70029592514	65	0.02867383512544803	0.12307692307692308	0.07578299776286354
YDL227C	-1	-/-	-365.7099378108978	-22516.663197994232	65	0.02857142857142857	0.12307692307692308	0.07606263982102908
YML117W	0	0/0	-365.7487807273865	-38891.63353574276	260	0.02857142857142857	0.12307692307692308	0.07606263982102908
YDR171W	-1	-/-	-365.7528259754181	-24815.59956407547	65	0.028469750889679714	0.12307692307692308	0.07634228187919463
YLR233C	-1	-/-	-365.85410928726196	-22089.44641017914	65	0.028368794326241134	0.12307692307692308	0.07662192393736018
YHR114W	-1	-/-	-365.94728779792786	-22728.598477840424	65	0.028268551236749116	0.12307692307692308	0.07690156599552572
YDL190C	-1	-/-	-366.0386188030243	-21939.517817497253	65	0.028169014084507043	0.12307692307692308	0.07718120805369127
YJR021C	-1	-/-	-366.15269351005554	-23227.104612350464	65	0.028070175438596492	0.12307692307692308	0.07746085011185683
YER159C	-1	-/-	-366.19925689697266	-22459.89525306225	65	0.027972027972027972	0.12307692307692308	0.07774049217002237
YML130C	-1	-/-	-366.2252833843231	-22426.55416369438	65	0.027874564459930314	0.12307692307692308	0.07802013422818792
YPL221W	-1	-/-	-366.2762522697449	-21647.84784221649	65	0.027777777777777776	0.12307692307692308	0.07829977628635347
YLR079W	-1	-/-	-366.4684729576111	-22195.06241583824	65	0.02768166089965398	0.12307692307692308	0.07857941834451902
YKR067W	-1	-/-	-366.47713446617126	-23642.607973337173	65	0.027586206896551724	0.12307692307692308	0.07885906040268456
YHR157W	-1	-/-	-366.5782542228699	-22092.2432076931	65	0.027491408934707903	0.12307692307692308	0.07913870246085011
YCL008C	-1	-/-	-366.62614250183105	-22479.450451374054	65	0.0273972602739726	0.12307692307692308	0.07941834451901567
YOR273C	0	0/-	-366.664901137352	-38056.750323712826	260	0.0273972602739726	0.12307692307692308	0.07941834451901567
YAL030W	-1	-/-	-366.6952254772186	-22988.66852235794	65	0.027303754266211604	0.12307692307692308	0.0796979865771812
YDR074W	0	0/-	-366.7536597251892	-39102.16107660532	260	0.027303754266211604	0.12307692307692308	0.0796979865771812
YEL013W	-1	-/-	-366.7855176925659	-22847.90524148941	65	0.027210884353741496	0.12307692307692308	0.07997762863534676
YLR047C	-1	-/-	-366.8176643848419	-22292.18426990509	65	0.02711864406779661	0.12307692307692308	0.08025727069351231
YOR171C	-1	-/-	-366.8991799354553	-22396.13653612137	65	0.02702702702702703	0.12307692307692308	0.08053691275167785
YGL197W	0	0/+	-366.90601909160614	-38200.78433799744	260	0.02702702702702703	0.12307692307692308	0.08053691275167785
YER024W	-1	-/-	-366.93565130233765	-23132.438774347305	65	0.026936026936026935	0.12307692307692308	0.0808165548098434
YLR450W	-1	-/-	-366.9423203468323	-22754.560554027557	65	0.026845637583892617	0.12307692307692308	0.08109619686800895
YGL017W	-1	-/-	-366.9621777534485	-22222.562901496887	65	0.026755852842809364	0.12307692307692308	0.08137583892617449
YDR320C	-1	-/-	-366.96771025657654	-22516.090635061264	65	0.02666666666666667	0.12307692307692308	0.08165548098434004
YCR030C	0	0/-	-366.9681114554405	-38400.797071546316	260	0.02666666666666667	0.12307692307692308	0.08165548098434004
YDR211W	-1	-/-	-366.97727727890015	-23380.68948984146	65	0.026578073089700997	0.12307692307692308	0.0819351230425056
YPL052W-A	0	0/-	-366.9857145547867	-35701.27763617039	260	0.026578073089700997	0.12307692307692308	0.0819351230425056
YML042W	-1	-/-	-366.9869794845581	-23926.86153292656	65	0.026490066225165563	0.12307692307692308	0.08221476510067115
YBR092C	-1	-/-	-367.0365147590637	-22745.660494804382	65	0.026402640264026403	0.12307692307692308	0.08249440715883669
YDR219C	-1	-/-	-367.0438561439514	-22992.634335279465	65	0.02631578947368421	0.12307692307692308	0.08277404921700224
YBR045C	0	0/-	-367.06227910518646	-37338.97345942259	260	0.02631578947368421	0.12307692307692308	0.08277404921700224
YLL015W	-1	-/-	-367.1625597476959	-23327.08292722702	65	0.02622950819672131	0.12307692307692308	0.08305369127516779
YGL037C	-1	-/-	-367.1879608631134	-23810.004415750504	65	0.026143790849673203	0.12307692307692308	0.08333333333333333
YLR138W	-1	-/-	-367.1892628669739	-22262.212211608887	65	0.026058631921824105	0.12307692307692308	0.08361297539149888
YOR297C	-1	-/-	-367.2825789451599	-22103.625148773193	65	0.025974025974025976	0.12307692307692308	0.08389261744966443
YMR041C	-1	-/0	-367.3067774772644	-24340.630530834198	65	0.025889967637540454	0.12307692307692308	0.08417225950782997
YBL019W	-1	-/-	-367.3183374404907	-22607.071491718292	65	0.025806451612903226	0.12307692307692308	0.08445190156599552
YBR267W	-1	-/-	-367.32232570648193	-22862.050762176514	65	0.02572347266881029	0.12307692307692308	0.08473154362416108
YOR335C	-1	-/-	-367.32677125930786	-23976.803669929504	65	0.02564102564102564	0.12307692307692308	0.08501118568232663
YDR376W	-1	-/-	-367.3652868270874	-22645.817870378494	65	0.025559105431309903	0.12307692307692308	0.08529082774049217
YOR030W	1	+/+	-367.3840878009796	-23132.843026161194	64	0.028662420382165606	0.13846153846153847	0.08529082774049217
YDR314C	-1	-/-	-367.46467113494873	-22346.419351816177	65	0.02857142857142857	0.13846153846153847	0.08557046979865772
YDL078C	-1	-/-	-367.5347375869751	-23754.921226739883	65	0.028481012658227847	0.13846153846153847	0.08585011185682327
YAL021C	-1	-/-	-367.6693286895752	-22329.945202350616	65	0.028391167192429023	0.13846153846153847	0.08612975391498881
YEL022W	-1	-/-	-367.67182874679565	-22200.936847925186	65	0.02830188679245283	0.13846153846153847	0.08640939597315436
YMR268W-A	0	0/-	-367.75006318092346	-35973.49407827854	260	0.02830188679245283	0.13846153846153847	0.08640939597315436
YKL068W	-1	-/-	-367.7656557559967	-22830.626785993576	65	0.02821316614420063	0.13846153846153847	0.08668903803131991
YDR034C	0	0/-	-367.93297523260117	-37257.20700055361	260	0.02821316614420063	0.13846153846153847	0.08668903803131991
YOL023W	-1	-/-	-368.0232446193695	-21745.81383705139	65	0.028125	0.13846153846153847	0.08696868008948545
YNR006W	-1	-/-	-368.0310847759247	-23008.155995607376	65	0.028037383177570093	0.13846153846153847	0.087248322147651
YPL242C	-1	-/-	-368.0867028236389	-22684.83775305748	65	0.027950310559006212	0.13846153846153847	0.08752796420581656
YLL026W	-1	-/-	-368.099862575531	-23516.82633447647	65	0.02786377708978328	0.13846153846153847	0.0878076062639821
YOR122C	-1	-/-	-368.118390083313	-22993.67311668396	65	0.027777777777777776	0.13846153846153847	0.08808724832214765
YKR099C-A	0	0/-	-368.14249658584595	-35858.655304819345	260	0.027777777777777776	0.13846153846153847	0.08808724832214765
YBR216C	-1	-/-	-368.2069869041443	-23453.331607341766	65	0.027692307692307693	0.13846153846153847	0.0883668903803132
YCR077C	-1	-/-	-368.25198578834534	-21818.351776838303	65	0.027607361963190184	0.13846153846153847	0.08864653243847875
YNL145W	-1	-/-	-368.2882423400879	-21906.370351076126	65	0.027522935779816515	0.13846153846153847	0.08892617449664429
YCL032W	-1	-/-	-368.37869119644165	-23217.630794286728	65	0.027439024390243903	0.13846153846153847	0.08920581655480984
YNL192W	-1	-/-	-368.3858540058136	-23160.10857152939	65	0.02735562310030395	0.13846153846153847	0.0894854586129754
YBR202W	-1	-/-	-368.4426374435425	-22284.994354248047	65	0.02727272727272727	0.13846153846153847	0.08976510067114093
YOR267C	-1	-/-	-368.45441722869873	-22322.518491744995	65	0.027190332326283987	0.13846153846153847	0.09004474272930649
YIL132C	-1	-/-	-368.48712062835693	-22009.12768650055	65	0.02710843373493976	0.13846153846153847	0.09032438478747204
YGL190C	1	+/-	-368.50387692451477	-22839.38351368904	64	0.03003003003003003	0.15384615384615385	0.09032438478747204
YGL136C	-1	-/-	-368.5286695957184	-22427.18293452263	65	0.029940119760479042	0.15384615384615385	0.09060402684563758
YPR200C	-1	-/-	-368.5543019771576	-22295.402428627014	65	0.029850746268656716	0.15384615384615385	0.09088366890380313
YCR009C	-1	-/-	-368.66535234451294	-23261.908432483673	65	0.02976190476190476	0.15384615384615385	0.09116331096196868
YJL146W	-1	-/-	-368.67396354675293	-22259.067094802856	65	0.02967359050445104	0.15384615384615385	0.09144295302013423
YPL166W	0	0/-	-368.73795318603516	-38347.099190950394	260	0.02967359050445104	0.15384615384615385	0.09144295302013423
YDR436W	-1	-/-	-368.86593317985535	-24610.918533563614	65	0.029585798816568046	0.15384615384615385	0.09172259507829977
YJL110C	-1	-/-	-368.8907480239868	-21782.288209676743	65	0.029498525073746312	0.15384615384615385	0.09200223713646533
YIL135C	-1	-/-	-368.89807415008545	-22268.359511375427	65	0.029411764705882353	0.15384615384615385	0.09228187919463088
YBR058C-A	-1	-/-	-368.924777507782	-22079.797785520554	65	0.02932551319648094	0.15384615384615385	0.09256152125279642
YMR037C	-1	-/-	-368.95318579673767	-22899.42681479454	65	0.029239766081871343	0.15384615384615385	0.09284116331096197
YDR118W	-1	-/-	-369.01452803611755	-22281.30142712593	65	0.029154518950437316	0.15384615384615385	0.09312080536912752
YDR229W	0	0/-	-369.1091898679733	-38026.83902615309	260	0.029154518950437316	0.15384615384615385	0.09312080536912752
YKL121W	0	0/0	-369.1530399918556	-39179.224270522594	260	0.029154518950437316	0.15384615384615385	0.09312080536912752
YDL080C	-1	-/-	-369.2928252220154	-23244.76525759697	65	0.029069767441860465	0.15384615384615385	0.09340044742729306
YJR127C	-1	-/-	-369.31759572029114	-22329.978489398956	65	0.028985507246376812	0.15384615384615385	0.09368008948545861
YER180C-A	-1	-/0	-369.3464469909668	-21018.9110956192	65	0.028901734104046242	0.15384615384615385	0.09395973154362416
YDL088C	-1	-/-	-369.3539695739746	-22514.12881731987	65	0.02881844380403458	0.15384615384615385	0.0942393736017897
YMR270C	-1	-/-	-369.3772392272949	-22810.102548122406	65	0.028735632183908046	0.15384615384615385	0.09451901565995526
YMR167W	-1	-/-	-369.38472986221313	-22370.45121693611	65	0.02865329512893983	0.15384615384615385	0.09479865771812081
YDR259C	-1	-/-	-369.4367935657501	-21818.609127283096	65	0.02857142857142857	0.15384615384615385	0.09507829977628636
YPL193W	-1	-/-	-369.4547748565674	-22730.162992477417	65	0.02849002849002849	0.15384615384615385	0.0953579418344519
YKL039W	0	0/-	-369.48513293266296	-38071.2484356761	260	0.02849002849002849	0.15384615384615385	0.0953579418344519
YPL190C	-1	-/-	-369.5512936115265	-22191.38754415512	65	0.028409090909090908	0.15384615384615385	0.09563758389261745
YOL027C	-1	-/-	-369.5530457496643	-22013.359781980515	65	0.028328611898016998	0.15384615384615385	0.095917225950783
YMR076C	-1	-/-	-369.57505559921265	-22298.83283185959	65	0.02824858757062147	0.15384615384615385	0.09619686800894854
YOL065C	-1	-/-	-369.5848157405853	-23143.47124528885	65	0.028169014084507043	0.15384615384615385	0.0964765100671141
YOR149C	-1	-/-	-369.6000862121582	-22362.47345137596	65	0.028089887640449437	0.15384615384615385	0.09675615212527965
YAL043C	-1	-/-	-369.62568283081055	-22508.108023405075	65	0.028011204481792718	0.15384615384615385	0.09703579418344518
YBR060C	-1	-/-	-369.69616436958313	-23517.789518356323	65	0.027932960893854747	0.15384615384615385	0.09731543624161074
YER014C-A	-1	-/-	-369.7017230987549	-21194.20897102356	65	0.027855153203342618	0.15384615384615385	0.09759507829977629
YCL062W	-1	-/-	-369.73086404800415	-21158.228285312653	65	0.027777777777777776	0.15384615384615385	0.09787472035794184
YER020W	1	+/+	-369.8115553855896	-23827.20513510704	64	0.030470914127423823	0.16923076923076924	0.09787472035794184
YOL091W	-1	-/-	-369.84920024871826	-21708.050354003906	65	0.03038674033149171	0.16923076923076924	0.09815436241610738
YLR423C	-1	-/-	-369.8659873008728	-22950.22623181343	65	0.030303030303030304	0.16923076923076924	0.09843400447427293
YPR017C	-1	-/-	-369.9163656234741	-23273.654705524445	65	0.03021978021978022	0.16923076923076924	0.09871364653243848
YPL091W	-1	-/-	-369.93335223197937	-23113.723939180374	65	0.030136986301369864	0.16923076923076924	0.09899328859060402
YER074W-A	-1	-/-	-369.9779074192047	-21874.393310546875	65	0.030054644808743168	0.16923076923076924	0.09927293064876958
YBR295W	-1	-/-	-370.036324262619	-22960.028502702713	65	0.02997275204359673	0.16923076923076924	0.09955257270693513
YBR199W	-1	-/-	-370.0519640445709	-23179.410220861435	65	0.029891304347826088	0.16923076923076924	0.09983221476510067
YGR238C	-1	-/-	-370.06646823883057	-22162.866779088974	65	0.02981029810298103	0.16923076923076924	0.10011185682326622
YGR180C	-1	-/-	-370.1031527519226	-22875.44801926613	65	0.02972972972972973	0.16923076923076924	0.10039149888143177
YOR154W	0	0/-	-370.2382313013077	-37574.91256862879	260	0.02972972972972973	0.16923076923076924	0.10039149888143177
YGR222W	-1	-/-	-370.2424557209015	-22507.948816537857	65	0.029649595687331536	0.16923076923076924	0.10067114093959731
YKL213C	-1	-/-	-370.3118677139282	-23177.835444927216	65	0.02956989247311828	0.16923076923076924	0.10095078299776286
YLR461W	0	0/-	-370.34912472963333	-37711.4298786819	260	0.02956989247311828	0.16923076923076924	0.10095078299776286
YMR043W	-1	-/-	-370.37539863586426	-22236.584475278854	65	0.029490616621983913	0.16923076923076924	0.10123042505592841
YIL046W	-1	-/-	-370.5824918746948	-23222.89692258835	65	0.029411764705882353	0.16923076923076924	0.10151006711409397
YBL020W	-1	-/-	-370.58540868759155	-22409.451686382294	65	0.029333333333333333	0.16923076923076924	0.1017897091722595
YPL138C	-1	-/-	-370.5869598388672	-22891.19836497307	65	0.02925531914893617	0.16923076923076924	0.10206935123042506
YLR121C	0	0/-	-370.5966079235077	-37322.45410692692	260	0.02925531914893617	0.16923076923076924	0.10206935123042506
YPL189C-A	0	0/-	-370.62170112133026	-36346.23395162821	260	0.02925531914893617	0.16923076923076924	0.10206935123042506
YBR257W	-1	-/-	-370.66600608825684	-23136.696379184723	65	0.029177718832891247	0.16923076923076924	0.10234899328859061
YER073W	-1	-/-	-370.6686854362488	-22512.699591875076	65	0.0291005291005291	0.16923076923076924	0.10262863534675615
YDL140C	-1	-/-	-370.71259450912476	-22339.783730983734	65	0.029023746701846966	0.16923076923076924	0.1029082774049217
YMR198W	-1	-/-	-370.72003698349	-23089.288745880127	65	0.02894736842105263	0.16923076923076924	0.10318791946308725
YLR097C	-1	-/-	-370.7358593940735	-23600.274885177612	65	0.028871391076115485	0.16923076923076924	0.10346756152125279
YMR125W	-1	-/-	-370.7382607460022	-22579.11920928955	65	0.028795811518324606	0.16923076923076924	0.10374720357941834
YHR004C	-1	-/-	-370.77045249938965	-22557.302520036697	65	0.028720626631853787	0.16923076923076924	0.1040268456375839
YBL004W	-1	-/-	-370.9202411174774	-23225.186795949936	65	0.028645833333333332	0.16923076923076924	0.10430648769574945
YCR063W	-1	-/-	-370.92825412750244	-22179.910747528076	65	0.02857142857142857	0.16923076923076924	0.10458612975391499
YDL160C	-1	-/+	-370.92888736724854	-22376.82703447342	65	0.02849740932642487	0.16923076923076924	0.10486577181208054
YHL036W	-1	-/-	-370.9602847099304	-22866.84111237526	65	0.028423772609819122	0.16923076923076924	0.10514541387024609
YLR273C	0	0/0	-370.98973137140274	-39044.132968485355	260	0.028423772609819122	0.16923076923076924	0.10514541387024609
YIL125W	-1	-/-	-370.99739050865173	-23510.766846895218	65	0.028350515463917526	0.16923076923076924	0.10542505592841163
YAL022C	-1	-/-	-371.0212059020996	-22387.821802854538	65	0.028277634961439587	0.16923076923076924	0.10570469798657718
YOR156C	-1	-/-	-371.0804965496063	-22581.354046583176	65	0.028205128205128206	0.16923076923076924	0.10598434004474273
YPL005W	0	0/-	-371.1000048518181	-37837.73172354698	260	0.028205128205128206	0.16923076923076924	0.10598434004474273
YGR167W	-1	-/-	-371.1113073825836	-23730.40247130394	65	0.028132992327365727	0.16923076923076924	0.10626398210290827
YBR090C-A	-1	-/-	-371.1393175125122	-20929.016822099686	65	0.02806122448979592	0.16923076923076924	0.10654362416107382
YGL023C	0	0/-	-371.21894150972366	-37863.44803547859	260	0.02806122448979592	0.16923076923076924	0.10654362416107382
YOR195W	-1	-/-	-371.32779335975647	-23030.510019302368	65	0.027989821882951654	0.16923076923076924	0.10682326621923938
YPL002C	-1	-/-	-371.329265832901	-22056.13246822357	65	0.027918781725888325	0.16923076923076924	0.10710290827740492
YFR048W	-1	-/-	-371.3324601650238	-22685.78461790085	65	0.027848101265822784	0.16923076923076924	0.10738255033557047
YDR498C	-1	-/-	-371.34412002563477	-22653.792529582977	65	0.027777777777777776	0.16923076923076924	0.10766219239373602
YOR284W	-1	-/0	-371.36679100990295	-22870.53432202339	65	0.027707808564231738	0.16923076923076924	0.10794183445190157
YNL016W	-1	-/-	-371.4078245162964	-22962.71507167816	65	0.02763819095477387	0.16923076923076924	0.10822147651006711
YPL101W	-1	-/-	-371.4331064224243	-22920.431703090668	65	0.02756892230576441	0.16923076923076924	0.10850111856823266
YKL126W	-1	-/-	-371.5456349849701	-23249.495476961136	65	0.0275	0.16923076923076924	0.10878076062639822
YGR088W	-1	-/-	-371.5859134197235	-23432.20819926262	65	0.02743142144638404	0.16923076923076924	0.10906040268456375
YML072C	0	0/-	-371.5892753601074	-38491.662378668785	260	0.02743142144638404	0.16923076923076924	0.10906040268456375
YLR165C	-1	-/-	-371.6568670272827	-23416.40586924553	65	0.02736318407960199	0.16923076923076924	0.1093400447427293
YLR248W	-1	-/-	-371.66443252563477	-23613.306257009506	65	0.02729528535980149	0.16923076923076924	0.10961968680089486
YPR021C	-1	-/-	-371.6736726760864	-22622.29226589203	65	0.027227722772277228	0.16923076923076924	0.1098993288590604
YBR132C	-1	-/-	-371.6761817932129	-24306.322517633438	65	0.027160493827160494	0.16923076923076924	0.11017897091722595
YOL105C	-1	-/-	-371.8813440799713	-21842.047955274582	65	0.027093596059113302	0.16923076923076924	0.1104586129753915
YPR139C	-1	-/-	-371.9280331134796	-23254.164413928986	65	0.02702702702702703	0.16923076923076924	0.11073825503355705
YCR039C	-1	-/-	-371.9555764198303	-21965.060500621796	65	0.02696078431372549	0.16923076923076924	0.11101789709172259
YGL020C	-1	-/-	-372.0334105491638	-23184.601097106934	65	0.02689486552567237	0.16923076923076924	0.11129753914988814
YPR008W	-1	-/-	-372.07173681259155	-23863.4479906559	65	0.026829268292682926	0.16923076923076924	0.1115771812080537
YMR200W	-1	-/-	-372.17149448394775	-22650.534672260284	65	0.0267639902676399	0.16923076923076924	0.11185682326621924
YOR109W	-1	-/-	-372.183620929718	-22386.748255729675	65	0.02669902912621359	0.16923076923076924	0.11213646532438479
YGL111W	-1	-/-	-372.250280380249	-24516.517184495926	65	0.026634382566585957	0.16923076923076924	0.11241610738255034
YKR008W	-1	-/-	-372.2633652687073	-22689.37390589714	65	0.026570048309178744	0.16923076923076924	0.11269574944071588
YBR150C	0	0/-	-372.28275349736214	-37234.45047363639	260	0.026570048309178744	0.16923076923076924	0.11269574944071588
YLR223C	-1	-/-	-372.3131535053253	-22838.13581585884	65	0.02650602409638554	0.16923076923076924	0.11297539149888143
YFL037W	-1	-/-	-372.3234598636627	-23443.565443515778	65	0.026442307692307692	0.16923076923076924	0.11325503355704698
YDR169C	0	0/-	-372.34393936395645	-38624.64135110378	260	0.026442307692307692	0.16923076923076924	0.11325503355704698
YML128C	-1	-/-	-372.392112493515	-24676.331273317337	65	0.026378896882494004	0.16923076923076924	0.11353467561521252
YNL118C	-1	-/-	-372.47918224334717	-22430.511213302612	65	0.02631578947368421	0.16923076923076924	0.11381431767337807
YMR006C	-1	-/-	-372.5136308670044	-22791.559014558792	65	0.026252983293556086	0.16923076923076924	0.11409395973154363
YNL275W	-1	-/-	-372.5662076473236	-21585.140068769455	65	0.02619047619047619	0.16923076923076924	0.11437360178970918
YIL090W	0	0/-	-372.6146845817566	-38239.54766124487	260	0.02619047619047619	0.16923076923076924	0.11437360178970918
YPL180W	-1	-/-	-372.63084983825684	-22677.007744312286	65	0.026128266033254157	0.16923076923076924	0.11465324384787472
YNL138W-A	0	0/-	-372.64652240276337	-36372.63468301296	260	0.026128266033254157	0.16923076923076924	0.11465324384787472
YMR184W	-1	-/-	-372.6816668510437	-22165.882133245468	65	0.026066350710900472	0.16923076923076924	0.11493288590604027
YDR483W	-1	-/-	-372.7634582519531	-23169.796419382095	65	0.026004728132387706	0.16923076923076924	0.11521252796420582
YKL020C	-1	-/-	-372.8434703350067	-22969.853137016296	65	0.025943396226415096	0.16923076923076924	0.11549217002237136
YBR006W	-1	-/-	-372.8575282096863	-24001.31602358818	65	0.02588235294117647	0.16923076923076924	0.11577181208053691
YIR019C	1	+/+	-372.87780117988586	-22927.33342051506	64	0.028169014084507043	0.18461538461538463	0.11577181208053691
YDR528W	0	0/-	-372.8966226577759	-37605.73738259077	260	0.028169014084507043	0.18461538461538463	0.11577181208053691
YOL052C-A	0	0/-	-372.90864169597626	-39492.093188010156	260	0.028169014084507043	0.18461538461538463	0.11577181208053691
YNL160W	-1	-/-	-372.908971786499	-25548.575210094452	65	0.02810304449648712	0.18461538461538463	0.11605145413870246
YOR064C	-1	-/-	-372.9300718307495	-22577.28656888008	65	0.028037383177570093	0.18461538461538463	0.116331096196868
YBL088C	-1	-/-	-372.98263001441956	-22921.10711669922	65	0.027972027972027972	0.18461538461538463	0.11661073825503356
YAR027W	0	0/0	-372.9876783490181	-38883.06642562151	260	0.027972027972027972	0.18461538461538463	0.11661073825503356
YDR419W	-1	-/-	-373.00787711143494	-22203.74231529236	65	0.027906976744186046	0.18461538461538463	0.11689038031319911
YJR066W	-1	-/-	-373.0793161392212	-22535.445672273636	65	0.027842227378190254	0.18461538461538463	0.11717002237136466
YLR206W	-1	-/-	-373.14672565460205	-23506.2216527462	65	0.027777777777777776	0.18461538461538463	0.1174496644295302
YCR070W	0	0/-	-373.1597161889076	-35761.3694447279	260	0.027777777777777776	0.18461538461538463	0.1174496644295302
YNL227C	-1	-/-	-373.1667776107788	-23452.726887464523	65	0.02771362586605081	0.18461538461538463	0.11772930648769575
YKR102W	0	0/-	-373.1889824271202	-37611.89948087931	260	0.02771362586605081	0.18461538461538463	0.11772930648769575
YPR026W	0	0/-	-373.21738958358765	-40022.93598288298	260	0.02771362586605081	0.18461538461538463	0.11772930648769575
YMR016C	1	+/+	-373.2598123550415	-22398.83130311966	64	0.029953917050691243	0.2	0.11772930648769575
YKL198C	0	0/-	-373.2626193165779	-38363.78441306949	260	0.029953917050691243	0.2	0.11772930648769575
YDR475C	0	0/-	-373.2923971414566	-38362.244227066636	260	0.029953917050691243	0.2	0.11772930648769575
YAL042W	-1	-/-	-373.29678320884705	-22918.909162521362	65	0.029885057471264367	0.2	0.1180089485458613
YNL091W	-1	-/-	-373.3208222389221	-23007.353400230408	65	0.02981651376146789	0.2	0.11828859060402684
YDR100W	0	0/0	-373.35537242889404	-38003.79483655095	260	0.02981651376146789	0.2	0.11828859060402684
YOR363C	-1	-/-	-373.36512565612793	-23490.971323013306	65	0.029748283752860413	0.2	0.1185682326621924
YBL058W	-1	-/-	-373.45229411125183	-23264.86968398094	65	0.02968036529680365	0.2	0.11884787472035795
YAL031C	-1	-/-	-373.47671461105347	-23130.0687520504	65	0.029612756264236904	0.2	0.11912751677852348
YIL049W	1	+/+	-373.4794044494629	-23028.63675713539	64	0.031818181818181815	0.2153846153846154	0.11912751677852348
YKL193C	-1	-/-	-373.4875409603119	-24233.250576496124	65	0.031746031746031744	0.2153846153846154	0.11940715883668904
YLR453C	-1	-/-	-373.4990267753601	-21560.56700015068	65	0.03167420814479638	0.2153846153846154	0.11968680089485459
YBR015C	-1	-/-	-373.51268100738525	-23194.967881679535	65	0.03160270880361174	0.2153846153846154	0.11996644295302013
YPR030W	-1	-/-	-373.52957248687744	-23690.403245449066	65	0.03153153153153153	0.2153846153846154	0.12024608501118568
YIL019W	-1	-/-	-373.57913303375244	-24562.523958921432	65	0.03146067415730337	0.2153846153846154	0.12052572706935123
YNL182C	-1	-/-	-373.58545446395874	-25277.206966638565	65	0.03139013452914798	0.2153846153846154	0.12080536912751678
YOR227W	0	0/0	-373.6119247674942	-40376.294725358486	260	0.03139013452914798	0.2153846153846154	0.12080536912751678
YDR485C	-1	-/-	-373.6273913383484	-23219.869338989258	65	0.03131991051454139	0.2153846153846154	0.12108501118568232
YML120C	-1	-/-	-373.69424748420715	-23766.24097275734	65	0.03125	0.2153846153846154	0.12136465324384788
YIL115C	-1	-/-	-373.7086124420166	-22915.38953280449	65	0.031180400890868598	0.2153846153846154	0.12164429530201343
YNL268W	-1	-/-	-373.7176775932312	-22403.904011964798	65	0.03111111111111111	0.2153846153846154	0.12192393736017897
YAL041W	1	+/-	-373.7282736301422	-22305.154504299164	64	0.03325942350332594	0.23076923076923078	0.12192393736017897
YER132C	0	0/-	-373.73847711086273	-37488.5404651165	260	0.03325942350332594	0.23076923076923078	0.12192393736017897
YNR069C	0	0/-	-373.77292251586914	-37613.1025223732	260	0.03325942350332594	0.23076923076923078	0.12192393736017897
YGL212W	-1	-/-	-373.9329602718353	-21953.355020046234	65	0.033185840707964605	0.23076923076923078	0.12220357941834452
YGL192W	-1	-/+	-373.9351189136505	-21551.119233846664	65	0.033112582781456956	0.23076923076923078	0.12248322147651007
YJL057C	0	0/-	-373.938438475132	-40905.61356163025	260	0.033112582781456956	0.23076923076923078	0.12248322147651007
YBR233W-A	-1	-/-	-373.9801731109619	-21523.26108765602	65	0.03303964757709251	0.23076923076923078	0.12276286353467561
YOR221C	-1	-/-	-373.98429131507874	-21704.97181749344	65	0.03296703296703297	0.23076923076923078	0.12304250559284116
YLR234W	-1	-/-	-373.99480056762695	-21946.114753961563	65	0.03289473684210526	0.23076923076923078	0.12332214765100671
YER032W	-1	-/-	-374.00027680397034	-22895.39037501812	65	0.03282275711159737	0.23076923076923078	0.12360178970917227
YKL185W	1	+/+	-374.02765798568726	-22896.78616118431	64	0.034934497816593885	0.24615384615384617	0.12360178970917227
YDR170C	-1	-/-	-374.030127286911	-23079.704924106598	65	0.034858387799564274	0.24615384615384617	0.1238814317673378
YIL122W	-1	-/-	-374.0419816970825	-23352.76492023468	65	0.034782608695652174	0.24615384615384617	0.12416107382550336
YGR068C	0	0/-	-374.0810975432396	-37931.11244440079	260	0.034782608695652174	0.24615384615384617	0.12416107382550336
YIL131C	1	+/+	-374.0957074165344	-23681.151691436768	64	0.0368763557483731	0.26153846153846155	0.12416107382550336
YKR042W	-1	-/-	-374.0990023612976	-22259.24378824234	65	0.0367965367965368	0.26153846153846155	0.12444071588366891
YDR081C	-1	-/-	-374.1256504058838	-23136.3964407444	65	0.0367170626349892	0.26153846153846155	0.12472035794183445
YGR212W	-1	-/-	-374.14142966270447	-22409.807108402252	65	0.036637931034482756	0.26153846153846155	0.125
YLR214W	-1	-/-	-374.2134566307068	-21864.29138112068	65	0.03655913978494624	0.26153846153846155	0.12527964205816555
YOR194C	-1	-/-	-374.21543526649475	-22519.177301883698	65	0.03648068669527897	0.26153846153846155	0.1255592841163311
YML110C	-1	-/-	-374.2161614894867	-23174.498958349228	65	0.03640256959314775	0.26153846153846155	0.12583892617449666
YLR088W	-1	-/-	-374.2254168987274	-22948.23711514473	65	0.03632478632478633	0.26153846153846155	0.12611856823266218
YLR015W	-1	-/-	-374.2509882450104	-23191.204947710037	65	0.03624733475479744	0.26153846153846155	0.12639821029082773
YFL006W	0	0/-	-374.26036071777344	-36516.56321810186	260	0.03624733475479744	0.26153846153846155	0.12639821029082773
YBR195C	-1	-/-	-374.2936170101166	-22635.50982093811	65	0.036170212765957444	0.26153846153846155	0.1266778523489933
YGR221C	-1	-/-	-374.31747913360596	-21718.651921272278	65	0.036093418259023353	0.26153846153846155	0.12695749440715884
YDR474C	0	0/-	-374.3262470960617	-36775.96535141766	260	0.036093418259023353	0.26153846153846155	0.12695749440715884
YPR201W	-1	-/-	-374.36968421936035	-22036.185601472855	65	0.036016949152542374	0.26153846153846155	0.1272371364653244
YGR078C	-1	-/-	-374.38201665878296	-24535.918908834457	65	0.035940803382663845	0.26153846153846155	0.12751677852348994
YOL015W	0	0/0	-374.4395812153816	-37552.73521852493	260	0.035940803382663845	0.26153846153846155	0.12751677852348994
YJR106W	0	0/-	-374.45086616277695	-37901.70230841637	260	0.035940803382663845	0.26153846153846155	0.12751677852348994
YJL047C	-1	-/-	-374.5184133052826	-23116.859215974808	65	0.035864978902953586	0.26153846153846155	0.12779642058165547
YDR093W	-1	-/-	-374.55200958251953	-22326.808361530304	65	0.035789473684210524	0.26153846153846155	0.12807606263982102
YLR319C	-1	-/+	-374.55593395233154	-22918.059392929077	65	0.03571428571428571	0.26153846153846155	0.12835570469798657
YEL070W	0	0/0	-374.577972471714	-37684.82279598713	260	0.03571428571428571	0.26153846153846155	0.12835570469798657
YKL048C	1	+/+	-374.57804012298584	-23084.498147964478	64	0.03773584905660377	0.27692307692307694	0.12835570469798657
YML088W	-1	-/-	-374.64571380615234	-22794.138609409332	65	0.03765690376569038	0.27692307692307694	0.12863534675615212
YOL049W	-1	-/0	-374.6930685043335	-23668.175095319748	65	0.037578288100208766	0.27692307692307694	0.12891498881431768
YLR056W	-1	-/-	-374.80826926231384	-22266.74330854416	65	0.0375	0.27692307692307694	0.12919463087248323
YAL034C	0	0/-	-374.8768690228462	-40110.97945860028	260	0.0375	0.27692307692307694	0.12919463087248323
YML010W	-1	-/-	-374.9087862968445	-22591.95444536209	65	0.037422037422037424	0.27692307692307694	0.12947427293064878
YGL005C	-1	-/-	-374.98294401168823	-23509.5152657032	65	0.03734439834024896	0.27692307692307694	0.1297539149888143
YNL007C	-1	-/-	-374.98489713668823	-22809.343294620514	65	0.037267080745341616	0.27692307692307694	0.13003355704697986
YKL092C	-1	-/-	-375.0132670402527	-22864.580642461777	65	0.0371900826446281	0.27692307692307694	0.1303131991051454
YOR123C	-1	-/-	-375.015992641449	-22094.923493623734	65	0.03711340206185567	0.27692307692307694	0.13059284116331096
YNR002C	-1	-/-	-375.04914355278015	-23819.061237335205	65	0.037037037037037035	0.27692307692307694	0.13087248322147652
YOR124C	0	0/-	-375.0729606747627	-38445.78200316429	260	0.037037037037037035	0.27692307692307694	0.13087248322147652
YLR183C	-1	-/0	-375.0890111923218	-22751.67535018921	65	0.03696098562628337	0.27692307692307694	0.13115212527964207
YGR136W	0	0/-	-375.13292330503464	-38132.34076440334	260	0.03696098562628337	0.27692307692307694	0.13115212527964207
YDL167C	0	0/0	-375.13939917087555	-39314.954157710075	260	0.03696098562628337	0.27692307692307694	0.13115212527964207
YBR234C	-1	-/-	-375.15802788734436	-23661.979890346527	65	0.036885245901639344	0.27692307692307694	0.13143176733780762
YAL051W	-1	-/-	-375.21085953712463	-23604.943576812744	65	0.03680981595092025	0.27692307692307694	0.13171140939597314
YLR166C	-1	-/-	-375.21424102783203	-22927.76351094246	65	0.036734693877551024	0.27692307692307694	0.1319910514541387
YGR007W	-1	-/-	-375.2251262664795	-23150.392221450806	65	0.03665987780040733	0.27692307692307694	0.13227069351230425
YOL063C	-1	-/-	-375.23188734054565	-22564.930575609207	65	0.036585365853658534	0.27692307692307694	0.1325503355704698
YDR425W	-1	-/-	-375.2674105167389	-23788.229442596436	65	0.036511156186612576	0.27692307692307694	0.13282997762863535
YMR089C	-1	-/-	-375.3828842639923	-23291.958344221115	65	0.03643724696356275	0.27692307692307694	0.1331096196868009
YER045C	-1	-/-	-375.41011118888855	-23120.540261745453	65	0.03636363636363636	0.27692307692307694	0.13338926174496643
YPR120C	-1	-/-	-375.42321395874023	-23093.281874895096	65	0.036290322580645164	0.27692307692307694	0.13366890380313198
YFR021W	-1	-/-	-375.4932017326355	-23107.151639461517	65	0.03621730382293763	0.27692307692307694	0.13394854586129754
YBR158W	-1	-/-	-375.4982144832611	-22808.91372013092	65	0.03614457831325301	0.27692307692307694	0.1342281879194631
YER120W	-1	-/-	-375.4993009567261	-22624.72455596924	65	0.036072144288577156	0.27692307692307694	0.13450782997762864
YBR203W	0	0/-	-375.50225752592087	-37753.75776010752	260	0.036072144288577156	0.27692307692307694	0.13450782997762864
YBR212W	-1	-/-	-375.6076362133026	-23395.814380407333	65	0.036	0.27692307692307694	0.1347874720357942
YLR099C	0	0/-	-375.6079942584038	-37490.45300742984	260	0.036	0.27692307692307694	0.1347874720357942
YDR091C	-1	-/-	-375.6588077545166	-25016.87341952324	65	0.03592814371257485	0.27692307692307694	0.13506711409395974
YJL042W	-1	-/-	-375.67556500434875	-23435.413053750992	65	0.035856573705179286	0.27692307692307694	0.13534675615212527
YML033W	-1	-/-	-375.68720388412476	-21515.44096851349	65	0.03578528827037773	0.27692307692307694	0.13562639821029082
YPL020C	-1	-/-	-375.74043321609497	-23296.461076021194	65	0.03571428571428571	0.27692307692307694	0.13590604026845637
YLR403W	-1	-/-	-375.74422693252563	-22748.77166080475	65	0.03564356435643564	0.27692307692307694	0.13618568232662193
YDL239C	0	0/-	-375.745370388031	-38858.96197217703	260	0.03564356435643564	0.27692307692307694	0.13618568232662193
YMR257C	0	0/-	-375.7473196387291	-38798.35651129484	260	0.03564356435643564	0.27692307692307694	0.13618568232662193
YNL186W	-1	-/-	-375.77647376060486	-23344.93047475815	65	0.03557312252964427	0.27692307692307694	0.13646532438478748
YGR252W	-1	-/-	-375.794641494751	-22809.171577692032	65	0.03550295857988166	0.27692307692307694	0.13674496644295303
YIL038C	-1	-/-	-375.7963955402374	-22827.919137716293	65	0.03543307086614173	0.27692307692307694	0.13702460850111856
YER063W	0	0/-	-375.84731537103653	-37568.151287555695	260	0.03543307086614173	0.27692307692307694	0.13702460850111856
YOL032W	0	0/-	-375.9407728910446	-39437.80523020029	260	0.03543307086614173	0.27692307692307694	0.13702460850111856
YHR111W	1	+/+	-375.94183230400085	-23095.12750196457	64	0.03732809430255403	0.2923076923076923	0.13702460850111856
YHL021C	0	0/-	-376.0251676440239	-40218.54768526554	260	0.03732809430255403	0.2923076923076923	0.13702460850111856
YOR058C	-1	-/-	-376.0590567588806	-23052.13280272484	65	0.03725490196078431	0.2923076923076923	0.1373042505592841
YJL004C	-1	-/-	-376.0612602233887	-22909.804707288742	65	0.03718199608610567	0.2923076923076923	0.13758389261744966
YPR140W	-1	-/-	-376.08524656295776	-22966.84705710411	65	0.037109375	0.2923076923076923	0.1378635346756152
YGR158C	-1	-/-	-376.0859398841858	-24710.519135951996	65	0.037037037037037035	0.2923076923076923	0.13814317673378076
YMR014W	-1	-/-	-376.1015591621399	-23635.888624429703	65	0.03696498054474708	0.2923076923076923	0.13842281879194632
YBL016W	-1	-/-	-376.14796018600464	-22504.91895532608	65	0.036893203883495145	0.2923076923076923	0.13870246085011187
YOR088W	-1	-/-	-376.21982622146606	-22112.69523692131	65	0.03682170542635659	0.2923076923076923	0.1389821029082774
YGR121C	-1	-/-	-376.2422969341278	-23101.85301375389	65	0.0367504835589942	0.2923076923076923	0.13926174496644295
YPR121W	-1	-/-	-376.24870347976685	-22278.26478290558	65	0.03667953667953668	0.2923076923076923	0.1395413870246085
YIL107C	0	0/0	-376.2619761824608	-40952.54460555315	260	0.03667953667953668	0.2923076923076923	0.1395413870246085
YPL224C	-1	-/-	-376.28885412216187	-23624.573929786682	65	0.036608863198458574	0.2923076923076923	0.13982102908277405
YHR171W	-1	-/-	-376.30815291404724	-24431.295494556427	65	0.03653846153846154	0.2923076923076923	0.1401006711409396
YJL209W	-1	-/-	-376.3419568538666	-23058.899429559708	65	0.036468330134357005	0.2923076923076923	0.14038031319910516
YLR430W	-1	-/-	-376.3603858947754	-23101.004340171814	65	0.03639846743295019	0.2923076923076923	0.14065995525727068
YBR078W	0	0/-	-376.4232060313225	-39663.63789713383	260	0.03639846743295019	0.2923076923076923	0.14065995525727068
YPL195W	-1	-/-	-376.4285001754761	-22332.5535030365	65	0.036328871892925434	0.2923076923076923	0.14093959731543623
YHR194W	-1	-/-	-376.47063088417053	-22919.535907506943	65	0.03625954198473282	0.2923076923076923	0.14121923937360178
YKR058W	0	0/0	-376.47513723373413	-38837.033448815346	260	0.03625954198473282	0.2923076923076923	0.14121923937360178
YOR118W	0	0/0	-376.47699904441833	-37900.73133319616	260	0.03625954198473282	0.2923076923076923	0.14121923937360178
YBR002C	-1	-/-	-376.4866375923157	-23572.915487527847	65	0.03619047619047619	0.2923076923076923	0.14149888143176734
YDR073W	-1	-/-	-376.52469754219055	-23194.755387067795	65	0.03612167300380228	0.2923076923076923	0.1417785234899329
YOR172W	-1	-/-	-376.54876613616943	-22333.324100971222	65	0.036053130929791274	0.2923076923076923	0.14205816554809844
YER164W	-1	-/-	-376.5490186214447	-23025.71560883522	65	0.03598484848484849	0.2923076923076923	0.142337807606264
YOL077W-A	-1	-/-	-376.5671625137329	-22084.341179847717	65	0.035916824196597356	0.2923076923076923	0.14261744966442952
YDR372C	-1	-/-	-376.5725815296173	-23078.628357172012	65	0.035849056603773584	0.2923076923076923	0.14289709172259507
YNL039W	-1	-/-	-376.6289291381836	-23161.941351652145	65	0.035781544256120526	0.2923076923076923	0.14317673378076062
YBR169C	-1	-/-	-376.63692474365234	-24835.553508520126	65	0.03571428571428571	0.2923076923076923	0.14345637583892618
YOR241W	-1	-/0	-376.6560535430908	-23833.70366859436	65	0.03564727954971857	0.2923076923076923	0.14373601789709173
YDR422C	-1	-/+	-376.67009449005127	-22766.731957912445	65	0.035580524344569285	0.2923076923076923	0.14401565995525728
YPR029C	-1	-/-	-376.72392082214355	-22878.988936662674	65	0.03551401869158879	0.2923076923076923	0.14429530201342283
YMR179W	-1	-/-	-376.73440885543823	-23189.74578523636	65	0.03544776119402985	0.2923076923076923	0.14457494407158836
YDR332W	0	0/-	-376.75862842798233	-37989.483948647976	260	0.03544776119402985	0.2923076923076923	0.14457494407158836
YLR390W-A	-1	-/-	-376.7897882461548	-21711.194761276245	65	0.035381750465549346	0.2923076923076923	0.1448545861297539
YGL116W	-1	-/-	-376.82230734825134	-22354.805050373077	65	0.03531598513011153	0.2923076923076923	0.14513422818791946
YBL006C	-1	-/-	-376.864209651947	-22858.78257393837	65	0.03525046382189239	0.2923076923076923	0.14541387024608501
YIL005W	0	0/-	-376.93116188049316	-38637.37080180645	260	0.03525046382189239	0.2923076923076923	0.14541387024608501
YGR217W	-1	-/-	-376.9425983428955	-23014.597790956497	65	0.03518518518518519	0.2923076923076923	0.14569351230425057
YOR134W	0	0/-	-376.9438465833664	-38932.624325692654	260	0.03518518518518519	0.2923076923076923	0.14569351230425057
YFL021W	-1	-/-	-376.956022977829	-23036.704119443893	65	0.03512014787430684	0.2923076923076923	0.14597315436241612
YJR036C	0	0/-	-376.9614198207855	-39139.91576564312	260	0.03512014787430684	0.2923076923076923	0.14597315436241612
YOR337W	0	0/-	-377.0268378853798	-37549.42890673876	260	0.03512014787430684	0.2923076923076923	0.14597315436241612
YJL116C	-1	-/-	-377.089567899704	-23487.089838266373	65	0.03505535055350553	0.2923076923076923	0.14625279642058164
YJR060W	-1	-/-	-377.1145746707916	-22386.9714782238	65	0.034990791896869246	0.2923076923076923	0.1465324384787472
YCL048W	0	0/-	-377.1152319908142	-37895.43265759945	260	0.034990791896869246	0.2923076923076923	0.1465324384787472
YCR093W	1	+/+	-377.13229608535767	-22154.73466181755	64	0.03676470588235294	0.3076923076923077	0.1465324384787472
YIL079C	-1	-/-	-377.1326298713684	-24061.927780389786	65	0.03669724770642202	0.3076923076923077	0.14681208053691275
YJR151C	0	0/-	-377.1409781575203	-38874.02771934867	260	0.03669724770642202	0.3076923076923077	0.14681208053691275
YCR026C	-1	-/-	-377.17057752609253	-23440.56702232361	65	0.03663003663003663	0.3076923076923077	0.1470917225950783
YDR329C	-1	-/-	-377.2449598312378	-23589.881772518158	65	0.03656307129798903	0.3076923076923077	0.14737136465324385
YER015W	-1	-/-	-377.2553427219391	-24047.765677690506	65	0.0364963503649635	0.3076923076923077	0.1476510067114094
YHR103W	0	0/-	-377.2799134850502	-37922.651921629906	260	0.0364963503649635	0.3076923076923077	0.1476510067114094
YDR501W	-1	-/0	-377.2974305152893	-22506.23418879509	65	0.03642987249544627	0.3076923076923077	0.14793064876957496
YPL177C	-1	-/-	-377.30707907676697	-22514.291290044785	65	0.03636363636363636	0.3076923076923077	0.14821029082774048
YHR115C	-1	-/-	-377.3439943790436	-22925.840039014816	65	0.036297640653357534	0.3076923076923077	0.14848993288590603
YAL048C	0	0/-	-377.35017424821854	-38354.986748456955	260	0.036297640653357534	0.3076923076923077	0.14848993288590603
YGL127C	-1	-/-	-377.37786197662354	-22235.932628154755	65	0.036231884057971016	0.3076923076923077	0.1487695749440716
YOR145C	-1	-/-	-377.4188985824585	-24644.926800251007	65	0.03616636528028933	0.3076923076923077	0.14904921700223714
YFR024C-A	-1	-/-	-377.4502191543579	-23444.149544000626	65	0.036101083032490974	0.3076923076923077	0.1493288590604027
YIL173W	-1	-/-	-377.46855545043945	-22076.45422410965	65	0.036036036036036036	0.3076923076923077	0.14960850111856824
YMR272C	-1	-/-	-377.4713854789734	-22872.1821269989	65	0.03597122302158273	0.3076923076923077	0.14988814317673377
YOR358W	0	0/-	-377.4787890315056	-38022.33287972212	260	0.03597122302158273	0.3076923076923077	0.14988814317673377
YER040W	-1	-/-	-377.5077373981476	-22874.529227256775	65	0.03590664272890485	0.3076923076923077	0.15016778523489932
YBL018C	-1	-/-	-377.525018453598	-23195.360308647156	65	0.035842293906810034	0.3076923076923077	0.15044742729306487
YPL096C-A	-1	-/-	-377.53619480133057	-21555.671329021454	65	0.03577817531305903	0.3076923076923077	0.15072706935123042
YML074C	-1	-/-	-377.5624465942383	-23060.148344039917	65	0.03571428571428571	0.3076923076923077	0.15100671140939598
YPL133C	-1	-/-	-377.57185459136963	-22911.71852684021	65	0.035650623885918005	0.3076923076923077	0.15128635346756153
YMR039C	-1	-/-	-377.5856285095215	-22860.41406583786	65	0.03558718861209965	0.3076923076923077	0.15156599552572708
YLR337W	-1	-/-	-377.60729217529297	-21259.008226394653	65	0.035523978685612786	0.3076923076923077	0.1518456375838926
YDL117W	-1	-/-	-377.621773481369	-22975.864444494247	65	0.03546099290780142	0.3076923076923077	0.15212527964205816
YEL017C-A	-1	-/0	-377.6770339012146	-22947.20407795906	65	0.035398230088495575	0.3076923076923077	0.1524049217002237
YPL129W	-1	-/-	-377.7021071910858	-23617.34517598152	65	0.0353356890459364	0.3076923076923077	0.15268456375838926
YMR309C	-1	-/-	-377.7955732345581	-25151.72648692131	65	0.03527336860670194	0.3076923076923077	0.15296420581655482
YNL061W	-1	-/-	-377.7985324859619	-25665.798376321793	65	0.035211267605633804	0.3076923076923077	0.15324384787472037
YPL164C	-1	-/-	-377.81322383880615	-23900.80252623558	65	0.0351493848857645	0.3076923076923077	0.1535234899328859
YAR044W	-1	-/-	-377.853798866272	-21899.927283763885	65	0.03508771929824561	0.3076923076923077	0.15380313199105144
YCR094W	-1	-/-	-377.85950469970703	-23639.471155405045	65	0.03502626970227671	0.3076923076923077	0.154082774049217
YKR007W	-1	-/-	-377.864159822464	-23122.72651553154	65	0.03496503496503497	0.3076923076923077	0.15436241610738255
YKL022C	-1	-/-	-377.88145184516907	-22487.568207263947	65	0.034904013961605584	0.3076923076923077	0.1546420581655481
YFL016C	-1	-/-	-377.88352036476135	-22778.34336566925	65	0.03484320557491289	0.3076923076923077	0.15492170022371365
YML115C	-1	-/-	-377.90965008735657	-23402.605012893677	65	0.034782608695652174	0.3076923076923077	0.1552013422818792
YKL043W	1	+/+	-377.923442363739	-23295.257967710495	64	0.036458333333333336	0.3230769230769231	0.1552013422818792
YBL034C	-1	-/-	-377.9846043586731	-22621.031642198563	65	0.036395147313691506	0.3230769230769231	0.15548098434004473
YBR081C	-1	-/-	-377.98529505729675	-22644.519693613052	65	0.03633217993079585	0.3230769230769231	0.15576062639821028
YCL063W	-1	-/-	-377.9869372844696	-23461.851934611797	65	0.03626943005181347	0.3230769230769231	0.15604026845637584
YOR217W	-1	-/-	-378.0155460834503	-23625.184079170227	65	0.03620689655172414	0.3230769230769231	0.1563199105145414
YMR146C	-1	-/-	-378.0564875602722	-24351.110109567642	65	0.03614457831325301	0.3230769230769231	0.15659955257270694
YDL142C	-1	-/-	-378.06028723716736	-23964.37242627144	65	0.03608247422680412	0.3230769230769231	0.1568791946308725
YBR040W	-1	-/-	-378.0692353248596	-22290.366324424744	65	0.036020583190394515	0.3230769230769231	0.15715883668903805
YGL207W	-1	-/-	-378.08537673950195	-23439.35619544983	65	0.03595890410958904	0.3230769230769231	0.15743847874720357
YOL113W	-1	-/-	-378.09061336517334	-22689.107871055603	65	0.035897435897435895	0.3230769230769231	0.15771812080536912
YEL060C	-1	-/-	-378.105019569397	-24504.395760059357	65	0.03583617747440273	0.3230769230769231	0.15799776286353467
YCL028W	0	0/0	-378.138792514801	-38258.139282763004	260	0.03583617747440273	0.3230769230769231	0.15799776286353467
YMR192W	-1	-/-	-378.1589288711548	-22570.409641742706	65	0.03577512776831346	0.3230769230769231	0.15827740492170023
YGR247W	-1	-/-	-378.16244316101074	-22630.954895734787	65	0.03571428571428571	0.3230769230769231	0.15855704697986578
YDR383C	0	0/-	-378.1640601158142	-37705.212891578674	260	0.03571428571428571	0.3230769230769231	0.15855704697986578
YER176W	0	0/-	-378.1757435798645	-38462.627227306366	260	0.03571428571428571	0.3230769230769231	0.15855704697986578
YPL163C	-1	-/0	-378.1873049736023	-22859.794974803925	65	0.035653650254668934	0.3230769230769231	0.15883668903803133
YNL088W	-1	-/-	-378.216694355011	-23432.100934267044	65	0.03559322033898305	0.3230769230769231	0.15911633109619686
YGL179C	0	0/-	-378.2256062030792	-37994.831882715225	260	0.03559322033898305	0.3230769230769231	0.15911633109619686
YKL174C	0	0/-	-378.26091569662094	-38414.08077186346	260	0.03559322033898305	0.3230769230769231	0.15911633109619686
YDR294C	-1	-/-	-378.26902508735657	-23863.694863796234	65	0.03553299492385787	0.3230769230769231	0.1593959731543624
YJR108W	-1	-/-	-378.2755250930786	-21902.505568742752	65	0.03547297297297297	0.3230769230769231	0.15967561521252796
YNL279W	-1	-/-	-378.2838497161865	-23425.737595319748	65	0.03541315345699832	0.3230769230769231	0.1599552572706935
YOL070C	0	0/-	-378.3399168252945	-38824.33662545681	260	0.03541315345699832	0.3230769230769231	0.1599552572706935
YCR021C	0	0/0	-378.3409255743027	-39439.67755198479	260	0.03541315345699832	0.3230769230769231	0.1599552572706935
YGL073W	-1	-/-	-378.3443651199341	-24368.350308418274	65	0.03535353535353535	0.3230769230769231	0.16023489932885907
YCR027C	-1	-/-	-378.3553023338318	-22548.236778974533	65	0.03529411764705882	0.3230769230769231	0.16051454138702462
YBL097W	-1	-/-	-378.3779835700989	-22839.487565517426	65	0.03523489932885906	0.3230769230769231	0.16079418344519017
YGR020C	-1	-/-	-378.3823049068451	-23426.46129631996	65	0.035175879396984924	0.3230769230769231	0.1610738255033557
YNL080C	-1	-/-	-378.38297748565674	-21925.91412472725	65	0.03511705685618729	0.3230769230769231	0.16135346756152125
YKR052C	-1	-/-	-378.4023988246918	-22396.95916032791	65	0.035058430717863104	0.3230769230769231	0.1616331096196868
YHR041C	-1	-/-	-378.4094512462616	-22754.736468076706	65	0.035	0.3230769230769231	0.16191275167785235
YIL106W	-1	-/-	-378.412250995636	-22330.373869895935	65	0.03494176372712146	0.3230769230769231	0.1621923937360179
YBL066C	0	0/-	-378.5092013478279	-38924.43847948313	260	0.03494176372712146	0.3230769230769231	0.1621923937360179
YFR014C	-1	-/-	-378.52356362342834	-23662.71307349205	65	0.03488372093023256	0.3230769230769231	0.16247203579418346
YCR028C	-1	-/-	-378.576340675354	-23022.981432199478	65	0.03482587064676617	0.3230769230769231	0.16275167785234898
YOR180C	-1	-/-	-378.6530339717865	-23894.311239480972	65	0.0347682119205298	0.3230769230769231	0.16303131991051453
YLR410W	-1	-/0	-378.6730103492737	-23138.651403427124	65	0.03471074380165289	0.3230769230769231	0.16331096196868009
YFR023W	0	0/0	-378.71407556533813	-37251.391277730465	260	0.03471074380165289	0.3230769230769231	0.16331096196868009
YLR312C-B	1	+/+	-378.81701135635376	-21849.470940589905	64	0.036303630363036306	0.3384615384615385	0.16331096196868009
YNL154C	-1	-/-	-378.81837463378906	-23506.161531209946	65	0.036243822075782535	0.3384615384615385	0.16359060402684564
YBL101C	0	0/-	-378.8346499800682	-40695.034007787704	260	0.036243822075782535	0.3384615384615385	0.16359060402684564
YOR018W	-1	-/-	-378.88961148262024	-23330.94236946106	65	0.03618421052631579	0.3384615384615385	0.1638702460850112
YIL071W	0	0/-	-378.89119470119476	-36753.34121966362	260	0.03618421052631579	0.3384615384615385	0.1638702460850112
YKL074C	-1	-/-	-378.8979082107544	-23743.494153022766	65	0.0361247947454844	0.3384615384615385	0.16414988814317674
YDR527W	-1	-/-	-378.9262433052063	-23968.249673128128	65	0.036065573770491806	0.3384615384615385	0.1644295302013423
YGL018C	-1	-/-	-378.94979453086853	-22855.26770234108	65	0.03600654664484452	0.3384615384615385	0.16470917225950782
YMR302C	-1	-/-	-378.96428179740906	-23605.955487966537	65	0.03594771241830065	0.3384615384615385	0.16498881431767337
YDR123C	-1	-/-	-379.02306032180786	-23009.376122951508	65	0.03588907014681892	0.3384615384615385	0.16526845637583892
YER093C	-1	-/-	-379.0374619960785	-22763.108427762985	65	0.035830618892508145	0.3384615384615385	0.16554809843400448
YPL188W	-1	-/-	-379.0887567996979	-23117.985918045044	65	0.03577235772357724	0.3384615384615385	0.16582774049217003
YGL087C	-1	-/-	-379.0970242023468	-23839.969509124756	65	0.03571428571428571	0.3384615384615385	0.16610738255033558
YNR011C	-1	-/-	-379.1484341621399	-23143.032076120377	65	0.03565640194489465	0.3384615384615385	0.1663870246085011
YKL032C	-1	-/-	-379.17818784713745	-22696.693618535995	65	0.03559870550161812	0.3384615384615385	0.16666666666666666
YLR382C	-1	-/-	-379.22016167640686	-22413.653473854065	65	0.035541195476575124	0.3384615384615385	0.1669463087248322
YER148W	-1	-/-	-379.2584807872772	-23230.62120771408	65	0.035483870967741936	0.3384615384615385	0.16722595078299776
YOL148C	-1	-/-	-379.2615430355072	-23327.053225040436	65	0.03542673107890499	0.3384615384615385	0.16750559284116331
YDR532C	-1	-/0	-379.3192057609558	-22984.7819917202	65	0.03536977491961415	0.3384615384615385	0.16778523489932887
YKR039W	-1	-/-	-379.3387403488159	-23025.0630569458	65	0.03531300160513644	0.3384615384615385	0.16806487695749442
YJL155C	0	0/0	-379.37577921152115	-42659.13432323933	260	0.03531300160513644	0.3384615384615385	0.16806487695749442
YJR040W	-1	-/-	-379.38758277893066	-22641.18377828598	65	0.035256410256410256	0.3384615384615385	0.16834451901565994
YNL286W	-1	-/-	-379.3887405395508	-21887.027920246124	65	0.0352	0.3384615384615385	0.1686241610738255
YKL143W	-1	-/-	-379.3918209075928	-24181.197033405304	65	0.03514376996805112	0.3384615384615385	0.16890380313199105
YIR015W	-1	-/-	-379.4238667488098	-21771.512142658234	65	0.03508771929824561	0.3384615384615385	0.1691834451901566
YJR092W	-1	-/-	-379.4260275363922	-23044.580696582794	65	0.03503184713375796	0.3384615384615385	0.16946308724832215
YNL054W	-1	-/-	-379.43653678894043	-23908.287716150284	65	0.034976152623211444	0.3384615384615385	0.1697427293064877
YLR086W	-1	-/-	-379.4371819496155	-22294.492196559906	65	0.03492063492063492	0.3384615384615385	0.17002237136465326
YOR272W	-1	-/-	-379.4551887512207	-25089.588562250137	65	0.03486529318541997	0.3384615384615385	0.17030201342281878
YNL008C	-1	-/-	-379.5417993068695	-23010.579380989075	65	0.03481012658227848	0.3384615384615385	0.17058165548098433
YGL228W	0	0/-	-379.5499091744423	-38679.62589550018	260	0.03481012658227848	0.3384615384615385	0.17058165548098433
YBR079C	-1	-/-	-379.59973549842834	-24315.068836927414	65	0.03475513428120063	0.3384615384615385	0.1708612975391499
YBL007C	-1	-/-	-379.63000679016113	-23517.632811546326	65	0.03470031545741325	0.3384615384615385	0.17114093959731544
YJL073W	-1	-/-	-379.6825268268585	-23137.423089027405	65	0.03464566929133858	0.3384615384615385	0.171420581655481
YER104W	-1	-/-	-379.68570375442505	-23736.092194080353	65	0.03459119496855346	0.3384615384615385	0.17170022371364654
YEL042W	-1	-/-	-379.6959984302521	-24421.274715423584	65	0.03453689167974882	0.3384615384615385	0.17197986577181207
YPL095C	-1	-/-	-379.7437696456909	-23101.18976664543	65	0.034482758620689655	0.3384615384615385	0.17225950782997762
YOR324C	0	0/-	-379.7776435613632	-37045.602707743645	260	0.034482758620689655	0.3384615384615385	0.17225950782997762
YLR310C	-1	-/-	-379.7808246612549	-22737.27329134941	65	0.03442879499217527	0.3384615384615385	0.17253914988814317
YMR240C	-1	-/-	-379.84676361083984	-22943.590118408203	65	0.034375	0.3384615384615385	0.17281879194630873
YML013W	-1	-/-	-379.93365025520325	-23604.94606423378	65	0.0343213728549142	0.3384615384615385	0.17309843400447428
YKL013C	-1	-/-	-379.95506596565247	-23017.866836309433	65	0.03426791277258567	0.3384615384615385	0.17337807606263983
YFL033C	-1	-/-	-379.9729104042053	-22866.19017457962	65	0.03421461897356143	0.3384615384615385	0.17365771812080538
YER048C	0	0/-	-380.0234295129776	-39363.274574518204	260	0.03421461897356143	0.3384615384615385	0.17365771812080538
YNR034W	-1	-/-	-380.0352644920349	-22628.428855657578	65	0.034161490683229816	0.3384615384615385	0.1739373601789709
YCL010C	-1	-/-	-380.03824853897095	-23028.1111266613	65	0.034108527131782945	0.3384615384615385	0.17421700223713646
YIL109C	-1	-/-	-380.0447714328766	-24004.201524972916	65	0.034055727554179564	0.3384615384615385	0.174496644295302
YDL188C	-1	-/-	-380.07690024375916	-23322.283069610596	65	0.03400309119010819	0.3384615384615385	0.17477628635346756
YDL138W	-1	-/-	-380.08693265914917	-23072.895745038986	65	0.033950617283950615	0.3384615384615385	0.17505592841163312
YLL022C	-1	-/-	-380.1038188934326	-23391.05930352211	65	0.03389830508474576	0.3384615384615385	0.17533557046979867
YDR006C	0	0/-	-380.1263533234596	-38328.65545076132	260	0.03389830508474576	0.3384615384615385	0.17533557046979867
YJL087C	-1	-/-	-380.2128806114197	-22956.813464164734	65	0.033846153846153845	0.3384615384615385	0.1756152125279642
YHR074W	-1	-/-	-380.22788524627686	-23799.680991888046	65	0.03379416282642089	0.3384615384615385	0.17589485458612975
YJR125C	-1	-/-	-380.2608091831207	-23406.088007450104	65	0.03374233128834356	0.3384615384615385	0.1761744966442953
YGR030C	-1	-/-	-380.2666687965393	-23912.25194978714	65	0.033690658499234305	0.3384615384615385	0.17645413870246085
YML038C	-1	-/-	-380.27642917633057	-22741.943375587463	65	0.03363914373088685	0.3384615384615385	0.1767337807606264
YLR299W	0	0/-	-380.28564977645874	-39946.97188282013	260	0.03363914373088685	0.3384615384615385	0.1767337807606264
YMR072W	-1	-/-	-380.3071849346161	-22883.21283555031	65	0.03358778625954199	0.3384615384615385	0.17701342281879195
YLR205C	-1	-/-	-380.3144087791443	-22543.048708438873	65	0.03353658536585366	0.3384615384615385	0.1772930648769575
YML113W	-1	-/-	-380.35356545448303	-23297.916256666183	65	0.0334855403348554	0.3384615384615385	0.17757270693512303
YOR081C	-1	-/-	-380.375461101532	-22630.64027905464	65	0.03343465045592705	0.3384615384615385	0.17785234899328858
YDL128W	-1	-/-	-380.3870551586151	-23187.813670396805	65	0.03338391502276176	0.3384615384615385	0.17813199105145414
YOR042W	0	0/-	-380.42321026325226	-40054.11904031038	260	0.03338391502276176	0.3384615384615385	0.17813199105145414
YNR007C	-1	-/-	-380.4542808532715	-24116.56973028183	65	0.03333333333333333	0.3384615384615385	0.1784116331096197
YGL066W	-1	-/-	-380.4693465232849	-22626.630934238434	65	0.03328290468986384	0.3384615384615385	0.17869127516778524
YDR283C	-1	-/-	-380.5095944404602	-23276.317851305008	65	0.03323262839879154	0.3384615384615385	0.1789709172259508
YKL179C	-1	-/-	-380.5140948295593	-22567.662191152573	65	0.033182503770739065	0.3384615384615385	0.17925055928411632
YGL210W	-1	-/-	-380.51492381095886	-23550.041756153107	65	0.03313253012048193	0.3384615384615385	0.17953020134228187
YER075C	-1	-/-	-380.5173304080963	-23122.124940156937	65	0.03308270676691729	0.3384615384615385	0.17980984340044742
YDR293C	-1	-/-	-380.55373215675354	-23742.860817432404	65	0.03303303303303303	0.3384615384615385	0.18008948545861297
YIL150C	-1	-/-	-380.57173705101013	-21537.169263124466	65	0.03298350824587706	0.3384615384615385	0.18036912751677853
YPL137C	-1	-/-	-380.66788148880005	-22599.23007130623	65	0.03293413173652695	0.3384615384615385	0.18064876957494408
YOR070C	0	0/0	-380.7668842077255	-39017.84676462412	260	0.03293413173652695	0.3384615384615385	0.18064876957494408
YHR176W	-1	-/-	-380.8197817802429	-22803.18954062462	65	0.03288490284005979	0.3384615384615385	0.18092841163310963
YOR147W	-1	-/-	-380.8241081237793	-23234.813427209854	65	0.03283582089552239	0.3384615384615385	0.18120805369127516
YOR301W	-1	-/-	-380.9233148097992	-23162.71098589897	65	0.03278688524590164	0.3384615384615385	0.1814876957494407
YMR098C	0	0/-	-380.94565600156784	-38609.03709626198	260	0.03278688524590164	0.3384615384615385	0.1814876957494407
YGL032C	-1	-/-	-380.9544608592987	-23150.0984146595	65	0.03273809523809524	0.3384615384615385	0.18176733780760626
YDL110C	0	0/-	-380.9563665986061	-41366.01670575142	260	0.03273809523809524	0.3384615384615385	0.18176733780760626
YBR250W	-1	-/-	-380.95717668533325	-23170.670158147812	65	0.03268945022288262	0.3384615384615385	0.1820469798657718
YOR066W	0	0/-	-380.9743158817291	-37899.66287565231	260	0.03268945022288262	0.3384615384615385	0.1820469798657718
YER080W	0	0/0	-381.0178402066231	-38255.61665228009	260	0.03268945022288262	0.3384615384615385	0.1820469798657718
YOL068C	-1	-/-	-381.01903533935547	-23320.247124671936	65	0.032640949554896145	0.3384615384615385	0.18232662192393737
YKR014C	-1	-/-	-381.0341811180115	-24004.035224437714	65	0.03259259259259259	0.3384615384615385	0.18260626398210292
YPL196W	-1	-/-	-381.0359034538269	-24000.307346105576	65	0.03254437869822485	0.3384615384615385	0.18288590604026847
YNL272C	-1	-/-	-381.0389292240143	-23754.728207349777	65	0.03249630723781388	0.3384615384615385	0.183165548098434
YCL035C	-1	-/-	-381.05450558662415	-24940.510563850403	65	0.032448377581120944	0.3384615384615385	0.18344519015659955
YCR080W	-1	-/-	-381.0996127128601	-21379.417197704315	65	0.03240058910162003	0.3384615384615385	0.1837248322147651
YHR188C	-1	-/-	-381.1313133239746	-22812.47926926613	65	0.03235294117647059	0.3384615384615385	0.18400447427293065
YAL011W	-1	-/-	-381.16384744644165	-22484.34032726288	65	0.032305433186490456	0.3384615384615385	0.1842841163310962
YDR137W	-1	-/-	-381.17915534973145	-23485.437019109726	65	0.03225806451612903	0.3384615384615385	0.18456375838926176
YLR014C	-1	-/-	-381.19805693626404	-23155.042983055115	65	0.032210834553440704	0.3384615384615385	0.18484340044742728
YLR127C	-1	-/-	-381.21591329574585	-22164.044844150543	65	0.03216374269005848	0.3384615384615385	0.18512304250559283
YDR238C	-1	-/-	-381.21776151657104	-22872.89466691017	65	0.032116788321167884	0.3384615384615385	0.18540268456375839
YPL003W	0	0/-	-381.2431993484497	-38895.083487689495	260	0.032116788321167884	0.3384615384615385	0.18540268456375839
YKL190W	-1	-/-	-381.25711154937744	-22907.98896408081	65	0.03206997084548105	0.3384615384615385	0.18568232662192394
YJL141C	-1	-/-	-381.29451966285706	-23917.922108888626	65	0.03202328966521106	0.3384615384615385	0.1859619686800895
YHR062C	-1	-/-	-381.32194542884827	-24964.713207244873	65	0.03197674418604651	0.3384615384615385	0.18624161073825504
YOL100W	-1	-/-	-381.32856607437134	-24419.72200155258	65	0.03193033381712627	0.3384615384615385	0.1865212527964206
YLR436C	0	0/-	-381.3378754854202	-37429.054594397545	260	0.03193033381712627	0.3384615384615385	0.1865212527964206
YLL055W	0	0/-	-381.3807871937752	-39277.67594373226	260	0.03193033381712627	0.3384615384615385	0.1865212527964206
YGL195W	-1	-/-	-381.3903923034668	-23467.240565538406	65	0.03188405797101449	0.3384615384615385	0.18680089485458612
YPR054W	-1	-/-	-381.3971838951111	-22359.813008785248	65	0.03183791606367583	0.3384615384615385	0.18708053691275167
YGR086C	-1	-/-	-381.4360246658325	-22859.988935232162	65	0.031791907514450865	0.3384615384615385	0.18736017897091722
YNL330C	-1	-/-	-381.4476752281189	-23963.396457910538	65	0.031746031746031744	0.3384615384615385	0.18763982102908278
YFR037C	-1	-/-	-381.46264123916626	-23387.96297621727	65	0.03170028818443804	0.3384615384615385	0.18791946308724833
YBR245C	-1	-/-	-381.54685497283936	-23253.5319108963	65	0.031654676258992806	0.3384615384615385	0.18819910514541388
YDR287W	0	0/-	-381.5967599749565	-40345.715909183025	260	0.031654676258992806	0.3384615384615385	0.18819910514541388
YMR273C	-1	-/-	-381.60500502586365	-22903.86095046997	65	0.031609195402298854	0.3384615384615385	0.1884787472035794
YLR335W	-1	-/-	-381.6354732513428	-24023.27964925766	65	0.03156384505021521	0.3384615384615385	0.18875838926174496
YDR410C	0	0/-	-381.65150916576385	-38508.44743281603	260	0.03156384505021521	0.3384615384615385	0.18875838926174496
YJL065C	-1	-/-	-381.65293431282043	-22833.64547419548	65	0.03151862464183381	0.3384615384615385	0.1890380313199105
YNL230C	-1	-/-	-381.66889476776123	-22245.896061897278	65	0.031473533619456366	0.3384615384615385	0.18931767337807606
YOR090C	0	0/-	-381.67508202791214	-38106.29473441839	260	0.031473533619456366	0.3384615384615385	0.18931767337807606
YGR274C	-1	-/-	-381.7095067501068	-23048.884334802628	65	0.03142857142857143	0.3384615384615385	0.18959731543624161
YOR219C	0	0/-	-381.7223964333534	-38258.921845793724	260	0.03142857142857143	0.3384615384615385	0.18959731543624161
YKR103W	0	0/-	-381.7604684829712	-37838.097874462605	260	0.03142857142857143	0.3384615384615385	0.18959731543624161
YNL093W	-1	-/-	-381.7697367668152	-23669.135631799698	65	0.03138373751783167	0.3384615384615385	0.18987695749440717
YMR021C	-1	-/-	-381.7790479660034	-23195.568472146988	65	0.03133903133903134	0.3384615384615385	0.19015659955257272
YDR247W	-1	-/-	-381.7936007976532	-22880.781809091568	65	0.031294452347083924	0.3384615384615385	0.19043624161073824
YGR278W	-1	-/-	-381.8107852935791	-22682.45320725441	65	0.03125	0.3384615384615385	0.1907158836689038
YPL043W	-1	-/-	-381.8150284290314	-25676.252071619034	65	0.031205673758865248	0.3384615384615385	0.19099552572706935
YBR298C	-1	-/-	-381.82891845703125	-23444.963592529297	65	0.031161473087818695	0.3384615384615385	0.1912751677852349
YAL024C	-1	-/-	-381.85527420043945	-22639.405707359314	65	0.031117397454031116	0.3384615384615385	0.19155480984340045
YPL232W	-1	-/-	-381.87810468673706	-23518.18783712387	65	0.031073446327683617	0.3384615384615385	0.191834451901566
YBR301W	0	0/-	-381.89818274974823	-38023.7373740077	260	0.031073446327683617	0.3384615384615385	0.191834451901566
YIL113W	0	0/-	-381.9218973517418	-39581.67991900444	260	0.031073446327683617	0.3384615384615385	0.191834451901566
YOL059W	-1	-/0	-381.97366666793823	-22221.658690929413	65	0.031029619181946404	0.3384615384615385	0.19211409395973153
YPR161C	-1	-/-	-381.9801104068756	-24076.329989671707	65	0.030985915492957747	0.3384615384615385	0.19239373601789708
YNR046W	-1	-/-	-381.99146366119385	-24387.47891664505	65	0.030942334739803096	0.3384615384615385	0.19267337807606263
YGL049C	-1	-/-	-381.99671745300293	-22416.00164294243	65	0.03089887640449438	0.3384615384615385	0.1929530201342282
YMR323W	0	0/-	-381.99931836128235	-37486.356875538826	260	0.03089887640449438	0.3384615384615385	0.1929530201342282
YNL130C-A	0	0/0	-382.0018264055252	-37175.40817040205	260	0.03089887640449438	0.3384615384615385	0.1929530201342282
YKR010C	0	0/-	-382.0028687119484	-38763.177994430065	260	0.03089887640449438	0.3384615384615385	0.1929530201342282
YDR359C	-1	-/-	-382.01993799209595	-23219.625925540924	65	0.030855539971949508	0.3384615384615385	0.19323266219239374
YGL029W	-1	-/-	-382.0894639492035	-24395.276964902878	65	0.03081232492997199	0.3384615384615385	0.1935123042505593
YDR174W	-1	-/-	-382.1102855205536	-22857.209463834763	65	0.03076923076923077	0.3384615384615385	0.19379194630872484
YER047C	0	0/0	-382.1461213231087	-39031.765492618084	260	0.03076923076923077	0.3384615384615385	0.19379194630872484
YHR189W	0	0/-	-382.1505848169327	-37767.84592598677	260	0.03076923076923077	0.3384615384615385	0.19379194630872484
YOR198C	-1	-/-	-382.19598293304443	-24159.42749261856	65	0.030726256983240222	0.3384615384615385	0.19407158836689037
YLR019W	0	0/-	-382.21003234386444	-38165.23155832291	260	0.030726256983240222	0.3384615384615385	0.19407158836689037
YNL059C	-1	-/-	-382.21315598487854	-23245.28724336624	65	0.030683403068340307	0.3384615384615385	0.19435123042505592
YDL123W	0	0/0	-382.25305634737015	-38630.15158379078	260	0.030683403068340307	0.3384615384615385	0.19435123042505592
YGR060W	-1	-/-	-382.2537262439728	-22860.804582834244	65	0.03064066852367688	0.3384615384615385	0.19463087248322147
YAR042W	-1	-/-	-382.2543170452118	-22561.977657079697	65	0.030598052851182198	0.3384615384615385	0.19491051454138703
YGL139W	0	0/-	-382.27525079250336	-38582.977118730545	260	0.030598052851182198	0.3384615384615385	0.19491051454138703
YDL005C	-1	-/-	-382.2993907928467	-23505.691396951675	65	0.030555555555555555	0.3384615384615385	0.19519015659955258
YLR114C	-1	-/-	-382.30723333358765	-23864.011582374573	65	0.030513176144244106	0.3384615384615385	0.19546979865771813
YOR005C	-1	-/-	-382.3614716529846	-23059.619432210922	65	0.030470914127423823	0.3384615384615385	0.19574944071588368
YMR163C	-1	-/-	-382.3622975349426	-22539.938673257828	65	0.030428769017980636	0.3384615384615385	0.1960290827740492
YMR047C	-1	-/-	-382.4089205265045	-22746.14211988449	65	0.03038674033149171	0.3384615384615385	0.19630872483221476
YJR118C	-1	-/-	-382.408921957016	-22914.719916820526	65	0.030344827586206897	0.3384615384615385	0.1965883668903803
YBR149W	0	0/0	-382.4130653142929	-40455.16450673342	260	0.030344827586206897	0.3384615384615385	0.1965883668903803
YBR275C	-1	-/-	-382.4185984134674	-21972.206659555435	65	0.030303030303030304	0.3384615384615385	0.19686800894854586
YNL071W	-1	-/-	-382.4339156150818	-23522.235242128372	65	0.030261348005502064	0.3384615384615385	0.19714765100671142
YDR011W	-1	-/-	-382.44664001464844	-23191.41124534607	65	0.03021978021978022	0.3384615384615385	0.19742729306487697
YDR062W	-1	-/-	-382.47238659858704	-23373.095811843872	65	0.03017832647462277	0.3384615384615385	0.1977069351230425
YHL002W	-1	-/-	-382.47732400894165	-23640.6641497612	65	0.030136986301369864	0.3384615384615385	0.19798657718120805
YPR152C	0	0/-	-382.48324751853943	-38188.75430166721	260	0.030136986301369864	0.3384615384615385	0.19798657718120805
YJR086W	-1	-/-	-382.5014386177063	-22732.829328775406	65	0.030095759233926128	0.3384615384615385	0.1982662192393736
YPL057C	-1	-/-	-382.51322841644287	-23317.15416264534	65	0.030054644808743168	0.3384615384615385	0.19854586129753915
YIR021W	-1	-/-	-382.5173177719116	-23269.175546884537	65	0.030013642564802184	0.3384615384615385	0.1988255033557047
YNL257C	-1	-/-	-382.57891821861267	-23326.59242963791	65	0.02997275204359673	0.3384615384615385	0.19910514541387025
YDR075W	-1	-/-	-382.59073853492737	-23129.896551132202	65	0.029931972789115645	0.3384615384615385	0.1993847874720358
YDL155W	-1	-/-	-382.66369247436523	-23114.838740587234	65	0.029891304347826088	0.3384615384615385	0.19966442953020133
YGR098C	-1	-/-	-382.6668424606323	-23432.242851495743	65	0.029850746268656716	0.3384615384615385	0.19994407158836688
YDR335W	-1	-/-	-382.7261257171631	-23934.498339653015	65	0.02981029810298103	0.3384615384615385	0.20022371364653244
YPR101W	-1	-/-	-382.76652669906616	-23142.608599424362	65	0.029769959404600813	0.3384615384615385	0.200503355704698
YNL136W	-1	-/-	-382.86200761795044	-23240.545198202133	65	0.02972972972972973	0.3384615384615385	0.20078299776286354
YDR326C	0	0/-	-382.86648094654083	-38778.59083902836	260	0.02972972972972973	0.3384615384615385	0.20078299776286354
YBR052C	0	0/0	-382.8958389759064	-39693.75606626272	260	0.02972972972972973	0.3384615384615385	0.20078299776286354
YHR151C	0	0/0	-382.91513991355896	-37003.828077077866	260	0.02972972972972973	0.3384615384615385	0.20078299776286354
YKL073W	-1	-/-	-382.9176559448242	-23141.351135730743	65	0.029689608636977057	0.3384615384615385	0.2010626398210291
YPL033C	-1	-/-	-382.92289686203003	-22452.50874876976	65	0.029649595687331536	0.3384615384615385	0.20134228187919462
YER033C	0	0/-	-382.94664400815964	-40083.74553638697	260	0.029649595687331536	0.3384615384615385	0.20134228187919462
YDL213C	-1	-/-	-382.9542453289032	-25218.99041390419	65	0.029609690444145357	0.3384615384615385	0.20162192393736017
YNL065W	-1	-/-	-382.9793257713318	-22702.786782979965	65	0.02956989247311828	0.3384615384615385	0.20190156599552572
YPR009W	-1	-/-	-383.0389096736908	-23537.846396446228	65	0.02953020134228188	0.3384615384615385	0.20218120805369127
YHR002W	0	0/-	-383.09656769037247	-38432.837938666344	260	0.02953020134228188	0.3384615384615385	0.20218120805369127
YFR015C	0	0/0	-383.1315517425537	-39645.12710148096	260	0.02953020134228188	0.3384615384615385	0.20218120805369127
YER101C	0	0/-	-383.1622965335846	-39697.22412443161	260	0.02953020134228188	0.3384615384615385	0.20218120805369127
YJR076C	-1	-/-	-383.1675901412964	-23804.775608301163	65	0.029490616621983913	0.3384615384615385	0.20246085011185683
YBR142W	-1	-/-	-383.1719207763672	-25506.73304080963	65	0.029451137884872823	0.3384615384615385	0.20274049217002238
YDL127W	0	0/-	-383.21842485666275	-37636.393387019634	260	0.029451137884872823	0.3384615384615385	0.20274049217002238
YGL249W	-1	-/-	-383.2197766304016	-23130.819408416748	65	0.029411764705882353	0.3384615384615385	0.20302013422818793
YCR038C	1	+/-	-383.2621912956238	-23481.814839601517	64	0.030707610146862484	0.35384615384615387	0.20302013422818793
YMR312W	-1	-/-	-383.26899242401123	-23728.743983507156	65	0.030666666666666665	0.35384615384615387	0.20329977628635346
YDR448W	-1	-/-	-383.2870066165924	-23333.898169994354	65	0.03062583222370173	0.35384615384615387	0.203579418344519
YIR017C	-1	-/-	-383.3226568698883	-24016.770036935806	65	0.030585106382978722	0.35384615384615387	0.20385906040268456
YLR289W	0	0/0	-383.3370691537857	-38047.83162379265	260	0.030585106382978722	0.35384615384615387	0.20385906040268456
YFL031W	-1	-/-	-383.35106921195984	-21910.871970415115	65	0.03054448871181939	0.35384615384615387	0.2041387024608501
YBR109C	-1	-/-	-383.3907163143158	-23648.18569779396	65	0.03050397877984085	0.35384615384615387	0.20441834451901567
YJL061W	-1	-/-	-383.39928126335144	-23902.597891807556	65	0.030463576158940398	0.35384615384615387	0.20469798657718122
YOR307C	-1	-/-	-383.4344439506531	-22938.717802762985	65	0.03042328042328042	0.35384615384615387	0.20497762863534674
YBR152W	-1	-/-	-383.43523836135864	-22374.20343399048	65	0.03038309114927345	0.35384615384615387	0.2052572706935123
YNL256W	-1	-/-	-383.44994497299194	-25158.4942176342	65	0.030343007915567283	0.35384615384615387	0.20553691275167785
YIL143C	-1	-/-	-383.47357177734375	-23403.4422018528	65	0.030303030303030304	0.35384615384615387	0.2058165548098434
YPR088C	-1	-/-	-383.50869607925415	-23626.607773303986	65	0.030263157894736843	0.35384615384615387	0.20609619686800895
YFR003C	-1	-/-	-383.51102018356323	-25011.39518404007	65	0.030223390275952694	0.35384615384615387	0.2063758389261745
YDL234C	0	0/-	-383.5384963750839	-42167.61858394742	260	0.030223390275952694	0.35384615384615387	0.2063758389261745
YDL205C	0	0/-	-383.5447397828102	-37745.51371246576	260	0.030223390275952694	0.35384615384615387	0.2063758389261745
YGL219C	-1	-/-	-383.54732275009155	-23348.307812929153	65	0.030183727034120734	0.35384615384615387	0.20665548098434006
YDL120W	-1	-/-	-383.57822704315186	-23785.359504699707	65	0.03014416775884666	0.35384615384615387	0.20693512304250558
YNL121C	-1	-/-	-383.57973766326904	-24163.007167339325	65	0.030104712041884817	0.35384615384615387	0.20721476510067113
YOR008C	-1	-/-	-383.58203387260437	-23168.814789056778	65	0.030065359477124184	0.35384615384615387	0.20749440715883669
YNL237W	0	0/0	-383.6231673359871	-39664.648581802845	260	0.030065359477124184	0.35384615384615387	0.20749440715883669
YOL003C	-1	-/-	-383.6391248703003	-23010.037837028503	65	0.030026109660574413	0.35384615384615387	0.20777404921700224
YBR058C	-1	-/-	-383.6634180545807	-22921.992275714874	65	0.02998696219035202	0.35384615384615387	0.2080536912751678
YDR028C	-1	-/-	-383.6765971183777	-23681.88811802864	65	0.029947916666666668	0.35384615384615387	0.20833333333333334
YLR409C	-1	-/-	-383.67970991134644	-25127.646245718002	65	0.02990897269180754	0.35384615384615387	0.2086129753914989
YGR008C	-1	-/-	-383.6970818042755	-24182.17640852928	65	0.02987012987012987	0.35384615384615387	0.20889261744966442
YBR265W	-1	-/-	-383.7122793197632	-23369.193838119507	65	0.029831387808041506	0.35384615384615387	0.20917225950782997
YJR002W	-1	-/-	-383.7196674346924	-24889.029222726822	65	0.029792746113989636	0.35384615384615387	0.20945190156599552
YNL123W	-1	-/-	-383.7265408039093	-23493.79860186577	65	0.029754204398447608	0.35384615384615387	0.20973154362416108
YCR097WB	0	0/-	-383.7362811565399	-36968.16691958904	260	0.029754204398447608	0.35384615384615387	0.20973154362416108
YBL031W	0	0/-	-383.7773446440697	-38904.13666200638	260	0.029754204398447608	0.35384615384615387	0.20973154362416108
YLR182W	-1	-/-	-383.8022964000702	-23028.320065021515	65	0.029715762273901807	0.35384615384615387	0.21001118568232663
YJR135W-A	-1	-/-	-383.85455656051636	-22822.414477348328	65	0.02967741935483871	0.35384615384615387	0.21029082774049218
YKL089W	-1	-/-	-383.86242866516113	-23354.665898561478	65	0.029639175257731958	0.35384615384615387	0.2105704697986577
YDL115C	-1	-/0	-383.8636543750763	-24558.565789222717	65	0.029601029601029602	0.35384615384615387	0.21085011185682326
YER053C	-1	-/-	-383.8821454048157	-24518.466995239258	65	0.02956298200514139	0.35384615384615387	0.2111297539149888
YBR111C	0	0/-	-383.8877421617508	-39495.30969977379	260	0.02956298200514139	0.35384615384615387	0.2111297539149888
YDR443C	-1	-/-	-383.893431186676	-23515.0451567173	65	0.029525032092426188	0.35384615384615387	0.21140939597315436
YJL176C	-1	-/-	-383.90984439849854	-22907.591344356537	65	0.029487179487179487	0.35384615384615387	0.21168903803131991
YDR328C	-1	-/-	-383.93525981903076	-23370.52823829651	65	0.029449423815621	0.35384615384615387	0.21196868008948547
YHR120W	-1	-/-	-383.9644470214844	-23638.269473552704	65	0.029411764705882353	0.35384615384615387	0.21224832214765102
YMR322C	-1	-/-	-383.97807693481445	-24191.133321762085	65	0.02937420178799489	0.35384615384615387	0.21252796420581654
YKR019C	-1	-/-	-383.9815638065338	-23837.066549777985	65	0.029336734693877552	0.35384615384615387	0.2128076062639821
YLR128W	0	0/-	-383.9835841059685	-38483.43388801813	260	0.029336734693877552	0.35384615384615387	0.2128076062639821
YML048W	-1	-/-	-384.0474841594696	-23791.02839946747	65	0.02929936305732484	0.35384615384615387	0.21308724832214765
YEL049W	0	0/-	-384.05247408151627	-38461.901498913765	260	0.02929936305732484	0.35384615384615387	0.21308724832214765
YPL115C	1	+/-	-384.05672121047974	-23437.11756682396	64	0.030534351145038167	0.36923076923076925	0.21308724832214765
YPL206C	-1	-/-	-384.0756640434265	-24479.0747320652	65	0.030495552731893267	0.36923076923076925	0.2133668903803132
YBR102C	-1	-/-	-384.0767045021057	-23331.314779520035	65	0.030456852791878174	0.36923076923076925	0.21364653243847875
YKR084C	0	0/-	-384.07841205596924	-38841.61776763201	260	0.030456852791878174	0.36923076923076925	0.21364653243847875
YGR199W	-1	-/-	-384.1538579463959	-23984.11302137375	65	0.030418250950570342	0.36923076923076925	0.2139261744966443
YOR239W	-1	-/-	-384.1668734550476	-24086.69160479307	65	0.030379746835443037	0.36923076923076925	0.21420581655480983
YFL055W	-1	-/-	-384.171186208725	-23342.472508192062	65	0.03034134007585335	0.36923076923076925	0.21448545861297538
YOR359W	-1	-/-	-384.2542269229889	-23037.77949643135	65	0.030303030303030304	0.36923076923076925	0.21476510067114093
YFL048C	-1	-/-	-384.25742530822754	-23551.966217517853	65	0.03026481715006305	0.36923076923076925	0.2150447427293065
YKL011C	-1	-/-	-384.26235938072205	-22300.500480651855	65	0.030226700251889168	0.36923076923076925	0.21532438478747204
YKR009C	-1	-/-	-384.3023762702942	-24496.508407115936	65	0.03018867924528302	0.36923076923076925	0.2156040268456376
YER108C	1	+/-	-384.328489780426	-22093.49508047104	64	0.031407035175879394	0.38461538461538464	0.2156040268456376
YBR276C	-1	-/-	-384.34452390670776	-23137.47079062462	65	0.03136762860727729	0.38461538461538464	0.21588366890380314
YPL029W	-1	-/-	-384.35682344436646	-23504.4089114666	65	0.03132832080200501	0.38461538461538464	0.21616331096196867
YOR032C	1	+/+	-384.40078139305115	-23170.64146924019	64	0.03254067584480601	0.4	0.21616331096196867
YJL127C	-1	-/-	-384.4025013446808	-22384.721515893936	65	0.0325	0.4	0.21644295302013422
YDR517W	-1	-/-	-384.4104278087616	-23100.47148513794	65	0.03245942571785269	0.4	0.21672259507829977
YER003C	-1	-/-	-384.42269110679626	-24405.650734186172	65	0.032418952618453865	0.4	0.21700223713646533
YPL094C	-1	-/-	-384.453556060791	-24191.071240901947	65	0.0323785803237858	0.4	0.21728187919463088
YGL012W	-1	-/-	-384.47206592559814	-23415.127354860306	65	0.03233830845771144	0.4	0.21756152125279643
YJL033W	-1	-/-	-384.47406005859375	-24537.107637166977	65	0.03229813664596273	0.4	0.21784116331096195
YMR201C	-1	-/-	-384.51288390159607	-23927.741367816925	65	0.03225806451612903	0.4	0.2181208053691275
YKR004C	0	0/-	-384.518062710762	-38435.59297925886	260	0.03225806451612903	0.4	0.2181208053691275
YJL005W	-1	-/-	-384.55873346328735	-23823.826347351074	65	0.0322180916976456	0.4	0.21840044742729306
YDL161W	-1	-/-	-384.56104135513306	-24096.060667037964	65	0.03217821782178218	0.4	0.2186800894854586
YGR224W	-1	-/-	-384.60496520996094	-22272.836980104446	65	0.032138442521631644	0.4	0.21895973154362416
YCL011C	-1	-/-	-384.60754203796387	-24018.73105597496	65	0.03209876543209877	0.4	0.21923937360178972
YGR255C	0	0/0	-384.61336129903793	-39140.6945040226	260	0.03209876543209877	0.4	0.21923937360178972
YEL036C	-1	-/-	-384.6484971046448	-22865.346722841263	65	0.032059186189889025	0.4	0.21951901565995527
YAR050W	0	0/0	-384.6491305232048	-37426.90012139082	260	0.032059186189889025	0.4	0.21951901565995527
YBR289W	-1	-/-	-384.66855478286743	-23334.139872789383	65	0.03201970443349754	0.4	0.2197986577181208
YER115C	0	0/-	-384.6858465075493	-39342.950065255165	260	0.03201970443349754	0.4	0.2197986577181208
YER083C	-1	-/-	-384.6859760284424	-23246.906179904938	65	0.03198031980319803	0.4	0.22007829977628635
YDL204W	0	0/-	-384.72468519210815	-41109.347397863865	260	0.03198031980319803	0.4	0.22007829977628635
YDR145W	-1	-/-	-384.76641607284546	-24118.912996053696	65	0.03194103194103194	0.4	0.2203579418344519
YMR152W	0	0/0	-384.76899141073227	-39542.06871443987	260	0.03194103194103194	0.4	0.2203579418344519
YOR155C	0	0/-	-384.81109672784805	-38998.50454610586	260	0.03194103194103194	0.4	0.2203579418344519
YDR261C	0	0/-	-384.83713924884796	-38542.343661785126	260	0.03194103194103194	0.4	0.2203579418344519
YBR163W	0	0/-	-384.8401200771332	-39589.21781846881	260	0.03194103194103194	0.4	0.2203579418344519
YDL214C	0	0/-	-384.8670192360878	-38570.44860690832	260	0.03194103194103194	0.4	0.2203579418344519
YDR464W	-1	-/0	-384.87038230895996	-23447.196873426437	65	0.03190184049079755	0.4	0.22063758389261745
YCL004W	-1	-/-	-384.90891218185425	-22447.083988070488	65	0.031862745098039214	0.4	0.220917225950783
YBR050C	-1	-/-	-384.937705039978	-23835.669570207596	65	0.03182374541003672	0.4	0.22119686800894856
YER145C	-1	-/-	-384.95397901535034	-22808.8207116127	65	0.03178484107579462	0.4	0.2214765100671141
YDR402C	0	0/-	-384.9717311859131	-37650.09090226889	260	0.03178484107579462	0.4	0.2214765100671141
YOR110W	-1	-/-	-385.0336756706238	-23018.417523384094	65	0.031746031746031744	0.4	0.22175615212527963
YFL023W	-1	-/-	-385.0382056236267	-23429.3280479908	65	0.03170731707317073	0.4	0.22203579418344518
YNL321W	0	0/-	-385.05795907974243	-38948.296140909195	260	0.03170731707317073	0.4	0.22203579418344518
YJL083W	0	0/-	-385.07098466157913	-38368.92965120077	260	0.03170731707317073	0.4	0.22203579418344518
YBR098W	-1	-/-	-385.0726089477539	-23271.12425470352	65	0.031668696711327646	0.4	0.22231543624161074
YJL123C	0	0/0	-385.0879592895508	-38665.01822179556	260	0.031668696711327646	0.4	0.22231543624161074
YJL117W	-1	-/-	-385.10713243484497	-23607.871862649918	65	0.031630170316301706	0.4	0.2225950782997763
YBL054W	0	0/-	-385.13178437948227	-39570.90974879265	260	0.031630170316301706	0.4	0.2225950782997763
YFR022W	0	0/-	-385.17349141836166	-39653.8421228528	260	0.031630170316301706	0.4	0.2225950782997763
YNL270C	-1	-/-	-385.17419242858887	-22966.609275579453	65	0.031591737545565005	0.4	0.22287472035794184
YIL042C	-1	-/-	-385.1826820373535	-24038.252285957336	65	0.03155339805825243	0.4	0.2231543624161074
YOR125C	0	0/0	-385.1953579187393	-38103.99595308304	260	0.03155339805825243	0.4	0.2231543624161074
YLL034C	-1	-/-	-385.23173236846924	-25629.54294538498	65	0.03151515151515152	0.4	0.22343400447427292
YLR094C	0	0/-	-385.30155313014984	-37585.06559932232	260	0.03151515151515152	0.4	0.22343400447427292
YKL093W	-1	-/-	-385.3573565483093	-23392.48421907425	65	0.031476997578692496	0.4	0.22371364653243847
YMR063W	0	0/-	-385.36935633420944	-37861.2814745903	260	0.031476997578692496	0.4	0.22371364653243847
YJL129C	-1	-/-	-385.3725280761719	-23649.182507514954	65	0.03143893591293833	0.4	0.22399328859060402
YDR351W	0	0/-	-385.3761487007141	-37729.75500524044	260	0.03143893591293833	0.4	0.22399328859060402
YCR042C	-1	-/-	-385.3764314651489	-23098.07260298729	65	0.03140096618357488	0.4	0.22427293064876958
YDR458C	0	0/0	-385.38501703739166	-37865.52568376064	260	0.03140096618357488	0.4	0.22427293064876958
YNL135C	-1	-/-	-385.42446851730347	-23132.153232336044	65	0.031363088057901084	0.4	0.22455257270693513
YDR368W	0	0/-	-385.42757683992386	-40418.43915128708	260	0.031363088057901084	0.4	0.22455257270693513
YJR143C	-1	-/-	-385.46042919158936	-24348.79313135147	65	0.03132530120481928	0.4	0.22483221476510068
YPL017C	0	0/-	-385.49023991823196	-39874.375107586384	260	0.03132530120481928	0.4	0.22483221476510068
YEL062W	-1	-/-	-385.5020503997803	-24107.354976654053	65	0.031287605294825514	0.4	0.22511185682326623
YJL048C	-1	-/-	-385.5047700405121	-25222.289608240128	65	0.03125	0.4	0.22539149888143176
YHR085W	-1	-/-	-385.5345721244812	-25084.455436468124	65	0.031212484993997598	0.4	0.2256711409395973
YLR087C	0	0/-	-385.5651875138283	-37628.42277395725	260	0.031212484993997598	0.4	0.2256711409395973
YNL199C	-1	-/-	-385.5966558456421	-23873.86022400856	65	0.03117505995203837	0.4	0.22595078299776286
YCL009C	0	0/0	-385.6147173643112	-37787.72500538826	260	0.03117505995203837	0.4	0.22595078299776286
YKL019W	-1	-/-	-385.6401090621948	-22830.104667663574	65	0.031137724550898204	0.4	0.2262304250559284
YMR153W	-1	-/-	-385.6748831272125	-23377.831817388535	65	0.03110047846889952	0.4	0.22651006711409397
YLR314C	-1	-/-	-385.724356174469	-22851.861338377	65	0.03106332138590203	0.4	0.22678970917225952
YPL194W	-1	-/-	-385.7414245605469	-23017.991308689117	65	0.031026252983293555	0.4	0.22706935123042504
YDR146C	-1	-/-	-385.7469208240509	-23212.910646677017	65	0.03098927294398093	0.4	0.2273489932885906
YGR178C	-1	-/-	-385.78170108795166	-24001.849452733994	65	0.030952380952380953	0.4	0.22762863534675615
YNL242W	-1	-/-	-385.8013868331909	-23471.117612600327	65	0.030915576694411414	0.4	0.2279082774049217
YFL011W	-1	-/-	-385.85693097114563	-23130.47798204422	65	0.030878859857482184	0.4	0.22818791946308725
YBR001C	0	0/-	-385.88290852308273	-41404.18098914623	260	0.030878859857482184	0.4	0.22818791946308725
YKL140W	-1	-/-	-385.9076302051544	-23631.108404397964	65	0.03084223013048636	0.4	0.2284675615212528
YPR138C	-1	-/-	-385.9579267501831	-23188.148008346558	65	0.030805687203791468	0.4	0.22874720357941836
YJR134C	0	0/0	-385.99526941776276	-38356.54444348812	260	0.030805687203791468	0.4	0.22874720357941836
YOR240W	-1	-/-	-386.0016841888428	-22371.793895483017	65	0.03076923076923077	0.4	0.22902684563758388
YLR266C	-1	-/-	-386.0201292037964	-23295.96957373619	65	0.030732860520094562	0.4	0.22930648769574943
YNL038W	-1	-/-	-386.0233793258667	-23148.22819876671	65	0.030696576151121605	0.4	0.22958612975391499
YOR119C	-1	-/-	-386.0552749633789	-23858.911354780197	65	0.030660377358490566	0.4	0.22986577181208054
YIL084C	-1	-/-	-386.0591654777527	-22461.103823661804	65	0.030624263839811542	0.4	0.2301454138702461
YBR258C	-1	-/-	-386.06455183029175	-23477.79406118393	65	0.03058823529411765	0.4	0.23042505592841164
YLL050C	-1	-/-	-386.0714716911316	-23232.61267209053	65	0.03055229142185664	0.4	0.23070469798657717
YML054C	0	0/-	-386.0919932126999	-40203.41293972731	260	0.03055229142185664	0.4	0.23070469798657717
YDL029W	-1	-/-	-386.1005132198334	-24175.287884235382	65	0.03051643192488263	0.4	0.23098434004474272
YMR073C	-1	-/-	-386.1611189842224	-23115.423228502274	65	0.03048065650644783	0.4	0.23126398210290827
YER019W	-1	-/-	-386.1968369483948	-22603.08364868164	65	0.03044496487119438	0.4	0.23154362416107382
YGR279C	-1	-/-	-386.233359336853	-23593.31471633911	65	0.0304093567251462	0.4	0.23182326621923938
YER167W	-1	-/-	-386.25439453125	-23217.572993516922	65	0.030373831775700934	0.4	0.23210290827740493
YEL052W	0	0/-	-386.2678602337837	-39856.67595154047	260	0.030373831775700934	0.4	0.23210290827740493
YNL097C	-1	-/-	-386.2725887298584	-23315.201124429703	65	0.030338389731621937	0.4	0.23238255033557048
YIL099W	0	0/-	-386.27415132522583	-39756.55733716488	260	0.030338389731621937	0.4	0.23238255033557048
YDR172W	-1	-/-	-386.3666226863861	-24864.319983005524	65	0.030303030303030304	0.4	0.232662192393736
YLL041C	-1	-/-	-386.38853120803833	-24412.41629767418	65	0.030267753201396973	0.4	0.23294183445190156
YBL069W	-1	-/-	-386.39109992980957	-23129.348994016647	65	0.030232558139534883	0.4	0.2332214765100671
YFL017C	0	0/-	-386.44774293899536	-38945.72128623724	260	0.030232558139534883	0.4	0.2332214765100671
YIL072W	-1	-/-	-386.45857286453247	-23465.694281339645	65	0.030197444831591175	0.4	0.23350111856823266
YLL005C	0	0/-	-386.46591651439667	-38076.28044348955	260	0.030197444831591175	0.4	0.23350111856823266
YDL146W	0	0/-	-386.49084198474884	-38501.459145486355	260	0.030197444831591175	0.4	0.23350111856823266
YOR298W	-1	-/-	-386.5148973464966	-22779.41629266739	65	0.030162412993039442	0.4	0.23378076062639822
YER162C	-1	-/-	-386.5370297431946	-24248.320823907852	65	0.030127462340672075	0.4	0.23406040268456377
YBL037W	0	0/-	-386.5499345064163	-38207.48091882467	260	0.030127462340672075	0.4	0.23406040268456377
YBL024W	-1	-/-	-386.56382036209106	-24532.268624782562	65	0.03009259259259259	0.4	0.23434004474272932
YNL166C	-1	-/-	-386.5722713470459	-24322.347769975662	65	0.03005780346820809	0.4	0.23461968680089484
YLR454W	0	0/0	-386.57899940013885	-39665.5188125968	260	0.03005780346820809	0.4	0.23461968680089484
YHR170W	-1	-/-	-386.5982348918915	-25665.50890159607	65	0.03002309468822171	0.4	0.2348993288590604
YGR156W	-1	-/-	-386.6690273284912	-23238.07243871689	65	0.029988465974625143	0.4	0.23517897091722595
YHR061C	-1	-/-	-386.70227003097534	-23059.565078020096	65	0.029953917050691243	0.4	0.2354586129753915
YNL074C	-1	-/-	-386.7332100868225	-23785.301087141037	65	0.02991944764096663	0.4	0.23573825503355705
YHR204W	-1	-/-	-386.7358694076538	-23243.54502773285	65	0.029885057471264367	0.4	0.2360178970917226
YNR008W	-1	-/-	-386.75531005859375	-22766.322207212448	65	0.029850746268656716	0.4	0.23629753914988813
YDR148C	-1	-/-	-386.76672410964966	-24481.214858531952	65	0.02981651376146789	0.4	0.23657718120805368
YBR107C	-1	-/-	-386.7767367362976	-23262.824954032898	65	0.029782359679266894	0.4	0.23685682326621924
YOL081W	0	0/-	-386.79645109176636	-38157.6714810133	260	0.029782359679266894	0.4	0.23685682326621924
YFR001W	-1	-/-	-386.8249764442444	-24180.18033671379	65	0.029748283752860413	0.4	0.2371364653243848
YPR104C	-1	-/-	-386.828937292099	-23291.185826539993	65	0.029714285714285714	0.4	0.23741610738255034
YML014W	-1	-/-	-386.84139800071716	-23453.127398252487	65	0.02968036529680365	0.4	0.2376957494407159
YEL011W	0	0/0	-386.8591846227646	-41405.83399653435	260	0.02968036529680365	0.4	0.2376957494407159
YNL280C	-1	-/-	-386.86151218414307	-22859.896033525467	65	0.029646522234891677	0.4	0.23797539149888144
YNR051C	0	0/-	-386.976072371006	-39617.637152671814	260	0.029646522234891677	0.4	0.23797539149888144
YPL016W	-1	-/-	-386.9816269874573	-23051.995547056198	65	0.029612756264236904	0.4	0.23825503355704697
YDL021W	0	0/-	-386.98440980911255	-40631.1454179883	260	0.029612756264236904	0.4	0.23825503355704697
YLR370C	-1	-/-	-387.0346767902374	-24427.10382437706	65	0.02957906712172924	0.4	0.23853467561521252
YHR043C	-1	-/0	-387.04057693481445	-23742.83479809761	65	0.029545454545454545	0.4	0.23881431767337807
YGR179C	-1	-/-	-387.04219007492065	-23415.130826711655	65	0.029511918274687854	0.4	0.23909395973154363
YNL090W	-1	-/-	-387.04316115379333	-23283.059224128723	65	0.02947845804988662	0.4	0.23937360178970918
YGR202C	-1	-/-	-387.0570697784424	-23062.395669937134	65	0.02944507361268403	0.4	0.23965324384787473
YJL090C	-1	-/-	-387.06180691719055	-22963.862478256226	65	0.029411764705882353	0.4	0.23993288590604026
YPR095C	-1	-/-	-387.1200180053711	-22554.41668367386	65	0.02937853107344633	0.4	0.2402125279642058
YBR076W	0	0/-	-387.1586380004883	-38419.19773131609	260	0.02937853107344633	0.4	0.2402125279642058
YDR214W	-1	-/-	-387.21289563179016	-23520.774544239044	65	0.029345372460496615	0.4	0.24049217002237136
YOR069W	-1	-/-	-387.21517872810364	-24103.827979326248	65	0.029312288613303268	0.4	0.2407718120805369
YLR195C	-1	-/-	-387.21958017349243	-23803.834708690643	65	0.02927927927927928	0.4	0.24105145413870246
YOR299W	-1	-/-	-387.24869298934937	-23128.399287462234	65	0.02924634420697413	0.4	0.24133109619686802
YOL152W	0	0/-	-387.2779783010483	-37785.06549668312	260	0.02924634420697413	0.4	0.24133109619686802
YPL192C	-1	-/-	-387.2796206474304	-22401.649147748947	65	0.029213483146067417	0.4	0.24161073825503357
YFL018C	-1	-/-	-387.29657554626465	-23663.054649829865	65	0.029180695847362513	0.4	0.2418903803131991
YMR301C	-1	-/-	-387.3052363395691	-23144.838832616806	65	0.02914798206278027	0.4	0.24217002237136465
YFL053W	0	0/-	-387.3266027569771	-38297.61580520868	260	0.02914798206278027	0.4	0.24217002237136465
YBL056W	-1	-/-	-387.34094858169556	-23710.530497312546	65	0.029115341545352745	0.4	0.2424496644295302
YOL061W	-1	-/-	-387.3688614368439	-24774.00036406517	65	0.029082774049217	0.4	0.24272930648769575
YGR024C	-1	-/-	-387.4101448059082	-23174.25541949272	65	0.02905027932960894	0.4	0.2430089485458613
YER059W	0	0/-	-387.4118142724037	-40098.103941977024	260	0.02905027932960894	0.4	0.2430089485458613
YPR034W	-1	-/-	-387.41494059562683	-22907.245325803757	65	0.029017857142857144	0.4	0.24328859060402686
YLR425W	-1	-/-	-387.42147517204285	-23551.762732744217	65	0.028985507246376812	0.4	0.24356823266219238
YDL217C	-1	-/-	-387.4226236343384	-23184.222164154053	65	0.028953229398663696	0.4	0.24384787472035793
YJL039C	-1	-/-	-387.433500289917	-23191.921681642532	65	0.028921023359288096	0.4	0.24412751677852348
YPL006W	-1	-/-	-387.4383568763733	-23806.67871952057	65	0.028888888888888888	0.4	0.24440715883668904
YDR128W	0	0/-	-387.4591144323349	-38875.1421302557	260	0.028888888888888888	0.4	0.24440715883668904
YJL186W	-1	-/-	-387.523334980011	-23899.89696955681	65	0.02885682574916759	0.4	0.2446868008948546
YPL156C	-1	-/0	-387.5257840156555	-23518.477080106735	65	0.028824833702882482	0.4	0.24496644295302014
YPR032W	-1	-/-	-387.5477261543274	-22545.15851378441	65	0.028792912513842746	0.4	0.2452460850111857
YDR461W	-1	-/-	-387.55317878723145	-23609.098699331284	65	0.028761061946902654	0.4	0.24552572706935122
YDR403W	0	0/-	-387.57092356681824	-38534.54872041941	260	0.028761061946902654	0.4	0.24552572706935122
YBR022W	-1	-/-	-387.6283507347107	-23170.633764505386	65	0.028729281767955802	0.4	0.24580536912751677
YJL010C	-1	-/-	-387.65666484832764	-24760.707352876663	65	0.02869757174392936	0.4	0.24608501118568232
YJL115W	-1	-/-	-387.65796422958374	-23671.88190984726	65	0.02866593164277839	0.4	0.24636465324384788
YGL220W	0	0/-	-387.6817951798439	-39316.916008114815	260	0.02866593164277839	0.4	0.24636465324384788
YDR280W	-1	-/-	-387.7045969963074	-25243.67348575592	65	0.028634361233480177	0.4	0.24664429530201343
YPR198W	-1	-/-	-387.7253694534302	-22831.286113739014	65	0.028602860286028604	0.4	0.24692393736017898
YGL237C	0	0/-	-387.73956924676895	-38537.774451613426	260	0.028602860286028604	0.4	0.24692393736017898
YLR389C	0	0/-	-387.7421888113022	-38496.690330684185	260	0.028602860286028604	0.4	0.24692393736017898
YPL060W	-1	-/-	-387.74465131759644	-23583.08690547943	65	0.02857142857142857	0.4	0.24720357941834453
YDL020C	-1	-/-	-387.75059270858765	-24653.0352268219	65	0.02854006586169045	0.4	0.24748322147651006
YPL203W	1	+/-	-387.7589387893677	-25847.15725684166	64	0.029605263157894735	0.4153846153846154	0.24748322147651006
YEL063C	-1	-/-	-387.78234577178955	-22906.649453163147	65	0.029572836801752465	0.4153846153846154	0.2477628635346756
YLR187W	0	0/-	-387.81555902957916	-38251.195398688316	260	0.029572836801752465	0.4153846153846154	0.2477628635346756
YAR033W	-1	-/-	-387.8725848197937	-24241.961721897125	65	0.02954048140043764	0.4153846153846154	0.24804250559284116
YLR210W	-1	-/-	-387.873628616333	-24020.841166734695	65	0.029508196721311476	0.4153846153846154	0.2483221476510067
YLR120C	0	0/-	-387.88843244314194	-39240.442365050316	260	0.029508196721311476	0.4153846153846154	0.2483221476510067
YNL079C	1	+/+	-387.91111755371094	-23717.180781126022	64	0.03056768558951965	0.4307692307692308	0.2483221476510067
YMR106C	-1	-/-	-387.93814158439636	-22778.926280498505	65	0.030534351145038167	0.4307692307692308	0.24860178970917227
YLR332W	-1	-/-	-387.96223759651184	-23062.959465503693	65	0.030501089324618737	0.4307692307692308	0.24888143176733782
YHR106W	-1	-/-	-387.9853663444519	-24383.158458948135	65	0.030467899891186073	0.4307692307692308	0.24916107382550334
YDL240W	0	0/-	-388.03011125326157	-39157.41077065468	260	0.030467899891186073	0.4307692307692308	0.24916107382550334
YBL091C-A	0	0/-	-388.0330815911293	-37902.71469888091	260	0.030467899891186073	0.4307692307692308	0.24916107382550334
YDR350C	0	0/-	-388.0441774725914	-39096.659031808376	260	0.030467899891186073	0.4307692307692308	0.24916107382550334
YJL184W	-1	-/-	-388.07373237609863	-23328.761939764023	65	0.030434782608695653	0.4307692307692308	0.2494407158836689
YKR026C	-1	-/-	-388.0764443874359	-25194.01308631897	65	0.03040173724212812	0.4307692307692308	0.24972035794183445
YJR094C	-1	-/+	-388.14289808273315	-23236.82401394844	65	0.03036876355748373	0.4307692307692308	0.25
YBR033W	0	0/-	-388.1477797627449	-38545.70205998421	260	0.03036876355748373	0.4307692307692308	0.25
YEL005C	0	0/-	-388.15360629558563	-40091.5788179636	260	0.03036876355748373	0.4307692307692308	0.25
YFR024C	-1	-/-	-388.1910228729248	-22432.6650326252	65	0.030335861321776816	0.4307692307692308	0.25027964205816555
YPL120W	-1	-/-	-388.19741010665894	-24224.197915792465	65	0.030303030303030304	0.4307692307692308	0.2505592841163311
YLR215C	-1	-/-	-388.2340862751007	-24290.205946922302	65	0.03027027027027027	0.4307692307692308	0.25083892617449666
YIL068C	-1	-/-	-388.24527645111084	-22971.561631441116	65	0.03023758099352052	0.4307692307692308	0.2511185682326622
YFR055W	-1	-/-	-388.3059275150299	-22577.748545646667	65	0.030204962243797196	0.4307692307692308	0.25139821029082776
YBR023C	-1	-/-	-388.3154137134552	-23513.11788702011	65	0.03017241379310345	0.4307692307692308	0.2516778523489933
YLR151C	0	0/-	-388.32012766599655	-39611.33590167761	260	0.03017241379310345	0.4307692307692308	0.2516778523489933
YLL057C	0	0/0	-388.3413515686989	-38478.055422246456	260	0.03017241379310345	0.4307692307692308	0.2516778523489933
YOR115C	-1	-/-	-388.3430132865906	-23981.993436336517	65	0.030139935414424113	0.4307692307692308	0.2519574944071588
YDR512C	-1	-/-	-388.350709438324	-23873.931131124496	65	0.030107526881720432	0.4307692307692308	0.25223713646532436
YAR019C	-1	-/-	-388.432110786438	-22900.10195875168	65	0.03007518796992481	0.4307692307692308	0.2525167785234899
YHR066W	-1	-/-	-388.4535322189331	-25803.953633785248	65	0.030042918454935622	0.4307692307692308	0.25279642058165547
YHR169W	-1	-/-	-388.4789831638336	-25243.66866159439	65	0.030010718113612004	0.4307692307692308	0.253076062639821
YNL124W	0	0/-	-388.4874515533447	-40175.61356908083	260	0.030010718113612004	0.4307692307692308	0.253076062639821
YIL013C	-1	-/-	-388.4977605342865	-23169.79590153694	65	0.029978586723768737	0.4307692307692308	0.2533557046979866
YJR022W	-1	-/-	-388.52239322662354	-23026.10455274582	65	0.029946524064171122	0.4307692307692308	0.2536353467561521
YBL098W	-1	-/-	-388.527850151062	-23643.748102664948	65	0.029914529914529916	0.4307692307692308	0.2539149888143177
YIL050W	0	0/-	-388.5461941957474	-40097.89666670561	260	0.029914529914529916	0.4307692307692308	0.2539149888143177
YPL065W	-1	-/-	-388.54832696914673	-22600.827686071396	65	0.029882604055496264	0.4307692307692308	0.25419463087248323
YBR157C	0	0/0	-388.5559581518173	-39604.47148692608	260	0.029882604055496264	0.4307692307692308	0.25419463087248323
YMR112C	-1	-/-	-388.57530093193054	-23769.451323986053	65	0.029850746268656716	0.4307692307692308	0.2544742729306488
YDL116W	-1	-/-	-388.5939247608185	-23928.40332865715	65	0.029818956336528223	0.4307692307692308	0.25475391498881433
YBL017C	-1	-/-	-388.59496212005615	-22784.293870449066	65	0.029787234042553193	0.4307692307692308	0.2550335570469799
YIL155C	-1	-/0	-388.6085796356201	-24231.952641248703	65	0.02975557917109458	0.4307692307692308	0.25531319910514544
YHR099W	-1	-/-	-388.6319808959961	-22820.85159635544	65	0.029723991507430998	0.4307692307692308	0.25559284116331094
YFR038W	0	0/-	-388.6392545700073	-38904.40644299984	260	0.029723991507430998	0.4307692307692308	0.25559284116331094
YBR018C	0	0/0	-388.6433494091034	-38440.12617403269	260	0.029723991507430998	0.4307692307692308	0.25559284116331094
YMR064W	0	0/0	-388.64736437797546	-40268.34512960911	260	0.029723991507430998	0.4307692307692308	0.25559284116331094
YCR079W	0	0/-	-388.6489116549492	-40468.454822182655	260	0.029723991507430998	0.4307692307692308	0.25559284116331094
YDR068W	0	0/0	-388.65427255630493	-38555.20104724169	260	0.029723991507430998	0.4307692307692308	0.25559284116331094
YML121W	-1	-/-	-388.66129088401794	-24307.372215747833	65	0.029692470837751856	0.4307692307692308	0.2558724832214765
YBL046W	-1	-/-	-388.68597412109375	-24307.85242843628	65	0.029661016949152543	0.4307692307692308	0.25615212527964204
YNL201C	-1	-/-	-388.7037453651428	-24234.201317071915	65	0.02962962962962963	0.4307692307692308	0.2564317673378076
YJL069C	-1	-/-	-388.7815012931824	-24428.931930065155	65	0.02959830866807611	0.4307692307692308	0.25671140939597314
YGL013C	-1	-/-	-388.84540128707886	-23722.08671283722	65	0.029567053854276663	0.4307692307692308	0.2569910514541387
YGR046W	-1	-/-	-388.86070346832275	-24188.018649101257	65	0.029535864978902954	0.4307692307692308	0.25727069351230425
YDR277C	-1	-/-	-388.87021112442017	-22835.657059907913	65	0.029504741833508957	0.4307692307692308	0.2575503355704698
YBL082C	-1	-/-	-388.9151015281677	-24131.12335419655	65	0.029473684210526315	0.4307692307692308	0.25782997762863535
YDR395W	-1	-/-	-388.96503829956055	-24869.42401456833	65	0.029442691903259727	0.4307692307692308	0.2581096196868009
YIL010W	-1	-/-	-388.97650957107544	-22839.666192770004	65	0.029411764705882353	0.4307692307692308	0.25838926174496646
YMR053C	-1	-/0	-388.9830265045166	-24724.390993833542	65	0.02938090241343127	0.4307692307692308	0.258668903803132
YMR066W	0	0/-	-388.98860865831375	-37586.913070201874	260	0.02938090241343127	0.4307692307692308	0.258668903803132
YHR183W	-1	-/-	-388.99309754371643	-24453.555482149124	65	0.029350104821802937	0.4307692307692308	0.25894854586129756
YNL239W	-1	-/-	-389.0122253894806	-24774.903678655624	65	0.02931937172774869	0.4307692307692308	0.25922818791946306
YGL169W	-1	-/-	-389.0663034915924	-23862.177027463913	65	0.029288702928870293	0.4307692307692308	0.2595078299776286
YDR163W	-1	-/-	-389.07618474960327	-24000.64167046547	65	0.029258098223615466	0.4307692307692308	0.25978747203579416
YNL066W	-1	-/-	-389.07679748535156	-24087.575578689575	65	0.029227557411273485	0.4307692307692308	0.2600671140939597
YIL004C	-1	-/-	-389.0825481414795	-23249.800834178925	65	0.029197080291970802	0.4307692307692308	0.26034675615212527
YER001W	-1	-/-	-389.11435651779175	-24042.683999300003	65	0.029166666666666667	0.4307692307692308	0.2606263982102908
YLR139C	-1	-/-	-389.11930084228516	-22938.353877067566	65	0.029136316337148804	0.4307692307692308	0.2609060402684564
YJR084W	-1	-/-	-389.15879940986633	-24216.833688259125	65	0.029106029106029108	0.4307692307692308	0.2611856823266219
YAL029C	-1	-/-	-389.19443368911743	-23986.96219778061	65	0.029075804776739357	0.4307692307692308	0.2614653243847875
YDR300C	-1	-/0	-389.19908690452576	-24699.69949388504	65	0.029045643153526972	0.4307692307692308	0.26174496644295303
YER002W	-1	-/-	-389.2325551509857	-24933.939683437347	65	0.029015544041450778	0.4307692307692308	0.2620246085011186
YGL225W	-1	-/-	-389.24368619918823	-24753.4437251091	65	0.028985507246376812	0.4307692307692308	0.26230425055928414
YFL049W	-1	-/-	-389.2466654777527	-23528.400979042053	65	0.028955532574974147	0.4307692307692308	0.2625838926174497
YLR265C	-1	-/-	-389.25091552734375	-23321.37059020996	65	0.028925619834710745	0.4307692307692308	0.26286353467561524
YDL193W	0	0/-	-389.2755483388901	-39432.40615838766	260	0.028925619834710745	0.4307692307692308	0.26286353467561524
YGR090W	-1	-/-	-389.2839765548706	-24019.628007650375	65	0.02889576883384933	0.4307692307692308	0.26314317673378074
YLL025W	0	0/-	-389.3321308493614	-38848.323442697525	260	0.02889576883384933	0.4307692307692308	0.26314317673378074
YDL238C	0	0/-	-389.3321546316147	-40801.28897756338	260	0.02889576883384933	0.4307692307692308	0.26314317673378074
YLR443W	0	0/-	-389.3343896865845	-37874.744069993496	260	0.02889576883384933	0.4307692307692308	0.26314317673378074
YAL060W	0	0/0	-389.33952236175537	-39331.67592716217	260	0.02889576883384933	0.4307692307692308	0.26314317673378074
YLR353W	1	+/+	-389.36390256881714	-24024.68322300911	64	0.029896907216494847	0.4461538461538462	0.26314317673378074
YJL053W	-1	-/-	-389.3830337524414	-25154.143246650696	65	0.029866117404737384	0.4461538461538462	0.2634228187919463
YJR089W	-1	-/-	-389.39510917663574	-23598.496810674667	65	0.029835390946502057	0.4461538461538462	0.26370246085011184
YJL161W	0	0/0	-389.3986905813217	-39822.46913319826	260	0.029835390946502057	0.4461538461538462	0.26370246085011184
YKR049C	0	0/-	-389.40821331739426	-41839.64264732599	260	0.029835390946502057	0.4461538461538462	0.26370246085011184
YAL053W	-1	-/-	-389.4153513908386	-22970.418335199356	65	0.029804727646454265	0.4461538461538462	0.2639821029082774
YOR181W	-1	-/-	-389.44541478157043	-23421.46530365944	65	0.029774127310061602	0.4461538461538462	0.26426174496644295
YDR244W	-1	-/-	-389.45811915397644	-24201.777708292007	65	0.029743589743589743	0.4461538461538462	0.2645413870246085
YJL124C	-1	-/-	-389.4615683555603	-24865.55317592621	65	0.02971311475409836	0.4461538461538462	0.26482102908277405
YPR176C	-1	-/-	-389.46599078178406	-23673.707052707672	65	0.02968270214943705	0.4461538461538462	0.2651006711409396
YJL137C	0	0/0	-389.49837505817413	-39534.471494972706	260	0.02968270214943705	0.4461538461538462	0.2651006711409396
YOL034W	-1	-/-	-389.49936270713806	-23214.722800016403	65	0.02965235173824131	0.4461538461538462	0.26538031319910516
YKL124W	0	0/-	-389.5569365620613	-40538.59508252144	260	0.02965235173824131	0.4461538461538462	0.26538031319910516
YDR072C	-1	-/-	-389.5729606151581	-22282.036304950714	65	0.0296220633299285	0.4461538461538462	0.2656599552572707
YLR013W	-1	-/-	-389.5856885910034	-22222.18362402916	65	0.02959183673469388	0.4461538461538462	0.26593959731543626
YLR320W	-1	-/-	-389.58779668807983	-23035.56191444397	65	0.029561671763506627	0.4461538461538462	0.2662192393736018
YNL238W	0	0/-	-389.6005591750145	-39134.52191919088	260	0.029561671763506627	0.4461538461538462	0.2662192393736018
YGL222C	-1	-/-	-389.6203770637512	-23324.484628677368	65	0.029531568228105907	0.4461538461538462	0.26649888143176736
YDR505C	0	0/0	-389.6364055275917	-39666.427117943764	260	0.029531568228105907	0.4461538461538462	0.26649888143176736
YDR129C	-1	-/-	-389.6745705604553	-24461.557538747787	65	0.029501525940996948	0.4461538461538462	0.26677852348993286
YOL122C	-1	-/-	-389.71219301223755	-23505.709192037582	65	0.029471544715447155	0.4461538461538462	0.2670581655480984
YGL022W	-1	-/-	-389.7417559623718	-23872.04557800293	65	0.029441624365482234	0.4461538461538462	0.26733780760626397
YML118W	-1	-/-	-389.75077629089355	-23251.398648023605	65	0.029411764705882353	0.4461538461538462	0.2676174496644295
YHR134W	0	0/-	-389.7594425678253	-38352.29321038723	260	0.029411764705882353	0.4461538461538462	0.2676174496644295
YIL144W	-1	-/-	-389.78045749664307	-23526.83044052124	65	0.029381965552178316	0.4461538461538462	0.26789709172259507
YGL038C	-1	-/-	-389.78775691986084	-23299.40645313263	65	0.029352226720647773	0.4461538461538462	0.2681767337807606
YER122C	-1	-/-	-389.813360452652	-24529.944955825806	65	0.029322548028311426	0.4461538461538462	0.2684563758389262
YPR040W	0	0/-	-389.82171976566315	-38481.377328813076	260	0.029322548028311426	0.4461538461538462	0.2684563758389262
YIL037C	-1	-/-	-389.8359682559967	-23092.386511564255	65	0.029292929292929294	0.4461538461538462	0.26873601789709173
YAL062W	0	0/0	-389.8480052947998	-40450.15882104635	260	0.029292929292929294	0.4461538461538462	0.26873601789709173
YNL102W	-1	-/-	-389.8731348514557	-23762.30254483223	65	0.029263370332996974	0.4461538461538462	0.2690156599552573
YBR283C	-1	-/-	-389.91805720329285	-23493.83384490013	65	0.029233870967741934	0.4461538461538462	0.26929530201342283
YGL122C	-1	-/-	-389.94510078430176	-23354.99353837967	65	0.02920443101711984	0.4461538461538462	0.2695749440715884
YDL066W	0	0/-	-389.94575893878937	-39200.554926157	260	0.02920443101711984	0.4461538461538462	0.2695749440715884
YHR088W	-1	-/-	-389.955913066864	-24259.727470874786	65	0.029175050301810865	0.4461538461538462	0.26985458612975394
YLR272C	-1	-/-	-389.99670147895813	-24536.482820272446	65	0.02914572864321608	0.4461538461538462	0.2701342281879195
YKL029C	-1	-/-	-390.0085229873657	-24478.507513046265	65	0.029116465863453816	0.4461538461538462	0.270413870246085
YDL003W	-1	-/-	-390.0471124649048	-24002.343920469284	65	0.029087261785356068	0.4461538461538462	0.27069351230425054
YNL044W	-1	-/-	-390.052855014801	-24348.735273838043	65	0.02905811623246493	0.4461538461538462	0.2709731543624161
YLL048C	0	0/-	-390.07595974206924	-39189.88793307543	260	0.02905811623246493	0.4461538461538462	0.2709731543624161
YFL020C	0	0/-	-390.08936363458633	-39494.45264208317	260	0.02905811623246493	0.4461538461538462	0.2709731543624161
YHR172W	-1	-/-	-390.10002756118774	-23710.07918715477	65	0.02902902902902903	0.4461538461538462	0.27125279642058164
YGL151W	-1	-/-	-390.14008927345276	-23153.11891913414	65	0.029	0.4461538461538462	0.2715324384787472
YOL145C	-1	-/-	-390.1596112251282	-22638.834751605988	65	0.028971028971028972	0.4461538461538462	0.27181208053691275
YLR350W	-1	-/-	-390.16514348983765	-24361.81781077385	65	0.028942115768463075	0.4461538461538462	0.2720917225950783
YLR429W	-1	-/-	-390.18930196762085	-24194.19682741165	65	0.028913260219341975	0.4461538461538462	0.27237136465324385
YOR384W	0	0/-	-390.19980508089066	-39202.35653048754	260	0.028913260219341975	0.4461538461538462	0.27237136465324385
YLR037C	0	0/-	-390.1999182701111	-38363.54089844227	260	0.028913260219341975	0.4461538461538462	0.27237136465324385
YKR013W	0	0/-	-390.2246621251106	-38625.2995736897	260	0.028913260219341975	0.4461538461538462	0.27237136465324385
YFL013C	-1	-/-	-390.2810516357422	-23763.281619548798	65	0.02888446215139442	0.4461538461538462	0.2726510067114094
YLR251W	0	0/0	-390.30865746736526	-40385.144037902355	260	0.02888446215139442	0.4461538461538462	0.2726510067114094
YOR161C	0	0/-	-390.3139406442642	-39055.803633749485	260	0.02888446215139442	0.4461538461538462	0.2726510067114094
YIL139C	-1	-/-	-390.3164403438568	-23655.992037534714	65	0.028855721393034824	0.4461538461538462	0.27293064876957496
YKL157W	0	0/0	-390.32827228307724	-38929.74387598038	260	0.028855721393034824	0.4461538461538462	0.27293064876957496
YLR068W	-1	-/-	-390.3359999656677	-24905.55474281311	65	0.02882703777335984	0.4461538461538462	0.2732102908277405
YLR226W	-1	-/-	-390.3583068847656	-23410.783627986908	65	0.028798411122144985	0.4461538461538462	0.27348993288590606
YML124C	-1	-/-	-390.3713343143463	-23898.169450998306	65	0.028769841269841268	0.4461538461538462	0.2737695749440716
YKL025C	-1	-/-	-390.3787775039673	-23490.857878684998	65	0.028741328047571853	0.4461538461538462	0.2740492170022371
YOR360C	0	0/-	-390.3845534324646	-38625.09253925085	260	0.028741328047571853	0.4461538461538462	0.2740492170022371
YDR190C	-1	-/-	-390.40237641334534	-24713.59832215309	65	0.028712871287128714	0.4461538461538462	0.27432885906040266
YBR270C	0	0/-	-390.4217187166214	-40557.81569099426	260	0.028712871287128714	0.4461538461538462	0.27432885906040266
YDL079C	-1	-/-	-390.4411127567291	-23435.784586191177	65	0.028684470820969338	0.4461538461538462	0.2746085011185682
YGL168W	-1	-/-	-390.4441862106323	-22690.376796245575	65	0.02865612648221344	0.4461538461538462	0.27488814317673377
YJL164C	1	+/-	-390.4688322544098	-25269.18584728241	64	0.029615004935834157	0.46153846153846156	0.27488814317673377
YBR180W	0	0/-	-390.4763745069504	-38118.17795693874	260	0.029615004935834157	0.46153846153846156	0.27488814317673377
YGL162W	-1	-/-	-390.47669506073	-23719.74236869812	65	0.029585798816568046	0.46153846153846156	0.2751677852348993
YLR313C	1	+/+	-390.50431632995605	-22951.659024953842	64	0.030541871921182268	0.47692307692307695	0.2751677852348993
YMR204C	-1	-/-	-390.5242142677307	-23130.027272224426	65	0.03051181102362205	0.47692307692307695	0.2754474272930649
YCL025C	-1	-/-	-390.5551495552063	-22742.77271771431	65	0.03048180924287119	0.47692307692307695	0.2757270693512304
YDL232W	-1	-/-	-390.61460733413696	-23879.757455587387	65	0.030451866404715127	0.47692307692307695	0.276006711409396
YER136W	0	0/-	-390.64202243089676	-40697.16416680813	260	0.030451866404715127	0.47692307692307695	0.276006711409396
YER146W	-1	-/-	-390.6520938873291	-23882.6680290699	65	0.03042198233562316	0.47692307692307695	0.27628635346756153
YIR002C	-1	-/-	-390.66365122795105	-24783.351487874985	65	0.030392156862745098	0.47692307692307695	0.2765659955257271
YHL032C	0	0/-	-390.66862404346466	-39943.43160533905	260	0.030392156862745098	0.47692307692307695	0.2765659955257271
YGL257C	-1	-/-	-390.6759309768677	-22941.29178929329	65	0.030362389813907934	0.47692307692307695	0.27684563758389263
YDR452W	0	0/0	-390.6843313574791	-39949.65676569939	260	0.030362389813907934	0.47692307692307695	0.27684563758389263
YLR288C	-1	-/-	-390.6957733631134	-24585.470152139664	65	0.030332681017612523	0.47692307692307695	0.2771252796420582
YER149C	1	+/+	-390.7216086387634	-23691.020120859146	64	0.03128054740957967	0.49230769230769234	0.2771252796420582
YKL188C	-1	-/-	-390.76510190963745	-24331.00447821617	65	0.03125	0.49230769230769234	0.27740492170022374
YGL050W	0	0/-	-390.76977747678757	-39992.7153532505	260	0.03125	0.49230769230769234	0.27740492170022374
YGR239C	-1	-/-	-390.77407908439636	-23169.454412698746	65	0.03121951219512195	0.49230769230769234	0.27768456375838924
YIL048W	-1	-/-	-390.8177824020386	-23396.705169439316	65	0.031189083820662766	0.49230769230769234	0.2779642058165548
YDR204W	0	0/0	-390.89609557390213	-39750.51758313179	260	0.031189083820662766	0.49230769230769234	0.2779642058165548
YOR201C	-1	-/-	-390.91062211990356	-23276.63931798935	65	0.0311587147030185	0.49230769230769234	0.27824384787472034
YBR162C	-1	-/0	-390.9338126182556	-23790.39971590042	65	0.0311284046692607	0.49230769230769234	0.2785234899328859
YBR172C	-1	-/-	-390.9340741634369	-24011.89890384674	65	0.031098153547133137	0.49230769230769234	0.27880313199105144
YEL017W	0	0/0	-391.00894635915756	-38432.098361194134	260	0.031098153547133137	0.49230769230769234	0.27880313199105144
YJL183W	-1	-/-	-391.01119470596313	-24073.283873081207	65	0.031067961165048542	0.49230769230769234	0.279082774049217
YPL256C	-1	-/-	-391.014360666275	-24046.802941083908	65	0.031037827352085354	0.49230769230769234	0.27936241610738255
YLR330W	-1	-/-	-391.03322434425354	-24183.501810073853	65	0.031007751937984496	0.49230769230769234	0.2796420581655481
YNL322C	0	0/-	-391.0543022155762	-38564.25819706917	260	0.031007751937984496	0.49230769230769234	0.2796420581655481
YHL035C	0	0/-	-391.0734729170799	-38426.495894253254	260	0.031007751937984496	0.49230769230769234	0.2796420581655481
YER007W	-1	-/-	-391.07788133621216	-22954.60681295395	65	0.030977734753146177	0.49230769230769234	0.27992170022371365
YEL009C	-1	-/-	-391.105589389801	-23664.433911800385	65	0.030947775628626693	0.49230769230769234	0.2802013422818792
YOL010W	-1	-/-	-391.1106495857239	-24294.219076633453	65	0.030917874396135265	0.49230769230769234	0.28048098434004476
YLR090W	-1	-/-	-391.121191740036	-22787.988426685333	65	0.03088803088803089	0.49230769230769234	0.2807606263982103
YBR019C	0	0/0	-391.13453590869904	-38746.84313684702	260	0.03088803088803089	0.49230769230769234	0.2807606263982103
YHR153C	0	0/-	-391.189847946167	-39111.33722770214	260	0.03088803088803089	0.49230769230769234	0.2807606263982103
YOR304W	-1	-/-	-391.21965980529785	-23261.25381374359	65	0.03085824493731919	0.49230769230769234	0.28104026845637586
YER153C	0	0/-	-391.2329440712929	-37995.41405117512	260	0.03085824493731919	0.49230769230769234	0.28104026845637586
YBL106C	-1	-/-	-391.23816657066345	-23012.66746902466	65	0.030828516377649325	0.49230769230769234	0.28131991051454136
YIL035C	-1	-/-	-391.2563409805298	-23924.378932714462	65	0.030798845043310877	0.49230769230769234	0.2815995525727069
YOR230W	-1	-/-	-391.26280093193054	-24524.255002498627	65	0.03076923076923077	0.49230769230769234	0.28187919463087246
YDR371W	0	0/-	-391.29084753990173	-38957.99040442705	260	0.03076923076923077	0.49230769230769234	0.28187919463087246
YPR133W-A	-1	-/-	-391.29279232025146	-23363.7230553627	65	0.03073967339097022	0.49230769230769234	0.282158836689038
YOL089C	-1	-/-	-391.31361722946167	-23200.347393274307	65	0.030710172744721688	0.49230769230769234	0.28243847874720357
YLR424W	-1	-/-	-391.31376695632935	-24052.569237709045	65	0.030680728667305847	0.49230769230769234	0.2827181208053691
YHR096C	-1	-/-	-391.3918545246124	-24065.13681101799	65	0.03065134099616858	0.49230769230769234	0.2829977628635347
YDR330W	-1	-/-	-391.4331555366516	-24656.01589035988	65	0.03062200956937799	0.49230769230769234	0.2832774049217002
YBR255W	0	0/0	-391.4669192433357	-40392.17763209343	260	0.03062200956937799	0.49230769230769234	0.2832774049217002
YOR242C	0	0/-	-391.475039601326	-38549.35584717989	260	0.03062200956937799	0.49230769230769234	0.2832774049217002
YMR017W	0	0/-	-391.4778780937195	-39154.28568518162	260	0.03062200956937799	0.49230769230769234	0.2832774049217002
YPL075W	-1	-/-	-391.4925603866577	-23820.29577112198	65	0.030592734225621414	0.49230769230769234	0.2835570469798658
YNL049C	-1	-/-	-391.53596448898315	-24079.874158143997	65	0.030563514804202482	0.49230769230769234	0.28383668903803133
YDL209C	-1	-/-	-391.53804111480713	-23366.2948410511	65	0.030534351145038167	0.49230769230769234	0.2841163310961969
YHR015W	-1	-/0	-391.54805278778076	-22981.57990050316	65	0.030505243088655862	0.49230769230769234	0.28439597315436244
YDR189W	-1	-/-	-391.54996061325073	-24461.098172187805	65	0.030476190476190476	0.49230769230769234	0.284675615212528
YML114C	-1	-/-	-391.55203008651733	-23225.333635807037	65	0.030447193149381543	0.49230769230769234	0.2849552572706935
YIL156W	0	0/-	-391.5533215999603	-38700.00369101763	260	0.030447193149381543	0.49230769230769234	0.2849552572706935
YMR058W	-1	-/-	-391.55732774734497	-22095.202434062958	65	0.030418250950570342	0.49230769230769234	0.28523489932885904
YKR021W	0	0/-	-391.5650607943535	-38750.669511437416	260	0.030418250950570342	0.49230769230769234	0.28523489932885904
YKR082W	-1	-/-	-391.58797097206116	-24636.904676437378	65	0.030389363722697058	0.49230769230769234	0.2855145413870246
YHR017W	0	0/0	-391.60524302721024	-39624.0674482584	260	0.030389363722697058	0.49230769230769234	0.2855145413870246
YLL008W	-1	-/-	-391.6075530052185	-25469.51635336876	65	0.030360531309297913	0.49230769230769234	0.28579418344519014
YLR433C	-1	-/-	-391.60758447647095	-23372.087377548218	65	0.03033175355450237	0.49230769230769234	0.2860738255033557
YER060W	0	0/-	-391.64529114961624	-39079.32180905342	260	0.03033175355450237	0.49230769230769234	0.2860738255033557
YAL061W	0	0/0	-391.65138322114944	-40320.98520797491	260	0.03033175355450237	0.49230769230769234	0.2860738255033557
YIR001C	0	0/0	-391.6690748333931	-39259.97556126118	260	0.03033175355450237	0.49230769230769234	0.2860738255033557
YJL103C	0	0/-	-391.68015772104263	-40855.10807418823	260	0.03033175355450237	0.49230769230769234	0.2860738255033557
YDR494W	-1	-/-	-391.6944217681885	-24281.335507154465	65	0.030303030303030304	0.49230769230769234	0.28635346756152125
YGR041W	-1	-/-	-391.70687913894653	-23300.146129608154	65	0.030274361400189215	0.49230769230769234	0.2866331096196868
YFR019W	-1	-/-	-391.7074890136719	-24296.77082180977	65	0.030245746691871456	0.49230769230769234	0.28691275167785235
YMR164C	1	+/-	-391.7081985473633	-23342.6979432106	64	0.031161473087818695	0.5076923076923077	0.28691275167785235
YPR168W	-1	-/-	-391.7367663383484	-22601.220409870148	65	0.031132075471698113	0.5076923076923077	0.2871923937360179
YFR002W	-1	-/-	-391.7706780433655	-24325.6627099514	65	0.03110273327049953	0.5076923076923077	0.28747203579418346
YGL259W	0	0/0	-391.77853405475616	-39513.69399166107	260	0.03110273327049953	0.5076923076923077	0.28747203579418346
YIL071C	0	0/-	-391.7833341360092	-39479.51050621271	260	0.03110273327049953	0.5076923076923077	0.28747203579418346
YGL019W	-1	-/-	-391.81492614746094	-23522.45003414154	65	0.031073446327683617	0.5076923076923077	0.287751677852349
YCL017C	-1	-/-	-391.83096981048584	-24021.755492687225	65	0.031044214487300093	0.5076923076923077	0.28803131991051456
YKR100C	0	0/-	-391.84361523389816	-39217.599168628454	260	0.031044214487300093	0.5076923076923077	0.28803131991051456
YKR098C	0	0/-	-391.8579977154732	-38474.14881259203	260	0.031044214487300093	0.5076923076923077	0.28803131991051456
YIL140W	-1	-/-	-391.88801074028015	-23941.112809181213	65	0.03101503759398496	0.5076923076923077	0.2883109619686801
YPL124W	-1	-/-	-391.8937578201294	-22880.131084680557	65	0.030985915492957747	0.5076923076923077	0.28859060402684567
YFR031C	-1	-/-	-391.89437675476074	-23830.96319079399	65	0.03095684803001876	0.5076923076923077	0.28887024608501116
YER123W	-1	-/-	-391.90406608581543	-23556.502999067307	65	0.030927835051546393	0.5076923076923077	0.2891498881431767
YIR028W	-1	-/-	-391.91417598724365	-23583.25496006012	65	0.03089887640449438	0.5076923076923077	0.28942953020134227
YOL028C	-1	-/-	-391.9633250236511	-23024.596432209015	65	0.03086997193638915	0.5076923076923077	0.2897091722595078
YGL213C	-1	-/-	-391.97549700737	-24206.327738046646	65	0.0308411214953271	0.5076923076923077	0.28998881431767337
YGL093W	-1	-/-	-392.01230788230896	-24428.181272506714	65	0.03081232492997199	0.5076923076923077	0.2902684563758389
YGL227W	-1	-/-	-392.0560667514801	-25298.84082007408	65	0.030783582089552237	0.5076923076923077	0.2905480984340045
YCR008W	-1	-/-	-392.07743859291077	-23057.7742459774	65	0.03075489282385834	0.5076923076923077	0.29082774049217003
YIL147C	-1	-/-	-392.10524559020996	-23827.121980667114	65	0.030726256983240222	0.5076923076923077	0.2911073825503356
YDL149W	-1	-/-	-392.1248896121979	-24083.684414863586	65	0.030697674418604652	0.5076923076923077	0.29138702460850113
YJL002C	-1	-/-	-392.1483619213104	-24386.350939512253	65	0.03066914498141264	0.5076923076923077	0.2916666666666667
YCL029C	-1	-/-	-392.177973985672	-23862.472573041916	65	0.03064066852367688	0.5076923076923077	0.29194630872483224
YMR065W	-1	-/-	-392.2261826992035	-23694.748832464218	65	0.030612244897959183	0.5076923076923077	0.2922259507829978
YIL145C	0	0/-	-392.2473210096359	-38631.550766825676	260	0.030612244897959183	0.5076923076923077	0.2922259507829978
YCR036W	0	0/0	-392.25914961099625	-40652.8966383338	260	0.030612244897959183	0.5076923076923077	0.2922259507829978
YKL104C	0	0/-	-392.2980509400368	-39041.27463209629	260	0.030612244897959183	0.5076923076923077	0.2922259507829978
YDR194C	-1	-/-	-392.3744432926178	-24437.564058303833	65	0.030583873957367932	0.5076923076923077	0.2925055928411633
YNR038W	-1	-/-	-392.3752017021179	-25426.61443424225	65	0.030555555555555555	0.5076923076923077	0.29278523489932884
YMR011W	-1	-/-	-392.37749099731445	-23357.653793811798	65	0.030527289546716005	0.5076923076923077	0.2930648769574944
YKL159C	0	0/-	-392.37942695617676	-39585.38842880726	260	0.030527289546716005	0.5076923076923077	0.2930648769574944
YJL133W	-1	-/-	-392.41165351867676	-23387.165184736252	65	0.030499075785582256	0.5076923076923077	0.29334451901565994
YBR162W-A	0	0/-	-392.4265202283859	-39447.28166908026	260	0.030499075785582256	0.5076923076923077	0.29334451901565994
YDL040C	-1	-/-	-392.4405779838562	-24291.744780540466	65	0.030470914127423823	0.5076923076923077	0.2936241610738255
YIL033C	1	+/-	-392.45850563049316	-25435.76550388336	64	0.03136531365313653	0.5230769230769231	0.2936241610738255
YLR219W	-1	-/-	-392.5358543395996	-25500.3480489254	65	0.03133640552995392	0.5230769230769231	0.29390380313199105
YLR231C	-1	-/-	-392.55187940597534	-23412.247258901596	65	0.03130755064456722	0.5230769230769231	0.2941834451901566
YKR002W	-1	-/-	-392.55341148376465	-24331.783047437668	65	0.031278748850046	0.5230769230769231	0.29446308724832215
YHL029C	0	0/0	-392.55590158700943	-39105.99584668875	260	0.031278748850046	0.5230769230769231	0.29446308724832215
YFL046W	0	0/-	-392.56797581911087	-40045.29753535986	260	0.031278748850046	0.5230769230769231	0.29446308724832215
YIL063C	-1	-/-	-392.5951919555664	-23344.170481920242	65	0.03125	0.5230769230769231	0.2947427293064877
YIL104C	0	0/0	-392.59670662879944	-40042.23820078373	260	0.03125	0.5230769230769231	0.2947427293064877
YDR176W	-1	-/-	-392.6099648475647	-23115.080394506454	65	0.031221303948576674	0.5230769230769231	0.29502237136465326
YOR354C	-1	-/-	-392.62939739227295	-23432.329050540924	65	0.031192660550458717	0.5230769230769231	0.2953020134228188
YMR161W	-1	-/-	-392.65198731422424	-23285.459965467453	65	0.031164069660861594	0.5230769230769231	0.29558165548098436
YLR213C	0	0/-	-392.67653864622116	-38688.15196090937	260	0.031164069660861594	0.5230769230769231	0.29558165548098436
YOR153W	-1	-/-	-392.7253346443176	-23190.8894033432	65	0.031135531135531136	0.5230769230769231	0.2958612975391499
YHR199C-A	0	0/-	-392.73251700401306	-37600.42988359928	260	0.031135531135531136	0.5230769230769231	0.2958612975391499
YJL100W	-1	-/-	-392.74674940109253	-24113.49888086319	65	0.03110704483074108	0.5230769230769231	0.2961409395973154
YAL001C	-1	-/-	-392.7508840560913	-22993.440239667892	65	0.031078610603290677	0.5230769230769231	0.29642058165548096
YNR065C	0	0/-	-392.7771505713463	-39554.81905090809	260	0.031078610603290677	0.5230769230769231	0.29642058165548096
YDL102W	-1	-/-	-392.78796219825745	-23435.9796731472	65	0.031050228310502283	0.5230769230769231	0.2967002237136465
YNL070W	-1	-/-	-392.84588289260864	-23198.437322854996	65	0.03102189781021898	0.5230769230769231	0.29697986577181207
YOR236W	-1	-/0	-392.84739542007446	-24458.069166898727	65	0.03099361896080219	0.5230769230769231	0.2972595078299776
YDR414C	-1	-/-	-392.8877148628235	-24332.423709869385	65	0.030965391621129327	0.5230769230769231	0.2975391498881432
YDR299W	-1	-/-	-392.89726305007935	-25038.490528821945	65	0.030937215650591446	0.5230769230769231	0.2978187919463087
YDR524C	-1	-/-	-392.89921617507935	-23476.49457192421	65	0.03090909090909091	0.5230769230769231	0.2980984340044743
YOR009W	0	0/-	-392.91479140520096	-38261.617481291294	260	0.03090909090909091	0.5230769230769231	0.2980984340044743
YMR170C	0	0/-	-392.9224534034729	-41538.41806304455	260	0.03090909090909091	0.5230769230769231	0.2980984340044743
YAL026C	-1	-/-	-392.93547677993774	-23625.9172475338	65	0.030881017257039057	0.5230769230769231	0.29837807606263983
YNL207W	-1	-/-	-392.9354901313782	-24926.72664809227	65	0.030852994555353903	0.5230769230769231	0.2986577181208054
YHR006W	-1	-/-	-392.9512255191803	-24312.4336104393	65	0.030825022665457842	0.5230769230769231	0.29893736017897093
YAL017W	-1	-/-	-392.952023267746	-25188.989868164062	65	0.030797101449275364	0.5230769230769231	0.2992170022371365
YJL134W	-1	-/-	-392.9587574005127	-23826.080130577087	65	0.03076923076923077	0.5230769230769231	0.29949664429530204
YBR294W	-1	-/-	-392.97037982940674	-24249.238802671432	65	0.03074141048824593	0.5230769230769231	0.29977628635346754
YBR140C	0	0/-	-392.98182183504105	-39019.08104246855	260	0.03074141048824593	0.5230769230769231	0.29977628635346754
YBL105C	-1	-/-	-393.0086064338684	-23457.403918266296	65	0.03071364046973803	0.5230769230769231	0.3000559284116331
YGL045W	-1	-/-	-393.0313024520874	-23115.5179990232	65	0.030685920577617327	0.5230769230769231	0.30033557046979864
YBR223C	-1	-/-	-393.0580008029938	-24269.920290708542	65	0.030658250676284943	0.5230769230769231	0.3006152125279642
YKL141W	-1	-/-	-393.0583209991455	-24833.103291273117	65	0.03063063063063063	0.5230769230769231	0.30089485458612975
YCL027W	-1	-/-	-393.06600189208984	-24186.674170970917	65	0.0306030603060306	0.5230769230769231	0.3011744966442953
YFR051C	-1	-/-	-393.0768187046051	-24128.18354678154	65	0.030575539568345324	0.5230769230769231	0.30145413870246085
YNL282W	-1	-/-	-393.0858781337738	-23965.474992275238	65	0.030548068283917342	0.5230769230769231	0.3017337807606264
YPR154W	-1	-/-	-393.12210750579834	-24378.687844753265	65	0.03052064631956912	0.5230769230769231	0.30201342281879195
YER182W	0	0/0	-393.13467329740524	-39084.452625989914	260	0.03052064631956912	0.5230769230769231	0.30201342281879195
YDR270W	-1	-/-	-393.1401891708374	-23104.76868891716	65	0.030493273542600896	0.5230769230769231	0.3022930648769575
YEL018W	-1	-/-	-393.1450791358948	-24448.52374815941	65	0.03046594982078853	0.5230769230769231	0.30257270693512306
YGR052W	0	0/-	-393.1535892486572	-39535.05347973108	260	0.03046594982078853	0.5230769230769231	0.30257270693512306
YKL164C	0	0/-	-393.1621917486191	-38707.3302372098	260	0.03046594982078853	0.5230769230769231	0.30257270693512306
YIL047C	0	0/-	-393.16407737135887	-39582.101064771414	260	0.03046594982078853	0.5230769230769231	0.30257270693512306
YBR003W	0	0/-	-393.18036460876465	-40722.6579284668	260	0.03046594982078853	0.5230769230769231	0.30257270693512306
YOR178C	-1	-/-	-393.18298387527466	-24436.73730611801	65	0.03043867502238138	0.5230769230769231	0.3028523489932886
YDR253C	0	0/-	-393.1883112192154	-38287.872924387455	260	0.03043867502238138	0.5230769230769231	0.3028523489932886
YGL141W	0	0/-	-393.1982917189598	-39656.976332843304	260	0.03043867502238138	0.5230769230769231	0.3028523489932886
YIL026C	-1	-/-	-393.20134830474854	-24168.426127433777	65	0.03041144901610018	0.5230769230769231	0.30313199105145416
YHR107C	-1	-/-	-393.2050471305847	-23765.95198559761	65	0.03038427167113494	0.5230769230769231	0.30341163310961966
YNR045W	0	0/-	-393.25732284784317	-39746.41961783171	260	0.03038427167113494	0.5230769230769231	0.30341163310961966
YOR197W	0	0/-	-393.2638767361641	-39632.74925112724	260	0.03038427167113494	0.5230769230769231	0.30341163310961966
YMR094W	0	0/-	-393.28308683633804	-37923.4505815506	260	0.03038427167113494	0.5230769230769231	0.30341163310961966
YER147C	-1	-/-	-393.292409658432	-23565.30871486664	65	0.030357142857142857	0.5230769230769231	0.3036912751677852
YHR039C-A	-1	-/-	-393.30129289627075	-22625.756450772285	65	0.030330062444246207	0.5230769230769231	0.30397091722595077
YOR068C	-1	-/-	-393.3353817462921	-23043.512625932693	65	0.030303030303030304	0.5230769230769231	0.3042505592841163
YOR104W	0	0/0	-393.3426248431206	-38928.120665073395	260	0.030303030303030304	0.5230769230769231	0.3042505592841163
YLL002W	-1	-/-	-393.34900307655334	-23687.903074264526	65	0.030276046304541407	0.5230769230769231	0.30453020134228187
YDR158W	-1	-/0	-393.36230421066284	-23138.592836141586	65	0.030249110320284697	0.5230769230769231	0.3048098434004474
YOR386W	-1	-/-	-393.37495279312134	-24914.8920981884	65	0.030222222222222223	0.5230769230769231	0.305089485458613
YIL129C	-1	-/-	-393.3858428001404	-23393.416851997375	65	0.03019538188277087	0.5230769230769231	0.3053691275167785
YMR110C	0	0/-	-393.4041187763214	-43071.08956742287	260	0.03019538188277087	0.5230769230769231	0.3053691275167785
YDR160W	-1	-/-	-393.4260754585266	-23598.887179613113	65	0.030168589174800354	0.5230769230769231	0.3056487695749441
YHR005C-A	-1	-/-	-393.45684242248535	-24015.79624271393	65	0.030141843971631204	0.5230769230769231	0.30592841163310963
YLR351C	0	0/0	-393.4642067551613	-39218.2986446023	260	0.030141843971631204	0.5230769230769231	0.30592841163310963
YMR278W	0	0/-	-393.5089984536171	-39900.42020112276	260	0.030141843971631204	0.5230769230769231	0.30592841163310963
YJL034W	-1	-/-	-393.5357413291931	-23337.942669391632	65	0.030115146147032774	0.5230769230769231	0.3062080536912752
YNL327W	-1	-/0	-393.5396852493286	-23151.43104839325	65	0.03008849557522124	0.5230769230769231	0.30648769574944074
YCR069W	0	0/-	-393.57085663080215	-39766.53848838806	260	0.03008849557522124	0.5230769230769231	0.30648769574944074
YPL074W	0	0/0	-393.59727650880814	-39062.05423170328	260	0.03008849557522124	0.5230769230769231	0.30648769574944074
YNL076W	0	0/+	-393.60308837890625	-38683.88475126028	260	0.03008849557522124	0.5230769230769231	0.30648769574944074
YLR006C	-1	-/-	-393.6143283843994	-23392.767857789993	65	0.030061892130857647	0.5230769230769231	0.3067673378076063
YOL009C	-1	-/-	-393.6269392967224	-24012.69208931923	65	0.030035335689045935	0.5230769230769231	0.3070469798657718
YJR150C	-1	-/-	-393.63217639923096	-22797.587010622025	65	0.03000882612533098	0.5230769230769231	0.30732662192393734
YOL030W	0	0/-	-393.6375712156296	-39312.96566784382	260	0.03000882612533098	0.5230769230769231	0.30732662192393734
YER098W	0	0/-	-393.65867471694946	-40049.785456478596	260	0.03000882612533098	0.5230769230769231	0.30732662192393734
YMR229C	-1	-/-	-393.6744866371155	-25388.578719615936	65	0.029982363315696647	0.5230769230769231	0.3076062639821029
YOR177C	0	0/-	-393.6835901737213	-40403.436936855316	260	0.029982363315696647	0.5230769230769231	0.3076062639821029
YCR012W	-1	-/-	-393.71309638023376	-23754.23103451729	65	0.029955947136563875	0.5230769230769231	0.30788590604026844
YGR112W	-1	-/-	-393.7161343097687	-23672.448769807816	65	0.02992957746478873	0.5230769230769231	0.308165548098434
YAL005C	-1	-/-	-393.7208321094513	-23367.91540169716	65	0.02990325417766051	0.5230769230769231	0.30844519015659955
YMR299C	-1	-/0	-393.7311189174652	-23744.71919465065	65	0.029876977152899824	0.5230769230769231	0.3087248322147651
YJR110W	-1	-/-	-393.73898124694824	-23614.162560224533	65	0.029850746268656716	0.5230769230769231	0.30900447427293065
YJL066C	0	0/0	-393.76446920633316	-41219.76494190097	260	0.029850746268656716	0.5230769230769231	0.30900447427293065
YJL006C	-1	-/-	-393.807653427124	-23621.932522535324	65	0.02982456140350877	0.5230769230769231	0.3092841163310962
YPL159C	-1	-/-	-393.8080008029938	-24460.339267253876	65	0.029798422436459245	0.5230769230769231	0.30956375838926176
YDL037C	0	0/0	-393.8523986339569	-37468.29177391529	260	0.029798422436459245	0.5230769230769231	0.30956375838926176
YER028C	-1	-/-	-393.8760492801666	-23764.931377887726	65	0.0297723292469352	0.5230769230769231	0.3098434004474273
YCL024W	-1	-/-	-393.8807451725006	-23365.309158325195	65	0.02974628171478565	0.5230769230769231	0.31012304250559286
YBR293W	-1	-/-	-393.8906364440918	-23544.191622018814	65	0.02972027972027972	0.5230769230769231	0.3104026845637584
YOL141W	0	0/-	-393.92143154144287	-38264.36177754402	260	0.02972027972027972	0.5230769230769231	0.3104026845637584
YLR117C	-1	-/-	-393.93762612342834	-23858.267445087433	65	0.029694323144104803	0.5230769230769231	0.3106823266219239
YOR141C	0	0/-	-393.94134533405304	-39387.61467516422	260	0.029694323144104803	0.5230769230769231	0.3106823266219239
YCR020C-A	-1	-/-	-393.94537353515625	-23813.869223594666	65	0.029668411867364748	0.5230769230769231	0.31096196868008946
YOR367W	-1	-/-	-393.94670581817627	-23533.13626909256	65	0.02964254577157803	0.5230769230769231	0.311241610738255
YDL065C	-1	-/-	-393.96031880378723	-23210.420544862747	65	0.029616724738675958	0.5230769230769231	0.31152125279642057
YAR014C	-1	-/-	-393.9846496582031	-24224.668725013733	65	0.02959094865100087	0.5230769230769231	0.3118008948545861
YBL026W	-1	-/-	-394.012246131897	-24354.20231127739	65	0.029565217391304348	0.5230769230769231	0.31208053691275167
YBL009W	-1	-/-	-394.02923035621643	-24841.41198539734	65	0.029539530842745437	0.5230769230769231	0.3123601789709172
YDR420W	-1	-/-	-394.035831451416	-23651.322143554688	65	0.029513888888888888	0.5230769230769231	0.3126398210290828
YKR090W	-1	-/-	-394.03697443008423	-23226.439339637756	65	0.029488291413703384	0.5230769230769231	0.31291946308724833
YMR077C	-1	-/-	-394.0439398288727	-24431.25678730011	65	0.029462738301559793	0.5230769230769231	0.3131991051454139
YKL142W	0	0/0	-394.0698388814926	-41505.963171839714	260	0.029462738301559793	0.5230769230769231	0.3131991051454139
YOR083W	-1	-/-	-394.0820918083191	-22533.40852189064	65	0.02943722943722944	0.5230769230769231	0.31347874720357943
YOL007C	0	0/0	-394.09478467702866	-39591.238000154495	260	0.02943722943722944	0.5230769230769231	0.31347874720357943
YJL154C	-1	-/-	-394.0963206291199	-24171.483338832855	65	0.029411764705882353	0.5230769230769231	0.313758389261745
YOR142W	-1	-/-	-394.1061999797821	-24662.205906391144	65	0.029386343993085567	0.5230769230769231	0.31403803131991054
YNL204C	0	0/-	-394.1076831817627	-39221.99588751793	260	0.029386343993085567	0.5230769230769231	0.31403803131991054
YDL139C	0	0/-	-394.15367352962494	-39625.37262606621	260	0.029386343993085567	0.5230769230769231	0.31403803131991054
YFR028C	-1	-/-	-394.15587043762207	-24942.702516317368	65	0.02936096718480138	0.5230769230769231	0.3143176733780761
YJL059W	-1	-/-	-394.15821146965027	-23644.991723775864	65	0.029335634167385678	0.5230769230769231	0.3145973154362416
YGL215W	0	0/-	-394.1627890467644	-38550.957193791866	260	0.029335634167385678	0.5230769230769231	0.3145973154362416
YER096W	0	0/-	-394.1784965991974	-40661.612163066864	260	0.029335634167385678	0.5230769230769231	0.3145973154362416
YJL157C	-1	-/-	-394.1789560317993	-24128.14154982567	65	0.029310344827586206	0.5230769230769231	0.31487695749440714
YGR087C	0	0/0	-394.20497739315033	-39017.59394598007	260	0.029310344827586206	0.5230769230769231	0.31487695749440714
YER144C	0	0/-	-394.21919494867325	-39904.83853280544	260	0.029310344827586206	0.5230769230769231	0.31487695749440714
YPL230W	0	0/-	-394.2195932865143	-40659.903894364834	260	0.029310344827586206	0.5230769230769231	0.31487695749440714
YBR263W	0	0/-	-394.23476654291153	-39288.25583654642	260	0.029310344827586206	0.5230769230769231	0.31487695749440714
YDR265W	-1	-/-	-394.253839969635	-23061.282462358475	65	0.029285099052540915	0.5230769230769231	0.3151565995525727
YBR044C	0	0/-	-394.28471130132675	-38796.487639546394	260	0.029285099052540915	0.5230769230769231	0.3151565995525727
YOR038C	-1	-/-	-394.29147386550903	-23524.119299173355	65	0.029259896729776247	0.5230769230769231	0.31543624161073824
YBR233W	0	0/-	-394.3148962855339	-39328.2094925642	260	0.029259896729776247	0.5230769230769231	0.31543624161073824
YJL106W	-1	-/-	-394.3506886959076	-23397.463477373123	65	0.029234737747205503	0.5230769230769231	0.3157158836689038
YDL243C	-1	-/0	-394.3690605163574	-23854.56913948059	65	0.029209621993127148	0.5230769230769231	0.31599552572706935
YLR203C	0	0/-	-394.3792496919632	-40286.874171078205	260	0.029209621993127148	0.5230769230769231	0.31599552572706935
YGR271W	0	0/-	-394.3988925218582	-38658.568709135056	260	0.029209621993127148	0.5230769230769231	0.31599552572706935
YGL129C	-1	-/-	-394.4055120944977	-23309.792371988297	65	0.029184549356223177	0.5230769230769231	0.3162751677852349
YER166W	-1	-/-	-394.41282749176025	-24202.96934890747	65	0.029159519725557463	0.5230769230769231	0.31655480984340045
YHL028W	-1	-/-	-394.4373013973236	-23823.942217588425	65	0.02913453299057412	0.5230769230769231	0.316834451901566
YHR211W	0	0/0	-394.4500948190689	-38052.78512400389	260	0.02913453299057412	0.5230769230769231	0.316834451901566
YKL015W	-1	-/-	-394.5012936592102	-23602.91842532158	65	0.02910958904109589	0.5230769230769231	0.31711409395973156
YLR098C	-1	-/-	-394.5059127807617	-23205.241869211197	65	0.0290846877673225	0.5230769230769231	0.3173937360178971
YPL110C	-1	-/-	-394.5082383155823	-23660.161366939545	65	0.02905982905982906	0.5230769230769231	0.31767337807606266
YNL251C	-1	-/-	-394.5086922645569	-23042.41413998604	65	0.029035012809564473	0.5230769230769231	0.3179530201342282
YFL009W	-1	-/-	-394.53709268569946	-23258.52348780632	65	0.02901023890784983	0.5230769230769231	0.3182326621923937
YKL116C	0	0/-	-394.55027037858963	-39456.263868153095	260	0.02901023890784983	0.5230769230769231	0.3182326621923937
YDR325W	-1	-/-	-394.5716323852539	-23931.594799041748	65	0.028985507246376812	0.5230769230769231	0.31851230425055926
YHL006C	-1	-/-	-394.5745301246643	-23146.876655340195	65	0.028960817717206135	0.5230769230769231	0.3187919463087248
YGL044C	-1	-/-	-394.5804588794708	-23824.994055509567	65	0.02893617021276596	0.5230769230769231	0.31907158836689037
YOR004W	-1	-/-	-394.58081793785095	-26537.382571697235	65	0.02891156462585034	0.5230769230769231	0.3193512304250559
YKR035W-A	-1	-/-	-394.6903929710388	-23351.96652030945	65	0.02888700084961767	0.5230769230769231	0.3196308724832215
YLR095C	-1	-/-	-394.7708442211151	-23168.341946601868	65	0.028862478777589132	0.5230769230769231	0.319910514541387
YDR524W-C	0	0/0	-394.78184950351715	-36788.173655986786	260	0.028862478777589132	0.5230769230769231	0.319910514541387
YNL167C	-1	-/-	-394.78334856033325	-24067.505450487137	65	0.02883799830364716	0.5230769230769231	0.3201901565995526
YKL054C	-1	-/-	-394.795129776001	-24036.120968580246	65	0.0288135593220339	0.5230769230769231	0.32046979865771813
YDR466W	0	0/-	-394.800734102726	-38956.811208724976	260	0.0288135593220339	0.5230769230769231	0.32046979865771813
YJR051W	0	0/-	-394.81664657592773	-39546.899629831314	260	0.0288135593220339	0.5230769230769231	0.32046979865771813
YBR131W	-1	-/-	-394.8217706680298	-22847.396983623505	65	0.028789161727349702	0.5230769230769231	0.3207494407158837
YDR305C	0	0/-	-394.86593359708786	-38449.993128597736	260	0.028789161727349702	0.5230769230769231	0.3207494407158837
YOR165W	0	0/-	-394.8765071630478	-40038.316215872765	260	0.028789161727349702	0.5230769230769231	0.3207494407158837
YBR020W	-1	-/-	-394.880211353302	-23403.562347650528	65	0.028764805414551606	0.5230769230769231	0.32102908277404923
YLR092W	-1	-/-	-394.90387058258057	-23236.63173890114	65	0.028740490278951817	0.5230769230769231	0.3213087248322148
YMR307W	0	0/-	-394.9407430291176	-40443.68935185671	260	0.028740490278951817	0.5230769230769231	0.3213087248322148
YHR104W	0	0/-	-394.9418768286705	-42435.565151035786	260	0.028740490278951817	0.5230769230769231	0.3213087248322148
YJL051W	0	0/-	-394.94188165664673	-38993.28889840841	260	0.028740490278951817	0.5230769230769231	0.3213087248322148
YNL265C	0	0/-	-394.9594519138336	-40215.80343288183	260	0.028740490278951817	0.5230769230769231	0.3213087248322148
YOR204W	-1	-/-	-394.9657745361328	-23289.199001073837	65	0.028716216216216218	0.5230769230769231	0.32158836689038034
YFL036W	-1	-/-	-395.00247383117676	-24141.82039952278	65	0.02869198312236287	0.5230769230769231	0.32186800894854584
YFL025C	-1	-/-	-395.00998640060425	-23416.799676656723	65	0.02866779089376054	0.5230769230769231	0.3221476510067114
YPR103W	-1	-/-	-395.0576548576355	-24394.464875221252	65	0.02864363942712721	0.5230769230769231	0.32242729306487694
YJR152W	0	0/-	-395.0615196824074	-39305.65687650442	260	0.02864363942712721	0.5230769230769231	0.32242729306487694
YOR308C	-1	-/-	-395.08549976348877	-23025.230341911316	65	0.02861952861952862	0.5230769230769231	0.3227069351230425
YDR312W	-1	-/-	-395.11256766319275	-24911.003172397614	65	0.028595458368376788	0.5230769230769231	0.32298657718120805
YDR106W	-1	-/-	-395.12059926986694	-23172.850415945053	65	0.02857142857142857	0.5230769230769231	0.3232662192393736
YCR020W-B	-1	-/-	-395.1211838722229	-23488.19050359726	65	0.028547439126784216	0.5230769230769231	0.32354586129753915
YPL085W	-1	-/-	-395.12843012809753	-23603.860152721405	65	0.028523489932885907	0.5230769230769231	0.3238255033557047
YPL032C	-1	-/-	-395.13769030570984	-23943.385427951813	65	0.028499580888516344	0.5230769230769231	0.32410514541387025
YJR031C	-1	-/-	-395.1532711982727	-24055.836365938187	65	0.02847571189279732	0.5230769230769231	0.3243847874720358
YHR149C	0	0/-	-395.19983649253845	-39720.24809974432	260	0.02847571189279732	0.5230769230769231	0.3243847874720358
YEL025C	0	0/0	-395.2449532151222	-38593.47032690048	260	0.02847571189279732	0.5230769230769231	0.3243847874720358
YPL204W	-1	-/-	-395.25495409965515	-24124.032668828964	65	0.028451882845188285	0.5230769230769231	0.32466442953020136
YOL001W	-1	-/-	-395.25632905960083	-23262.22790169716	65	0.028428093645484948	0.5230769230769231	0.3249440715883669
YPL189W	0	0/-	-395.3184868693352	-38108.949748814106	260	0.028428093645484948	0.5230769230769231	0.3249440715883669
YDR297W	-1	-/-	-395.32386350631714	-23548.832068920135	65	0.028404344193817876	0.5230769230769231	0.32522371364653246
YBR123C	-1	-/-	-395.34529519081116	-24298.75026655197	65	0.028380634390651086	0.5230769230769231	0.32550335570469796
YLR262C	-1	-/-	-395.38759565353394	-23687.591209173203	65	0.02835696413678065	0.5230769230769231	0.3257829977628635
YHR070W	-1	-/-	-395.4205822944641	-23920.556549072266	65	0.028333333333333332	0.5230769230769231	0.32606263982102907
YNL012W	-1	-/-	-395.4491949081421	-24283.151843070984	65	0.028309741881765195	0.5230769230769231	0.3263422818791946
YLR028C	-1	-/-	-395.4603102207184	-24530.694339990616	65	0.028286189683860232	0.5230769230769231	0.32662192393736017
YMR127C	-1	-/-	-395.4920358657837	-23723.099762439728	65	0.02826267664172901	0.5230769230769231	0.3269015659955257
YMR036C	-1	-/-	-395.50820755958557	-23976.096916675568	65	0.02823920265780731	0.5230769230769231	0.3271812080536913
YLR081W	-1	-/-	-395.5178680419922	-23081.266189336777	65	0.028215767634854772	0.5230769230769231	0.3274608501118568
YNR055C	0	0/-	-395.5290665626526	-39207.647492051125	260	0.028215767634854772	0.5230769230769231	0.3274608501118568
YOR269W	-1	-/-	-395.5336287021637	-23518.534425497055	65	0.028192371475953566	0.5230769230769231	0.3277404921700224
YOL025W	0	0/-	-395.5495351552963	-40613.43315863609	260	0.028192371475953566	0.5230769230769231	0.3277404921700224
YDR065W	-1	-/-	-395.57499504089355	-22428.005289554596	65	0.028169014084507043	0.5230769230769231	0.32802013422818793
YKL155C	0	0/-	-395.5758056640625	-38676.89393275976	260	0.028169014084507043	0.5230769230769231	0.32802013422818793
YGL170C	0	0/-	-395.59014225006104	-38458.84442204237	260	0.028169014084507043	0.5230769230769231	0.32802013422818793
YMR145C	-1	-/0	-395.5936498641968	-24693.438720464706	65	0.028145695364238412	0.5230769230769231	0.3282997762863535
YDR164C	-1	-/-	-395.6090898513794	-23450.839030504227	65	0.028122415219189414	0.5230769230769231	0.32857941834451904
YDR039C	-1	-/-	-395.6112480163574	-23795.397802352905	65	0.02809917355371901	0.5230769230769231	0.3288590604026846
YDR279W	-1	-/-	-395.6419622898102	-24089.016238689423	65	0.028075970272502065	0.5230769230769231	0.3291387024608501
YBL063W	-1	-/-	-395.6612629890442	-24356.281926870346	65	0.028052805280528052	0.5230769230769231	0.32941834451901564
YOR190W	0	0/-	-395.66499960422516	-39166.050365924835	260	0.028052805280528052	0.5230769230769231	0.32941834451901564
YIL146C	0	0/-	-395.6713702082634	-41274.11460363865	260	0.028052805280528052	0.5230769230769231	0.32941834451901564
YLR355C	-1	-/-	-395.6764359474182	-24111.409637212753	65	0.028029678483099753	0.5230769230769231	0.3296979865771812
YOR193W	-1	-/-	-395.67879343032837	-23173.821516036987	65	0.02800658978583196	0.5230769230769231	0.32997762863534674
YGR233C	0	0/-	-395.6878561973572	-39931.76797068119	260	0.02800658978583196	0.5230769230769231	0.32997762863534674
YGR123C	-1	-/-	-395.70228338241577	-26161.245219230652	65	0.027983539094650206	0.5230769230769231	0.3302572706935123
YBR088C	-1	-/-	-395.71646785736084	-24047.065142154694	65	0.027960526315789474	0.5230769230769231	0.33053691275167785
YNR049C	-1	-/-	-395.72650361061096	-23330.600566864014	65	0.027937551355792935	0.5230769230769231	0.3308165548098434
YNL225C	-1	-/-	-395.7389335632324	-24224.284032583237	65	0.027914614121510674	0.5230769230769231	0.33109619686800895
YMR203W	-1	-/-	-395.7506694793701	-24778.04166674614	65	0.02789171452009844	0.5230769230769231	0.3313758389261745
YHR056C	-1	-/-	-395.76971197128296	-23802.794541358948	65	0.027868852459016394	0.5230769230769231	0.33165548098434006
YKL046C	-1	-/-	-395.8077464103699	-23865.31679415703	65	0.027846027846027847	0.5230769230769231	0.3319351230425056
YMR154C	0	0/-	-395.8190897703171	-38928.95147573948	260	0.027846027846027847	0.5230769230769231	0.3319351230425056
YMR292W	-1	-/-	-395.8605308532715	-23957.29789018631	65	0.027823240589198037	0.5230769230769231	0.33221476510067116
YBL042C	-1	-/-	-395.8731572628021	-23949.379606723785	65	0.027800490596892886	0.5230769230769231	0.3324944071588367
YBL057C	-1	-/-	-395.8951292037964	-24229.75526356697	65	0.027777777777777776	0.5230769230769231	0.3327740492170022
YDR424C	-1	-/-	-395.90528988838196	-22937.045397758484	65	0.027755102040816326	0.5230769230769231	0.33305369127516776
YEL056W	-1	-/-	-395.9128704071045	-23745.521020650864	65	0.02773246329526917	0.5230769230769231	0.3333333333333333
YJL044C	0	0/0	-395.91594046354294	-38943.10239100456	260	0.02773246329526917	0.5230769230769231	0.3333333333333333
YDR201W	-1	-/-	-395.9259223937988	-23855.0223634243	65	0.027709861450692746	0.5230769230769231	0.33361297539149887
YHR132C	0	0/-	-395.9563239812851	-40457.484829843044	260	0.027709861450692746	0.5230769230769231	0.33361297539149887
YGL094C	-1	-/-	-396.00883984565735	-24351.223249912262	65	0.02768729641693811	0.5230769230769231	0.3338926174496644
YKL040C	-1	-/-	-396.01510286331177	-24240.655280828476	65	0.027664768104149716	0.5230769230769231	0.33417225950782997
YBL039W-B	0	0/0	-396.05030715465546	-38072.21354520321	260	0.027664768104149716	0.5230769230769231	0.33417225950782997
YKL220C	-1	-/-	-396.0592803955078	-23652.07976913452	65	0.027642276422764227	0.5230769230769231	0.3344519015659955
YER112W	-1	-/-	-396.0934557914734	-23741.927081108093	65	0.02761982128350934	0.5230769230769231	0.3347315436241611
YGL071W	-1	-/-	-396.10215735435486	-22770.218309164047	65	0.027597402597402596	0.5230769230769231	0.33501118568232663
YLR381W	-1	-/-	-396.1095757484436	-23734.0003490448	65	0.027575020275750203	0.5230769230769231	0.3352908277404922
YGL248W	0	0/-	-396.12502574920654	-42013.79476106167	260	0.027575020275750203	0.5230769230769231	0.3352908277404922
YBR117C	-1	-/0	-396.13537883758545	-24384.791383981705	65	0.027552674230145867	0.5230769230769231	0.33557046979865773
YDR313C	0	0/-	-396.1615876555443	-40972.415779173374	260	0.027552674230145867	0.5230769230769231	0.33557046979865773
YNL269W	0	0/0	-396.2032142877579	-38999.20443868637	260	0.027552674230145867	0.5230769230769231	0.33557046979865773
YER052C	-1	-/0	-396.2338309288025	-23064.053085803986	65	0.027530364372469637	0.5230769230769231	0.3358501118568233
YDL222C	0	0/-	-396.2389753460884	-40052.08906584978	260	0.027530364372469637	0.5230769230769231	0.3358501118568233
YDR125C	0	0/-	-396.25116896629333	-38822.351919829845	260	0.027530364372469637	0.5230769230769231	0.3358501118568233
YIL112W	-1	-/-	-396.2701315879822	-23212.186391592026	65	0.02750809061488673	0.5230769230769231	0.33612975391498884
YBR148W	0	0/-	-396.305814743042	-38989.49370920658	260	0.02750809061488673	0.5230769230769231	0.33612975391498884
YMR216C	-1	-/-	-396.32128858566284	-23417.55094051361	65	0.0274858528698464	0.5230769230769231	0.33640939597315433
YKL191W	-1	-/-	-396.3374443054199	-24356.622814655304	65	0.027463651050080775	0.5230769230769231	0.3366890380313199
YPL038W	0	0/-	-396.3395089507103	-39329.36601245403	260	0.027463651050080775	0.5230769230769231	0.3366890380313199
YNL062C	-1	-/-	-396.3525824546814	-25785.911487340927	65	0.02744148506860371	0.5230769230769231	0.33696868008948544
YBR057C	-1	-/+	-396.3727684020996	-23828.64560174942	65	0.027419354838709678	0.5230769230769231	0.337248322147651
YKL203C	-1	-/-	-396.3767309188843	-24260.876789569855	65	0.0273972602739726	0.5230769230769231	0.33752796420581654
YKR038C	-1	-/-	-396.3857452869415	-24608.05490088463	65	0.027375201288244767	0.5230769230769231	0.3378076062639821
YFR036W	-1	-/-	-396.3921637535095	-23752.710098981857	65	0.027353177795655673	0.5230769230769231	0.33808724832214765
YPL105C	0	0/-	-396.3968433737755	-39999.56170600653	260	0.027353177795655673	0.5230769230769231	0.33808724832214765
YHR133C	-1	-/-	-396.4039478302002	-24905.715421915054	65	0.027331189710610933	0.5230769230769231	0.3383668903803132
YJR004C	-1	-/-	-396.41016697883606	-23619.200790166855	65	0.027309236947791166	0.5230769230769231	0.33864653243847875
YML058W-A	-1	-/-	-396.41521406173706	-22772.063005447388	65	0.027287319422150885	0.5230769230769231	0.3389261744966443
YMR319C	-1	-/-	-396.4251112937927	-24184.340400218964	65	0.0272654370489174	0.5230769230769231	0.33920581655480986
YOL110W	-1	-/-	-396.46666383743286	-23736.449129343033	65	0.027243589743589744	0.5230769230769231	0.3394854586129754
YFL001W	0	0/-	-396.469231903553	-40395.86705738306	260	0.027243589743589744	0.5230769230769231	0.3394854586129754
YNL311C	-1	-/-	-396.47254180908203	-24215.496165275574	65	0.02722177742193755	0.5230769230769231	0.33976510067114096
YLR011W	-1	-/-	-396.522744178772	-24204.59148478508	65	0.0272	0.5230769230769231	0.3400447427293065
YKL078W	0	0/-	-396.56637412309647	-41002.97062700987	260	0.0272	0.5230769230769231	0.3400447427293065
YER157W	-1	-/-	-396.5728828907013	-23747.164919614792	65	0.02717825739408473	0.5230769230769231	0.340324384787472
YLR384C	-1	-/-	-396.60953521728516	-24563.99812579155	65	0.027156549520766772	0.5230769230769231	0.34060402684563756
YNL224C	0	0/-	-396.6169430613518	-39438.436510682106	260	0.027156549520766772	0.5230769230769231	0.34060402684563756
YBR290W	-1	-/-	-396.6543343067169	-24644.760709762573	65	0.02713487629688747	0.5230769230769231	0.3408836689038031
YPL051W	-1	-/-	-396.6918578147888	-23757.3643784523	65	0.02711323763955343	0.5230769230769231	0.34116331096196867
YLR258W	0	0/0	-396.6983857154846	-42000.78340178728	260	0.02711323763955343	0.5230769230769231	0.34116331096196867
YOR370C	0	0/-	-396.69844287633896	-38986.89686524868	260	0.02711323763955343	0.5230769230769231	0.34116331096196867
YBR229C	0	0/-	-396.7123199701309	-39522.979124605656	260	0.02711323763955343	0.5230769230769231	0.34116331096196867
YER060W-A	0	0/-	-396.7157793045044	-38524.07562631369	260	0.02711323763955343	0.5230769230769231	0.34116331096196867
YGL245W	-1	-/-	-396.72583055496216	-24079.780435085297	65	0.027091633466135457	0.5230769230769231	0.3414429530201342
YDR317W	-1	-/-	-396.7308735847473	-23826.76868247986	65	0.027070063694267517	0.5230769230769231	0.3417225950782998
YKR092C	0	0/0	-396.7441897392273	-41060.9785040617	260	0.027070063694267517	0.5230769230769231	0.3417225950782998
YBL074C	-1	-/-	-396.76584911346436	-23320.5933508873	65	0.027048528241845664	0.5230769230769231	0.3420022371364653
YIL056W	-1	-/-	-396.7691831588745	-22643.89973449707	65	0.02702702702702703	0.5230769230769231	0.3422818791946309
YIL006W	0	0/-	-396.7882793545723	-39408.07293641567	260	0.02702702702702703	0.5230769230769231	0.3422818791946309
YOL108C	-1	-/-	-396.8011999130249	-23866.764006376266	65	0.027005559968228753	0.5230769230769231	0.34256152125279643
YBR161W	-1	-/-	-396.81070041656494	-23471.913658618927	65	0.026984126984126985	0.5230769230769231	0.342841163310962
YBR067C	0	0/-	-396.82455891370773	-38596.01283013821	260	0.026984126984126985	0.5230769230769231	0.342841163310962
YMR180C	0	0/-	-396.82518523931503	-40228.4029096365	260	0.026984126984126985	0.5230769230769231	0.342841163310962
YDL111C	-1	-/-	-396.8374047279358	-24663.170805692673	65	0.02696272799365583	0.5230769230769231	0.34312080536912754
YNL294C	-1	-/-	-396.8532476425171	-24198.67898774147	65	0.02694136291600634	0.5230769230769231	0.3434004474272931
YDL089W	0	0/-	-396.8552364706993	-40510.999478936195	260	0.02694136291600634	0.5230769230769231	0.3434004474272931
YNL191W	0	0/0	-396.8848039507866	-39764.13876134157	260	0.02694136291600634	0.5230769230769231	0.3434004474272931
YLR391W	-1	-/-	-396.9087767601013	-22505.067281723022	65	0.026920031670625493	0.5230769230769231	0.34368008948545864
YHR027C	-1	-/-	-396.9108910560608	-24073.338540315628	65	0.02689873417721519	0.5230769230769231	0.34395973154362414
YDR536W	0	0/-	-396.9471160173416	-39424.45379507542	260	0.02689873417721519	0.5230769230769231	0.34395973154362414
YOR075W	-1	-/-	-396.9521884918213	-24632.5534555912	65	0.026877470355731226	0.5230769230769231	0.3442393736017897
YPR129W	0	0/-	-396.9851935505867	-38703.05213421583	260	0.026877470355731226	0.5230769230769231	0.3442393736017897
YBR128C	0	0/-	-396.9969179034233	-40397.553900659084	260	0.026877470355731226	0.5230769230769231	0.3442393736017897
YDR538W	0	0/-	-397.02071839571	-38519.61085474491	260	0.026877470355731226	0.5230769230769231	0.3442393736017897
YDR302W	-1	-/-	-397.0282926559448	-24750.074437856674	65	0.026856240126382307	0.5230769230769231	0.34451901565995524
YPL249C	-1	-/-	-397.041033744812	-24334.07335782051	65	0.026835043409629045	0.5230769230769231	0.3447986577181208
YOL115W	-1	-/-	-397.0690829753876	-24549.256896734238	65	0.026813880126182965	0.5230769230769231	0.34507829977628635
YDR308C	-1	-/-	-397.07454681396484	-23657.121958494186	65	0.026792750197005517	0.5230769230769231	0.3453579418344519
YLR321C	-1	-/-	-397.09297466278076	-24349.242091417313	65	0.026771653543307086	0.5230769230769231	0.34563758389261745
YOR253W	-1	-/-	-397.1054949760437	-24165.76250243187	65	0.02675059008654603	0.5230769230769231	0.345917225950783
YIL009C-A	-1	-/-	-397.1272225379944	-23342.243329286575	65	0.026729559748427674	0.5230769230769231	0.34619686800894856
YIL136W	0	0/0	-397.1716355085373	-42108.218322098255	260	0.026729559748427674	0.5230769230769231	0.34619686800894856
YBR264C	0	0/0	-397.1856742501259	-39477.62343740463	260	0.026729559748427674	0.5230769230769231	0.34619686800894856
YER161C	-1	-/-	-397.1918706893921	-24143.13854765892	65	0.02670856245090338	0.5230769230769231	0.3464765100671141
YOR159C	-1	-/-	-397.22292280197144	-24310.15488386154	65	0.026687598116169546	0.5230769230769231	0.34675615212527966
YJR140C	-1	-/-	-397.2516436576843	-23823.506107091904	65	0.02666666666666667	0.5230769230769231	0.3470357941834452
YLR220W	-1	-/-	-397.25243186950684	-24295.9717669487	65	0.02664576802507837	0.5230769230769231	0.34731543624161076
YLR394W	-1	-/-	-397.2703609466553	-23635.56631422043	65	0.02662490211433046	0.5230769230769231	0.34759507829977626
YDR545W	-1	-/-	-397.27670907974243	-22787.252611875534	65	0.026604068857589983	0.5230769230769231	0.3478747203579418
YDR002W	-1	-/-	-397.28140783309937	-24255.448966503143	65	0.026583268178264268	0.5230769230769231	0.34815436241610737
YNL125C	0	0/-	-397.28520292043686	-40162.80887299776	260	0.026583268178264268	0.5230769230769231	0.34815436241610737
YGR108W	-1	-/-	-397.302631855011	-24326.84731054306	65	0.0265625	0.5230769230769231	0.3484340044742729
YOR017W	0	0/0	-397.32215148210526	-39200.664134800434	260	0.0265625	0.5230769230769231	0.3484340044742729
YGR075C	-1	-/-	-397.32308626174927	-22969.08399295807	65	0.02654176424668228	0.5230769230769231	0.34871364653243847
YMR172W	-1	-/-	-397.3244934082031	-23428.44602704048	65	0.0265210608424337	0.5230769230769231	0.348993288590604
YOR280C	0	0/0	-397.3291404247284	-38754.32275491953	260	0.0265210608424337	0.5230769230769231	0.348993288590604
YKL132C	0	0/0	-397.34294605255127	-39540.99666899443	260	0.0265210608424337	0.5230769230769231	0.348993288590604
YCR024C	0	0/-	-397.3466993570328	-38877.47315210104	260	0.0265210608424337	0.5230769230769231	0.348993288590604
YDL018C	0	0/-	-397.3527705669403	-40174.68074607849	260	0.0265210608424337	0.5230769230769231	0.348993288590604
YHR190W	-1	-/-	-397.36159324645996	-23484.20320725441	65	0.026500389711613406	0.5230769230769231	0.3492729306487696
YDR104C	0	0/-	-397.4096038341522	-39861.952729821205	260	0.026500389711613406	0.5230769230769231	0.3492729306487696
YOL067C	-1	-/-	-397.42446541786194	-23812.716893196106	65	0.0264797507788162	0.5230769230769231	0.3495525727069351
YNL116W	-1	-/-	-397.426899433136	-24458.653360128403	65	0.026459143968871595	0.5230769230769231	0.3498322147651007
YKL012W	-1	-/-	-397.45805764198303	-24281.782773256302	65	0.026438569206842923	0.5230769230769231	0.35011185682326623
YDR390C	0	0/-	-397.4645338654518	-40309.592996776104	260	0.026438569206842923	0.5230769230769231	0.35011185682326623
YLR237W	0	0/-	-397.49084609746933	-39197.36526602507	260	0.026438569206842923	0.5230769230769231	0.35011185682326623
YMR042W	-1	-/-	-397.4915437698364	-22848.25553560257	65	0.02641802641802642	0.5230769230769231	0.3503914988814318
YNL172W	-1	-/-	-397.4935097694397	-23750.277305603027	65	0.026397515527950312	0.5230769230769231	0.35067114093959734
YBL001C	0	0/0	-397.50135231018066	-40577.85181039572	260	0.026397515527950312	0.5230769230769231	0.35067114093959734
YLR341W	0	0/-	-397.5221109390259	-38555.98094159365	260	0.026397515527950312	0.5230769230769231	0.35067114093959734
YCL043C	-1	-/-	-397.5345048904419	-24249.564033985138	65	0.026377036462373934	0.5230769230769231	0.3509507829977629
YPL116W	-1	-/-	-397.546507358551	-23569.8473443985	65	0.02635658914728682	0.5230769230769231	0.3512304250559284
YPL281C	0	0/-	-397.5498460531235	-38082.14568936825	260	0.02635658914728682	0.5230769230769231	0.3512304250559284
YMR282C	0	0/-	-397.55230832099915	-39281.05606943369	260	0.02635658914728682	0.5230769230769231	0.3512304250559284
YKR091W	0	0/-	-397.6046178340912	-40010.42563980818	260	0.02635658914728682	0.5230769230769231	0.3512304250559284
YDR339C	-1	-/-	-397.6262936592102	-24883.541388511658	65	0.026336173508907823	0.5230769230769231	0.35151006711409394
YPL208W	-1	-/-	-397.6264023780823	-24127.393422603607	65	0.02631578947368421	0.5230769230769231	0.3517897091722595
YMR212C	-1	-/0	-397.6518220901489	-24583.834781885147	65	0.026295436968290797	0.5230769230769231	0.35206935123042504
YJR046W	-1	-/-	-397.655633687973	-23573.342591762543	65	0.02627511591962906	0.5230769230769231	0.3523489932885906
YCR060W	-1	-/-	-397.667697429657	-24216.786840438843	65	0.026254826254826256	0.5230769230769231	0.35262863534675615
YGL115W	-1	-/-	-397.6940302848816	-23881.085638284683	65	0.026234567901234566	0.5230769230769231	0.3529082774049217
YHR117W	0	0/-	-397.72922402620316	-39287.83129251003	260	0.026234567901234566	0.5230769230769231	0.3529082774049217
YLR412W	0	0/0	-397.734550178051	-39969.86037969589	260	0.026234567901234566	0.5230769230769231	0.3529082774049217
YAL016W	-1	-/-	-397.7576656341553	-24176.425226449966	65	0.026214340786430222	0.5230769230769231	0.35318791946308725
YOL054W	-1	-/-	-397.7762289047241	-24411.943123340607	65	0.026194144838212634	0.5230769230769231	0.3534675615212528
YKL205W	-1	-/-	-397.78491854667664	-24688.24432682991	65	0.02617397998460354	0.5230769230769231	0.35374720357941836
YPR131C	-1	-/-	-397.7930736541748	-23269.834885120392	65	0.026153846153846153	0.5230769230769231	0.3540268456375839
YJR131W	-1	-/-	-397.7935712337494	-23641.984327316284	65	0.026133743274404306	0.5230769230769231	0.35430648769574946
YLR005W	-1	-/-	-397.79983019828796	-23768.39398574829	65	0.026113671274961597	0.5230769230769231	0.354586129753915
YLR383W	-1	-/-	-397.80325961112976	-24476.82286453247	65	0.026093630084420567	0.5230769230769231	0.3548657718120805
YCR089W	-1	-/-	-397.8490056991577	-23051.87901210785	65	0.02607361963190184	0.5230769230769231	0.35514541387024606
YLR175W	-1	-/-	-397.861065864563	-26401.580203294754	65	0.026053639846743294	0.5230769230769231	0.3554250559284116
YAL033W	-1	-/-	-397.869610786438	-24969.346008062363	65	0.026033690658499236	0.5230769230769231	0.35570469798657717
YMR305C	-1	-/-	-397.8835144042969	-23604.652209997177	65	0.026013771996939557	0.5230769230769231	0.3559843400447427
YNR056C	-1	-/-	-397.91333293914795	-23848.37767124176	65	0.02599388379204893	0.5230769230769231	0.35626398210290827
YDR530C	0	0/-	-397.9568532705307	-39926.790413320065	260	0.02599388379204893	0.5230769230769231	0.35626398210290827
YAR018C	-1	-/-	-397.9770884513855	-23950.552915096283	65	0.025974025974025976	0.5230769230769231	0.3565436241610738
YHR185C	0	0/-	-397.9787090420723	-37781.53095382452	260	0.025974025974025976	0.5230769230769231	0.3565436241610738
YCR104W	0	0/-	-397.98027497529984	-39680.80241000652	260	0.025974025974025976	0.5230769230769231	0.3565436241610738
YFL007W	0	0/-	-397.98825192451477	-40568.55602644384	260	0.025974025974025976	0.5230769230769231	0.3565436241610738
YOR334W	-1	-/-	-398.0212564468384	-23057.609286546707	65	0.025954198473282442	0.5230769230769231	0.3568232662192394
YPR189W	-1	-/-	-398.0262804031372	-23611.359802484512	65	0.02593440122044241	0.5230769230769231	0.35710290827740493
YMR261C	0	0/-	-398.0266037583351	-40038.76675057411	260	0.02593440122044241	0.5230769230769231	0.35710290827740493
YLR411W	-1	-/-	-398.05273246765137	-23931.947198152542	65	0.025914634146341462	0.5230769230769231	0.3573825503355705
YDL141W	0	0/0	-398.0731600522995	-38794.41046440601	260	0.025914634146341462	0.5230769230769231	0.3573825503355705
YFR010W	0	0/-	-398.09392911195755	-40469.186244010925	260	0.025914634146341462	0.5230769230769231	0.3573825503355705
YML046W	-1	-/-	-398.1011919975281	-24563.244557142258	65	0.025894897182025894	0.5230769230769231	0.35766219239373603
YDR421W	-1	-/-	-398.10795164108276	-24521.860955953598	65	0.0258751902587519	0.5230769230769231	0.3579418344519016
YKL010C	0	0/-	-398.1092420220375	-40136.53358066082	260	0.0258751902587519	0.5230769230769231	0.3579418344519016
YDR460W	-1	-/-	-398.1158547401428	-24057.131525993347	65	0.02585551330798479	0.5230769230769231	0.35822147651006714
YLR315W	0	0/-	-398.12513518333435	-38317.33018666506	260	0.02585551330798479	0.5230769230769231	0.35822147651006714
YLL028W	0	0/-	-398.1705961227417	-39342.12698584795	260	0.02585551330798479	0.5230769230769231	0.35822147651006714
YJL197W	0	0/-	-398.1747028231621	-39390.81850665808	260	0.02585551330798479	0.5230769230769231	0.35822147651006714
YOR192C	0	0/-	-398.17908626794815	-39104.47504264116	260	0.02585551330798479	0.5230769230769231	0.35822147651006714
YMR281W	-1	-/-	-398.1857256889343	-23609.39573407173	65	0.025835866261398176	0.5230769230769231	0.35850111856823264
YHR031C	-1	-/-	-398.18952655792236	-23729.232813596725	65	0.025816249050873197	0.5230769230769231	0.3587807606263982
YDL053C	0	0/0	-398.19032257795334	-39427.224755227566	260	0.025816249050873197	0.5230769230769231	0.3587807606263982
YDL017W	-1	-/-	-398.23509883880615	-24128.754512548447	65	0.025796661608497723	0.5230769230769231	0.35906040268456374
YMR276W	-1	-/-	-398.24556279182434	-23799.329419136047	65	0.02577710386656558	0.5230769230769231	0.3593400447427293
YDR192C	-1	-/-	-398.26571226119995	-23231.90207719803	65	0.025757575757575757	0.5230769230769231	0.35961968680089484
YIL041W	0	0/-	-398.27041137218475	-39767.8647146225	260	0.025757575757575757	0.5230769230769231	0.35961968680089484
YGR109C	-1	-/-	-398.2897469997406	-23609.79717373848	65	0.025738077214231644	0.5230769230769231	0.3598993288590604
YLL033W	0	0/-	-398.29695332050323	-39162.49270993471	260	0.025738077214231644	0.5230769230769231	0.3598993288590604
YNL233W	-1	-/-	-398.30352115631104	-23737.87673640251	65	0.025718608169440244	0.5230769230769231	0.36017897091722595
YBR237W	-1	-/-	-398.30715465545654	-23639.489436149597	65	0.025699168556311415	0.5230769230769231	0.3604586129753915
YHL048W	-1	-/-	-398.3482084274292	-23186.23392367363	65	0.0256797583081571	0.5230769230769231	0.36073825503355705
YIL002C	-1	-/-	-398.36291551589966	-24384.276094436646	65	0.025660377358490565	0.5230769230769231	0.3610178970917226
YGR193C	-1	-/-	-398.4163200855255	-24106.20216369629	65	0.02564102564102564	0.5230769230769231	0.36129753914988816
YKL094W	0	0/-	-398.4296883940697	-41131.97842359543	260	0.02564102564102564	0.5230769230769231	0.36129753914988816
YKR048C	-1	-/-	-398.43635988235474	-23879.153452396393	65	0.02562170308967596	0.5230769230769231	0.3615771812080537
YBR127C	-1	-/-	-398.4519057273865	-24417.033341646194	65	0.025602409638554216	0.5230769230769231	0.36185682326621926
YER139C	0	0/-	-398.47456085681915	-40442.893441319466	260	0.025602409638554216	0.5230769230769231	0.36185682326621926
YLR052W	-1	-/-	-398.50782012939453	-24163.90212059021	65	0.025583145221971408	0.5230769230769231	0.36213646532438476
YFL004W	-1	-/-	-398.5238447189331	-24324.41420030594	65	0.02556390977443609	0.5230769230769231	0.3624161073825503
YCL012C	0	0/0	-398.57427179813385	-37865.75921142101	260	0.02556390977443609	0.5230769230769231	0.3624161073825503
YGL075C	-1	-/-	-398.58209562301636	-24144.81619167328	65	0.025544703230653644	0.5230769230769231	0.36269574944071586
YLR343W	0	0/-	-398.5855052471161	-39029.062505841255	260	0.025544703230653644	0.5230769230769231	0.36269574944071586
YLR154C	-1	-/-	-398.5887532234192	-24434.94817829132	65	0.025525525525525526	0.5230769230769231	0.3629753914988814
YJR058C	0	0/-	-398.5942477583885	-40416.67809802294	260	0.025525525525525526	0.5230769230769231	0.3629753914988814
YJL170C	-1	-/-	-398.6035704612732	-23591.41613483429	65	0.025506376594148537	0.5230769230769231	0.36325503355704697
YPL070W	0	0/-	-398.6213167309761	-39922.25405240059	260	0.025506376594148537	0.5230769230769231	0.36325503355704697
YGL171W	-1	-/-	-398.6823251247406	-25698.530524492264	65	0.025487256371814093	0.5230769230769231	0.3635346756152125
YHR209W	0	0/0	-398.6896693110466	-40790.19154185057	260	0.025487256371814093	0.5230769230769231	0.3635346756152125
YIL088C	0	0/-	-398.69269597530365	-42095.965154111385	260	0.025487256371814093	0.5230769230769231	0.3635346756152125
YPL186C	0	0/-	-398.6992182135582	-42060.63719856739	260	0.025487256371814093	0.5230769230769231	0.3635346756152125
YER141W	0	0/0	-398.7434466481209	-41107.683874964714	260	0.025487256371814093	0.5230769230769231	0.3635346756152125
YDR511W	-1	-/-	-398.76051473617554	-24141.746679782867	65	0.02546816479400749	0.5230769230769231	0.3638143176733781
YNL277W	0	0/0	-398.7692037820816	-39434.80437171459	260	0.02546816479400749	0.5230769230769231	0.3638143176733781
YGR275W	-1	-/-	-398.77656507492065	-23551.70698595047	65	0.025449101796407185	0.5230769230769231	0.3640939597315436
YGR169C-A	0	0/-	-398.7867479324341	-38065.05445575714	260	0.025449101796407185	0.5230769230769231	0.3640939597315436
YER110C	-1	-/+	-398.80930757522583	-25251.2310693264	65	0.025430067314884067	0.5230769230769231	0.3643736017897092
YKL217W	0	0/-	-398.8098244071007	-40742.199600577354	260	0.025430067314884067	0.5230769230769231	0.3643736017897092
YML017W	0	0/-	-398.81362998485565	-38328.305143892765	260	0.025430067314884067	0.5230769230769231	0.3643736017897092
YGL104C	-1	-/-	-398.824419260025	-24483.54092478752	65	0.025411061285500747	0.5230769230769231	0.36465324384787473
YGL161C	0	0/0	-398.8260436654091	-41356.93993663788	260	0.025411061285500747	0.5230769230769231	0.36465324384787473
YDR468C	0	0/-	-398.8266360759735	-40031.804937541485	260	0.025411061285500747	0.5230769230769231	0.36465324384787473
YIL130W	0	0/-	-398.8530977964401	-39836.15504717827	260	0.025411061285500747	0.5230769230769231	0.36465324384787473
YJL012C	-1	-/-	-398.8618459701538	-23843.50142478943	65	0.02539208364451083	0.5230769230769231	0.3649328859060403
YMR246W	-1	-/-	-398.87595415115356	-24128.71852040291	65	0.025373134328358207	0.5230769230769231	0.36521252796420584
YOR089C	-1	-/-	-398.8873357772827	-24472.862274169922	65	0.02535421327367636	0.5230769230769231	0.3654921700223714
YMR268C	-1	-/-	-398.89547061920166	-23491.32239961624	65	0.02533532041728763	0.5230769230769231	0.36577181208053694
YOR207C	-1	-/-	-398.90056824684143	-24572.153426647186	65	0.02531645569620253	0.5230769230769231	0.36605145413870244
YBR236C	-1	-/-	-398.95157957077026	-24383.029235839844	65	0.025297619047619048	0.5230769230769231	0.366331096196868
YIL015W	0	0/-	-398.95969039201736	-39428.59969806671	260	0.025297619047619048	0.5230769230769231	0.366331096196868
YBL091C	0	0/-	-398.9701416492462	-39443.26067221165	260	0.025297619047619048	0.5230769230769231	0.366331096196868
YGL113W	-1	-/-	-399.01434206962585	-23828.794457674026	65	0.025278810408921933	0.5230769230769231	0.36661073825503354
YDR349C	0	0/-	-399.0214122533798	-38345.01871961355	260	0.025278810408921933	0.5230769230769231	0.36661073825503354
YHR014W	-1	-/-	-399.0385961532593	-23268.95898604393	65	0.02526002971768202	0.5230769230769231	0.3668903803131991
YKL175W	-1	-/-	-399.0395014286041	-24092.610069990158	65	0.025241276911655532	0.5230769230769231	0.36717002237136465
YLR023C	-1	-/-	-399.03990602493286	-23372.327337503433	65	0.025222551928783383	0.5230769230769231	0.3674496644295302
YGR162W	-1	-/-	-399.05451488494873	-25969.321035146713	65	0.025203854707190512	0.5230769230769231	0.36772930648769575
YPL212C	-1	-/-	-399.0616421699524	-24514.40215086937	65	0.025185185185185185	0.5230769230769231	0.3680089485458613
YBL064C	-1	-/-	-399.06630396842957	-25540.508196353912	65	0.025166543301258327	0.5230769230769231	0.36828859060402686
YOR211C	-1	-/-	-399.07588481903076	-24021.7941467762	65	0.02514792899408284	0.5230769230769231	0.3685682326621924
YHR168W	0	0/-	-399.0766502022743	-38793.86698335409	260	0.02514792899408284	0.5230769230769231	0.3685682326621924
YPR079W	0	0/0	-399.08148485422134	-40797.608200371265	260	0.02514792899408284	0.5230769230769231	0.3685682326621924
YJL204C	-1	-/-	-399.0904622077942	-24291.211829662323	65	0.025129342202512936	0.5230769230769231	0.36884787472035796
YKL184W	0	0/-	-399.09831297397614	-39063.20018017292	260	0.025129342202512936	0.5230769230769231	0.36884787472035796
YAR020C	0	0/-	-399.11343026161194	-39443.87826222181	260	0.025129342202512936	0.5230769230769231	0.36884787472035796
YCL031C	-1	-/-	-399.1223638057709	-24452.20784330368	65	0.025110782865583457	0.5230769230769231	0.3691275167785235
YKR028W	-1	-/-	-399.16329860687256	-23497.770462036133	65	0.025092250922509225	0.5230769230769231	0.36940715883668906
YBL055C	-1	-/-	-399.1864013671875	-23745.731269836426	65	0.025073746312684365	0.5230769230769231	0.36968680089485456
YOR306C	0	0/-	-399.2010844349861	-40283.71781563759	260	0.025073746312684365	0.5230769230769231	0.36968680089485456
YFR041C	-1	-/-	-399.21568393707275	-24577.914493322372	65	0.025055268975681652	0.5230769230769231	0.3699664429530201
YPL031C	-1	-/-	-399.246045589447	-24900.183307409286	65	0.025036818851251842	0.5230769230769231	0.37024608501118567
YOR264W	0	0/0	-399.25812005996704	-38466.78684651852	260	0.025036818851251842	0.5230769230769231	0.37024608501118567
YOL011W	-1	-/-	-399.2932462692261	-22916.765033960342	65	0.025018395879323033	0.5230769230769231	0.3705257270693512
YGR132C	-1	-/-	-399.3295838832855	-25590.793865203857	65	0.025	0.5230769230769231	0.37080536912751677
YOR220W	0	0/0	-399.3419651389122	-41560.58590114117	260	0.025	0.5230769230769231	0.37080536912751677
YGL064C	0	0/-	-399.3519285917282	-39120.57345867157	260	0.025	0.5230769230769231	0.37080536912751677
YDR263C	-1	-/-	-399.3663010597229	-23822.13049674034	65	0.024981631153563555	0.5230769230769231	0.3710850111856823
YAL014C	0	0/-	-399.37754797935486	-39622.374493956566	260	0.024981631153563555	0.5230769230769231	0.3710850111856823
YJL050W	-1	-/-	-399.43958616256714	-25794.701825141907	65	0.024963289280469897	0.5230769230769231	0.3713646532438479
YCR037C	-1	-/-	-399.5016493797302	-23106.372272253036	65	0.024944974321349962	0.5230769230769231	0.3716442953020134
YPR171W	-1	-/-	-399.5047113895416	-23856.82775259018	65	0.024926686217008796	0.5230769230769231	0.371923937360179
YPL147W	-1	-/-	-399.52760553359985	-24938.024332284927	65	0.02490842490842491	0.5230769230769231	0.37220357941834453
YKL192C	-1	-/-	-399.5520796775818	-23733.608921289444	65	0.024890190336749635	0.5230769230769231	0.3724832214765101
YDR375C	-1	-/-	-399.5570921897888	-24625.687985658646	65	0.02487198244330651	0.5230769230769231	0.37276286353467564
YLR398C	-1	-/-	-399.60804557800293	-24358.760640144348	65	0.024853801169590642	0.5230769230769231	0.3730425055928412
YJL003W	-1	-/-	-399.62898683547974	-24589.87489771843	65	0.02483564645726808	0.5230769230769231	0.3733221476510067
YMR313C	-1	-/-	-399.6292231082916	-23412.311509370804	65	0.024817518248175182	0.5230769230769231	0.37360178970917224
YDL203C	0	0/-	-399.64312916994095	-39653.19123607874	260	0.024817518248175182	0.5230769230769231	0.37360178970917224
YJL030W	-1	-/-	-399.6634883880615	-23506.53793811798	65	0.024799416484318017	0.5230769230769231	0.3738814317673378
YNL152W	0	0/-	-399.66722095012665	-38800.654451191425	260	0.024799416484318017	0.5230769230769231	0.3738814317673378
YMR159C	0	0/-	-399.68726110458374	-39572.89626324177	260	0.024799416484318017	0.5230769230769231	0.3738814317673378
YMR227C	-1	-/-	-399.69659423828125	-24075.05416536331	65	0.02478134110787172	0.5230769230769231	0.37416107382550334
YGL134W	0	0/-	-399.7085280418396	-39450.032893657684	260	0.02478134110787172	0.5230769230769231	0.37416107382550334
YDL185W	-1	-/-	-399.7173080444336	-24504.5322701931	65	0.024763292061179897	0.5230769230769231	0.3744407158836689
YDR127W	0	0/0	-399.72248458862305	-38329.74364340305	260	0.024763292061179897	0.5230769230769231	0.3744407158836689
YBR004C	-1	-/-	-399.7262706756592	-23507.176616191864	65	0.024745269286754003	0.5230769230769231	0.37472035794183445
YGL198W	0	0/-	-399.7491052746773	-40250.46361070871	260	0.024745269286754003	0.5230769230769231	0.37472035794183445
YIL003W	0	0/-	-399.76196897029877	-39964.713376402855	260	0.024745269286754003	0.5230769230769231	0.37472035794183445
YPR024W	-1	-/-	-399.77988505363464	-25149.031797885895	65	0.024727272727272726	0.5230769230769231	0.375
YBR070C	-1	-/-	-399.8456678390503	-23003.474654197693	65	0.024709302325581394	0.5230769230769231	0.37527964205816555
YCR068W	0	0/-	-399.851839363575	-39489.88885366917	260	0.024709302325581394	0.5230769230769231	0.37527964205816555
YKR066C	-1	-/-	-399.8794915676117	-24612.32371211052	65	0.024691358024691357	0.5230769230769231	0.3755592841163311
YLR385C	-1	-/-	-399.8862233161926	-22508.93728518486	65	0.02467343976777939	0.5230769230769231	0.37583892617449666
YDL235C	-1	-/-	-399.8972897529602	-24265.081740140915	65	0.024655547498187092	0.5230769230769231	0.3761185682326622
YGR128C	-1	-/-	-399.9122977256775	-26051.36718416214	65	0.02463768115942029	0.5230769230769231	0.37639821029082776
YGL126W	-1	-/-	-399.94731616973877	-23605.558739423752	65	0.024619840695148443	0.5230769230769231	0.3766778523489933
YIL094C	0	0/0	-399.95407885313034	-40436.738211750984	260	0.024619840695148443	0.5230769230769231	0.3766778523489933
YKL200C	-1	-/-	-399.9893717765808	-23190.271223306656	65	0.024602026049204053	0.5230769230769231	0.3769574944071588
YOR259C	-1	-/-	-399.99150228500366	-24729.18625020981	65	0.024584237165582067	0.5230769230769231	0.37723713646532436
YBL103C-A	0	0/-	-399.99477684497833	-37891.95580717921	260	0.024584237165582067	0.5230769230769231	0.37723713646532436
YLL010C	0	0/-	-400.0037651062012	-38372.086144685745	260	0.024584237165582067	0.5230769230769231	0.37723713646532436
YDR166C	-1	-/-	-400.0087556838989	-24594.257550001144	65	0.024566473988439308	0.5230769230769231	0.3775167785234899
YGR272C	-1	-/-	-400.01048707962036	-22841.28826713562	65	0.02454873646209386	0.5230769230769231	0.37779642058165547
YGL232W	-1	-/-	-400.0218086242676	-23384.125343084335	65	0.024531024531024532	0.5230769230769231	0.378076062639821
YPL001W	-1	-/-	-400.0368375778198	-24123.182691574097	65	0.024513338139870222	0.5230769230769231	0.3783557046979866
YOR373W	-1	-/-	-400.091570854187	-23287.254973888397	65	0.024495677233429394	0.5230769230769231	0.3786353467561521
YPR192W	0	0/-	-400.09484219551086	-39469.51944601536	260	0.024495677233429394	0.5230769230769231	0.3786353467561521
YJR078W	-1	-/-	-400.10527753829956	-24079.6605591774	65	0.024478041756659467	0.5230769230769231	0.3789149888143177
YFL038C	-1	-/-	-400.1149501800537	-24259.113767147064	65	0.02446043165467626	0.5230769230769231	0.37919463087248323
YOR350C	0	0/-	-400.1218412518501	-40214.08225750923	260	0.02446043165467626	0.5230769230769231	0.37919463087248323
YGL025C	-1	-/-	-400.1644768714905	-23679.808424711227	65	0.024442846872753415	0.5230769230769231	0.3794742729306488
YKL049C	-1	-/-	-400.16648960113525	-24229.74218893051	65	0.02442528735632184	0.5230769230769231	0.37975391498881433
YLR316C	-1	-/-	-400.17778396606445	-25339.943530082703	65	0.024407753050969132	0.5230769230769231	0.3800335570469799
YMR251W	0	0/0	-400.183385014534	-38912.64890682697	260	0.024407753050969132	0.5230769230769231	0.3800335570469799
YKR060W	-1	-/-	-400.2045750617981	-24920.922958374023	65	0.024390243902439025	0.5230769230769231	0.38031319910514544
YBR288C	-1	-/-	-400.2197976112366	-24820.921007156372	65	0.024372759856630826	0.5230769230769231	0.38059284116331094
YIR012W	-1	-/-	-400.2206983566284	-25309.258360862732	65	0.024355300859598854	0.5230769230769231	0.3808724832214765
YMR197C	-1	-/-	-400.2263069152832	-25349.477529764175	65	0.024337866857551897	0.5230769230769231	0.38115212527964204
YER022W	-1	-/-	-400.2426929473877	-24701.121082544327	65	0.024320457796852647	0.5230769230769231	0.3814317673378076
YJL078C	0	0/-	-400.2443072795868	-37851.32140284777	260	0.024320457796852647	0.5230769230769231	0.3814317673378076
YDL153C	-1	-/-	-400.2505774497986	-25665.13376736641	65	0.024303073624017155	0.5230769230769231	0.38171140939597314
YHR040W	0	0/-	-400.25347316265106	-41172.83548557758	260	0.024303073624017155	0.5230769230769231	0.38171140939597314
YAL019W	0	0/-	-400.2739192247391	-41241.527676045895	260	0.024303073624017155	0.5230769230769231	0.38171140939597314
YOR074C	-1	-/-	-400.2895278930664	-23985.192985773087	65	0.024285714285714285	0.5230769230769231	0.3819910514541387
YKR079C	-1	-/-	-400.313636302948	-25362.112684965134	65	0.02426837972876517	0.5230769230769231	0.38227069351230425
YDR070C	0	0/0	-400.3407291173935	-42544.09559029341	260	0.02426837972876517	0.5230769230769231	0.38227069351230425
YDL171C	0	0/0	-400.35751128196716	-40247.79798293114	260	0.02426837972876517	0.5230769230769231	0.38227069351230425
YDL244W	-1	-/-	-400.36669301986694	-23736.68351507187	65	0.024251069900142655	0.5230769230769231	0.3825503355704698
YDR459C	-1	-/-	-400.3687651157379	-24470.460899829865	65	0.024233784746970778	0.5230769230769231	0.38282997762863535
YNL273W	-1	-/-	-400.3746190071106	-23872.72867822647	65	0.024216524216524215	0.5230769230769231	0.3831096196868009
YMR030W	-1	-/-	-400.3827791213989	-24606.79946899414	65	0.024199288256227757	0.5230769230769231	0.38338926174496646
YDL166C	-1	-/-	-400.3854923248291	-25594.98384809494	65	0.02418207681365576	0.5230769230769231	0.383668903803132
YHL016C	0	0/-	-400.3870487213135	-40088.92196178436	260	0.02418207681365576	0.5230769230769231	0.383668903803132
YMR250W	-1	-/-	-400.3941378593445	-25311.36348772049	65	0.024164889836531627	0.5230769230769231	0.38394854586129756
YDL215C	0	0/0	-400.40425115823746	-41368.81682443619	260	0.024164889836531627	0.5230769230769231	0.38394854586129756
YKL024C	0	0/-	-400.4087518453598	-40936.21022003889	260	0.024164889836531627	0.5230769230769231	0.38394854586129756
YML043C	-1	-/-	-400.409255027771	-23964.68807029724	65	0.024147727272727272	0.5230769230769231	0.38422818791946306
YDR153C	-1	-/-	-400.41195011138916	-23837.45024037361	65	0.0241305890702626	0.5230769230769231	0.3845078299776286
YJL167W	-1	-/-	-400.4445083141327	-24699.358924388885	65	0.024113475177304965	0.5230769230769231	0.38478747203579416
YDR519W	0	0/-	-400.48070228099823	-40883.68262809515	260	0.024113475177304965	0.5230769230769231	0.38478747203579416
YJL109C	-1	-/-	-400.49375438690186	-25334.54234623909	65	0.024096385542168676	0.5230769230769231	0.3850671140939597
YDR142C	-1	-/-	-400.5059063434601	-24162.056524276733	65	0.024079320113314446	0.5230769230769231	0.38534675615212527
YIL075C	-1	-/-	-400.51866483688354	-24764.054207086563	65	0.024062278839348902	0.5230769230769231	0.3856263982102908
YDR453C	-1	-/-	-400.53587102890015	-24648.34596657753	65	0.024045261669024046	0.5230769230769231	0.3859060402684564
YNL004W	-1	-/-	-400.55057549476624	-24262.41852068901	65	0.02402826855123675	0.5230769230769231	0.3861856823266219
YGL158W	-1	-/-	-400.56577825546265	-23162.679572582245	65	0.02401129943502825	0.5230769230769231	0.3864653243847875
YHL009C	-1	-/-	-400.5949935913086	-23375.842541456223	65	0.02399435426958363	0.5230769230769231	0.38674496644295303
YNL032W	-1	-/-	-400.60178565979004	-23600.744569301605	65	0.023977433004231313	0.5230769230769231	0.3870246085011186
YGR240C	0	0/-	-400.6058298945427	-41631.59518331289	260	0.023977433004231313	0.5230769230769231	0.3870246085011186
YGR010W	-1	-/-	-400.60589122772217	-24654.22188949585	65	0.023960535588442564	0.5230769230769231	0.38730425055928414
YFL050C	-1	-/-	-400.61873722076416	-23631.3111679554	65	0.023943661971830985	0.5230769230769231	0.3875838926174497
YPR122W	-1	-/-	-400.6227421760559	-24754.814210176468	65	0.023926812104152005	0.5230769230769231	0.38786353467561524
YKL117W	-1	-/-	-400.66737127304077	-24508.410451173782	65	0.02390998593530239	0.5230769230769231	0.38814317673378074
YDL223C	-1	-/-	-400.67031383514404	-25734.61057472229	65	0.023893183415319746	0.5230769230769231	0.3884228187919463
YDL107W	0	0/-	-400.6718744635582	-39386.3104301095	260	0.023893183415319746	0.5230769230769231	0.3884228187919463
YDL131W	0	0/0	-400.67580860853195	-40033.50909143686	260	0.023893183415319746	0.5230769230769231	0.3884228187919463
YNR035C	-1	-/-	-400.6838011741638	-24125.5124232769	65	0.023876404494382022	0.5230769230769231	0.38870246085011184
YLR039C	-1	-/-	-400.69784116744995	-24071.570445537567	65	0.023859649122807018	0.5230769230769231	0.3889821029082774
YER119C	-1	-/-	-400.72268772125244	-24448.779137134552	65	0.023842917251051893	0.5230769230769231	0.38926174496644295
YOR310C	-1	-/-	-400.74134397506714	-26699.905781030655	65	0.023826208829712685	0.5230769230769231	0.3895413870246085
YGL236C	-1	-/-	-400.745144367218	-23800.527649641037	65	0.023809523809523808	0.5230769230769231	0.38982102908277405
YOR056C	-1	-/-	-400.7538032531738	-25125.00604367256	65	0.023792862141357594	0.5230769230769231	0.3901006711409396
YBR094W	0	0/0	-400.75802063941956	-39996.432935357094	260	0.023792862141357594	0.5230769230769231	0.3901006711409396
YCL057W	0	0/0	-400.7590816617012	-41541.84977900982	260	0.023792862141357594	0.5230769230769231	0.3901006711409396
YOR113W	-1	-/-	-400.76583194732666	-24515.179881811142	65	0.023776223776223775	0.5230769230769231	0.39038031319910516
YKL064W	-1	-/-	-400.7702798843384	-25364.134175539017	65	0.023759608665269043	0.5230769230769231	0.3906599552572707
YIL167W	-1	-/0	-400.77157068252563	-24743.321951389313	65	0.023743016759776536	0.5230769230769231	0.39093959731543626
YER180C	0	0/-	-400.77170634269714	-38826.90560156107	260	0.023743016759776536	0.5230769230769231	0.39093959731543626
YGL008C	-1	-/-	-400.79151606559753	-24080.515899658203	65	0.02372644801116539	0.5230769230769231	0.3912192393736018
YJL205C	0	0/0	-400.80981254577637	-39531.4201721549	260	0.02372644801116539	0.5230769230769231	0.3912192393736018
YNL128W	-1	-/-	-400.82795763015747	-24144.723586797714	65	0.023709902370990237	0.5230769230769231	0.39149888143176736
YMR304W	0	0/-	-400.83039635419846	-40757.1384935379	260	0.023709902370990237	0.5230769230769231	0.39149888143176736
YMR023C	-1	-/-	-400.8374390602112	-23847.300817728043	65	0.023693379790940768	0.5230769230769231	0.39177852348993286
YOR087W	-1	-/-	-400.8431587219238	-24393.779272794724	65	0.023676880222841225	0.5230769230769231	0.3920581655480984
YMR283C	-1	-/-	-400.84919118881226	-23675.060569286346	65	0.023660403618649965	0.5230769230769231	0.39233780760626397
YKR024C	-1	-/-	-400.86839985847473	-24481.272190332413	65	0.02364394993045897	0.5230769230769231	0.3926174496644295
YMR140W	-1	-/-	-400.8767111301422	-25296.04812479019	65	0.0236275191104934	0.5230769230769231	0.39289709172259507
YEL032W	-1	-/-	-400.9253704547882	-23326.520547628403	65	0.02361111111111111	0.5230769230769231	0.3931767337807606
YPR089W	0	0/0	-400.9528429508209	-38325.192165613174	260	0.02361111111111111	0.5230769230769231	0.3931767337807606
YCR017C	0	0/-	-400.9561997652054	-38546.8648416996	260	0.02361111111111111	0.5230769230769231	0.3931767337807606
YNL283C	-1	-/-	-400.96446800231934	-24258.890516519547	65	0.02359472588480222	0.5230769230769231	0.3934563758389262
YGR262C	-1	-/-	-400.9773418903351	-25151.95018529892	65	0.023578363384188627	0.5230769230769231	0.39373601789709173
YJR001W	-1	-/-	-400.98033714294434	-24410.728865861893	65	0.02356202356202356	0.5230769230769231	0.3940156599552573
YOR393W	0	0/-	-400.9949300289154	-38301.797525405884	260	0.02356202356202356	0.5230769230769231	0.3940156599552573
YGL028C	-1	-/-	-401.0065999031067	-23157.041169404984	65	0.023545706371191136	0.5230769230769231	0.39429530201342283
YCL040W	-1	-/-	-401.0206832885742	-25184.99994826317	65	0.023529411764705882	0.5230769230769231	0.3945749440715884
YGL059W	0	0/-	-401.0243949890137	-40680.076121747494	260	0.023529411764705882	0.5230769230769231	0.3945749440715884
YHR044C	0	0/0	-401.0438041090965	-39974.51645606756	260	0.023529411764705882	0.5230769230769231	0.3945749440715884
YKL209C	0	0/-	-401.05065047740936	-39795.62196654081	260	0.023529411764705882	0.5230769230769231	0.3945749440715884
YLL042C	-1	-/-	-401.05218505859375	-23720.187878131866	65	0.02351313969571231	0.5230769230769231	0.39485458612975394
YHR079C	-1	-/-	-401.0539846420288	-23765.05789399147	65	0.023496890117484452	0.5230769230769231	0.3951342281879195
YDR292C	-1	-/-	-401.0562574863434	-25120.830439805984	65	0.023480662983425413	0.5230769230769231	0.395413870246085
YBR103W	-1	-/-	-401.06518030166626	-25211.77626681328	65	0.023464458247066944	0.5230769230769231	0.39569351230425054
YGL124C	-1	-/-	-401.0731315612793	-24993.764696598053	65	0.023448275862068966	0.5230769230769231	0.3959731543624161
YER106W	-1	-/-	-401.0753893852234	-23231.36287522316	65	0.02343211578221916	0.5230769230769231	0.39625279642058164
YBR177C	-1	-/-	-401.0765266418457	-24141.420911312103	65	0.023415977961432508	0.5230769230769231	0.3965324384787472
YLR229C	1	+/+	-401.0838611125946	-24233.44648194313	64	0.024088093599449415	0.5384615384615384	0.3965324384787472
YFL008W	-1	-/-	-401.09273624420166	-24703.24099111557	65	0.024071526822558458	0.5384615384615384	0.39681208053691275
YPR151C	0	0/0	-401.10691863298416	-40535.69091910124	260	0.024071526822558458	0.5384615384615384	0.39681208053691275
YML098W	-1	-/-	-401.1224718093872	-24534.169594049454	65	0.024054982817869417	0.5384615384615384	0.3970917225950783
YAL067C	0	0/-	-401.15483421087265	-38652.972877919674	260	0.024054982817869417	0.5384615384615384	0.3970917225950783
YBR083W	1	+/+	-401.1693208217621	-24522.95397543907	64	0.024725274725274724	0.5538461538461539	0.3970917225950783
YER009W	-1	-/0	-401.1882929801941	-24674.370765686035	65	0.024708304735758406	0.5538461538461539	0.39737136465324385
YOL154W	0	0/0	-401.19806557893753	-39103.79793047905	260	0.024708304735758406	0.5538461538461539	0.39737136465324385
YPL078C	-1	-/-	-401.23533749580383	-24339.55445957184	65	0.024691358024691357	0.5538461538461539	0.3976510067114094
YDL179W	0	0/-	-401.23781394958496	-38296.368725299835	260	0.024691358024691357	0.5538461538461539	0.3976510067114094
YBR230C	0	0/-	-401.26215040683746	-41943.73614370823	260	0.024691358024691357	0.5538461538461539	0.3976510067114094
YER111C	-1	-/-	-401.26293992996216	-24276.45519042015	65	0.02467443454420836	0.5538461538461539	0.39793064876957496
YDL125C	0	0/-	-401.27293223142624	-39929.433085143566	260	0.02467443454420836	0.5538461538461539	0.39793064876957496
YLR188W	0	0/-	-401.27360409498215	-39841.28367847204	260	0.02467443454420836	0.5538461538461539	0.39793064876957496
YKR050W	-1	-/-	-401.27373242378235	-23487.65384578705	65	0.024657534246575342	0.5538461538461539	0.3982102908277405
YCR011C	0	0/-	-401.29854702949524	-41228.648256123066	260	0.024657534246575342	0.5538461538461539	0.3982102908277405
YJL104W	-1	-/-	-401.31399297714233	-24221.94916319847	65	0.024640657084188913	0.5538461538461539	0.39848993288590606
YNL173C	-1	-/-	-401.3244743347168	-24012.025052070618	65	0.024623803009575923	0.5538461538461539	0.3987695749440716
YNL126W	-1	-/-	-401.4360942840576	-24174.189359664917	65	0.02460697197539303	0.5538461538461539	0.3990492170022371
YDR098C	-1	-/-	-401.4363613128662	-24599.583621263504	65	0.02459016393442623	0.5538461538461539	0.39932885906040266
YCR062W	-1	-/0	-401.4452586174011	-22870.45245027542	65	0.024573378839590442	0.5538461538461539	0.3996085011185682
YNL113W	-1	-/-	-401.4609570503235	-25522.529809713364	65	0.02455661664392906	0.5538461538461539	0.39988814317673377
YDL084W	-1	-/-	-401.4644465446472	-25813.33140039444	65	0.024539877300613498	0.5538461538461539	0.4001677852348993
YGR100W	0	0/0	-401.4865381717682	-40475.36306679249	260	0.024539877300613498	0.5538461538461539	0.4001677852348993
YOR049C	-1	-/-	-401.5093665122986	-23181.470781087875	65	0.02452316076294278	0.5538461538461539	0.4004474272930649
YLR008C	-1	-/-	-401.5266513824463	-24878.24686908722	65	0.02450646698434309	0.5538461538461539	0.4007270693512304
YJL128C	-1	-/-	-401.52734184265137	-24301.46894955635	65	0.024489795918367346	0.5538461538461539	0.401006711409396
YKL060C	-1	-/-	-401.5557255744934	-23091.273436784744	65	0.024473147518694765	0.5538461538461539	0.40128635346756153
YKR054C	-1	-/-	-401.5782618522644	-23688.092952251434	65	0.024456521739130436	0.5538461538461539	0.4015659955257271
YGL156W	0	0/-	-401.5976582169533	-42890.914010703564	260	0.024456521739130436	0.5538461538461539	0.4015659955257271
YMR133W	-1	-/-	-401.6174111366272	-24391.873167037964	65	0.024439918533604887	0.5538461538461539	0.40184563758389263
YBR214W	-1	-/-	-401.6332221031189	-25955.65541100502	65	0.024423337856173677	0.5538461538461539	0.4021252796420582
YFL047W	0	0/-	-401.63830411434174	-40616.97539550066	260	0.024423337856173677	0.5538461538461539	0.4021252796420582
YLR054C	0	0/-	-401.6612410545349	-39601.64602589607	260	0.024423337856173677	0.5538461538461539	0.4021252796420582
YLR363C	-1	-/-	-401.6940493583679	-24131.992903232574	65	0.02440677966101695	0.5538461538461539	0.40240492170022374
YIL017C	-1	-/-	-401.7013375759125	-25223.3084628582	65	0.024390243902439025	0.5538461538461539	0.40268456375838924
YBR228W	-1	-/-	-401.70430183410645	-24028.876966953278	65	0.024373730534867976	0.5538461538461539	0.4029642058165548
YKR044W	0	0/-	-401.708524286747	-39541.53167146444	260	0.024373730534867976	0.5538461538461539	0.4029642058165548
YBL008W	-1	-/-	-401.7096929550171	-23535.932121038437	65	0.02435723951285521	0.5538461538461539	0.40324384787472034
YPL122C	-1	-/-	-401.72364234924316	-24076.41414284706	65	0.02434077079107505	0.5538461538461539	0.4035234899328859
YGL194C	-1	-/-	-401.72839069366455	-23936.107956647873	65	0.024324324324324326	0.5538461538461539	0.40380313199105144
YMR241W	-1	-/-	-401.7619037628174	-24727.560137987137	65	0.024307900067521943	0.5538461538461539	0.404082774049217
YKL059C	-1	-/-	-401.76986265182495	-23980.330110549927	65	0.024291497975708502	0.5538461538461539	0.40436241610738255
YLR277C	-1	-/-	-401.7805299758911	-24519.16474366188	65	0.024275118004045852	0.5538461538461539	0.4046420581655481
YJR097W	-1	-/-	-401.8481001853943	-24955.10518026352	65	0.02425876010781671	0.5538461538461539	0.40492170022371365
YOL042W	-1	-/-	-401.8553647994995	-23297.79470229149	65	0.024242424242424242	0.5538461538461539	0.4052013422818792
YML104C	-1	-/-	-401.86457228660583	-24168.135685682297	65	0.024226110363391656	0.5538461538461539	0.40548098434004476
YMR079W	-1	-/-	-401.872775554657	-25014.807770967484	65	0.0242098184263618	0.5538461538461539	0.4057606263982103
YDL197C	-1	-/-	-401.87347626686096	-24941.03962993622	65	0.024193548387096774	0.5538461538461539	0.40604026845637586
YDR348C	0	0/-	-401.8892089128494	-38354.46096676588	260	0.024193548387096774	0.5538461538461539	0.40604026845637586
YCR052W	-1	-/-	-401.90752696990967	-24451.312349557877	65	0.0241773002014775	0.5538461538461539	0.40631991051454136
YML035C	0	0/-	-401.9402232170105	-38995.92009627819	260	0.0241773002014775	0.5538461538461539	0.40631991051454136
YDR304C	0	0/-	-401.9705243110657	-40716.75031685829	260	0.0241773002014775	0.5538461538461539	0.40631991051454136
YKL197C	-1	-/-	-401.98312187194824	-24703.283190250397	65	0.024161073825503355	0.5538461538461539	0.4065995525727069
YPR031W	-1	-/-	-401.98685574531555	-23495.43563890457	65	0.02414486921529175	0.5538461538461539	0.40687919463087246
YBR133C	-1	-/-	-401.9888515472412	-23920.67480134964	65	0.024128686327077747	0.5538461538461539	0.407158836689038
YML029W	-1	-/-	-401.9903588294983	-24736.12544631958	65	0.024112525117213665	0.5538461538461539	0.40743847874720357
YFL010C	0	0/0	-402.00814068317413	-39198.079547941685	260	0.024112525117213665	0.5538461538461539	0.40743847874720357
YPR072W	-1	-/-	-402.01417779922485	-24490.815752506256	65	0.024096385542168676	0.5538461538461539	0.4077181208053691
YHR123W	-1	-/-	-402.0267243385315	-24325.997066020966	65	0.024080267558528427	0.5538461538461539	0.4079977628635347
YHR105W	0	0/0	-402.03133285045624	-39600.77863484621	260	0.024080267558528427	0.5538461538461539	0.4079977628635347
YBR034C	-1	-/-	-402.0335829257965	-24584.62602186203	65	0.02406417112299465	0.5538461538461539	0.4082774049217002
YPR159W	0	0/-	-402.04420137405396	-39438.84110510349	260	0.02406417112299465	0.5538461538461539	0.4082774049217002
YJR025C	-1	-/-	-402.05366468429565	-23856.925363063812	65	0.02404809619238477	0.5538461538461539	0.4085570469798658
YCR072C	-1	-/-	-402.0742201805115	-25339.443929195404	65	0.02403204272363151	0.5538461538461539	0.40883668903803133
YER118C	1	+/-	-402.07633543014526	-25184.447482585907	64	0.024683122081387593	0.5692307692307692	0.40883668903803133
YMR280C	-1	-/-	-402.07789421081543	-23254.783917188644	65	0.024666666666666667	0.5692307692307692	0.4091163310961969
YGL145W	-1	-/-	-402.1218857765198	-24070.844681978226	65	0.02465023317788141	0.5692307692307692	0.40939597315436244
YPR143W	-1	-/-	-402.1363205909729	-25389.422060728073	65	0.02463382157123835	0.5692307692307692	0.409675615212528
YNL106C	-1	-/-	-402.2113881111145	-23212.152431726456	65	0.024617431803060547	0.5692307692307692	0.4099552572706935
YBR111W-A	-1	-/-	-402.2440085411072	-23031.30180168152	65	0.024601063829787235	0.5692307692307692	0.41023489932885904
YBR291C	0	0/-	-402.2474213838577	-39945.60753369331	260	0.024601063829787235	0.5692307692307692	0.41023489932885904
YFR033C	-1	-/-	-402.2537317276001	-24300.992648363113	65	0.02458471760797342	0.5692307692307692	0.4105145413870246
YNL083W	0	0/-	-402.2724704146385	-40475.38117611408	260	0.02458471760797342	0.5692307692307692	0.4105145413870246
YML109W	-1	-/-	-402.30163192749023	-24097.243411064148	65	0.024568393094289508	0.5692307692307692	0.41079418344519014
[truncated: 3,961 more rows]
