# Supplementary material for: Revisiting co-expression-based automated function prediction in yeast with neural networks and updated Gene Ontology annotations
Source: PLoS One. 2026 Apr 16;21(4):e0322689. doi: 10.1371/journal.pone.0322689 (PMC13086303; doi:10.1371/journal.pone.0322689)
Supplement: S1 File — A zip file of tables in csv format containing individual genes ranked by their predicted involvement in each predicted GO term. These predictions were made by Model 1 as described in Table A of S1 Text. (ZIP) [file pone.0322689.s002.zip › GO0008033_SingleGeneRanking.csv]

Gene	Label	Annos	Score	Background Score	Num pos pairs	Precision	Recall	False Positive Rate
YKL144C	-1	-/-	-172.9713487625122	-25659.236425876617	31	0.0	0.0	0.0002770083102493075
YLR051C	-1	-/-	-173.48712348937988	-26317.32324719429	31	0.0	0.0	0.000554016620498615
YPL157W	-1	-/+	-178.0982940196991	-25398.645342350006	31	0.0	0.0	0.0008310249307479224
YHR143W-A	-1	-/-	-178.5578920841217	-25887.75152683258	31	0.0	0.0	0.00110803324099723
YJL125C	-1	-/+	-179.10829782485962	-27450.91821360588	31	0.0	0.0	0.0013850415512465374
YEL029C	-1	-/-	-179.26196694374084	-25119.176500320435	31	0.0	0.0	0.0016620498614958448
YOR094W	-1	-/-	-180.71981620788574	-27492.951461076736	31	0.0	0.0	0.0019390581717451524
YLR275W	-1	-/-	-181.48831748962402	-26064.131155014038	31	0.0	0.0	0.00221606648199446
YKL110C	-1	-/+	-181.93292355537415	-26630.519087314606	31	0.0	0.0	0.002493074792243767
YGL016W	-1	-/0	-182.28789234161377	-26664.066942691803	31	0.0	0.0	0.002770083102493075
YIL103W	-1	-/-	-182.96838426589966	-26409.62336206436	31	0.0	0.0	0.0030470914127423824
YBR061C	-1	-/+	-183.40002870559692	-27731.227218151093	31	0.0	0.0	0.0033240997229916896
YNL075W	-1	-/-	-183.76836347579956	-27030.161480665207	31	0.0	0.0	0.003601108033240997
YNL119W	-1	-/+	-184.0643265247345	-26888.835289239883	31	0.0	0.0	0.003878116343490305
YGR095C	-1	-/-	-184.07409834861755	-27090.234756708145	31	0.0	0.0	0.004155124653739612
YLR147C	-1	-/-	-184.26807570457458	-26380.758835077286	31	0.0	0.0	0.00443213296398892
YKR060W	-1	-/-	-184.6350965499878	-27387.081597089767	31	0.0	0.0	0.004709141274238227
YPR112C	-1	-/-	-185.04364395141602	-27443.03559446335	31	0.0	0.0	0.004986149584487534
YDL112W	-1	-/+	-185.1774582862854	-26691.696256160736	31	0.0	0.0	0.005263157894736842
YFL002C	-1	-/-	-185.58260107040405	-27067.428861618042	31	0.0	0.0	0.00554016620498615
YDL043C	-1	-/-	-185.9935131072998	-25623.417573690414	31	0.0	0.0	0.005817174515235457
YNL153C	-1	-/-	-186.22901821136475	-28078.106959581375	31	0.0	0.0	0.006094182825484765
YLR022C	-1	-/-	-186.45959424972534	-27783.212911367416	31	0.0	0.0	0.006371191135734072
YDL111C	-1	-/-	-186.52892065048218	-28335.823464870453	31	0.0	0.0	0.006648199445983379
YNR003C	-1	-/-	-186.96822047233582	-27739.86441707611	31	0.0	0.0	0.006925207756232687
YLR285W	-1	-/-	-187.07540559768677	-27585.204261541367	31	0.0	0.0	0.007202216066481994
YLR200W	-1	-/-	-187.22152423858643	-27680.549611091614	31	0.0	0.0	0.007479224376731302
YOL093W	-1	-/+	-187.6777970790863	-27352.772624731064	31	0.0	0.0	0.00775623268698061
YHR081W	-1	-/-	-187.72827529907227	-26949.068429470062	31	0.0	0.0	0.008033240997229917
YLR003C	-1	-/0	-187.90687608718872	-27406.72368836403	31	0.0	0.0	0.008310249307479225
YJR097W	-1	-/-	-188.01029253005981	-27958.53782057762	31	0.0	0.0	0.008587257617728532
YLR002C	-1	-/-	-188.07070565223694	-27368.058812379837	31	0.0	0.0	0.00886426592797784
YKR063C	-1	-/-	-189.74524092674255	-26951.82933139801	31	0.0	0.0	0.009141274238227148
YDR339C	-1	-/-	-189.74746870994568	-27748.210562944412	31	0.0	0.0	0.009418282548476454
YIL110W	-1	-/-	-189.86763286590576	-27155.68977355957	31	0.0	0.0	0.009695290858725761
YHR088W	-1	-/-	-189.8695878982544	-27636.653865337372	31	0.0	0.0	0.009972299168975069
YDR198C	-1	-/-	-190.35691118240356	-27151.90230321884	31	0.0	0.0	0.010249307479224376
YDR361C	-1	-/-	-190.44691014289856	-27689.516518831253	31	0.0	0.0	0.010526315789473684
YBR155W	-1	-/-	-190.69875288009644	-28270.79099035263	31	0.0	0.0	0.010803324099722992
YHR169W	-1	-/-	-190.73114156723022	-28480.574380397797	31	0.0	0.0	0.0110803324099723
YDR240C	-1	-/-	-190.85660791397095	-27426.26936364174	31	0.0	0.0	0.011357340720221607
YDL166C	-1	-/-	-190.87945461273193	-27532.382585525513	31	0.0	0.0	0.011634349030470914
YDR121W	-1	-/-	-190.99927234649658	-27467.884747743607	31	0.0	0.0	0.011911357340720222
YDR449C	-1	-/-	-191.30479097366333	-28024.3643116951	31	0.0	0.0	0.01218836565096953
YGL120C	-1	-/-	-191.4573085308075	-28104.532468795776	31	0.0	0.0	0.012465373961218837
YIR026C	-1	-/-	-191.54421067237854	-28493.836462020874	31	0.0	0.0	0.012742382271468145
YBR154C	-1	-/-	-191.72011971473694	-29359.284990549088	31	0.0	0.0	0.01301939058171745
YOR001W	-1	-/-	-191.85402631759644	-27566.52701997757	31	0.0	0.0	0.013296398891966758
YLR405W	-1	-/+	-191.94885659217834	-27962.1535449028	31	0.0	0.0	0.013573407202216066
YKR079C	1	+/+	-192.0368890762329	-28012.528413772583	30	0.02	0.03225806451612903	0.013573407202216066
YDR478W	-1	-/+	-192.20208883285522	-27739.05316376686	31	0.0196078431372549	0.03225806451612903	0.013850415512465374
YJR042W	-1	-/-	-192.28305339813232	-26532.76123714447	31	0.019230769230769232	0.03225806451612903	0.014127423822714681
YDR083W	-1	-/-	-192.3872230052948	-28028.501217603683	31	0.018867924528301886	0.03225806451612903	0.014404432132963989
YKL021C	-1	-/-	-192.40315055847168	-27741.484357833862	31	0.018518518518518517	0.03225806451612903	0.014681440443213296
YLR186W	-1	-/-	-192.65004467964172	-28310.97298026085	31	0.01818181818181818	0.03225806451612903	0.014958448753462604
YJR112W	-1	-/-	-192.92997026443481	-27284.844209432602	31	0.017857142857142856	0.03225806451612903	0.015235457063711912
YFL017W-A	-1	-/-	-192.9493978023529	-26888.149498462677	31	0.017543859649122806	0.03225806451612903	0.01551246537396122
YLR074C	-1	-/-	-193.04059624671936	-28455.3577003479	31	0.017241379310344827	0.03225806451612903	0.015789473684210527
YJR002W	-1	-/-	-193.1291308403015	-27885.733182668686	31	0.01694915254237288	0.03225806451612903	0.016066481994459834
YOL021C	-1	-/-	-193.24469184875488	-27389.046539068222	31	0.016666666666666666	0.03225806451612903	0.016343490304709142
YFR001W	-1	-/-	-193.27799558639526	-27772.827035665512	31	0.01639344262295082	0.03225806451612903	0.01662049861495845
YKL154W	-1	-/-	-193.4506549835205	-27368.34024953842	31	0.016129032258064516	0.03225806451612903	0.016897506925207757
YMR138W	-1	-/-	-193.51242446899414	-27733.13318681717	31	0.015873015873015872	0.03225806451612903	0.017174515235457065
YPR048W	0	0/-	-193.59732335805893	-46030.181626200676	124	0.015873015873015872	0.03225806451612903	0.017174515235457065
YNL282W	1	+/+	-193.7425193786621	-27946.174948453903	30	0.03125	0.06451612903225806	0.017174515235457065
YAL059W	-1	-/-	-193.80668926239014	-29661.12020301819	31	0.03076923076923077	0.06451612903225806	0.017451523545706372
YNL002C	-1	-/-	-193.83479404449463	-28302.178267240524	31	0.030303030303030304	0.06451612903225806	0.01772853185595568
YOR078W	-1	-/-	-193.9457676410675	-28680.299364566803	31	0.029850746268656716	0.06451612903225806	0.018005540166204988
YGL247W	-1	-/-	-194.21303176879883	-27008.86636352539	31	0.029411764705882353	0.06451612903225806	0.018282548476454295
YDR312W	-1	-/-	-194.2512731552124	-27802.270822048187	31	0.028985507246376812	0.06451612903225806	0.0185595567867036
YGR195W	-1	-/-	-194.43619394302368	-28100.453052282333	31	0.02857142857142857	0.06451612903225806	0.018836565096952907
YPL254W	-1	-/-	-194.65934658050537	-28139.16749572754	31	0.028169014084507043	0.06451612903225806	0.019113573407202215
YGL246C	-1	-/-	-194.73047733306885	-27846.526049613953	31	0.027777777777777776	0.06451612903225806	0.019390581717451522
YEL018W	-1	-/-	-194.88374996185303	-27086.129177093506	31	0.0273972602739726	0.06451612903225806	0.01966759002770083
YDL150W	-1	-/-	-195.00461745262146	-28231.202735185623	31	0.02702702702702703	0.06451612903225806	0.019944598337950138
YGR140W	-1	-/-	-195.23491382598877	-27228.979633808136	31	0.02666666666666667	0.06451612903225806	0.020221606648199445
YHR187W	-1	-/+	-195.2582459449768	-27247.609221696854	31	0.02631578947368421	0.06451612903225806	0.020498614958448753
YER127W	-1	-/-	-195.31713819503784	-28966.924096107483	31	0.025974025974025976	0.06451612903225806	0.02077562326869806
YIL020C	0	0/0	-195.34775513410568	-47142.907379090786	124	0.025974025974025976	0.06451612903225806	0.02077562326869806
YDR280W	-1	-/-	-195.4048056602478	-28253.91107082367	31	0.02564102564102564	0.06451612903225806	0.021052631578947368
YNL023C	-1	-/-	-195.43733167648315	-27879.044922828674	31	0.02531645569620253	0.06451612903225806	0.021329639889196676
YOL125W	-1	-/+	-195.97433280944824	-27892.199922323227	31	0.025	0.06451612903225806	0.021606648199445983
YDR245W	-1	-/-	-196.08560276031494	-27694.51155948639	31	0.024691358024691357	0.06451612903225806	0.02188365650969529
YPR143W	-1	-/-	-196.18674206733704	-28829.112669467926	31	0.024390243902439025	0.06451612903225806	0.0221606648199446
YOR319W	-1	-/-	-196.2803192138672	-27021.351629972458	31	0.024096385542168676	0.06451612903225806	0.022437673130193906
YFL001W	0	0/+	-196.59711396694183	-46750.17687320709	124	0.024096385542168676	0.06451612903225806	0.022437673130193906
YNL232W	-1	-/-	-196.6239137649536	-27566.193665504456	31	0.023809523809523808	0.06451612903225806	0.022714681440443214
YNR024W	0	0/-	-196.63551646471024	-45627.16198706627	124	0.023809523809523808	0.06451612903225806	0.022714681440443214
YGR158C	-1	-/-	-196.848641872406	-28850.462610006332	31	0.023529411764705882	0.06451612903225806	0.02299168975069252
YIL021W	-1	-/-	-197.04633378982544	-28113.195477485657	31	0.023255813953488372	0.06451612903225806	0.02326869806094183
YIR012W	-1	-/-	-197.14044904708862	-28908.19309949875	31	0.022988505747126436	0.06451612903225806	0.023545706371191136
YBR257W	1	+/+	-197.17513942718506	-27397.40998983383	30	0.03409090909090909	0.0967741935483871	0.023545706371191136
YLL004W	-1	-/-	-197.2503833770752	-28258.427501916885	31	0.033707865168539325	0.0967741935483871	0.023822714681440444
YPL129W	-1	-/-	-197.57630586624146	-27491.479246616364	31	0.03333333333333333	0.0967741935483871	0.02409972299168975
YML014W	-1	-/+	-197.65201139450073	-27935.12438750267	31	0.03296703296703297	0.0967741935483871	0.02437673130193906
YPR110C	-1	-/-	-197.70323419570923	-28317.232954502106	31	0.03260869565217391	0.0967741935483871	0.024653739612188367
YPR060C	0	0/0	-197.7365460395813	-47168.42736762762	124	0.03260869565217391	0.0967741935483871	0.024653739612188367
YPL086C	-1	-/+	-197.74915409088135	-28695.488292217255	31	0.03225806451612903	0.0967741935483871	0.024930747922437674
YOL115W	-1	-/+	-197.92956733703613	-27948.7003762722	31	0.031914893617021274	0.0967741935483871	0.025207756232686982
YBL004W	-1	-/-	-197.9366147518158	-27800.169188022614	31	0.031578947368421054	0.0967741935483871	0.02548476454293629
YOL142W	-1	-/-	-198.1460747718811	-26991.4615046978	31	0.03125	0.0967741935483871	0.025761772853185594
YBR254C	-1	-/-	-198.14856052398682	-26259.842867851257	31	0.030927835051546393	0.0967741935483871	0.0260387811634349
YPL266W	-1	-/-	-198.15576839447021	-28054.282995224	31	0.030612244897959183	0.0967741935483871	0.02631578947368421
YJL111W	-1	-/-	-198.19607973098755	-28407.716809511185	31	0.030303030303030304	0.0967741935483871	0.026592797783933517
YNL207W	-1	-/-	-198.3310422897339	-28165.247753620148	31	0.03	0.0967741935483871	0.026869806094182824
YLR276C	-1	-/-	-198.34915256500244	-29392.007763147354	31	0.0297029702970297	0.0967741935483871	0.027146814404432132
YPR133C	-1	-/-	-198.45034217834473	-27741.06447815895	31	0.029411764705882353	0.0967741935483871	0.02742382271468144
YDL207W	-1	-/-	-198.5732135772705	-27698.516753673553	31	0.02912621359223301	0.0967741935483871	0.027700831024930747
YGL070C	-1	-/-	-198.6540699005127	-27915.690002441406	31	0.028846153846153848	0.0967741935483871	0.027977839335180055
YGR245C	-1	-/-	-198.66811323165894	-28519.74669933319	31	0.02857142857142857	0.0967741935483871	0.028254847645429362
YNL001W	-1	-/-	-198.6953182220459	-28082.539890289307	31	0.02830188679245283	0.0967741935483871	0.02853185595567867
YPL217C	-1	-/-	-198.6985845565796	-27578.797544002533	31	0.028037383177570093	0.0967741935483871	0.028808864265927978
YBR060C	-1	-/-	-198.9346833229065	-28050.67705965042	31	0.027777777777777776	0.0967741935483871	0.029085872576177285
YJL109C	-1	-/-	-199.16937828063965	-27839.843057870865	31	0.027522935779816515	0.0967741935483871	0.029362880886426593
YGR072W	-1	-/-	-199.224506855011	-26410.06617951393	31	0.02727272727272727	0.0967741935483871	0.0296398891966759
YBR055C	-1	-/-	-199.24971294403076	-27385.648109436035	31	0.02702702702702703	0.0967741935483871	0.029916897506925208
YML077W	-1	-/-	-199.26949429512024	-27867.190396785736	31	0.026785714285714284	0.0967741935483871	0.030193905817174516
YJL024C	-1	-/-	-199.3592767715454	-28807.338335990906	31	0.02654867256637168	0.0967741935483871	0.030470914127423823
YJR069C	-1	-/-	-199.45336961746216	-28168.3204369545	31	0.02631578947368421	0.0967741935483871	0.03074792243767313
YKR036C	-1	-/-	-199.45985651016235	-27109.364565372467	31	0.02608695652173913	0.0967741935483871	0.03102493074792244
YKL143W	-1	-/-	-199.49201440811157	-28754.092309951782	31	0.02586206896551724	0.0967741935483871	0.031301939058171746
YKR025W	-1	-/-	-199.51450300216675	-27942.256871938705	31	0.02564102564102564	0.0967741935483871	0.031578947368421054
YOL102C	1	+/+	-199.52479791641235	-27622.55561065674	30	0.03389830508474576	0.12903225806451613	0.031578947368421054
YKL186C	-1	-/+	-199.5361933708191	-27928.212354660034	31	0.03361344537815126	0.12903225806451613	0.03185595567867036
YCL059C	-1	-/-	-199.54981875419617	-28583.198558568954	31	0.03333333333333333	0.12903225806451613	0.03213296398891967
YDR465C	-1	-/-	-199.59225940704346	-28767.08712887764	31	0.03305785123966942	0.12903225806451613	0.032409972299168976
YEL015W	-1	-/-	-199.6213617324829	-27553.909484624863	31	0.03278688524590164	0.12903225806451613	0.032686980609418284
YPR169W	0	0/-	-199.80246698856354	-46824.181448698044	124	0.03278688524590164	0.12903225806451613	0.032686980609418284
YDR397C	-1	-/-	-199.92351770401	-27021.464396476746	31	0.032520325203252036	0.12903225806451613	0.03296398891966759
YGL211W	-1	-/+	-200.0277395248413	-27867.27091217041	31	0.03225806451612903	0.12903225806451613	0.0332409972299169
YPL178W	-1	-/-	-200.1604995727539	-28212.47238135338	31	0.032	0.12903225806451613	0.03351800554016621
YJR014W	0	0/-	-200.16780120134354	-47146.835229456425	124	0.032	0.12903225806451613	0.03351800554016621
YJR132W	-1	-/0	-200.185968875885	-27048.633184432983	31	0.031746031746031744	0.12903225806451613	0.033795013850415515
YMR235C	-1	-/-	-200.24023485183716	-29001.910989522934	31	0.031496062992125984	0.12903225806451613	0.03407202216066482
YOR056C	-1	-/-	-200.2566385269165	-28293.197519779205	31	0.03125	0.12903225806451613	0.03434903047091413
YJR067C	0	0/-	-200.35277146100998	-45826.72171729803	124	0.03125	0.12903225806451613	0.03434903047091413
YDR165W	-1	-/+	-200.41519904136658	-28129.819481372833	31	0.031007751937984496	0.12903225806451613	0.03462603878116344
YIL118W	-1	-/-	-200.44315099716187	-27848.65192770958	31	0.03076923076923077	0.12903225806451613	0.034903047091412745
YGL043W	-1	-/-	-200.53040981292725	-27687.353786468506	31	0.030534351145038167	0.12903225806451613	0.03518005540166205
YOR151C	-1	-/-	-200.5472149848938	-27535.773987054825	31	0.030303030303030304	0.12903225806451613	0.03545706371191136
YNR054C	-1	-/-	-200.61950206756592	-28380.229868888855	31	0.03007518796992481	0.12903225806451613	0.03573407202216067
YER049W	-1	-/-	-200.6511664390564	-28633.12469482422	31	0.029850746268656716	0.12903225806451613	0.036011080332409975
YOR143C	-1	-/-	-200.78068161010742	-28344.050395011902	31	0.02962962962962963	0.12903225806451613	0.03628808864265928
YGR119C	-1	-/-	-201.14608240127563	-26566.89238882065	31	0.029411764705882353	0.12903225806451613	0.03656509695290859
YCR020W-B	-1	-/-	-201.16458320617676	-26899.369334220886	31	0.029197080291970802	0.12903225806451613	0.03684210526315789
YLL035W	-1	-/-	-201.17923641204834	-28678.493494033813	31	0.028985507246376812	0.12903225806451613	0.0371191135734072
YNL248C	-1	-/-	-201.31056690216064	-28933.439603090286	31	0.02877697841726619	0.12903225806451613	0.037396121883656507
YMR211W	-1	-/-	-201.39482307434082	-28332.374700546265	31	0.02857142857142857	0.12903225806451613	0.037673130193905814
YOR295W	-1	-/-	-201.56571578979492	-27640.259912252426	31	0.028368794326241134	0.12903225806451613	0.03795013850415512
YLR105C	1	+/+	-201.56580638885498	-28308.86353111267	30	0.035211267605633804	0.16129032258064516	0.03795013850415512
YJL087C	1	+/+	-201.59958839416504	-28048.921228647232	30	0.04195804195804196	0.1935483870967742	0.03795013850415512
YPL101W	-1	-/+	-201.65408325195312	-28122.044242858887	31	0.041666666666666664	0.1935483870967742	0.03822714681440443
YLR384C	-1	-/+	-201.83974885940552	-27632.565776348114	31	0.041379310344827586	0.1935483870967742	0.03850415512465374
YDR440W	-1	-/-	-201.91209363937378	-27794.429711580276	31	0.0410958904109589	0.1935483870967742	0.038781163434903045
YFR005C	-1	-/-	-201.95911693572998	-27363.01430130005	31	0.04081632653061224	0.1935483870967742	0.03905817174515235
YMR014W	-1	-/-	-201.96953582763672	-29327.643895626068	31	0.04054054054054054	0.1935483870967742	0.03933518005540166
YNL221C	1	+/+	-202.00028705596924	-29400.394779205322	30	0.04697986577181208	0.22580645161290322	0.03933518005540166
YOR260W	-1	-/-	-202.22142505645752	-29016.348659038544	31	0.04666666666666667	0.22580645161290322	0.03961218836565097
YHR119W	-1	-/-	-202.3476324081421	-27060.24627518654	31	0.046357615894039736	0.22580645161290322	0.039889196675900275
YDR184C	-1	-/-	-202.37797594070435	-28676.56906270981	31	0.046052631578947366	0.22580645161290322	0.04016620498614958
YDL036C	-1	-/+	-202.50549030303955	-29204.554500341415	31	0.0457516339869281	0.22580645161290322	0.04044321329639889
YPL082C	-1	-/-	-202.5767641067505	-27497.534408807755	31	0.045454545454545456	0.22580645161290322	0.0407202216066482
YGL050W	0	0/+	-202.5928703546524	-45925.15998142958	124	0.045454545454545456	0.22580645161290322	0.0407202216066482
YOR359W	-1	-/-	-202.6594753265381	-28635.723852157593	31	0.04516129032258064	0.22580645161290322	0.040997229916897505
YNL201C	-1	-/-	-202.71905994415283	-28255.111875534058	31	0.04487179487179487	0.22580645161290322	0.04127423822714681
YKL122C	-1	-/-	-202.73328638076782	-28330.8261282444	31	0.044585987261146494	0.22580645161290322	0.04155124653739612
YIL126W	-1	-/-	-202.79208040237427	-27332.448158740997	31	0.04430379746835443	0.22580645161290322	0.04182825484764543
YLR316C	-1	-/+	-202.8187255859375	-28736.064260482788	31	0.0440251572327044	0.22580645161290322	0.042105263157894736
YHR069C	-1	-/-	-202.97342681884766	-29433.96224975586	31	0.04375	0.22580645161290322	0.042382271468144044
YDR075W	-1	-/-	-203.15757989883423	-28833.82913661003	31	0.043478260869565216	0.22580645161290322	0.04265927977839335
YMR277W	-1	-/-	-203.35986137390137	-28243.23543572426	31	0.043209876543209874	0.22580645161290322	0.04293628808864266
YOR205C	0	0/-	-203.41586750745773	-45857.690386891365	124	0.043209876543209874	0.22580645161290322	0.04293628808864266
YLR401C	-1	-/+	-203.4264874458313	-28964.02027964592	31	0.04294478527607362	0.22580645161290322	0.043213296398891966
YOL041C	0	0/-	-203.44389617443085	-47004.912316799164	124	0.04294478527607362	0.22580645161290322	0.043213296398891966
YPR082C	-1	-/-	-203.49491214752197	-28029.320833206177	31	0.042682926829268296	0.22580645161290322	0.043490304709141274
YGR090W	-1	-/-	-203.5027322769165	-27826.440213680267	31	0.04242424242424243	0.22580645161290322	0.04376731301939058
YDR489W	-1	-/-	-203.54515552520752	-29331.83298444748	31	0.04216867469879518	0.22580645161290322	0.04404432132963989
YIL085C	-1	-/-	-203.57822608947754	-27659.50887823105	31	0.041916167664670656	0.22580645161290322	0.0443213296398892
YML005W	-1	-/+	-203.64257431030273	-27172.34933567047	31	0.041666666666666664	0.22580645161290322	0.044598337950138504
YDR469W	-1	-/-	-203.78615522384644	-26875.645308494568	31	0.04142011834319527	0.22580645161290322	0.04487534626038781
YHR201C	0	0/0	-203.83115649223328	-47147.84870123863	124	0.04142011834319527	0.22580645161290322	0.04487534626038781
YNL004W	-1	-/-	-203.92899799346924	-28010.695822954178	31	0.041176470588235294	0.22580645161290322	0.04515235457063712
YHR197W	-1	-/-	-203.93228912353516	-29713.141986846924	31	0.04093567251461988	0.22580645161290322	0.04542936288088643
YMR080C	-1	-/-	-203.96529579162598	-27555.427521705627	31	0.040697674418604654	0.22580645161290322	0.045706371191135735
YMR093W	-1	-/-	-204.0461254119873	-29917.216341018677	31	0.04046242774566474	0.22580645161290322	0.04598337950138504
YOR294W	-1	-/-	-204.05606269836426	-28605.375951766968	31	0.040229885057471264	0.22580645161290322	0.04626038781163435
YLR336C	0	0/-	-204.09450018405914	-46484.968882739544	124	0.040229885057471264	0.22580645161290322	0.04626038781163435
YNR015W	1	+/+	-204.1291527748108	-29080.54689002037	30	0.045714285714285714	0.25806451612903225	0.04626038781163435
YJR007W	-1	-/-	-204.13383793830872	-28723.621169805527	31	0.045454545454545456	0.25806451612903225	0.04653739612188366
YPL117C	-1	-/-	-204.15006065368652	-28029.76648426056	31	0.04519774011299435	0.25806451612903225	0.046814404432132965
YGR078C	-1	-/-	-204.23233604431152	-28871.059515953064	31	0.0449438202247191	0.25806451612903225	0.04709141274238227
YPR175W	-1	-/-	-204.2417163848877	-28022.848568439484	31	0.0446927374301676	0.25806451612903225	0.04736842105263158
YLR146C	0	0/-	-204.2973643541336	-46712.547966361046	124	0.0446927374301676	0.25806451612903225	0.04736842105263158
YLR221C	-1	-/-	-204.49240684509277	-27976.923422813416	31	0.044444444444444446	0.25806451612903225	0.04764542936288089
YJL098W	-1	-/+	-204.55789852142334	-27857.025388479233	31	0.04419889502762431	0.25806451612903225	0.047922437673130196
YBR192W	-1	-/-	-204.7041244506836	-28209.968852996826	31	0.04395604395604396	0.25806451612903225	0.0481994459833795
YCL054W	-1	-/-	-204.75189590454102	-28724.934055566788	31	0.04371584699453552	0.25806451612903225	0.04847645429362881
YHR036W	-1	-/-	-204.78010058403015	-28909.669806957245	31	0.043478260869565216	0.25806451612903225	0.04875346260387812
YDL148C	-1	-/-	-204.89812183380127	-28167.461883068085	31	0.043243243243243246	0.25806451612903225	0.049030470914127426
YML097C	-1	-/-	-204.92779064178467	-28317.417062282562	31	0.043010752688172046	0.25806451612903225	0.049307479224376734
YBR261C	0	0/-	-204.99745392799377	-46986.32376366854	124	0.043010752688172046	0.25806451612903225	0.049307479224376734
YHL013C	0	0/-	-204.99940311908722	-47282.625968933105	124	0.043010752688172046	0.25806451612903225	0.049307479224376734
YAL035W	-1	-/-	-205.0094859600067	-29540.234198093414	31	0.0427807486631016	0.25806451612903225	0.04958448753462604
YIL061C	-1	-/-	-205.04677820205688	-27660.50283241272	31	0.0425531914893617	0.25806451612903225	0.04986149584487535
YGR173W	0	0/-	-205.1112374663353	-47757.20360285044	124	0.0425531914893617	0.25806451612903225	0.04986149584487535
YMR153W	-1	-/-	-205.15906810760498	-28465.188606739044	31	0.042328042328042326	0.25806451612903225	0.05013850415512466
YDR414C	-1	-/-	-205.19601392745972	-28248.1231508255	31	0.042105263157894736	0.25806451612903225	0.050415512465373964
YJL122W	-1	-/-	-205.20257997512817	-29604.543137073517	31	0.041884816753926704	0.25806451612903225	0.05069252077562327
YDL153C	-1	-/-	-205.21286153793335	-28892.78852367401	31	0.041666666666666664	0.25806451612903225	0.05096952908587258
YLR017W	0	0/-	-205.21300876140594	-47334.992554962635	124	0.041666666666666664	0.25806451612903225	0.05096952908587258
YOR154W	0	0/-	-205.26627683639526	-45556.625332951546	124	0.041666666666666664	0.25806451612903225	0.05096952908587258
YPL212C	-1	-/+	-205.27555179595947	-28121.801436424255	31	0.04145077720207254	0.25806451612903225	0.05124653739612189
YNL032W	-1	-/-	-205.321551322937	-26520.94049358368	31	0.041237113402061855	0.25806451612903225	0.05152354570637119
YML065W	-1	-/-	-205.33693408966064	-28899.021611213684	31	0.041025641025641026	0.25806451612903225	0.051800554016620495
YKR028W	-1	-/+	-205.36505699157715	-29026.219922304153	31	0.04081632653061224	0.25806451612903225	0.0520775623268698
YLR262C	-1	-/-	-205.43488216400146	-27511.63917350769	31	0.04060913705583756	0.25806451612903225	0.05235457063711911
YGL092W	1	+/-	-205.46553468704224	-28890.787699699402	30	0.045454545454545456	0.2903225806451613	0.05235457063711911
YER151C	-1	-/-	-205.5261402130127	-26846.082487106323	31	0.04522613065326633	0.2903225806451613	0.05263157894736842
YDR299W	-1	-/-	-205.59491443634033	-27797.385477781296	31	0.045	0.2903225806451613	0.052908587257617726
YIL090W	0	0/-	-205.62361180782318	-46763.70859789848	124	0.045	0.2903225806451613	0.052908587257617726
YJL179W	-1	-/-	-205.63493537902832	-28136.30942440033	31	0.04477611940298507	0.2903225806451613	0.05318559556786703
YBL054W	0	0/-	-205.6816753745079	-47400.43619173765	124	0.04477611940298507	0.2903225806451613	0.05318559556786703
YDR087C	-1	-/-	-205.68286180496216	-29219.582350730896	31	0.04455445544554455	0.2903225806451613	0.05346260387811634
YJR041C	0	0/-	-205.731099486351	-46990.87004369497	124	0.04455445544554455	0.2903225806451613	0.05346260387811634
YBR215W	-1	-/-	-205.76865673065186	-28616.982056856155	31	0.04433497536945813	0.2903225806451613	0.05373961218836565
YLR435W	-1	-/-	-205.8100574016571	-29590.40224146843	31	0.04411764705882353	0.2903225806451613	0.054016620498614956
YGL029W	-1	-/-	-205.81112337112427	-29270.26008605957	31	0.04390243902439024	0.2903225806451613	0.054293628808864264
YGR123C	-1	-/-	-205.82692050933838	-29409.011529684067	31	0.043689320388349516	0.2903225806451613	0.05457063711911357
YAL047C	-1	-/-	-205.84828233718872	-28537.316162109375	31	0.043478260869565216	0.2903225806451613	0.05484764542936288
YOR160W	-1	-/-	-205.88331031799316	-27195.796426534653	31	0.04326923076923077	0.2903225806451613	0.05512465373961219
YDR395W	-1	-/-	-205.9696807861328	-29195.726998806	31	0.0430622009569378	0.2903225806451613	0.055401662049861494
YEL037C	-1	-/-	-205.97194004058838	-28050.02235031128	31	0.04285714285714286	0.2903225806451613	0.0556786703601108
YJL208C	-1	-/-	-205.97483468055725	-28541.513612031937	31	0.04265402843601896	0.2903225806451613	0.05595567867036011
YMR308C	-1	-/-	-205.98266744613647	-28077.759660243988	31	0.04245283018867924	0.2903225806451613	0.05623268698060942
YOR236W	-1	-/0	-205.99191331863403	-28178.031235218048	31	0.04225352112676056	0.2903225806451613	0.056509695290858725
YDR311W	-1	-/-	-206.0419626235962	-28152.90829563141	31	0.04205607476635514	0.2903225806451613	0.05678670360110803
YDL031W	-1	-/-	-206.07888793945312	-28341.954656600952	31	0.04186046511627907	0.2903225806451613	0.05706371191135734
YPL146C	-1	-/-	-206.10922050476074	-28531.220084428787	31	0.041666666666666664	0.2903225806451613	0.05734072022160665
YFL023W	-1	-/-	-206.141357421875	-28141.76233100891	31	0.041474654377880185	0.2903225806451613	0.057617728531855955
YIL016W	-1	-/-	-206.27902126312256	-28665.37890148163	31	0.04128440366972477	0.2903225806451613	0.05789473684210526
YDR152W	0	0/-	-206.30829513072968	-46365.446739435196	124	0.04128440366972477	0.2903225806451613	0.05789473684210526
YHR070W	-1	-/+	-206.33657932281494	-28174.99251461029	31	0.0410958904109589	0.2903225806451613	0.05817174515235457
YGR120C	-1	-/-	-206.34076738357544	-28088.136595010757	31	0.04090909090909091	0.2903225806451613	0.05844875346260388
YPL069C	-1	-/-	-206.36107444763184	-29008.406173706055	31	0.04072398190045249	0.2903225806451613	0.058725761772853186
YNL206C	-1	-/-	-206.4511318206787	-28624.933115959167	31	0.04054054054054054	0.2903225806451613	0.05900277008310249
YHR065C	-1	-/-	-206.48311400413513	-29329.144309282303	31	0.04035874439461883	0.2903225806451613	0.0592797783933518
YML011C	-1	-/-	-206.55702304840088	-29300.44776201248	31	0.04017857142857143	0.2903225806451613	0.05955678670360111
YNL163C	-1	-/-	-206.5881462097168	-28695.433824539185	31	0.04	0.2903225806451613	0.059833795013850416
YPL112C	-1	-/-	-206.68356704711914	-28138.209255218506	31	0.03982300884955752	0.2903225806451613	0.060110803324099724
YKL082C	-1	-/-	-206.70386505126953	-29110.18836593628	31	0.039647577092511016	0.2903225806451613	0.06038781163434903
YHR196W	-1	-/-	-206.72439193725586	-28798.05651140213	31	0.039473684210526314	0.2903225806451613	0.06066481994459834
YHL007C	-1	-/-	-206.73121404647827	-28329.07521867752	31	0.039301310043668124	0.2903225806451613	0.060941828254847646
YKR038C	-1	-/+	-206.82787704467773	-28325.446676254272	31	0.0391304347826087	0.2903225806451613	0.061218836565096954
YNL189W	0	0/-	-206.84308469295502	-47177.86284261942	124	0.0391304347826087	0.2903225806451613	0.061218836565096954
YGL078C	-1	-/-	-206.85181188583374	-29187.65669965744	31	0.03896103896103896	0.2903225806451613	0.06149584487534626
YER168C	-1	-/+	-206.86297464370728	-27952.975153446198	31	0.03879310344827586	0.2903225806451613	0.06177285318559557
YCL029C	-1	-/-	-206.8793740272522	-28690.43231344223	31	0.03862660944206009	0.2903225806451613	0.06204986149584488
YNR027W	-1	-/-	-206.96882724761963	-28331.8743724823	31	0.038461538461538464	0.2903225806451613	0.062326869806094184
YHR144C	0	0/-	-206.98280996084213	-47558.15081298351	124	0.038461538461538464	0.2903225806451613	0.062326869806094184
YOR346W	-1	-/-	-207.01364517211914	-26792.52393245697	31	0.03829787234042553	0.2903225806451613	0.06260387811634349
YBR002C	-1	-/-	-207.0167531967163	-29913.47208595276	31	0.038135593220338986	0.2903225806451613	0.0628808864265928
YOR206W	-1	-/-	-207.02462530136108	-29522.230558395386	31	0.0379746835443038	0.2903225806451613	0.06315789473684211
YJR068W	-1	-/-	-207.11620903015137	-27309.88207244873	31	0.037815126050420166	0.2903225806451613	0.06343490304709141
YHR040W	0	0/-	-207.1238659620285	-48067.112101614475	124	0.037815126050420166	0.2903225806451613	0.06343490304709141
YBR104W	0	0/-	-207.12779760360718	-46284.84991586208	124	0.037815126050420166	0.2903225806451613	0.06343490304709141
YDR267C	0	0/+	-207.14062762260437	-45919.794427752495	124	0.037815126050420166	0.2903225806451613	0.06343490304709141
YMR127C	-1	-/-	-207.14790391921997	-28068.594670772552	31	0.03765690376569038	0.2903225806451613	0.06371191135734072
YDL060W	-1	-/-	-207.22441244125366	-29606.437260389328	31	0.0375	0.2903225806451613	0.06398891966759003
YLR015W	-1	-/-	-207.261332988739	-27356.31439447403	31	0.03734439834024896	0.2903225806451613	0.06426592797783934
YDR308C	-1	-/-	-207.30913829803467	-26992.562629699707	31	0.0371900826446281	0.2903225806451613	0.06454293628808865
YER107C	-1	-/-	-207.37471103668213	-29354.083305358887	31	0.037037037037037035	0.2903225806451613	0.06481994459833795
YMR234W	-1	-/-	-207.37782764434814	-27791.078384399414	31	0.036885245901639344	0.2903225806451613	0.06509695290858726
YLR010C	-1	-/-	-207.45035886764526	-28071.54202914238	31	0.036734693877551024	0.2903225806451613	0.06537396121883657
YKL173W	-1	-/-	-207.48199653625488	-28991.041073799133	31	0.036585365853658534	0.2903225806451613	0.06565096952908588
YKR024C	-1	-/-	-207.48584127426147	-30340.25219297409	31	0.03643724696356275	0.2903225806451613	0.06592797783933518
YOR274W	-1	-/+	-207.5429663658142	-27466.18830060959	31	0.036290322580645164	0.2903225806451613	0.06620498614958449
YPR187W	-1	-/-	-207.58532571792603	-28633.04169678688	31	0.03614457831325301	0.2903225806451613	0.0664819944598338
YBR153W	-1	-/-	-207.59539031982422	-28517.628485918045	31	0.036	0.2903225806451613	0.0667590027700831
YGR057C	-1	-/-	-207.59963989257812	-28213.364208221436	31	0.035856573705179286	0.2903225806451613	0.06703601108033241
YOR119C	-1	-/-	-207.60059642791748	-28551.82886981964	31	0.03571428571428571	0.2903225806451613	0.06731301939058172
YKL078W	0	0/-	-207.61684024333954	-48208.071455955505	124	0.03571428571428571	0.2903225806451613	0.06731301939058172
YHR118C	-1	-/-	-207.64556121826172	-27125.154911994934	31	0.03557312252964427	0.2903225806451613	0.06759002770083103
YPL235W	-1	-/-	-207.67254829406738	-28568.776560783386	31	0.03543307086614173	0.2903225806451613	0.06786703601108034
YNL292W	-1	-/+	-207.69598579406738	-29234.793913841248	31	0.03529411764705882	0.2903225806451613	0.06814404432132964
YGL086W	-1	-/-	-207.8069076538086	-27495.578997612	31	0.03515625	0.2903225806451613	0.06842105263157895
YMR129W	-1	-/-	-207.8748598098755	-27547.434759140015	31	0.03501945525291829	0.2903225806451613	0.06869806094182826
YOR116C	-1	-/-	-207.89142322540283	-28464.977012634277	31	0.03488372093023256	0.2903225806451613	0.06897506925207757
YPR051W	-1	-/-	-207.9479079246521	-27683.935275554657	31	0.03474903474903475	0.2903225806451613	0.06925207756232687
YJL197W	0	0/-	-207.95027244091034	-46763.97397494316	124	0.03474903474903475	0.2903225806451613	0.06925207756232687
YKL018W	-1	-/-	-207.97547721862793	-27955.007722377777	31	0.03461538461538462	0.2903225806451613	0.06952908587257618
YOL139C	-1	-/-	-207.98039960861206	-30283.50542473793	31	0.034482758620689655	0.2903225806451613	0.06980609418282549
YOR179C	-1	-/-	-207.9837760925293	-29020.80887198448	31	0.03435114503816794	0.2903225806451613	0.0700831024930748
YDR217C	-1	-/-	-207.9893617630005	-27223.90205001831	31	0.034220532319391636	0.2903225806451613	0.0703601108033241
YMR285C	-1	-/-	-208.02048301696777	-28551.089451789856	31	0.03409090909090909	0.2903225806451613	0.07063711911357341
YER149C	-1	-/-	-208.0520133972168	-28620.928111076355	31	0.033962264150943396	0.2903225806451613	0.07091412742382272
YOR341W	-1	-/-	-208.0669674873352	-28945.7942609787	31	0.03383458646616541	0.2903225806451613	0.07119113573407203
YJR043C	-1	-/-	-208.10377836227417	-28365.275274276733	31	0.033707865168539325	0.2903225806451613	0.07146814404432134
YLR018C	0	0/-	-208.14100152254105	-46418.31611210108	124	0.033707865168539325	0.2903225806451613	0.07146814404432134
YJL050W	-1	-/-	-208.19833517074585	-29663.061393499374	31	0.033582089552238806	0.2903225806451613	0.07174515235457064
YGR081C	-1	-/-	-208.22066950798035	-29027.235385656357	31	0.03345724907063197	0.2903225806451613	0.07202216066481995
YOR166C	0	0/-	-208.22141289710999	-46501.295816898346	124	0.03345724907063197	0.2903225806451613	0.07202216066481995
YGL243W	-1	-/+	-208.25892162322998	-28624.197278022766	31	0.03333333333333333	0.2903225806451613	0.07229916897506926
YNR012W	0	0/-	-208.30969214439392	-47628.23376387358	124	0.03333333333333333	0.2903225806451613	0.07229916897506926
YOR308C	-1	-/-	-208.3129734992981	-28160.736892223358	31	0.033210332103321034	0.2903225806451613	0.07257617728531857
YLR291C	-1	-/-	-208.40150928497314	-28483.429767370224	31	0.03308823529411765	0.2903225806451613	0.07285318559556787
YML105C	-1	-/-	-208.44043350219727	-28552.135178089142	31	0.03296703296703297	0.2903225806451613	0.07313019390581718
YPL128C	-1	-/-	-208.57269859313965	-28380.247720718384	31	0.032846715328467155	0.2903225806451613	0.07340720221606649
YBL008W	-1	-/-	-208.59289264678955	-28195.358021736145	31	0.03272727272727273	0.2903225806451613	0.07368421052631578
YNL164C	-1	-/-	-208.65089082717896	-27555.121656894684	31	0.03260869565217391	0.2903225806451613	0.07396121883656509
YMR269W	0	0/-	-208.66383522748947	-47586.02081125975	124	0.03260869565217391	0.2903225806451613	0.07396121883656509
YNL199C	-1	-/-	-208.6846432685852	-27610.713622570038	31	0.032490974729241874	0.2903225806451613	0.0742382271468144
YHR099W	-1	-/-	-208.76415348052979	-27493.676684617996	31	0.03237410071942446	0.2903225806451613	0.0745152354570637
YAR002W	-1	-/-	-208.79367637634277	-28711.61663722992	31	0.03225806451612903	0.2903225806451613	0.07479224376731301
YDL201W	-1	-/+	-208.86743307113647	-29110.234085559845	31	0.03214285714285714	0.2903225806451613	0.07506925207756232
YOR252W	0	0/0	-208.95135068893433	-47775.99897170067	124	0.03214285714285714	0.2903225806451613	0.07506925207756232
YIL104C	0	0/0	-208.97985661029816	-48248.97008275986	124	0.03214285714285714	0.2903225806451613	0.07506925207756232
YPL210C	-1	-/-	-209.0284423828125	-28643.08131504059	31	0.03202846975088968	0.2903225806451613	0.07534626038781163
YKL014C	-1	-/-	-209.1328420639038	-29345.16382932663	31	0.031914893617021274	0.2903225806451613	0.07562326869806094
YMR016C	-1	-/-	-209.1771993637085	-28365.74501991272	31	0.03180212014134275	0.2903225806451613	0.07590027700831024
YJL025W	-1	-/-	-209.1832046508789	-28514.753772735596	31	0.03169014084507042	0.2903225806451613	0.07617728531855955
YJL035C	-1	-/+	-209.2525269985199	-28962.461596488953	31	0.031578947368421054	0.2903225806451613	0.07645429362880886
YLR438C-A	-1	-/+	-209.27510023117065	-28477.353348255157	31	0.03146853146853147	0.2903225806451613	0.07673130193905817
YML031W	-1	-/-	-209.2776575088501	-28417.153623580933	31	0.0313588850174216	0.2903225806451613	0.07700831024930747
YDR524C	-1	-/-	-209.2836718559265	-28147.29448533058	31	0.03125	0.2903225806451613	0.07728531855955678
YKL191W	-1	-/-	-209.3114242553711	-29175.188772916794	31	0.031141868512110725	0.2903225806451613	0.07756232686980609
YJR072C	0	0/-	-209.39859461784363	-47492.129747748375	124	0.031141868512110725	0.2903225806451613	0.07756232686980609
YAL019W	0	0/-	-209.40957188606262	-46836.75636476278	124	0.031141868512110725	0.2903225806451613	0.07756232686980609
YLR052W	-1	-/-	-209.45792293548584	-27872.254405021667	31	0.03103448275862069	0.2903225806451613	0.0778393351800554
YJR024C	0	0/0	-209.4703516960144	-45699.92798572779	124	0.03103448275862069	0.2903225806451613	0.0778393351800554
YIL115C	-1	-/-	-209.49759006500244	-27749.37923336029	31	0.030927835051546393	0.2903225806451613	0.0781163434903047
YBR188C	-1	-/-	-209.51315593719482	-28861.19480895996	31	0.030821917808219176	0.2903225806451613	0.07839335180055401
YOR061W	-1	-/-	-209.53398609161377	-28605.03111076355	31	0.030716723549488054	0.2903225806451613	0.07867036011080332
YFR028C	-1	-/-	-209.60021591186523	-29419.39687538147	31	0.030612244897959183	0.2903225806451613	0.07894736842105263
YBL079W	-1	-/-	-209.64682865142822	-27530.730666160583	31	0.030508474576271188	0.2903225806451613	0.07922437673130193
YCL005W	0	0/-	-209.66684997081757	-47590.506744503975	124	0.030508474576271188	0.2903225806451613	0.07922437673130193
YDR156W	-1	-/-	-209.68228101730347	-28681.12699651718	31	0.030405405405405407	0.2903225806451613	0.07950138504155124
YNL316C	0	0/0	-209.692955493927	-47325.6623544693	124	0.030405405405405407	0.2903225806451613	0.07950138504155124
YGR074W	-1	-/-	-209.78309154510498	-27573.36045074463	31	0.030303030303030304	0.2903225806451613	0.07977839335180055
YCR057C	-1	-/-	-209.8020462989807	-29323.599816799164	31	0.030201342281879196	0.2903225806451613	0.08005540166204986
YHR072W-A	-1	-/-	-209.86086654663086	-26953.1533741951	31	0.030100334448160536	0.2903225806451613	0.08033240997229917
YML080W	-1	-/+	-209.88787651062012	-29946.382311820984	31	0.03	0.2903225806451613	0.08060941828254847
YIL008W	-1	-/+	-209.95414066314697	-28455.81030845642	31	0.029900332225913623	0.2903225806451613	0.08088642659279778
YGR003W	-1	-/-	-210.03877925872803	-29017.890238761902	31	0.029801324503311258	0.2903225806451613	0.08116343490304709
YEL053C	-1	-/-	-210.04478645324707	-27735.578921318054	31	0.0297029702970297	0.2903225806451613	0.0814404432132964
YDL189W	0	0/0	-210.0561090707779	-46139.88139414787	124	0.0297029702970297	0.2903225806451613	0.0814404432132964
YNL068C	-1	-/-	-210.05919456481934	-27949.404089450836	31	0.029605263157894735	0.2903225806451613	0.0817174515235457
YMR288W	-1	-/-	-210.12920236587524	-28112.034991264343	31	0.029508196721311476	0.2903225806451613	0.08199445983379501
YJL203W	-1	-/-	-210.21120500564575	-29018.644140720367	31	0.029411764705882353	0.2903225806451613	0.08227146814404432
YMR112C	-1	-/-	-210.21665906906128	-27298.985261917114	31	0.029315960912052116	0.2903225806451613	0.08254847645429363
YIL139C	-1	-/-	-210.2901201248169	-27601.97759771347	31	0.02922077922077922	0.2903225806451613	0.08282548476454293
YPL239W	-1	-/-	-210.30784940719604	-28220.945620059967	31	0.02912621359223301	0.2903225806451613	0.08310249307479224
YJL014W	-1	-/-	-210.3227415084839	-28572.85532283783	31	0.02903225806451613	0.2903225806451613	0.08337950138504155
YOR210W	-1	-/-	-210.34237146377563	-28840.072145462036	31	0.028938906752411574	0.2903225806451613	0.08365650969529086
YMR239C	-1	-/-	-210.40336799621582	-29868.552348136902	31	0.028846153846153848	0.2903225806451613	0.08393351800554016
YBR162W-A	0	0/-	-210.41955184936523	-47919.94341343641	124	0.028846153846153848	0.2903225806451613	0.08393351800554016
YNL229C	-1	-/-	-210.44856548309326	-28427.991082191467	31	0.02875399361022364	0.2903225806451613	0.08421052631578947
YML094W	-1	-/-	-210.46722793579102	-28639.779837608337	31	0.028662420382165606	0.2903225806451613	0.08448753462603878
YGR252W	-1	-/-	-210.51229619979858	-26843.35131597519	31	0.02857142857142857	0.2903225806451613	0.08476454293628809
YER082C	-1	-/-	-210.53358697891235	-29667.531692028046	31	0.028481012658227847	0.2903225806451613	0.0850415512465374
YLR412W	0	0/0	-210.5354826450348	-47209.98325639963	124	0.028481012658227847	0.2903225806451613	0.0850415512465374
YIL128W	-1	-/-	-210.575767993927	-29234.157250404358	31	0.028391167192429023	0.2903225806451613	0.0853185595567867
YDR257C	0	0/-	-210.60075688362122	-46534.18819975853	124	0.028391167192429023	0.2903225806451613	0.0853185595567867
YDR412W	-1	-/-	-210.6753101348877	-29159.97300338745	31	0.02830188679245283	0.2903225806451613	0.08559556786703601
YJR064W	-1	-/-	-210.6853404045105	-29906.430734157562	31	0.02821316614420063	0.2903225806451613	0.08587257617728532
YLR107W	-1	-/-	-210.72705030441284	-27296.55307817459	31	0.028125	0.2903225806451613	0.08614958448753463
YER114C	-1	-/-	-210.74864196777344	-28471.724074840546	31	0.028037383177570093	0.2903225806451613	0.08642659279778393
YKR056W	-1	-/+	-210.7772216796875	-29231.268509864807	31	0.027950310559006212	0.2903225806451613	0.08670360110803324
YNL227C	-1	-/-	-210.7820463180542	-27632.093351364136	31	0.02786377708978328	0.2903225806451613	0.08698060941828255
YPR118W	0	0/0	-210.78912925720215	-47413.254828333855	124	0.02786377708978328	0.2903225806451613	0.08698060941828255
YBL006C	-1	-/-	-210.79757976531982	-27440.060070991516	31	0.027777777777777776	0.2903225806451613	0.08725761772853186
YDR206W	-1	-/-	-210.8308219909668	-27266.355659008026	31	0.027692307692307693	0.2903225806451613	0.08753462603878116
YHR052W	-1	-/-	-210.84626579284668	-29365.99856543541	31	0.027607361963190184	0.2903225806451613	0.08781163434903047
YOR243C	-1	-/+	-210.88027811050415	-29249.514049053192	31	0.027522935779816515	0.2903225806451613	0.08808864265927978
YJL054W	-1	-/-	-210.9017219543457	-27971.29414844513	31	0.027439024390243903	0.2903225806451613	0.08836565096952909
YPL183C	0	0/+	-210.9793759584427	-48918.74277961254	124	0.027439024390243903	0.2903225806451613	0.08836565096952909
YER171W	-1	-/-	-210.9895782470703	-27613.008019924164	31	0.02735562310030395	0.2903225806451613	0.0886426592797784
YML103C	-1	-/-	-211.01702547073364	-28165.84430027008	31	0.02727272727272727	0.2903225806451613	0.0889196675900277
YCR081W	-1	-/-	-211.01874017715454	-27912.962285995483	31	0.027190332326283987	0.2903225806451613	0.08919667590027701
YGR271C-A	0	0/-	-211.02187138795853	-47740.306461930275	124	0.027190332326283987	0.2903225806451613	0.08919667590027701
YLR033W	-1	-/-	-211.02267408370972	-27763.065740585327	31	0.02710843373493976	0.2903225806451613	0.08947368421052632
YDR110W	-1	-/-	-211.04275465011597	-27689.081577777863	31	0.02702702702702703	0.2903225806451613	0.08975069252077562
YDR081C	-1	-/-	-211.10217714309692	-27566.579787254333	31	0.02694610778443114	0.2903225806451613	0.09002770083102493
YOR370C	0	0/-	-211.11790895462036	-47087.49663954973	124	0.02694610778443114	0.2903225806451613	0.09002770083102493
YJL124C	-1	-/-	-211.15414237976074	-29026.92645931244	31	0.026865671641791045	0.2903225806451613	0.09030470914127424
YMR042W	-1	-/-	-211.17502117156982	-28656.546750068665	31	0.026785714285714284	0.2903225806451613	0.09058171745152355
YHR077C	-1	-/-	-211.2385492324829	-28305.658627033234	31	0.026706231454005934	0.2903225806451613	0.09085872576177285
YMR059W	1	+/+	-211.26805210113525	-27766.844122886658	30	0.029585798816568046	0.3225806451612903	0.09085872576177285
YLR016C	-1	-/-	-211.28466129302979	-27406.58434486389	31	0.029498525073746312	0.3225806451612903	0.09113573407202216
YML043C	-1	-/-	-211.3588285446167	-28583.848383426666	31	0.029411764705882353	0.3225806451612903	0.09141274238227147
YEL055C	0	0/-	-211.39999681711197	-46976.27773821354	124	0.029411764705882353	0.3225806451612903	0.09141274238227147
YKL166C	-1	-/-	-211.42648267745972	-29820.487008333206	31	0.02932551319648094	0.3225806451612903	0.09168975069252078
YKL114C	-1	-/-	-211.54099988937378	-30055.437386512756	31	0.029239766081871343	0.3225806451612903	0.09196675900277008
YOR213C	-1	-/-	-211.57909727096558	-28773.065279006958	31	0.029154518950437316	0.3225806451612903	0.09224376731301939
YOR281C	-1	-/-	-211.59497547149658	-28266.022711277008	31	0.029069767441860465	0.3225806451612903	0.0925207756232687
YLR223C	-1	-/-	-211.6132297515869	-28810.004502296448	31	0.028985507246376812	0.3225806451612903	0.09279778393351801
YGR030C	1	+/+	-211.62044858932495	-28013.958622455597	30	0.031791907514450865	0.3548387096774194	0.09279778393351801
YHR060W	-1	-/-	-211.6501979827881	-28533.4281270504	31	0.03170028818443804	0.3548387096774194	0.09307479224376732
YMR123W	0	0/0	-211.65409290790558	-47215.658588051796	124	0.03170028818443804	0.3548387096774194	0.09307479224376732
YCR037C	-1	-/-	-211.73761463165283	-28724.046567440033	31	0.031609195402298854	0.3548387096774194	0.09335180055401662
YDR324C	-1	-/-	-211.7923984527588	-29962.405851364136	31	0.03151862464183381	0.3548387096774194	0.09362880886426593
YGL201C	-1	-/-	-211.86933135986328	-28093.239846229553	31	0.03142857142857143	0.3548387096774194	0.09390581717451524
YFR009W	-1	-/-	-211.8824462890625	-29476.410182714462	31	0.03133903133903134	0.3548387096774194	0.09418282548476455
YMR048W	-1	-/-	-211.89403820037842	-29385.509938001633	31	0.03125	0.3548387096774194	0.09445983379501385
YMR049C	-1	-/-	-211.92252254486084	-29760.004289627075	31	0.031161473087818695	0.3548387096774194	0.09473684210526316
YHR062C	1	+/+	-212.00264883041382	-29241.495145320892	30	0.03389830508474576	0.3870967741935484	0.09473684210526316
YBR087W	-1	-/-	-212.00803756713867	-27941.886575698853	31	0.03380281690140845	0.3870967741935484	0.09501385041551247
YCL031C	-1	-/-	-212.03883600234985	-27780.32484102249	31	0.033707865168539325	0.3870967741935484	0.09529085872576178
YAL033W	1	+/+	-212.0828971862793	-28491.564462661743	30	0.036414565826330535	0.41935483870967744	0.09529085872576178
YJR032W	0	0/-	-212.15168917179108	-46116.62961935997	124	0.036414565826330535	0.41935483870967744	0.09529085872576178
YOR095C	-1	-/-	-212.17166185379028	-30320.00502562523	31	0.036312849162011177	0.41935483870967744	0.09556786703601108
YHR129C	-1	-/-	-212.18465566635132	-30328.478004217148	31	0.036211699164345405	0.41935483870967744	0.09584487534626039
YOR051C	0	0/-	-212.209308385849	-47435.526439130306	124	0.036211699164345405	0.41935483870967744	0.09584487534626039
YPL243W	-1	-/-	-212.2716941833496	-29764.62329864502	31	0.03611111111111111	0.41935483870967744	0.0961218836565097
YPL207W	0	0/+	-212.30294752120972	-47793.66987556219	124	0.03611111111111111	0.41935483870967744	0.0961218836565097
YPR062W	0	0/-	-212.30434888601303	-47090.50237172842	124	0.03611111111111111	0.41935483870967744	0.0961218836565097
YGR063C	-1	-/-	-212.3193759918213	-27410.289004802704	31	0.036011080332409975	0.41935483870967744	0.096398891966759
YGR145W	-1	-/-	-212.3741054534912	-29854.65754032135	31	0.03591160220994475	0.41935483870967744	0.09667590027700831
YPL169C	-1	-/+	-212.38567924499512	-28833.980482578278	31	0.03581267217630854	0.41935483870967744	0.09695290858725762
YCL055W	-1	-/-	-212.40385246276855	-29370.121262550354	31	0.03571428571428571	0.41935483870967744	0.09722991689750693
YML015C	-1	-/-	-212.50144577026367	-27305.63262271881	31	0.03561643835616438	0.41935483870967744	0.09750692520775624
YMR223W	0	0/-	-212.54271125793457	-46888.498829841614	124	0.03561643835616438	0.41935483870967744	0.09750692520775624
YKR082W	-1	-/-	-212.56386375427246	-28719.03343486786	31	0.03551912568306011	0.41935483870967744	0.09778393351800554
YKL214C	-1	-/-	-212.56728839874268	-28696.008551597595	31	0.035422343324250684	0.41935483870967744	0.09806094182825485
YJL069C	-1	-/-	-212.58971405029297	-30058.569760084152	31	0.035326086956521736	0.41935483870967744	0.09833795013850416
YOR145C	-1	-/-	-212.6091742515564	-30053.110934734344	31	0.03523035230352303	0.41935483870967744	0.09861495844875347
YAR014C	-1	-/-	-212.6742458343506	-29060.968991279602	31	0.03513513513513514	0.41935483870967744	0.09889196675900278
YNL149C	-1	-/0	-212.6818733215332	-29819.83454799652	31	0.03504043126684636	0.41935483870967744	0.09916897506925208
YJL168C	-1	-/-	-212.69546270370483	-28599.74879837036	31	0.03494623655913978	0.41935483870967744	0.09944598337950139
YBL069W	-1	-/-	-212.75266027450562	-28396.408691883087	31	0.03485254691689008	0.41935483870967744	0.0997229916897507
YIL040W	-1	-/-	-212.7529673576355	-29255.882756471634	31	0.034759358288770054	0.41935483870967744	0.1
YGL112C	-1	-/-	-212.7744779586792	-28933.899579048157	31	0.034666666666666665	0.41935483870967744	0.10027700831024931
YBL068W	0	0/-	-212.7993870973587	-48412.09448802471	124	0.034666666666666665	0.41935483870967744	0.10027700831024931
YBR171W	-1	-/-	-212.813325881958	-29958.27915096283	31	0.034574468085106384	0.41935483870967744	0.10055401662049862
YOL124C	-1	-/+	-212.8759641647339	-29551.77370929718	31	0.034482758620689655	0.41935483870967744	0.10083102493074793
YDR091C	-1	-/-	-212.897545337677	-30154.935334682465	31	0.03439153439153439	0.41935483870967744	0.10110803324099724
YIL031W	-1	-/-	-212.8984432220459	-28198.329865455627	31	0.03430079155672823	0.41935483870967744	0.10138504155124654
YDR292C	-1	-/-	-212.90207290649414	-28554.561161994934	31	0.034210526315789476	0.41935483870967744	0.10166204986149585
YKL205W	1	+/-	-212.91302919387817	-28482.83949804306	30	0.03674540682414698	0.45161290322580644	0.10166204986149585
YGR187C	0	0/-	-212.92157232761383	-49252.091292858124	124	0.03674540682414698	0.45161290322580644	0.10166204986149585
YDR190C	-1	-/-	-212.9680576324463	-29744.804884433746	31	0.03664921465968586	0.45161290322580644	0.10193905817174516
YDL064W	-1	-/-	-213.0048704147339	-28616.709775924683	31	0.03655352480417755	0.45161290322580644	0.10221606648199447
YOL137W	0	0/-	-213.01820588111877	-46693.007549881935	124	0.03655352480417755	0.45161290322580644	0.10221606648199447
YOL094C	-1	-/-	-213.02404594421387	-28660.50518989563	31	0.036458333333333336	0.45161290322580644	0.10249307479224377
YER029C	-1	-/-	-213.07619738578796	-29959.26282763481	31	0.03636363636363636	0.45161290322580644	0.10277008310249308
YBL104C	0	0/-	-213.10563480854034	-48341.51604419947	124	0.03636363636363636	0.45161290322580644	0.10277008310249308
YDL074C	-1	-/-	-213.1944179534912	-28987.364243507385	31	0.03626943005181347	0.45161290322580644	0.10304709141274238
YDR310C	-1	-/-	-213.25996446609497	-27881.148173332214	31	0.03617571059431524	0.45161290322580644	0.10332409972299168
YDR060W	-1	-/-	-213.27582359313965	-29446.962037086487	31	0.03608247422680412	0.45161290322580644	0.10360110803324099
YDR017C	-1	-/-	-213.31970834732056	-30413.588199853897	31	0.03598971722365039	0.45161290322580644	0.1038781163434903
YML036W	-1	-/+	-213.35697174072266	-28449.999526500702	31	0.035897435897435895	0.45161290322580644	0.1041551246537396
YDR013W	-1	-/-	-213.36620044708252	-28438.55192756653	31	0.03580562659846547	0.45161290322580644	0.10443213296398891
YGL064C	0	0/-	-213.38937735557556	-48174.65180134773	124	0.03580562659846547	0.45161290322580644	0.10443213296398891
YPR190C	-1	-/-	-213.39925289154053	-29667.669942855835	31	0.03571428571428571	0.45161290322580644	0.10470914127423822
YLR215C	-1	-/-	-213.43369674682617	-28149.53972530365	31	0.035623409669211195	0.45161290322580644	0.10498614958448753
YDR527W	-1	-/-	-213.43548011779785	-27742.003232955933	31	0.03553299492385787	0.45161290322580644	0.10526315789473684
YDR473C	-1	-/-	-213.5699005126953	-28715.333782196045	31	0.035443037974683546	0.45161290322580644	0.10554016620498614
YLR321C	-1	-/-	-213.57479524612427	-28237.36088514328	31	0.03535353535353535	0.45161290322580644	0.10581717451523545
YER183C	-1	-/0	-213.6019802093506	-27989.211498260498	31	0.03526448362720403	0.45161290322580644	0.10609418282548476
YJL072C	-1	-/-	-213.60447120666504	-28605.33071422577	31	0.035175879396984924	0.45161290322580644	0.10637119113573407
YPL083C	1	+/+	-213.62917709350586	-28371.063950061798	30	0.03759398496240601	0.4838709677419355	0.10637119113573407
YNL113W	-1	-/-	-213.64597368240356	-29798.270689964294	31	0.0375	0.4838709677419355	0.10664819944598337
YER176W	0	0/-	-213.67811012268066	-47105.207861185074	124	0.0375	0.4838709677419355	0.10664819944598337
YDR346C	-1	-/-	-213.74899673461914	-28651.214365959167	31	0.03740648379052369	0.4838709677419355	0.10692520775623268
YDR211W	-1	-/-	-213.75344276428223	-29030.549001693726	31	0.03731343283582089	0.4838709677419355	0.10720221606648199
YHR186C	-1	-/-	-213.76296854019165	-28376.3410115242	31	0.03722084367245657	0.4838709677419355	0.1074792243767313
YER007C-A	0	0/-	-213.88795173168182	-48603.10656797886	124	0.03722084367245657	0.4838709677419355	0.1074792243767313
YNL110C	-1	-/-	-213.89390563964844	-29381.03129196167	31	0.03712871287128713	0.4838709677419355	0.1077562326869806
YKL033W	0	0/-	-213.90849363803864	-47225.278287410736	124	0.03712871287128713	0.4838709677419355	0.1077562326869806
YPL175W	-1	-/-	-213.91141366958618	-27433.635437488556	31	0.037037037037037035	0.4838709677419355	0.10803324099722991
YBL026W	-1	-/+	-213.9721164703369	-29239.571575164795	31	0.03694581280788178	0.4838709677419355	0.10831024930747922
YBR167C	1	+/+	-213.98214101791382	-30012.04355573654	30	0.03931203931203931	0.5161290322580645	0.10831024930747922
YMR005W	-1	-/-	-214.02045440673828	-29194.961826324463	31	0.0392156862745098	0.5161290322580645	0.10858725761772853
YGL155W	-1	-/0	-214.05131816864014	-27089.51730823517	31	0.039119804400977995	0.5161290322580645	0.10886426592797784
YER132C	0	0/-	-214.05664217472076	-45905.55848634243	124	0.039119804400977995	0.5161290322580645	0.10886426592797784
YML019W	-1	-/-	-214.0583291053772	-28539.685565948486	31	0.03902439024390244	0.5161290322580645	0.10914127423822714
YBR166C	0	0/0	-214.079283952713	-47391.64909374714	124	0.03902439024390244	0.5161290322580645	0.10914127423822714
YGR129W	-1	-/-	-214.08321380615234	-28864.080234527588	31	0.038929440389294405	0.5161290322580645	0.10941828254847645
YDR228C	-1	-/-	-214.09958696365356	-27875.00817489624	31	0.038834951456310676	0.5161290322580645	0.10969529085872576
YGL063W	-1	-/+	-214.1461958885193	-28627.870085716248	31	0.0387409200968523	0.5161290322580645	0.10997229916897507
YKL099C	-1	-/-	-214.1719250679016	-28526.045246839523	31	0.03864734299516908	0.5161290322580645	0.11024930747922437
YDL088C	-1	-/-	-214.17935514450073	-27132.65304327011	31	0.03855421686746988	0.5161290322580645	0.11052631578947368
YBL088C	-1	-/-	-214.18604850769043	-26975.82361459732	31	0.038461538461538464	0.5161290322580645	0.11080332409972299
YNL267W	-1	-/-	-214.25745916366577	-27093.349890708923	31	0.03836930455635491	0.5161290322580645	0.1110803324099723
YMR227C	-1	-/-	-214.28088855743408	-28302.23250579834	31	0.03827751196172249	0.5161290322580645	0.1113573407202216
YER099C	0	0/-	-214.30048990249634	-45859.04344570637	124	0.03827751196172249	0.5161290322580645	0.1113573407202216
YGR091W	-1	-/-	-214.327730178833	-27867.03507041931	31	0.03818615751789976	0.5161290322580645	0.11163434903047091
YJR075W	0	0/-	-214.36070048809052	-46751.76378262043	124	0.03818615751789976	0.5161290322580645	0.11163434903047091
YDL102W	-1	-/-	-214.36902713775635	-28770.315898895264	31	0.0380952380952381	0.5161290322580645	0.11191135734072022
YOR098C	-1	-/-	-214.3706455230713	-28590.976999282837	31	0.03800475059382423	0.5161290322580645	0.11218836565096953
YDR416W	-1	-/-	-214.44112300872803	-29987.930079460144	31	0.037914691943127965	0.5161290322580645	0.11246537396121883
YPL237W	-1	-/-	-214.45875644683838	-29390.341794013977	31	0.037825059101654845	0.5161290322580645	0.11274238227146814
YER002W	-1	-/-	-214.48260879516602	-28629.52900314331	31	0.03773584905660377	0.5161290322580645	0.11301939058171745
YCR066W	-1	-/-	-214.51436042785645	-28341.367923259735	31	0.03764705882352941	0.5161290322580645	0.11329639889196676
YNL108C	0	0/0	-214.52223825454712	-46957.67349392176	124	0.03764705882352941	0.5161290322580645	0.11329639889196676
YOR229W	-1	-/-	-214.56812524795532	-29566.966644763947	31	0.03755868544600939	0.5161290322580645	0.11357340720221606
YLR106C	-1	-/-	-214.6804780960083	-28579.8935918808	31	0.03747072599531616	0.5161290322580645	0.11385041551246537
YOR101W	0	0/-	-214.7409963607788	-48895.834346830845	124	0.03747072599531616	0.5161290322580645	0.11385041551246537
YKR081C	-1	-/-	-214.77747583389282	-30332.482525348663	31	0.037383177570093455	0.5161290322580645	0.11412742382271468
YNL216W	-1	-/-	-214.8350567817688	-29217.00803565979	31	0.037296037296037296	0.5161290322580645	0.11440443213296399
YDL092W	-1	-/-	-214.86883354187012	-27735.024031162262	31	0.037209302325581395	0.5161290322580645	0.1146814404432133
YOR353C	-1	-/-	-214.88432216644287	-29005.402118206024	31	0.037122969837587005	0.5161290322580645	0.1149584487534626
YOR337W	0	0/-	-214.9032016992569	-46654.442856669426	124	0.037122969837587005	0.5161290322580645	0.1149584487534626
YPR010C	-1	-/-	-214.91294193267822	-30266.952192783356	31	0.037037037037037035	0.5161290322580645	0.11523545706371191
YGR262C	-1	-/+	-214.9167995452881	-29091.10457754135	31	0.03695150115473441	0.5161290322580645	0.11551246537396122
YJL061W	-1	-/-	-214.93600511550903	-27749.04097366333	31	0.03686635944700461	0.5161290322580645	0.11578947368421053
YPR073C	-1	-/-	-214.99263525009155	-28658.610129356384	31	0.0367816091954023	0.5161290322580645	0.11606648199445983
YFR038W	0	0/-	-215.01132714748383	-49282.354149997234	124	0.0367816091954023	0.5161290322580645	0.11606648199445983
YER109C	-1	-/-	-215.0319356918335	-27099.949012756348	31	0.03669724770642202	0.5161290322580645	0.11634349030470914
YDR472W	-1	-/-	-215.03589630126953	-26663.9875330925	31	0.036613272311212815	0.5161290322580645	0.11662049861495845
YPR135W	-1	-/-	-215.05870723724365	-28789.93641757965	31	0.0365296803652968	0.5161290322580645	0.11689750692520776
YCR093W	-1	-/-	-215.06682062149048	-27342.23005914688	31	0.03644646924829157	0.5161290322580645	0.11717451523545706
YPL263C	0	0/0	-215.07150983810425	-48834.08902788162	124	0.03644646924829157	0.5161290322580645	0.11717451523545706
YDR120C	-1	-/+	-215.07859992980957	-30084.15295600891	31	0.03636363636363636	0.5161290322580645	0.11745152354570637
YPL030W	0	0/+	-215.1473525762558	-49046.273122131824	124	0.03636363636363636	0.5161290322580645	0.11745152354570637
YGR024C	-1	-/+	-215.18829011917114	-28579.146540164948	31	0.036281179138321996	0.5161290322580645	0.11772853185595568
YML113W	-1	-/-	-215.1886281967163	-30116.35097026825	31	0.03619909502262444	0.5161290322580645	0.11800554016620499
YNL124W	0	0/-	-215.19133472442627	-48375.48318463564	124	0.03619909502262444	0.5161290322580645	0.11800554016620499
YML023C	-1	-/-	-215.2297477722168	-28604.008419036865	31	0.03611738148984198	0.5161290322580645	0.1182825484764543
YHR034C	-1	-/-	-215.28015804290771	-29988.150361537933	31	0.036036036036036036	0.5161290322580645	0.1185595567867036
YLL011W	-1	-/-	-215.3233118057251	-30243.38728618622	31	0.035955056179775284	0.5161290322580645	0.11883656509695291
YGR058W	0	0/-	-215.3486145734787	-46777.468670487404	124	0.035955056179775284	0.5161290322580645	0.11883656509695291
YDR167W	-1	-/-	-215.35317754745483	-26916.488986492157	31	0.03587443946188341	0.5161290322580645	0.11911357340720222
YNL222W	-1	-/-	-215.38048696517944	-28562.98620557785	31	0.035794183445190156	0.5161290322580645	0.11939058171745152
YLR021W	0	0/-	-215.48404395580292	-48389.71648943424	124	0.035794183445190156	0.5161290322580645	0.11939058171745152
YBR248C	0	0/0	-215.52218532562256	-46196.09047871828	124	0.035794183445190156	0.5161290322580645	0.11939058171745152
YGL071W	-1	-/-	-215.5647735595703	-28725.695672035217	31	0.03571428571428571	0.5161290322580645	0.11966759002770083
YGL169W	-1	-/+	-215.56827545166016	-28558.86217689514	31	0.035634743875278395	0.5161290322580645	0.11994459833795014
YPR189W	-1	-/-	-215.56862354278564	-28909.21849822998	31	0.035555555555555556	0.5161290322580645	0.12022160664819945
YGR280C	-1	-/-	-215.58478593826294	-29690.91333580017	31	0.03547671840354767	0.5161290322580645	0.12049861495844875
YGL232W	-1	-/+	-215.6133327484131	-28289.249793052673	31	0.035398230088495575	0.5161290322580645	0.12077562326869806
YPL227C	-1	-/-	-215.6295166015625	-28826.30517578125	31	0.03532008830022075	0.5161290322580645	0.12105263157894737
YFL025C	-1	-/-	-215.6375150680542	-28160.983234405518	31	0.03524229074889868	0.5161290322580645	0.12132963988919668
YPL273W	0	0/-	-215.77116775512695	-48290.03025269508	124	0.03524229074889868	0.5161290322580645	0.12132963988919668
YBR131W	-1	-/-	-215.8219747543335	-27793.621187210083	31	0.035164835164835165	0.5161290322580645	0.12160664819944599
YIR010W	-1	-/-	-215.84353351593018	-28528.98207473755	31	0.03508771929824561	0.5161290322580645	0.12188365650969529
YHL014C	0	0/0	-215.88103234767914	-47112.29456663132	124	0.03508771929824561	0.5161290322580645	0.12188365650969529
YOL149W	-1	-/-	-215.9197654724121	-28616.96380996704	31	0.0350109409190372	0.5161290322580645	0.1221606648199446
YML074C	-1	-/-	-215.93682765960693	-30754.537660121918	31	0.034934497816593885	0.5161290322580645	0.12243767313019391
YGL144C	-1	-/-	-215.96237325668335	-28159.13618040085	31	0.034858387799564274	0.5161290322580645	0.12271468144044322
YJR057W	-1	-/-	-215.96788358688354	-28826.356516838074	31	0.034782608695652174	0.5161290322580645	0.12299168975069252
YIL149C	-1	-/-	-215.982590675354	-30513.627598762512	31	0.03470715835140998	0.5161290322580645	0.12326869806094183
YJL006C	-1	-/-	-215.98912525177002	-29323.275807380676	31	0.03463203463203463	0.5161290322580645	0.12354570637119114
YNL262W	-1	-/-	-216.0063180923462	-30024.77667737007	31	0.03455723542116631	0.5161290322580645	0.12382271468144045
YDR045C	-1	-/+	-216.08622217178345	-28090.340341091156	31	0.034482758620689655	0.5161290322580645	0.12409972299168975
YBR143C	-1	-/-	-216.11624813079834	-28702.62169122696	31	0.034408602150537634	0.5161290322580645	0.12437673130193906
YJL008C	-1	-/-	-216.1271595954895	-28461.562298297882	31	0.034334763948497854	0.5161290322580645	0.12465373961218837
YKR062W	-1	-/-	-216.1627459526062	-28888.53205013275	31	0.034261241970021415	0.5161290322580645	0.12493074792243768
YHR163W	-1	-/0	-216.22321939468384	-29827.740251541138	31	0.03418803418803419	0.5161290322580645	0.12520775623268698
YKL074C	-1	-/-	-216.22832679748535	-29357.992064476013	31	0.03411513859275053	0.5161290322580645	0.12548476454293628
YGL113W	-1	-/-	-216.26337242126465	-28526.666578292847	31	0.03404255319148936	0.5161290322580645	0.1257617728531856
YNL308C	0	0/-	-216.28826129436493	-48335.40673208237	124	0.03404255319148936	0.5161290322580645	0.1257617728531856
YFR037C	-1	-/-	-216.3012399673462	-27854.005370140076	31	0.03397027600849257	0.5161290322580645	0.1260387811634349
YDL175C	-1	-/+	-216.34661626815796	-29722.79037475586	31	0.03389830508474576	0.5161290322580645	0.12631578947368421
YDR404C	-1	-/-	-216.3775177001953	-28401.333183288574	31	0.03382663847780127	0.5161290322580645	0.1265927977839335
YDR138W	-1	-/-	-216.38049983978271	-28294.662218093872	31	0.03375527426160337	0.5161290322580645	0.12686980609418283
YBL024W	-1	-/+	-216.41009616851807	-30756.468746185303	31	0.03368421052631579	0.5161290322580645	0.12714681440443212
YKL125W	-1	-/-	-216.4655704498291	-27920.835938453674	31	0.03361344537815126	0.5161290322580645	0.12742382271468145
YDL030W	-1	-/-	-216.54133796691895	-29415.33877182007	31	0.033542976939203356	0.5161290322580645	0.12770083102493074
YNR011C	-1	-/-	-216.54179906845093	-28245.454329013824	31	0.03347280334728033	0.5161290322580645	0.12797783933518006
YMR213W	-1	-/-	-216.55367279052734	-30310.078866958618	31	0.033402922755741124	0.5161290322580645	0.12825484764542935
YDL051W	1	+/+	-216.56272220611572	-30935.306926727295	30	0.035416666666666666	0.5483870967741935	0.12825484764542935
YMR301C	-1	-/-	-216.59891986846924	-28531.721497535706	31	0.035343035343035345	0.5483870967741935	0.12853185595567868
YOL010W	-1	-/-	-216.60367393493652	-29946.601071357727	31	0.035269709543568464	0.5483870967741935	0.12880886426592797
YOR201C	-1	-/-	-216.60697078704834	-27729.242436408997	31	0.035196687370600416	0.5483870967741935	0.1290858725761773
YCR020C-A	-1	-/-	-216.63745403289795	-28366.43588733673	31	0.03512396694214876	0.5483870967741935	0.12936288088642658
YPR163C	-1	-/-	-216.63823747634888	-30471.95349597931	31	0.03505154639175258	0.5483870967741935	0.1296398891966759
YOL146W	-1	-/-	-216.6460371017456	-29703.777505159378	31	0.03497942386831276	0.5483870967741935	0.1299168975069252
YGR083C	-1	-/-	-216.67951440811157	-28664.517379760742	31	0.03490759753593429	0.5483870967741935	0.13019390581717452
YLR071C	-1	-/-	-216.7001371383667	-27960.77832841873	31	0.03483606557377049	0.5483870967741935	0.13047091412742381
YGR134W	-1	-/-	-216.7054567337036	-28323.36171388626	31	0.034764826175869123	0.5483870967741935	0.13074792243767314
YFR013W	-1	-/-	-216.72021627426147	-27835.514142036438	31	0.03469387755102041	0.5483870967741935	0.13102493074792243
YGR198W	0	0/-	-216.72379088401794	-48551.399100124836	124	0.03469387755102041	0.5483870967741935	0.13102493074792243
YBL093C	-1	-/-	-216.7287721633911	-29050.344814300537	31	0.034623217922606926	0.5483870967741935	0.13130193905817175
YDR174W	-1	-/-	-216.73377513885498	-28771.73308467865	31	0.034552845528455285	0.5483870967741935	0.13157894736842105
YOR211C	-1	-/-	-216.73513460159302	-27320.216165542603	31	0.034482758620689655	0.5483870967741935	0.13185595567867037
YLR319C	-1	-/-	-216.73897218704224	-27775.064011096954	31	0.03441295546558704	0.5483870967741935	0.13213296398891966
YER112W	-1	-/+	-216.8092770576477	-27874.099247932434	31	0.03434343434343434	0.5483870967741935	0.13240997229916898
YEL032W	-1	-/-	-216.86331701278687	-29272.420874595642	31	0.034274193548387094	0.5483870967741935	0.13268698060941828
YDR235W	-1	-/-	-216.87135076522827	-28028.700363636017	31	0.03420523138832998	0.5483870967741935	0.1329639889196676
YNL038W	-1	-/-	-216.8913607597351	-27756.577651500702	31	0.03413654618473896	0.5483870967741935	0.1332409972299169
YPL244C	-1	-/-	-216.9791030883789	-28816.812755584717	31	0.03406813627254509	0.5483870967741935	0.1335180055401662
YDR227W	-1	-/-	-217.01864051818848	-28086.293365478516	31	0.034	0.5483870967741935	0.1337950138504155
YIL030C	-1	-/-	-217.0337152481079	-27954.5020942688	31	0.033932135728542916	0.5483870967741935	0.13407202216066483
YHR191C	-1	-/-	-217.04346132278442	-28113.44116473198	31	0.03386454183266932	0.5483870967741935	0.13434903047091412
YLR398C	-1	-/-	-217.04631423950195	-28215.32967710495	31	0.033797216699801194	0.5483870967741935	0.13462603878116344
YDR429C	-1	-/-	-217.0494031906128	-28943.25531387329	31	0.03373015873015873	0.5483870967741935	0.13490304709141274
YOR048C	-1	-/-	-217.0535249710083	-28174.675683498383	31	0.033663366336633666	0.5483870967741935	0.13518005540166206
YDR341C	-1	-/-	-217.05891704559326	-29750.13687825203	31	0.03359683794466403	0.5483870967741935	0.13545706371191135
YER007W	-1	-/-	-217.07967615127563	-29330.08632659912	31	0.03353057199211045	0.5483870967741935	0.13573407202216067
YLR008C	-1	-/-	-217.07971811294556	-29673.156571388245	31	0.03346456692913386	0.5483870967741935	0.13601108033240997
YDR101C	-1	-/-	-217.08794021606445	-29705.693833351135	31	0.03339882121807466	0.5483870967741935	0.1362880886426593
YMR283C	-1	-/+	-217.12341785430908	-28288.237363815308	31	0.03333333333333333	0.5483870967741935	0.13656509695290858
YER105C	-1	-/-	-217.14354181289673	-27249.3695435524	31	0.033268101761252444	0.5483870967741935	0.1368421052631579
YGL172W	1	+/-	-217.17183780670166	-30206.484019756317	30	0.03515625	0.5806451612903226	0.1368421052631579
YPL105C	0	0/-	-217.19820880889893	-47846.56114268303	124	0.03515625	0.5806451612903226	0.1368421052631579
YBL023C	-1	-/-	-217.22393703460693	-29642.433181762695	31	0.03508771929824561	0.5806451612903226	0.1371191135734072
YGR264C	-1	-/-	-217.2600827217102	-30058.322009563446	31	0.03501945525291829	0.5806451612903226	0.13739612188365652
YPR041W	-1	-/-	-217.2765884399414	-29445.386761665344	31	0.03495145631067961	0.5806451612903226	0.1376731301939058
YLR138W	-1	-/-	-217.29288530349731	-27485.238813877106	31	0.03488372093023256	0.5806451612903226	0.13795013850415513
YDL235C	-1	-/-	-217.31447792053223	-28001.42212677002	31	0.03481624758220503	0.5806451612903226	0.13822714681440443
YOR144C	-1	-/-	-217.35527658462524	-28915.70189166069	31	0.03474903474903475	0.5806451612903226	0.13850415512465375
YLR226W	-1	-/-	-217.37484741210938	-28020.836227416992	31	0.03468208092485549	0.5806451612903226	0.13878116343490304
YMR212C	-1	-/0	-217.37652015686035	-29388.433269500732	31	0.03461538461538462	0.5806451612903226	0.13905817174515236
YBR227C	0	0/-	-217.38991129398346	-47187.37190806866	124	0.03461538461538462	0.5806451612903226	0.13905817174515236
YBL009W	-1	-/-	-217.43206405639648	-29994.49805164337	31	0.0345489443378119	0.5806451612903226	0.13933518005540166
YHR165C	-1	-/-	-217.44070148468018	-28255.290351867676	31	0.034482758620689655	0.5806451612903226	0.13961218836565098
YOL145C	-1	-/-	-217.44157600402832	-27188.888065338135	31	0.03441682600382409	0.5806451612903226	0.13988919667590027
YER110C	-1	-/-	-217.44326162338257	-29812.17516899109	31	0.03435114503816794	0.5806451612903226	0.1401662049861496
YML006C	-1	-/-	-217.48433303833008	-28932.312044143677	31	0.03428571428571429	0.5806451612903226	0.1404432132963989
YLR222C	-1	-/-	-217.4933204650879	-30004.86367416382	31	0.034220532319391636	0.5806451612903226	0.1407202216066482
YPL226W	0	0/-	-217.53938698768616	-48860.496188640594	124	0.034220532319391636	0.5806451612903226	0.1407202216066482
YMR128W	-1	-/-	-217.5402364730835	-29366.021586418152	31	0.03415559772296015	0.5806451612903226	0.1409972299168975
YIR008C	-1	-/-	-217.561363697052	-29577.660046577454	31	0.03409090909090909	0.5806451612903226	0.14127423822714683
YGL139W	0	0/-	-217.56912350654602	-48045.042100429535	124	0.03409090909090909	0.5806451612903226	0.14127423822714683
YMR312W	-1	-/+	-217.59415674209595	-28144.129239559174	31	0.034026465028355386	0.5806451612903226	0.14155124653739612
YML046W	-1	-/-	-217.5958957672119	-28245.54927778244	31	0.033962264150943396	0.5806451612903226	0.14182825484764544
YLR145W	-1	-/-	-217.6003556251526	-27264.20468378067	31	0.03389830508474576	0.5806451612903226	0.14210526315789473
YHR133C	-1	-/-	-217.61009645462036	-29847.801706552505	31	0.03383458646616541	0.5806451612903226	0.14238227146814406
YPR055W	-1	-/-	-217.67025470733643	-27553.71527004242	31	0.03377110694183865	0.5806451612903226	0.14265927977839335
YER019C-A	-1	-/-	-217.69548320770264	-27770.594908714294	31	0.033707865168539325	0.5806451612903226	0.14293628808864267
YML064C	-1	-/-	-217.71251106262207	-29345.217762231827	31	0.03364485981308411	0.5806451612903226	0.14321329639889196
YBL057C	-1	-/-	-217.72340726852417	-30478.6110394001	31	0.033582089552238806	0.5806451612903226	0.1434903047091413
YCR095C	0	0/0	-217.72604894638062	-48435.547597289085	124	0.033582089552238806	0.5806451612903226	0.1434903047091413
YMR268C	-1	-/-	-217.75999641418457	-29273.93692946434	31	0.0335195530726257	0.5806451612903226	0.14376731301939058
YHR107C	-1	-/-	-217.77613019943237	-27697.2498421669	31	0.03345724907063197	0.5806451612903226	0.1440443213296399
YFR048W	-1	-/-	-217.8030948638916	-29101.170914649963	31	0.03339517625231911	0.5806451612903226	0.1443213296398892
YPL241C	-1	-/-	-217.82752466201782	-29823.990216732025	31	0.03333333333333333	0.5806451612903226	0.14459833795013852
YLR452C	-1	-/-	-217.83776473999023	-28712.380102157593	31	0.033271719038817	0.5806451612903226	0.1448753462603878
YBR049C	-1	-/-	-217.85802268981934	-28222.506980895996	31	0.033210332103321034	0.5806451612903226	0.14515235457063713
YOR171C	-1	-/-	-217.8587727546692	-27589.261456012726	31	0.03314917127071823	0.5806451612903226	0.14542936288088643
YLR292C	-1	-/-	-217.86545705795288	-29646.028869628906	31	0.03308823529411765	0.5806451612903226	0.14570637119113575
YOL006C	-1	-/-	-217.91971015930176	-28510.809823989868	31	0.03302752293577982	0.5806451612903226	0.14598337950138504
YOR091W	0	0/-	-217.95104253292084	-49510.56564515829	124	0.03302752293577982	0.5806451612903226	0.14598337950138504
YLR009W	-1	-/-	-217.9841332435608	-30150.126062870026	31	0.03296703296703297	0.5806451612903226	0.14626038781163436
YBR252W	0	0/-	-217.99642378091812	-48687.560643970966	124	0.03296703296703297	0.5806451612903226	0.14626038781163436
YNL166C	-1	-/-	-217.99883031845093	-29191.937757968903	31	0.03290676416819013	0.5806451612903226	0.14653739612188366
YMR228W	0	0/-	-218.0092726945877	-47240.82614147663	124	0.03290676416819013	0.5806451612903226	0.14653739612188366
YPL139C	-1	-/-	-218.0093994140625	-29663.776799201965	31	0.032846715328467155	0.5806451612903226	0.14681440443213298
YJL011C	-1	-/-	-218.0123906135559	-28266.57189321518	31	0.03278688524590164	0.5806451612903226	0.14709141274238227
YOL080C	-1	-/-	-218.04986000061035	-30536.51150417328	31	0.03272727272727273	0.5806451612903226	0.14736842105263157
YIL009C-A	-1	-/-	-218.05664920806885	-27489.135780334473	31	0.032667876588021776	0.5806451612903226	0.1476454293628809
YGL119W	-1	-/0	-218.05992650985718	-27515.596252918243	31	0.03260869565217391	0.5806451612903226	0.14792243767313018
YOL066C	-1	-/+	-218.12108039855957	-28884.25842475891	31	0.0325497287522604	0.5806451612903226	0.1481994459833795
YKL005C	-1	-/-	-218.12681913375854	-29799.446096420288	31	0.032490974729241874	0.5806451612903226	0.1484764542936288
YOR196C	0	0/-	-218.1914005279541	-47804.94941341877	124	0.032490974729241874	0.5806451612903226	0.1484764542936288
YFR002W	-1	-/-	-218.19685411453247	-27730.59814786911	31	0.032432432432432434	0.5806451612903226	0.14875346260387812
YCR035C	-1	-/-	-218.28931617736816	-28319.044548988342	31	0.03237410071942446	0.5806451612903226	0.1490304709141274
YML060W	-1	-/-	-218.30160808563232	-30094.69876766205	31	0.03231597845601436	0.5806451612903226	0.14930747922437673
YBR079C	-1	-/-	-218.30737209320068	-29821.57654094696	31	0.03225806451612903	0.5806451612903226	0.14958448753462603
YMR132C	0	0/0	-218.31237864494324	-47075.908253610134	124	0.03225806451612903	0.5806451612903226	0.14958448753462603
YLR272C	-1	-/-	-218.31427097320557	-29718.089015960693	31	0.03220035778175313	0.5806451612903226	0.14986149584487535
YLR244C	0	0/-	-218.3150576353073	-48118.83555781841	124	0.03220035778175313	0.5806451612903226	0.14986149584487535
YBL014C	-1	-/-	-218.33336973190308	-28176.259504318237	31	0.03214285714285714	0.5806451612903226	0.15013850415512464
YBL046W	-1	-/-	-218.3357973098755	-29776.491106033325	31	0.03208556149732621	0.5806451612903226	0.15041551246537396
YKR026C	-1	-/-	-218.34425926208496	-28623.903886795044	31	0.03202846975088968	0.5806451612903226	0.15069252077562326
YCR060W	-1	-/-	-218.35336589813232	-29008.478150367737	31	0.03197158081705151	0.5806451612903226	0.15096952908587258
YPR046W	-1	-/-	-218.37309217453003	-29546.882766008377	31	0.031914893617021274	0.5806451612903226	0.15124653739612187
YMR033W	-1	-/-	-218.38411140441895	-29273.074004650116	31	0.03185840707964602	0.5806451612903226	0.1515235457063712
YPL050C	-1	-/-	-218.38544464111328	-30204.012960910797	31	0.03180212014134275	0.5806451612903226	0.1518005540166205
YDR441C	0	0/-	-218.4381843805313	-47513.37027460337	124	0.03180212014134275	0.5806451612903226	0.1518005540166205
YMR233W	0	0/-	-218.47320997714996	-47765.186453163624	124	0.03180212014134275	0.5806451612903226	0.1518005540166205
YOL144W	-1	-/-	-218.48030471801758	-28615.186260700226	31	0.031746031746031744	0.5806451612903226	0.1520775623268698
YHR134W	0	0/-	-218.5341318845749	-48237.48046338558	124	0.031746031746031744	0.5806451612903226	0.1520775623268698
YGL210W	-1	-/-	-218.54741287231445	-29608.096977233887	31	0.03169014084507042	0.5806451612903226	0.1523545706371191
YEL051W	-1	-/-	-218.56942224502563	-28899.104531764984	31	0.03163444639718805	0.5806451612903226	0.15263157894736842
YKR048C	-1	-/-	-218.59943914413452	-27503.439565181732	31	0.031578947368421054	0.5806451612903226	0.15290858725761772
YCR054C	0	0/0	-218.63483321666718	-47149.13302028179	124	0.031578947368421054	0.5806451612903226	0.15290858725761772
YER172C	-1	-/-	-218.70448875427246	-27493.092589378357	31	0.03152364273204904	0.5806451612903226	0.15318559556786704
YOR217W	-1	-/-	-218.75594806671143	-28304.214154720306	31	0.03146853146853147	0.5806451612903226	0.15346260387811633
YLL036C	-1	-/-	-218.7683024406433	-28216.07717370987	31	0.031413612565445025	0.5806451612903226	0.15373961218836565
YGR271W	0	0/-	-218.87956392765045	-48031.21630644798	124	0.031413612565445025	0.5806451612903226	0.15373961218836565
YDR288W	-1	-/-	-218.9280333518982	-28123.31034564972	31	0.0313588850174216	0.5806451612903226	0.15401662049861495
YDL042C	-1	-/-	-218.9290475845337	-28817.81382894516	31	0.03130434782608696	0.5806451612903226	0.15429362880886427
YHR089C	-1	-/-	-218.95840787887573	-30476.058813095093	31	0.03125	0.5806451612903226	0.15457063711911356
YBR022W	1	+/+	-218.98844528198242	-28883.282747268677	30	0.03292894280762565	0.6129032258064516	0.15457063711911356
YIL130W	0	0/-	-218.9885060787201	-47754.161069989204	124	0.03292894280762565	0.6129032258064516	0.15457063711911356
YJR144W	-1	-/-	-219.03184270858765	-29348.404802322388	31	0.0328719723183391	0.6129032258064516	0.15484764542936288
YNL147W	-1	-/+	-219.04091548919678	-27907.400163173676	31	0.03281519861830743	0.6129032258064516	0.15512465373961218
YCR094W	-1	-/-	-219.049654006958	-27952.886157512665	31	0.032758620689655175	0.6129032258064516	0.1554016620498615
YDR303C	-1	-/-	-219.0956735610962	-28066.51464700699	31	0.03270223752151463	0.6129032258064516	0.1556786703601108
YNL132W	0	0/+	-219.1038637161255	-48935.0909999609	124	0.03270223752151463	0.6129032258064516	0.1556786703601108
YER087C-B	-1	-/-	-219.14460229873657	-28695.36550474167	31	0.03264604810996564	0.6129032258064516	0.15595567867036012
YOL138C	-1	-/-	-219.16056299209595	-27829.463198184967	31	0.032590051457975985	0.6129032258064516	0.1562326869806094
YIL003W	0	0/+	-219.18662345409393	-46498.77185600996	124	0.032590051457975985	0.6129032258064516	0.1562326869806094
YAR008W	1	+/+	-219.25406169891357	-30370.786885261536	30	0.03424657534246575	0.6451612903225806	0.1562326869806094
YGL151W	-1	-/-	-219.29685640335083	-27370.629949092865	31	0.03418803418803419	0.6451612903225806	0.15650969529085873
YBL018C	1	+/+	-219.353928565979	-27693.45366191864	30	0.03583617747440273	0.6774193548387096	0.15650969529085873
YBR091C	-1	-/-	-219.363507270813	-28120.289037704468	31	0.03577512776831346	0.6774193548387096	0.15678670360110802
YMR183C	-1	-/-	-219.4331750869751	-29219.958139181137	31	0.03571428571428571	0.6774193548387096	0.15706371191135735
YNL298W	-1	-/-	-219.46452140808105	-31001.685815811157	31	0.035653650254668934	0.6774193548387096	0.15734072022160664
YDR172W	-1	-/-	-219.46957635879517	-28584.812521457672	31	0.03559322033898305	0.6774193548387096	0.15761772853185596
YDL217C	-1	-/-	-219.49263095855713	-27395.042856693268	31	0.03553299492385787	0.6774193548387096	0.15789473684210525
YPR017C	-1	-/-	-219.5248246192932	-27823.23817539215	31	0.03547297297297297	0.6774193548387096	0.15817174515235458
YGL238W	-1	-/-	-219.6460657119751	-29110.541639328003	31	0.03541315345699832	0.6774193548387096	0.15844875346260387
YPL145C	-1	-/-	-219.67606735229492	-28876.147631168365	31	0.03535353535353535	0.6774193548387096	0.1587257617728532
YKL120W	-1	-/-	-219.6833701133728	-28812.10524225235	31	0.03529411764705882	0.6774193548387096	0.15900277008310248
YPL012W	-1	-/-	-219.70271015167236	-30213.116406440735	31	0.03523489932885906	0.6774193548387096	0.1592797783933518
YHR120W	-1	-/-	-219.70678424835205	-28399.37025117874	31	0.035175879396984924	0.6774193548387096	0.1595567867036011
YML121W	-1	-/-	-219.71574926376343	-28194.84137248993	31	0.03511705685618729	0.6774193548387096	0.15983379501385042
YGL122C	-1	-/-	-219.74759769439697	-28317.429935455322	31	0.035058430717863104	0.6774193548387096	0.16011080332409972
YLL038C	-1	-/-	-219.7515687942505	-27373.854831695557	31	0.035	0.6774193548387096	0.16038781163434904
YKR022C	-1	-/-	-219.789381980896	-28545.605555534363	31	0.03494176372712146	0.6774193548387096	0.16066481994459833
YIL027C	0	0/-	-219.82124483585358	-47981.039017260075	124	0.03494176372712146	0.6774193548387096	0.16066481994459833
YDR457W	-1	-/-	-219.8213610649109	-27711.53586435318	31	0.03488372093023256	0.6774193548387096	0.16094182825484765
YOR079C	-1	-/-	-219.84792804718018	-29291.7309923172	31	0.03482587064676617	0.6774193548387096	0.16121883656509695
YPR072W	-1	-/-	-219.86805725097656	-28372.974140167236	31	0.0347682119205298	0.6774193548387096	0.16149584487534627
YML062C	-1	-/-	-219.86833572387695	-28546.947304725647	31	0.03471074380165289	0.6774193548387096	0.16177285318559556
YMR185W	0	0/0	-219.89367270469666	-45281.76440453529	124	0.03471074380165289	0.6774193548387096	0.16177285318559556
YPL047W	-1	-/-	-219.93127012252808	-27239.793244838715	31	0.034653465346534656	0.6774193548387096	0.16204986149584488
YML076C	-1	-/-	-219.93229341506958	-29247.620274543762	31	0.03459637561779242	0.6774193548387096	0.16232686980609418
YPL038W	0	0/-	-219.93783938884735	-47952.67621874809	124	0.03459637561779242	0.6774193548387096	0.16232686980609418
YDL098C	-1	-/-	-219.96531772613525	-27669.66374874115	31	0.03453947368421053	0.6774193548387096	0.1626038781163435
YMR146C	-1	-/-	-219.99171590805054	-29943.58015203476	31	0.034482758620689655	0.6774193548387096	0.1628808864265928
YMR270C	-1	-/-	-220.02471733093262	-27619.053469657898	31	0.03442622950819672	0.6774193548387096	0.1631578947368421
YML098W	-1	-/-	-220.02662467956543	-28559.362014770508	31	0.03436988543371522	0.6774193548387096	0.1634349030470914
YCR072C	-1	-/-	-220.0368595123291	-30238.81115627289	31	0.03431372549019608	0.6774193548387096	0.16371191135734073
YOR307C	-1	-/-	-220.04270315170288	-26994.798851966858	31	0.03425774877650897	0.6774193548387096	0.16398891966759002
YJL058C	-1	-/-	-220.0821032524109	-28967.37491416931	31	0.03420195439739414	0.6774193548387096	0.16426592797783934
YFL034C-B	-1	-/-	-220.09686613082886	-28272.699423789978	31	0.03414634146341464	0.6774193548387096	0.16454293628808864
YER138C	-1	-/-	-220.11261987686157	-26847.807097911835	31	0.03409090909090909	0.6774193548387096	0.16481994459833796
YJR055W	-1	-/-	-220.1481213569641	-29832.163271427155	31	0.03403565640194489	0.6774193548387096	0.16509695290858725
YPL074W	0	0/0	-220.15991938114166	-49155.17876249552	124	0.03403565640194489	0.6774193548387096	0.16509695290858725
YOL045W	-1	-/-	-220.1958703994751	-29348.633638381958	31	0.03398058252427184	0.6774193548387096	0.16537396121883657
YOR241W	-1	-/0	-220.23215436935425	-30072.588292598724	31	0.033925686591276254	0.6774193548387096	0.16565096952908587
YHL011C	-1	-/-	-220.25287914276123	-29038.442409992218	31	0.03387096774193549	0.6774193548387096	0.1659279778393352
YKR064W	0	0/-	-220.25619959831238	-47270.0357735157	124	0.03387096774193549	0.6774193548387096	0.1659279778393352
YDR260C	-1	-/-	-220.2680926322937	-28046.047788619995	31	0.033816425120772944	0.6774193548387096	0.16620498614958448
YER025W	-1	-/-	-220.2926959991455	-29618.09543132782	31	0.03376205787781351	0.6774193548387096	0.1664819944598338
YGR075C	-1	-/-	-220.33246326446533	-27749.071984291077	31	0.033707865168539325	0.6774193548387096	0.1667590027700831
YOR253W	-1	-/-	-220.35852241516113	-28683.640278816223	31	0.03365384615384615	0.6774193548387096	0.16703601108033242
YDR496C	0	0/-	-220.3614617586136	-48995.26707690954	124	0.03365384615384615	0.6774193548387096	0.16703601108033242
YMR168C	-1	-/-	-220.3991298675537	-29223.09114909172	31	0.0336	0.6774193548387096	0.1673130193905817
YOR207C	-1	-/-	-220.42726755142212	-28987.477387428284	31	0.03354632587859425	0.6774193548387096	0.16759002770083103
YKL057C	-1	-/-	-220.45670318603516	-29325.40121936798	31	0.03349282296650718	0.6774193548387096	0.16786703601108033
YMR061W	-1	-/-	-220.4590549468994	-28742.407168388367	31	0.03343949044585987	0.6774193548387096	0.16814404432132965
YBR163W	0	0/-	-220.46834194660187	-47928.74052810669	124	0.03343949044585987	0.6774193548387096	0.16814404432132965
YGL018C	-1	-/-	-220.4910478591919	-27548.914870738983	31	0.033386327503974564	0.6774193548387096	0.16842105263157894
YFR046C	-1	-/-	-220.5965814590454	-28961.575412750244	31	0.03333333333333333	0.6774193548387096	0.16869806094182827
YDR390C	0	0/-	-220.5995271205902	-49331.65944671631	124	0.03333333333333333	0.6774193548387096	0.16869806094182827
YLR067C	-1	-/-	-220.61490678787231	-27749.976323127747	31	0.03328050713153724	0.6774193548387096	0.16897506925207756
YBR258C	-1	-/-	-220.61874961853027	-27899.65068912506	31	0.03322784810126582	0.6774193548387096	0.16925207756232688
YGR278W	-1	-/-	-220.64283847808838	-27529.181211471558	31	0.03317535545023697	0.6774193548387096	0.16952908587257617
YHL029C	0	0/0	-220.64977478981018	-48758.236402869225	124	0.03317535545023697	0.6774193548387096	0.16952908587257617
YER174C	-1	-/-	-220.65477418899536	-27270.200999736786	31	0.033123028391167195	0.6774193548387096	0.1698060941828255
YBL061C	-1	-/-	-220.6910367012024	-28987.05632829666	31	0.03307086614173228	0.6774193548387096	0.1700831024930748
YOR327C	-1	-/-	-220.69482898712158	-29461.63071346283	31	0.0330188679245283	0.6774193548387096	0.1703601108033241
YBR095C	-1	-/-	-220.7000994682312	-28659.446595430374	31	0.03296703296703297	0.6774193548387096	0.1706371191135734
YDL225W	-1	-/-	-220.7103567123413	-28320.629683494568	31	0.032915360501567396	0.6774193548387096	0.17091412742382273
YOR106W	-1	-/-	-220.71389627456665	-29070.978887557983	31	0.03286384976525822	0.6774193548387096	0.17119113573407202
YDR364C	-1	-/-	-220.78449535369873	-29237.98566675186	31	0.0328125	0.6774193548387096	0.17146814404432134
YHR149C	0	0/-	-220.79504072666168	-48681.57705909014	124	0.0328125	0.6774193548387096	0.17146814404432134
YNL254C	0	0/0	-220.8304613828659	-48303.264170229435	124	0.0328125	0.6774193548387096	0.17146814404432134
YDL108W	-1	-/-	-220.86174964904785	-27667.767399311066	31	0.0327613104524181	0.6774193548387096	0.17174515235457063
YBR034C	-1	-/-	-220.88834857940674	-29809.58751296997	31	0.03271028037383177	0.6774193548387096	0.17202216066481996
YCR027C	-1	-/-	-220.92238426208496	-28173.527138710022	31	0.03265940902021773	0.6774193548387096	0.17229916897506925
YLR014C	-1	-/-	-220.92665243148804	-28543.05401134491	31	0.03260869565217391	0.6774193548387096	0.17257617728531857
YNR032C-A	-1	-/-	-220.935209274292	-27497.39686203003	31	0.03255813953488372	0.6774193548387096	0.17285318559556787
YLL022C	-1	-/-	-220.94413709640503	-30431.227716445923	31	0.032507739938080496	0.6774193548387096	0.1731301939058172
YJR090C	-1	-/-	-220.98896837234497	-29481.89387369156	31	0.03245749613601236	0.6774193548387096	0.17340720221606648
YHR127W	0	0/-	-221.03237116336823	-48477.2854655385	124	0.03245749613601236	0.6774193548387096	0.17340720221606648
YGR104C	-1	-/-	-221.03719425201416	-30015.413472175598	31	0.032407407407407406	0.6774193548387096	0.1736842105263158
YGR007W	-1	-/-	-221.07832145690918	-29477.45372390747	31	0.032357473035439135	0.6774193548387096	0.1739612188365651
YHR013C	-1	-/-	-221.091730594635	-28589.278222560883	31	0.03230769230769231	0.6774193548387096	0.17423822714681442
YER146W	-1	-/+	-221.09805011749268	-27806.163922786713	31	0.03225806451612903	0.6774193548387096	0.1745152354570637
YDR144C	0	0/-	-221.10069167613983	-49984.482479572296	124	0.03225806451612903	0.6774193548387096	0.1745152354570637
YLR357W	-1	-/-	-221.17663526535034	-28921.540076732635	31	0.032208588957055216	0.6774193548387096	0.17479224376731303
YDR439W	-1	-/-	-221.18092584609985	-28660.14870452881	31	0.03215926493108729	0.6774193548387096	0.17506925207756233
YNL255C	0	0/-	-221.22224152088165	-49209.18569022417	124	0.03215926493108729	0.6774193548387096	0.17506925207756233
YOL043C	-1	-/-	-221.226167678833	-28548.32315826416	31	0.03211009174311927	0.6774193548387096	0.17534626038781165
YLR403W	-1	-/-	-221.29065465927124	-27660.89751291275	31	0.03206106870229008	0.6774193548387096	0.17562326869806094
YBR017C	-1	-/-	-221.29765367507935	-27539.036558628082	31	0.03201219512195122	0.6774193548387096	0.17590027700831026
YPL125W	-1	-/0	-221.35919189453125	-28821.86418056488	31	0.0319634703196347	0.6774193548387096	0.17617728531855956
YIL035C	-1	-/-	-221.36588048934937	-29489.536377191544	31	0.031914893617021274	0.6774193548387096	0.17645429362880888
YGL195W	-1	-/-	-221.37390327453613	-28809.069708824158	31	0.03186646433990895	0.6774193548387096	0.17673130193905817
YML125C	0	0/0	-221.38085734844208	-49718.781247496605	124	0.03186646433990895	0.6774193548387096	0.17673130193905817
YHR214C-B	-1	-/-	-221.39303827285767	-26903.93775510788	31	0.031818181818181815	0.6774193548387096	0.17700831024930747
YDR159W	-1	-/-	-221.4089207649231	-27890.820949077606	31	0.03177004538577912	0.6774193548387096	0.1772853185595568
YOR191W	-1	-/-	-221.42012357711792	-29136.22634458542	31	0.03172205438066465	0.6774193548387096	0.17756232686980608
YNL087W	0	0/-	-221.44252383708954	-47386.65699779987	124	0.03172205438066465	0.6774193548387096	0.17756232686980608
YHR031C	-1	-/-	-221.47596645355225	-30302.737070083618	31	0.03167420814479638	0.6774193548387096	0.1778393351800554
YGR185C	-1	-/-	-221.48216485977173	-30034.581451416016	31	0.03162650602409638	0.6774193548387096	0.1781163434903047
YFL047W	0	0/-	-221.48722124099731	-48249.55679965019	124	0.03162650602409638	0.6774193548387096	0.1781163434903047
YPR144C	-1	-/-	-221.49965476989746	-30152.829746246338	31	0.031578947368421054	0.6774193548387096	0.17839335180055402
YML016C	-1	-/-	-221.51861715316772	-27289.561923503876	31	0.03153153153153153	0.6774193548387096	0.1786703601108033
YHR039C-A	-1	-/-	-221.58840036392212	-27132.983290672302	31	0.031484257871064465	0.6774193548387096	0.17894736842105263
YOR262W	0	0/-	-221.60488843917847	-45788.22965276241	124	0.031484257871064465	0.6774193548387096	0.17894736842105263
YJL207C	-1	-/-	-221.61660766601562	-27561.63954591751	31	0.03143712574850299	0.6774193548387096	0.17922437673130193
YCR077C	-1	-/-	-221.643301486969	-27279.91821861267	31	0.03139013452914798	0.6774193548387096	0.17950138504155125
YML127W	-1	-/-	-221.6852798461914	-28356.54966545105	31	0.03134328358208955	0.6774193548387096	0.17977839335180054
YNL056W	0	0/-	-221.69466364383698	-46911.914794147015	124	0.03134328358208955	0.6774193548387096	0.17977839335180054
YKL028W	-1	-/-	-221.70405197143555	-29203.374719142914	31	0.03129657228017884	0.6774193548387096	0.18005540166204986
YER016W	-1	-/-	-221.71085834503174	-28181.221436023712	31	0.03125	0.6774193548387096	0.18033240997229916
YBR288C	-1	-/-	-221.7111053466797	-28712.632630348206	31	0.031203566121842496	0.6774193548387096	0.18060941828254848
YML081W	0	0/-	-221.75734448432922	-46244.628326296806	124	0.031203566121842496	0.6774193548387096	0.18060941828254848
YOR046C	-1	-/-	-221.78949642181396	-29638.246280670166	31	0.03115727002967359	0.6774193548387096	0.18088642659279777
YMR236W	-1	-/-	-221.7921280860901	-29814.66228532791	31	0.03111111111111111	0.6774193548387096	0.1811634349030471
YIL145C	0	0/-	-221.81101202964783	-47204.34451055527	124	0.03111111111111111	0.6774193548387096	0.1811634349030471
YOL061W	-1	-/-	-221.8394055366516	-28358.495609760284	31	0.03106508875739645	0.6774193548387096	0.1814404432132964
YBR156C	-1	-/-	-221.87640953063965	-29263.024620056152	31	0.0310192023633678	0.6774193548387096	0.1817174515235457
YER155C	-1	-/-	-221.912193775177	-30099.66490650177	31	0.030973451327433628	0.6774193548387096	0.181994459833795
YMR266W	-1	-/-	-221.92193746566772	-27412.122778892517	31	0.030927835051546393	0.6774193548387096	0.18227146814404432
YDR071C	-1	-/-	-221.93871879577637	-29333.424189567566	31	0.030882352941176472	0.6774193548387096	0.18254847645429362
YML039W	-1	-/-	-221.98142099380493	-27034.648588180542	31	0.030837004405286344	0.6774193548387096	0.18282548476454294
YHR121W	0	0/0	-222.02854561805725	-48156.4715256691	124	0.030837004405286344	0.6774193548387096	0.18282548476454294
YPL065W	-1	-/-	-222.04207038879395	-28062.673907756805	31	0.030791788856304986	0.6774193548387096	0.18310249307479223
YPR137W	-1	-/-	-222.06121349334717	-31081.931802749634	31	0.03074670571010249	0.6774193548387096	0.18337950138504155
YNL238W	0	0/-	-222.06241250038147	-47528.998875141144	124	0.03074670571010249	0.6774193548387096	0.18337950138504155
YLR268W	-1	-/-	-222.07823753356934	-30296.559178352356	31	0.03070175438596491	0.6774193548387096	0.18365650969529085
YJL110C	-1	-/-	-222.1083002090454	-27616.36563014984	31	0.030656934306569343	0.6774193548387096	0.18393351800554017
YJL065C	-1	-/-	-222.12193870544434	-27849.355605602264	31	0.030612244897959183	0.6774193548387096	0.18421052631578946
YOR276W	0	0/-	-222.146608710289	-48926.56666481495	124	0.030612244897959183	0.6774193548387096	0.18421052631578946
YFL046W	0	0/-	-222.1514344215393	-48346.58778321743	124	0.030612244897959183	0.6774193548387096	0.18421052631578946
YKR092C	0	0/0	-222.17849254608154	-49096.63053929806	124	0.030612244897959183	0.6774193548387096	0.18421052631578946
YOL128C	-1	-/-	-222.1955647468567	-28319.580277442932	31	0.03056768558951965	0.6774193548387096	0.18448753462603878
YGL097W	-1	-/-	-222.22340297698975	-29187.852473258972	31	0.030523255813953487	0.6774193548387096	0.18476454293628808
YEL022W	-1	-/-	-222.2288417816162	-28330.915495872498	31	0.030478955007256895	0.6774193548387096	0.1850415512465374
YJL039C	-1	-/-	-222.25728845596313	-29101.3785943985	31	0.030434782608695653	0.6774193548387096	0.1853185595567867
YLR191W	-1	-/-	-222.2738561630249	-29900.302093029022	31	0.030390738060781478	0.6774193548387096	0.18559556786703602
YMR069W	-1	-/-	-222.27761602401733	-29237.57287788391	31	0.030346820809248554	0.6774193548387096	0.1858725761772853
YGL220W	0	0/-	-222.3053103685379	-46903.318390131	124	0.030346820809248554	0.6774193548387096	0.1858725761772853
YKL181W	0	0/-	-222.32291638851166	-49199.94291245937	124	0.030346820809248554	0.6774193548387096	0.1858725761772853
YLR020C	-1	-/-	-222.33223819732666	-28084.112220287323	31	0.030303030303030304	0.6774193548387096	0.18614958448753463
YLR451W	-1	-/-	-222.3600730895996	-28098.68880701065	31	0.03025936599423631	0.6774193548387096	0.18642659279778392
YHR079C	-1	-/-	-222.370671749115	-29743.42354273796	31	0.030215827338129497	0.6774193548387096	0.18670360110803325
YGR274C	-1	-/-	-222.38004159927368	-27374.176167488098	31	0.03017241379310345	0.6774193548387096	0.18698060941828254
YGL106W	-1	-/-	-222.40431547164917	-28147.356320381165	31	0.03012912482065997	0.6774193548387096	0.18725761772853186
YOL140W	0	0/0	-222.43358719348907	-48003.40745925903	124	0.03012912482065997	0.6774193548387096	0.18725761772853186
YCR052W	-1	-/-	-222.44239711761475	-31168.68998336792	31	0.03008595988538682	0.6774193548387096	0.18753462603878115
YJL183W	-1	-/-	-222.45198440551758	-28358.36956834793	31	0.030042918454935622	0.6774193548387096	0.18781163434903048
YFL049W	-1	-/-	-222.48233079910278	-27829.99950504303	31	0.03	0.6774193548387096	0.18808864265927977
YJL184W	-1	-/+	-222.49415159225464	-30128.442033290863	31	0.029957203994293864	0.6774193548387096	0.1883656509695291
YGL044C	-1	-/-	-222.56959104537964	-29424.309464931488	31	0.029914529914529916	0.6774193548387096	0.18864265927977839
YEL003W	-1	-/-	-222.57544326782227	-27727.36102581024	31	0.029871977240398292	0.6774193548387096	0.1889196675900277
YNL123W	-1	-/-	-222.57671356201172	-29289.636192321777	31	0.029829545454545456	0.6774193548387096	0.189196675900277
YAL036C	0	0/-	-222.57753789424896	-48744.57264268398	124	0.029829545454545456	0.6774193548387096	0.189196675900277
YHR067W	-1	-/-	-222.6331114768982	-29601.055258750916	31	0.029787234042553193	0.6774193548387096	0.18947368421052632
YJL186W	-1	-/-	-222.63333892822266	-29099.20673418045	31	0.029745042492917848	0.6774193548387096	0.18975069252077562
YPL016W	-1	-/-	-222.6604700088501	-28969.411059379578	31	0.0297029702970297	0.6774193548387096	0.19002770083102494
YGR285C	-1	-/-	-222.7000207901001	-30112.663528442383	31	0.029661016949152543	0.6774193548387096	0.19030470914127423
YLR115W	-1	-/-	-222.71226263046265	-29508.03367614746	31	0.029619181946403384	0.6774193548387096	0.19058171745152355
YDL047W	-1	-/+	-222.7238221168518	-28839.60289287567	31	0.029577464788732393	0.6774193548387096	0.19085872576177285
YPL193W	-1	-/-	-222.74021768569946	-30304.09785246849	31	0.029535864978902954	0.6774193548387096	0.19113573407202217
YNL161W	-1	-/-	-222.74967861175537	-30454.383133411407	31	0.02949438202247191	0.6774193548387096	0.19141274238227146
YGR079W	0	0/0	-222.76781344413757	-46033.09131026268	124	0.02949438202247191	0.6774193548387096	0.19141274238227146
YPR161C	-1	-/-	-222.77625846862793	-27638.2270488739	31	0.029453015427769985	0.6774193548387096	0.19168975069252078
YOR038C	-1	-/-	-222.77673530578613	-28767.689980983734	31	0.029411764705882353	0.6774193548387096	0.19196675900277008
YOL052C	0	0/-	-222.80862271785736	-47169.818940997124	124	0.029411764705882353	0.6774193548387096	0.19196675900277008
YGR218W	-1	-/-	-222.8428020477295	-27595.797253131866	31	0.02937062937062937	0.6774193548387096	0.1922437673130194
YKL112W	-1	-/-	-222.85426092147827	-28238.49963617325	31	0.029329608938547486	0.6774193548387096	0.1925207756232687
YOR026W	-1	-/-	-222.86712837219238	-29343.28762292862	31	0.029288702928870293	0.6774193548387096	0.192797783933518
YDL236W	-1	-/0	-222.89459037780762	-28610.547496318817	31	0.02924791086350975	0.6774193548387096	0.1930747922437673
YHR100C	0	0/-	-222.9696683883667	-45921.452989935875	124	0.02924791086350975	0.6774193548387096	0.1930747922437673
YLL021W	-1	-/-	-222.9824662208557	-29530.439705848694	31	0.02920723226703755	0.6774193548387096	0.19335180055401663
YOR195W	-1	-/-	-223.01784133911133	-28845.772002220154	31	0.029166666666666667	0.6774193548387096	0.19362880886426592
YHR005C	-1	-/-	-223.01891326904297	-29467.94780063629	31	0.02912621359223301	0.6774193548387096	0.19390581717451524
YNR023W	-1	-/-	-223.03347301483154	-30189.03387260437	31	0.029085872576177285	0.6774193548387096	0.19418282548476454
YBL035C	-1	-/-	-223.0778226852417	-29253.96315097809	31	0.029045643153526972	0.6774193548387096	0.19445983379501386
YNL261W	-1	-/-	-223.09521389007568	-29119.392431259155	31	0.029005524861878452	0.6774193548387096	0.19473684210526315
YPL126W	-1	-/-	-223.09957599639893	-30383.02588558197	31	0.028965517241379312	0.6774193548387096	0.19501385041551247
YNL029C	-1	-/-	-223.12542533874512	-29191.79904794693	31	0.028925619834710745	0.6774193548387096	0.19529085872576177
YLR262C-A	0	0/-	-223.1515851020813	-47595.02220225334	124	0.028925619834710745	0.6774193548387096	0.19529085872576177
YKR086W	-1	-/-	-223.16684484481812	-29461.636793613434	31	0.02888583218707015	0.6774193548387096	0.1955678670360111
YBR172C	-1	-/-	-223.17618608474731	-30385.08696603775	31	0.028846153846153848	0.6774193548387096	0.19584487534626038
YLR320W	-1	-/-	-223.20148420333862	-28507.56001329422	31	0.02880658436213992	0.6774193548387096	0.1961218836565097
YNR038W	-1	-/-	-223.21730518341064	-28951.026319503784	31	0.028767123287671233	0.6774193548387096	0.196398891966759
YER068W	-1	-/-	-223.22363328933716	-29984.938020706177	31	0.028727770177838577	0.6774193548387096	0.19667590027700832
YDL001W	0	0/-	-223.25530087947845	-47832.76469397545	124	0.028727770177838577	0.6774193548387096	0.19667590027700832
YBL005W-A	-1	-/-	-223.36116552352905	-26946.896609783173	31	0.028688524590163935	0.6774193548387096	0.1969529085872576
YNL188W	-1	-/-	-223.39088916778564	-28543.945541858673	31	0.0286493860845839	0.6774193548387096	0.19722991689750694
YMR050C	-1	-/-	-223.4053454399109	-27071.710061073303	31	0.02861035422343324	0.6774193548387096	0.19750692520775623
YGR006W	-1	-/-	-223.40584182739258	-29330.620763778687	31	0.02857142857142857	0.6774193548387096	0.19778393351800555
YBR130C	-1	-/-	-223.43990564346313	-29983.315056324005	31	0.028532608695652172	0.6774193548387096	0.19806094182825484
YBR074W	0	0/0	-223.46298575401306	-46672.02629482746	124	0.028532608695652172	0.6774193548387096	0.19806094182825484
YIL091C	0	0/-	-223.495267868042	-46269.266729712486	124	0.028532608695652172	0.6774193548387096	0.19806094182825484
YLR085C	-1	-/-	-223.49577045440674	-28273.687760829926	31	0.028493894165535955	0.6774193548387096	0.19833795013850417
YBR175W	-1	-/-	-223.50085401535034	-28467.181064128876	31	0.028455284552845527	0.6774193548387096	0.19861495844875346
YML107C	-1	-/-	-223.50227785110474	-28716.30418777466	31	0.028416779431664412	0.6774193548387096	0.19889196675900278
YDR243C	-1	-/-	-223.50389957427979	-29220.161767959595	31	0.02837837837837838	0.6774193548387096	0.19916897506925207
YGL255W	-1	-/-	-223.52558374404907	-29982.767496585846	31	0.02834008097165992	0.6774193548387096	0.1994459833795014
YDR300C	-1	-/0	-223.5671877861023	-29228.86714744568	31	0.02830188679245283	0.6774193548387096	0.1997229916897507
YJL209W	-1	-/-	-223.60906505584717	-28148.36888742447	31	0.02826379542395693	0.6774193548387096	0.2
YIR009W	-1	-/-	-223.65274810791016	-28930.73106956482	31	0.028225806451612902	0.6774193548387096	0.2002770083102493
YDR049W	0	0/-	-223.681947350502	-46247.919734835625	124	0.028225806451612902	0.6774193548387096	0.2002770083102493
YBR202W	-1	-/-	-223.72390365600586	-29626.72779893875	31	0.028187919463087248	0.6774193548387096	0.20055401662049863
YOR340C	-1	-/-	-223.72487545013428	-30929.305731773376	31	0.028150134048257374	0.6774193548387096	0.20083102493074792
YGR191W	-1	-/-	-223.7260775566101	-28226.743463993073	31	0.028112449799196786	0.6774193548387096	0.20110803324099724
YPL046C	-1	-/-	-223.7700228691101	-28712.695511341095	31	0.02807486631016043	0.6774193548387096	0.20138504155124654
YOR115C	-1	-/-	-223.776535987854	-28497.362658023834	31	0.028037383177570093	0.6774193548387096	0.20166204986149586
YNL181W	0	0/0	-223.79666411876678	-46612.89033770561	124	0.028037383177570093	0.6774193548387096	0.20166204986149586
YLR440C	0	0/-	-223.80677795410156	-49372.37456846237	124	0.028037383177570093	0.6774193548387096	0.20166204986149586
YBL025W	-1	-/-	-223.80764865875244	-28359.67887735367	31	0.028	0.6774193548387096	0.20193905817174515
YDR420W	-1	-/-	-223.81682348251343	-29028.88229084015	31	0.02796271637816245	0.6774193548387096	0.20221606648199447
YKL183W	0	0/-	-223.8205143213272	-47629.72345149517	124	0.02796271637816245	0.6774193548387096	0.20221606648199447
YPR186C	-1	-/-	-223.90340614318848	-29310.929564476013	31	0.027925531914893616	0.6774193548387096	0.20249307479224377
YGL065C	-1	-/-	-223.92874240875244	-29776.370716571808	31	0.027888446215139442	0.6774193548387096	0.2027700831024931
YLR170C	-1	-/-	-223.95652103424072	-28709.58259487152	31	0.027851458885941646	0.6774193548387096	0.20304709141274238
YNL118C	-1	-/-	-223.9603271484375	-29192.732312202454	31	0.02781456953642384	0.6774193548387096	0.2033240997229917
YDR428C	0	0/-	-223.96278548240662	-47785.0222376585	124	0.02781456953642384	0.6774193548387096	0.2033240997229917
YDR363W-A	-1	-/-	-223.97625732421875	-27552.618512630463	31	0.027777777777777776	0.6774193548387096	0.203601108033241
YBR058C-A	-1	-/-	-223.97847270965576	-28665.26445388794	31	0.02774108322324967	0.6774193548387096	0.20387811634349032
YEL048C	0	0/-	-224.04941999912262	-45955.47010922432	124	0.02774108322324967	0.6774193548387096	0.20387811634349032
YER148W	-1	-/-	-224.07283353805542	-27862.725014686584	31	0.027704485488126648	0.6774193548387096	0.2041551246537396
YER122C	-1	-/-	-224.0978856086731	-27636.554406166077	31	0.02766798418972332	0.6774193548387096	0.20443213296398893
YOR148C	-1	-/-	-224.10161972045898	-31211.835861206055	31	0.02763157894736842	0.6774193548387096	0.20470914127423823
YPL283C	-1	-/-	-224.125262260437	-27965.83033800125	31	0.02759526938239159	0.6774193548387096	0.20498614958448755
YPR016C	-1	-/-	-224.12935543060303	-29630.464540481567	31	0.027559055118110236	0.6774193548387096	0.20526315789473684
YPL151C	-1	-/-	-224.1300802230835	-29774.813903808594	31	0.027522935779816515	0.6774193548387096	0.20554016620498616
YHL039W	0	0/-	-224.18379497528076	-46358.64819717407	124	0.027522935779816515	0.6774193548387096	0.20554016620498616
YLR419W	0	0/0	-224.19260370731354	-45773.902814388275	124	0.027522935779816515	0.6774193548387096	0.20554016620498616
YLR129W	-1	-/-	-224.22177600860596	-30882.206657409668	31	0.0274869109947644	0.6774193548387096	0.20581717451523546
YJR136C	0	0/-	-224.27109372615814	-46704.999307870865	124	0.0274869109947644	0.6774193548387096	0.20581717451523546
YLR073C	0	0/-	-224.2755926847458	-46369.09614610672	124	0.0274869109947644	0.6774193548387096	0.20581717451523546
YKR083C	-1	-/-	-224.28667545318604	-28949.762143611908	31	0.027450980392156862	0.6774193548387096	0.20609418282548475
YPL022W	-1	-/-	-224.35168552398682	-29114.147466659546	31	0.02741514360313316	0.6774193548387096	0.20637119113573407
YMR125W	-1	-/-	-224.36350536346436	-28507.382708072662	31	0.027379400260756193	0.6774193548387096	0.20664819944598337
YLR410W	-1	-/0	-224.36944770812988	-28075.320799827576	31	0.02734375	0.6774193548387096	0.2069252077562327
YBL055C	-1	-/-	-224.3705358505249	-28743.390099048615	31	0.027308192457737322	0.6774193548387096	0.20720221606648198
YOL005C	-1	-/-	-224.39495277404785	-29257.963806152344	31	0.02727272727272727	0.6774193548387096	0.2074792243767313
YIR004W	-1	-/-	-224.39517211914062	-29571.649494171143	31	0.027237354085603113	0.6774193548387096	0.2077562326869806
YLR026C	-1	-/-	-224.39711666107178	-29439.635699272156	31	0.027202072538860103	0.6774193548387096	0.20803324099722992
YPL064C	0	0/-	-224.408203125	-49112.05798947811	124	0.027202072538860103	0.6774193548387096	0.20803324099722992
YIL064W	0	0/-	-224.4157214164734	-46501.92466545105	124	0.027202072538860103	0.6774193548387096	0.20803324099722992
YIL127C	0	0/0	-224.42480731010437	-46327.84025466442	124	0.027202072538860103	0.6774193548387096	0.20803324099722992
YGR105W	0	0/0	-224.43613982200623	-47275.23997151852	124	0.027202072538860103	0.6774193548387096	0.20803324099722992
YDL105W	-1	-/-	-224.43821382522583	-28461.06711912155	31	0.027166882276843468	0.6774193548387096	0.2083102493074792
YDL219W	0	0/0	-224.4897631406784	-48863.013568878174	124	0.027166882276843468	0.6774193548387096	0.2083102493074792
YNL139C	-1	-/-	-224.52835607528687	-28062.79465007782	31	0.027131782945736434	0.6774193548387096	0.20858725761772853
YBL028C	0	0/0	-224.5498502254486	-45978.9051990509	124	0.027131782945736434	0.6774193548387096	0.20858725761772853
YOR216C	-1	-/-	-224.5557451248169	-29428.970027923584	31	0.027096774193548386	0.6774193548387096	0.20886426592797783
YPL011C	-1	-/-	-224.56710243225098	-29989.21453666687	31	0.027061855670103094	0.6774193548387096	0.20914127423822715
YIL004C	-1	-/-	-224.56970405578613	-28282.67467403412	31	0.02702702702702703	0.6774193548387096	0.20941828254847644
YER113C	0	0/-	-224.57371771335602	-47948.0992295742	124	0.02702702702702703	0.6774193548387096	0.20941828254847644
YMR100W	-1	-/-	-224.5800085067749	-30211.397592544556	31	0.02699228791773779	0.6774193548387096	0.20969529085872576
YOR047C	-1	-/-	-224.58501958847046	-29243.21222615242	31	0.026957637997432605	0.6774193548387096	0.20997229916897506
YER129W	-1	-/-	-224.6208519935608	-28285.683706760406	31	0.026923076923076925	0.6774193548387096	0.21024930747922438
YDR180W	-1	-/-	-224.628972530365	-30791.09570455551	31	0.026888604353393086	0.6774193548387096	0.21052631578947367
YMR013C	-1	-/-	-224.6450433731079	-29331.3168759346	31	0.026854219948849106	0.6774193548387096	0.210803324099723
YGL067W	-1	-/-	-224.6554765701294	-28265.467113494873	31	0.02681992337164751	0.6774193548387096	0.2110803324099723
YGR004W	-1	-/-	-224.65848922729492	-28989.022458076477	31	0.026785714285714284	0.6774193548387096	0.2113573407202216
YGR283C	0	0/0	-224.6626101732254	-45981.803696870804	124	0.026785714285714284	0.6774193548387096	0.2113573407202216
YGR094W	-1	-/-	-224.6811923980713	-30284.598041534424	31	0.0267515923566879	0.6774193548387096	0.2116343490304709
YGR005C	-1	-/-	-224.69319081306458	-29491.369205713272	31	0.026717557251908396	0.6774193548387096	0.21191135734072022
YHR046C	0	0/-	-224.71294975280762	-48401.523381471634	124	0.026717557251908396	0.6774193548387096	0.21191135734072022
YKL106W	0	0/0	-224.72555088996887	-48359.26779329777	124	0.026717557251908396	0.6774193548387096	0.21191135734072022
YKR007W	-1	-/-	-224.77156591415405	-28127.822479724884	31	0.026683608640406607	0.6774193548387096	0.21218836565096952
YDR192C	-1	-/-	-224.7766342163086	-28140.595502376556	31	0.0266497461928934	0.6774193548387096	0.21246537396121884
YKL072W	0	0/0	-224.8045619726181	-48233.00561666489	124	0.0266497461928934	0.6774193548387096	0.21246537396121884
YOR008C	-1	-/-	-224.81773328781128	-28418.50923681259	31	0.026615969581749048	0.6774193548387096	0.21274238227146813
YDR037W	-1	-/-	-224.82019710540771	-29895.232944488525	31	0.026582278481012658	0.6774193548387096	0.21301939058171745
YMR287C	-1	-/-	-224.90427541732788	-28838.601724147797	31	0.02654867256637168	0.6774193548387096	0.21329639889196675
YPL053C	-1	-/-	-224.90761804580688	-30282.274190425873	31	0.026515151515151516	0.6774193548387096	0.21357340720221607
YKL155C	0	0/-	-224.91527569293976	-48680.7303763628	124	0.026515151515151516	0.6774193548387096	0.21357340720221607
YOR269W	-1	-/-	-224.93144941329956	-30200.14494037628	31	0.02648171500630517	0.6774193548387096	0.21385041551246536
YGR166W	-1	-/-	-224.95078992843628	-27906.79431772232	31	0.02644836272040302	0.6774193548387096	0.21412742382271469
YDL116W	-1	-/-	-224.95628595352173	-28238.661239624023	31	0.026415094339622643	0.6774193548387096	0.21440443213296398
YBR253W	-1	-/-	-224.97843027114868	-27805.04936504364	31	0.026381909547738693	0.6774193548387096	0.2146814404432133
YOR118W	0	0/0	-224.99161159992218	-48606.28979229927	124	0.026381909547738693	0.6774193548387096	0.2146814404432133
YOR360C	0	0/-	-225.01650023460388	-48630.35064589977	124	0.026381909547738693	0.6774193548387096	0.2146814404432133
YNL323W	-1	-/-	-225.0233473777771	-28222.092886924744	31	0.026348808030112924	0.6774193548387096	0.2149584487534626
YNL095C	0	0/0	-225.0381486415863	-46213.47786939144	124	0.026348808030112924	0.6774193548387096	0.2149584487534626
YOL141W	0	0/+	-225.04723513126373	-48047.29029357433	124	0.026348808030112924	0.6774193548387096	0.2149584487534626
YPR034W	-1	-/-	-225.12458086013794	-28744.8921751976	31	0.02631578947368421	0.6774193548387096	0.21523545706371192
YJL204C	-1	-/-	-225.12668132781982	-29100.683555603027	31	0.026282853566958697	0.6774193548387096	0.2155124653739612
YGL061C	-1	-/-	-225.13128900527954	-28635.16148376465	31	0.02625	0.6774193548387096	0.21578947368421053
YGR116W	-1	-/-	-225.17296600341797	-29359.415469169617	31	0.026217228464419477	0.6774193548387096	0.21606648199445982
YGL213C	-1	-/-	-225.17404079437256	-28545.61011648178	31	0.026184538653366583	0.6774193548387096	0.21634349030470915
YLR192C	-1	-/-	-225.188054561615	-30531.867124557495	31	0.026151930261519303	0.6774193548387096	0.21662049861495844
YCR087C-A	0	0/-	-225.21174538135529	-46351.232716321945	124	0.026151930261519303	0.6774193548387096	0.21662049861495844
YBR233W-A	-1	-/-	-225.2129807472229	-27117.646928310394	31	0.026119402985074626	0.6774193548387096	0.21689750692520776
YGL111W	-1	-/-	-225.21753406524658	-29417.463106632233	31	0.02608695652173913	0.6774193548387096	0.21717451523545706
YDR514C	0	0/0	-225.22491347789764	-45826.18009138107	124	0.02608695652173913	0.6774193548387096	0.21717451523545706
YMR240C	-1	-/-	-225.2350525856018	-28233.92609977722	31	0.026054590570719603	0.6774193548387096	0.21745152354570638
YDL122W	0	0/-	-225.23962008953094	-47797.18318730593	124	0.026054590570719603	0.6774193548387096	0.21745152354570638
YDR302W	-1	-/-	-225.25312757492065	-29577.224462032318	31	0.026022304832713755	0.6774193548387096	0.21772853185595567
YCR016W	0	0/0	-225.2623986005783	-46491.415325284004	124	0.026022304832713755	0.6774193548387096	0.21772853185595567
YGR216C	-1	-/-	-225.27818775177002	-29280.275572776794	31	0.02599009900990099	0.6774193548387096	0.218005540166205
YPL195W	-1	-/-	-225.29936599731445	-27916.070909500122	31	0.02595797280593325	0.6774193548387096	0.21828254847645429
YGR152C	-1	-/-	-225.3127088546753	-29990.654357910156	31	0.025925925925925925	0.6774193548387096	0.2185595567867036
YIL159W	-1	-/-	-225.319890499115	-29140.951942920685	31	0.025893958076448828	0.6774193548387096	0.2188365650969529
YNL022C	0	0/-	-225.33297455310822	-46270.79232478142	124	0.025893958076448828	0.6774193548387096	0.2188365650969529
YLR397C	-1	-/-	-225.35583019256592	-29314.384590148926	31	0.02586206896551724	0.6774193548387096	0.21911357340720222
YJL140W	-1	-/-	-225.4017391204834	-29629.649835824966	31	0.025830258302583026	0.6774193548387096	0.21939058171745152
YOL022C	0	0/-	-225.4029849767685	-46333.28829753399	124	0.025830258302583026	0.6774193548387096	0.21939058171745152
YER126C	-1	-/-	-225.4644718170166	-30833.368777275085	31	0.025798525798525797	0.6774193548387096	0.21966759002770084
YBR242W	0	0/-	-225.4805337190628	-45551.68879914284	124	0.025798525798525797	0.6774193548387096	0.21966759002770084
YDR052C	-1	-/-	-225.49001216888428	-29856.879889965057	31	0.025766871165644172	0.6774193548387096	0.21994459833795013
YIL014W	-1	-/-	-225.5086464881897	-29765.651879310608	31	0.025735294117647058	0.6774193548387096	0.22022160664819945
YIL134W	0	0/-	-225.53707718849182	-47270.849416852	124	0.025735294117647058	0.6774193548387096	0.22022160664819945
YER006W	-1	-/-	-225.57888889312744	-30924.03336238861	31	0.025703794369645042	0.6774193548387096	0.22049861495844875
YBL020W	-1	-/-	-225.60426473617554	-28597.01781797409	31	0.02567237163814181	0.6774193548387096	0.22077562326869807
YDL202W	0	0/-	-225.61096811294556	-49073.74097049236	124	0.02567237163814181	0.6774193548387096	0.22077562326869807
YHL022C	-1	-/-	-225.64410734176636	-29025.420845985413	31	0.02564102564102564	0.6774193548387096	0.22105263157894736
YGR211W	-1	-/-	-225.65443515777588	-28641.748551368713	31	0.025609756097560974	0.6774193548387096	0.22132963988919668
YPR171W	-1	-/-	-225.66995811462402	-30157.939682483673	31	0.025578562728380026	0.6774193548387096	0.22160664819944598
YGL133W	-1	-/-	-225.71029901504517	-27408.98375225067	31	0.025547445255474453	0.6774193548387096	0.2218836565096953
YOL076W	-1	-/-	-225.7174186706543	-28973.522478103638	31	0.02551640340218712	0.6774193548387096	0.2221606648199446
YMR064W	0	0/0	-225.76797664165497	-48884.16595637798	124	0.02551640340218712	0.6774193548387096	0.2221606648199446
YOL136C	0	0/-	-225.7774475812912	-48085.54029297829	124	0.02551640340218712	0.6774193548387096	0.2221606648199446
YNL076W	0	0/-	-225.78790402412415	-48226.74590134621	124	0.02551640340218712	0.6774193548387096	0.2221606648199446
YPR105C	-1	-/-	-225.79721593856812	-30739.855750083923	31	0.025485436893203883	0.6774193548387096	0.2224376731301939
YNL299W	-1	-/-	-225.8133430480957	-29110.09809589386	31	0.025454545454545455	0.6774193548387096	0.2227146814404432
YPR018W	-1	-/-	-225.8169822692871	-29258.034491539	31	0.025423728813559324	0.6774193548387096	0.22299168975069253
YIL096C	0	0/-	-225.81978559494019	-46113.66919565201	124	0.025423728813559324	0.6774193548387096	0.22299168975069253
YDR183W	-1	-/-	-225.83460760116577	-29736.05034160614	31	0.02539298669891173	0.6774193548387096	0.22326869806094182
YHR168W	0	0/-	-225.8522206544876	-49327.41288566589	124	0.02539298669891173	0.6774193548387096	0.22326869806094182
YJL126W	0	0/0	-225.8540416955948	-49796.95181679726	124	0.02539298669891173	0.6774193548387096	0.22326869806094182
YDR334W	-1	-/-	-225.88888597488403	-29199.77988767624	31	0.025362318840579712	0.6774193548387096	0.22354570637119114
YMR167W	-1	-/-	-225.88934230804443	-27586.002204418182	31	0.025331724969843185	0.6774193548387096	0.22382271468144044
YHR167W	-1	-/-	-225.92354774475098	-28828.277318000793	31	0.02530120481927711	0.6774193548387096	0.22409972299168976
YHR023W	-1	-/-	-225.94964838027954	-28864.853884220123	31	0.02527075812274368	0.6774193548387096	0.22437673130193905
YDL058W	-1	-/-	-225.95204639434814	-28898.313413619995	31	0.025240384615384616	0.6774193548387096	0.22465373961218837
YHR003C	0	0/+	-225.97512185573578	-46852.18157064915	124	0.025240384615384616	0.6774193548387096	0.22465373961218837
YPR088C	-1	-/-	-225.9859004020691	-29315.129108905792	31	0.025210084033613446	0.6774193548387096	0.22493074792243767
YDR531W	0	0/-	-226.00621283054352	-46720.18475210667	124	0.025210084033613446	0.6774193548387096	0.22493074792243767
YGL236C	-1	-/+	-226.01146697998047	-30624.283284187317	31	0.025179856115107913	0.6774193548387096	0.225207756232687
YML061C	-1	-/-	-226.02916717529297	-29622.410173416138	31	0.025149700598802394	0.6774193548387096	0.22548476454293628
YDR086C	-1	-/-	-226.03907108306885	-29190.806797981262	31	0.025119617224880382	0.6774193548387096	0.2257617728531856
YJL162C	0	0/-	-226.09306645393372	-49393.86935687065	124	0.025119617224880382	0.6774193548387096	0.2257617728531856
YDR325W	-1	-/-	-226.10577011108398	-30012.933643341064	31	0.025089605734767026	0.6774193548387096	0.2260387811634349
YBR279W	-1	-/-	-226.12457132339478	-29892.428731918335	31	0.025059665871121718	0.6774193548387096	0.22631578947368422
YGL233W	-1	-/-	-226.1322865486145	-28165.930898666382	31	0.025029797377830752	0.6774193548387096	0.22659279778393351
YPL108W	0	0/0	-226.15620028972626	-45162.59353578091	124	0.025029797377830752	0.6774193548387096	0.22659279778393351
YPL245W	0	0/0	-226.17647778987885	-46090.72586607933	124	0.025029797377830752	0.6774193548387096	0.22659279778393351
YPL055C	-1	-/-	-226.21750164031982	-30209.979252815247	31	0.025	0.6774193548387096	0.22686980609418284
YDR119W	0	0/-	-226.23001623153687	-48754.66621172428	124	0.025	0.6774193548387096	0.22686980609418284
YNL127W	-1	-/-	-226.25226163864136	-30111.99279689789	31	0.02497027348394768	0.6774193548387096	0.22714681440443213
YJR003C	0	0/0	-226.262619972229	-45510.73774218559	124	0.02497027348394768	0.6774193548387096	0.22714681440443213
YOR159C	-1	-/-	-226.3730959892273	-29546.125575065613	31	0.02494061757719715	0.6774193548387096	0.22742382271468145
YKR031C	-1	-/-	-226.380229473114	-29593.015310764313	31	0.02491103202846975	0.6774193548387096	0.22770083102493074
YER036C	-1	-/-	-226.38139820098877	-30575.52233839035	31	0.024881516587677725	0.6774193548387096	0.22797783933518007
YCL011C	-1	-/-	-226.39056634902954	-29834.03556728363	31	0.02485207100591716	0.6774193548387096	0.22825484764542936
YBR015C	-1	-/-	-226.3963418006897	-28125.623726844788	31	0.024822695035460994	0.6774193548387096	0.22853185595567868
YOR233W	-1	-/-	-226.41888189315796	-28588.939833641052	31	0.024793388429752067	0.6774193548387096	0.22880886426592797
YER005W	-1	-/-	-226.4478702545166	-28955.742107391357	31	0.024764150943396228	0.6774193548387096	0.2290858725761773
YBL052C	-1	-/-	-226.45056295394897	-29193.955712795258	31	0.024734982332155476	0.6774193548387096	0.2293628808864266
YFL024C	-1	-/-	-226.45409297943115	-29206.050906181335	31	0.024705882352941175	0.6774193548387096	0.2296398891966759
YPL122C	-1	-/-	-226.48045825958252	-28307.679089546204	31	0.024676850763807285	0.6774193548387096	0.2299168975069252
YCL002C	0	0/0	-226.49790370464325	-46243.93576037884	124	0.024676850763807285	0.6774193548387096	0.2299168975069252
YLR197W	-1	-/-	-226.54659843444824	-31669.020821094513	31	0.02464788732394366	0.6774193548387096	0.23019390581717453
YNL021W	-1	-/-	-226.5525403022766	-28444.85133934021	31	0.0246189917936694	0.6774193548387096	0.23047091412742382
YPL199C	0	0/-	-226.5647349357605	-45825.18133127689	124	0.0246189917936694	0.6774193548387096	0.23047091412742382
YLR196W	-1	-/-	-226.60293769836426	-31507.76846885681	31	0.02459016393442623	0.6774193548387096	0.23074792243767314
YOR299W	-1	-/-	-226.60579824447632	-28472.853028297424	31	0.02456140350877193	0.6774193548387096	0.23102493074792244
YDR332W	0	0/-	-226.60881221294403	-48050.27249073982	124	0.02456140350877193	0.6774193548387096	0.23102493074792244
YGR276C	-1	-/+	-226.61365222930908	-29644.738925457	31	0.02453271028037383	0.6774193548387096	0.23130193905817176
YOR322C	-1	-/-	-226.6553816795349	-29125.7441906929	31	0.024504084014002333	0.6774193548387096	0.23157894736842105
YKL063C	0	0/0	-226.67296934127808	-46258.133432626724	124	0.024504084014002333	0.6774193548387096	0.23157894736842105
YNL042W	-1	-/-	-226.6791558265686	-29277.759561538696	31	0.024475524475524476	0.6774193548387096	0.23185595567867037
YBL036C	0	0/0	-226.70874428749084	-45648.30993568897	124	0.024475524475524476	0.6774193548387096	0.23185595567867037
YDL133C-A	0	0/-	-226.7102506160736	-46386.648215293884	124	0.024475524475524476	0.6774193548387096	0.23185595567867037
YER169W	-1	-/-	-226.7346897125244	-29394.029168128967	31	0.024447031431897557	0.6774193548387096	0.23213296398891967
YLR227C	0	0/-	-226.73770713806152	-48291.563589036465	124	0.024447031431897557	0.6774193548387096	0.23213296398891967
YBR176W	0	0/-	-226.75466799736023	-47284.16636800766	124	0.024447031431897557	0.6774193548387096	0.23213296398891967
YPL023C	0	0/0	-226.7587788105011	-48603.57185268402	124	0.024447031431897557	0.6774193548387096	0.23213296398891967
YPR058W	0	0/-	-226.7707155942917	-48193.50853526592	124	0.024447031431897557	0.6774193548387096	0.23213296398891967
YHL023C	0	0/-	-226.77875316143036	-48607.42381310463	124	0.024447031431897557	0.6774193548387096	0.23213296398891967
YOR271C	0	0/-	-226.78420305252075	-49415.03686153889	124	0.024447031431897557	0.6774193548387096	0.23213296398891967
YDL073W	0	0/-	-226.7844181060791	-46554.34874558449	124	0.024447031431897557	0.6774193548387096	0.23213296398891967
YIL150C	-1	-/-	-226.79833126068115	-29081.950543403625	31	0.02441860465116279	0.6774193548387096	0.232409972299169
YJL198W	-1	-/-	-226.8380331993103	-29036.611178398132	31	0.024390243902439025	0.6774193548387096	0.23268698060941828
YBR231C	-1	-/-	-226.84118938446045	-30757.749484062195	31	0.024361948955916472	0.6774193548387096	0.2329639889196676
YBR063C	0	0/0	-226.85896480083466	-47177.91110408306	124	0.024361948955916472	0.6774193548387096	0.2329639889196676
YPR125W	-1	-/-	-226.86153364181519	-32119.93594455719	31	0.02433371958285052	0.6774193548387096	0.2332409972299169
YDL155W	-1	-/-	-226.87177991867065	-30001.50474357605	31	0.024305555555555556	0.6774193548387096	0.23351800554016622
YLR243W	0	0/-	-226.87456727027893	-46376.92834293842	124	0.024305555555555556	0.6774193548387096	0.23351800554016622
YBR211C	-1	-/-	-226.90198469161987	-28599.73706483841	31	0.024277456647398842	0.6774193548387096	0.2337950138504155
YER180C	0	0/-	-226.9141652584076	-48831.27633357048	124	0.024277456647398842	0.6774193548387096	0.2337950138504155
YPL184C	0	0/-	-226.92137575149536	-46158.15868020058	124	0.024277456647398842	0.6774193548387096	0.2337950138504155
YOR006C	0	0/-	-226.94726383686066	-46156.07125878334	124	0.024277456647398842	0.6774193548387096	0.2337950138504155
YPR188C	-1	-/-	-226.95360279083252	-28145.788599014282	31	0.02424942263279446	0.6774193548387096	0.23407202216066483
YNL099C	-1	-/-	-226.96093845367432	-29551.51951599121	31	0.02422145328719723	0.6774193548387096	0.23434903047091413
YEL021W	0	0/-	-226.97575688362122	-48030.35922086239	124	0.02422145328719723	0.6774193548387096	0.23434903047091413
YGR217W	-1	-/-	-226.99876737594604	-29052.99444580078	31	0.024193548387096774	0.6774193548387096	0.23462603878116345
YGR047C	-1	-/-	-227.02847385406494	-29478.4501953125	31	0.024165707710011506	0.6774193548387096	0.23490304709141274
YIL142W	-1	-/-	-227.03862619400024	-29525.374972820282	31	0.02413793103448276	0.6774193548387096	0.23518005540166206
YOR244W	-1	-/-	-227.05739784240723	-29902.117197990417	31	0.024110218140068886	0.6774193548387096	0.23545706371191136
YHR206W	-1	-/-	-227.05843591690063	-30017.86123085022	31	0.02408256880733945	0.6774193548387096	0.23573407202216065
YJL095W	-1	-/-	-227.07462644577026	-30264.462448120117	31	0.024054982817869417	0.6774193548387096	0.23601108033240997
YHR205W	-1	-/-	-227.08479928970337	-29854.1791806221	31	0.02402745995423341	0.6774193548387096	0.23628808864265927
YER140W	0	0/-	-227.09880232810974	-46286.35203194618	124	0.02402745995423341	0.6774193548387096	0.23628808864265927
YMR047C	1	+/-	-227.10307598114014	-29918.54079246521	30	0.025142857142857144	0.7096774193548387	0.23628808864265927
YDR351W	0	0/-	-227.1059513092041	-47925.32815051079	124	0.025142857142857144	0.7096774193548387	0.23628808864265927
YOR338W	-1	-/-	-227.1110281944275	-27416.40976667404	31	0.02511415525114155	0.7096774193548387	0.2365650969529086
YAL032C	-1	-/-	-227.11417865753174	-30556.75209236145	31	0.02508551881413911	0.7096774193548387	0.23684210526315788
YBR267W	-1	-/-	-227.11995697021484	-29392.51488828659	31	0.025056947608200455	0.7096774193548387	0.2371191135734072
YKR044W	0	0/-	-227.12664568424225	-47198.10548698902	124	0.025056947608200455	0.7096774193548387	0.2371191135734072
YBR084C-A	0	0/-	-227.1324297785759	-49498.96110111475	124	0.025056947608200455	0.7096774193548387	0.2371191135734072
YLR433C	-1	-/-	-227.15492343902588	-29184.524320602417	31	0.02502844141069397	0.7096774193548387	0.2373961218836565
YDR139C	0	0/-	-227.1783003807068	-47245.65179526806	124	0.02502844141069397	0.7096774193548387	0.2373961218836565
YBR141C	0	0/-	-227.18366265296936	-46226.174934625626	124	0.02502844141069397	0.7096774193548387	0.2373961218836565
YKL068W	-1	-/-	-227.18866539001465	-28411.83697795868	31	0.025	0.7096774193548387	0.23767313019390582
YJL010C	-1	-/-	-227.19351530075073	-29045.048408985138	31	0.024971623155505107	0.7096774193548387	0.2379501385041551
YOR140W	-1	-/-	-227.2009916305542	-29511.56067943573	31	0.024943310657596373	0.7096774193548387	0.23822714681440443
YLR242C	-1	-/-	-227.20875549316406	-28198.62670326233	31	0.02491506228765572	0.7096774193548387	0.23850415512465373
YOR209C	-1	-/-	-227.23164176940918	-29933.19999408722	31	0.024886877828054297	0.7096774193548387	0.23878116343490305
YFL028C	0	0/-	-227.24888348579407	-48453.53307008743	124	0.024886877828054297	0.7096774193548387	0.23878116343490305
YDR378C	-1	-/+	-227.2519245147705	-28582.50789833069	31	0.024858757062146894	0.7096774193548387	0.23905817174515234
YPL148C	0	0/-	-227.26320576667786	-48743.79538613558	124	0.024858757062146894	0.7096774193548387	0.23905817174515234
YHR085W	-1	-/-	-227.30991220474243	-29128.507935523987	31	0.024830699774266364	0.7096774193548387	0.23933518005540166
YPR056W	-1	-/-	-227.3166627883911	-28070.20641517639	31	0.02480270574971815	0.7096774193548387	0.23961218836565096
YHR021W-A	0	0/-	-227.31694531440735	-47212.21886956692	124	0.02480270574971815	0.7096774193548387	0.23961218836565096
YEL044W	0	0/-	-227.35872411727905	-48918.75927007198	124	0.02480270574971815	0.7096774193548387	0.23961218836565096
YCR089W	-1	-/-	-227.37501525878906	-29278.427515029907	31	0.024774774774774775	0.7096774193548387	0.23988919667590028
YJL127C	-1	-/-	-227.40128564834595	-27365.135563850403	31	0.024746906636670417	0.7096774193548387	0.24016620498614957
YGL244W	-1	-/-	-227.41044092178345	-29716.37986755371	31	0.024719101123595506	0.7096774193548387	0.2404432132963989
YIL015W	0	0/-	-227.4405826330185	-48626.24701142311	124	0.024719101123595506	0.7096774193548387	0.2404432132963989
YNL236W	-1	-/-	-227.44384765625	-29918.767355918884	31	0.024691358024691357	0.7096774193548387	0.2407202216066482
YKL156W	0	0/-	-227.47000062465668	-50042.8604118824	124	0.024691358024691357	0.7096774193548387	0.2407202216066482
YMR131C	0	0/-	-227.47524511814117	-50136.85805606842	124	0.024691358024691357	0.7096774193548387	0.2407202216066482
YGR186W	-1	-/-	-227.5663080215454	-28972.5078496933	31	0.02466367713004484	0.7096774193548387	0.2409972299168975
YDR201W	-1	-/-	-227.57347345352173	-29442.878024101257	31	0.02463605823068309	0.7096774193548387	0.2412742382271468
YIL078W	0	0/-	-227.5803620815277	-49993.10804820061	124	0.02463605823068309	0.7096774193548387	0.2412742382271468
YBL071W-A	-1	-/+	-227.61312866210938	-28294.245168685913	31	0.024608501118568233	0.7096774193548387	0.24155124653739612
YMR243C	-1	-/-	-227.61755275726318	-30501.298933029175	31	0.024581005586592177	0.7096774193548387	0.24182825484764542
YLR418C	-1	-/-	-227.62903499603271	-29025.964387893677	31	0.024553571428571428	0.7096774193548387	0.24210526315789474
YNL050C	0	0/0	-227.63753354549408	-46325.66433382034	124	0.024553571428571428	0.7096774193548387	0.24210526315789474
YNL290W	-1	-/-	-227.67574787139893	-30232.386818885803	31	0.024526198439241916	0.7096774193548387	0.24238227146814403
YJR031C	-1	-/-	-227.6863317489624	-29827.643916130066	31	0.024498886414253896	0.7096774193548387	0.24265927977839336
YNL158W	0	0/-	-227.688347697258	-49630.660938858986	124	0.024498886414253896	0.7096774193548387	0.24265927977839336
YPR009W	-1	-/-	-227.70577907562256	-28559.374997615814	31	0.024471635150166853	0.7096774193548387	0.24293628808864265
YLL033W	0	0/-	-227.7292459011078	-48864.94736492634	124	0.024471635150166853	0.7096774193548387	0.24293628808864265
YOR323C	0	0/0	-227.7410992383957	-49116.95707535744	124	0.024471635150166853	0.7096774193548387	0.24293628808864265
YEL020W-A	-1	-/-	-227.7426199913025	-27457.543187618256	31	0.024444444444444446	0.7096774193548387	0.24321329639889197
YKR072C	-1	-/-	-227.7532114982605	-30568.077557086945	31	0.0244173140954495	0.7096774193548387	0.24349030470914126
YKL011C	-1	-/-	-227.8053879737854	-28900.88852405548	31	0.024390243902439025	0.7096774193548387	0.24376731301939059
YKL041W	-1	-/-	-227.80548191070557	-29200.56143760681	31	0.024363233665559248	0.7096774193548387	0.24404432132963988
YCL001W	-1	-/-	-227.8478479385376	-28070.36911058426	31	0.024336283185840708	0.7096774193548387	0.2443213296398892
YKL006C-A	-1	-/-	-227.87391328811646	-28576.51544046402	31	0.02430939226519337	0.7096774193548387	0.2445983379501385
YJL156C	-1	-/-	-227.90360355377197	-28982.516374588013	31	0.024282560706401765	0.7096774193548387	0.24487534626038782
YDL117W	-1	-/-	-227.90701961517334	-29560.730653762817	31	0.024255788313120176	0.7096774193548387	0.2451523545706371
YHR058C	-1	-/-	-227.95058250427246	-29270.181783914566	31	0.024229074889867842	0.7096774193548387	0.24542936288088643
YMR078C	-1	-/-	-227.9606328010559	-30196.275758743286	31	0.0242024202420242	0.7096774193548387	0.24570637119113573
YGL136C	-1	-/-	-227.96560859680176	-28248.032607078552	31	0.024175824175824177	0.7096774193548387	0.24598337950138505
YDR499W	-1	-/-	-227.97148323059082	-29570.760396003723	31	0.024149286498353458	0.7096774193548387	0.24626038781163434
YDL226C	-1	-/-	-228.03467178344727	-29234.6793050766	31	0.02412280701754386	0.7096774193548387	0.24653739612188366
YER164W	-1	-/-	-228.06628894805908	-29367.608889102936	31	0.024096385542168676	0.7096774193548387	0.24681440443213296
YIL079C	-1	-/-	-228.0740237236023	-28913.24476146698	31	0.024070021881838075	0.7096774193548387	0.24709141274238228
YGR200C	-1	-/+	-228.08366203308105	-30055.64706134796	31	0.024043715846994537	0.7096774193548387	0.24736842105263157
YDL165W	-1	-/-	-228.12007522583008	-28299.1126203537	31	0.024017467248908297	0.7096774193548387	0.2476454293628809
YNL329C	-1	-/-	-228.12023210525513	-29031.230979442596	31	0.023991275899672846	0.7096774193548387	0.24792243767313019
YOL077W-A	-1	-/-	-228.1251459121704	-27168.117552757263	31	0.023965141612200435	0.7096774193548387	0.2481994459833795
YKR057W	-1	-/-	-228.1798963546753	-31119.014226913452	31	0.023939064200217627	0.7096774193548387	0.2484764542936288
YMR051C	-1	-/-	-228.1955246925354	-27760.9535446167	31	0.02391304347826087	0.7096774193548387	0.24875346260387812
YLR431C	-1	-/-	-228.20970821380615	-29921.375892162323	31	0.023887079261672096	0.7096774193548387	0.24903047091412742
YDR195W	-1	-/-	-228.23324394226074	-29936.98398590088	31	0.02386117136659436	0.7096774193548387	0.24930747922437674
YDR054C	-1	-/-	-228.2495641708374	-29590.707823753357	31	0.023835319609967497	0.7096774193548387	0.24958448753462603
YNR046W	-1	-/+	-228.28292751312256	-28803.659712791443	31	0.023809523809523808	0.7096774193548387	0.24986149584487535
YNL129W	-1	-/-	-228.2841854095459	-29709.739764213562	31	0.023783783783783784	0.7096774193548387	0.2501385041551247
YGR275W	-1	-/-	-228.2941288948059	-31007.73244690895	31	0.023758099352051837	0.7096774193548387	0.25041551246537397
YPL051W	-1	-/-	-228.32142448425293	-29891.585930347443	31	0.023732470334412083	0.7096774193548387	0.25069252077562326
YDR291W	0	0/-	-228.33957743644714	-49216.882348775864	124	0.023732470334412083	0.7096774193548387	0.25069252077562326
YKL108W	-1	-/-	-228.34919452667236	-29792.153248786926	31	0.023706896551724137	0.7096774193548387	0.25096952908587256
YCL036W	0	0/0	-228.36338901519775	-49852.6443002224	124	0.023706896551724137	0.7096774193548387	0.25096952908587256
YNR029C	0	0/0	-228.39691400527954	-45985.90725839138	124	0.023706896551724137	0.7096774193548387	0.25096952908587256
YMR309C	-1	-/-	-228.412983417511	-29961.47633266449	31	0.023681377825618945	0.7096774193548387	0.2512465373961219
YEL025C	0	0/0	-228.415696144104	-46706.47890174389	124	0.023681377825618945	0.7096774193548387	0.2512465373961219
YJR111C	0	0/-	-228.44611203670502	-46217.05108714104	124	0.023681377825618945	0.7096774193548387	0.2512465373961219
YGR251W	-1	-/-	-228.47178745269775	-28628.139775276184	31	0.023655913978494623	0.7096774193548387	0.2515235457063712
YAL013W	-1	-/-	-228.4799633026123	-28067.264358997345	31	0.023630504833512353	0.7096774193548387	0.2518005540166205
YOL027C	-1	-/-	-228.49039554595947	-28723.915192127228	31	0.023605150214592276	0.7096774193548387	0.2520775623268698
YGL129C	-1	-/-	-228.49313926696777	-28220.762076854706	31	0.023579849946409433	0.7096774193548387	0.25235457063711914
YIL158W	0	0/0	-228.49892222881317	-47299.58656966686	124	0.023579849946409433	0.7096774193548387	0.25235457063711914
YJR050W	-1	-/-	-228.50484943389893	-30501.728697776794	31	0.023554603854389723	0.7096774193548387	0.25263157894736843
YJL133W	-1	-/-	-228.50967645645142	-29870.971640586853	31	0.023529411764705882	0.7096774193548387	0.2529085872576177
YOR212W	-1	-/-	-228.5417284965515	-29675.4660654068	31	0.023504273504273504	0.7096774193548387	0.253185595567867
YOL034W	-1	-/-	-228.54526901245117	-30501.2029876709	31	0.023479188900747065	0.7096774193548387	0.25346260387811637
YOR060C	-1	-/-	-228.54903411865234	-29456.16033744812	31	0.023454157782515993	0.7096774193548387	0.25373961218836566
YDL063C	0	0/-	-228.568199634552	-45895.62227702141	124	0.023454157782515993	0.7096774193548387	0.25373961218836566
YOR188W	-1	-/0	-228.581702709198	-29648.419599056244	31	0.023429179978700747	0.7096774193548387	0.25401662049861495
YLR407W	0	0/0	-228.58403086662292	-46686.80842804909	124	0.023429179978700747	0.7096774193548387	0.25401662049861495
YLR305C	-1	-/-	-228.596444606781	-29865.864717960358	31	0.023404255319148935	0.7096774193548387	0.25429362880886425
YLR318W	-1	-/-	-228.60503959655762	-29734.476856708527	31	0.023379383634431455	0.7096774193548387	0.2545706371191136
YLR430W	1	+/+	-228.62001705169678	-28337.420213222504	30	0.024416135881104035	0.7419354838709677	0.2545706371191136
YOL121C	-1	-/-	-228.64758348464966	-28283.115968227386	31	0.024390243902439025	0.7419354838709677	0.2548476454293629
YDR079C-A	-1	-/-	-228.66883277893066	-27440.744406700134	31	0.024364406779661018	0.7419354838709677	0.2551246537396122
YIL038C	-1	-/-	-228.67081356048584	-29527.4019780159	31	0.02433862433862434	0.7419354838709677	0.2554016620498615
YOL130W	-1	-/-	-228.67593383789062	-28958.815118789673	31	0.024312896405919663	0.7419354838709677	0.2556786703601108
YOR283W	0	0/0	-228.6845633983612	-45994.34893119335	124	0.024312896405919663	0.7419354838709677	0.2556786703601108
YGL014W	-1	-/-	-228.69238138198853	-28324.0193066597	31	0.024287222808870117	0.7419354838709677	0.2559556786703601
YMR091C	-1	-/-	-228.6929326057434	-30311.257355690002	31	0.024261603375527425	0.7419354838709677	0.2562326869806094
YOR258W	0	0/-	-228.71502351760864	-48777.076907873154	124	0.024261603375527425	0.7419354838709677	0.2562326869806094
YDR424C	-1	-/-	-228.72038316726685	-28067.74761581421	31	0.02423603793466807	0.7419354838709677	0.2565096952908587
YKL017C	-1	-/-	-228.72488689422607	-29781.825585365295	31	0.024210526315789474	0.7419354838709677	0.25678670360110806
YPR057W	-1	-/-	-228.72521114349365	-30169.104897499084	31	0.024185068349106203	0.7419354838709677	0.25706371191135735
YOR129C	-1	-/-	-228.7256555557251	-29155.1803483963	31	0.02415966386554622	0.7419354838709677	0.25734072022160664
YER013W	-1	-/-	-228.72912788391113	-28523.685676574707	31	0.024134312696747113	0.7419354838709677	0.25761772853185594
YKR023W	0	0/-	-228.74389588832855	-46315.38404858112	124	0.024134312696747113	0.7419354838709677	0.25761772853185594
YGL023C	0	0/-	-228.7697480916977	-49205.37260353565	124	0.024134312696747113	0.7419354838709677	0.25761772853185594
YOL054W	-1	-/-	-228.77182960510254	-30731.776857852936	31	0.02410901467505241	0.7419354838709677	0.2578947368421053
YPL228W	-1	-/-	-228.78338241577148	-29364.746854305267	31	0.024083769633507852	0.7419354838709677	0.2581717451523546
YLR369W	-1	-/-	-228.82463455200195	-29363.909371852875	31	0.02405857740585774	0.7419354838709677	0.2584487534626039
YJL090C	-1	-/-	-228.82578563690186	-30040.206439495087	31	0.024033437826541274	0.7419354838709677	0.25872576177285317
YIL019W	-1	-/-	-228.84565687179565	-30008.23249387741	31	0.024008350730688934	0.7419354838709677	0.2590027700831025
YJR082C	-1	-/-	-228.85791206359863	-29109.827772140503	31	0.023983315954118872	0.7419354838709677	0.2592797783933518
YOL092W	0	0/-	-228.89060401916504	-46727.9141882658	124	0.023983315954118872	0.7419354838709677	0.2592797783933518
YBR069C	-1	-/-	-228.9130163192749	-30066.376069545746	31	0.023958333333333335	0.7419354838709677	0.2595567867036011
YIR021W	-1	-/-	-228.91478729248047	-28488.49000644684	31	0.023933402705515087	0.7419354838709677	0.2598337950138504
YBR012W-A	-1	-/-	-228.93121671676636	-27844.195641994476	31	0.02390852390852391	0.7419354838709677	0.26011080332409975
YBR107C	-1	-/-	-228.96209573745728	-28159.03179693222	31	0.023883696780893044	0.7419354838709677	0.26038781163434904
YDR161W	0	0/-	-228.96970677375793	-46374.12674808502	124	0.023883696780893044	0.7419354838709677	0.26038781163434904
YNL041C	-1	-/-	-228.97032642364502	-30640.06295967102	31	0.023858921161825725	0.7419354838709677	0.26066481994459834
YGR098C	-1	-/-	-228.98190879821777	-29794.166841506958	31	0.02383419689119171	0.7419354838709677	0.26094182825484763
YCL061C	-1	-/-	-228.983895778656	-29475.749822616577	31	0.023809523809523808	0.7419354838709677	0.261218836565097
YLR381W	-1	-/-	-228.99016427993774	-29866.22691679001	31	0.023784901758014478	0.7419354838709677	0.2614958448753463
YGR054W	-1	-/-	-228.99150371551514	-27442.852150440216	31	0.023760330578512397	0.7419354838709677	0.26177285318559557
YHR041C	-1	-/-	-228.99740076065063	-28463.50731420517	31	0.023735810113519093	0.7419354838709677	0.26204986149584486
YJR093C	-1	-/-	-229.0088758468628	-29468.992138385773	31	0.023711340206185566	0.7419354838709677	0.2623268698060942
YLR310C	-1	-/-	-229.02230024337769	-28108.92756986618	31	0.02368692070030896	0.7419354838709677	0.2626038781163435
YOL135C	-1	-/-	-229.02600955963135	-30384.373342514038	31	0.023662551440329218	0.7419354838709677	0.2628808864265928
YGL019W	-1	-/-	-229.0420389175415	-29679.006723880768	31	0.023638232271325797	0.7419354838709677	0.2631578947368421
YDR051C	0	0/-	-229.05248391628265	-49461.561967372894	124	0.023638232271325797	0.7419354838709677	0.2631578947368421
YIL022W	-1	-/-	-229.07109832763672	-31756.765565395355	31	0.023613963039014373	0.7419354838709677	0.26343490304709144
YER086W	0	0/0	-229.1000120639801	-48512.076248049736	124	0.023613963039014373	0.7419354838709677	0.26343490304709144
YKL128C	0	0/0	-229.11553144454956	-48477.470317840576	124	0.023613963039014373	0.7419354838709677	0.26343490304709144
YER137C	0	0/0	-229.12181913852692	-46177.99575948715	124	0.023613963039014373	0.7419354838709677	0.26343490304709144
YIL161W	0	0/0	-229.16676139831543	-46691.637092232704	124	0.023613963039014373	0.7419354838709677	0.26343490304709144
YGR093W	0	0/-	-229.16900849342346	-46141.73496687412	124	0.023613963039014373	0.7419354838709677	0.26343490304709144
YBR094W	0	0/0	-229.1784372329712	-48828.7523611784	124	0.023613963039014373	0.7419354838709677	0.26343490304709144
YDR080W	-1	-/-	-229.21352577209473	-28460.137939929962	31	0.02358974358974359	0.7419354838709677	0.26371191135734073
YML071C	-1	-/-	-229.24747514724731	-30297.98859834671	31	0.0235655737704918	0.7419354838709677	0.26398891966759
YHL012W	-1	-/-	-229.25411796569824	-26919.551739692688	31	0.02354145342886387	0.7419354838709677	0.2642659279778393
YJL139C	-1	-/-	-229.2789387702942	-30127.585908412933	31	0.023517382413087935	0.7419354838709677	0.26454293628808867
YML088W	-1	-/-	-229.30035638809204	-29116.12353992462	31	0.02349336057201226	0.7419354838709677	0.26481994459833796
YOR290C	-1	-/-	-229.30922889709473	-28141.78161907196	31	0.02346938775510204	0.7419354838709677	0.26509695290858726
YCR092C	-1	-/-	-229.31546640396118	-28434.36704301834	31	0.023445463812436288	0.7419354838709677	0.26537396121883655
YHL026C	0	0/0	-229.31569647789001	-45807.61315989494	124	0.023445463812436288	0.7419354838709677	0.26537396121883655
YML108W	0	0/0	-229.31676542758942	-46472.684879899025	124	0.023445463812436288	0.7419354838709677	0.26537396121883655
YMR209C	0	0/0	-229.37719678878784	-46356.511001467705	124	0.023445463812436288	0.7419354838709677	0.26537396121883655
YGL174W	-1	-/-	-229.38515090942383	-30055.382754325867	31	0.023421588594704685	0.7419354838709677	0.26565096952908585
YKR087C	-1	-/-	-229.39840459823608	-28703.929817676544	31	0.023397761953204477	0.7419354838709677	0.2659279778393352
YPL001W	-1	-/-	-229.39917516708374	-27933.56102371216	31	0.023373983739837397	0.7419354838709677	0.2662049861495845
YLR212C	-1	-/-	-229.4165210723877	-31048.694406986237	31	0.023350253807106598	0.7419354838709677	0.2664819944598338
YGR188C	-1	-/-	-229.4345588684082	-30457.01578617096	31	0.02332657200811359	0.7419354838709677	0.2667590027700831
YNL313C	-1	-/-	-229.43515872955322	-28619.24658870697	31	0.02330293819655522	0.7419354838709677	0.2670360110803324
YLR274W	-1	-/-	-229.44830560684204	-30258.727056503296	31	0.02327935222672065	0.7419354838709677	0.2673130193905817
YLL048C	0	0/-	-229.45041871070862	-48543.34383332729	124	0.02327935222672065	0.7419354838709677	0.2673130193905817
YNL256W	-1	-/-	-229.4510407447815	-29182.82953262329	31	0.023255813953488372	0.7419354838709677	0.267590027700831
YGL035C	-1	-/-	-229.45751953125	-30449.307339668274	31	0.023232323232323233	0.7419354838709677	0.2678670360110803
YPL068C	0	0/0	-229.46652472019196	-46742.280940413475	124	0.023232323232323233	0.7419354838709677	0.2678670360110803
YHR073W	-1	-/-	-229.47658777236938	-29645.857873916626	31	0.02320887991927346	0.7419354838709677	0.26814404432132966
YFR032C-A	0	0/-	-229.47860491275787	-46887.89391684532	124	0.02320887991927346	0.7419354838709677	0.26814404432132966
YLR277C	-1	-/-	-229.48673915863037	-30012.221175193787	31	0.023185483870967742	0.7419354838709677	0.26842105263157895
YDR248C	0	0/-	-229.49149751663208	-46459.49908733368	124	0.023185483870967742	0.7419354838709677	0.26842105263157895
YJL121C	-1	-/0	-229.51943922042847	-31211.97892189026	31	0.023162134944612285	0.7419354838709677	0.26869806094182824
YIL147C	-1	-/-	-229.52241134643555	-28238.37865114212	31	0.023138832997987926	0.7419354838709677	0.26897506925207754
YDR370C	0	0/-	-229.5235596895218	-46807.07954263687	124	0.023138832997987926	0.7419354838709677	0.26897506925207754
YPR029C	-1	-/-	-229.52735042572021	-28470.78132915497	31	0.023115577889447236	0.7419354838709677	0.2692520775623269
YPL259C	-1	-/-	-229.54466199874878	-28806.046137332916	31	0.023092369477911646	0.7419354838709677	0.2695290858725762
YER123W	-1	-/-	-229.5472927093506	-29053.609685897827	31	0.023069207622868605	0.7419354838709677	0.2698060941828255
YNL186W	-1	-/-	-229.56108331680298	-28772.210115909576	31	0.023046092184368736	0.7419354838709677	0.27008310249307477
YGL054C	-1	-/-	-229.5727458000183	-28202.923609256744	31	0.023023023023023025	0.7419354838709677	0.2703601108033241
YNL090W	-1	-/-	-229.57485675811768	-30464.98567867279	31	0.023	0.7419354838709677	0.2706371191135734
YBR195C	-1	-/-	-229.5766634941101	-28317.839019298553	31	0.022977022977022976	0.7419354838709677	0.2709141274238227
YIL009W	-1	-/-	-229.57732677459717	-29705.50545978546	31	0.022954091816367265	0.7419354838709677	0.271191135734072
YKR099W	-1	-/-	-229.58109712600708	-28685.37118434906	31	0.022931206380857428	0.7419354838709677	0.27146814404432135
YPR162C	-1	-/-	-229.59081649780273	-30406.224481105804	31	0.022908366533864542	0.7419354838709677	0.27174515235457064
YDL167C	0	0/0	-229.60154843330383	-48957.080067157745	124	0.022908366533864542	0.7419354838709677	0.27174515235457064
YOL028C	-1	-/-	-229.6129274368286	-29105.177352905273	31	0.022885572139303482	0.7419354838709677	0.27202216066481993
YDR301W	-1	-/-	-229.61795043945312	-28154.69126701355	31	0.02286282306163022	0.7419354838709677	0.27229916897506923
YDR170C	-1	-/-	-229.61944198608398	-29301.536330223083	31	0.022840119165839126	0.7419354838709677	0.2725761772853186
YDR065W	-1	-/+	-229.6325387954712	-27812.693041324615	31	0.022817460317460316	0.7419354838709677	0.27285318559556787
YML049C	-1	-/-	-229.6412706375122	-30914.29828643799	31	0.022794846382556987	0.7419354838709677	0.27313019390581716
YDL203C	0	0/-	-229.64694392681122	-48967.46205353737	124	0.022794846382556987	0.7419354838709677	0.27313019390581716
YPL039W	0	0/0	-229.67039048671722	-46667.79167842865	124	0.022794846382556987	0.7419354838709677	0.27313019390581716
YOR390W	0	0/-	-229.68725740909576	-45964.44216644764	124	0.022794846382556987	0.7419354838709677	0.27313019390581716
YNL107W	-1	-/-	-229.6883668899536	-30577.94436979294	31	0.02277227722772277	0.7419354838709677	0.27340720221606646
YDR026C	0	0/-	-229.6933821439743	-46573.13705420494	124	0.02277227722772277	0.7419354838709677	0.27340720221606646
YCR059C	0	0/-	-229.70145869255066	-47066.885983109474	124	0.02277227722772277	0.7419354838709677	0.27340720221606646
YCR086W	-1	-/-	-229.72864532470703	-30089.393864631653	31	0.02274975272007913	0.7419354838709677	0.2736842105263158
YKL009W	-1	-/-	-229.73696994781494	-31142.451833724976	31	0.022727272727272728	0.7419354838709677	0.2739612188365651
YDR381W	-1	-/-	-229.7513566017151	-27688.892226219177	31	0.022704837117472853	0.7419354838709677	0.2742382271468144
YDR494W	-1	-/-	-229.75766611099243	-28967.973415851593	31	0.022682445759368838	0.7419354838709677	0.2745152354570637
YLR035C	-1	-/-	-229.75803089141846	-29210.54834127426	31	0.022660098522167486	0.7419354838709677	0.27479224376731304
YNL059C	-1	-/-	-229.76175594329834	-29492.536434173584	31	0.022637795275590553	0.7419354838709677	0.27506925207756233
YKL049C	-1	-/-	-229.7749080657959	-30421.32272052765	31	0.02261553588987217	0.7419354838709677	0.2753462603878116
YER092W	0	0/-	-229.78735053539276	-48261.15174651146	124	0.02261553588987217	0.7419354838709677	0.2753462603878116
YMR161W	-1	-/-	-229.79083061218262	-28714.22058057785	31	0.022593320235756387	0.7419354838709677	0.2756232686980609
YFL034W	0	0/0	-229.79142832756042	-45923.114359259605	124	0.022593320235756387	0.7419354838709677	0.2756232686980609
YNL288W	-1	-/-	-229.79870748519897	-30597.42350101471	31	0.022571148184494603	0.7419354838709677	0.27590027700831027
YPR085C	0	0/-	-229.83016622066498	-48580.45234954357	124	0.022571148184494603	0.7419354838709677	0.27590027700831027
YGL140C	0	0/0	-229.84916973114014	-46662.98510789871	124	0.022571148184494603	0.7419354838709677	0.27590027700831027
YOR033C	-1	-/-	-229.91140604019165	-30408.665103912354	31	0.022549019607843137	0.7419354838709677	0.27617728531855956
YJL114W	-1	-/-	-229.94144678115845	-27207.820456027985	31	0.022526934378060724	0.7419354838709677	0.27645429362880886
YER009W	-1	-/0	-229.9461793899536	-28981.17645215988	31	0.022504892367906065	0.7419354838709677	0.27673130193905815
YDR118W	-1	-/-	-229.95320177078247	-29015.420066833496	31	0.022482893450635387	0.7419354838709677	0.2770083102493075
YGL100W	-1	-/-	-229.95475149154663	-30891.203605651855	31	0.0224609375	0.7419354838709677	0.2772853185595568
YGR033C	-1	-/-	-229.97224235534668	-29497.91134929657	31	0.0224390243902439	0.7419354838709677	0.2775623268698061
YLR314C	-1	-/-	-229.98689126968384	-28449.148956298828	31	0.022417153996101363	0.7419354838709677	0.2778393351800554
YDL136W	0	0/-	-229.99528980255127	-48506.2703152895	124	0.022417153996101363	0.7419354838709677	0.2778393351800554
YKL042W	-1	-/-	-230.01737213134766	-29378.386404514313	31	0.022395326192794548	0.7419354838709677	0.27811634349030473
YPL180W	-1	-/-	-230.02121829986572	-28805.84873151779	31	0.02237354085603113	0.7419354838709677	0.278393351800554
YOL056W	0	0/-	-230.03512632846832	-49400.47505950928	124	0.02237354085603113	0.7419354838709677	0.278393351800554
YOR123C	-1	-/-	-230.07441568374634	-29664.996861457825	31	0.022351797862001945	0.7419354838709677	0.2786703601108033
YER030W	-1	-/-	-230.09801054000854	-30660.60603237152	31	0.02233009708737864	0.7419354838709677	0.2789473684210526
YGR056W	-1	-/-	-230.1234254837036	-28960.070983171463	31	0.02230843840931135	0.7419354838709677	0.27922437673130196
YGL020C	-1	-/-	-230.13090753555298	-29922.392770290375	31	0.022286821705426358	0.7419354838709677	0.27950138504155125
YGL107C	0	0/-	-230.13931286334991	-49606.68764925003	124	0.022286821705426358	0.7419354838709677	0.27950138504155125
YMR247C	-1	-/-	-230.13943672180176	-29089.078952789307	31	0.022265246853823813	0.7419354838709677	0.27977839335180055
YBR098W	-1	-/-	-230.18353939056396	-28555.31246471405	31	0.022243713733075435	0.7419354838709677	0.28005540166204984
YBR247C	-1	-/-	-230.1966209411621	-31625.343099594116	31	0.022222222222222223	0.7419354838709677	0.2803324099722992
YLL034C	-1	-/-	-230.22459268569946	-30180.718954086304	31	0.0222007722007722	0.7419354838709677	0.2806094182825485
YDR349C	0	0/-	-230.2328588962555	-47256.71885883808	124	0.0222007722007722	0.7419354838709677	0.2806094182825485
YBR198C	-1	-/-	-230.2382688522339	-31417.589477062225	31	0.022179363548698167	0.7419354838709677	0.2808864265927978
YBR271W	0	0/-	-230.2427852153778	-46253.19465017319	124	0.022179363548698167	0.7419354838709677	0.2808864265927978
YDR354W	0	0/0	-230.24451768398285	-48760.48591482639	124	0.022179363548698167	0.7419354838709677	0.2808864265927978
YMR210W	-1	-/-	-230.26104354858398	-27261.297821998596	31	0.022157996146435453	0.7419354838709677	0.28116343490304707
YKL059C	-1	-/-	-230.2615418434143	-29228.071849822998	31	0.02213666987487969	0.7419354838709677	0.2814404432132964
YLR066W	-1	-/-	-230.27135801315308	-29846.78164625168	31	0.022115384615384617	0.7419354838709677	0.2817174515235457
YBL067C	0	0/-	-230.29152715206146	-48953.37853240967	124	0.022115384615384617	0.7419354838709677	0.2817174515235457
YBR152W	-1	-/-	-230.29802703857422	-28915.284428596497	31	0.022094140249759846	0.7419354838709677	0.281994459833795
YBL074C	-1	-/-	-230.30054092407227	-27907.17714214325	31	0.022072936660268713	0.7419354838709677	0.2822714681440443
YBR164C	-1	-/-	-230.30296182632446	-30620.359256982803	31	0.02205177372962608	0.7419354838709677	0.28254847645429365
YPL160W	-1	-/-	-230.3069429397583	-30916.200726509094	31	0.022030651340996167	0.7419354838709677	0.28282548476454294
YLR323C	0	0/-	-230.30937826633453	-49679.436183452606	124	0.022030651340996167	0.7419354838709677	0.28282548476454294
YAL011W	-1	-/-	-230.3210220336914	-29113.110591888428	31	0.02200956937799043	0.7419354838709677	0.28310249307479224
YGL025C	-1	-/-	-230.33933639526367	-28717.542817115784	31	0.02198852772466539	0.7419354838709677	0.28337950138504153
YLR175W	-1	-/-	-230.34181451797485	-31806.17543697357	31	0.021967526265520534	0.7419354838709677	0.2836565096952909
YJL176C	-1	-/-	-230.34596300125122	-28328.368917942047	31	0.02194656488549618	0.7419354838709677	0.2839335180055402
YCR028C-A	-1	-/-	-230.35345792770386	-29305.6580452919	31	0.0219256434699714	0.7419354838709677	0.28421052631578947
YLR312W-A	0	0/-	-230.35639417171478	-49045.877101778984	124	0.0219256434699714	0.7419354838709677	0.28421052631578947
YOR254C	-1	-/-	-230.3743495941162	-29078.04461479187	31	0.021904761904761906	0.7419354838709677	0.28448753462603876
YPR164W	-1	-/-	-230.37778234481812	-30342.233786582947	31	0.021883920076117985	0.7419354838709677	0.2847645429362881
YDR021W	-1	-/-	-230.38499402999878	-29020.802384853363	31	0.021863117870722433	0.7419354838709677	0.2850415512465374
YHR207C	0	0/-	-230.39075791835785	-48192.25375509262	124	0.021863117870722433	0.7419354838709677	0.2850415512465374
YOR114W	0	0/0	-230.40012907981873	-46756.63635289669	124	0.021863117870722433	0.7419354838709677	0.2850415512465374
YNL151C	-1	-/-	-230.42998123168945	-30244.036155700684	31	0.02184235517568851	0.7419354838709677	0.2853185595567867
YGL167C	-1	-/-	-230.4507908821106	-30266.195813179016	31	0.021821631878557873	0.7419354838709677	0.285595567867036
YGR065C	0	0/-	-230.4615648984909	-47940.264491677284	124	0.021821631878557873	0.7419354838709677	0.285595567867036
YDR266C	0	0/-	-230.4695303440094	-46567.86932563782	124	0.021821631878557873	0.7419354838709677	0.285595567867036
YLR055C	-1	-/-	-230.4749207496643	-29576.18238925934	31	0.021800947867298578	0.7419354838709677	0.28587257617728534
YHR084W	-1	-/-	-230.48311281204224	-29735.123692512512	31	0.021780303030303032	0.7419354838709677	0.28614958448753464
YMR274C	0	0/-	-230.4835705757141	-47825.75463831425	124	0.021780303030303032	0.7419354838709677	0.28614958448753464
YLR467W	-1	-/-	-230.49514770507812	-28215.462903022766	31	0.021759697256385997	0.7419354838709677	0.28642659279778393
YDR188W	-1	-/-	-230.50123739242554	-30797.733248233795	31	0.021739130434782608	0.7419354838709677	0.2867036011080332
YDR020C	0	0/-	-230.52252292633057	-46823.37786889076	124	0.021739130434782608	0.7419354838709677	0.2867036011080332
YDR126W	-1	-/-	-230.52717924118042	-29690.136250972748	31	0.021718602455146365	0.7419354838709677	0.2869806094182826
YML111W	0	0/-	-230.53358459472656	-47810.00473201275	124	0.021718602455146365	0.7419354838709677	0.2869806094182826
YGL083W	0	0/-	-230.53524827957153	-49233.727254748344	124	0.021718602455146365	0.7419354838709677	0.2869806094182826
YJR066W	-1	-/-	-230.55253982543945	-28192.458772182465	31	0.02169811320754717	0.7419354838709677	0.28725761772853187
YMR216C	-1	-/-	-230.553729057312	-29576.209446907043	31	0.021677662582469368	0.7419354838709677	0.28753462603878116
YBR165W	-1	-/-	-230.5845766067505	-29643.44772720337	31	0.021657250470809793	0.7419354838709677	0.28781163434903045
YNL062C	-1	-/+	-230.6160249710083	-29384.09923505783	31	0.021636876763875823	0.7419354838709677	0.2880886426592798
YDR400W	-1	-/-	-230.6310396194458	-29721.170417308807	31	0.021616541353383457	0.7419354838709677	0.2883656509695291
YOL116W	-1	-/-	-230.66890716552734	-28425.88937807083	31	0.0215962441314554	0.7419354838709677	0.2886426592797784
YNL085W	-1	-/-	-230.6873722076416	-28929.05096244812	31	0.021575984990619138	0.7419354838709677	0.2889196675900277
YPL137C	-1	-/-	-230.68955612182617	-29270.104902267456	31	0.02155576382380506	0.7419354838709677	0.28919667590027703
YOL097C	-1	-/-	-230.69041347503662	-30712.681386947632	31	0.02153558052434457	0.7419354838709677	0.2894736842105263
YJL004C	-1	-/-	-230.69794273376465	-28689.091929912567	31	0.021515434985968196	0.7419354838709677	0.2897506925207756
YBR246W	0	0/-	-230.72162759304047	-46530.74997150898	124	0.021515434985968196	0.7419354838709677	0.2897506925207756
YNL286W	-1	-/-	-230.72441959381104	-29620.326122283936	31	0.02149532710280374	0.7419354838709677	0.2900277008310249
YJL076W	-1	-/-	-230.7562861442566	-28202.29722261429	31	0.021475256769374416	0.7419354838709677	0.29030470914127426
YFL017C	0	0/-	-230.7843118906021	-48602.361473441124	124	0.021475256769374416	0.7419354838709677	0.29030470914127426
YDR143C	-1	-/-	-230.78997325897217	-29109.933280467987	31	0.021455223880597014	0.7419354838709677	0.29058171745152356
YLL012W	-1	-/-	-230.82092142105103	-29566.42445707321	31	0.021435228331780055	0.7419354838709677	0.29085872576177285
YDL177C	0	0/-	-230.83614993095398	-46487.25687777996	124	0.021435228331780055	0.7419354838709677	0.29085872576177285
YER173W	-1	-/-	-230.8504762649536	-29263.97371482849	31	0.021415270018621976	0.7419354838709677	0.29113573407202215
YDL121C	0	0/0	-230.85541927814484	-46580.957423210144	124	0.021415270018621976	0.7419354838709677	0.29113573407202215
YDR468C	0	0/-	-230.90184211730957	-48364.771406531334	124	0.021415270018621976	0.7419354838709677	0.29113573407202215
YCR040W	-1	-/-	-230.9047532081604	-28626.72045993805	31	0.021395348837209303	0.7419354838709677	0.2914127423822715
YKL058W	-1	-/-	-230.914897441864	-30148.656279563904	31	0.02137546468401487	0.7419354838709677	0.2916897506925208
YJL194W	-1	-/-	-230.92132949829102	-29375.391134262085	31	0.02135561745589601	0.7419354838709677	0.2919667590027701
YMR259C	0	0/+	-230.92150104045868	-47153.68379473686	124	0.02135561745589601	0.7419354838709677	0.2919667590027701
YMR260C	-1	-/-	-230.93035984039307	-30599.366130828857	31	0.021335807050092765	0.7419354838709677	0.2922437673130194
YDL209C	-1	-/-	-230.94317245483398	-29533.86674308777	31	0.021316033364226137	0.7419354838709677	0.2925207756232687
YJL041W	-1	-/-	-230.98758554458618	-30108.69090795517	31	0.021296296296296296	0.7419354838709677	0.292797783933518
YOR279C	-1	-/-	-230.98861980438232	-29567.977234840393	31	0.02127659574468085	0.7419354838709677	0.2930747922437673
YBR058C	-1	-/-	-231.00923252105713	-30134.894706726074	31	0.021256931608133085	0.7419354838709677	0.2933518005540166
YDR410C	0	0/-	-231.02932608127594	-48241.88288986683	124	0.021256931608133085	0.7419354838709677	0.2933518005540166
YBL103C	-1	-/-	-231.03593826293945	-30589.989588737488	31	0.02123730378578024	0.7419354838709677	0.29362880886426596
YMR293C	-1	-/-	-231.0566143989563	-29688.698319911957	31	0.021217712177121772	0.7419354838709677	0.29390581717451525
YKL130C	-1	-/-	-231.06153917312622	-30700.646893024445	31	0.02119815668202765	0.7419354838709677	0.29418282548476454
YOR272W	-1	-/-	-231.06877040863037	-30262.396025180817	31	0.02117863720073665	0.7419354838709677	0.29445983379501384
YEL046C	0	0/0	-231.0840014219284	-48461.41321516037	124	0.02117863720073665	0.7419354838709677	0.29445983379501384
YLR068W	-1	-/-	-231.09079885482788	-29784.95522212982	31	0.021159153633854646	0.7419354838709677	0.29473684210526313
YBL011W	-1	-/-	-231.09906101226807	-28461.629633426666	31	0.021139705882352942	0.7419354838709677	0.2950138504155125
YDL143W	-1	-/-	-231.10989093780518	-29044.71417427063	31	0.021120293847566574	0.7419354838709677	0.2952908587257618
YFL035C-A	-1	-/-	-231.1277780532837	-28390.409892082214	31	0.02110091743119266	0.7419354838709677	0.29556786703601107
YFL035C	-1	-/-	-231.127779006958	-28390.40986776352	31	0.021081576535288724	0.7419354838709677	0.29584487534626036
YCR058C	-1	-/-	-231.12852430343628	-29030.764256477356	31	0.021062271062271064	0.7419354838709677	0.2961218836565097
YNR057C	-1	-/-	-231.14308500289917	-29945.135228157043	31	0.021043000914913082	0.7419354838709677	0.296398891966759
YLR347C	-1	-/-	-231.14362239837646	-29121.982033729553	31	0.02102376599634369	0.7419354838709677	0.2966759002770083
YPL176C	-1	-/-	-231.15074586868286	-27765.15783214569	31	0.021004566210045664	0.7419354838709677	0.2969529085872576
YOR334W	-1	-/-	-231.15390062332153	-28227.837926387787	31	0.020985401459854013	0.7419354838709677	0.29722991689750694
YKL113C	-1	-/-	-231.15768909454346	-30734.69970703125	31	0.020966271649954422	0.7419354838709677	0.29750692520775623
YBR197C	0	0/0	-231.16305887699127	-46315.902420043945	124	0.020966271649954422	0.7419354838709677	0.29750692520775623
YGR089W	-1	-/0	-231.20718908309937	-28809.948810577393	31	0.020947176684881604	0.7419354838709677	0.29778393351800553
YDR098C	-1	-/-	-231.21183156967163	-32139.64282798767	31	0.020928116469517744	0.7419354838709677	0.2980609418282548
YDL156W	0	0/-	-231.21771216392517	-46817.15838062763	124	0.020928116469517744	0.7419354838709677	0.2980609418282548
YGR208W	0	0/0	-231.22265315055847	-48943.753041267395	124	0.020928116469517744	0.7419354838709677	0.2980609418282548
YPL009C	0	0/-	-231.22604048252106	-47076.11439871788	124	0.020928116469517744	0.7419354838709677	0.2980609418282548
YER048W-A	0	0/0	-231.22650706768036	-47667.159831404686	124	0.020928116469517744	0.7419354838709677	0.2980609418282548
YBR264C	0	0/0	-231.2458359003067	-49086.98654949665	124	0.020928116469517744	0.7419354838709677	0.2980609418282548
YDL013W	-1	-/-	-231.27820682525635	-29270.1923456192	31	0.02090909090909091	0.7419354838709677	0.29833795013850417
YDR219C	-1	-/-	-231.29455757141113	-28346.073830604553	31	0.02089009990917348	0.7419354838709677	0.29861495844875346
YPL013C	0	0/-	-231.34463119506836	-48118.97521543503	124	0.02089009990917348	0.7419354838709677	0.29861495844875346
YAL002W	-1	-/-	-231.37734031677246	-29092.65165901184	31	0.020871143375680582	0.7419354838709677	0.29889196675900276
YER147C	-1	-/-	-231.39612483978271	-29149.4163646698	31	0.02085222121486854	0.7419354838709677	0.29916897506925205
YFR036W	-1	-/-	-231.40397930145264	-29638.70904636383	31	0.020833333333333332	0.7419354838709677	0.2994459833795014
YJL033W	-1	-/-	-231.40502452850342	-29748.874106407166	31	0.02081447963800905	0.7419354838709677	0.2997229916897507
YGR169C	-1	-/+	-231.42890644073486	-30929.3507976532	31	0.020795660036166366	0.7419354838709677	0.3
YCL045C	0	0/-	-231.43773865699768	-47159.75145113468	124	0.020795660036166366	0.7419354838709677	0.3
YDR066C	0	0/-	-231.44881904125214	-48664.43180525303	124	0.020795660036166366	0.7419354838709677	0.3
YDR352W	0	0/-	-231.46124470233917	-46450.97137451172	124	0.020795660036166366	0.7419354838709677	0.3
YNL317W	-1	-/-	-231.4890193939209	-31195.690192699432	31	0.02077687443541102	0.7419354838709677	0.3002770083102493
YDR466W	0	0/-	-231.49185943603516	-48731.86644876003	124	0.02077687443541102	0.7419354838709677	0.3002770083102493
YJL145W	-1	-/-	-231.50120401382446	-30953.659460544586	31	0.02075812274368231	0.7419354838709677	0.30055401662049863
YFL022C	-1	-/-	-231.5240077972412	-29904.711769104004	31	0.020739404869251576	0.7419354838709677	0.3008310249307479
YDR331W	-1	-/-	-231.5530662536621	-29520.908130645752	31	0.02072072072072072	0.7419354838709677	0.3011080332409972
YGL206C	-1	-/-	-231.55510568618774	-28324.581946849823	31	0.020702070207020702	0.7419354838709677	0.3013850415512465
YJL192C	-1	-/-	-231.57218551635742	-29629.74712562561	31	0.02068345323741007	0.7419354838709677	0.30166204986149586
YPR173C	-1	-/-	-231.5724287033081	-27873.96062374115	31	0.020664869721473494	0.7419354838709677	0.30193905817174516
YGR172C	-1	-/-	-231.57709407806396	-29075.678983211517	31	0.02064631956912029	0.7419354838709677	0.30221606648199445
YDR407C	-1	-/-	-231.58241748809814	-30090.303179740906	31	0.02062780269058296	0.7419354838709677	0.30249307479224374
YDL002C	-1	-/-	-231.62644290924072	-29146.351410388947	31	0.02060931899641577	0.7419354838709677	0.3027700831024931
YNL027W	-1	-/-	-231.63452243804932	-29549.986277103424	31	0.020590868397493287	0.7419354838709677	0.3030470914127424
YKL022C	-1	-/-	-231.6618947982788	-30577.66841030121	31	0.020572450805008944	0.7419354838709677	0.3033240997229917
YLR083C	0	0/-	-231.72762858867645	-49981.05828154087	124	0.020572450805008944	0.7419354838709677	0.3033240997229917
YOR222W	0	0/-	-231.74371075630188	-48162.81202554703	124	0.020572450805008944	0.7419354838709677	0.3033240997229917
YIL068C	-1	-/-	-231.8029646873474	-29263.73981666565	31	0.020554066130473638	0.7419354838709677	0.303601108033241
YIL129C	-1	-/-	-231.81069803237915	-28203.694831848145	31	0.020535714285714286	0.7419354838709677	0.3038781163434903
YLR182W	-1	-/-	-231.82621574401855	-30395.8639087677	31	0.020517395182872437	0.7419354838709677	0.3041551246537396
YKL209C	0	0/-	-231.84598302841187	-48172.19600772858	124	0.020517395182872437	0.7419354838709677	0.3041551246537396
YLR065C	0	0/-	-231.855273604393	-47352.147199869156	124	0.020517395182872437	0.7419354838709677	0.3041551246537396
YOL090W	-1	-/-	-231.85793018341064	-28273.57585000992	31	0.020499108734402853	0.7419354838709677	0.3044321329639889
YGL240W	-1	-/-	-231.86152267456055	-29431.197819709778	31	0.020480854853072127	0.7419354838709677	0.3047091412742382
YCR043C	0	0/0	-231.8680695295334	-46441.40116524696	124	0.020480854853072127	0.7419354838709677	0.3047091412742382
YNL291C	-1	-/-	-231.89070558547974	-29170.73679447174	31	0.020462633451957295	0.7419354838709677	0.30498614958448755
YER159C	-1	-/-	-231.89383459091187	-28532.775117874146	31	0.020444444444444446	0.7419354838709677	0.30526315789473685
YHR172W	-1	-/-	-231.89877939224243	-29987.711586475372	31	0.020426287744227355	0.7419354838709677	0.30554016620498614
YHR128W	0	0/-	-231.90035593509674	-52221.110114097595	124	0.020426287744227355	0.7419354838709677	0.30554016620498614
YOR021C	0	0/-	-231.91448724269867	-46267.69985806942	124	0.020426287744227355	0.7419354838709677	0.30554016620498614
YBR102C	-1	-/-	-231.93990802764893	-30424.24288749695	31	0.02040816326530612	0.7419354838709677	0.30581717451523543
YGL085W	0	0/-	-231.95301377773285	-46545.14769256115	124	0.02040816326530612	0.7419354838709677	0.30581717451523543
YGR150C	0	0/-	-231.96001744270325	-46637.450016498566	124	0.02040816326530612	0.7419354838709677	0.30581717451523543
YDR097C	-1	-/-	-231.96068477630615	-29073.695294857025	31	0.020390070921985817	0.7419354838709677	0.3060941828254848
YDR348C	0	0/-	-231.9618742465973	-46891.039123654366	124	0.020390070921985817	0.7419354838709677	0.3060941828254848
YML059C	-1	-/-	-231.96999597549438	-28522.442485809326	31	0.02037201062887511	0.7419354838709677	0.3063711911357341
YAL029C	-1	-/-	-231.9709644317627	-30654.825067043304	31	0.020353982300884955	0.7419354838709677	0.30664819944598337
YML096W	0	0/0	-231.9880086183548	-46617.79580152035	124	0.020353982300884955	0.7419354838709677	0.30664819944598337
YLR239C	0	0/-	-232.00965809822083	-49460.27711927891	124	0.020353982300884955	0.7419354838709677	0.30664819944598337
YOR182C	-1	-/-	-232.02271699905396	-31270.857973575592	31	0.020335985853227233	0.7419354838709677	0.30692520775623267
YPR091C	0	0/-	-232.02841353416443	-46701.30543637276	124	0.020335985853227233	0.7419354838709677	0.30692520775623267
YBR239C	0	0/-	-232.0298365354538	-45947.03411471844	124	0.020335985853227233	0.7419354838709677	0.30692520775623267
YJR135C	-1	-/-	-232.04681968688965	-28690.633297920227	31	0.020318021201413426	0.7419354838709677	0.307202216066482
YLR143W	0	0/-	-232.09195005893707	-46394.329572200775	124	0.020318021201413426	0.7419354838709677	0.307202216066482
YDL240W	0	0/-	-232.1114194393158	-49158.763018250465	124	0.020318021201413426	0.7419354838709677	0.307202216066482
YDR408C	0	0/-	-232.12247335910797	-48342.89426493645	124	0.020318021201413426	0.7419354838709677	0.307202216066482
YKR101W	-1	-/-	-232.14231967926025	-29835.191276550293	31	0.02030008826125331	0.7419354838709677	0.3074792243767313
YPR179C	-1	-/-	-232.15335178375244	-30116.776419639587	31	0.020282186948853614	0.7419354838709677	0.3077562326869806
YGR167W	-1	-/-	-232.21608877182007	-29488.716569900513	31	0.02026431718061674	0.7419354838709677	0.3080332409972299
YMR089C	-1	-/-	-232.22001791000366	-29381.133325576782	31	0.020246478873239437	0.7419354838709677	0.30831024930747924
YCL056C	0	0/-	-232.22543787956238	-47639.88079118729	124	0.020246478873239437	0.7419354838709677	0.30831024930747924
YBR291C	0	0/-	-232.24444103240967	-49922.04497337341	124	0.020246478873239437	0.7419354838709677	0.30831024930747924
YOL095C	-1	-/-	-232.24817085266113	-30329.70121717453	31	0.020228671943711522	0.7419354838709677	0.30858725761772854
YLR132C	-1	-/-	-232.27351140975952	-28248.82284116745	31	0.020210896309314587	0.7419354838709677	0.30886426592797783
YNL258C	-1	-/-	-232.29232501983643	-28645.06229019165	31	0.02019315188762072	0.7419354838709677	0.3091412742382271
YIR013C	-1	-/-	-232.31328630447388	-30192.11945295334	31	0.02017543859649123	0.7419354838709677	0.3094182825484765
YOL098C	0	0/0	-232.37214982509613	-47087.285315036774	124	0.02017543859649123	0.7419354838709677	0.3094182825484765
YJR040W	-1	-/-	-232.37492895126343	-28486.961264133453	31	0.020157756354075372	0.7419354838709677	0.30969529085872577
YOR068C	-1	-/-	-232.3763427734375	-28292.315913677216	31	0.020140105078809107	0.7419354838709677	0.30997229916897506
YBR235W	0	0/-	-232.37751185894012	-46987.26376736164	124	0.020140105078809107	0.7419354838709677	0.30997229916897506
YNL275W	-1	-/-	-232.38473176956177	-29010.077221870422	31	0.020122484689413824	0.7419354838709677	0.31024930747922436
YGL105W	-1	-/-	-232.43230485916138	-29059.704590320587	31	0.020104895104895104	0.7419354838709677	0.3105263157894737
YPR019W	-1	-/-	-232.4408655166626	-30347.567240715027	31	0.020087336244541485	0.7419354838709677	0.310803324099723
YOR239W	-1	-/+	-232.46589612960815	-31025.846603870392	31	0.02006980802792321	0.7419354838709677	0.3110803324099723
YOL133W	-1	-/-	-232.46852207183838	-30120.51623249054	31	0.02005231037489102	0.7419354838709677	0.3113573407202216
YKL179C	-1	-/-	-232.48127269744873	-30004.669192314148	31	0.02003484320557491	0.7419354838709677	0.31163434903047094
YNL245C	-1	-/-	-232.4970817565918	-28881.162528038025	31	0.020017406440382943	0.7419354838709677	0.31191135734072023
YMR214W	-1	-/-	-232.5169506072998	-31901.64860534668	31	0.02	0.7419354838709677	0.3121883656509695
YPL249C-A	0	0/-	-232.55000150203705	-48511.79499042034	124	0.02	0.7419354838709677	0.3121883656509695
YDR239C	0	0/0	-232.5784548521042	-46515.47501683235	124	0.02	0.7419354838709677	0.3121883656509695
YDL053C	0	0/0	-232.57870197296143	-48897.34533703327	124	0.02	0.7419354838709677	0.3121883656509695
YGR207C	0	0/0	-232.57964074611664	-46918.933770775795	124	0.02	0.7419354838709677	0.3121883656509695
YKR037C	-1	-/-	-232.58649063110352	-29484.050171375275	31	0.01998262380538662	0.7419354838709677	0.3124653739612188
YDR249C	0	0/0	-232.58869898319244	-46704.86982488632	124	0.01998262380538662	0.7419354838709677	0.3124653739612188
YOR330C	-1	-/-	-232.60973834991455	-28564.376439094543	31	0.019965277777777776	0.7419354838709677	0.31274238227146817
YPL020C	-1	-/-	-232.61413669586182	-28981.345341205597	31	0.0199479618386817	0.7419354838709677	0.31301939058171746
YDL184C	0	0/-	-232.6150894165039	-49316.65874397755	124	0.0199479618386817	0.7419354838709677	0.31301939058171746
YLR392C	0	0/-	-232.61796629428864	-46600.15878593922	124	0.0199479618386817	0.7419354838709677	0.31301939058171746
YLR335W	-1	-/-	-232.62262201309204	-28928.834112644196	31	0.01993067590987868	0.7419354838709677	0.31329639889196675
YKR054C	-1	-/-	-232.62777090072632	-29718.376104831696	31	0.019913419913419914	0.7419354838709677	0.31357340720221605
YPL232W	-1	-/-	-232.67527294158936	-30320.489998817444	31	0.019896193771626297	0.7419354838709677	0.3138504155124654
YBR030W	-1	-/-	-232.6843295097351	-29109.057098388672	31	0.019878997407087293	0.7419354838709677	0.3141274238227147
YDR194C	-1	-/-	-232.69296264648438	-29662.033329963684	31	0.019861830742659757	0.7419354838709677	0.314404432132964
YBL107C	0	0/0	-232.7194985151291	-47099.89904439449	124	0.019861830742659757	0.7419354838709677	0.314404432132964
YGR103W	-1	-/-	-232.72754764556885	-31521.91097354889	31	0.01984469370146678	0.7419354838709677	0.3146814404432133
YBR181C	0	0/-	-232.730286359787	-49673.52542245388	124	0.01984469370146678	0.7419354838709677	0.3146814404432133
YNL035C	0	0/0	-232.73882830142975	-46592.77348268032	124	0.01984469370146678	0.7419354838709677	0.3146814404432133
YOR354C	-1	-/-	-232.75629377365112	-29122.662867069244	31	0.019827586206896553	0.7419354838709677	0.3149584487534626
YMR003W	0	0/0	-232.76229166984558	-47596.27905154228	124	0.019827586206896553	0.7419354838709677	0.3149584487534626
YDR460W	-1	-/-	-232.76536560058594	-29827.86166381836	31	0.019810508182601206	0.7419354838709677	0.3152354570637119
YLL002W	-1	-/-	-232.79385662078857	-29621.313945770264	31	0.019793459552495698	0.7419354838709677	0.3155124653739612
YBR042C	-1	-/-	-232.7989420890808	-30025.491107940674	31	0.019776440240756664	0.7419354838709677	0.3157894736842105
YGR013W	-1	-/-	-232.79907512664795	-29160.948657989502	31	0.019759450171821305	0.7419354838709677	0.31606648199445986
YLR265C	-1	-/-	-232.821138381958	-28395.320948123932	31	0.019742489270386267	0.7419354838709677	0.31634349030470915
YPR094W	-1	-/-	-232.8214864730835	-28478.80415058136	31	0.01972555746140652	0.7419354838709677	0.31662049861495845
YDR179W-A	0	0/0	-232.8275043964386	-46839.29066884518	124	0.01972555746140652	0.7419354838709677	0.31662049861495845
YIR006C	-1	-/-	-232.8378767967224	-28469.476301193237	31	0.01970865467009426	0.7419354838709677	0.31689750692520774
YLR396C	-1	-/-	-232.8572883605957	-31459.65085554123	31	0.019691780821917807	0.7419354838709677	0.3171745152354571
YDR006C	0	0/-	-232.86471807956696	-50399.86429965496	124	0.019691780821917807	0.7419354838709677	0.3171745152354571
YCR047C	-1	-/-	-232.90522956848145	-29579.730943202972	31	0.019674935842600515	0.7419354838709677	0.3174515235457064
YGL005C	-1	-/-	-232.90774059295654	-29000.700682640076	31	0.019658119658119658	0.7419354838709677	0.3177285318559557
YOR043W	-1	-/-	-232.91327571868896	-29735.050241947174	31	0.01964133219470538	0.7419354838709677	0.31800554016620497
YKL027W	0	0/+	-232.9256947040558	-46787.187579870224	124	0.01964133219470538	0.7419354838709677	0.31800554016620497
YJL222W	-1	-/-	-232.92787742614746	-28358.69567489624	31	0.01962457337883959	0.7419354838709677	0.3182825484764543
YHR141C	0	0/-	-232.93734574317932	-48368.99602878094	124	0.01962457337883959	0.7419354838709677	0.3182825484764543
YGL254W	-1	-/-	-232.95480298995972	-29519.098462104797	31	0.0196078431372549	0.7419354838709677	0.3185595567867036
YNL088W	-1	-/-	-232.9574990272522	-31202.509923934937	31	0.019591141396933562	0.7419354838709677	0.3188365650969529
YLR228C	-1	-/-	-232.9947533607483	-28625.619809627533	31	0.01957446808510638	0.7419354838709677	0.3191135734072022
YOR224C	-1	-/-	-233.0039577484131	-30251.724446296692	31	0.0195578231292517	0.7419354838709677	0.31939058171745155
YGL101W	0	0/-	-233.0084354877472	-47243.04312288761	124	0.0195578231292517	0.7419354838709677	0.31939058171745155
YMR126C	0	0/0	-233.02243959903717	-48410.33660554886	124	0.0195578231292517	0.7419354838709677	0.31939058171745155
YJL049W	0	0/-	-233.03000807762146	-47003.203849077225	124	0.0195578231292517	0.7419354838709677	0.31939058171745155
YEL013W	-1	-/-	-233.03172254562378	-28833.15729522705	31	0.01954120645709431	0.7419354838709677	0.31966759002770084
YNL053W	-1	-/-	-233.05590915679932	-29186.643659114838	31	0.019524617996604415	0.7419354838709677	0.31994459833795014
YOR104W	0	0/0	-233.08717358112335	-49064.05851769447	124	0.019524617996604415	0.7419354838709677	0.31994459833795014
YER161C	-1	-/-	-233.0932273864746	-30930.578357696533	31	0.019508057675996608	0.7419354838709677	0.32022160664819943
YER111C	-1	-/-	-233.10207509994507	-29003.066065311432	31	0.019491525423728815	0.7419354838709677	0.3204986149584488
YMR275C	-1	-/-	-233.11829137802124	-29859.508941173553	31	0.01947502116850127	0.7419354838709677	0.3207756232686981
YLL008W	-1	-/-	-233.14866399765015	-30557.799240589142	31	0.0194585448392555	0.7419354838709677	0.32105263157894737
YDL039C	-1	-/0	-233.15394067764282	-31309.321547031403	31	0.01944209636517329	0.7419354838709677	0.32132963988919666
YJR124C	0	0/-	-233.15638267993927	-47338.21546924114	124	0.01944209636517329	0.7419354838709677	0.32132963988919666
YLR287C	0	0/-	-233.21912097930908	-46035.98186647892	124	0.01944209636517329	0.7419354838709677	0.32132963988919666
YGR084C	0	0/-	-233.22600150108337	-49358.422226548195	124	0.01944209636517329	0.7419354838709677	0.32132963988919666
YJR134C	0	0/0	-233.23109662532806	-48673.42185437679	124	0.01944209636517329	0.7419354838709677	0.32132963988919666
YDL138W	-1	-/-	-233.2402367591858	-28438.76912546158	31	0.019425675675675675	0.7419354838709677	0.321606648199446
YOR266W	-1	-/-	-233.24421548843384	-29557.567445755005	31	0.019409282700421943	0.7419354838709677	0.3218836565096953
YGR210C	0	0/0	-233.25051319599152	-47074.08902013302	124	0.019409282700421943	0.7419354838709677	0.3218836565096953
YAL064C-A	0	0/0	-233.2649643421173	-48273.32991552353	124	0.019409282700421943	0.7419354838709677	0.3218836565096953
YDR495C	-1	-/-	-233.29701900482178	-29687.572481155396	31	0.0193929173693086	0.7419354838709677	0.3221606648199446
YGL135W	-1	-/-	-233.3019151687622	-30603.231681346893	31	0.019376579612468407	0.7419354838709677	0.3224376731301939
YDR336W	0	0/0	-233.30260717868805	-46750.877133488655	124	0.019376579612468407	0.7419354838709677	0.3224376731301939
YGR040W	-1	-/-	-233.30876445770264	-28580.876168251038	31	0.01936026936026936	0.7419354838709677	0.32271468144044324
YPL045W	-1	-/-	-233.3500633239746	-30643.286116600037	31	0.01934398654331371	0.7419354838709677	0.32299168975069253
YPL058C	-1	-/-	-233.37604904174805	-29184.360469818115	31	0.019327731092436976	0.7419354838709677	0.32326869806094183
YMR070W	-1	-/-	-233.38414859771729	-28893.17586040497	31	0.019311502938706968	0.7419354838709677	0.3235457063711911
YHR108W	-1	-/-	-233.39324808120728	-28808.092559337616	31	0.01929530201342282	0.7419354838709677	0.3238227146814404
YPL208W	-1	-/-	-233.4006223678589	-29468.918741703033	31	0.019279128248113998	0.7419354838709677	0.32409972299168976
YAL021C	-1	-/-	-233.40550327301025	-28650.088332653046	31	0.019262981574539362	0.7419354838709677	0.32437673130193906
YMR229C	-1	-/-	-233.40619134902954	-30176.64341878891	31	0.019246861924686193	0.7419354838709677	0.32465373961218835
YDR493W	0	0/-	-233.41354727745056	-48961.586590230465	124	0.019246861924686193	0.7419354838709677	0.32465373961218835
YFL034C-A	0	0/-	-233.43130469322205	-48275.26394093037	124	0.019246861924686193	0.7419354838709677	0.32465373961218835
YHR156C	0	0/0	-233.47943651676178	-49628.03968304396	124	0.019246861924686193	0.7419354838709677	0.32465373961218835
YCR051W	0	0/0	-233.4920870065689	-46644.4718875885	124	0.019246861924686193	0.7419354838709677	0.32465373961218835
YPL056C	0	0/0	-233.50144290924072	-47526.3330886364	124	0.019246861924686193	0.7419354838709677	0.32465373961218835
YPR128C	-1	-/-	-233.51799774169922	-29653.758012771606	31	0.019230769230769232	0.7419354838709677	0.32493074792243765
YDR150W	-1	-/-	-233.53674030303955	-29330.093595981598	31	0.01921470342522974	0.7419354838709677	0.325207756232687
YDR483W	-1	-/-	-233.55300951004028	-28359.05442094803	31	0.019198664440734557	0.7419354838709677	0.3254847645429363
YDR321W	0	0/0	-233.55968523025513	-50202.31841003895	124	0.019198664440734557	0.7419354838709677	0.3254847645429363
YFL009W	-1	-/-	-233.5600004196167	-29198.796189308167	31	0.019182652210175146	0.7419354838709677	0.3257617728531856
YJL115W	-1	-/-	-233.5751829147339	-30516.158373832703	31	0.019166666666666665	0.7419354838709677	0.3260387811634349
YDL082W	0	0/-	-233.57815623283386	-51546.431515455246	124	0.019166666666666665	0.7419354838709677	0.3260387811634349
YDR073W	-1	-/-	-233.59607648849487	-28950.31762933731	31	0.019150707743547043	0.7419354838709677	0.3263157894736842
YGL171W	-1	-/-	-233.5968713760376	-30122.851147174835	31	0.01913477537437604	0.7419354838709677	0.3265927977839335
YOR296W	0	0/0	-233.60894346237183	-46632.20193898678	124	0.01913477537437604	0.7419354838709677	0.3265927977839335
YEL036C	-1	-/-	-233.61805152893066	-30248.159170150757	31	0.019118869492934332	0.7419354838709677	0.3268698060941828
YOL089C	-1	-/-	-233.63547229766846	-28434.117298603058	31	0.01910299003322259	0.7419354838709677	0.3271468144044321
YJR030C	0	0/0	-233.66436052322388	-46565.60722887516	124	0.01910299003322259	0.7419354838709677	0.3271468144044321
YCR063W	-1	-/-	-233.6700520515442	-29918.673639774323	31	0.019087136929460582	0.7419354838709677	0.32742382271468146
YNR031C	-1	-/-	-233.68820238113403	-27860.146592617035	31	0.019071310116086235	0.7419354838709677	0.32770083102493075
YCL014W	-1	-/-	-233.7019009590149	-28422.566133975983	31	0.019055509527754765	0.7419354838709677	0.32797783933518004
YDR040C	-1	-/-	-233.72144603729248	-28661.61861371994	31	0.01903973509933775	0.7419354838709677	0.32825484764542934
YER031C	-1	-/-	-233.73274517059326	-30942.091097831726	31	0.01902398676592225	0.7419354838709677	0.3285318559556787
YDL244W	-1	-/-	-233.7356357574463	-28839.34732580185	31	0.019008264462809916	0.7419354838709677	0.328808864265928
YNL295W	0	0/-	-233.7382813692093	-46818.86033082008	124	0.019008264462809916	0.7419354838709677	0.328808864265928
YNR048W	-1	-/-	-233.75615692138672	-30108.03367996216	31	0.018992568125516102	0.7419354838709677	0.3290858725761773
YBL091C	0	0/-	-233.75838971138	-48860.117510557175	124	0.018992568125516102	0.7419354838709677	0.3290858725761773
YDR464W	-1	-/0	-233.7870512008667	-29955.55431175232	31	0.018976897689768978	0.7419354838709677	0.32936288088642657
YML020W	0	0/0	-233.79546475410461	-46726.97269356251	124	0.018976897689768978	0.7419354838709677	0.32936288088642657
YDL211C	0	0/0	-233.80677437782288	-46623.87798976898	124	0.018976897689768978	0.7419354838709677	0.32936288088642657
YNL079C	-1	-/-	-233.82357454299927	-29286.078119277954	31	0.018961253091508656	0.7419354838709677	0.3296398891966759
YLR442C	-1	-/-	-233.86033582687378	-28413.168944358826	31	0.018945634266886325	0.7419354838709677	0.3299168975069252
YLR287C-A	0	0/-	-233.86291527748108	-49125.58755147457	124	0.018945634266886325	0.7419354838709677	0.3299168975069252
YER128W	0	0/0	-233.86354160308838	-46659.940801501274	124	0.018945634266886325	0.7419354838709677	0.3299168975069252
YNL165W	0	0/0	-233.87555873394012	-46428.39075195789	124	0.018945634266886325	0.7419354838709677	0.3299168975069252
YDL213C	-1	-/-	-233.90504789352417	-29988.22223520279	31	0.018930041152263374	0.7419354838709677	0.3301939058171745
YOR127W	-1	-/-	-233.90531492233276	-30428.792175769806	31	0.018914473684210526	0.7419354838709677	0.3304709141274238
YJR129C	0	0/-	-233.91151690483093	-46789.91014266014	124	0.018914473684210526	0.7419354838709677	0.3304709141274238
YJL193W	0	0/-	-233.91705811023712	-46577.70335376263	124	0.018914473684210526	0.7419354838709677	0.3304709141274238
YMR218C	-1	-/-	-233.91925430297852	-30700.352665901184	31	0.018898931799506986	0.7419354838709677	0.33074792243767315
YPR129W	0	0/-	-233.93510377407074	-50231.639078855515	124	0.018898931799506986	0.7419354838709677	0.33074792243767315
YPR022C	0	0/-	-233.9389612674713	-46463.20873916149	124	0.018898931799506986	0.7419354838709677	0.33074792243767315
YHR032W	0	0/-	-233.9448059797287	-47058.75193834305	124	0.018898931799506986	0.7419354838709677	0.33074792243767315
YJL023C	0	0/+	-233.97269010543823	-50592.57828402519	124	0.018898931799506986	0.7419354838709677	0.33074792243767315
YKL184W	0	0/-	-233.97964823246002	-49532.443932175636	124	0.018898931799506986	0.7419354838709677	0.33074792243767315
YGR071C	0	0/-	-233.98930406570435	-46319.785690546036	124	0.018898931799506986	0.7419354838709677	0.33074792243767315
YLR443W	0	0/-	-233.99325573444366	-47515.950353860855	124	0.018898931799506986	0.7419354838709677	0.33074792243767315
YNR026C	-1	-/-	-233.99846172332764	-29673.89628314972	31	0.018883415435139574	0.7419354838709677	0.33102493074792244
YBR090C	0	0/0	-234.02745687961578	-46460.10482811928	124	0.018883415435139574	0.7419354838709677	0.33102493074792244
YDR286C	0	0/0	-234.04583823680878	-46603.142751574516	124	0.018883415435139574	0.7419354838709677	0.33102493074792244
YER074W-A	-1	-/-	-234.05017471313477	-28866.094340324402	31	0.018867924528301886	0.7419354838709677	0.33130193905817173
YDL056W	-1	-/-	-234.09405994415283	-29133.63410425186	31	0.018852459016393444	0.7419354838709677	0.33157894736842103
YOR064C	-1	-/-	-234.100444316864	-29409.110648155212	31	0.018837018837018837	0.7419354838709677	0.3318559556786704
YBL105C	-1	-/-	-234.1050386428833	-30498.74801683426	31	0.018821603927986905	0.7419354838709677	0.33213296398891967
YLR253W	0	0/-	-234.11004173755646	-46706.75186729431	124	0.018821603927986905	0.7419354838709677	0.33213296398891967
YDR365C	-1	-/-	-234.11156177520752	-29877.288120269775	31	0.018806214227309895	0.7419354838709677	0.33240997229916897
YBL010C	0	0/0	-234.11255872249603	-46689.17008316517	124	0.018806214227309895	0.7419354838709677	0.33240997229916897
YOR039W	-1	-/-	-234.11283493041992	-29514.226506233215	31	0.018790849673202614	0.7419354838709677	0.33268698060941826
YLR190W	-1	-/-	-234.126868724823	-29057.786235809326	31	0.018775510204081632	0.7419354838709677	0.3329639889196676
YLR173W	0	0/-	-234.1269805431366	-46525.623870015144	124	0.018775510204081632	0.7419354838709677	0.3329639889196676
YDR191W	-1	-/-	-234.15205335617065	-29619.996960639954	31	0.018760195758564437	0.7419354838709677	0.3332409972299169
YJR076C	-1	-/-	-234.1636199951172	-28529.618407726288	31	0.018744906275468622	0.7419354838709677	0.3335180055401662
YGR029W	-1	-/-	-234.16767930984497	-30422.920751571655	31	0.018729641693811076	0.7419354838709677	0.3337950138504155
YLR298C	-1	-/-	-234.1843957901001	-30480.920099258423	31	0.01871440195280716	0.7419354838709677	0.33407202216066484
YMR263W	-1	-/-	-234.186429977417	-31096.331768989563	31	0.01869918699186992	0.7419354838709677	0.33434903047091413
YDR545W	-1	-/-	-234.193621635437	-28634.981831550598	31	0.01868399675060926	0.7419354838709677	0.3346260387811634
YCL050C	0	0/-	-234.2139776945114	-50020.75283277035	124	0.01868399675060926	0.7419354838709677	0.3346260387811634
YGL190C	-1	-/-	-234.22122144699097	-30645.590909957886	31	0.018668831168831168	0.7419354838709677	0.3349030470914127
YDR520C	0	0/-	-234.23624348640442	-48812.86430704594	124	0.018668831168831168	0.7419354838709677	0.3349030470914127
YGL079W	0	0/-	-234.25547015666962	-46382.34837901592	124	0.018668831168831168	0.7419354838709677	0.3349030470914127
YHR020W	-1	-/-	-234.2620973587036	-29287.569478034973	31	0.0186536901865369	0.7419354838709677	0.33518005540166207
YLR103C	-1	-/-	-234.26847314834595	-30875.214735507965	31	0.018638573743922204	0.7419354838709677	0.33545706371191136
YIR002C	-1	-/-	-234.27141284942627	-29107.030887126923	31	0.01862348178137652	0.7419354838709677	0.33573407202216066
YOR016C	0	0/-	-234.27467823028564	-48728.62160551548	124	0.01862348178137652	0.7419354838709677	0.33573407202216066
YKR096W	0	0/-	-234.27593994140625	-46665.31060612202	124	0.01862348178137652	0.7419354838709677	0.33573407202216066
YBR278W	-1	-/-	-234.30320930480957	-28814.666311264038	31	0.0186084142394822	0.7419354838709677	0.33601108033240995
YIL131C	-1	-/-	-234.30325174331665	-29659.788427829742	31	0.018593371059013743	0.7419354838709677	0.3362880886426593
YPL034W	0	0/0	-234.31330561637878	-46534.97272634506	124	0.018593371059013743	0.7419354838709677	0.3362880886426593
YOR232W	-1	-/-	-234.31515407562256	-29073.554956912994	31	0.018578352180936994	0.7419354838709677	0.3365650969529086
YBR219C	0	0/-	-234.32063603401184	-46038.79663050175	124	0.018578352180936994	0.7419354838709677	0.3365650969529086
YPL161C	-1	-/-	-234.34961652755737	-29521.339688301086	31	0.018563357546408393	0.7419354838709677	0.3368421052631579
YNR020C	0	0/-	-234.35752141475677	-49025.123667538166	124	0.018563357546408393	0.7419354838709677	0.3368421052631579
YNR010W	-1	-/-	-234.35883617401123	-30602.766716957092	31	0.018548387096774192	0.7419354838709677	0.3371191135734072
YGR085C	-1	-/-	-234.38829231262207	-31754.77531528473	31	0.018533440773569703	0.7419354838709677	0.33739612188365653
YML018C	0	0/0	-234.41073513031006	-47416.17874503136	124	0.018533440773569703	0.7419354838709677	0.33739612188365653
YLR229C	-1	-/-	-234.41382694244385	-28325.388328552246	31	0.018518518518518517	0.7419354838709677	0.3376731301939058
YDR279W	-1	-/-	-234.41944456100464	-29095.32864189148	31	0.01850362027353178	0.7419354838709677	0.3379501385041551
YNL281W	-1	-/-	-234.42037391662598	-29551.33125591278	31	0.018488745980707395	0.7419354838709677	0.3382271468144044
YBR217W	-1	-/-	-234.44320392608643	-30080.644416809082	31	0.018473895582329317	0.7419354838709677	0.33850415512465376
YEL030W	-1	-/-	-234.4503631591797	-30407.84960603714	31	0.018459069020866775	0.7419354838709677	0.33878116343490305
YGR061C	0	0/-	-234.47997570037842	-47746.749178767204	124	0.018459069020866775	0.7419354838709677	0.33878116343490305
YJR118C	-1	-/-	-234.52113342285156	-29129.48411989212	31	0.018444266238973536	0.7419354838709677	0.33905817174515235
YPR042C	-1	-/-	-234.5421085357666	-28893.377553462982	31	0.01842948717948718	0.7419354838709677	0.33933518005540164
YGR246C	-1	-/-	-234.5514144897461	-31641.16977787018	31	0.018414731785428344	0.7419354838709677	0.339612188365651
YBR065C	-1	-/-	-234.5568928718567	-29362.263114452362	31	0.0184	0.7419354838709677	0.3398891966759003
YBL081W	0	0/0	-234.5861155986786	-47616.85686838627	124	0.0184	0.7419354838709677	0.3398891966759003
YDR333C	0	0/-	-234.58966088294983	-46578.48631191254	124	0.0184	0.7419354838709677	0.3398891966759003
YGR125W	0	0/-	-234.60174429416656	-46994.266659379005	124	0.0184	0.7419354838709677	0.3398891966759003
YLR059C	-1	-/-	-234.6030993461609	-29705.578771591187	31	0.01838529176658673	0.7419354838709677	0.3401662049861496
YCR100C	0	0/-	-234.62038004398346	-47048.264550209045	124	0.01838529176658673	0.7419354838709677	0.3401662049861496
YOR221C	-1	-/-	-234.63497352600098	-28340.687406539917	31	0.018370607028753993	0.7419354838709677	0.34044321329639887
YGL017W	-1	-/-	-234.6367883682251	-29094.104112148285	31	0.018355945730247406	0.7419354838709677	0.3407202216066482
YOR304C-A	0	0/-	-234.6630471944809	-46607.463644742966	124	0.018355945730247406	0.7419354838709677	0.3407202216066482
YJR088C	0	0/-	-234.690908908844	-47200.941851615906	124	0.018355945730247406	0.7419354838709677	0.3407202216066482
YHL009C	-1	-/-	-234.6949005126953	-29962.054184913635	31	0.018341307814992026	0.7419354838709677	0.3409972299168975
YDL164C	-1	-/-	-234.7025671005249	-30444.844953536987	31	0.018326693227091632	0.7419354838709677	0.3412742382271468
YOR238W	0	0/0	-234.72125935554504	-47220.91261839867	124	0.018326693227091632	0.7419354838709677	0.3412742382271468
YKL160W	-1	-/-	-234.72128677368164	-29973.329243659973	31	0.018312101910828025	0.7419354838709677	0.3415512465373961
YGR031W	0	0/-	-234.7268272638321	-47658.45024430752	124	0.018312101910828025	0.7419354838709677	0.3415512465373961
YCL063W	-1	-/-	-234.7375249862671	-29912.68355035782	31	0.018297533810660304	0.7419354838709677	0.34182825484764545
YJR056C	0	0/0	-234.74024844169617	-46674.81355559826	124	0.018297533810660304	0.7419354838709677	0.34182825484764545
YMR039C	-1	-/-	-234.74134922027588	-28297.151186466217	31	0.018282988871224166	0.7419354838709677	0.34210526315789475
YER156C	0	0/-	-234.743305683136	-47487.24469232559	124	0.018282988871224166	0.7419354838709677	0.34210526315789475
YBR023C	-1	-/-	-234.74650382995605	-29210.888498306274	31	0.018268467037331215	0.7419354838709677	0.34238227146814404
YPR122W	-1	-/-	-234.75259685516357	-28194.674705028534	31	0.018253968253968255	0.7419354838709677	0.34265927977839333
YJR160C	-1	-/-	-234.76513862609863	-30400.28372144699	31	0.01823949246629659	0.7419354838709677	0.3429362880886427
YMR010W	0	0/-	-234.76610779762268	-47257.27650260925	124	0.01823949246629659	0.7419354838709677	0.3429362880886427
YPL107W	0	0/0	-234.77616238594055	-46847.34074282646	124	0.01823949246629659	0.7419354838709677	0.3429362880886427
YLR224W	-1	-/-	-234.78661632537842	-28773.931324005127	31	0.018225039619651346	0.7419354838709677	0.343213296398892
YDR002W	-1	-/-	-234.79138660430908	-31056.09100341797	31	0.018210609659540775	0.7419354838709677	0.34349030470914127
YNR053C	-1	-/-	-234.80137825012207	-31509.824172973633	31	0.01819620253164557	0.7419354838709677	0.34376731301939056
YNR052C	-1	-/-	-234.80560779571533	-30066.91483592987	31	0.01818181818181818	0.7419354838709677	0.3440443213296399
YJL104W	-1	-/-	-234.80898809432983	-31061.26715040207	31	0.018167456556082148	0.7419354838709677	0.3443213296398892
YBR135W	-1	-/-	-234.81027507781982	-28407.240919589996	31	0.018153117600631413	0.7419354838709677	0.3445983379501385
YDL212W	-1	-/-	-234.81867361068726	-28838.853580474854	31	0.018138801261829655	0.7419354838709677	0.3448753462603878
YER120W	-1	-/-	-234.83964729309082	-28250.181239128113	31	0.018124507486209612	0.7419354838709677	0.34515235457063714
YHR083W	-1	-/-	-234.84181356430054	-29268.136640548706	31	0.01811023622047244	0.7419354838709677	0.34542936288088644
YKL139W	-1	-/-	-234.84764003753662	-31346.297087669373	31	0.01809598741148702	0.7419354838709677	0.34570637119113573
YMR079W	-1	-/-	-234.85584115982056	-30521.77555179596	31	0.018081761006289308	0.7419354838709677	0.345983379501385
YKL149C	-1	-/-	-234.86151313781738	-30563.07532787323	31	0.018067556952081697	0.7419354838709677	0.3462603878116344
YPL253C	-1	-/-	-234.8722004890442	-30567.71537876129	31	0.01805337519623234	0.7419354838709677	0.34653739612188367
YNL121C	-1	-/-	-234.87743282318115	-28942.04193687439	31	0.01803921568627451	0.7419354838709677	0.34681440443213296
YOR326W	-1	-/-	-234.88638019561768	-29906.066333770752	31	0.018025078369905956	0.7419354838709677	0.34709141274238225
YHR024C	-1	-/-	-234.89150047302246	-28530.95622253418	31	0.018010963194988253	0.7419354838709677	0.3473684210526316
YBR237W	-1	-/-	-234.90356159210205	-30121.24829673767	31	0.017996870109546165	0.7419354838709677	0.3476454293628809
YOL078W	-1	-/-	-234.9071488380432	-29111.079519748688	31	0.017982799061767005	0.7419354838709677	0.3479224376731302
YKR021W	0	0/-	-234.91406893730164	-49052.81219792366	124	0.017982799061767005	0.7419354838709677	0.3479224376731302
YOR093C	0	0/0	-234.93754851818085	-46655.25502741337	124	0.017982799061767005	0.7419354838709677	0.3479224376731302
YER010C	0	0/-	-234.9504965543747	-46679.50025522709	124	0.017982799061767005	0.7419354838709677	0.3479224376731302
YMR025W	-1	-/-	-234.95285892486572	-30314.593886375427	31	0.01796875	0.7419354838709677	0.3481994459833795
YDR207C	-1	-/-	-234.97624254226685	-29103.25322818756	31	0.01795472287275566	0.7419354838709677	0.34847645429362883
YML022W	0	0/-	-234.99445831775665	-50027.10304427147	124	0.01795472287275566	0.7419354838709677	0.34847645429362883
YER051W	-1	-/-	-234.99978113174438	-28447.3910779953	31	0.01794071762870515	0.7419354838709677	0.34875346260387813
YDR444W	0	0/-	-235.0094999074936	-46719.15292203426	124	0.01794071762870515	0.7419354838709677	0.34875346260387813
YOL047C	0	0/-	-235.01154732704163	-46716.526025533676	124	0.01794071762870515	0.7419354838709677	0.34875346260387813
YGL051W	-1	-/-	-235.02495098114014	-29799.652196407318	31	0.017926734216679657	0.7419354838709677	0.3490304709141274
YJL189W	0	0/-	-235.0485339164734	-50445.182289123535	124	0.017926734216679657	0.7419354838709677	0.3490304709141274
YBR080C	-1	-/-	-235.05132484436035	-29414.080569267273	31	0.01791277258566978	0.7419354838709677	0.3493074792243767
YDL140C	-1	-/-	-235.06674146652222	-27904.23312664032	31	0.0178988326848249	0.7419354838709677	0.34958448753462606
YLR391W-A	-1	-/-	-235.07492637634277	-27995.83997631073	31	0.017884914463452566	0.7419354838709677	0.34986149584487536
YMR158W	0	0/-	-235.08260262012482	-48589.030189573765	124	0.017884914463452566	0.7419354838709677	0.34986149584487536
YOR067C	-1	-/-	-235.11648273468018	-28893.630270004272	31	0.017871017871017872	0.7419354838709677	0.35013850415512465
YGR001C	0	0/-	-235.12242364883423	-46613.0780313015	124	0.017871017871017872	0.7419354838709677	0.35013850415512465
YML055W	-1	-/-	-235.13628959655762	-29436.05916118622	31	0.017857142857142856	0.7419354838709677	0.35041551246537395
YMR217W	0	0/-	-235.16872084140778	-50563.19563472271	124	0.017857142857142856	0.7419354838709677	0.35041551246537395
YIL114C	-1	-/-	-235.17894744873047	-29721.102765083313	31	0.017843289371605897	0.7419354838709677	0.3506925207756233
YIL029C	-1	-/0	-235.181800365448	-27808.057296276093	31	0.017829457364341085	0.7419354838709677	0.3509695290858726
YOR304W	-1	-/-	-235.18432712554932	-30885.129365444183	31	0.017815646785437646	0.7419354838709677	0.3512465373961219
YBR187W	0	0/-	-235.18837320804596	-49488.87107813358	124	0.017815646785437646	0.7419354838709677	0.3512465373961219
YMR224C	-1	-/-	-235.18893098831177	-30472.963843345642	31	0.01780185758513932	0.7419354838709677	0.3515235457063712
YGR117C	0	0/0	-235.18986916542053	-46946.30252277851	124	0.01780185758513932	0.7419354838709677	0.3515235457063712
YNL054W	-1	-/-	-235.22154235839844	-30182.1358833313	31	0.017788089713843776	0.7419354838709677	0.3518005540166205
YKL047W	0	0/0	-235.22990095615387	-46842.213334441185	124	0.017788089713843776	0.7419354838709677	0.3518005540166205
YOR396W	0	0/0	-235.24313843250275	-46231.90529668331	124	0.017788089713843776	0.7419354838709677	0.3518005540166205
YDL077C	-1	-/-	-235.24793767929077	-28892.11214542389	31	0.01777434312210201	0.7419354838709677	0.3520775623268698
YMR111C	0	0/-	-235.25510120391846	-47287.29562032223	124	0.01777434312210201	0.7419354838709677	0.3520775623268698
YOR335C	-1	-/+	-235.25931549072266	-29566.530421733856	31	0.01776061776061776	0.7419354838709677	0.3523545706371191
YBR193C	-1	-/-	-235.27017498016357	-31060.66177225113	31	0.017746913580246913	0.7419354838709677	0.3526315789473684
YOR278W	0	0/0	-235.27119278907776	-50577.273884654045	124	0.017746913580246913	0.7419354838709677	0.3526315789473684
YLR409C	-1	-/-	-235.28103303909302	-30436.555748462677	31	0.017733230531996914	0.7419354838709677	0.35290858725761776
YOL001W	-1	-/-	-235.28137493133545	-29033.085366249084	31	0.017719568567026195	0.7419354838709677	0.35318559556786705
YLR126C	-1	-/-	-235.28231000900269	-28838.169908046722	31	0.01770592763664357	0.7419354838709677	0.35346260387811634
YHR181W	-1	-/-	-235.2873191833496	-28544.613282203674	31	0.01769230769230769	0.7419354838709677	0.35373961218836564
YDR461W	-1	-/-	-235.32676696777344	-28396.45827770233	31	0.017678708685626442	0.7419354838709677	0.35401662049861493
YPR070W	-1	-/-	-235.3321213722229	-30849.077322483063	31	0.017665130568356373	0.7419354838709677	0.3542936288088643
YBR136W	-1	-/-	-235.35130071640015	-28693.473746299744	31	0.017651573292402148	0.7419354838709677	0.3545706371191136
YLL014W	0	0/-	-235.36224138736725	-47259.49453473091	124	0.017651573292402148	0.7419354838709677	0.3545706371191136
YER108C	-1	-/-	-235.3644561767578	-28576.794942378998	31	0.01763803680981595	0.7419354838709677	0.35484764542936287
YPL216W	0	0/-	-235.36455166339874	-46550.274915099144	124	0.01763803680981595	0.7419354838709677	0.35484764542936287
YBL037W	0	0/-	-235.40396189689636	-48107.89327836037	124	0.01763803680981595	0.7419354838709677	0.35484764542936287
YLR172C	-1	-/-	-235.40604066848755	-30211.52146244049	31	0.017624521072796936	0.7419354838709677	0.35512465373961216
YIL092W	0	0/0	-235.41857719421387	-46610.058195114136	124	0.017624521072796936	0.7419354838709677	0.35512465373961216
YBR282W	0	0/-	-235.41899180412292	-48268.035769581795	124	0.017624521072796936	0.7419354838709677	0.35512465373961216
YOR147W	-1	-/-	-235.42850971221924	-28971.578350543976	31	0.01761102603369066	0.7419354838709677	0.3554016620498615
YDR367W	0	0/-	-235.4405220746994	-46101.03577709198	124	0.01761102603369066	0.7419354838709677	0.3554016620498615
YLR199C	0	0/0	-235.44930958747864	-50098.38237404823	124	0.01761102603369066	0.7419354838709677	0.3554016620498615
YDR212W	-1	-/-	-235.4583282470703	-32913.4798784256	31	0.017597551644988524	0.7419354838709677	0.3556786703601108
YLR011W	-1	-/-	-235.46027517318726	-29894.043585300446	31	0.017584097859327217	0.7419354838709677	0.3559556786703601
YLR263W	-1	-/-	-235.4769148826599	-29159.42545890808	31	0.01757066462948816	0.7419354838709677	0.3562326869806094
YMR044W	-1	-/-	-235.49767541885376	-29768.699431419373	31	0.017557251908396947	0.7419354838709677	0.35650969529085874
YHL050C	0	0/0	-235.5073059797287	-47103.66189646721	124	0.017557251908396947	0.7419354838709677	0.35650969529085874
YGR012W	0	0/0	-235.54291212558746	-46650.52641046047	124	0.017557251908396947	0.7419354838709677	0.35650969529085874
YOR342C	0	0/0	-235.56072521209717	-46939.66534781456	124	0.017557251908396947	0.7419354838709677	0.35650969529085874
YKR043C	0	0/0	-235.57047390937805	-46962.21677494049	124	0.017557251908396947	0.7419354838709677	0.35650969529085874
YKL045W	-1	-/-	-235.57496404647827	-30560.411993980408	31	0.017543859649122806	0.7419354838709677	0.35678670360110804
YKR010C	0	0/-	-235.5771063566208	-50061.40488040447	124	0.017543859649122806	0.7419354838709677	0.35678670360110804
YGR229C	-1	-/-	-235.5939440727234	-29044.875974178314	31	0.01753048780487805	0.7419354838709677	0.35706371191135733
YMR177W	-1	-/-	-235.59865379333496	-30427.47478866577	31	0.017517136329017517	0.7419354838709677	0.3573407202216066
YHR219W	0	0/0	-235.6141813993454	-46828.211842775345	124	0.017517136329017517	0.7419354838709677	0.3573407202216066
YDR316W	0	0/0	-235.6158391237259	-49573.24030840397	124	0.017517136329017517	0.7419354838709677	0.3573407202216066
YFR027W	-1	-/-	-235.63642120361328	-29532.04474592209	31	0.01750380517503805	0.7419354838709677	0.35761772853185597
YER118C	-1	-/-	-235.67235374450684	-30018.582962989807	31	0.01749049429657795	0.7419354838709677	0.35789473684210527
YOR088W	-1	-/-	-235.67646312713623	-28702.6531996727	31	0.017477203647416412	0.7419354838709677	0.35817174515235456
YJR060W	-1	-/-	-235.68238258361816	-31211.526566028595	31	0.017463933181473046	0.7419354838709677	0.35844875346260385
YAL025C	-1	-/-	-235.6871099472046	-30496.981235027313	31	0.017450682852807285	0.7419354838709677	0.3587257617728532
YIL089W	0	0/0	-235.69636476039886	-46281.81362533569	124	0.017450682852807285	0.7419354838709677	0.3587257617728532
YDR398W	-1	-/-	-235.72042560577393	-29924.756798267365	31	0.017437452615617893	0.7419354838709677	0.3590027700831025
YDL028C	-1	-/-	-235.72208976745605	-29425.598485946655	31	0.017424242424242425	0.7419354838709677	0.3592797783933518
YIL069C	0	0/-	-235.7251296043396	-49652.734501719475	124	0.017424242424242425	0.7419354838709677	0.3592797783933518
YGL110C	0	0/-	-235.7253680229187	-49324.260246396065	124	0.017424242424242425	0.7419354838709677	0.3592797783933518
YNL152W	0	0/-	-235.72832036018372	-48965.994750618935	124	0.017424242424242425	0.7419354838709677	0.3592797783933518
YGL028C	-1	-/-	-235.7327961921692	-28958.595147132874	31	0.0174110522331567	0.7419354838709677	0.3595567867036011
YDR128W	0	0/-	-235.75925481319427	-48552.55211174488	124	0.0174110522331567	0.7419354838709677	0.3595567867036011
YKL212W	-1	-/-	-235.77086448669434	-28885.081839561462	31	0.01739788199697428	0.7419354838709677	0.35983379501385043
YGR272C	-1	-/-	-235.77343034744263	-28213.131078720093	31	0.017384731670445956	0.7419354838709677	0.3601108033240997
YPR008W	-1	-/-	-235.7810139656067	-29397.2885055542	31	0.017371601208459216	0.7419354838709677	0.360387811634349
YKL004W	-1	-/-	-235.80287647247314	-29383.013533592224	31	0.017358490566037735	0.7419354838709677	0.3606648199445983
YLR137W	0	0/-	-235.80311560630798	-47136.82235598564	124	0.017358490566037735	0.7419354838709677	0.3606648199445983
YNL272C	-1	-/-	-235.81861925125122	-28732.036590576172	31	0.017345399698340876	0.7419354838709677	0.36094182825484766
YCR032W	0	0/-	-235.83431148529053	-48518.1440166235	124	0.017345399698340876	0.7419354838709677	0.36094182825484766
YHR122W	0	0/-	-235.83434534072876	-46903.18529140949	124	0.017345399698340876	0.7419354838709677	0.36094182825484766
YBR245C	-1	-/-	-235.854736328125	-29036.30811023712	31	0.01733232856066315	0.7419354838709677	0.36121883656509696
YDL109C	-1	-/-	-235.86876010894775	-27513.420647144318	31	0.017319277108433735	0.7419354838709677	0.36149584487534625
YGR206W	-1	-/-	-235.87383556365967	-28591.966150283813	31	0.01730624529721595	0.7419354838709677	0.36177285318559554
YER117W	-1	-/-	-235.87987899780273	-29626.563593387604	31	0.017293233082706767	0.7419354838709677	0.3620498614958449
YNL040W	0	0/0	-235.88306200504303	-46570.4387485981	124	0.017293233082706767	0.7419354838709677	0.3620498614958449
YLR063W	0	0/-	-235.91955482959747	-46864.79455769062	124	0.017293233082706767	0.7419354838709677	0.3620498614958449
YDR506C	0	0/-	-235.95882368087769	-46564.81747341156	124	0.017293233082706767	0.7419354838709677	0.3620498614958449
YNL155W	0	0/-	-235.9713989496231	-47600.43965470791	124	0.017293233082706767	0.7419354838709677	0.3620498614958449
YEL077C	0	0/0	-235.99567675590515	-46667.75426220894	124	0.017293233082706767	0.7419354838709677	0.3620498614958449
YJL044C	0	0/0	-236.02831649780273	-48894.47451233864	124	0.017293233082706767	0.7419354838709677	0.3620498614958449
YLL032C	0	0/0	-236.03177344799042	-46688.771850943565	124	0.017293233082706767	0.7419354838709677	0.3620498614958449
YPR133W-A	-1	-/-	-236.03584480285645	-27766.86512184143	31	0.01728024042073629	0.7419354838709677	0.3623268698060942
YNL225C	-1	-/-	-236.05309581756592	-31817.139229297638	31	0.017267267267267267	0.7419354838709677	0.3626038781163435
YNL078W	-1	-/-	-236.08295583724976	-28842.983545780182	31	0.0172543135783946	0.7419354838709677	0.3628808864265928
YBR259W	0	0/0	-236.0868878364563	-46964.4741204977	124	0.0172543135783946	0.7419354838709677	0.3628808864265928
YDR123C	-1	-/-	-236.09170150756836	-29387.987484931946	31	0.017241379310344827	0.7419354838709677	0.3631578947368421
YNL231C	-1	-/-	-236.10506916046143	-30237.961049079895	31	0.017228464419475654	0.7419354838709677	0.3634349030470914
YML099C	-1	-/-	-236.10793685913086	-30188.929806232452	31	0.01721556886227545	0.7419354838709677	0.3637119113573407
YOR226C	-1	-/+	-236.10973453521729	-30309.20606279373	31	0.01720269259536275	0.7419354838709677	0.36398891966759
YBR220C	0	0/-	-236.11579549312592	-47089.72587776184	124	0.01720269259536275	0.7419354838709677	0.36398891966759
YML093W	-1	-/-	-236.13558340072632	-30476.180916786194	31	0.0171898355754858	0.7419354838709677	0.36426592797783935
YML115C	-1	-/-	-236.14388942718506	-29293.423581123352	31	0.01717699775952203	0.7419354838709677	0.36454293628808865
YHR204W	-1	-/-	-236.1572971343994	-29316.175087928772	31	0.017164179104477612	0.7419354838709677	0.36481994459833794
YKR084C	0	0/-	-236.16713881492615	-49431.52046751976	124	0.017164179104477612	0.7419354838709677	0.36481994459833794
YLR283W	0	0/0	-236.16985666751862	-46989.09185731411	124	0.017164179104477612	0.7419354838709677	0.36481994459833794
YPR168W	-1	-/-	-236.17924308776855	-29260.424914360046	31	0.01715137956748695	0.7419354838709677	0.36509695290858724
YMR144W	0	0/0	-236.1881136894226	-47102.72343623638	124	0.01715137956748695	0.7419354838709677	0.36509695290858724
YOR141C	0	0/-	-236.25179290771484	-50382.373307585716	124	0.01715137956748695	0.7419354838709677	0.36509695290858724
YMR194W	0	0/-	-236.26305198669434	-51476.68501287699	124	0.01715137956748695	0.7419354838709677	0.36509695290858724
YDL037C	0	0/0	-236.2659958600998	-49480.85560166836	124	0.01715137956748695	0.7419354838709677	0.36509695290858724
YJR101W	0	0/-	-236.2663379907608	-49559.43871700764	124	0.01715137956748695	0.7419354838709677	0.36509695290858724
YGR215W	0	0/-	-236.287761926651	-48650.633603036404	124	0.01715137956748695	0.7419354838709677	0.36509695290858724
YDL040C	-1	-/-	-236.29346704483032	-31116.792366981506	31	0.01713859910581222	0.7419354838709677	0.3653739612188366
YJR012C	0	0/0	-236.30683767795563	-46638.354729771614	124	0.01713859910581222	0.7419354838709677	0.3653739612188366
YOR251C	0	0/+	-236.30691707134247	-46649.32693994045	124	0.01713859910581222	0.7419354838709677	0.3653739612188366
YGL150C	-1	-/-	-236.30923175811768	-29506.091761112213	31	0.01712583767684289	0.7419354838709677	0.3656509695290859
YMR310C	0	0/0	-236.31245625019073	-47257.19769215584	124	0.01712583767684289	0.7419354838709677	0.3656509695290859
YIR005W	-1	-/-	-236.31918621063232	-31261.582168102264	31	0.01711309523809524	0.7419354838709677	0.3659279778393352
YDR089W	0	0/-	-236.33893024921417	-46889.858781933784	124	0.01711309523809524	0.7419354838709677	0.3659279778393352
YER027C	-1	-/-	-236.34210205078125	-28830.759796619415	31	0.017100371747211896	0.7419354838709677	0.36620498614958447
YNL230C	-1	-/-	-236.35037422180176	-29518.19211769104	31	0.017087667161961365	0.7419354838709677	0.3664819944598338
YIL080W	-1	-/0	-236.35164546966553	-28772.595159053802	31	0.017074981440237565	0.7419354838709677	0.3667590027700831
YER075C	-1	-/-	-236.3687129020691	-29633.134743213654	31	0.017062314540059347	0.7419354838709677	0.3670360110803324
YNL218W	-1	-/-	-236.39221811294556	-31054.7909989357	31	0.01704966641957005	0.7419354838709677	0.3673130193905817
YGL168W	-1	-/-	-236.393292427063	-28784.434141159058	31	0.017037037037037038	0.7419354838709677	0.36759002770083105
YPR101W	-1	-/-	-236.40591192245483	-30082.40821838379	31	0.017024426350851222	0.7419354838709677	0.36786703601108034
YDR371W	0	0/-	-236.43769550323486	-49139.718259334564	124	0.017024426350851222	0.7419354838709677	0.36786703601108034
YJL173C	-1	-/-	-236.447039604187	-28838.180604457855	31	0.017011834319526627	0.7419354838709677	0.36814404432132963
YMR098C	0	0/-	-236.47270929813385	-49115.84937620163	124	0.017011834319526627	0.7419354838709677	0.36814404432132963
YJL200C	0	0/-	-236.50952923297882	-49301.31496214867	124	0.017011834319526627	0.7419354838709677	0.36814404432132963
YCR090C	0	0/0	-236.52842450141907	-46632.08617091179	124	0.017011834319526627	0.7419354838709677	0.36814404432132963
YKL135C	-1	-/-	-236.53790092468262	-30275.65288734436	31	0.016999260901699925	0.7419354838709677	0.3684210526315789
YNL141W	0	0/-	-236.54417943954468	-51503.3044655323	124	0.016999260901699925	0.7419354838709677	0.3684210526315789
YHL020C	-1	-/-	-236.5485496520996	-29710.555961608887	31	0.016986706056129987	0.7419354838709677	0.3686980609418283
YJL108C	-1	-/-	-236.59018993377686	-29402.11846780777	31	0.016974169741697416	0.7419354838709677	0.36897506925207757
YGR227W	-1	-/-	-236.60247468948364	-28961.808824062347	31	0.01696165191740413	0.7419354838709677	0.36925207756232686
YPL132W	-1	-/-	-236.63685131072998	-30629.291748523712	31	0.01694915254237288	0.7419354838709677	0.36952908587257616
YPL252C	0	0/0	-236.63823020458221	-49276.44537425041	124	0.01694915254237288	0.7419354838709677	0.36952908587257616
YPR111W	-1	-/-	-236.6399426460266	-30382.63198375702	31	0.016936671575846832	0.7419354838709677	0.3698060941828255
YOR077W	0	0/0	-236.67888486385345	-49167.36309683323	124	0.016936671575846832	0.7419354838709677	0.3698060941828255
YNL247W	-1	-/-	-236.70979499816895	-28836.94005393982	31	0.01692420897718911	0.7419354838709677	0.3700831024930748
YNR013C	-1	-/-	-236.7158694267273	-31244.561480998993	31	0.016911764705882352	0.7419354838709677	0.3703601108033241
YDL224C	-1	-/-	-236.7222204208374	-28513.8277425766	31	0.01689933872152829	0.7419354838709677	0.3706371191135734
YDL005C	-1	-/-	-236.72624111175537	-31030.06600046158	31	0.016886930983847283	0.7419354838709677	0.37091412742382274
YCR028C	-1	-/-	-236.72696495056152	-29870.225653648376	31	0.016874541452677916	0.7419354838709677	0.37119113573407203
YDL130W	-1	-/-	-236.7336688041687	-32430.05118560791	31	0.01686217008797654	0.7419354838709677	0.3714681440443213
YDR131C	-1	-/-	-236.7475233078003	-28099.129056930542	31	0.01684981684981685	0.7419354838709677	0.3717451523545706
YPR068C	-1	-/-	-236.7602891921997	-28704.0470495224	31	0.01683748169838946	0.7419354838709677	0.37202216066481997
YNL103W	-1	-/-	-236.76062154769897	-29211.773201465607	31	0.016825164594001463	0.7419354838709677	0.37229916897506926
YPL233W	-1	-/-	-236.76131343841553	-29503.21060848236	31	0.016812865497076022	0.7419354838709677	0.37257617728531855
YMR130W	0	0/0	-236.76632070541382	-46846.638239741325	124	0.016812865497076022	0.7419354838709677	0.37257617728531855
YLR148W	-1	-/-	-236.76848697662354	-31045.00061273575	31	0.016800584368151936	0.7419354838709677	0.37285318559556785
YBR275C	-1	-/-	-236.77167129516602	-31389.045742034912	31	0.016788321167883213	0.7419354838709677	0.3731301939058172
YDR252W	-1	-/-	-236.77384614944458	-30938.875601768494	31	0.016776075857038657	0.7419354838709677	0.3734072022160665
YNL182C	-1	-/-	-236.8098382949829	-31004.174758911133	31	0.016763848396501458	0.7419354838709677	0.3736842105263158
YGL058W	-1	-/-	-236.8108196258545	-30316.037648677826	31	0.016751638747268753	0.7419354838709677	0.3739612188365651
YIL076W	-1	-/-	-236.8156394958496	-29714.60834503174	31	0.016739446870451237	0.7419354838709677	0.37423822714681443
YDL183C	0	0/-	-236.83250319957733	-46921.29654479027	124	0.016739446870451237	0.7419354838709677	0.37423822714681443
YIL151C	0	0/-	-236.83360755443573	-46915.62378394604	124	0.016739446870451237	0.7419354838709677	0.37423822714681443
YAL058W	-1	-/-	-236.85054111480713	-30193.38467979431	31	0.016727272727272726	0.7419354838709677	0.3745152354570637
YDR362C	-1	-/-	-236.8511610031128	-29941.846415519714	31	0.016715116279069766	0.7419354838709677	0.374792243767313
YNL048W	-1	-/-	-236.8552770614624	-29637.76097536087	31	0.01670297748729121	0.7419354838709677	0.3750692520775623
YPL021W	-1	-/-	-236.87184286117554	-28361.534862041473	31	0.016690856313497822	0.7419354838709677	0.37534626038781166
YDR093W	-1	-/-	-236.90407276153564	-28885.676100730896	31	0.016678752719361856	0.7419354838709677	0.37562326869806095
YCL062W	-1	-/-	-236.91861724853516	-28141.892491340637	31	0.016666666666666666	0.7419354838709677	0.37590027700831025
YIL039W	-1	-/-	-236.96211767196655	-31114.563588142395	31	0.0166545981173063	0.7419354838709677	0.37617728531855954
YGR122W	-1	-/-	-236.96468353271484	-27998.588287353516	31	0.016642547033285094	0.7419354838709677	0.3764542936288089
YPL177C	-1	-/-	-236.97000646591187	-28317.931785583496	31	0.016630513376717282	0.7419354838709677	0.3767313019390582
YFR043C	0	0/0	-236.99936819076538	-49936.58659940958	124	0.016630513376717282	0.7419354838709677	0.3767313019390582
YBR021W	-1	-/-	-237.00014781951904	-29890.750028133392	31	0.016618497109826588	0.7419354838709677	0.3770083102493075
YNL128W	-1	-/-	-237.02495574951172	-31349.82764148712	31	0.01660649819494585	0.7419354838709677	0.37728531855955677
YOL042W	-1	-/-	-237.02669048309326	-29359.770310401917	31	0.016594516594516596	0.7419354838709677	0.3775623268698061
YDR145W	-1	-/-	-237.03403329849243	-30423.250608444214	31	0.01658255227108868	0.7419354838709677	0.3778393351800554
YDR392W	-1	-/-	-237.0351324081421	-29840.825330257416	31	0.016570605187319884	0.7419354838709677	0.3781163434903047
YHR064C	0	0/-	-237.06232142448425	-50438.47084391117	124	0.016570605187319884	0.7419354838709677	0.3781163434903047
YDR415C	0	0/0	-237.0661120414734	-47162.83391737938	124	0.016570605187319884	0.7419354838709677	0.3781163434903047
YDL233W	0	0/-	-237.06717586517334	-47056.51346921921	124	0.016570605187319884	0.7419354838709677	0.3781163434903047
YOR058C	-1	-/-	-237.08123779296875	-29731.132886886597	31	0.01655867530597552	0.7419354838709677	0.378393351800554
YDL014W	-1	-/-	-237.08230209350586	-31613.55690765381	31	0.016546762589928057	0.7419354838709677	0.37867036011080335
YLR060W	-1	-/-	-237.09548568725586	-30875.250529289246	31	0.01653486700215672	0.7419354838709677	0.37894736842105264
YCR067C	-1	-/-	-237.13513088226318	-30089.896918296814	31	0.016522988505747127	0.7419354838709677	0.37922437673130194
YDR498C	-1	-/-	-237.1582522392273	-31112.695504188538	31	0.016511127063890883	0.7419354838709677	0.37950138504155123
YOL157C	0	0/-	-237.16424119472504	-46349.70099699497	124	0.016511127063890883	0.7419354838709677	0.37950138504155123
YPL267W	-1	-/-	-237.17286825180054	-30198.08952188492	31	0.01649928263988522	0.7419354838709677	0.3797783933518006
YBL082C	-1	-/-	-237.17453050613403	-29830.98191690445	31	0.016487455197132617	0.7419354838709677	0.3800554016620499
YEL019C	-1	-/-	-237.18080806732178	-29695.989085674286	31	0.0164756446991404	0.7419354838709677	0.38033240997229917
YBR184W	0	0/0	-237.18991661071777	-46636.112134218216	124	0.0164756446991404	0.7419354838709677	0.38033240997229917
YDR463W	1	+/+	-237.2223892211914	-30148.310576438904	30	0.01717967072297781	0.7741935483870968	0.38033240997229917
YDR147W	-1	-/-	-237.22579431533813	-28953.992238998413	31	0.017167381974248927	0.7741935483870968	0.38060941828254846
YDR385W	-1	-/-	-237.2267608642578	-30135.144878149033	31	0.017155110793423873	0.7741935483870968	0.3808864265927978
YDR038C	-1	-/-	-237.24240446090698	-28581.312438488007	31	0.017142857142857144	0.7741935483870968	0.3811634349030471
YOL036W	0	0/0	-237.2677503824234	-46941.95214450359	124	0.017142857142857144	0.7741935483870968	0.3811634349030471
YBL092W	0	0/-	-237.27672266960144	-50721.54309082031	124	0.017142857142857144	0.7741935483870968	0.3811634349030471
YKL116C	0	0/-	-237.29266595840454	-48768.58782362938	124	0.017142857142857144	0.7741935483870968	0.3811634349030471
YHR049W	0	0/0	-237.29527831077576	-50555.62430477142	124	0.017142857142857144	0.7741935483870968	0.3811634349030471
YOL018C	0	0/-	-237.3047777414322	-48791.99672520161	124	0.017142857142857144	0.7741935483870968	0.3811634349030471
YDL044C	-1	-/-	-237.31348514556885	-30723.258229255676	31	0.017130620985010708	0.7741935483870968	0.3814404432132964
YLL054C	0	0/-	-237.3215789794922	-46521.01668703556	124	0.017130620985010708	0.7741935483870968	0.3814404432132964
YIL049W	-1	-/-	-237.34258365631104	-28627.54130077362	31	0.017118402282453638	0.7741935483870968	0.3817174515235457
YAR009C	-1	-/-	-237.35895776748657	-28778.199214458466	31	0.017106200997861726	0.7741935483870968	0.38199445983379504
YER076C	0	0/0	-237.35929989814758	-47578.22005867958	124	0.017106200997861726	0.7741935483870968	0.38199445983379504
YGL231C	0	0/-	-237.37672686576843	-47032.325751662254	124	0.017106200997861726	0.7741935483870968	0.38199445983379504
YLR128W	0	0/-	-237.38348615169525	-49456.53540670872	124	0.017106200997861726	0.7741935483870968	0.38199445983379504
YOR268C	0	0/0	-237.3989336490631	-46988.90100443363	124	0.017106200997861726	0.7741935483870968	0.38199445983379504
YPR174C	0	0/0	-237.3991882801056	-47148.800731539726	124	0.017106200997861726	0.7741935483870968	0.38199445983379504
YHR158C	-1	-/-	-237.40166759490967	-30542.671906471252	31	0.017094017094017096	0.7741935483870968	0.38227146814404434
YKL088W	-1	-/-	-237.4088592529297	-28279.922268390656	31	0.01708185053380783	0.7741935483870968	0.38254847645429363
YAL034W-A	-1	-/-	-237.41442728042603	-31322.1973528862	31	0.017069701280227598	0.7741935483870968	0.3828254847645429
YCR033W	-1	-/-	-237.42192363739014	-29726.41243648529	31	0.017057569296375266	0.7741935483870968	0.3831024930747922
YOR014W	-1	-/-	-237.44740295410156	-28343.782078266144	31	0.017045454545454544	0.7741935483870968	0.38337950138504157
YLR233C	-1	-/-	-237.47785711288452	-28814.149032115936	31	0.017033356990773598	0.7741935483870968	0.38365650969529086
YMR021C	-1	-/-	-237.5052523612976	-28892.20494413376	31	0.01702127659574468	0.7741935483870968	0.38393351800554015
YOL020W	-1	-/-	-237.51958847045898	-30673.97620010376	31	0.01700921332388377	0.7741935483870968	0.38421052631578945
YDL227C	-1	-/-	-237.54421710968018	-30864.09546661377	31	0.0169971671388102	0.7741935483870968	0.3844875346260388
YDR134C	0	0/0	-237.5496860742569	-47033.41402375698	124	0.0169971671388102	0.7741935483870968	0.3844875346260388
YGR002C	-1	-/-	-237.5528211593628	-30140.999452590942	31	0.016985138004246284	0.7741935483870968	0.3847645429362881
YMR027W	0	0/0	-237.58046436309814	-47260.65624475479	124	0.016985138004246284	0.7741935483870968	0.3847645429362881
YOR074C	-1	-/-	-237.61852550506592	-30250.711601257324	31	0.016973125884016973	0.7741935483870968	0.3850415512465374
YJR027W	-1	-/-	-237.63365983963013	-28570.317533016205	31	0.01696113074204947	0.7741935483870968	0.3853185595567867
YGL164C	0	0/0	-237.6373953819275	-48760.61477649212	124	0.01696113074204947	0.7741935483870968	0.3853185595567867
YBL085W	-1	-/-	-237.64574813842773	-30472.22318458557	31	0.01694915254237288	0.7741935483870968	0.385595567867036
YGL021W	-1	-/-	-237.66403532028198	-29030.36236524582	31	0.016937191249117856	0.7741935483870968	0.3858725761772853
YNR039C	-1	-/-	-237.68012237548828	-30422.54493331909	31	0.01692524682651622	0.7741935483870968	0.3861495844875346
YMR253C	0	0/0	-237.68364572525024	-47176.014520049095	124	0.01692524682651622	0.7741935483870968	0.3861495844875346
YNL246W	-1	-/-	-237.6851692199707	-30511.04186439514	31	0.016913319238900635	0.7741935483870968	0.3864265927977839
YDL178W	-1	-/-	-237.6990327835083	-30736.52641582489	31	0.016901408450704224	0.7741935483870968	0.38670360110803326
YJL174W	0	0/-	-237.70040202140808	-48458.316653609276	124	0.016901408450704224	0.7741935483870968	0.38670360110803326
YPL029W	-1	-/-	-237.70712089538574	-31498.93489265442	31	0.01688951442646024	0.7741935483870968	0.38698060941828255
YGR082W	-1	-/-	-237.72690677642822	-30114.776670455933	31	0.016877637130801686	0.7741935483870968	0.38725761772853184
YMR221C	0	0/-	-237.7282211780548	-47168.16178178787	124	0.016877637130801686	0.7741935483870968	0.38725761772853184
YLR078C	-1	-/-	-237.73785972595215	-30192.282284736633	31	0.016865776528460996	0.7741935483870968	0.38753462603878114
YGL249W	-1	-/-	-237.7629246711731	-28296.450727939606	31	0.016853932584269662	0.7741935483870968	0.3878116343490305
YNL193W	0	0/0	-237.76534950733185	-47161.48862993717	124	0.016853932584269662	0.7741935483870968	0.3878116343490305
YDR088C	-1	-/-	-237.80327367782593	-29568.10848903656	31	0.016842105263157894	0.7741935483870968	0.3880886426592798
YLR337C	-1	-/-	-237.8149538040161	-28102.019173145294	31	0.016830294530154277	0.7741935483870968	0.3883656509695291
YNR021W	0	0/-	-237.82992792129517	-47197.75632202625	124	0.016830294530154277	0.7741935483870968	0.3883656509695291
YLL003W	-1	-/-	-237.83022022247314	-28640.148970127106	31	0.016818500350385426	0.7741935483870968	0.38864265927977837
YLR462W	0	0/0	-237.8423399925232	-47366.415049791336	124	0.016818500350385426	0.7741935483870968	0.38864265927977837
YLR057W	0	0/-	-237.84344267845154	-46842.65774011612	124	0.016818500350385426	0.7741935483870968	0.38864265927977837
YML040W	-1	-/-	-237.85504531860352	-28807.435332775116	31	0.01680672268907563	0.7741935483870968	0.3889196675900277
YKL010C	0	0/-	-237.85591292381287	-47849.41562741995	124	0.01680672268907563	0.7741935483870968	0.3889196675900277
YJR061W	0	0/-	-237.856427192688	-46871.06232595444	124	0.01680672268907563	0.7741935483870968	0.3889196675900277
YCR015C	0	0/-	-237.86436545848846	-46937.85626280308	124	0.01680672268907563	0.7741935483870968	0.3889196675900277
YEL042W	-1	-/-	-237.86625146865845	-29587.775245189667	31	0.016794961511546535	0.7741935483870968	0.389196675900277
YDR027C	-1	-/-	-237.8662805557251	-28529.924238204956	31	0.016783216783216783	0.7741935483870968	0.3894736842105263
YML030W	0	0/-	-237.86673998832703	-46357.03340411186	124	0.016783216783216783	0.7741935483870968	0.3894736842105263
YDR366C	0	0/0	-237.87089002132416	-47748.22898316383	124	0.016783216783216783	0.7741935483870968	0.3894736842105263
YML106W	0	0/-	-237.87273037433624	-49793.326355695724	124	0.016783216783216783	0.7741935483870968	0.3894736842105263
YJR135W-A	-1	-/-	-237.88250064849854	-29383.398490428925	31	0.016771488469601678	0.7741935483870968	0.3897506925207756
YMR300C	0	0/-	-237.8830087184906	-48683.379012823105	124	0.016771488469601678	0.7741935483870968	0.3897506925207756
YFL066C	0	0/0	-237.8864530324936	-46941.49704992771	124	0.016771488469601678	0.7741935483870968	0.3897506925207756
YCL064C	0	0/0	-237.89273810386658	-49608.36402583122	124	0.016771488469601678	0.7741935483870968	0.3897506925207756
YNR051C	0	0/-	-237.8978739976883	-49470.01625299454	124	0.016771488469601678	0.7741935483870968	0.3897506925207756
YLR413W	0	0/-	-237.91492664813995	-47710.533153653145	124	0.016771488469601678	0.7741935483870968	0.3897506925207756
YPR117W	0	0/0	-237.91884124279022	-46856.81910824776	124	0.016771488469601678	0.7741935483870968	0.3897506925207756
YOL063C	-1	-/-	-237.9319896697998	-28828.256694316864	31	0.01675977653631285	0.7741935483870968	0.39002770083102495
YOR108W	0	0/0	-237.94784939289093	-49862.777310967445	124	0.01675977653631285	0.7741935483870968	0.39002770083102495
YMR187C	0	0/0	-237.95768105983734	-48043.35347008705	124	0.01675977653631285	0.7741935483870968	0.39002770083102495
YLR179C	0	0/-	-237.96007120609283	-48077.73551893234	124	0.01675977653631285	0.7741935483870968	0.39002770083102495
YFR035C	0	0/0	-237.96414494514465	-46002.823833823204	124	0.01675977653631285	0.7741935483870968	0.39002770083102495
YLR007W	-1	-/-	-237.96669101715088	-31692.186527729034	31	0.01674808094905792	0.7741935483870968	0.39030470914127424
YDL176W	0	0/-	-237.97539019584656	-47344.82394492626	124	0.01674808094905792	0.7741935483870968	0.39030470914127424
YNL016W	-1	-/-	-237.97872114181519	-30691.26780986786	31	0.016736401673640166	0.7741935483870968	0.39058171745152354
YBL084C	-1	-/-	-238.0256690979004	-29850.431983947754	31	0.016724738675958188	0.7741935483870968	0.39085872576177283
YOL114C	0	0/-	-238.03423035144806	-46724.19140446186	124	0.016724738675958188	0.7741935483870968	0.39085872576177283
YHR059W	-1	-/-	-238.0658893585205	-30034.7257771492	31	0.016713091922005572	0.7741935483870968	0.3911357340720222
YDR372C	-1	-/-	-238.11324787139893	-30686.554458618164	31	0.016701461377870562	0.7741935483870968	0.3914127423822715
YMR113W	-1	-/0	-238.11748600006104	-29856.13275718689	31	0.016689847009735744	0.7741935483870968	0.39168975069252077
YLR456W	0	0/0	-238.1247056722641	-46670.10708582401	124	0.016689847009735744	0.7741935483870968	0.39168975069252077
YGR163W	-1	-/-	-238.12726545333862	-29602.012433052063	31	0.01667824878387769	0.7741935483870968	0.39196675900277006
YKL024C	0	0/-	-238.12897491455078	-50343.32103097439	124	0.01667824878387769	0.7741935483870968	0.39196675900277006
YML114C	-1	-/-	-238.1404914855957	-32109.035400390625	31	0.016666666666666666	0.7741935483870968	0.3922437673130194
YGR193C	-1	-/-	-238.14167833328247	-30002.28862285614	31	0.016655100624566273	0.7741935483870968	0.3925207756232687
YPL008W	-1	-/-	-238.14202308654785	-30586.002433776855	31	0.016643550624133148	0.7741935483870968	0.392797783933518
YDR326C	0	0/-	-238.14481353759766	-47870.68913114071	124	0.016643550624133148	0.7741935483870968	0.392797783933518
YPL153C	-1	-/-	-238.16469860076904	-30787.672773361206	31	0.016632016632016633	0.7741935483870968	0.3930747922437673
YOR356W	-1	-/-	-238.16625690460205	-28737.24405860901	31	0.01662049861495845	0.7741935483870968	0.39335180055401664
YCR099C	0	0/0	-238.16648161411285	-46980.14719641209	124	0.01662049861495845	0.7741935483870968	0.39335180055401664
YGR034W	0	0/-	-238.17186379432678	-49827.67745637894	124	0.01662049861495845	0.7741935483870968	0.39335180055401664
YGR266W	0	0/0	-238.19754922389984	-47328.066026329994	124	0.01662049861495845	0.7741935483870968	0.39335180055401664
YOR004W	-1	-/-	-238.2059507369995	-31347.9119849205	31	0.01660899653979239	0.7741935483870968	0.39362880886426593
YML024W	-1	-/-	-238.21325302124023	-32645.180541038513	31	0.016597510373443983	0.7741935483870968	0.3939058171745152
YAR018C	-1	-/-	-238.2137680053711	-30181.05391216278	31	0.0165860400829302	0.7741935483870968	0.3941828254847645
YNL259C	-1	-/-	-238.2186689376831	-30005.14613056183	31	0.016574585635359115	0.7741935483870968	0.39445983379501387
YNL297C	-1	-/-	-238.2547206878662	-28702.943513393402	31	0.016563146997929608	0.7741935483870968	0.39473684210526316
YFR055W	-1	-/-	-238.25733089447021	-28975.89002609253	31	0.016551724137931035	0.7741935483870968	0.39501385041551246
YML086C	-1	-/-	-238.26425886154175	-31408.4464969635	31	0.016540317022742935	0.7741935483870968	0.39529085872576175
YIL001W	0	0/0	-238.26789379119873	-47268.1926933527	124	0.016540317022742935	0.7741935483870968	0.39529085872576175
YML038C	-1	-/-	-238.2750005722046	-28945.029049396515	31	0.01652892561983471	0.7741935483870968	0.3955678670360111
YJL092W	-1	-/-	-238.28484678268433	-29940.888858795166	31	0.016517549896765314	0.7741935483870968	0.3958448753462604
YLR378C	-1	-/-	-238.2958469390869	-29563.163560390472	31	0.016506189821182942	0.7741935483870968	0.3961218836565097
YBL005W-B	-1	-/-	-238.31117820739746	-28689.631086826324	31	0.016494845360824743	0.7741935483870968	0.396398891966759
YPL150W	0	0/-	-238.31190586090088	-47205.26641237736	124	0.016494845360824743	0.7741935483870968	0.396398891966759
YKL055C	-1	-/-	-238.31488227844238	-30815.46580886841	31	0.016483516483516484	0.7741935483870968	0.39667590027700833
YML010W	-1	-/-	-238.31997966766357	-30337.610138893127	31	0.016472203157172273	0.7741935483870968	0.3969529085872576
YPL071C	0	0/0	-238.354847073555	-47317.79757618904	124	0.016472203157172273	0.7741935483870968	0.3969529085872576
YKR042W	-1	-/-	-238.36482095718384	-29297.637118816376	31	0.01646090534979424	0.7741935483870968	0.3972299168975069
YML035C	0	0/-	-238.39269065856934	-49438.50771868229	124	0.01646090534979424	0.7741935483870968	0.3972299168975069
YPL276W	-1	-/-	-238.41586017608643	-28477.990264892578	31	0.01644962302947224	0.7741935483870968	0.3975069252077562
YJR029W	-1	-/-	-238.41776657104492	-28735.42706298828	31	0.01643835616438356	0.7741935483870968	0.39778393351800556
YHR068W	-1	-/-	-238.42727613449097	-30347.408002376556	31	0.01642710472279261	0.7741935483870968	0.39806094182825486
YFL038C	-1	-/-	-238.42805814743042	-28365.493957042694	31	0.016415868673050615	0.7741935483870968	0.39833795013850415
YOR194C	-1	-/-	-238.43318033218384	-30483.77680206299	31	0.016404647983595352	0.7741935483870968	0.39861495844875344
YJL129C	-1	-/-	-238.43598222732544	-29078.43748807907	31	0.01639344262295082	0.7741935483870968	0.3988919667590028
YJL046W	0	0/-	-238.45783364772797	-46865.61597108841	124	0.01639344262295082	0.7741935483870968	0.3988919667590028
YKL174C	0	0/-	-238.4627057313919	-48198.201251387596	124	0.01639344262295082	0.7741935483870968	0.3988919667590028
YNL020C	-1	-/-	-238.4649362564087	-28565.14128637314	31	0.016382252559726963	0.7741935483870968	0.3991689750692521
YOR164C	0	0/-	-238.47330033779144	-47144.22312808037	124	0.016382252559726963	0.7741935483870968	0.3991689750692521
YLR005W	-1	-/-	-238.48116397857666	-31183.423526763916	31	0.01637107776261937	0.7741935483870968	0.3994459833795014
YML069W	-1	-/-	-238.49657535552979	-31851.9994225502	31	0.016359918200409	0.7741935483870968	0.3997229916897507
YER157W	-1	-/-	-238.50212144851685	-31682.49828338623	31	0.01634877384196185	0.7741935483870968	0.4
YDR117C	0	0/-	-238.51677870750427	-50459.78207445145	124	0.01634877384196185	0.7741935483870968	0.4
YLR084C	-1	-/-	-238.5224142074585	-29221.526180267334	31	0.016337644656228726	0.7741935483870968	0.4002770083102493
YGL099W	-1	-/-	-238.54148149490356	-30747.30374479294	31	0.0163265306122449	0.7741935483870968	0.4005540166204986
YPL279C	0	0/-	-238.54964888095856	-46352.35593676567	124	0.0163265306122449	0.7741935483870968	0.4005540166204986
YDR057W	-1	-/-	-238.55012226104736	-30419.40097427368	31	0.016315431679129844	0.7741935483870968	0.4008310249307479
YDR320C-A	-1	-/-	-238.55136919021606	-29294.95016002655	31	0.016304347826086956	0.7741935483870968	0.40110803324099725
YMR294W	0	0/-	-238.56297039985657	-49779.10881078243	124	0.016304347826086956	0.7741935483870968	0.40110803324099725
[truncated: 3,961 more rows]
