# Supplementary material for: Revisiting co-expression-based automated function prediction in yeast with neural networks and updated Gene Ontology annotations
Source: PLoS One. 2026 Apr 16;21(4):e0322689. doi: 10.1371/journal.pone.0322689 (PMC13086303; doi:10.1371/journal.pone.0322689)
Supplement: S1 File — A zip file of tables in csv format containing individual genes ranked by their predicted involvement in each predicted GO term. These predictions were made by Model 1 as described in Table A of S1 Text. (ZIP) [file pone.0322689.s002.zip › GO0008135_SingleGeneRanking.csv]

Gene	Label	Annos	Score	Background Score	Num pos pairs	Precision	Recall	False Positive Rate
YLR293C	-1	-/-	-63.70473039150238	-27046.91182335466	45	0.0	0.0	0.00027808676307007786
YMR146C	1	+/+	-77.91263331472874	-28628.141688860953	44	0.5	0.022222222222222223	0.00027808676307007786
YDR091C	-1	-/+	-90.23307842761278	-28687.310664903373	45	0.3333333333333333	0.022222222222222223	0.0005561735261401557
YPR163C	1	+/+	-91.75186090916395	-26875.522061422467	44	0.5	0.044444444444444446	0.0005561735261401557
YLR175W	-1	-/-	-94.0109898969531	-27931.709732577205	45	0.4	0.044444444444444446	0.0008342602892102336
YGR214W	-1	-/-	-94.3327386379242	-27197.27777439356	45	0.3333333333333333	0.044444444444444446	0.0011123470522803114
YER025W	1	+/+	-98.54082323610783	-25098.92884540558	44	0.42857142857142855	0.06666666666666667	0.0011123470522803114
YLL045C	0	0/-	-100.76256177667528	-45408.26347822882	180	0.42857142857142855	0.06666666666666667	0.0011123470522803114
YLR249W	1	+/+	-100.82665675878525	-26320.77634550631	44	0.5	0.08888888888888889	0.0011123470522803114
YML024W	-1	-/-	-101.25689850002527	-26993.821545913815	45	0.4444444444444444	0.08888888888888889	0.0013904338153503894
YLR060W	-1	-/-	-102.3604738265276	-26454.228198044002	45	0.4	0.08888888888888889	0.0016685205784204673
YOR133W	1	+/+	-103.64352789521217	-27002.914570368826	44	0.45454545454545453	0.1111111111111111	0.0016685205784204673
YDR190C	-1	-/-	-105.1917968802154	-29837.29907522723	45	0.4166666666666667	0.1111111111111111	0.001946607341490545
YBR048W	-1	-/-	-105.79039562121034	-29202.707003559917	45	0.38461538461538464	0.1111111111111111	0.002224694104560623
YKL056C	-1	-/-	-107.73276561498642	-27532.938483454287	45	0.35714285714285715	0.1111111111111111	0.002502780867630701
YGL135W	-1	-/-	-108.6311576217413	-28104.428031116724	45	0.3333333333333333	0.1111111111111111	0.0027808676307007787
YIL052C	-1	-/-	-111.32053326070309	-28180.474111631513	45	0.3125	0.1111111111111111	0.0030589543937708566
YPL220W	0	0/-	-115.30230717919767	-47439.195309335366	180	0.3125	0.1111111111111111	0.0030589543937708566
YDL084W	-1	-/-	-118.53998744487762	-28829.479057878256	45	0.29411764705882354	0.1111111111111111	0.0033370411568409346
YBL072C	0	0/-	-118.71138770226389	-47071.83517571539	180	0.29411764705882354	0.1111111111111111	0.0033370411568409346
YJR123W	0	0/-	-118.90107724256814	-46778.793985383585	180	0.29411764705882354	0.1111111111111111	0.0033370411568409346
YLR441C	0	0/-	-120.06238457560539	-45547.95065881871	180	0.29411764705882354	0.1111111111111111	0.0033370411568409346
YIL018W	-1	-/-	-120.5622621178627	-28322.984063707292	45	0.2777777777777778	0.1111111111111111	0.003615127919911012
YGR285C	-1	-/-	-123.22897657752037	-28217.134461700916	45	0.2631578947368421	0.1111111111111111	0.00389321468298109
YOR361C	1	+/+	-123.8973303437233	-27258.148535132408	44	0.3	0.13333333333333333	0.00389321468298109
YER074W	0	0/-	-125.32387724518776	-45918.882337551564	180	0.3	0.13333333333333333	0.00389321468298109
YLR167W	-1	-/-	-126.30900582671165	-26805.533496439457	45	0.2857142857142857	0.13333333333333333	0.004171301446051168
YPL131W	-1	-/-	-126.91128328442574	-27995.47064578533	45	0.2727272727272727	0.13333333333333333	0.004449388209121246
YHR193C	-1	-/-	-126.94511753320694	-28834.84132529795	45	0.2608695652173913	0.13333333333333333	0.004727474972191324
YOL139C	1	+/+	-127.11027070879936	-29670.695666652173	44	0.2916666666666667	0.15555555555555556	0.004727474972191324
YPL090C	0	0/-	-127.18158574216068	-46649.04559042677	180	0.2916666666666667	0.15555555555555556	0.004727474972191324
YOL039W	-1	-/-	-128.50121589004993	-29673.04658936709	45	0.28	0.15555555555555556	0.005005561735261402
YPR041W	1	+/+	-128.96343883126974	-28275.95266582817	44	0.3076923076923077	0.17777777777777778	0.005005561735261402
YGL147C	0	0/-	-129.61631942167878	-46641.2127862405	180	0.3076923076923077	0.17777777777777778	0.005005561735261402
YIL148W	0	0/-	-129.9731537308544	-46065.9855650058	180	0.3076923076923077	0.17777777777777778	0.005005561735261402
YPL226W	0	0/+	-130.11697455961257	-47092.23574896995	180	0.3076923076923077	0.17777777777777778	0.005005561735261402
YGR118W	-1	-/-	-130.1249827221036	-26891.202891469	45	0.2962962962962963	0.17777777777777778	0.0052836484983314795
YML074C	-1	-/-	-130.180545181036	-29649.765147842467	45	0.2857142857142857	0.17777777777777778	0.0055617352614015575
YHR064C	0	0/-	-130.42358957231045	-46725.48163190298	180	0.2857142857142857	0.17777777777777778	0.0055617352614015575
YIL133C	0	0/-	-130.69878988154233	-45600.45557301119	180	0.2857142857142857	0.17777777777777778	0.0055617352614015575
YDR064W	0	0/-	-131.43319198209792	-45554.523197900504	180	0.2857142857142857	0.17777777777777778	0.0055617352614015575
YKL081W	1	+/+	-132.42464254051447	-29677.664539583027	44	0.3103448275862069	0.2	0.0055617352614015575
YBL024W	-1	-/-	-133.2904475927353	-30407.340117394924	45	0.3	0.2	0.005839822024471635
YDR395W	-1	-/-	-133.44176331162453	-31197.22125056386	45	0.2903225806451613	0.2	0.006117908787541713
YMR116C	-1	-/-	-133.86062249541283	-27632.106526345015	45	0.28125	0.2	0.006395995550611791
YJR070C	-1	-/-	-133.86182966828346	-27203.977933987975	45	0.2727272727272727	0.2	0.006674082313681869
YLR340W	-1	-/-	-133.8745832964778	-28549.397487685084	45	0.2647058823529412	0.2	0.006952169076751946
YDR012W	0	0/-	-134.09000298939645	-45221.00292089209	180	0.2647058823529412	0.2	0.006952169076751946
YGL076C	0	0/-	-134.13385521620512	-47907.06667543482	180	0.2647058823529412	0.2	0.006952169076751946
YBL087C	0	0/-	-134.1591556929052	-45882.498865403235	180	0.2647058823529412	0.2	0.006952169076751946
YLR432W	0	0/-	-134.35729498043656	-45537.289287065156	180	0.2647058823529412	0.2	0.006952169076751946
YPL143W	0	0/-	-134.4128901930526	-48820.22812849004	180	0.2647058823529412	0.2	0.006952169076751946
YML073C	-1	-/-	-134.44548668339849	-27766.556453760713	45	0.2571428571428571	0.2	0.007230255839822024
YPL198W	0	0/-	-134.60628631338477	-45902.43294317648	180	0.2571428571428571	0.2	0.007230255839822024
YNL069C	0	0/-	-134.93427916243672	-47259.67565377802	180	0.2571428571428571	0.2	0.007230255839822024
YJR145C	-1	-/-	-135.0771814584732	-27554.961220026016	45	0.25	0.2	0.007508342602892102
YGL123W	0	0/-	-135.4992986144498	-47632.297486536205	180	0.25	0.2	0.007508342602892102
YOL040C	-1	-/-	-135.52928811311722	-27573.33456788957	45	0.24324324324324326	0.2	0.00778642936596218
YFR031C-A	0	0/-	-135.55569723807275	-46185.57787715271	180	0.24324324324324326	0.2	0.00778642936596218
YML056C	0	0/-	-135.76161218993366	-47053.1904207468	180	0.24324324324324326	0.2	0.00778642936596218
YHR128W	0	0/-	-135.91791045293212	-49469.10800928064	180	0.24324324324324326	0.2	0.00778642936596218
YGR148C	0	0/-	-136.2322949822992	-46547.427860861644	180	0.24324324324324326	0.2	0.00778642936596218
YLR048W	-1	-/-	-136.28973823785782	-27196.811919152737	45	0.23684210526315788	0.2	0.008064516129032258
YLR029C	0	0/-	-136.38424953073263	-46111.355904299766	180	0.23684210526315788	0.2	0.008064516129032258
YDL082W	0	0/-	-136.54335018061101	-46641.120750418864	180	0.23684210526315788	0.2	0.008064516129032258
YOL097C	-1	-/-	-137.09871125221252	-28743.14989492297	45	0.23076923076923078	0.2	0.008342602892102336
YGR085C	-1	-/-	-137.7020592391491	-27272.2521507442	45	0.225	0.2	0.008620689655172414
YJL190C	-1	-/-	-137.84421688318253	-27560.14686346054	45	0.21951219512195122	0.2	0.008898776418242492
YMR242C	0	0/-	-138.22289208881557	-46623.46595460363	180	0.21951219512195122	0.2	0.008898776418242492
YCR031C	-1	-/-	-138.44935563206673	-29068.462713830173	45	0.21428571428571427	0.2	0.00917686318131257
YKR094C	0	0/-	-138.88394915685058	-46451.98593346123	180	0.21428571428571427	0.2	0.00917686318131257
YFL022C	-1	-/-	-138.96749591827393	-26911.106490910053	45	0.20930232558139536	0.2	0.009454949944382647
YGL031C	0	0/-	-139.00493539497256	-46476.98729196936	180	0.20930232558139536	0.2	0.009454949944382647
YDR023W	-1	-/-	-139.36596685647964	-27885.678679779172	45	0.20454545454545456	0.2	0.009733036707452725
YHL033C	0	0/-	-139.39850749634206	-47319.090566967614	180	0.20454545454545456	0.2	0.009733036707452725
YDL014W	-1	-/-	-139.6003149151802	-27246.069370508194	45	0.2	0.2	0.010011123470522803
YIL078W	0	0/-	-140.32670708559453	-45953.79997124337	180	0.2	0.2	0.010011123470522803
YER131W	0	0/-	-140.37747578322887	-45857.78410398029	180	0.2	0.2	0.010011123470522803
YDR025W	-1	-/-	-140.5572782382369	-27995.567105587572	45	0.1956521739130435	0.2	0.010289210233592881
YAL035W	1	+/+	-140.68798744678497	-27443.86901319027	44	0.2127659574468085	0.2222222222222222	0.010289210233592881
YMR217W	0	0/-	-141.13690493442118	-48678.29161706753	180	0.2127659574468085	0.2222222222222222	0.010289210233592881
YMR093W	-1	-/-	-141.28478530049324	-32623.357714869082	45	0.20833333333333334	0.2222222222222222	0.010567296996662959
YCR053W	-1	-/0	-141.746733173728	-25674.261361703277	45	0.20408163265306123	0.2222222222222222	0.010845383759733037
YMR142C	-1	-/-	-142.24838787317276	-28180.935741066933	45	0.2	0.2222222222222222	0.011123470522803115
YPL063W	-1	-/-	-142.39887309074402	-27929.922584474087	45	0.19607843137254902	0.2222222222222222	0.011401557285873193
YKR057W	-1	-/-	-143.0054240822792	-27927.228872045875	45	0.19230769230769232	0.2222222222222222	0.01167964404894327
YER165W	-1	-/-	-143.8287747502327	-25755.701861560345	45	0.18867924528301888	0.2222222222222222	0.011957730812013349
YPL081W	0	0/-	-144.03510220628232	-48098.469961640425	180	0.18867924528301888	0.2222222222222222	0.011957730812013349
YML026C	0	0/-	-144.0666902139783	-46119.5412650127	180	0.18867924528301888	0.2222222222222222	0.011957730812013349
YNL096C	0	0/-	-144.33158855699003	-47048.25195058435	180	0.18867924528301888	0.2222222222222222	0.011957730812013349
YBR025C	0	0/-	-144.58787591569126	-47267.255925189704	180	0.18867924528301888	0.2222222222222222	0.011957730812013349
YOL120C	0	0/-	-144.66431584954262	-47625.40630078409	180	0.18867924528301888	0.2222222222222222	0.011957730812013349
YNL255C	0	0/-	-144.73407891206443	-46147.21322927624	180	0.18867924528301888	0.2222222222222222	0.011957730812013349
YLR449W	-1	-/-	-144.8220223337412	-27701.7548494488	45	0.18518518518518517	0.2222222222222222	0.012235817575083427
YML063W	0	0/-	-144.85754152014852	-46862.06573821884	180	0.18518518518518517	0.2222222222222222	0.012235817575083427
YBR031W	0	0/-	-145.38840449787676	-45888.337640478276	180	0.18518518518518517	0.2222222222222222	0.012235817575083427
YKR059W	1	+/+	-145.6581978313625	-27032.03259186074	44	0.2	0.24444444444444444	0.012235817575083427
YMR309C	1	+/+	-146.17559307813644	-29595.638669490814	44	0.21428571428571427	0.26666666666666666	0.012235817575083427
YPL160W	-1	-/-	-146.38511139154434	-26381.78467258811	45	0.21052631578947367	0.26666666666666666	0.012513904338153505
YGR264C	-1	-/-	-146.99038988351822	-30112.468877144158	45	0.20689655172413793	0.26666666666666666	0.012791991101223582
YOR095C	-1	-/-	-147.2018862143159	-29218.10070426762	45	0.2033898305084746	0.26666666666666666	0.01307007786429366
YPR102C	-1	-/-	-147.90230548381805	-27514.476605303586	45	0.2	0.26666666666666666	0.013348164627363738
YER102W	0	0/-	-148.10680443234742	-47824.42806264851	180	0.2	0.26666666666666666	0.013348164627363738
YLR197W	-1	-/-	-148.49312321841717	-31092.609743759036	45	0.19672131147540983	0.26666666666666666	0.013626251390433816
YLR185W	0	0/-	-148.85871656239033	-46493.29338486865	180	0.19672131147540983	0.26666666666666666	0.013626251390433816
YGR103W	-1	-/-	-148.9988402724266	-27931.928161740303	45	0.1935483870967742	0.26666666666666666	0.013904338153503892
YHR019C	-1	-/-	-149.00695717334747	-31708.959624543786	45	0.19047619047619047	0.26666666666666666	0.01418242491657397
YER036C	-1	-/-	-149.94872149825096	-28578.284584917128	45	0.1875	0.26666666666666666	0.014460511679644048
YPL237W	1	+/+	-149.98323220014572	-26753.640167057514	44	0.2	0.28888888888888886	0.014460511679644048
YDL051W	-1	-/-	-150.10084402561188	-26851.5567542091	45	0.19696969696969696	0.28888888888888886	0.014738598442714126
YKL006W	0	0/-	-150.4324918333441	-46687.579355696216	180	0.19696969696969696	0.28888888888888886	0.014738598442714126
YML022W	0	0/-	-150.4922237917781	-47899.638892784715	180	0.19696969696969696	0.28888888888888886	0.014738598442714126
YGR173W	0	0/-	-150.93205745145679	-49528.3933744356	180	0.19696969696969696	0.28888888888888886	0.014738598442714126
YHR068W	-1	-/-	-151.1887274980545	-27879.09678852558	45	0.19402985074626866	0.28888888888888886	0.015016685205784204
YPL079W	0	0/-	-151.19173542410135	-47551.24143532105	180	0.19402985074626866	0.28888888888888886	0.015016685205784204
YNL301C	0	0/-	-151.64074433036149	-48354.92822097428	180	0.19402985074626866	0.28888888888888886	0.015016685205784204
YOR096W	0	0/-	-152.49250301159918	-48629.31121500954	180	0.19402985074626866	0.28888888888888886	0.015016685205784204
YDR037W	-1	-/-	-152.54844343662262	-26367.170078098774	45	0.19117647058823528	0.28888888888888886	0.015294771968854282
YLR150W	-1	-/-	-152.7523928284645	-29478.6237552315	45	0.18840579710144928	0.28888888888888886	0.01557285873192436
YPL037C	-1	-/-	-152.78865367174149	-27910.470253109932	45	0.18571428571428572	0.28888888888888886	0.01585094549499444
YBR143C	1	+/+	-152.88304316997528	-27297.018961548805	44	0.19718309859154928	0.3111111111111111	0.01585094549499444
YKL181W	0	0/-	-153.2082947064191	-46582.07302318048	180	0.19718309859154928	0.3111111111111111	0.01585094549499444
YOR239W	-1	-/-	-153.33682441711426	-30414.07320920378	45	0.19444444444444445	0.3111111111111111	0.016129032258064516
YBR106W	-1	-/-	-153.41175252199173	-27137.698532164097	45	0.1917808219178082	0.3111111111111111	0.016407119021134595
YEL054C	-1	-/-	-153.4706186056137	-28069.572822481394	45	0.1891891891891892	0.3111111111111111	0.01668520578420467
YHR170W	-1	-/-	-153.6832515373826	-27800.332562603056	45	0.18666666666666668	0.3111111111111111	0.01696329254727475
YOR293W	0	0/-	-153.72788876108825	-47527.30408820603	180	0.18666666666666668	0.3111111111111111	0.01696329254727475
YOR063W	-1	-/-	-153.744891397655	-28921.2076497972	45	0.18421052631578946	0.3111111111111111	0.017241379310344827
YNL162W	0	0/-	-153.75370535627007	-46455.17580278311	180	0.18421052631578946	0.3111111111111111	0.017241379310344827
YLR196W	-1	-/-	-153.92086857557297	-28461.654272429645	45	0.18181818181818182	0.3111111111111111	0.017519466073414907
YJL138C	1	+/+	-153.9291246831417	-26867.706824034452	44	0.19230769230769232	0.3333333333333333	0.017519466073414907
YBL092W	0	0/-	-154.07809560373425	-48052.50717300642	180	0.19230769230769232	0.3333333333333333	0.017519466073414907
YLR448W	-1	-/-	-154.2550595998764	-27877.353623107076	45	0.189873417721519	0.3333333333333333	0.017797552836484983
YKL180W	0	0/-	-154.34981215000153	-46954.42952240072	180	0.189873417721519	0.3333333333333333	0.017797552836484983
YPR132W	-1	-/-	-154.39102494716644	-27524.457343816757	45	0.1875	0.3333333333333333	0.018075639599555063
YBR189W	0	0/-	-154.8238869048655	-49532.70578610711	180	0.1875	0.3333333333333333	0.018075639599555063
YEL026W	-1	-/-	-155.12892535328865	-27251.85884679109	45	0.18518518518518517	0.3333333333333333	0.01835372636262514
YBR121C	-1	-/-	-155.44043770432472	-27488.279917627573	45	0.18292682926829268	0.3333333333333333	0.018631813125695215
YDR382W	-1	-/-	-156.0777563750744	-28928.081046432257	45	0.18072289156626506	0.3333333333333333	0.018909899888765295
YLR355C	-1	-/-	-156.53030969202518	-27819.65704740584	45	0.17857142857142858	0.3333333333333333	0.01918798665183537
YLR344W	0	0/-	-156.75292193889618	-47356.14468489215	180	0.17857142857142858	0.3333333333333333	0.01918798665183537
YOR046C	-1	-/-	-156.79385971277952	-27534.543389610946	45	0.17647058823529413	0.3333333333333333	0.01946607341490545
YDR418W	-1	-/-	-157.06756415963173	-27902.569178819656	45	0.1744186046511628	0.3333333333333333	0.019744160177975527
YGL103W	0	0/-	-157.4396777357906	-46925.71445559524	180	0.1744186046511628	0.3333333333333333	0.019744160177975527
YAL003W	1	+/+	-157.5501146018505	-28759.26030230522	44	0.1839080459770115	0.35555555555555557	0.019744160177975527
YLR388W	0	0/-	-157.5813453309238	-47287.523267628625	180	0.1839080459770115	0.35555555555555557	0.019744160177975527
YJR007W	1	+/+	-157.77123701572418	-28316.746716856956	44	0.19318181818181818	0.37777777777777777	0.019744160177975527
YPR043W	0	0/-	-157.94068928807974	-47399.91218705848	180	0.19318181818181818	0.37777777777777777	0.019744160177975527
YDR321W	0	0/0	-158.12766030803323	-46217.60732248053	180	0.19318181818181818	0.37777777777777777	0.019744160177975527
YBL027W	0	0/-	-158.14683828689158	-48462.362828835845	180	0.19318181818181818	0.37777777777777777	0.019744160177975527
YPR033C	-1	-/-	-158.29418683052063	-29995.709614157677	45	0.19101123595505617	0.37777777777777777	0.020022246941045607
YLR367W	0	0/-	-158.4213153682649	-50000.66412634123	180	0.19101123595505617	0.37777777777777777	0.020022246941045607
YMR260C	1	+/+	-158.51611638069153	-29115.601692557335	44	0.2	0.4	0.020022246941045607
YHR089C	-1	-/-	-158.68678218126297	-29823.774748027325	45	0.1978021978021978	0.4	0.020300333704115683
YNL067W	0	0/-	-158.88611656427383	-47143.546743287705	180	0.1978021978021978	0.4	0.020300333704115683
YGR158C	-1	-/-	-158.9932054206729	-33313.91863235086	45	0.1956521739130435	0.4	0.020578420467185762
YLR244C	0	0/-	-159.28112599626184	-45909.21757841203	180	0.1956521739130435	0.4	0.020578420467185762
YOR369C	0	0/-	-159.36731027066708	-48540.637906934135	180	0.1956521739130435	0.4	0.020578420467185762
YPR074C	-1	-/0	-159.40670669078827	-28337.0550121665	45	0.1935483870967742	0.4	0.02085650723025584
YGR162W	1	+/+	-159.77922266721725	-26675.606852293015	44	0.20212765957446807	0.4222222222222222	0.02085650723025584
YDL075W	0	0/-	-159.86184990406036	-47286.34955007769	180	0.20212765957446807	0.4222222222222222	0.02085650723025584
YPR110C	-1	-/-	-159.96406665444374	-27960.88283082843	45	0.2	0.4222222222222222	0.021134593993325918
YGR027C	0	0/-	-160.3323100823909	-47989.22381249815	180	0.2	0.4222222222222222	0.021134593993325918
YDR447C	-1	-/-	-160.89350867271423	-29052.17748927325	45	0.19791666666666666	0.4222222222222222	0.021412680756395994
YHL015W	0	0/-	-161.00292070768774	-47275.814688984305	180	0.19791666666666666	0.4222222222222222	0.021412680756395994
YGL030W	-1	-/-	-161.22654122114182	-27542.827863395214	45	0.1958762886597938	0.4222222222222222	0.021690767519466074
YDL083C	-1	-/-	-161.29656291007996	-28575.157893568277	45	0.19387755102040816	0.4222222222222222	0.02196885428253615
YLR264W	-1	-/-	-161.35908484458923	-27656.445477962494	45	0.1919191919191919	0.4222222222222222	0.02224694104560623
YHL001W	0	0/-	-161.88584079034626	-47033.50986495428	180	0.1919191919191919	0.4222222222222222	0.02224694104560623
YNR017W	-1	-/-	-162.08848130702972	-29125.151154495776	45	0.19	0.4222222222222222	0.022525027808676306
YNL209W	-1	-/-	-162.4859263896942	-27738.82366386056	45	0.18811881188118812	0.4222222222222222	0.022803114571746386
YHR216W	0	0/-	-162.7083419356495	-47850.32800787408	180	0.18811881188118812	0.4222222222222222	0.022803114571746386
YOR234C	0	0/-	-162.87925096601248	-46227.954973720945	180	0.18811881188118812	0.4222222222222222	0.022803114571746386
YER006W	-1	-/-	-163.1289377361536	-28176.508639231324	45	0.18627450980392157	0.4222222222222222	0.023081201334816462
YBR283C	-1	-/-	-163.2656051516533	-29797.512801229954	45	0.18446601941747573	0.4222222222222222	0.02335928809788654
YDL191W	0	0/-	-163.3626706637442	-47163.676217030734	180	0.18446601941747573	0.4222222222222222	0.02335928809788654
YGR155W	-1	-/-	-163.47733879089355	-27457.02524551004	45	0.18269230769230768	0.4222222222222222	0.023637374860956618
YOR271C	0	0/-	-163.48404486104846	-46485.50208556466	180	0.18269230769230768	0.4222222222222222	0.023637374860956618
YBL076C	0	0/-	-163.88157804310322	-45254.81492982246	180	0.18269230769230768	0.4222222222222222	0.023637374860956618
YNR054C	-1	-/-	-164.0386830046773	-34422.204075075686	45	0.18095238095238095	0.4222222222222222	0.023915461624026697
YNL178W	0	0/-	-164.2221234291792	-47532.545532327145	180	0.18095238095238095	0.4222222222222222	0.023915461624026697
YER056C-A	0	0/-	-164.25259063579142	-46818.36392743327	180	0.18095238095238095	0.4222222222222222	0.023915461624026697
YHR197W	-1	-/-	-164.54591864347458	-32008.84544301033	45	0.1792452830188679	0.4222222222222222	0.024193548387096774
YOR276W	0	0/+	-164.68352197296917	-49533.88904402219	180	0.1792452830188679	0.4222222222222222	0.024193548387096774
YLR186W	-1	-/-	-165.13731491565704	-28543.201647400856	45	0.17757009345794392	0.4222222222222222	0.024471635150166853
YKL021C	-1	-/-	-165.4667227268219	-29557.668361216784	45	0.17592592592592593	0.4222222222222222	0.02474972191323693
YDL081C	-1	-/-	-165.5641758441925	-29516.449520230293	45	0.1743119266055046	0.4222222222222222	0.02502780867630701
YMR049C	-1	-/-	-165.59111773967743	-29366.212541878223	45	0.17272727272727273	0.4222222222222222	0.025305895439377085
YOR168W	-1	-/-	-166.18635293096304	-28381.13142105192	45	0.17117117117117117	0.4222222222222222	0.025583982202447165
YJL177W	0	0/-	-166.8369883224368	-48129.931241439655	180	0.17117117117117117	0.4222222222222222	0.025583982202447165
YEL042W	-1	-/-	-167.4688147753477	-28756.54448400438	45	0.16964285714285715	0.4222222222222222	0.02586206896551724
YML106W	0	0/-	-167.58720782399178	-48329.21649136208	180	0.16964285714285715	0.4222222222222222	0.02586206896551724
YBR079C	1	+/+	-167.72627663612366	-28700.155459292233	44	0.17699115044247787	0.4444444444444444	0.02586206896551724
YDL061C	0	0/-	-167.7351284250617	-46922.51923814602	180	0.17699115044247787	0.4444444444444444	0.02586206896551724
YGR123C	-1	-/-	-167.86357581615448	-32209.379798531532	45	0.17543859649122806	0.4444444444444444	0.02614015572858732
YKR026C	1	+/+	-168.3099884390831	-29005.51869469881	44	0.1826086956521739	0.4666666666666667	0.02614015572858732
YDR339C	-1	-/-	-168.47619864344597	-31598.23626679182	45	0.1810344827586207	0.4666666666666667	0.026418242491657397
YLR061W	0	0/-	-169.0349856764078	-48633.89366977103	180	0.1810344827586207	0.4666666666666667	0.026418242491657397
YHR203C	-1	-/-	-169.17364066839218	-29290.965667895973	45	0.1794871794871795	0.4666666666666667	0.026696329254727477
YOR167C	0	0/-	-169.59585355967283	-48490.58386424277	180	0.1794871794871795	0.4666666666666667	0.026696329254727477
YBR154C	-1	-/-	-171.2741369009018	-30435.716003894806	45	0.17796610169491525	0.4666666666666667	0.026974416017797553
YPL235W	-1	-/-	-171.35958969593048	-30296.837489426136	45	0.17647058823529413	0.4666666666666667	0.027252502780867632
YJL148W	-1	-/-	-171.37896502017975	-29011.444458842278	45	0.175	0.4666666666666667	0.02753058954393771
YER007C-A	0	0/-	-171.771368637681	-48618.259201169014	180	0.175	0.4666666666666667	0.02753058954393771
YHL011C	-1	-/-	-171.80474174022675	-28494.666611395776	45	0.17355371900826447	0.4666666666666667	0.027808676307007785
YGL105W	-1	-/-	-171.894016623497	-28709.337025523186	45	0.1721311475409836	0.4666666666666667	0.028086763070077864
YJL069C	-1	-/-	-171.9300075173378	-30657.95790731907	45	0.17073170731707318	0.4666666666666667	0.02836484983314794
YDR429C	1	+/+	-171.93392419815063	-28315.631369948387	44	0.1774193548387097	0.4888888888888889	0.02836484983314794
YER117W	-1	-/-	-172.14369291067123	-29512.070574089885	45	0.176	0.4888888888888889	0.02864293659621802
YPR187W	-1	-/-	-172.25434505194426	-28663.506595008075	45	0.1746031746031746	0.4888888888888889	0.028921023359288096
YDR496C	0	0/-	-172.70171703398228	-47379.44557829574	180	0.1746031746031746	0.4888888888888889	0.028921023359288096
YOR187W	1	+/+	-173.1939991042018	-30651.435794211924	44	0.18110236220472442	0.5111111111111111	0.028921023359288096
YDR500C	0	0/-	-173.27590582333505	-47958.45001081936	180	0.18110236220472442	0.5111111111111111	0.028921023359288096
YBR118W	1	+/+	-173.43398785591125	-27908.792481839657	44	0.1875	0.5333333333333333	0.028921023359288096
YPL043W	-1	-/-	-173.71657466888428	-29030.38512468338	45	0.18604651162790697	0.5333333333333333	0.029199110122358176
YBR249C	0	0/0	-174.24078159034252	-45440.85123326257	180	0.18604651162790697	0.5333333333333333	0.029199110122358176
YHR208W	0	0/0	-174.43626930378377	-45225.811364488676	180	0.18604651162790697	0.5333333333333333	0.029199110122358176
YDR385W	1	+/+	-174.5562994480133	-28664.888373941183	44	0.19230769230769232	0.5555555555555556	0.029199110122358176
YMR194W	0	0/-	-174.90236867964268	-46679.43616061844	180	0.19230769230769232	0.5555555555555556	0.029199110122358176
YNL302C	-1	-/-	-175.0718685388565	-29453.113082021475	45	0.19083969465648856	0.5555555555555556	0.029477196885428252
YDR471W	0	0/-	-175.337039783597	-47242.8015532475	180	0.19083969465648856	0.5555555555555556	0.029477196885428252
YMR230W	0	0/-	-175.45238748937845	-47884.53737077117	180	0.19083969465648856	0.5555555555555556	0.029477196885428252
YDR101C	-1	-/-	-175.75803434848785	-29469.679517626762	45	0.1893939393939394	0.5555555555555556	0.029755283648498332
YMR024W	0	0/-	-176.20321758277714	-51347.967687460594	180	0.1893939393939394	0.5555555555555556	0.029755283648498332
YMR131C	0	0/-	-176.83201934583485	-48402.71460198797	180	0.1893939393939394	0.5555555555555556	0.029755283648498332
YDL130W	-1	-/-	-177.1324287056923	-30381.11797890067	45	0.18796992481203006	0.5555555555555556	0.030033370411568408
YLR325C	0	0/-	-177.21328503638506	-47038.561824524775	180	0.18796992481203006	0.5555555555555556	0.030033370411568408
YHR010W	0	0/-	-177.32368168234825	-47378.42675119452	180	0.18796992481203006	0.5555555555555556	0.030033370411568408
YGR185C	-1	-/-	-178.10468995571136	-28583.768226385117	45	0.1865671641791045	0.5555555555555556	0.030311457174638488
YGL078C	-1	-/-	-178.20515099167824	-28389.988735221326	45	0.18518518518518517	0.5555555555555556	0.030589543937708564
YLR333C	0	0/-	-178.20682022161782	-47786.893765456975	180	0.18518518518518517	0.5555555555555556	0.030589543937708564
YER043C	0	0/-	-178.61775428894907	-49864.876189374365	180	0.18518518518518517	0.5555555555555556	0.030589543937708564
YGL245W	-1	-/-	-178.868461728096	-29333.747803486884	45	0.18382352941176472	0.5555555555555556	0.030867630700778644
YAL036C	0	0/-	-179.16274808347225	-47589.1544611603	180	0.18382352941176472	0.5555555555555556	0.030867630700778644
YGR094W	-1	-/-	-179.3697403371334	-30257.219999738038	45	0.18248175182481752	0.5555555555555556	0.03114571746384872
YOR272W	-1	-/-	-179.3705070540309	-28346.21029227227	45	0.18115942028985507	0.5555555555555556	0.031423804226918796
YHL004W	0	0/-	-179.80579596199095	-49397.44767666794	180	0.18115942028985507	0.5555555555555556	0.031423804226918796
YER126C	-1	-/-	-180.01423490047455	-27997.90569281578	45	0.17985611510791366	0.5555555555555556	0.03170189098998888
YDR002W	-1	-/-	-180.70618790388107	-29334.430492669344	45	0.17857142857142858	0.5555555555555556	0.031979977753058955
YPL086C	-1	-/-	-180.70728421211243	-30100.831656217575	45	0.1773049645390071	0.5555555555555556	0.03225806451612903
YOR335C	-1	-/-	-180.7330358028412	-27013.525299310684	45	0.176056338028169	0.5555555555555556	0.03253615127919911
YNL308C	0	0/-	-181.0528474394232	-50467.26226617582	180	0.176056338028169	0.5555555555555556	0.03253615127919911
YOR312C	0	0/-	-181.13792400434613	-48901.76955456566	180	0.176056338028169	0.5555555555555556	0.03253615127919911
YIL053W	-1	-/-	-181.27421890944242	-26257.360922545195	45	0.17482517482517482	0.5555555555555556	0.03281423804226919
YLR017W	0	0/-	-181.38505124300718	-48634.1098741591	180	0.17482517482517482	0.5555555555555556	0.03281423804226919
YLR276C	-1	-/-	-181.4491800069809	-33669.41499352455	45	0.1736111111111111	0.5555555555555556	0.03309232480533927
YJL136C	0	0/-	-181.4504524692893	-48201.10223391	180	0.1736111111111111	0.5555555555555556	0.03309232480533927
YPR137W	-1	-/-	-181.5613784790039	-28527.170577406883	45	0.1724137931034483	0.5555555555555556	0.03337041156840934
YGL120C	-1	-/-	-181.88345909118652	-28577.84911367297	45	0.17123287671232876	0.5555555555555556	0.03364849833147942
YLR409C	-1	-/-	-182.08390831947327	-28756.49569630623	45	0.17006802721088435	0.5555555555555556	0.0339265850945495
YOR310C	-1	-/-	-182.16556930541992	-29875.841810703278	45	0.16891891891891891	0.5555555555555556	0.03420467185761958
YDR322W	0	0/-	-182.56011663749814	-48833.810641660355	180	0.16891891891891891	0.5555555555555556	0.03420467185761958
YJL111W	-1	-/-	-182.70610225200653	-29447.7666836977	45	0.16778523489932887	0.5555555555555556	0.034482758620689655
YJL180C	0	0/-	-183.0113668832928	-49995.15527286194	180	0.16778523489932887	0.5555555555555556	0.034482758620689655
YER009W	-1	-/0	-183.46447655558586	-28405.007671564817	45	0.16666666666666666	0.5555555555555556	0.03476084538375973
YOL077C	-1	-/-	-183.55499076843262	-28972.106711030006	45	0.16556291390728478	0.5555555555555556	0.035038932146829814
YMR079W	-1	-/-	-183.56075224280357	-33061.311239525676	45	0.16447368421052633	0.5555555555555556	0.03531701890989989
YDR412W	-1	-/-	-183.81463539600372	-28802.841182112694	45	0.16339869281045752	0.5555555555555556	0.035595105672969966
YPL173W	0	0/-	-184.1011037528515	-53109.355916410685	180	0.16339869281045752	0.5555555555555556	0.035595105672969966
YNL001W	-1	-/-	-184.55537676811218	-28733.068295121193	45	0.16233766233766234	0.5555555555555556	0.03587319243604004
YLR075W	-1	-/-	-184.62949740886688	-28257.637512087822	45	0.16129032258064516	0.5555555555555556	0.036151279199110126
YBL068W	0	0/-	-185.30854519456625	-48129.90291006118	180	0.16129032258064516	0.5555555555555556	0.036151279199110126
YER086W	0	0/0	-185.347388939932	-46135.37633466162	180	0.16129032258064516	0.5555555555555556	0.036151279199110126
YKL029C	-1	-/-	-185.4058039188385	-26122.354552984238	45	0.16025641025641027	0.5555555555555556	0.0364293659621802
YDR341C	-1	-/-	-185.53843522071838	-28288.288074687123	45	0.1592356687898089	0.5555555555555556	0.03670745272525028
YLR172C	-1	-/-	-185.75471502542496	-29174.258280932903	45	0.15822784810126583	0.5555555555555556	0.036985539488320354
YNL132W	0	0/-	-185.88893881440163	-50278.67221338302	180	0.15822784810126583	0.5555555555555556	0.036985539488320354
YBR181C	0	0/-	-186.21438063681126	-52465.79745302908	180	0.15822784810126583	0.5555555555555556	0.036985539488320354
YDR300C	-1	-/0	-186.30148828029633	-28026.40669643879	45	0.15723270440251572	0.5555555555555556	0.03726362625139043
YGR083C	1	+/+	-186.4878721833229	-28500.23331528902	44	0.1625	0.5777777777777777	0.03726362625139043
YJL183W	-1	-/-	-186.62295365333557	-29235.75576543808	45	0.16149068322981366	0.5777777777777777	0.037541713014460514
YOR210W	-1	-/-	-186.80005252361298	-30992.770670711994	45	0.16049382716049382	0.5777777777777777	0.03781979977753059
YOR254C	-1	-/-	-186.92853438854218	-27994.3226044178	45	0.15950920245398773	0.5777777777777777	0.038097886540600666
YJL080C	-1	-/-	-186.93319392204285	-28674.23168861866	45	0.15853658536585366	0.5777777777777777	0.03837597330367074
YGL068W	-1	-/-	-186.972493827343	-29685.442492872477	45	0.15757575757575756	0.5777777777777777	0.038654060066740825
YNL248C	-1	-/-	-188.1254836320877	-29466.953003127128	45	0.1566265060240964	0.5777777777777777	0.0389321468298109
YDR324C	-1	-/-	-188.175879240036	-27683.58495438099	45	0.15568862275449102	0.5777777777777777	0.03921023359288098
YLR083C	0	0/-	-188.45112892985344	-47944.26159662008	180	0.15568862275449102	0.5777777777777777	0.03921023359288098
YBR191W	0	0/-	-188.6338370088488	-47681.99904373847	180	0.15568862275449102	0.5777777777777777	0.03921023359288098
YCL059C	-1	-/-	-188.70309400558472	-29075.410256266594	45	0.15476190476190477	0.5777777777777777	0.039488320355951054
YCL050C	0	0/-	-189.13142132759094	-48470.01578437537	180	0.15476190476190477	0.5777777777777777	0.039488320355951054
YBR146W	0	0/-	-189.16440676152706	-49085.76300339401	180	0.15476190476190477	0.5777777777777777	0.039488320355951054
YDL201W	-1	-/-	-189.20061719417572	-29487.05483788252	45	0.15384615384615385	0.5777777777777777	0.03976640711902114
YJR014W	0	0/+	-189.21374417841434	-48911.0795316454	180	0.15384615384615385	0.5777777777777777	0.03976640711902114
YNL113W	-1	-/-	-189.26604413986206	-31169.80837070942	45	0.15294117647058825	0.5777777777777777	0.04004449388209121
YHR141C	0	0/-	-189.39576648920774	-49193.37375162728	180	0.15294117647058825	0.5777777777777777	0.04004449388209121
YBR247C	-1	-/-	-189.48783469200134	-30676.673648118973	45	0.15204678362573099	0.5777777777777777	0.04032258064516129
YMR235C	-1	-/-	-189.75348019599915	-33354.96250832081	45	0.1511627906976744	0.5777777777777777	0.040600667408231365
YPL012W	-1	-/-	-190.00514590740204	-28191.880414307117	45	0.15028901734104047	0.5777777777777777	0.04087875417130145
YOR243C	-1	-/-	-190.53314566612244	-27055.549165904522	45	0.14942528735632185	0.5777777777777777	0.041156840934371525
YHR052W	-1	-/-	-190.64863693714142	-30127.5013808012	45	0.14857142857142858	0.5777777777777777	0.0414349276974416
YIR026C	-1	-/-	-190.67459106445312	-30033.198822259903	45	0.14772727272727273	0.5777777777777777	0.04171301446051168
YBR084C-A	0	0/-	-190.84701256640255	-52777.36639853008	180	0.14772727272727273	0.5777777777777777	0.04171301446051168
YHR065C	-1	-/-	-190.8681561946869	-29331.156982779503	45	0.14689265536723164	0.5777777777777777	0.04199110122358176
YDR233C	0	0/-	-191.11692828685045	-47131.2760173846	180	0.14689265536723164	0.5777777777777777	0.04199110122358176
YMR290C	-1	-/-	-191.71271395683289	-29774.46405827999	45	0.14606741573033707	0.5777777777777777	0.042269187986651836
YFL045C	-1	-/-	-191.791321516037	-28742.734615445137	45	0.1452513966480447	0.5777777777777777	0.04254727474972191
YPR016C	-1	-/+	-191.94755977392197	-29926.74032896757	45	0.14444444444444443	0.5777777777777777	0.04282536151279199
YJR045C	-1	-/-	-191.96466600894928	-26752.414211153984	45	0.143646408839779	0.5777777777777777	0.04310344827586207
YDR116C	-1	-/-	-192.13243746757507	-29473.59666159749	45	0.14285714285714285	0.5777777777777777	0.04338153503893215
YKL156W	0	0/-	-192.28221035003662	-49048.08907930739	180	0.14285714285714285	0.5777777777777777	0.04338153503893215
YGR034W	0	0/-	-192.94660711474717	-49440.04317384586	180	0.14285714285714285	0.5777777777777777	0.04338153503893215
YNL292W	-1	-/-	-193.09366178512573	-31403.373933911324	45	0.14207650273224043	0.5777777777777777	0.043659621802002224
YGL040C	0	0/0	-194.4588922560215	-49498.47709489055	180	0.14207650273224043	0.5777777777777777	0.043659621802002224
YOR004W	-1	-/-	-194.5492385327816	-29999.39827629924	45	0.14130434782608695	0.5777777777777777	0.0439377085650723
YJL191W	-1	-/-	-194.73255860805511	-27333.526264727116	45	0.14054054054054055	0.5777777777777777	0.044215795328142384
YLR372W	-1	-/-	-194.761288523674	-29909.025739312172	45	0.13978494623655913	0.5777777777777777	0.04449388209121246
YOR158W	0	0/-	-195.0756352841854	-49495.066448286176	180	0.13978494623655913	0.5777777777777777	0.04449388209121246
YNL002C	-1	-/-	-195.14371967315674	-29349.89887702465	45	0.13903743315508021	0.5777777777777777	0.044771968854282536
YHR025W	0	0/0	-195.3072138875723	-49183.2641075626	180	0.13903743315508021	0.5777777777777777	0.044771968854282536
YJL096W	0	0/-	-195.31129280477762	-52088.32935155742	180	0.13903743315508021	0.5777777777777777	0.044771968854282536
YGR234W	0	0/-	-195.46358966454864	-50103.69637344405	180	0.13903743315508021	0.5777777777777777	0.044771968854282536
YOR340C	-1	-/-	-196.2320818901062	-32090.944695591927	45	0.13829787234042554	0.5777777777777777	0.04505005561735261
YMR143W	-1	-/-	-196.2331945002079	-30026.240791350603	45	0.13756613756613756	0.5777777777777777	0.045328142380422695
YDR299W	-1	-/-	-196.24912905693054	-30264.753566384315	45	0.1368421052631579	0.5777777777777777	0.04560622914349277
YMR121C	0	0/-	-196.2542399894446	-48316.96484012902	180	0.1368421052631579	0.5777777777777777	0.04560622914349277
YIL110W	-1	-/-	-196.29220402240753	-28665.14128088951	45	0.13612565445026178	0.5777777777777777	0.04588431590656285
YIL021W	-1	-/-	-196.58555793762207	-30796.567405700684	45	0.13541666666666666	0.5777777777777777	0.046162402669632924
YER154W	-1	-/-	-196.75927484035492	-28306.81479907036	45	0.13471502590673576	0.5777777777777777	0.046440489432703
YDL208W	-1	-/-	-196.92810785770416	-27131.868095993996	45	0.13402061855670103	0.5777777777777777	0.04671857619577308
YDL060W	-1	-/-	-197.11690759658813	-33146.37570118904	45	0.13333333333333333	0.5777777777777777	0.04699666295884316
YLR222C	-1	-/-	-197.23761749267578	-29004.92723506689	45	0.1326530612244898	0.5777777777777777	0.047274749721913235
YER110C	-1	-/-	-197.6984462738037	-31418.008754074574	45	0.1319796954314721	0.5777777777777777	0.04755283648498331
YJL189W	0	0/-	-197.8365402817726	-48741.80869580805	180	0.1319796954314721	0.5777777777777777	0.04755283648498331
YDL192W	-1	-/-	-197.8482322692871	-27354.839203834534	45	0.13131313131313133	0.5777777777777777	0.047830923248053395
YDL040C	-1	-/-	-197.87248665094376	-31511.203618466854	45	0.1306532663316583	0.5777777777777777	0.04810901001112347
YLR291C	1	+/+	-197.92041158676147	-29477.179078936577	44	0.135	0.6	0.04810901001112347
YDR398W	-1	-/-	-197.96147453784943	-28602.065999865532	45	0.13432835820895522	0.6	0.04838709677419355
YJR016C	0	0/0	-198.1396214067936	-44650.829586790875	180	0.13432835820895522	0.6	0.04838709677419355
YIL035C	-1	-/-	-198.7036156654358	-32229.682149410248	45	0.13366336633663367	0.6	0.04866518353726362
YDR194C	-1	-/-	-199.10546731948853	-30922.61545574665	45	0.1330049261083744	0.6	0.048943270300333706
YER049W	-1	-/-	-199.40033173561096	-32216.27051910758	45	0.1323529411764706	0.6	0.04922135706340378
YGL029W	-1	-/-	-199.43698126077652	-33353.45391571522	45	0.13170731707317074	0.6	0.04949944382647386
YGL097W	-1	-/-	-199.62444931268692	-26808.318312466145	45	0.13106796116504854	0.6	0.049777530589543935
YDL136W	0	0/-	-199.6667081490159	-49886.2628558632	180	0.13106796116504854	0.6	0.049777530589543935
YLR008C	-1	-/-	-199.8056817650795	-32614.063707649708	45	0.13043478260869565	0.6	0.05005561735261402
YCL054W	-1	-/-	-200.2035129070282	-29173.000722765923	45	0.12980769230769232	0.6	0.050333704115684094
YMR203W	-1	-/-	-200.4120811522007	-31420.31820359826	45	0.1291866028708134	0.6	0.05061179087875417
YMR012W	-1	-/-	-200.61134362220764	-28359.873526141047	45	0.12857142857142856	0.6	0.05088987764182425
YGR211W	-1	-/-	-201.00564634799957	-27978.20960533619	45	0.12796208530805686	0.6	0.05116796440489433
YLR003C	-1	-/0	-201.02859902381897	-29338.794036865234	45	0.12735849056603774	0.6	0.051446051167964406
YDR454C	0	0/-	-201.06336335092783	-49697.44517684728	180	0.12735849056603774	0.6	0.051446051167964406
YGR159C	-1	-/-	-201.07280921936035	-28711.954943299294	45	0.1267605633802817	0.6	0.05172413793103448
YPL266W	-1	-/-	-201.30721175670624	-28952.14630651474	45	0.1261682242990654	0.6	0.05200222469410456
YHR169W	-1	-/-	-201.60238432884216	-32390.468874514103	45	0.12558139534883722	0.6	0.05228031145717464
YKR006C	0	0/-	-201.79432936012745	-50424.804810509086	180	0.12558139534883722	0.6	0.05228031145717464
YLR203C	0	0/-	-202.0844726031646	-47667.896191082895	180	0.12558139534883722	0.6	0.05228031145717464
YMR308C	-1	-/-	-202.1927466392517	-28061.792190790176	45	0.125	0.6	0.05255839822024472
YPR010C	-1	-/-	-202.19736635684967	-31136.56210577488	45	0.12442396313364056	0.6	0.052836484983314794
YOL121C	-1	-/-	-202.44871306419373	-28311.583765357733	45	0.12385321100917432	0.6	0.05311457174638487
YLR069C	1	+/+	-202.67986378073692	-30973.99834675342	44	0.1278538812785388	0.6222222222222222	0.05311457174638487
YJR064W	-1	-/-	-202.72098636627197	-29335.713575720787	45	0.12727272727272726	0.6222222222222222	0.05339265850945495
YBR069C	-1	-/-	-202.87111496925354	-27734.42706489563	45	0.12669683257918551	0.6222222222222222	0.05367074527252503
YNR053C	-1	-/-	-202.96477794647217	-29681.43391788006	45	0.12612612612612611	0.6222222222222222	0.053948832035595105
YGL111W	-1	-/-	-203.0111300945282	-29232.051238536835	45	0.12556053811659193	0.6222222222222222	0.05422691879866518
YOR061W	-1	-/-	-203.08839869499207	-29371.0652179718	45	0.125	0.6222222222222222	0.054505005561735265
YOR206W	-1	-/-	-203.22110724449158	-32591.525557398796	45	0.12444444444444444	0.6222222222222222	0.05478309232480534
YLR439W	0	0/-	-203.41277126595378	-52194.58697545063	180	0.12444444444444444	0.6222222222222222	0.05478309232480534
YBR034C	-1	-/-	-203.72151738405228	-30604.37290686369	45	0.12389380530973451	0.6222222222222222	0.05506117908787542
YDL111C	-1	-/-	-203.75749665498734	-32705.59338694811	45	0.12334801762114538	0.6222222222222222	0.05533926585094549
YOR091W	0	0/-	-203.88644555211067	-50009.877079963684	180	0.12334801762114538	0.6222222222222222	0.05533926585094549
YDR237W	0	0/-	-203.88747611641884	-50506.64073439874	180	0.12334801762114538	0.6222222222222222	0.05533926585094549
YFL002C	-1	-/-	-204.05740308761597	-30199.942326307297	45	0.12280701754385964	0.6222222222222222	0.05561735261401557
YGL253W	-1	-/-	-204.2058289051056	-28561.89085292816	45	0.1222707423580786	0.6222222222222222	0.05589543937708565
YPR080W	1	+/+	-204.40448033809662	-28230.868879381567	44	0.12608695652173912	0.6444444444444445	0.05589543937708565
YKL216W	0	0/-	-204.72330206632614	-48489.49495361745	180	0.12608695652173912	0.6444444444444445	0.05589543937708565
YDR226W	0	0/-	-204.7640623897314	-50904.074897246435	180	0.12608695652173912	0.6444444444444445	0.05589543937708565
YPL126W	-1	-/-	-204.85743725299835	-30336.647074580193	45	0.12554112554112554	0.6444444444444445	0.05617352614015573
YGR061C	0	0/-	-204.8797468394041	-45739.401152418926	180	0.12554112554112554	0.6444444444444445	0.05617352614015573
YGR191W	-1	-/-	-205.27951061725616	-26830.47731590271	45	0.125	0.6444444444444445	0.056451612903225805
YJR063W	-1	-/-	-205.76664531230927	-29137.130818486214	45	0.12446351931330472	0.6444444444444445	0.05672969966629588
YPL263C	0	0/0	-206.15179075300694	-51732.805758304894	180	0.12446351931330472	0.6444444444444445	0.05672969966629588
YML094W	-1	-/-	-206.3618940114975	-29495.232137218118	45	0.12393162393162394	0.6444444444444445	0.057007786429365964
YJR101W	0	0/-	-206.40939401090145	-53197.56517872028	180	0.12393162393162394	0.6444444444444445	0.057007786429365964
YOR224C	-1	-/-	-206.4462869167328	-30022.553440093994	45	0.12340425531914893	0.6444444444444445	0.05728587319243604
YNR003C	-1	-/-	-206.49780213832855	-33756.22934269905	45	0.1228813559322034	0.6444444444444445	0.05756395995550612
YJL198W	-1	-/-	-206.57105016708374	-28089.64195752144	45	0.12236286919831224	0.6444444444444445	0.05784204671857619
YBR142W	-1	-/-	-206.66169381141663	-28745.385826945305	45	0.12184873949579832	0.6444444444444445	0.058120133481646276
YNL061W	-1	-/-	-207.30518913269043	-29237.45536005497	45	0.12133891213389121	0.6444444444444445	0.05839822024471635
YEL050C	-1	-/-	-207.47679686546326	-29589.592174768448	45	0.12083333333333333	0.6444444444444445	0.05867630700778643
YOR348C	-1	-/-	-207.66291008144617	-29269.65200935304	45	0.12033195020746888	0.6444444444444445	0.058954393770856504
YDR292C	-1	-/-	-208.04958605766296	-29791.721232056618	45	0.11983471074380166	0.6444444444444445	0.05923248053392659
YDR211W	1	+/+	-208.14592796564102	-31633.56591105461	44	0.12345679012345678	0.6666666666666666	0.05923248053392659
YJL121C	-1	-/0	-208.24672615528107	-32513.466954886913	45	0.12295081967213115	0.6666666666666666	0.059510567296996664
YEL034W	1	+/+	-208.4227933883667	-29371.69329443574	44	0.12653061224489795	0.6888888888888889	0.059510567296996664
YMR229C	-1	-/-	-208.4501495361328	-29172.386595606804	45	0.12601626016260162	0.6888888888888889	0.05978865406006674
YOR101W	0	0/-	-208.75516158342361	-49882.47425754368	180	0.12601626016260162	0.6888888888888889	0.05978865406006674
YJR009C	-1	-/-	-209.00840735435486	-25390.436546444893	45	0.12550607287449392	0.6888888888888889	0.060066740823136816
YBR187W	0	0/-	-209.38323710858822	-48223.25234505534	180	0.12550607287449392	0.6888888888888889	0.060066740823136816
YOR182C	-1	-/-	-210.34163630008698	-27528.496991544962	45	0.125	0.6888888888888889	0.0603448275862069
YOL086C	-1	-/0	-210.4707386493683	-27241.31016202271	45	0.12449799196787148	0.6888888888888889	0.060622914349276975
YOR051C	0	0/-	-210.55219811201096	-50383.55429071188	180	0.12449799196787148	0.6888888888888889	0.060622914349276975
YPL146C	-1	-/-	-210.552800655365	-29380.083518743515	45	0.124	0.6888888888888889	0.06090100111234705
YMR296C	-1	-/-	-210.57020092010498	-30120.85502743721	45	0.12350597609561753	0.6888888888888889	0.06117908787541713
YJL122W	-1	-/-	-210.70858311653137	-30557.421477794647	45	0.12301587301587301	0.6888888888888889	0.06145717463848721
YLR259C	-1	-/-	-210.83751505613327	-31159.74617600441	45	0.1225296442687747	0.6888888888888889	0.06173526140155729
YPR144C	-1	-/-	-210.86811804771423	-30242.5367821455	45	0.1220472440944882	0.6888888888888889	0.06201334816462736
YGL234W	0	0/-	-210.97948271781206	-48177.95463792235	180	0.1220472440944882	0.6888888888888889	0.06201334816462736
YHR107C	-1	-/-	-211.0745257139206	-31221.08856844902	45	0.12156862745098039	0.6888888888888889	0.06229143492769744
YGR245C	-1	-/-	-211.26312923431396	-30587.924069710076	45	0.12109375	0.6888888888888889	0.06256952169076752
YLR192C	1	+/+	-211.27092111110687	-30447.00073802471	44	0.1245136186770428	0.7111111111111111	0.06256952169076752
YKL009W	-1	-/-	-211.57947826385498	-29535.66244366765	45	0.12403100775193798	0.7111111111111111	0.06284760845383759
YLR146C	0	0/-	-212.06360244750977	-50792.856674820185	180	0.12403100775193798	0.7111111111111111	0.06284760845383759
YHR196W	-1	-/-	-212.18865203857422	-29598.281220316887	45	0.12355212355212356	0.7111111111111111	0.06312569521690768
YIL070C	-1	-/-	-212.21120035648346	-32479.913438141346	45	0.12307692307692308	0.7111111111111111	0.06340378197997776
YLL018C	0	0/-	-212.48805072903633	-49506.06298787892	180	0.12307692307692308	0.7111111111111111	0.06340378197997776
YDR381W	-1	-/-	-212.61946511268616	-27953.115720272064	45	0.12260536398467432	0.7111111111111111	0.06368186874304783
YNL137C	0	0/-	-212.7188247591257	-50055.63450142741	180	0.12260536398467432	0.7111111111111111	0.06368186874304783
YKR081C	-1	-/-	-213.03578424453735	-30099.05832850933	45	0.12213740458015267	0.7111111111111111	0.06395995550611791
YMR157C	0	0/0	-213.26186533272266	-49467.240258686244	180	0.12213740458015267	0.7111111111111111	0.06395995550611791
YDR312W	-1	-/-	-213.46381974220276	-30788.382229089737	45	0.12167300380228137	0.7111111111111111	0.06423804226918799
YKR056W	-1	-/-	-213.67046976089478	-28486.90287590027	45	0.12121212121212122	0.7111111111111111	0.06451612903225806
YEL020W-A	-1	-/-	-213.8247936964035	-27940.32851153612	45	0.12075471698113208	0.7111111111111111	0.06479421579532814
YPL217C	-1	-/-	-214.26584672927856	-30273.58880186081	45	0.12030075187969924	0.7111111111111111	0.06507230255839822
YCR057C	-1	-/-	-214.31754779815674	-31480.78237080574	45	0.1198501872659176	0.7111111111111111	0.06535038932146829
YKL172W	-1	-/-	-214.407821059227	-30211.367807269096	45	0.11940298507462686	0.7111111111111111	0.06562847608453838
YLR204W	0	0/-	-214.59441969916224	-50109.546205861494	180	0.11940298507462686	0.7111111111111111	0.06562847608453838
YOR260W	1	+/+	-214.62099194526672	-30202.115914583206	44	0.12267657992565056	0.7333333333333333	0.06562847608453838
YDL031W	-1	-/-	-215.07380962371826	-30403.79219353199	45	0.12222222222222222	0.7333333333333333	0.06590656284760846
YCL037C	0	0/-	-215.18531775474548	-50797.606050133705	180	0.12222222222222222	0.7333333333333333	0.06590656284760846
YLR002C	-1	-/-	-215.36903417110443	-31315.440017163754	45	0.12177121771217712	0.7333333333333333	0.06618464961067853
YLR180W	0	0/-	-215.58119554817677	-47967.88561165333	180	0.12177121771217712	0.7333333333333333	0.06618464961067853
YLL011W	-1	-/-	-215.61930346488953	-30590.317232608795	45	0.1213235294117647	0.7333333333333333	0.06646273637374861
YNL154C	-1	-/-	-215.7196480035782	-32607.932580530643	45	0.12087912087912088	0.7333333333333333	0.06674082313681869
YOR286W	0	0/0	-215.7310986816883	-52388.30273137987	180	0.12087912087912088	0.7333333333333333	0.06674082313681869
YGL070C	-1	-/-	-215.9162346124649	-30420.11929810047	45	0.12043795620437957	0.7333333333333333	0.06701890989988876
YGR112W	-1	-/-	-216.1207702755928	-29280.190627336502	45	0.12	0.7333333333333333	0.06729699666295884
YOR108W	0	0/0	-216.24596309661865	-46003.917502991855	180	0.12	0.7333333333333333	0.06729699666295884
YKR085C	-1	-/-	-216.61086678504944	-32894.33335036039	45	0.11956521739130435	0.7333333333333333	0.06757508342602891
YHR013C	-1	-/-	-216.71506190299988	-32055.15162920952	45	0.11913357400722022	0.7333333333333333	0.067853170189099
YER127W	-1	-/-	-216.80745422840118	-30056.40065562725	45	0.11870503597122302	0.7333333333333333	0.06813125695216908
YFR001W	-1	-/-	-216.82808351516724	-31204.60611116886	45	0.11827956989247312	0.7333333333333333	0.06840934371523916
YIL069C	0	0/-	-217.0322506800294	-49694.09975247923	180	0.11827956989247312	0.7333333333333333	0.06840934371523916
YOL061W	-1	-/-	-217.1394600868225	-26838.786203742027	45	0.11785714285714285	0.7333333333333333	0.06868743047830923
YBL039C	-1	-/-	-217.18045675754547	-29259.675125956535	45	0.11743772241992882	0.7333333333333333	0.06896551724137931
YNL064C	-1	-/-	-217.25626373291016	-29415.41276049614	45	0.11702127659574468	0.7333333333333333	0.06924360400444939
YGR208W	0	0/0	-217.45614856481552	-49136.063737258315	180	0.11702127659574468	0.7333333333333333	0.06924360400444939
YLR129W	-1	-/-	-217.51813912391663	-30557.193663597107	45	0.1166077738515901	0.7333333333333333	0.06952169076751946
YJL124C	-1	-/-	-217.52381873130798	-30118.16497516632	45	0.11619718309859155	0.7333333333333333	0.06979977753058954
YDR346C	-1	-/-	-217.6671016216278	-28603.39015495777	45	0.11578947368421053	0.7333333333333333	0.07007786429365963
YBR185C	-1	-/-	-217.74114215373993	-32166.333044804633	45	0.11538461538461539	0.7333333333333333	0.0703559510567297
YML093W	-1	-/-	-217.9997752904892	-30108.762798428535	45	0.11498257839721254	0.7333333333333333	0.07063403781979978
YHR143W-A	-1	-/-	-218.19613552093506	-28571.884208917618	45	0.11458333333333333	0.7333333333333333	0.07091212458286986
YER122C	-1	-/-	-218.1982762813568	-26287.07677602768	45	0.11418685121107267	0.7333333333333333	0.07119021134593993
YBR263W	0	0/-	-218.24471358954906	-50216.48136696778	180	0.11418685121107267	0.7333333333333333	0.07119021134593993
YNR022C	0	0/-	-218.61656449735165	-54252.654585547745	180	0.11418685121107267	0.7333333333333333	0.07119021134593993
YDR174W	-1	-/-	-218.67790961265564	-28549.7268781662	45	0.11379310344827587	0.7333333333333333	0.07146829810901001
YPL211W	-1	-/-	-219.06648671627045	-32061.858301639557	45	0.1134020618556701	0.7333333333333333	0.07174638487208009
YPR112C	-1	-/-	-219.39888644218445	-29731.34991455078	45	0.11301369863013698	0.7333333333333333	0.07202447163515016
YHR049W	0	0/0	-219.43809540569782	-50840.45669144392	180	0.11301369863013698	0.7333333333333333	0.07202447163515016
YDR316W	0	0/0	-219.44212313182652	-50753.447495358065	180	0.11301369863013698	0.7333333333333333	0.07202447163515016
YLR312W-A	0	0/-	-219.70992613583803	-53719.64496560395	180	0.11301369863013698	0.7333333333333333	0.07202447163515016
YNL112W	-1	-/-	-219.72740030288696	-30420.384073138237	45	0.11262798634812286	0.7333333333333333	0.07230255839822025
YOR294W	-1	-/-	-219.96187210083008	-31378.346484065056	45	0.11224489795918367	0.7333333333333333	0.07258064516129033
YMR212C	-1	-/0	-220.00925946235657	-28619.035114765167	45	0.11186440677966102	0.7333333333333333	0.0728587319243604
YOR145C	-1	-/-	-220.13480305671692	-31668.06156104803	45	0.11148648648648649	0.7333333333333333	0.07313681868743048
YGL099W	-1	-/-	-220.1965662240982	-29045.366367697716	45	0.1111111111111111	0.7333333333333333	0.07341490545050056
YPL273W	0	0/-	-220.2394030522555	-46851.247177166864	180	0.1111111111111111	0.7333333333333333	0.07341490545050056
YCR034W	-1	-/-	-220.6052815914154	-31354.86762070656	45	0.11073825503355705	0.7333333333333333	0.07369299221357063
YDR152W	0	0/-	-220.63545525074005	-51448.09099778533	180	0.11073825503355705	0.7333333333333333	0.07369299221357063
YOL127W	-1	-/-	-220.67269849777222	-29426.358565807343	45	0.11036789297658862	0.7333333333333333	0.07397107897664071
YPL244C	-1	-/-	-220.69295263290405	-30631.607894420624	45	0.11	0.7333333333333333	0.07424916573971078
YOR232W	-1	-/-	-220.77364790439606	-29378.679818868637	45	0.10963455149501661	0.7333333333333333	0.07452725250278086
YNL087W	0	0/-	-221.04665014147758	-49919.062387004495	180	0.10963455149501661	0.7333333333333333	0.07452725250278086
YDR465C	-1	-/-	-221.09478330612183	-33535.07499355078	45	0.10927152317880795	0.7333333333333333	0.07480533926585095
YNR051C	0	0/-	-221.2544356584549	-51282.64477215707	180	0.10927152317880795	0.7333333333333333	0.07480533926585095
YNR046W	-1	-/-	-221.26887464523315	-29426.072891116142	45	0.10891089108910891	0.7333333333333333	0.07508342602892103
YPR190C	-1	-/-	-221.5234661102295	-30648.339902877808	45	0.10855263157894737	0.7333333333333333	0.0753615127919911
YGR128C	-1	-/-	-221.6916559934616	-29600.443953990936	45	0.10819672131147541	0.7333333333333333	0.07563959955506118
YPL050C	-1	-/-	-221.9610414505005	-29672.41802430153	45	0.10784313725490197	0.7333333333333333	0.07591768631813126
YNL141W	0	0/-	-222.48341357707977	-54948.993858754635	180	0.10784313725490197	0.7333333333333333	0.07591768631813126
YPL243W	-1	-/-	-222.48538947105408	-29388.694199681282	45	0.10749185667752444	0.7333333333333333	0.07619577308120133
YML025C	-1	-/-	-222.60720698535442	-30672.55615107715	45	0.10714285714285714	0.7333333333333333	0.07647385984427141
YKL195W	-1	-/-	-222.77511087059975	-32808.770679824054	45	0.10679611650485436	0.7333333333333333	0.07675194660734148
YDR337W	-1	-/-	-223.064628303051	-34010.00307279825	45	0.1064516129032258	0.7333333333333333	0.07703003337041157
YKL138C	0	0/-	-223.0695854127407	-53750.587322881445	180	0.1064516129032258	0.7333333333333333	0.07703003337041157
YDR280W	-1	-/-	-223.2626110315323	-33627.18978917599	45	0.10610932475884244	0.7333333333333333	0.07730812013348165
YGR229C	-1	-/-	-223.275470495224	-30624.40267419815	45	0.10576923076923077	0.7333333333333333	0.07758620689655173
YMR188C	-1	-/-	-223.3487675189972	-30173.52849316597	45	0.10543130990415335	0.7333333333333333	0.0778642936596218
YJR072C	0	0/-	-223.44476060569286	-49995.7780097574	180	0.10543130990415335	0.7333333333333333	0.0778642936596218
YNL119W	-1	-/-	-223.62455070018768	-31169.556126356125	45	0.10509554140127389	0.7333333333333333	0.07814238042269188
YML080W	-1	-/-	-223.63396286964417	-32541.298133969307	45	0.10476190476190476	0.7333333333333333	0.07842046718576196
YDR245W	-1	-/-	-223.78201460838318	-28380.527845859528	45	0.10443037974683544	0.7333333333333333	0.07869855394883203
YHR116W	-1	-/-	-223.86614227294922	-31821.595567822456	45	0.10410094637223975	0.7333333333333333	0.07897664071190211
YNL256W	-1	-/-	-224.01357221603394	-29026.258783459663	45	0.10377358490566038	0.7333333333333333	0.0792547274749722
YDR399W	0	0/-	-224.1754524409771	-48060.20511969738	180	0.10377358490566038	0.7333333333333333	0.0792547274749722
YML078W	-1	-/-	-224.19840824604034	-28465.749775528908	45	0.10344827586206896	0.7333333333333333	0.07953281423804227
YBR037C	-1	-/-	-224.203662276268	-29554.876798003912	45	0.103125	0.7333333333333333	0.07981090100111235
YLR134W	-1	-/-	-224.663471698761	-28319.65592598915	45	0.102803738317757	0.7333333333333333	0.08008898776418243
YNL175C	0	0/-	-224.71208721399307	-51690.937761604786	180	0.102803738317757	0.7333333333333333	0.08008898776418243
YGR187C	0	0/-	-224.75986844301224	-52489.83741502464	180	0.102803738317757	0.7333333333333333	0.08008898776418243
YLR335W	-1	-/-	-224.86721754074097	-30639.238290071487	45	0.10248447204968944	0.7333333333333333	0.0803670745272525
YDR365C	-1	-/-	-224.9495348930359	-28219.207369089127	45	0.1021671826625387	0.7333333333333333	0.08064516129032258
YBL022C	-1	-/-	-224.9651368483901	-30246.382648669183	45	0.10185185185185185	0.7333333333333333	0.08092324805339265
YJR069C	-1	-/-	-225.1600501537323	-30242.329068779945	45	0.10153846153846154	0.7333333333333333	0.08120133481646273
YKL087C	0	0/0	-225.25897620618343	-53790.06359651871	180	0.10153846153846154	0.7333333333333333	0.08120133481646273
YKL191W	-1	-/-	-225.3554925918579	-32807.703307688236	45	0.10122699386503067	0.7333333333333333	0.08147942157953282
YBR017C	-1	-/-	-225.38713884353638	-29669.578143119812	45	0.10091743119266056	0.7333333333333333	0.0817575083426029
YIL094C	0	0/0	-225.47344789654016	-49338.770825736225	180	0.10091743119266056	0.7333333333333333	0.0817575083426029
YMR241W	-1	-/-	-225.55882799625397	-29654.118918210268	45	0.10060975609756098	0.7333333333333333	0.08203559510567297
YLR221C	-1	-/-	-225.67387557029724	-30268.845851778984	45	0.10030395136778116	0.7333333333333333	0.08231368186874305
YEL040W	0	0/-	-225.6865133047104	-51728.24029496312	180	0.10030395136778116	0.7333333333333333	0.08231368186874305
YLR285W	-1	-/-	-225.71517610549927	-31370.719036579132	45	0.1	0.7333333333333333	0.08259176863181313
YJR094W-A	0	0/-	-225.8562174141407	-47497.59362794086	180	0.1	0.7333333333333333	0.08259176863181313
YPL013C	0	0/-	-225.89900156855583	-51434.8930940181	180	0.1	0.7333333333333333	0.08259176863181313
YGR020C	-1	-/-	-225.93203568458557	-31357.522875010967	45	0.09969788519637462	0.7333333333333333	0.0828698553948832
YDL166C	-1	-/-	-226.04038512706757	-32387.702109098434	45	0.09939759036144578	0.7333333333333333	0.08314794215795328
YDR450W	-1	-/-	-226.0436704158783	-30188.582956790924	45	0.0990990990990991	0.7333333333333333	0.08342602892102335
YNL284C	0	0/-	-226.04444914124906	-51654.48910664208	180	0.0990990990990991	0.7333333333333333	0.08342602892102335
YOR198C	-1	-/-	-226.0653955936432	-30288.850309848785	45	0.09880239520958084	0.7333333333333333	0.08370411568409343
YFL034C-A	0	0/-	-226.09611919522285	-46808.72426685691	180	0.09880239520958084	0.7333333333333333	0.08370411568409343
YOL010W	-1	-/-	-226.26980829238892	-30408.23479127884	45	0.09850746268656717	0.7333333333333333	0.08398220244716352
YML086C	-1	-/-	-226.30216670036316	-30817.316029310226	45	0.09821428571428571	0.7333333333333333	0.0842602892102336
YDL184C	0	0/-	-226.3435949832201	-51882.84275713004	180	0.09821428571428571	0.7333333333333333	0.0842602892102336
YHR021C	-1	-/-	-226.45037496089935	-29231.35112542659	45	0.09792284866468842	0.7333333333333333	0.08453837597330367
YAL012W	-1	-/0	-226.45301795005798	-28672.2489053607	45	0.09763313609467456	0.7333333333333333	0.08481646273637375
YIL020C	0	0/0	-226.56399476528168	-52650.3993973434	180	0.09763313609467456	0.7333333333333333	0.08481646273637375
YPL239W	-1	-/-	-226.63212943077087	-28627.17494058609	45	0.09734513274336283	0.7333333333333333	0.08509454949944383
YMR098C	0	0/-	-226.8132665157318	-53127.36838055402	180	0.09734513274336283	0.7333333333333333	0.08509454949944383
YKL120W	-1	-/-	-227.10888981819153	-28014.624168515205	45	0.09705882352941177	0.7333333333333333	0.0853726362625139
YGR220C	-1	-/-	-227.12360620498657	-30321.660565257072	45	0.0967741935483871	0.7333333333333333	0.08565072302558398
YLR208W	-1	-/-	-227.15546584129333	-28319.316217422485	45	0.09649122807017543	0.7333333333333333	0.08592880978865405
YMR243C	-1	-/-	-227.3082958459854	-32543.7028131783	45	0.09620991253644315	0.7333333333333333	0.08620689655172414
YKR024C	-1	-/-	-227.53904151916504	-35789.16798186302	45	0.09593023255813954	0.7333333333333333	0.08648498331479422
YJR143C	-1	-/-	-227.5794553756714	-30003.167489409447	45	0.09565217391304348	0.7333333333333333	0.0867630700778643
YJL145W	-1	-/-	-227.84173965454102	-34216.39893966913	45	0.0953757225433526	0.7333333333333333	0.08704115684093437
YNL306W	0	0/-	-228.0637415871024	-50311.90728598833	180	0.0953757225433526	0.7333333333333333	0.08704115684093437
YDR375C	-1	-/-	-228.247416973114	-32704.17261773348	45	0.09510086455331412	0.7333333333333333	0.08731924360400445
YGL189C	0	0/-	-228.32707633264363	-49429.201045500115	180	0.09510086455331412	0.7333333333333333	0.08731924360400445
YPL249C-A	0	0/-	-228.37500208057463	-47179.94294623472	180	0.09510086455331412	0.7333333333333333	0.08731924360400445
YOL033W	-1	-/-	-228.55191352963448	-32388.755631297827	45	0.09482758620689655	0.7333333333333333	0.08759733036707452
YDR238C	-1	-/-	-228.6547313928604	-31720.841566443443	45	0.09455587392550144	0.7333333333333333	0.0878754171301446
YJR002W	-1	-/-	-228.67698788642883	-33403.987144231796	45	0.09428571428571429	0.7333333333333333	0.08815350389321468
YDR347W	0	0/-	-228.80549782514572	-52294.50698020309	180	0.09428571428571429	0.7333333333333333	0.08815350389321468
YFR009W	-1	-/-	-228.95481896400452	-28931.638786792755	45	0.09401709401709402	0.7333333333333333	0.08843159065628477
YLR044C	-1	-/-	-229.06149005889893	-29566.816749572754	45	0.09375	0.7333333333333333	0.08870967741935484
YJL063C	-1	-/-	-229.2120579481125	-30864.22612929344	45	0.09348441926345609	0.7333333333333333	0.08898776418242492
YGR124W	0	0/0	-229.31161379814148	-49207.33462521434	180	0.09348441926345609	0.7333333333333333	0.08898776418242492
YPR125W	-1	-/-	-229.3700035214424	-34146.94939535856	45	0.09322033898305085	0.7333333333333333	0.089265850945495
YGR200C	-1	-/-	-229.40045154094696	-29750.8156260252	45	0.09295774647887324	0.7333333333333333	0.08954393770856507
YAL038W	-1	-/-	-229.63546895980835	-29662.611304536462	45	0.09269662921348315	0.7333333333333333	0.08982202447163515
YDL143W	-1	-/-	-229.6905550956726	-29911.074754357338	45	0.09243697478991597	0.7333333333333333	0.09010011123470522
YOL080C	-1	-/-	-229.90569615364075	-31380.652947425842	45	0.09217877094972067	0.7333333333333333	0.0903781979977753
YPR100W	-1	-/-	-229.94526326656342	-29560.535712242126	45	0.09192200557103064	0.7333333333333333	0.09065628476084539
YGL238W	-1	-/-	-230.17083144187927	-32504.49465751648	45	0.09166666666666666	0.7333333333333333	0.09093437152391547
YPR088C	-1	-/-	-230.3453505039215	-31406.45458483696	45	0.09141274238227147	0.7333333333333333	0.09121245828698554
YOR323C	0	0/0	-230.49511332809925	-48927.343800211325	180	0.09141274238227147	0.7333333333333333	0.09121245828698554
YDL202W	0	0/-	-230.5754619538784	-53268.40960368514	180	0.09141274238227147	0.7333333333333333	0.09121245828698554
YML105C	-1	-/-	-230.7548279762268	-33579.55193555355	45	0.09116022099447514	0.7333333333333333	0.09149054505005562
YMR123W	0	0/0	-230.85963551700115	-49326.49374383688	180	0.09116022099447514	0.7333333333333333	0.09149054505005562
YPR060C	0	0/0	-230.94847455620766	-53594.8535694778	180	0.09116022099447514	0.7333333333333333	0.09149054505005562
YPL207W	0	0/-	-231.19432973861694	-53602.044330492616	180	0.09116022099447514	0.7333333333333333	0.09149054505005562
YKL080W	-1	-/-	-231.21972787380219	-27701.883753061295	45	0.09090909090909091	0.7333333333333333	0.0917686318131257
YCR046C	0	0/-	-231.27559226751328	-51108.270812280476	180	0.09090909090909091	0.7333333333333333	0.0917686318131257
YNL153C	-1	-/-	-231.4745512008667	-30197.974540114403	45	0.09065934065934066	0.7333333333333333	0.09204671857619577
YHR059W	-1	-/-	-231.5632113814354	-34024.974636375904	45	0.09041095890410959	0.7333333333333333	0.09232480533926585
YGL014W	-1	-/-	-231.64454650878906	-28138.63299179077	45	0.09016393442622951	0.7333333333333333	0.09260289210233592
YGL049C	1	+/+	-231.66190323233604	-32904.89553985	44	0.09264305177111716	0.7555555555555555	0.09260289210233592
YFR051C	-1	-/-	-231.76629769802094	-33068.690886735916	45	0.09239130434782608	0.7555555555555555	0.092880978865406
YJL050W	-1	-/-	-231.7746479511261	-34351.561311125755	45	0.0921409214092141	0.7555555555555555	0.09315906562847609
YDR087C	-1	-/-	-231.7903242111206	-34458.02219438553	45	0.0918918918918919	0.7555555555555555	0.09343715239154617
YGR280C	-1	-/-	-231.94944953918457	-29775.917228102684	45	0.09164420485175202	0.7555555555555555	0.09371523915461624
YOR281C	-1	-/-	-231.95242381095886	-31149.281141996384	45	0.0913978494623656	0.7555555555555555	0.09399332591768632
YER082C	-1	-/-	-232.00918889045715	-30785.981622457504	45	0.09115281501340483	0.7555555555555555	0.0942714126807564
YOR209C	-1	-/-	-232.04003047943115	-29966.72494494915	45	0.09090909090909091	0.7555555555555555	0.09454949944382647
YER055C	0	0/0	-232.27257645130157	-45857.02932998538	180	0.09090909090909091	0.7555555555555555	0.09454949944382647
YLR074C	-1	-/-	-232.38095140457153	-30747.330643624067	45	0.09066666666666667	0.7555555555555555	0.09482758620689655
YJR121W	-1	-/-	-232.40574312210083	-30536.09308862686	45	0.09042553191489362	0.7555555555555555	0.09510567296996662
YPL104W	0	0/-	-232.4276122059673	-52794.85272231791	180	0.09042553191489362	0.7555555555555555	0.09510567296996662
YDR120C	-1	-/-	-232.45867705345154	-31910.970291376114	45	0.09018567639257294	0.7555555555555555	0.09538375973303671
YLL009C	-1	-/-	-232.54413866996765	-30529.931487500668	45	0.08994708994708994	0.7555555555555555	0.09566184649610679
YNL244C	1	+/+	-232.65901470184326	-29892.50466322899	44	0.09234828496042216	0.7777777777777778	0.09566184649610679
YKL143W	-1	-/-	-232.6961590051651	-33107.89776682854	45	0.09210526315789473	0.7777777777777778	0.09593993325917687
YCR003W	0	0/-	-232.91393759846687	-52459.41129734367	180	0.09210526315789473	0.7777777777777778	0.09593993325917687
YDR296W	-1	-/-	-232.92699491977692	-30705.30183684826	45	0.09186351706036745	0.7777777777777778	0.09621802002224694
YNL315C	0	0/-	-233.12888392806053	-52435.53253236413	180	0.09186351706036745	0.7777777777777778	0.09621802002224694
YGR240C	0	0/-	-233.1403190419078	-46474.461089408025	180	0.09186351706036745	0.7777777777777778	0.09621802002224694
YJL125C	-1	-/-	-233.1635069847107	-30390.298784971237	45	0.09162303664921466	0.7777777777777778	0.09649610678531702
YMR307W	0	0/-	-233.42142871394753	-48773.02688478306	180	0.09162303664921466	0.7777777777777778	0.09649610678531702
YKL004W	-1	-/-	-233.4870891571045	-27700.066512942314	45	0.09138381201044386	0.7777777777777778	0.0967741935483871
YEL055C	0	0/-	-233.6720390021801	-51165.559259571135	180	0.09138381201044386	0.7777777777777778	0.0967741935483871
YLR287C-A	0	0/-	-233.7004336118698	-47385.5910897851	180	0.09138381201044386	0.7777777777777778	0.0967741935483871
YDL148C	-1	-/-	-234.20477199554443	-30542.134394407272	45	0.09114583333333333	0.7777777777777778	0.09705228031145717
YPR047W	0	0/-	-234.28207622468472	-52341.545861288905	180	0.09114583333333333	0.7777777777777778	0.09705228031145717
YOL021C	-1	-/-	-234.46057403087616	-33421.41333472729	45	0.09090909090909091	0.7777777777777778	0.09733036707452725
YHR005C-A	-1	-/-	-234.53101539611816	-29636.3449947834	45	0.09067357512953368	0.7777777777777778	0.09760845383759734
YNL182C	-1	-/-	-234.62979650497437	-32110.92425107956	45	0.09043927648578812	0.7777777777777778	0.09788654060066741
YIR012W	-1	-/-	-234.64273345470428	-32759.98407971859	45	0.09020618556701031	0.7777777777777778	0.09816462736373749
YGR152C	-1	-/-	-234.79165077209473	-30856.861488819122	45	0.08997429305912596	0.7777777777777778	0.09844271412680757
YNL177C	-1	-/-	-234.8799728155136	-29769.949022352695	45	0.08974358974358974	0.7777777777777778	0.09872080088987764
YHR183W	-1	-/-	-234.88694828748703	-35564.49401327968	45	0.08951406649616368	0.7777777777777778	0.09899888765294772
YGL195W	-1	-/-	-235.06392240524292	-28109.643884778023	45	0.08928571428571429	0.7777777777777778	0.0992769744160178
YNR037C	0	0/-	-235.37417947128415	-51815.898374388926	180	0.08928571428571429	0.7777777777777778	0.0992769744160178
YPL093W	-1	-/-	-235.47882103919983	-29759.29157447815	45	0.089058524173028	0.7777777777777778	0.09955506117908787
YJR047C	1	+/+	-235.4826465845108	-30407.77040207386	44	0.09137055837563451	0.8	0.09955506117908787
YKR092C	0	0/0	-235.51092797517776	-50018.98271128535	180	0.09137055837563451	0.8	0.09955506117908787
YNL062C	-1	-/-	-235.62619280815125	-30782.110684394836	45	0.09113924050632911	0.8	0.09983314794215796
YBR084W	-1	-/-	-235.70981788635254	-31833.31959450245	45	0.09090909090909091	0.8	0.10011123470522804
YNL016W	-1	-/-	-235.79476284980774	-31695.716835856438	45	0.0906801007556675	0.8	0.10038932146829811
YNL005C	0	0/-	-235.8784854710102	-50770.522097960114	180	0.0906801007556675	0.8	0.10038932146829811
YKR042W	-1	-/-	-236.08900547027588	-28419.938009262085	45	0.09045226130653267	0.8	0.10066740823136819
YMR080C	-1	-/-	-236.09943437576294	-31340.930690288544	45	0.09022556390977443	0.8	0.10094549499443826
YNL121C	-1	-/-	-236.15272557735443	-30310.561977267265	45	0.09	0.8	0.10122358175750834
YGL054C	-1	-/-	-236.1747226715088	-29534.158274650574	45	0.08977556109725686	0.8	0.10150166852057842
YHL007C	-1	-/-	-236.53179287910461	-30446.2965862751	45	0.08955223880597014	0.8	0.1017797552836485
YFR037C	-1	-/-	-236.85908555984497	-29488.39719390869	45	0.08933002481389578	0.8	0.10205784204671857
YKL212W	-1	-/-	-237.64325153827667	-28545.407219290733	45	0.0891089108910891	0.8	0.10233592880978866
YJR032W	0	0/-	-237.73804265260696	-51583.142388403416	180	0.0891089108910891	0.8	0.10233592880978866
YLR009W	-1	-/-	-237.7452952861786	-30436.69825333357	45	0.08888888888888889	0.8	0.10261401557285874
YGL225W	-1	-/-	-237.7895542383194	-32589.357284009457	45	0.08866995073891626	0.8	0.10289210233592881
YER146W	-1	-/-	-237.85033750534058	-28425.973251461983	45	0.08845208845208845	0.8	0.10317018909899889
YBR172C	-1	-/-	-238.15050506591797	-33075.43359732628	45	0.08823529411764706	0.8	0.10344827586206896
YLR380W	-1	-/-	-238.23415303230286	-30791.129621326923	45	0.08801955990220049	0.8	0.10372636262513904
YCL031C	-1	-/-	-238.32926273345947	-29465.45368361473	45	0.08780487804878048	0.8	0.10400444938820912
YGR078C	-1	-/-	-238.3367908000946	-31105.38320851326	45	0.08759124087591241	0.8	0.10428253615127919
YJL117W	-1	-/-	-238.43569469451904	-30516.63308763504	45	0.08737864077669903	0.8	0.10456062291434928
YKR025W	-1	-/-	-238.55830895900726	-36224.48482465744	45	0.08716707021791767	0.8	0.10483870967741936
YIL142W	-1	-/-	-238.77091550827026	-30010.157091021538	45	0.08695652173913043	0.8	0.10511679644048944
YGR082W	-1	-/-	-238.86433696746826	-32386.761017799377	45	0.08674698795180723	0.8	0.10539488320355951
YNL030W	-1	-/-	-238.88675665855408	-28874.8181502223	45	0.08653846153846154	0.8	0.10567296996662959
YMR158W	0	0/-	-239.11750543117523	-51862.69901499152	180	0.08653846153846154	0.8	0.10567296996662959
YER145C	-1	-/-	-239.52373671531677	-29131.30649983883	45	0.08633093525179857	0.8	0.10595105672969966
YMR014W	-1	-/-	-239.56078600883484	-35252.730209350586	45	0.0861244019138756	0.8	0.10622914349276974
YLR420W	0	0/-	-239.80520018935204	-50818.123448729515	180	0.0861244019138756	0.8	0.10622914349276974
YHR148W	-1	-/-	-239.82996606826782	-32342.318592071533	45	0.08591885441527446	0.8	0.10650723025583982
YDR175C	-1	-/-	-239.8339626789093	-30887.385125279427	45	0.08571428571428572	0.8	0.1067853170189099
YHR026W	-1	-/-	-239.9616141319275	-28118.549575805664	45	0.0855106888361045	0.8	0.10706340378197998
YJL208C	-1	-/-	-240.05100393295288	-32867.576598882675	45	0.08530805687203792	0.8	0.10734149054505006
YER002W	-1	-/-	-240.16190934181213	-29824.183019399643	45	0.0851063829787234	0.8	0.10761957730812013
YJR080C	0	0/-	-240.29069051146507	-54644.03479277715	180	0.0851063829787234	0.8	0.10761957730812013
YLR354C	-1	-/0	-240.35698521137238	-30329.31265962124	45	0.08490566037735849	0.8	0.10789766407119021
YIL038C	-1	-/-	-241.06100869178772	-32982.27071261406	45	0.08470588235294117	0.8	0.10817575083426029
YML125C	0	0/0	-241.07324367761612	-50767.654353797436	180	0.08470588235294117	0.8	0.10817575083426029
YER113C	0	0/-	-241.4962511062622	-54248.582574784756	180	0.08470588235294117	0.8	0.10817575083426029
YNL075W	-1	-/-	-241.55156135559082	-28847.851905226707	45	0.08450704225352113	0.8	0.10845383759733036
YLL024C	-1	-/-	-241.95370721817017	-29055.126553714275	45	0.08430913348946135	0.8	0.10873192436040044
YKL060C	-1	-/-	-242.01956415176392	-28466.464825369418	45	0.08411214953271028	0.8	0.10901001112347053
YOR045W	-1	-/-	-242.03619527816772	-30132.58806490898	45	0.08391608391608392	0.8	0.1092880978865406
YGR195W	-1	-/-	-242.0831823348999	-31901.22032380104	45	0.08372093023255814	0.8	0.10956618464961068
YDL055C	-1	-/-	-242.31490278244019	-27988.672392129898	45	0.08352668213457076	0.8	0.10984427141268076
YBL090W	-1	-/-	-242.32518887519836	-31652.864379644394	45	0.08333333333333333	0.8	0.11012235817575083
YGL171W	-1	-/-	-242.3289089202881	-31040.05099630356	45	0.08314087759815242	0.8	0.11040044493882091
YOL123W	-1	-/-	-242.44935536384583	-31736.598662614822	45	0.08294930875576037	0.8	0.11067853170189099
YAL023C	-1	-/-	-242.45803785324097	-28674.879049420357	45	0.08275862068965517	0.8	0.11095661846496106
YLL035W	-1	-/-	-242.53944492340088	-31013.59498310089	45	0.08256880733944955	0.8	0.11123470522803114
YOR151C	-1	-/-	-242.58086466789246	-28692.818790912628	45	0.08237986270022883	0.8	0.11151279199110123
YIL022W	-1	-/-	-242.77674162387848	-32061.483950138092	45	0.0821917808219178	0.8	0.1117908787541713
YOR065W	0	0/-	-242.9472326040268	-50307.17949538119	180	0.0821917808219178	0.8	0.1117908787541713
YGR084C	0	0/-	-243.00506848096848	-52233.573804080486	180	0.0821917808219178	0.8	0.1117908787541713
YKL039W	0	0/-	-243.36473733186722	-50939.82653668523	180	0.0821917808219178	0.8	0.1117908787541713
YIL093C	0	0/-	-243.4005195349455	-53815.29715549573	180	0.0821917808219178	0.8	0.1117908787541713
YOR252W	0	0/0	-243.45488840341568	-53230.70459371805	180	0.0821917808219178	0.8	0.1117908787541713
YPR183W	-1	-/-	-243.56605744361877	-29096.957820296288	45	0.08200455580865604	0.8	0.11206896551724138
YOR354C	-1	-/-	-243.69791680574417	-31230.53090494871	45	0.08181818181818182	0.8	0.11234705228031146
YDR494W	-1	-/-	-243.7125747203827	-31603.863173007965	45	0.08163265306122448	0.8	0.11262513904338153
YGR106C	0	0/0	-243.77545130252838	-49889.95895867795	180	0.08163265306122448	0.8	0.11262513904338153
YOL145C	-1	-/-	-243.98881268501282	-30396.526225805283	45	0.08144796380090498	0.8	0.11290322580645161
YGL107C	0	0/-	-244.0586656332016	-54613.900749664754	180	0.08144796380090498	0.8	0.11290322580645161
YAL005C	-1	-/-	-244.20860087871552	-28408.402746796608	45	0.08126410835214447	0.8	0.11318131256952169
YBR127C	-1	-/-	-244.32988095283508	-27646.64070248604	45	0.08108108108108109	0.8	0.11345939933259176
YDR188W	-1	-/-	-244.34636855125427	-30158.301888227463	45	0.08089887640449438	0.8	0.11373748609566185
YDR086C	-1	-/-	-244.42516803741455	-28659.79819869995	45	0.08071748878923767	0.8	0.11401557285873193
YBL030C	-1	-/-	-244.43668472766876	-29696.077366948128	45	0.08053691275167785	0.8	0.114293659621802
YIL043C	0	0/-	-245.121102809906	-49717.01366916299	180	0.08053691275167785	0.8	0.114293659621802
YOL020W	-1	-/-	-245.181640625	-29404.670956373215	45	0.08035714285714286	0.8	0.11457174638487208
YER148W	-1	-/-	-245.30523586273193	-29430.76735639572	45	0.0801781737193764	0.8	0.11484983314794216
YER118C	-1	-/-	-245.55532813072205	-31794.43885064125	45	0.08	0.8	0.11512791991101223
YNL238W	0	0/-	-245.58021700382233	-50075.641905874014	180	0.08	0.8	0.11512791991101223
YDR165W	-1	-/-	-245.6527304649353	-30305.9109531641	45	0.07982261640798226	0.8	0.11540600667408231
YAR002W	-1	-/-	-245.8476357460022	-33147.859979987144	45	0.07964601769911504	0.8	0.11568409343715239
YBR029C	-1	-/-	-245.84989619255066	-28609.18643951416	45	0.07947019867549669	0.8	0.11596218020022248
YML009C	0	0/-	-246.0294489711523	-53208.9692722708	180	0.07947019867549669	0.8	0.11596218020022248
YMR193W	0	0/-	-246.11909046769142	-50234.63967579603	180	0.07947019867549669	0.8	0.11596218020022248
YFR053C	-1	-/-	-246.70846617221832	-28719.669062018394	45	0.07929515418502203	0.8	0.11624026696329255
YGL232W	-1	-/-	-247.05754113197327	-32760.880465984344	45	0.07912087912087912	0.8	0.11651835372636263
YNL163C	-1	-/-	-247.33493733406067	-32539.210117816925	45	0.07894736842105263	0.8	0.1167964404894327
YHR081W	-1	-/-	-247.4978621006012	-29860.135242938995	45	0.0787746170678337	0.8	0.11707452725250278
YDR172W	1	+/+	-247.50054550170898	-30220.508494377136	44	0.08078602620087336	0.8222222222222222	0.11707452725250278
YHR066W	-1	-/-	-247.51936602592468	-31384.7296128273	45	0.08061002178649238	0.8222222222222222	0.11735261401557286
YLR405W	-1	-/-	-247.5585379600525	-32354.962787866592	45	0.08043478260869565	0.8222222222222222	0.11763070077864293
YDL112W	-1	-/-	-247.75473260879517	-29889.49151480198	45	0.08026030368763558	0.8222222222222222	0.11790878754171301
YPL183W-A	0	0/-	-247.81005370616913	-52922.90557825565	180	0.08026030368763558	0.8222222222222222	0.11790878754171301
YGL246C	-1	-/-	-247.87793111801147	-31696.703221559525	45	0.08008658008658008	0.8222222222222222	0.1181868743047831
YPR069C	0	0/-	-248.11314764618874	-55592.80172300339	180	0.08008658008658008	0.8222222222222222	0.1181868743047831
YDR184C	-1	-/-	-248.19683814048767	-32667.001648426056	45	0.07991360691144708	0.8222222222222222	0.11846496106785318
YKL144C	-1	-/-	-248.25900888442993	-32370.650544166565	45	0.07974137931034483	0.8222222222222222	0.11874304783092325
YLR406C	0	0/-	-248.26322662085295	-48570.25579291396	180	0.07974137931034483	0.8222222222222222	0.11874304783092325
YPL183C	0	0/-	-248.41463550925255	-53692.8224067688	180	0.07974137931034483	0.8222222222222222	0.11874304783092325
YGR271C-A	0	0/-	-248.4307127892971	-53384.61370623112	180	0.07974137931034483	0.8222222222222222	0.11874304783092325
YHR121W	0	0/0	-248.50675362348557	-51477.07670557499	180	0.07974137931034483	0.8222222222222222	0.11874304783092325
YPL139C	-1	-/-	-248.5833683013916	-32377.45177567005	45	0.07956989247311828	0.8222222222222222	0.11902113459399333
YLR384C	-1	-/-	-248.92412972450256	-27761.919894695282	45	0.07939914163090128	0.8222222222222222	0.1192992213570634
YPR169W	0	0/-	-249.01403087377548	-50880.149775967	180	0.07939914163090128	0.8222222222222222	0.1192992213570634
YOR375C	0	0/0	-249.2768299281597	-51368.73600108363	180	0.07939914163090128	0.8222222222222222	0.1192992213570634
YDL167C	0	0/0	-249.36930465698242	-51848.37182210386	180	0.07939914163090128	0.8222222222222222	0.1192992213570634
YNR036C	0	0/-	-249.65714091062546	-51134.24530508369	180	0.07939914163090128	0.8222222222222222	0.1192992213570634
YMR149W	-1	-/-	-249.67606621980667	-31237.327963471413	45	0.07922912205567452	0.8222222222222222	0.11957730812013348
YBR251W	0	0/-	-249.74014788866043	-54858.13184556365	180	0.07922912205567452	0.8222222222222222	0.11957730812013348
YOL144W	-1	-/-	-249.8582456111908	-30377.477598905563	45	0.07905982905982906	0.8222222222222222	0.11985539488320356
YHR147C	0	0/-	-250.15617257356644	-52374.265625461936	180	0.07905982905982906	0.8222222222222222	0.11985539488320356
YKL110C	-1	-/-	-250.27734565734863	-28718.22692513466	45	0.07889125799573561	0.8222222222222222	0.12013348164627363
YJL033W	-1	-/-	-250.50129079818726	-32130.273804187775	45	0.07872340425531915	0.8222222222222222	0.12041156840934371
YOL041C	0	0/-	-250.65620800852776	-51692.10359239578	180	0.07872340425531915	0.8222222222222222	0.12041156840934371
YGR231C	-1	-/-	-250.69895720481873	-30278.950254917145	45	0.07855626326963906	0.8222222222222222	0.1206896551724138
YJR135W-A	-1	-/-	-250.72356033325195	-30249.486622810364	45	0.07838983050847458	0.8222222222222222	0.12096774193548387
YBL038W	0	0/-	-250.8892119973898	-54022.000367194414	180	0.07838983050847458	0.8222222222222222	0.12096774193548387
YJR024C	0	0/0	-250.9559384584427	-50379.70126092434	180	0.07838983050847458	0.8222222222222222	0.12096774193548387
YDR212W	-1	-/-	-250.95619583129883	-33421.458048939705	45	0.07822410147991543	0.8222222222222222	0.12124582869855395
YGL084C	-1	-/-	-251.0032057762146	-30361.01757580042	45	0.07805907172995781	0.8222222222222222	0.12152391546162403
YBR011C	0	0/0	-251.04123057425022	-49996.93072832376	180	0.07805907172995781	0.8222222222222222	0.12152391546162403
YHR133C	-1	-/-	-251.100093126297	-32865.84373676777	45	0.07789473684210527	0.8222222222222222	0.1218020022246941
YJL109C	-1	-/-	-251.17315483093262	-33560.87485074997	45	0.07773109243697479	0.8222222222222222	0.12208008898776418
YNL110C	-1	-/-	-251.25408029556274	-32046.931831479073	45	0.07756813417190776	0.8222222222222222	0.12235817575083426
YLR435W	-1	-/-	-251.2810401916504	-31912.450194835663	45	0.07740585774058577	0.8222222222222222	0.12263626251390433
YCR077C	-1	-/-	-251.44961667060852	-27431.241555571556	45	0.07724425887265135	0.8222222222222222	0.12291434927697442
YHR108W	-1	-/-	-251.48610162734985	-31355.613995552063	45	0.07708333333333334	0.8222222222222222	0.1231924360400445
YBR252W	0	0/-	-251.52114656567574	-53814.31979212165	180	0.07708333333333334	0.8222222222222222	0.1231924360400445
YHR070W	-1	-/-	-251.5639443397522	-29144.4745285511	45	0.07692307692307693	0.8222222222222222	0.12347052280311457
YPR143W	-1	-/-	-251.64098739624023	-34755.66773343086	45	0.07676348547717843	0.8222222222222222	0.12374860956618465
YGL129C	-1	-/-	-251.91799354553223	-29940.566990971565	45	0.07660455486542443	0.8222222222222222	0.12402669632925473
YBR061C	-1	-/-	-251.94765281677246	-30821.397866487503	45	0.07644628099173553	0.8222222222222222	0.1243047830923248
YKL194C	-1	-/-	-252.19496512413025	-32166.680994987488	45	0.07628865979381444	0.8222222222222222	0.12458286985539488
YCR072C	-1	-/-	-252.2019019126892	-31255.089516878128	45	0.07613168724279835	0.8222222222222222	0.12486095661846495
YKL024C	0	0/-	-252.2240662574768	-49343.947660923004	180	0.07613168724279835	0.8222222222222222	0.12486095661846495
YOL052C	0	0/-	-252.3099638223648	-52387.419267594814	180	0.07613168724279835	0.8222222222222222	0.12486095661846495
YIL118W	-1	-/-	-252.390807390213	-30406.538637280464	45	0.07597535934291581	0.8222222222222222	0.12513904338153503
YNR013C	-1	-/-	-252.39519691467285	-33079.51359176636	45	0.07581967213114754	0.8222222222222222	0.12541713014460512
YOL142W	-1	-/-	-252.89147901535034	-29835.769029855728	45	0.07566462167689161	0.8222222222222222	0.12569521690767518
YER050C	0	0/-	-252.95202446728945	-56483.932947836816	180	0.07566462167689161	0.8222222222222222	0.12569521690767518
YPR062W	0	0/-	-252.96385822445154	-50437.764857299626	180	0.07566462167689161	0.8222222222222222	0.12569521690767518
YMR300C	0	0/-	-253.00807231664658	-48976.84602549672	180	0.07566462167689161	0.8222222222222222	0.12569521690767518
YGL020C	-1	-/-	-253.2077202796936	-33465.12107515335	45	0.07551020408163266	0.8222222222222222	0.12597330367074527
YKL054C	-1	-/-	-253.2101788520813	-28982.69186425209	45	0.07535641547861507	0.8222222222222222	0.12625139043381536
YNL085W	-1	-/-	-253.21378302574158	-31188.723477840424	45	0.07520325203252033	0.8222222222222222	0.12652947719688543
YOR150W	-1	-/-	-253.29628944396973	-31646.147250175476	45	0.07505070993914807	0.8222222222222222	0.12680756395995552
YOR001W	-1	-/-	-253.33406603336334	-33783.15044081211	45	0.07489878542510121	0.8222222222222222	0.12708565072302558
YER056C	-1	-/-	-253.36176013946533	-27936.711018919945	45	0.07474747474747474	0.8222222222222222	0.12736373748609567
YAL025C	-1	-/-	-253.40003085136414	-30965.929080724716	45	0.07459677419354839	0.8222222222222222	0.12764182424916573
YBL042C	-1	-/-	-253.4203395843506	-31963.449400901794	45	0.0744466800804829	0.8222222222222222	0.12791991101223582
YHR069C	-1	-/-	-253.51309037208557	-33578.5354244709	45	0.07429718875502007	0.8222222222222222	0.12819799777530588
YGR167W	-1	-/-	-253.67432594299316	-31210.045164108276	45	0.07414829659318638	0.8222222222222222	0.12847608453837597
YLR378C	-1	-/-	-253.7001166343689	-30709.54041939974	45	0.074	0.8222222222222222	0.12875417130144606
YPR191W	-1	-/-	-253.75632071495056	-28358.63618695736	45	0.07385229540918163	0.8222222222222222	0.12903225806451613
YLL036C	-1	-/-	-253.94999074935913	-31879.162120580673	45	0.07370517928286853	0.8222222222222222	0.12931034482758622
YNL185C	0	0/-	-253.96952883899212	-59139.97391843796	180	0.07370517928286853	0.8222222222222222	0.12931034482758622
YKL085W	-1	-/-	-254.44860970973969	-32249.478573679924	45	0.073558648111332	0.8222222222222222	0.12958843159065628
YDR119W	0	0/-	-254.53040927648544	-52305.85210543871	180	0.073558648111332	0.8222222222222222	0.12958843159065628
YNR012W	0	0/-	-254.6354525089264	-55407.20753908157	180	0.073558648111332	0.8222222222222222	0.12958843159065628
YAL059W	-1	-/-	-254.68825101852417	-31796.31401824951	45	0.07341269841269842	0.8222222222222222	0.12986651835372637
YBR155W	-1	-/-	-254.8911328315735	-31528.171306610107	45	0.07326732673267326	0.8222222222222222	0.13014460511679643
YHR037W	0	0/0	-255.13447034358978	-52224.10153608583	180	0.07326732673267326	0.8222222222222222	0.13014460511679643
YMR108W	0	0/0	-255.3361918926239	-46932.72094600089	180	0.07326732673267326	0.8222222222222222	0.13014460511679643
YMR246W	-1	-/-	-255.3932888507843	-30449.102933883667	45	0.07312252964426877	0.8222222222222222	0.13042269187986652
YLL008W	-1	-/-	-255.50876259803772	-31803.143677711487	45	0.07297830374753451	0.8222222222222222	0.13070077864293658
YIL008W	-1	-/-	-255.51052498817444	-30941.962499976158	45	0.07283464566929133	0.8222222222222222	0.13097886540600667
YPR118W	0	0/0	-255.5208001434803	-51683.83788540959	180	0.07283464566929133	0.8222222222222222	0.13097886540600667
YLR239C	0	0/-	-255.5598719716072	-54657.3629642725	180	0.07283464566929133	0.8222222222222222	0.13097886540600667
YJL158C	0	0/-	-255.76468539237976	-52003.93704735674	180	0.07283464566929133	0.8222222222222222	0.13097886540600667
YDL131W	0	0/0	-255.81205183267593	-48852.50288054347	180	0.07283464566929133	0.8222222222222222	0.13097886540600667
YJR105W	-1	-/-	-256.53070759773254	-32147.181253910065	45	0.07269155206286837	0.8222222222222222	0.13125695216907676
YMR186W	-1	-/-	-256.6498420238495	-28398.31233870983	45	0.07254901960784314	0.8222222222222222	0.13153503893214682
YPL094C	-1	-/-	-256.66886353492737	-29434.31456243992	45	0.07240704500978473	0.8222222222222222	0.13181312569521692
YBL045C	-1	-/-	-256.7282283306122	-29943.484340071678	45	0.072265625	0.8222222222222222	0.13209121245828698
YDL064W	-1	-/-	-256.90763330459595	-29943.126747131348	45	0.07212475633528265	0.8222222222222222	0.13236929922135707
YJR113C	0	0/-	-257.3021312505007	-52830.25679521263	180	0.07212475633528265	0.8222222222222222	0.13236929922135707
YBL099W	-1	-/-	-257.36525869369507	-27419.734384536743	45	0.07198443579766536	0.8222222222222222	0.13264738598442713
YPL129W	-1	-/-	-257.5036852359772	-34107.35041189194	45	0.07184466019417475	0.8222222222222222	0.13292547274749722
YOR341W	-1	-/-	-257.658585190773	-29977.596050858498	45	0.07170542635658915	0.8222222222222222	0.1332035595105673
YCR084C	-1	-/-	-257.67901384830475	-30432.473415970802	45	0.07156673114119923	0.8222222222222222	0.13348164627363737
YNL252C	0	0/-	-257.70555341243744	-52734.518196195364	180	0.07156673114119923	0.8222222222222222	0.13348164627363737
YDR449C	-1	-/-	-257.71500158309937	-31844.841188192368	45	0.07142857142857142	0.8222222222222222	0.13375973303670746
YPL118W	-1	-/-	-257.80480885505676	-30800.83974504471	45	0.07129094412331406	0.8222222222222222	0.13403781979977752
YDR045C	-1	-/-	-257.86859679222107	-30800.033129692078	45	0.07115384615384615	0.8222222222222222	0.13431590656284761
YGR119C	-1	-/-	-257.87710452079773	-29129.244294524193	45	0.0710172744721689	0.8222222222222222	0.13459399332591768
YKL122C	-1	-/-	-257.8948600292206	-29416.005455732346	45	0.07088122605363985	0.8222222222222222	0.13487208008898777
YLR051C	-1	-/-	-257.899117231369	-30754.899918556213	45	0.07074569789674952	0.8222222222222222	0.13515016685205783
YIL098C	-1	-/-	-257.9231746196747	-32001.94524395466	45	0.07061068702290077	0.8222222222222222	0.13542825361512792
YHR174W	-1	-/-	-258.047745347023	-28996.574134469032	45	0.07047619047619047	0.8222222222222222	0.135706340378198
YPL178W	-1	-/-	-258.1142592430115	-31240.536765813828	45	0.07034220532319392	0.8222222222222222	0.13598442714126807
YAL033W	-1	-/-	-258.19627261161804	-31840.83384156227	45	0.07020872865275142	0.8222222222222222	0.13626251390433816
YDL153C	-1	-/-	-258.2308888435364	-33907.09754157066	45	0.07007575757575757	0.8222222222222222	0.13654060066740822
YFR007W	0	0/0	-258.3973557949066	-53641.023536503315	180	0.07007575757575757	0.8222222222222222	0.13654060066740822
YBR171W	-1	-/-	-258.50007247924805	-33689.580342411995	45	0.06994328922495274	0.8222222222222222	0.13681868743047831
YDR508C	-1	-/-	-258.62454199790955	-29700.02696800232	45	0.06981132075471698	0.8222222222222222	0.13709677419354838
YPL210C	-1	-/-	-258.8190450668335	-32962.12618935108	45	0.0696798493408663	0.8222222222222222	0.13737486095661847
YGL106W	-1	-/-	-258.9028494358063	-31087.18128347397	45	0.06954887218045112	0.8222222222222222	0.13765294771968856
YKL170W	-1	-/-	-259.4546284675598	-29985.140393972397	45	0.06941838649155722	0.8222222222222222	0.13793103448275862
YIL103W	-1	-/-	-259.4979190826416	-29784.01328754425	45	0.06928838951310862	0.8222222222222222	0.1382091212458287
YKR060W	-1	-/-	-259.6017451286316	-37365.465611457825	45	0.0691588785046729	0.8222222222222222	0.13848720800889877
YPL212C	-1	-/-	-259.64836955070496	-31911.132727861404	45	0.06902985074626866	0.8222222222222222	0.13876529477196886
YLR401C	-1	-/-	-259.82056498527527	-33378.34102880955	45	0.06890130353817504	0.8222222222222222	0.13904338153503892
YKR082W	-1	-/-	-259.9747955799103	-32747.126236200333	45	0.0687732342007435	0.8222222222222222	0.139321468298109
YKL192C	-1	-/-	-260.1130063533783	-30821.39981287718	45	0.0686456400742115	0.8222222222222222	0.13959955506117908
YEL021W	0	0/-	-260.3514224290848	-51240.85993152857	180	0.0686456400742115	0.8222222222222222	0.13959955506117908
YPL040C	-1	-/-	-260.3912832736969	-32946.07767188549	45	0.06851851851851852	0.8222222222222222	0.13987764182424917
YKL167C	0	0/-	-260.4024687409401	-52532.94706359506	180	0.06851851851851852	0.8222222222222222	0.13987764182424917
YCR024C-A	-1	-/0	-260.4041175842285	-31746.87791967392	45	0.06839186691312385	0.8222222222222222	0.14015572858731926
YLR068W	-1	-/-	-260.44716000556946	-32240.634037971497	45	0.06826568265682657	0.8222222222222222	0.14043381535038932
YNL073W	-1	-/-	-260.59591794013977	-31715.93727993965	45	0.06813996316758748	0.8222222222222222	0.1407119021134594
YMR089C	-1	-/-	-260.67592215538025	-32194.485777378082	45	0.06801470588235294	0.8222222222222222	0.14098998887652947
YNR015W	-1	-/-	-260.69453835487366	-34951.64058256149	45	0.06788990825688074	0.8222222222222222	0.14126807563959956
YKL154W	-1	-/-	-260.74531412124634	-32761.91143631935	45	0.06776556776556776	0.8222222222222222	0.14154616240266962
YGR090W	-1	-/-	-260.8388192653656	-32695.700448989868	45	0.06764168190127971	0.8222222222222222	0.1418242491657397
YKL137W	0	0/-	-261.01604640483856	-53875.937072753906	180	0.06764168190127971	0.8222222222222222	0.1418242491657397
YDR041W	0	0/-	-261.24246233701706	-50792.278119027615	180	0.06764168190127971	0.8222222222222222	0.1418242491657397
YER182W	0	0/0	-261.450910538435	-50451.66016712785	180	0.06764168190127971	0.8222222222222222	0.1418242491657397
YLR229C	-1	-/-	-261.62107276916504	-28401.371020436287	45	0.06751824817518248	0.8222222222222222	0.14210233592880978
YPL061W	-1	-/-	-261.69508135318756	-29711.32994198799	45	0.06739526411657559	0.8222222222222222	0.14238042269187987
YOL094C	-1	-/-	-261.77430152893066	-33379.905083179474	45	0.06727272727272728	0.8222222222222222	0.14265850945494996
YJL104W	-1	-/-	-261.8588535785675	-36604.3730340004	45	0.06715063520871144	0.8222222222222222	0.14293659621802002
YBR122C	0	0/-	-261.873963996768	-52444.838706329465	180	0.06715063520871144	0.8222222222222222	0.14293659621802002
YCR071C	-1	-/-	-261.8746316432953	-30896.027431964874	45	0.06702898550724638	0.8222222222222222	0.1432146829810901
YDR234W	0	0/0	-262.2080466747284	-48287.625113643706	180	0.06702898550724638	0.8222222222222222	0.1432146829810901
YOR270C	-1	-/-	-262.297438621521	-27825.045766711235	45	0.06690777576853527	0.8222222222222222	0.14349276974416017
YFR002W	-1	-/-	-262.46008563041687	-30496.22717142105	45	0.06678700361010831	0.8222222222222222	0.14377085650723026
YLR304C	-1	-/-	-262.7658814191818	-32549.176909565926	45	0.06666666666666667	0.8222222222222222	0.14404894327030032
YOR207C	-1	-/-	-262.9157922267914	-29957.919721841812	45	0.06654676258992806	0.8222222222222222	0.1443270300333704
YKL078W	0	0/-	-262.92269229888916	-54801.32718342543	180	0.06654676258992806	0.8222222222222222	0.1443270300333704
YKL148C	-1	-/-	-262.9694393388927	-32784.509773436934	45	0.06642728904847396	0.8222222222222222	0.1446051167964405
YJL192C	-1	-/-	-263.05039381980896	-31294.30494904518	45	0.06630824372759857	0.8222222222222222	0.14488320355951056
YBL051C	-1	-/-	-263.32375407218933	-30275.390763759613	45	0.06618962432915922	0.8222222222222222	0.14516129032258066
YIL040W	-1	-/-	-263.48210883140564	-31192.12632369995	45	0.06607142857142857	0.8222222222222222	0.14543937708565072
YLR027C	0	0/0	-263.53544795513153	-51632.14398558438	180	0.06607142857142857	0.8222222222222222	0.14543937708565072
YML031W	-1	-/-	-263.5860335826874	-31550.11060500145	45	0.0659536541889483	0.8222222222222222	0.1457174638487208
YGL148W	0	0/0	-263.6633036136627	-47276.80645364523	180	0.0659536541889483	0.8222222222222222	0.1457174638487208
YPR155C	-1	-/-	-263.7207272052765	-33334.91462922096	45	0.06583629893238434	0.8222222222222222	0.14599555061179087
YMR033W	-1	-/-	-263.78273582458496	-31839.407161988318	45	0.06571936056838366	0.8222222222222222	0.14627363737486096
YDR297W	-1	-/-	-263.85622692108154	-28784.59979581833	45	0.06560283687943262	0.8222222222222222	0.14655172413793102
YDL145C	-1	-/-	-263.88122296333313	-30008.473422288895	45	0.06548672566371681	0.8222222222222222	0.1468298109010011
YDL092W	-1	-/-	-263.8942012786865	-30793.96402978897	45	0.06537102473498234	0.8222222222222222	0.1471078976640712
YJL008C	-1	-/-	-263.90898633003235	-31322.116671800613	45	0.06525573192239859	0.8222222222222222	0.14738598442714126
YOR078W	-1	-/-	-263.9642219543457	-30915.21639561653	45	0.06514084507042253	0.8222222222222222	0.14766407119021135
YLR056W	-1	-/-	-264.00447368621826	-30752.908867120743	45	0.06502636203866433	0.8222222222222222	0.14794215795328142
YKL018W	-1	-/-	-264.22143840789795	-32640.994833230972	45	0.06491228070175438	0.8222222222222222	0.1482202447163515
YFR032C-A	0	0/-	-264.23724496364594	-49395.96030972898	180	0.06491228070175438	0.8222222222222222	0.1482202447163515
YDR047W	0	0/0	-264.42857548594475	-53081.11242130399	180	0.06491228070175438	0.8222222222222222	0.1482202447163515
YDR060W	-1	-/-	-264.4677884578705	-29878.183963537216	45	0.0647985989492119	0.8222222222222222	0.14849833147942157
YGR081C	-1	-/-	-264.67151069641113	-36168.68739819527	45	0.06468531468531469	0.8222222222222222	0.14877641824249166
YER156C	0	0/-	-264.71000188589096	-51099.95658129454	180	0.06468531468531469	0.8222222222222222	0.14877641824249166
YGR132C	-1	-/-	-264.9093987941742	-30188.193427681923	45	0.06457242582897033	0.8222222222222222	0.14905450500556172
YIL090W	0	0/-	-264.9534923136234	-51121.48892214894	180	0.06457242582897033	0.8222222222222222	0.14905450500556172
YPL132W	-1	-/-	-265.0320715904236	-32760.657540798187	45	0.06445993031358885	0.8222222222222222	0.1493325917686318
YKL014C	-1	-/-	-265.1710741519928	-32493.69698870182	45	0.06434782608695652	0.8222222222222222	0.1496106785317019
YDR050C	0	0/-	-265.3017833828926	-48329.52215947956	180	0.06434782608695652	0.8222222222222222	0.1496106785317019
YDR036C	-1	-/-	-265.30929255485535	-30203.52810072899	45	0.0642361111111111	0.8222222222222222	0.14988876529477196
YGL143C	1	+/+	-265.4238224029541	-32535.939460992813	44	0.0658578856152513	0.8444444444444444	0.14988876529477196
YJR075W	0	0/-	-265.73339772224426	-53757.472734022886	180	0.0658578856152513	0.8444444444444444	0.14988876529477196
YDR156W	-1	-/-	-265.7430257797241	-29076.330453634262	45	0.0657439446366782	0.8444444444444444	0.15016685205784205
YKL114C	-1	-/-	-265.7635507583618	-34592.67076802254	45	0.06563039723661486	0.8444444444444444	0.15044493882091212
YDR322C-A	-1	-/-	-265.97377920150757	-32183.945467233658	45	0.06551724137931035	0.8444444444444444	0.1507230255839822
YJR132W	-1	-/0	-266.0144913196564	-30448.458815813065	45	0.06540447504302926	0.8444444444444444	0.15100111234705227
YHR201C	0	0/0	-266.0746340751648	-51188.49424767494	180	0.06540447504302926	0.8444444444444444	0.15100111234705227
YJR041C	0	0/-	-266.10657501220703	-50923.62830287218	180	0.06540447504302926	0.8444444444444444	0.15100111234705227
YDR493W	0	0/-	-266.1395178437233	-56241.03876723349	180	0.06540447504302926	0.8444444444444444	0.15100111234705227
YGR116W	-1	-/-	-266.187744140625	-32344.580233573914	45	0.06529209621993128	0.8444444444444444	0.15127919911012236
YPR036W	-1	-/-	-266.70846343040466	-27145.607000350952	45	0.06518010291595197	0.8444444444444444	0.15155728587319245
YBR281C	0	0/0	-266.75240325927734	-56299.10713660717	180	0.06518010291595197	0.8444444444444444	0.15155728587319245
YJL012C	-1	-/-	-266.77309131622314	-27787.383378505707	45	0.06506849315068493	0.8444444444444444	0.1518353726362625
YNL131W	-1	-/-	-266.7837302684784	-31237.10267686844	45	0.06495726495726496	0.8444444444444444	0.1521134593993326
YPR166C	0	0/-	-266.8616289496422	-54573.87217655778	180	0.06495726495726496	0.8444444444444444	0.1521134593993326
YGR145W	-1	-/-	-266.86663126945496	-34311.90800738335	45	0.06484641638225255	0.8444444444444444	0.15239154616240266
YBL091C	0	0/-	-266.8758816123009	-52000.504639685154	180	0.06484641638225255	0.8444444444444444	0.15239154616240266
YML046W	-1	-/-	-266.9837203025818	-30849.373290777206	45	0.06473594548551959	0.8444444444444444	0.15266963292547275
YLR359W	0	0/-	-266.98925971984863	-49654.27362456173	180	0.06473594548551959	0.8444444444444444	0.15266963292547275
YER031C	-1	-/-	-267.29260182380676	-31160.620743632317	45	0.06462585034013606	0.8444444444444444	0.15294771968854282
YPL098C	-1	-/-	-267.76185369491577	-30307.35141646862	45	0.06451612903225806	0.8444444444444444	0.1532258064516129
YGL009C	0	0/0	-267.78292590379715	-48780.057978868484	180	0.06451612903225806	0.8444444444444444	0.1532258064516129
YDR158W	-1	-/0	-267.93490386009216	-28040.125314235687	45	0.06440677966101695	0.8444444444444444	0.15350389321468297
YJL002C	-1	-/-	-268.04033875465393	-33143.214842140675	45	0.06429780033840947	0.8444444444444444	0.15378197997775306
YHL003C	-1	-/-	-268.1661853790283	-29950.940847873688	45	0.06418918918918919	0.8444444444444444	0.15406006674082315
YGR215W	0	0/-	-268.21381080150604	-55346.60050565004	180	0.06418918918918919	0.8444444444444444	0.15406006674082315
YLR412W	0	0/0	-268.31442257761955	-53460.84157282114	180	0.06418918918918919	0.8444444444444444	0.15406006674082315
YDL229W	-1	-/-	-268.53499817848206	-29587.784910440445	45	0.06408094435075885	0.8444444444444444	0.1543381535038932
YBR288C	-1	-/-	-268.61173915863037	-31353.407599687576	45	0.06397306397306397	0.8444444444444444	0.1546162402669633
YJL197W	0	0/-	-268.89602851867676	-54098.07523107529	180	0.06397306397306397	0.8444444444444444	0.1546162402669633
YMR128W	-1	-/-	-268.99168372154236	-31501.92976808548	45	0.06386554621848739	0.8444444444444444	0.15489432703003336
YOL071W	-1	-/-	-269.0688636302948	-31997.807525634766	45	0.06375838926174497	0.8444444444444444	0.15517241379310345
YOR241W	-1	-/0	-269.2371003627777	-33868.6354598999	45	0.06365159128978225	0.8444444444444444	0.15545050055617352
YKL082C	-1	-/-	-269.25040078163147	-30160.922654628754	45	0.06354515050167224	0.8444444444444444	0.1557285873192436
YLR043C	-1	-/-	-269.2528955936432	-29836.506953716278	45	0.06343906510851419	0.8444444444444444	0.1560066740823137
YOL124C	-1	-/-	-269.290491104126	-31889.111430883408	45	0.06333333333333334	0.8444444444444444	0.15628476084538376
YGR095C	-1	-/-	-269.46233773231506	-33717.54897260666	45	0.0632279534109817	0.8444444444444444	0.15656284760845385
YBR120C	0	0/-	-269.62480951845646	-55094.68868921697	180	0.0632279534109817	0.8444444444444444	0.15656284760845385
YGL012W	-1	-/-	-269.6383969783783	-32237.051002025604	45	0.06312292358803986	0.8444444444444444	0.1568409343715239
YDL212W	-1	-/-	-269.7893147468567	-29710.8914270401	45	0.06301824212271974	0.8444444444444444	0.157119021134594
YML115C	-1	-/-	-269.94836473464966	-30949.851403951645	45	0.06291390728476821	0.8444444444444444	0.15739710789766406
YJL014W	-1	-/-	-270.14997935295105	-32571.711708068848	45	0.0628099173553719	0.8444444444444444	0.15767519466073415
YLL050C	-1	-/-	-270.2079668045044	-29551.859125055373	45	0.0627062706270627	0.8444444444444444	0.15795328142380421
YPR113W	-1	-/-	-270.34454131126404	-27831.54938340187	45	0.06260296540362438	0.8444444444444444	0.1582313681868743
YMR091C	-1	-/-	-270.38378262519836	-35177.41855573654	45	0.0625	0.8444444444444444	0.1585094549499444
YHR039C-A	-1	-/-	-270.4434416294098	-29213.16271829605	45	0.06239737274220033	0.8444444444444444	0.15878754171301446
YBR268W	0	0/-	-270.4653055667877	-54153.2445384562	180	0.06239737274220033	0.8444444444444444	0.15878754171301446
YDR331W	-1	-/-	-270.49786853790283	-32285.474055171013	45	0.06229508196721312	0.8444444444444444	0.15906562847608455
YPL097W	-1	-/-	-270.8003077507019	-32141.20080804825	45	0.062193126022913256	0.8444444444444444	0.1593437152391546
YGR063C	-1	-/-	-271.11575746536255	-29727.87777519226	45	0.06209150326797386	0.8444444444444444	0.1596218020022247
YOR165W	0	0/-	-271.13811898231506	-54739.81764039397	180	0.06209150326797386	0.8444444444444444	0.1596218020022247
YMR239C	-1	-/-	-271.23191022872925	-32509.143850803375	45	0.06199021207177814	0.8444444444444444	0.15989988876529476
YHR024C	-1	-/-	-271.47067379951477	-30506.61294579506	45	0.06188925081433225	0.8444444444444444	0.16017797552836485
YLR110C	-1	-/-	-271.53404903411865	-29302.942269027233	45	0.061788617886178863	0.8444444444444444	0.16045606229143491
YLR321C	-1	-/-	-271.5749225616455	-33526.40313458443	45	0.06168831168831169	0.8444444444444444	0.160734149054505
YJR034W	0	0/-	-271.5893369913101	-52320.07492618263	180	0.06168831168831169	0.8444444444444444	0.160734149054505
YJL011C	-1	-/-	-271.9811899662018	-31078.78448486328	45	0.06158833063209076	0.8444444444444444	0.1610122358175751
YGR074W	-1	-/-	-272.1851258277893	-30931.724848270416	45	0.061488673139158574	0.8444444444444444	0.16129032258064516
YIL109C	-1	-/-	-272.46634435653687	-30632.9610953331	45	0.061389337641357025	0.8444444444444444	0.16156840934371525
YOR119C	-1	-/-	-272.50179743766785	-30303.32453227043	45	0.06129032258064516	0.8444444444444444	0.1618464961067853
YMR267W	-1	-/-	-272.628395318985	-33684.421481370926	45	0.061191626409017714	0.8444444444444444	0.1621245828698554
YDR083W	-1	-/-	-272.80195784568787	-32525.07312107086	45	0.06109324758842444	0.8444444444444444	0.16240266963292546
YBL032W	-1	-/-	-273.13983058929443	-30817.190398216248	45	0.060995184590690206	0.8444444444444444	0.16268075639599555
YNL189W	0	0/-	-273.3389239311218	-53384.020211696625	180	0.060995184590690206	0.8444444444444444	0.16268075639599555
YPL172C	0	0/0	-273.6127290725708	-54924.23180809617	180	0.060995184590690206	0.8444444444444444	0.16268075639599555
YLR413W	0	0/-	-273.6277379989624	-51172.993666648865	180	0.060995184590690206	0.8444444444444444	0.16268075639599555
YHR046C	0	0/-	-273.6583522260189	-50563.39592579007	180	0.060995184590690206	0.8444444444444444	0.16268075639599555
YCL028W	0	0/0	-273.94394171237946	-51043.75468277931	180	0.060995184590690206	0.8444444444444444	0.16268075639599555
YEL003W	-1	-/-	-274.0791919231415	-32584.843753814697	45	0.060897435897435896	0.8444444444444444	0.16295884315906564
YNR050C	0	0/0	-274.1232450604439	-53342.30085922778	180	0.060897435897435896	0.8444444444444444	0.16295884315906564
YDR405W	0	0/-	-274.2777470052242	-55510.399658456445	180	0.060897435897435896	0.8444444444444444	0.16295884315906564
YPL215W	0	0/-	-274.30248272418976	-50429.20135585964	180	0.060897435897435896	0.8444444444444444	0.16295884315906564
YLR289W	0	0/0	-274.3224315792322	-56482.09485635534	180	0.060897435897435896	0.8444444444444444	0.16295884315906564
YNL098C	-1	-/-	-274.52894377708435	-29292.668418049812	45	0.0608	0.8444444444444444	0.1632369299221357
YGR178C	-1	-/-	-274.6771161556244	-30467.188239097595	45	0.06070287539936102	0.8444444444444444	0.1635150166852058
YLR295C	-1	-/-	-275.1371650695801	-29621.51855611801	45	0.06060606060606061	0.8444444444444444	0.16379310344827586
YGL169W	-1	-/-	-275.24482440948486	-31787.25118780136	45	0.06050955414012739	0.8444444444444444	0.16407119021134595
YLR447C	-1	-/-	-275.3133852481842	-27286.3720202446	45	0.06041335453100159	0.8444444444444444	0.164349276974416
YNL247W	-1	-/-	-275.63759183883667	-30991.85618519783	45	0.06031746031746032	0.8444444444444444	0.1646273637374861
YDR361C	-1	-/-	-275.69191813468933	-32279.309831380844	45	0.060221870047543584	0.8444444444444444	0.16490545050055616
YBR192W	-1	-/-	-275.7007164955139	-32611.93661737442	45	0.060126582278481014	0.8444444444444444	0.16518353726362625
YMR312W	-1	-/-	-275.8492829799652	-31637.432886123657	45	0.06003159557661927	0.8444444444444444	0.16546162402669634
YOR297C	-1	-/-	-276.00042963027954	-30048.323608636856	45	0.05993690851735016	0.8444444444444444	0.1657397107897664
YGL022W	-1	-/-	-276.0067090988159	-34312.32330828905	45	0.05984251968503937	0.8444444444444444	0.1660177975528365
YOR253W	-1	-/-	-276.5276527404785	-34079.99039077759	45	0.059748427672955975	0.8444444444444444	0.16629588431590656
YDL100C	-1	-/-	-276.5624940395355	-30642.757496118546	45	0.059654631083202514	0.8444444444444444	0.16657397107897665
YNL071W	-1	-/-	-276.9393889904022	-29174.754157066345	45	0.05956112852664577	0.8444444444444444	0.1668520578420467
YDR197W	0	0/-	-277.19664138555527	-54252.2212061882	180	0.05956112852664577	0.8444444444444444	0.1668520578420467
YLR390W	0	0/-	-277.2634293437004	-53035.24963402748	180	0.05956112852664577	0.8444444444444444	0.1668520578420467
YNL130C	-1	-/-	-277.3079106807709	-28597.84004998207	45	0.0594679186228482	0.8444444444444444	0.1671301446051168
YGL236C	-1	-/-	-277.56365299224854	-32214.249574184418	45	0.059375	0.8444444444444444	0.16740823136818686
YBR039W	-1	-/-	-277.7303524017334	-31599.90650868416	45	0.059282371294851796	0.8444444444444444	0.16768631813125695
YKL003C	0	0/-	-277.74530243873596	-54197.36711257696	180	0.059282371294851796	0.8444444444444444	0.16768631813125695
YPL101W	-1	-/-	-277.7556607723236	-34623.72288942337	45	0.059190031152647975	0.8444444444444444	0.16796440489432704
YNL186W	-1	-/-	-277.8349840641022	-28810.35397219658	45	0.05909797822706065	0.8444444444444444	0.1682424916573971
YDR298C	-1	-/-	-277.8637537956238	-34323.81913328171	45	0.059006211180124224	0.8444444444444444	0.1685205784204672
YIL157C	0	0/-	-277.97175723314285	-53643.982129871845	180	0.059006211180124224	0.8444444444444444	0.1685205784204672
YJL179W	-1	-/-	-277.988721370697	-32723.665326356888	45	0.05891472868217054	0.8444444444444444	0.16879866518353726
YGR262C	-1	-/-	-278.030912399292	-33989.01970267296	45	0.058823529411764705	0.8444444444444444	0.16907675194660735
YOR020C	-1	-/-	-278.07855224609375	-34049.00533604622	45	0.05873261205564142	0.8444444444444444	0.1693548387096774
YKL182W	-1	-/-	-278.199835062027	-29126.77012038231	45	0.05864197530864197	0.8444444444444444	0.1696329254727475
YNL081C	0	0/-	-278.28457844257355	-56739.22252726555	180	0.05864197530864197	0.8444444444444444	0.1696329254727475
YKL053C-A	-1	-/-	-278.33224725723267	-30286.842618465424	45	0.05855161787365177	0.8444444444444444	0.1699110122358176
YLR163C	-1	-/-	-278.3778946399689	-32013.090637087822	45	0.05846153846153846	0.8444444444444444	0.17018909899888765
YML018C	0	0/0	-278.53008538484573	-51652.868489682674	180	0.05846153846153846	0.8444444444444444	0.17018909899888765
YGR165W	-1	-/-	-278.5421221256256	-35756.00530052185	45	0.05837173579109063	0.8444444444444444	0.17046718576195774
YKL150W	-1	-/-	-278.72012281417847	-31757.91139435768	45	0.05828220858895705	0.8444444444444444	0.1707452725250278
YCR028C-A	-1	-/-	-278.79788541793823	-29499.22036755085	45	0.05819295558958652	0.8444444444444444	0.1710233592880979
YGR086C	-1	-/-	-278.8736205101013	-28108.18287539482	45	0.0581039755351682	0.8444444444444444	0.17130144605116795
YCL043C	-1	-/-	-279.0309932231903	-31003.80077600479	45	0.05801526717557252	0.8444444444444444	0.17157953281423804
YDL213C	-1	-/-	-279.3754063844681	-29955.159556508064	45	0.057926829268292686	0.8444444444444444	0.1718576195773081
YLR397C	-1	-/-	-279.40223479270935	-29951.0159804821	45	0.0578386605783866	0.8444444444444444	0.1721357063403782
YHR181W	-1	-/-	-279.46693325042725	-31102.714040994644	45	0.057750759878419454	0.8444444444444444	0.1724137931034483
YNL151C	-1	-/-	-279.67121052742004	-32782.610471725464	45	0.057663125948406675	0.8444444444444444	0.17269187986651835
YFR028C	-1	-/-	-279.8201780319214	-34590.688143491745	45	0.05757575757575758	0.8444444444444444	0.17296996662958844
YGL043W	-1	-/-	-279.8304183483124	-30413.485368013382	45	0.057488653555219364	0.8444444444444444	0.1732480533926585
YMR286W	0	0/-	-279.8836039304733	-53664.28278505802	180	0.057488653555219364	0.8444444444444444	0.1732480533926585
YBR282W	0	0/-	-280.0404095649719	-54782.11988893151	180	0.057488653555219364	0.8444444444444444	0.1732480533926585
YAL042W	-1	-/-	-280.18053555488586	-32529.387857675552	45	0.05740181268882175	0.8444444444444444	0.1735261401557286
YLL034C	-1	-/-	-280.2601480484009	-31506.954061746597	45	0.05731523378582202	0.8444444444444444	0.17380422691879865
YBR196C	-1	-/-	-280.2905433177948	-27541.32030415535	45	0.0572289156626506	0.8444444444444444	0.17408231368186874
YDL133C-A	0	0/-	-280.29853773117065	-52350.69922684133	180	0.0572289156626506	0.8444444444444444	0.17408231368186874
YHR043C	-1	-/0	-280.34760427474976	-29227.269427776337	45	0.05714285714285714	0.8444444444444444	0.17436040044493883
YLR022C	-1	-/-	-280.41977739334106	-30850.470123529434	45	0.057057057057057055	0.8444444444444444	0.1746384872080089
YBR265W	-1	-/-	-280.6360764503479	-34459.7664911747	45	0.05697151424287856	0.8444444444444444	0.174916573971079
YOL006C	-1	-/-	-280.6395483016968	-30627.262928962708	45	0.05688622754491018	0.8444444444444444	0.17519466073414905
YER017C	-1	-/-	-280.65079402923584	-33474.535188913345	45	0.05680119581464873	0.8444444444444444	0.17547274749721914
YFL041W	-1	-/-	-280.6576783657074	-32194.67619752884	45	0.056716417910447764	0.8444444444444444	0.1757508342602892
YDL052C	-1	-/-	-280.7311110496521	-31466.39689874649	45	0.05663189269746647	0.8444444444444444	0.1760289210233593
YDL122W	0	0/-	-280.7755578160286	-54597.00623244047	180	0.05663189269746647	0.8444444444444444	0.1760289210233593
YNR038W	-1	-/-	-281.0161280632019	-31115.91685318947	45	0.05654761904761905	0.8444444444444444	0.17630700778642935
YHR038W	1	+/+	-281.0174639225006	-37509.95226573944	44	0.05794947994056464	0.8666666666666667	0.17630700778642935
YLR347C	-1	-/-	-281.16023659706116	-28931.74983716011	45	0.057863501483679525	0.8666666666666667	0.17658509454949944
YDR302W	-1	-/-	-281.16143012046814	-34032.67707276344	45	0.057777777777777775	0.8666666666666667	0.17686318131256953
YEL031W	-1	-/-	-281.1995973587036	-31215.764136314392	45	0.057692307692307696	0.8666666666666667	0.1771412680756396
YNL216W	-1	-/-	-281.30405831336975	-35745.3879699707	45	0.05760709010339734	0.8666666666666667	0.1774193548387097
YOR021C	0	0/-	-281.41155076026917	-50853.67834073305	180	0.05760709010339734	0.8666666666666667	0.1774193548387097
YOR332W	-1	-/-	-281.5092487335205	-29364.03932648897	45	0.05752212389380531	0.8666666666666667	0.17769744160177975
YGL008C	-1	-/-	-281.5402352809906	-29184.318269729614	45	0.05743740795287187	0.8666666666666667	0.17797552836484984
YGR244C	-1	-/-	-281.5694878101349	-27746.043065547943	45	0.057352941176470586	0.8666666666666667	0.1782536151279199
YKR039W	-1	-/-	-281.8500850200653	-29473.78587770462	45	0.05726872246696035	0.8666666666666667	0.17853170189099
YDL188C	-1	-/-	-281.8522758483887	-30161.672075271606	45	0.05718475073313783	0.8666666666666667	0.17880978865406005
YMR202W	-1	-/-	-281.9555802345276	-32818.73543262482	45	0.05710102489019034	0.8666666666666667	0.17908787541713014
YDR099W	-1	-/-	-282.0894854068756	-29806.00154697895	45	0.05701754385964912	0.8666666666666667	0.17936596218020023
YGR171C	-1	-/-	-282.0953953266144	-36421.44765794277	45	0.05693430656934306	0.8666666666666667	0.1796440489432703
YML129C	-1	-/-	-282.15623116493225	-37181.60654062033	45	0.056851311953352766	0.8666666666666667	0.17992213570634039
YHR020W	-1	-/-	-282.1764225959778	-31173.14871406555	45	0.056768558951965066	0.8666666666666667	0.18020022246941045
YBR087W	-1	-/-	-282.22827434539795	-32075.458310365677	45	0.056686046511627904	0.8666666666666667	0.18047830923248054
YGL019W	-1	-/-	-282.2719757556915	-31458.12075996399	45	0.05660377358490566	0.8666666666666667	0.1807563959955506
YHR084W	-1	-/-	-282.3113398551941	-35897.41989660263	45	0.05652173913043478	0.8666666666666667	0.1810344827586207
YBR205W	-1	-/-	-282.34531331062317	-30899.117975473404	45	0.056439942112879886	0.8666666666666667	0.18131256952169078
YDL195W	-1	-/-	-282.3606834411621	-29857.087013959885	45	0.05635838150289017	0.8666666666666667	0.18159065628476084
YMR225C	-1	-/-	-282.39865612983704	-36554.02765631676	45	0.05627705627705628	0.8666666666666667	0.18186874304783093
YML055W	-1	-/-	-282.4139361381531	-31724.801402807236	45	0.056195965417867436	0.8666666666666667	0.182146829810901
YMR293C	-1	-/-	-282.4447066783905	-32278.553582668304	45	0.05611510791366906	0.8666666666666667	0.18242491657397109
YHR085W	-1	-/-	-282.54881143569946	-32130.551582813263	45	0.05603448275862069	0.8666666666666667	0.18270300333704115
YOR269W	-1	-/-	-282.6231575012207	-36016.68494653702	45	0.05595408895265423	0.8666666666666667	0.18298109010011124
YER125W	-1	-/-	-282.63743805885315	-29018.982639074326	45	0.055873925501432664	0.8666666666666667	0.1832591768631813
YMR269W	0	0/-	-282.69881001114845	-54113.72043514252	180	0.055873925501432664	0.8666666666666667	0.1832591768631813
YOL093W	-1	-/-	-282.77208828926086	-34951.8463075161	45	0.055793991416309016	0.8666666666666667	0.1835372636262514
YGR147C	-1	-/-	-282.802344083786	-35613.32173871994	45	0.055714285714285716	0.8666666666666667	0.18381535038932148
YOR116C	-1	-/-	-282.8946170806885	-29238.17876267433	45	0.05563480741797432	0.8666666666666667	0.18409343715239154
YOR123C	-1	-/-	-282.93870997428894	-33117.67711147666	45	0.05555555555555555	0.8666666666666667	0.18437152391546163
YEL046C	0	0/0	-282.9859172105789	-49546.73915565014	180	0.05555555555555555	0.8666666666666667	0.18437152391546163
YFL037W	-1	-/-	-283.0228464603424	-33739.660064175725	45	0.05547652916073969	0.8666666666666667	0.1846496106785317
YLR168C	0	0/-	-283.0336931347847	-56006.69030199945	180	0.05547652916073969	0.8666666666666667	0.1846496106785317
YGL092W	-1	-/-	-283.08064341545105	-34432.067070007324	45	0.05539772727272727	0.8666666666666667	0.18492769744160178
YPL105C	0	0/-	-283.2008246779442	-54111.288934886456	180	0.05539772727272727	0.8666666666666667	0.18492769744160178
YFL018C	-1	-/-	-283.2492084503174	-31021.33434820175	45	0.05531914893617021	0.8666666666666667	0.18520578420467185
YGR076C	0	0/-	-283.6165190935135	-54059.751889288425	180	0.05531914893617021	0.8666666666666667	0.18520578420467185
YDR161W	0	0/-	-283.6246656179428	-51179.80183252692	180	0.05531914893617021	0.8666666666666667	0.18520578420467185
YBR015C	-1	-/-	-283.64803433418274	-31149.721472024918	45	0.05524079320113314	0.8666666666666667	0.18548387096774194
YHL024W	-1	-/-	-283.7301878929138	-32092.283139944077	45	0.055162659123055166	0.8666666666666667	0.185761957730812
YJL200C	0	0/-	-283.9847176671028	-51776.53646314144	180	0.055162659123055166	0.8666666666666667	0.185761957730812
YEL037C	-1	-/-	-283.9934301376343	-31449.75427556038	45	0.05508474576271186	0.8666666666666667	0.1860400444938821
YBR030W	-1	-/-	-284.018501996994	-33359.10076069832	45	0.05500705218617771	0.8666666666666667	0.18631813125695218
YGL016W	-1	-/0	-284.1811845302582	-33157.09976577759	45	0.054929577464788736	0.8666666666666667	0.18659621802002224
YJL010C	-1	-/-	-284.1986963748932	-31156.55323290825	45	0.05485232067510549	0.8666666666666667	0.18687430478309233
YDL150W	-1	-/-	-284.4212691783905	-32823.923401117325	45	0.054775280898876406	0.8666666666666667	0.1871523915461624
YNL207W	-1	-/-	-284.52575063705444	-30328.7639939785	45	0.0546984572230014	0.8666666666666667	0.18743047830923248
YPR129W	0	0/-	-284.6523759365082	-52650.91111278534	180	0.0546984572230014	0.8666666666666667	0.18743047830923248
YBR024W	-1	-/-	-284.9561765193939	-30915.286027431488	45	0.0546218487394958	0.8666666666666667	0.18770856507230255
YML126C	-1	-/-	-285.1774830818176	-32464.805939912796	45	0.05454545454545454	0.8666666666666667	0.18798665183537264
YEL024W	-1	-/-	-285.327951669693	-29857.755243062973	45	0.05446927374301676	0.8666666666666667	0.18826473859844273
YPL048W	1	+/+	-285.3303246498108	-29852.628705263138	44	0.05578800557880056	0.8888888888888888	0.18826473859844273
YPR140W	-1	-/-	-285.3555943965912	-32191.70004105568	45	0.055710306406685235	0.8888888888888888	0.1885428253615128
YNL066W	-1	-/-	-285.45335149765015	-32089.96327960491	45	0.055632823365785816	0.8888888888888888	0.18882091212458288
YNR016C	-1	-/-	-285.47863602638245	-29871.692368507385	45	0.05555555555555555	0.8888888888888888	0.18909899888765294
YER042W	-1	-/-	-285.4889407157898	-33761.37797033787	45	0.05547850208044383	0.8888888888888888	0.18937708565072303
YDR098C	-1	-/-	-285.501601934433	-33381.74559164047	45	0.055401662049861494	0.8888888888888888	0.1896551724137931
YOR094W	-1	-/-	-285.8868362903595	-32431.924103975296	45	0.05532503457814661	0.8888888888888888	0.18993325917686318
YIL158W	0	0/0	-285.912224650383	-52137.32682746649	180	0.05532503457814661	0.8888888888888888	0.18993325917686318
YHR144C	0	0/-	-285.99995988607407	-55256.971482396126	180	0.05532503457814661	0.8888888888888888	0.18993325917686318
YFR049W	0	0/-	-286.2047629952431	-49449.55381001532	180	0.05532503457814661	0.8888888888888888	0.18993325917686318
YGR105W	0	0/0	-286.3955007791519	-51160.56818062067	180	0.05532503457814661	0.8888888888888888	0.18993325917686318
YHR098C	-1	-/-	-286.44369745254517	-30708.401221990585	45	0.055248618784530384	0.8888888888888888	0.19021134593993325
YPL145C	-1	-/-	-286.4550156593323	-31337.94292807579	45	0.05517241379310345	0.8888888888888888	0.19048943270300334
YNL108C	0	0/0	-286.4681838750839	-52982.041472285986	180	0.05517241379310345	0.8888888888888888	0.19048943270300334
YNL070W	-1	-/-	-286.52395009994507	-31469.45567727089	45	0.05509641873278237	0.8888888888888888	0.19076751946607343
YPR145W	0	0/0	-286.52410584688187	-46046.34039488062	180	0.05509641873278237	0.8888888888888888	0.19076751946607343
YER003C	-1	-/-	-286.74083840847015	-33693.19446051121	45	0.055020632737276476	0.8888888888888888	0.1910456062291435
YLR303W	-1	-/0	-286.8576457500458	-29814.226767778397	45	0.054945054945054944	0.8888888888888888	0.19132369299221358
YML054C	0	0/-	-286.8895905017853	-51759.563361018896	180	0.054945054945054944	0.8888888888888888	0.19132369299221358
YIL126W	-1	-/-	-286.89947175979614	-30822.795750379562	45	0.05486968449931413	0.8888888888888888	0.19160177975528364
YNL307C	-1	-/-	-286.9447994232178	-29202.975788116455	45	0.0547945205479452	0.8888888888888888	0.19187986651835373
YDR397C	-1	-/-	-287.3288462162018	-29768.017738103867	45	0.05471956224350205	0.8888888888888888	0.1921579532814238
YBR267W	-1	-/-	-287.502649307251	-30939.34575200081	45	0.0546448087431694	0.8888888888888888	0.19243604004449388
YOL092W	0	0/-	-287.537802696228	-50655.691404759884	180	0.0546448087431694	0.8888888888888888	0.19243604004449388
YKL109W	0	0/-	-287.5884855687618	-51917.415261656046	180	0.0546448087431694	0.8888888888888888	0.19243604004449388
YHR042W	-1	-/-	-287.60384225845337	-30586.217461824417	45	0.054570259208731244	0.8888888888888888	0.19271412680756397
YHL034C	-1	-/0	-287.6382851600647	-31658.868483424187	45	0.05449591280653951	0.8888888888888888	0.19299221357063404
YHR091C	-1	-/-	-287.6955416202545	-32632.03886759281	45	0.05442176870748299	0.8888888888888888	0.19327030033370413
YLR429W	-1	-/-	-287.8544280529022	-29985.864282369614	45	0.05434782608695652	0.8888888888888888	0.1935483870967742
YKL057C	-1	-/-	-288.0736277103424	-32531.51419353485	45	0.054274084124830396	0.8888888888888888	0.19382647385984428
YNR020C	0	0/-	-288.1161994934082	-56992.395768105984	180	0.054274084124830396	0.8888888888888888	0.19382647385984428
YHR175W	-1	-/-	-288.6138925552368	-30920.45235967636	45	0.05420054200542006	0.8888888888888888	0.19410456062291434
YLR059C	-1	-/-	-288.81350326538086	-29886.63002204895	45	0.05412719891745602	0.8888888888888888	0.19438264738598443
YNL232W	-1	-/-	-289.03093957901	-30669.248955965042	45	0.05405405405405406	0.8888888888888888	0.1946607341490545
YOL023W	1	+/+	-289.06108593940735	-35340.40450048447	44	0.0553306342780027	0.9111111111111111	0.1946607341490545
YNL147W	-1	-/-	-289.32520389556885	-33510.60145521164	45	0.05525606469002695	0.9111111111111111	0.19493882091212458
YBL028C	0	0/0	-289.42057234048843	-51526.863537847996	180	0.05525606469002695	0.9111111111111111	0.19493882091212458
YFL023W	-1	-/-	-289.49822878837585	-37109.045373916626	45	0.05518169582772544	0.9111111111111111	0.19521690767519467
YOR136W	-1	-/-	-289.50717401504517	-32774.77255678177	45	0.05510752688172043	0.9111111111111111	0.19549499443826474
YPL227C	-1	-/-	-289.5510952472687	-33580.74243617058	45	0.05503355704697987	0.9111111111111111	0.19577308120133483
YKL141W	-1	-/-	-289.5637958049774	-33113.05448400974	45	0.054959785522788206	0.9111111111111111	0.1960511679644049
YGL213C	-1	-/-	-289.6250457763672	-31966.74343919754	45	0.05488621151271754	0.9111111111111111	0.19632925472747498
YJL103C	0	0/-	-289.7824599146843	-55439.45445164293	180	0.05488621151271754	0.9111111111111111	0.19632925472747498
YPL019C	-1	-/-	-289.8743805885315	-29630.04988527298	45	0.05481283422459893	0.9111111111111111	0.19660734149054504
YDL107W	0	0/-	-289.89730206131935	-55417.77479854226	180	0.05481283422459893	0.9111111111111111	0.19660734149054504
YOR317W	-1	-/-	-289.96745014190674	-28688.99661707878	45	0.05473965287049399	0.9111111111111111	0.19688542825361513
YJR124C	0	0/-	-290.076732814312	-52624.923186481	180	0.05473965287049399	0.9111111111111111	0.19688542825361513
YNL123W	-1	-/-	-290.2111039161682	-31858.116934776306	45	0.05466666666666667	0.9111111111111111	0.1971635150166852
YBL079W	-1	-/-	-290.24343156814575	-29631.07224035263	45	0.05459387483355526	0.9111111111111111	0.19744160177975528
YOR067C	-1	-/-	-290.2833528518677	-31634.872007608414	45	0.05452127659574468	0.9111111111111111	0.19771968854282537
YIL027C	0	0/-	-290.4229429960251	-52491.469273388386	180	0.05452127659574468	0.9111111111111111	0.19771968854282537
YPL231W	-1	-/-	-290.4605231285095	-30180.12545275688	45	0.05444887118193891	0.9111111111111111	0.19799777530589543
YIR021W	-1	-/-	-290.5368540287018	-32829.211430072784	45	0.054376657824933686	0.9111111111111111	0.19827586206896552
YOL022C	0	0/-	-290.6142567396164	-51464.18845641613	180	0.054376657824933686	0.9111111111111111	0.19827586206896552
YBR078W	0	0/-	-290.66051197052	-51851.46173527837	180	0.054376657824933686	0.9111111111111111	0.19827586206896552
YBR135W	-1	-/-	-290.67161893844604	-31200.705898046494	45	0.054304635761589407	0.9111111111111111	0.1985539488320356
YHL039W	0	0/-	-290.72698694467545	-51088.71744555235	180	0.054304635761589407	0.9111111111111111	0.1985539488320356
YPR052C	-1	-/-	-290.766056060791	-30738.36460852623	45	0.05423280423280423	0.9111111111111111	0.19883203559510568
YGR279C	-1	-/-	-290.8579738140106	-32157.019159793854	45	0.05416116248348745	0.9111111111111111	0.19911012235817574
YNR026C	-1	-/-	-290.9120125770569	-33862.14045190811	45	0.05408970976253298	0.9111111111111111	0.19938820912124583
YDR430C	0	0/-	-290.93588572740555	-51531.87377411127	180	0.05408970976253298	0.9111111111111111	0.19938820912124583
YLR314C	-1	-/-	-291.0249104499817	-32567.83025455475	45	0.05401844532279315	0.9111111111111111	0.19966629588431592
YPL134C	0	0/-	-291.10010185837746	-53341.97341914289	180	0.05401844532279315	0.9111111111111111	0.19966629588431592
YOR236W	-1	-/0	-291.10970973968506	-32884.161422252655	45	0.05394736842105263	0.9111111111111111	0.19994438264738598
YKL096W	0	0/-	-291.1288678050041	-50497.709595412016	180	0.05394736842105263	0.9111111111111111	0.19994438264738598
YPL169C	-1	-/-	-291.1790060997009	-31775.69956588745	45	0.05387647831800263	0.9111111111111111	0.20022246941045607
YKL134C	-1	-/-	-291.29073214530945	-34116.20661211014	45	0.05380577427821522	0.9111111111111111	0.20050055617352613
YLR433C	-1	-/-	-291.5005533695221	-34550.961101055145	45	0.053735255570117955	0.9111111111111111	0.20077864293659622
YJR077C	-1	-/-	-291.65874457359314	-32023.871431946754	45	0.05366492146596859	0.9111111111111111	0.2010567296996663
YBL080C	-1	-/-	-291.793452501297	-34156.37075304985	45	0.05359477124183006	0.9111111111111111	0.20133481646273638
YBR202W	-1	-/-	-291.8305368423462	-34843.949525117874	45	0.05352480417754569	0.9111111111111111	0.20161290322580644
YLR077W	0	0/-	-291.969011425972	-53537.109457314014	180	0.05352480417754569	0.9111111111111111	0.20161290322580644
YML077W	-1	-/-	-292.12629890441895	-31093.062196731567	45	0.05345501955671447	0.9111111111111111	0.20189098998887653
YHR083W	-1	-/-	-292.14663529396057	-31775.01218509674	45	0.053385416666666664	0.9111111111111111	0.20216907675194662
YML060W	-1	-/-	-292.2411279678345	-35575.70798969269	45	0.053315994798439535	0.9111111111111111	0.20244716351501668
YCL011C	-1	-/-	-292.4271309375763	-32225.269289255142	45	0.053246753246753244	0.9111111111111111	0.20272525027808677
YJR144W	-1	-/-	-292.43684935569763	-32266.897698879242	45	0.05317769130998703	0.9111111111111111	0.20300333704115683
YKL117W	-1	-/-	-292.4518415927887	-30631.074862480164	45	0.05310880829015544	0.9111111111111111	0.20328142380422692
YOR098C	-1	-/-	-292.50893926620483	-29693.518741607666	45	0.05304010349288486	0.9111111111111111	0.203559510567297
YKR065C	-1	-/-	-292.52795600891113	-33285.674449920654	45	0.05297157622739018	0.9111111111111111	0.20383759733036708
YNL038W	-1	-/-	-292.56813764572144	-32601.982355833054	45	0.05290322580645161	0.9111111111111111	0.20411568409343714
YOR056C	-1	-/-	-292.5783038139343	-33920.980118751526	45	0.05283505154639175	0.9111111111111111	0.20439377085650723
YKL099C	-1	-/-	-292.6712441444397	-32861.28385090828	45	0.05276705276705277	0.9111111111111111	0.20467185761957732
YOL056W	0	0/-	-292.8426724076271	-57009.972100138664	180	0.05276705276705277	0.9111111111111111	0.20467185761957732
YPL078C	-1	-/-	-292.9275462627411	-28197.073743224144	45	0.05269922879177378	0.9111111111111111	0.20494994438264738
YPL245W	0	0/0	-292.9760884642601	-52292.80656903982	180	0.05269922879177378	0.9111111111111111	0.20494994438264738
YML081C-A	-1	-/-	-293.0225429534912	-30394.03501224518	45	0.05263157894736842	0.9111111111111111	0.20522803114571747
YBL007C	-1	-/-	-293.21571588516235	-29954.68446135521	45	0.052564102564102565	0.9111111111111111	0.20550611790878753
YIL005W	0	0/-	-293.30163234472275	-54873.59631294012	180	0.052564102564102565	0.9111111111111111	0.20550611790878753
YPL218W	-1	-/-	-293.4551696777344	-31970.662038087845	45	0.052496798975672214	0.9111111111111111	0.20578420467185762
YBR002C	-1	-/-	-293.4976918697357	-33344.25610232353	45	0.052429667519181586	0.9111111111111111	0.20606229143492769
YMR129W	-1	-/-	-293.49830961227417	-32344.971980571747	45	0.05236270753512133	0.9111111111111111	0.20634037819799778
YKR016W	0	0/-	-293.5934158563614	-54308.84408125281	180	0.05236270753512133	0.9111111111111111	0.20634037819799778
YOR205C	0	0/-	-293.63618302345276	-57496.45564132929	180	0.05236270753512133	0.9111111111111111	0.20634037819799778
YNR043W	-1	-/-	-293.9641492366791	-34018.19036889076	45	0.05229591836734694	0.9111111111111111	0.20661846496106787
YLR201C	-1	-/0	-294.03111696243286	-31197.391671538353	45	0.05222929936305733	0.9111111111111111	0.20689655172413793
YPL030W	0	0/-	-294.1442206501961	-52653.46447366476	180	0.05222929936305733	0.9111111111111111	0.20689655172413793
YGR192C	-1	-/-	-294.1677289009094	-29875.189649298787	45	0.05216284987277354	0.9111111111111111	0.20717463848720802
YLL041C	-1	-/-	-294.54466021060944	-32445.849569767714	45	0.052096569250317665	0.9111111111111111	0.20745272525027808
YCR035C	-1	-/-	-294.68747544288635	-31621.690893888474	45	0.05203045685279188	0.9111111111111111	0.20773081201334817
YPL032C	-1	-/-	-294.6880626678467	-34914.56829023361	45	0.051964512040557666	0.9111111111111111	0.20800889877641823
YOR204W	-1	-/+	-294.7474994659424	-31000.73890709877	45	0.05189873417721519	0.9111111111111111	0.20828698553948832
YLL001W	-1	-/-	-294.81787872314453	-33004.995641350746	45	0.051833122629582805	0.9111111111111111	0.20856507230255839
YHR215W	0	0/0	-294.8920804262161	-52622.714625388384	180	0.051833122629582805	0.9111111111111111	0.20856507230255839
YGL100W	-1	-/-	-295.09371423721313	-35050.273092746735	45	0.05176767676767677	0.9111111111111111	0.20884315906562848
YDL045W-A	0	0/-	-295.12153828144073	-57497.514419198036	180	0.05176767676767677	0.9111111111111111	0.20884315906562848
YJR068W	-1	-/-	-295.1508696079254	-32392.449842214584	45	0.05170239596469105	0.9111111111111111	0.20912124582869857
YJL178C	-1	-/-	-295.2059397697449	-35130.11336493492	45	0.05163727959697733	0.9111111111111111	0.20939933259176863
YMR183C	-1	-/-	-295.31184458732605	-30062.27678656578	45	0.05157232704402516	0.9111111111111111	0.20967741935483872
YGL201C	-1	-/-	-295.4546813964844	-34340.97233247757	45	0.05150753768844221	0.9111111111111111	0.20995550611790878
YGR183C	-1	-/-	-295.5771379470825	-32572.78953874111	45	0.05144291091593475	0.9111111111111111	0.21023359288097887
YER073W	-1	-/-	-295.76418352127075	-28705.168130159378	45	0.05137844611528822	0.9111111111111111	0.21051167964404893
YLR153C	-1	-/-	-295.7729389667511	-34566.139641970396	45	0.05131414267834793	0.9111111111111111	0.21078976640711902
YMR005W	-1	-/-	-295.98129987716675	-33885.38696312904	45	0.05125	0.9111111111111111	0.2110678531701891
YNL068C	-1	-/-	-295.9847688674927	-31387.04941678047	45	0.05118601747815231	0.9111111111111111	0.21134593993325917
YDL189W	0	0/0	-296.18085074424744	-51759.569506049156	180	0.05118601747815231	0.9111111111111111	0.21134593993325917
YHL013C	0	0/-	-296.1872736811638	-56950.687572300434	180	0.05118601747815231	0.9111111111111111	0.21134593993325917
YGL206C	-1	-/-	-296.30591201782227	-29863.684945106506	45	0.05112219451371571	0.9111111111111111	0.21162402669632926
YDR189W	-1	-/-	-296.3152754306793	-30572.906545877457	45	0.05105853051058531	0.9111111111111111	0.21190211345939933
YER058W	0	0/-	-296.4148292541504	-55238.23571628332	180	0.05105853051058531	0.9111111111111111	0.21190211345939933
YML010W	-1	-/-	-296.455979347229	-33948.70288658142	45	0.05099502487562189	0.9111111111111111	0.21218020022246942
YLR272C	-1	-/-	-296.48843812942505	-35652.80355334282	45	0.05093167701863354	0.9111111111111111	0.21245828698553948
YPR124W	-1	-/-	-296.5153331756592	-35448.91366815567	45	0.05086848635235732	0.9111111111111111	0.21273637374860957
YBR162C	-1	-/0	-296.6933135986328	-32332.888719797134	45	0.05080545229244114	0.9111111111111111	0.21301446051167963
YEL015W	-1	-/-	-296.7048921585083	-32964.04723715782	45	0.050742574257425746	0.9111111111111111	0.21329254727474972
YOL115W	-1	-/-	-296.7049388885498	-37076.28589677811	45	0.05067985166872682	0.9111111111111111	0.2135706340378198
YPL246C	0	0/0	-296.73939883708954	-53534.567644789815	180	0.05067985166872682	0.9111111111111111	0.2135706340378198
YER170W	0	0/-	-296.74026745557785	-58017.1516071856	180	0.05067985166872682	0.9111111111111111	0.2135706340378198
YBR092C	-1	-/-	-296.92329359054565	-32306.06484913826	45	0.050617283950617285	0.9111111111111111	0.21384872080088987
YJR091C	-1	-/-	-296.9794328212738	-29971.475012779236	45	0.05055487053020962	0.9111111111111111	0.21412680756395996
YNL316C	0	0/0	-297.07228922843933	-54394.46681523323	180	0.05055487053020962	0.9111111111111111	0.21412680756395996
YMR006C	-1	-/-	-297.09652972221375	-31201.555111646652	45	0.050492610837438424	0.9111111111111111	0.21440489432703003
YNL287W	-1	-/-	-297.254695892334	-30548.834433317184	45	0.05043050430504305	0.9111111111111111	0.21468298109010012
YFR033C	-1	-/-	-297.25473737716675	-31651.167740345	45	0.05036855036855037	0.9111111111111111	0.21496106785317018
YLR243W	0	0/-	-297.32542061805725	-50848.01239031553	180	0.05036855036855037	0.9111111111111111	0.21496106785317018
YKL067W	0	0/-	-297.3532595038414	-50112.16625801101	180	0.05036855036855037	0.9111111111111111	0.21496106785317018
YCR047C	-1	-/-	-297.5055317878723	-31524.310885190964	45	0.05030674846625767	0.9111111111111111	0.21523915461624027
YNL268W	-1	-/-	-297.5220730304718	-32004.337161064148	45	0.05024509803921569	0.9111111111111111	0.21551724137931033
YOR287C	-1	-/-	-297.7914047241211	-29457.936571121216	45	0.05018359853121175	0.9111111111111111	0.21579532814238042
YPL179W	-1	-/-	-297.81787109375	-29473.39558649063	45	0.05012224938875306	0.9111111111111111	0.2160734149054505
YGL211W	-1	-/-	-297.99053716659546	-30329.474746465683	45	0.050061050061050064	0.9111111111111111	0.21635150166852057
YMR285C	-1	-/-	-298.11927223205566	-32777.32326936722	45	0.05	0.9111111111111111	0.21662958843159066
YKL186C	-1	-/-	-298.33897399902344	-29917.44098353386	45	0.049939098660170524	0.9111111111111111	0.21690767519466073
YBR044C	0	0/-	-298.43269592523575	-52668.19875237346	180	0.049939098660170524	0.9111111111111111	0.21690767519466073
YLR342W	-1	-/-	-298.49001693725586	-28439.20539677143	45	0.049878345498783457	0.9111111111111111	0.21718576195773082
YFL001W	0	0/-	-298.49891406297684	-55096.1720623374	180	0.049878345498783457	0.9111111111111111	0.21718576195773082
YBR243C	-1	-/-	-298.5589213371277	-31008.858144521713	45	0.04981773997569866	0.9111111111111111	0.21746384872080088
YER151C	-1	-/-	-298.63471937179565	-30852.207936763763	45	0.04975728155339806	0.9111111111111111	0.21774193548387097
YJL143W	-1	-/-	-298.71838903427124	-31586.965774297714	45	0.0496969696969697	0.9111111111111111	0.21802002224694106
YOR342C	0	0/0	-298.8793065547943	-51782.9378798604	180	0.0496969696969697	0.9111111111111111	0.21802002224694106
YOR143C	-1	-/-	-298.96953320503235	-31092.84264421463	45	0.04963680387409201	0.9111111111111111	0.21829810901001112
YIL096C	0	0/-	-299.13590133190155	-52567.41487580538	180	0.04963680387409201	0.9111111111111111	0.21829810901001112
YEL013W	-1	-/-	-299.19416522979736	-31504.792404413223	45	0.049576783555018135	0.9111111111111111	0.2185761957730812
YER072W	-1	-/-	-299.2172451019287	-31300.60428249836	45	0.049516908212560384	0.9111111111111111	0.21885428253615127
YKR028W	-1	-/-	-299.6805248260498	-33604.45604586601	45	0.04945717732207479	0.9111111111111111	0.21913236929922136
YDL074C	-1	-/-	-299.8673527240753	-35728.28763437271	45	0.04939759036144578	0.9111111111111111	0.21941045606229143
YFR005C	-1	-/-	-299.87952947616577	-33361.852214336395	45	0.049338146811071	0.9111111111111111	0.21968854282536152
YPL262W	-1	-/-	-299.95885825157166	-29791.105660557747	45	0.04927884615384615	0.9111111111111111	0.21996662958843158
YGR218W	-1	-/-	-300.1053857803345	-30992.825158834457	45	0.04921968787515006	0.9111111111111111	0.22024471635150167
YPR133W-A	-1	-/-	-300.1374018192291	-33447.09445858002	45	0.049160671462829736	0.9111111111111111	0.22052280311457176
YGL172W	-1	-/-	-300.18242931365967	-32466.42467737198	45	0.04910179640718563	0.9111111111111111	0.22080088987764182
YLR336C	0	0/-	-300.20878261327744	-55662.320370435715	180	0.04910179640718563	0.9111111111111111	0.22080088987764182
YKL155C	0	0/-	-300.39320665597916	-56712.31480333209	180	0.04910179640718563	0.9111111111111111	0.22080088987764182
YML120C	-1	-/-	-300.4294009208679	-33668.89395201206	45	0.04904306220095694	0.9111111111111111	0.2210789766407119
YGR260W	0	0/-	-300.51682406663895	-51945.4352504611	180	0.04904306220095694	0.9111111111111111	0.2210789766407119
YDL226C	-1	-/-	-300.65069103240967	-30370.853784799576	45	0.04898446833930705	0.9111111111111111	0.22135706340378197
YNL149C	-1	-/0	-300.6911778450012	-34443.420444726944	45	0.04892601431980907	0.9111111111111111	0.22163515016685206
YBR080C	-1	-/-	-300.7657551765442	-32065.60187149048	45	0.04886769964243146	0.9111111111111111	0.22191323692992213
YJL130C	0	0/-	-300.8041298985481	-50180.861195385456	180	0.04886769964243146	0.9111111111111111	0.22191323692992213
YLR039C	-1	-/-	-301.2345931529999	-35072.47313451767	45	0.04880952380952381	0.9111111111111111	0.22219132369299222
YEL027W	-1	-/-	-301.26112151145935	-28962.35301589966	45	0.04875148632580262	0.9111111111111111	0.22246941045606228
YGL155W	-1	-/0	-301.29026556015015	-32471.92948436737	45	0.048693586698337295	0.9111111111111111	0.22274749721913237
YAL007C	-1	-/-	-301.3346269130707	-32504.24813723564	45	0.04863582443653618	0.9111111111111111	0.22302558398220246
YML028W	-1	-/-	-301.3894100189209	-28961.97153568268	45	0.0485781990521327	0.9111111111111111	0.22330367074527252
YPR048W	0	0/-	-301.46757984161377	-54327.09154456854	180	0.0485781990521327	0.9111111111111111	0.22330367074527252
YDR510W	0	0/-	-301.47019785642624	-53782.69974899292	180	0.0485781990521327	0.9111111111111111	0.22330367074527252
YIL009W	-1	-/-	-301.64290618896484	-32235.54711818695	45	0.0485207100591716	0.9111111111111111	0.2235817575083426
YGL050W	0	0/-	-301.7773806452751	-55612.621184170246	180	0.0485207100591716	0.9111111111111111	0.2235817575083426
YNL274C	-1	-/-	-301.7883372306824	-32532.32619380951	45	0.04846335697399527	0.9111111111111111	0.22385984427141267
YLR020C	-1	-/-	-301.80021238327026	-30562.09902715683	45	0.048406139315230225	0.9111111111111111	0.22413793103448276
YOR184W	0	0/-	-301.9043100476265	-49629.72586125322	180	0.048406139315230225	0.9111111111111111	0.22413793103448276
YML043C	-1	-/-	-301.921085357666	-34999.159430742264	45	0.04834905660377359	0.9111111111111111	0.22441601779755282
YLR382C	-1	-/-	-302.22605419158936	-35647.623133182526	45	0.048292108362779744	0.9111111111111111	0.22469410456062291
YML019W	-1	-/-	-302.49268770217896	-31354.179090738297	45	0.04823529411764706	0.9111111111111111	0.224972191323693
YMR205C	0	0/-	-302.49658155441284	-49407.58195620775	180	0.04823529411764706	0.9111111111111111	0.224972191323693
YMR083W	-1	-/0	-302.53987216949463	-30486.2975358814	45	0.0481786133960047	0.9111111111111111	0.22525027808676307
YER023W	0	0/0	-302.6200751066208	-52563.64473067224	180	0.0481786133960047	0.9111111111111111	0.22525027808676307
YIL129C	-1	-/-	-302.84264302253723	-31567.839217185974	45	0.04812206572769953	0.9111111111111111	0.22552836484983316
YGL115W	-1	-/-	-302.92213010787964	-31229.40552186966	45	0.04806565064478312	0.9111111111111111	0.22580645161290322
YDR079W	-1	-/-	-303.23628425598145	-33530.12733435631	45	0.04800936768149883	0.9111111111111111	0.2260845383759733
YOR370C	0	0/-	-303.2563669681549	-52816.05789387226	180	0.04800936768149883	0.9111111111111111	0.2260845383759733
YOR074C	-1	-/-	-303.30161571502686	-33162.25054311752	45	0.047953216374269005	0.9111111111111111	0.22636262513904337
YER107C	-1	-/-	-303.313108921051	-33095.1944065094	45	0.04789719626168224	0.9111111111111111	0.22664071190211346
YPR114W	0	0/0	-303.573215007782	-51768.89939749241	180	0.04789719626168224	0.9111111111111111	0.22664071190211346
YBR140C	0	0/-	-303.63058733940125	-54429.65632557869	180	0.04789719626168224	0.9111111111111111	0.22664071190211346
YER099C	0	0/-	-303.63257563114166	-50924.23744106293	180	0.04789719626168224	0.9111111111111111	0.22664071190211346
YMR152W	0	0/0	-303.638738155365	-51629.16200757027	180	0.04789719626168224	0.9111111111111111	0.22664071190211346
YOR027W	-1	-/-	-303.66326880455017	-30113.315754890442	45	0.047841306884480746	0.9111111111111111	0.22691879866518352
YHR109W	0	0/-	-303.66399961709976	-57098.99014997482	180	0.047841306884480746	0.9111111111111111	0.22691879866518352
YDR462W	0	0/-	-303.6918753385544	-56149.06608393788	180	0.047841306884480746	0.9111111111111111	0.22691879866518352
YKL106W	0	0/0	-303.8520621061325	-50695.859350921586	180	0.047841306884480746	0.9111111111111111	0.22691879866518352
YER177W	-1	-/-	-303.85469031333923	-29966.30360031128	45	0.047785547785547784	0.9111111111111111	0.22719688542825361
YNL180C	0	0/-	-303.90209925174713	-52246.61737552285	180	0.047785547785547784	0.9111111111111111	0.22719688542825361
YDR031W	0	0/-	-304.04758137464523	-54145.905663102865	180	0.047785547785547784	0.9111111111111111	0.22719688542825361
YHR187W	-1	-/-	-304.069340467453	-32658.90801668167	45	0.047729918509895226	0.9111111111111111	0.2274749721913237
YNR045W	0	0/-	-304.2427543103695	-56750.43004441261	180	0.047729918509895226	0.9111111111111111	0.2274749721913237
YBL037W	0	0/-	-304.30943417549133	-54917.62745279074	180	0.047729918509895226	0.9111111111111111	0.2274749721913237
YDR085C	-1	-/-	-304.32519817352295	-31844.0604326725	45	0.047674418604651166	0.9111111111111111	0.22775305895439377
YGR222W	-1	-/-	-304.3690230846405	-33126.50894641876	45	0.047619047619047616	0.9111111111111111	0.22803114571746386
YFL016C	-1	-/-	-304.47419714927673	-32553.28767466545	45	0.04756380510440835	0.9111111111111111	0.22830923248053392
YGL062W	-1	-/-	-304.4825303554535	-30030.69324350357	45	0.047508690614136734	0.9111111111111111	0.228587319243604
YFL017W-A	-1	-/-	-304.51895666122437	-31451.802597522736	45	0.047453703703703706	0.9111111111111111	0.22886540600667407
YDR155C	0	0/-	-304.6450901031494	-51857.79183100164	180	0.047453703703703706	0.9111111111111111	0.22886540600667407
YKR038C	-1	-/-	-304.72998666763306	-30400.440983772278	45	0.047398843930635835	0.9111111111111111	0.22914349276974416
YOR359W	-1	-/-	-304.8097939491272	-30966.872083187103	45	0.04734411085450346	0.9111111111111111	0.22942157953281425
YGR065C	0	0/-	-304.8534857034683	-53691.33961200714	180	0.04734411085450346	0.9111111111111111	0.22942157953281425
YJL054W	-1	-/-	-305.1492009162903	-33636.098866701126	45	0.04728950403690888	0.9111111111111111	0.2296996662958843
YMR266W	-1	-/-	-305.1560730934143	-29412.669217824936	45	0.04723502304147465	0.9111111111111111	0.2299777530589544
YNL010W	0	0/0	-305.1578189730644	-50288.085973501205	180	0.04723502304147465	0.9111111111111111	0.2299777530589544
YNL166C	-1	-/-	-305.3577666282654	-36259.03775691986	45	0.047180667433831994	0.9111111111111111	0.23025583982202447
YJL167W	-1	-/-	-305.35784912109375	-35532.7317135334	45	0.047126436781609195	0.9111111111111111	0.23053392658509456
YER087C-A	-1	-/-	-305.6265640258789	-30056.11333465576	45	0.04707233065442021	0.9111111111111111	0.23081201334816462
YPL177C	-1	-/-	-305.74043345451355	-29230.769183158875	45	0.047018348623853214	0.9111111111111111	0.2310901001112347
YNR033W	-1	-/-	-305.8524098396301	-33863.99092340469	45	0.046964490263459335	0.9111111111111111	0.23136818687430477
YJR042W	-1	-/-	-305.86620903015137	-31837.969294548035	45	0.04691075514874142	0.9111111111111111	0.23164627363737486
YNL124W	0	0/-	-305.906316280365	-51645.83488231897	180	0.04691075514874142	0.9111111111111111	0.23164627363737486
YGR030C	-1	-/-	-306.00009632110596	-32813.80245923996	45	0.046857142857142854	0.9111111111111111	0.23192436040044495
YNL199C	-1	-/-	-306.16866970062256	-31894.930279254913	45	0.04680365296803653	0.9111111111111111	0.232202447163515
YBR052C	0	0/0	-306.1800080537796	-51679.963424153626	180	0.04680365296803653	0.9111111111111111	0.232202447163515
YIL145C	0	0/-	-306.2169932126999	-49835.401051312685	180	0.04680365296803653	0.9111111111111111	0.232202447163515
YHR094C	-1	-/-	-306.3708643913269	-29440.021224975586	45	0.046750285062713795	0.9111111111111111	0.2324805339265851
YNL220W	-1	-/-	-306.4840475320816	-31392.743761092424	45	0.04669703872437358	0.9111111111111111	0.23275862068965517
YNL313C	-1	-/-	-306.5017228126526	-30897.801117420197	45	0.04664391353811149	0.9111111111111111	0.23303670745272526
YDR214W	-1	-/-	-306.6185665130615	-28374.171434640884	45	0.04659090909090909	0.9111111111111111	0.23331479421579532
YKL113C	-1	-/-	-306.66075134277344	-35192.738345623016	45	0.046538024971623154	0.9111111111111111	0.2335928809788654
YML067C	-1	-/-	-306.7566680908203	-30988.0534119606	45	0.046485260770975055	0.9111111111111111	0.23387096774193547
YDR477W	-1	-/-	-306.8741829395294	-35036.64625430107	45	0.0464326160815402	0.9111111111111111	0.23414905450500556
YAL030W	-1	-/-	-306.8949730396271	-31397.136208295822	45	0.04638009049773756	0.9111111111111111	0.23442714126807565
YJR133W	0	0/-	-306.9037276506424	-53149.77260991931	180	0.04638009049773756	0.9111111111111111	0.23442714126807565
YHR088W	-1	-/-	-307.1423568725586	-32814.16429543495	45	0.04632768361581921	0.9111111111111111	0.2347052280311457
YKR079C	-1	-/-	-307.2596826553345	-36092.333360672	45	0.046275395033860044	0.9111111111111111	0.2349833147942158
YCR067C	-1	-/-	-307.2690978050232	-32997.530287742615	45	0.046223224351747465	0.9111111111111111	0.23526140155728587
YJR118C	-1	-/-	-307.342591047287	-32681.945957183838	45	0.04617117117117117	0.9111111111111111	0.23553948832035596
YPR181C	-1	-/-	-307.37883710861206	-34174.59685963392	45	0.04611923509561305	0.9111111111111111	0.23581757508342602
YNL055C	-1	-/-	-307.3992004394531	-26189.867129921913	45	0.046067415730337076	0.9111111111111111	0.2360956618464961
YGL173C	-1	-/-	-307.40063667297363	-33262.279628276825	45	0.04601571268237935	0.9111111111111111	0.2363737486095662
YER171W	-1	-/-	-307.44565439224243	-32221.224339962006	45	0.04596412556053812	0.9111111111111111	0.23665183537263626
YKL068W	-1	-/-	-307.4854073524475	-31248.66693854332	45	0.04591265397536394	0.9111111111111111	0.23692992213570635
YAR002C-A	-1	-/-	-307.59782695770264	-30599.100291967392	45	0.04586129753914989	0.9111111111111111	0.2372080088987764
YEL001C	0	0/0	-307.6239930987358	-55891.384597182274	180	0.04586129753914989	0.9111111111111111	0.2372080088987764
YML123C	-1	-/-	-307.72217750549316	-29092.25684630871	45	0.04581005586592179	0.9111111111111111	0.2374860956618465
YIL137C	0	0/-	-307.7337566912174	-56184.60927978158	180	0.04581005586592179	0.9111111111111111	0.2374860956618465
YBR055C	-1	-/-	-308.0908646583557	-33738.54781341553	45	0.04575892857142857	0.9111111111111111	0.23776418242491656
YDL063C	0	0/-	-308.12502884864807	-52352.59153807163	180	0.04575892857142857	0.9111111111111111	0.23776418242491656
YGL220W	0	0/-	-308.13220220804214	-51710.44841361046	180	0.04575892857142857	0.9111111111111111	0.23776418242491656
YJL087C	-1	-/-	-308.15487337112427	-35719.665222883224	45	0.045707915273132664	0.9111111111111111	0.23804226918798665
YPL106C	-1	-/-	-308.18093061447144	-31349.252043247223	45	0.045657015590200446	0.9111111111111111	0.23832035595105672
YLR200W	-1	-/-	-308.18723249435425	-32913.10310935974	45	0.04560622914349277	0.9111111111111111	0.2385984427141268
YOR217W	-1	-/-	-308.19123697280884	-32930.51751112938	45	0.04555555555555556	0.9111111111111111	0.2388765294771969
YKL016C	-1	-/-	-308.3265459537506	-31653.856449842453	45	0.04550499445061043	0.9111111111111111	0.23915461624026696
YGL187C	-1	-/-	-308.331205368042	-33342.57275056839	45	0.045454545454545456	0.9111111111111111	0.23943270300333705
YKL183W	0	0/-	-308.3501049876213	-52739.069797337055	180	0.045454545454545456	0.9111111111111111	0.23943270300333705
YDL019C	-1	-/-	-308.3739709854126	-32230.284623146057	45	0.04540420819490587	0.9111111111111111	0.2397107897664071
YLR262C-A	0	0/-	-308.37935358285904	-53248.27383548021	180	0.04540420819490587	0.9111111111111111	0.2397107897664071
YDR342C	-1	-/-	-308.4472407102585	-34990.18734997511	45	0.04535398230088496	0.9111111111111111	0.2399888765294772
YJL066C	0	0/0	-308.49469274282455	-51826.3659619391	180	0.04535398230088496	0.9111111111111111	0.2399888765294772
YLR058C	0	0/-	-308.7587632536888	-49902.93161481619	180	0.04535398230088496	0.9111111111111111	0.2399888765294772
YPL234C	-1	-/-	-308.88394355773926	-29239.049501895905	45	0.045303867403314914	0.9111111111111111	0.24026696329254726
YLR310C	-1	-/-	-308.89511728286743	-33225.97604107857	45	0.04525386313465784	0.9111111111111111	0.24054505005561735
YIL030C	-1	-/-	-308.9692735671997	-32936.01599025726	45	0.04520396912899669	0.9111111111111111	0.24082313681868742
YGL077C	0	0/-	-308.98456275463104	-52457.59412494302	180	0.04520396912899669	0.9111111111111111	0.24082313681868742
YBR112C	-1	-/-	-309.13072395324707	-31443.38050174713	45	0.04515418502202643	0.9111111111111111	0.2411012235817575
YLL048C	0	0/-	-309.2422044277191	-52535.861342832446	180	0.04515418502202643	0.9111111111111111	0.2411012235817575
YNL083W	0	0/-	-309.34243673086166	-58407.12354928255	180	0.04515418502202643	0.9111111111111111	0.2411012235817575
YOR160W	-1	-/-	-309.3770673274994	-32192.36561012268	45	0.045104510451045104	0.9111111111111111	0.2413793103448276
YGL122C	-1	-/-	-309.44585609436035	-31634.235445022583	45	0.045054945054945054	0.9111111111111111	0.24165739710789766
YBR245C	-1	-/-	-309.4669463634491	-33946.15717935562	45	0.04500548847420417	0.9111111111111111	0.24193548387096775
YMR301C	-1	-/-	-309.47032380104065	-32746.24274802208	45	0.044956140350877194	0.9111111111111111	0.2422135706340378
YDL178W	-1	-/-	-309.6063823699951	-33990.61057782173	45	0.044906900328587074	0.9111111111111111	0.2424916573971079
YOL149W	-1	-/-	-309.6516900062561	-34012.538278102875	45	0.044857768052516414	0.9111111111111111	0.24276974416017796
YIL050W	0	0/-	-309.89598137140274	-54451.290810763836	180	0.044857768052516414	0.9111111111111111	0.24276974416017796
YLR018C	0	0/-	-310.38712924718857	-54229.85349482298	180	0.044857768052516414	0.9111111111111111	0.24276974416017796
YIL019W	-1	-/-	-310.419855594635	-34289.12556409836	45	0.04480874316939891	0.9111111111111111	0.24304783092324805
YMR321C	0	0/0	-310.7664985060692	-49903.18625381589	180	0.04480874316939891	0.9111111111111111	0.24304783092324805
YKL164C	0	0/-	-310.8299386501312	-51621.78860515356	180	0.04480874316939891	0.9111111111111111	0.24304783092324805
YNR027W	-1	-/-	-310.9645404815674	-31748.66770219803	45	0.04475982532751092	0.9111111111111111	0.24332591768631814
YNR001C	-1	-/-	-311.00416827201843	-32081.84388399124	45	0.04471101417666303	0.9111111111111111	0.2436040044493882
YCL009C	0	0/0	-311.0492322444916	-48900.33125811815	180	0.04471101417666303	0.9111111111111111	0.2436040044493882
YIL127C	0	0/0	-311.0738203525543	-52996.091135144234	180	0.04471101417666303	0.9111111111111111	0.2436040044493882
YGL056C	0	0/-	-311.08990013599396	-52512.90611624718	180	0.04471101417666303	0.9111111111111111	0.2436040044493882
YLR105C	-1	-/-	-311.10619497299194	-33085.85378074646	45	0.044662309368191724	0.9111111111111111	0.2438820912124583
YIL033C	-1	-/-	-311.29424953460693	-29851.673434212804	45	0.04461371055495103	0.9111111111111111	0.24416017797552836
YJL098W	-1	-/-	-311.2974419593811	-33904.23662042618	45	0.04456521739130435	0.9111111111111111	0.24443826473859845
YGL200C	-1	-/-	-311.3102922439575	-31325.467895507812	45	0.04451682953311618	0.9111111111111111	0.2447163515016685
YBR003W	0	0/-	-311.33287531137466	-55730.94069647789	180	0.04451682953311618	0.9111111111111111	0.2447163515016685
YCR012W	-1	-/-	-311.3343086242676	-31104.818318724632	45	0.044468546637744036	0.9111111111111111	0.2449944382647386
YAL060W	0	0/0	-311.3446954488754	-51663.27978768945	180	0.044468546637744036	0.9111111111111111	0.2449944382647386
YPR133C	-1	-/-	-311.3781862258911	-33607.89951920509	45	0.044420368364030335	0.9111111111111111	0.24527252502780866
YGR181W	-1	-/-	-311.44533014297485	-35090.39319944382	45	0.044372294372294376	0.9111111111111111	0.24555061179087875
YCR052W	-1	-/-	-311.4852623939514	-32380.845817565918	45	0.04432432432432432	0.9111111111111111	0.24582869855394884
YBR074W	0	0/0	-311.5694046616554	-57544.97339826822	180	0.04432432432432432	0.9111111111111111	0.24582869855394884
YER019C-A	-1	-/-	-311.59064197540283	-29599.73471069336	45	0.04427645788336933	0.9111111111111111	0.2461067853170189
YHR117W	0	0/-	-311.59072852134705	-55918.789945065975	180	0.04427645788336933	0.9111111111111111	0.2461067853170189
YMR310C	0	0/0	-311.98497450351715	-52360.711048424244	180	0.04427645788336933	0.9111111111111111	0.2461067853170189
YKR043C	0	0/0	-312.10929292440414	-51746.10856604576	180	0.04427645788336933	0.9111111111111111	0.2461067853170189
YER026C	-1	-/-	-312.1241340637207	-32919.5142288208	45	0.04422869471413161	0.9111111111111111	0.246384872080089
YNR021W	0	0/-	-312.13981437683105	-52584.22089189291	180	0.04422869471413161	0.9111111111111111	0.246384872080089
YIL125W	-1	-/-	-312.28296971321106	-31932.995064258575	45	0.04418103448275862	0.9111111111111111	0.24666295884315906
YMR002W	0	0/-	-312.29012390971184	-55489.04159848392	180	0.04418103448275862	0.9111111111111111	0.24666295884315906
YJL034W	-1	-/-	-312.3080184459686	-31082.165494203568	45	0.04413347685683531	0.9111111111111111	0.24694104560622915
YIL134W	0	0/-	-312.3172988295555	-59349.5142031908	180	0.04413347685683531	0.9111111111111111	0.24694104560622915
YKL028W	-1	-/-	-312.3295216560364	-32590.46366930008	45	0.04408602150537634	0.9111111111111111	0.2472191323692992
YBR261C	0	0/-	-312.35670804977417	-52160.49870893359	180	0.04408602150537634	0.9111111111111111	0.2472191323692992
YBR198C	-1	-/-	-312.47641944885254	-36680.134773254395	45	0.04403866809881848	0.9111111111111111	0.2474972191323693
YJR104C	-1	-/-	-312.8361563682556	-30965.422820687294	45	0.043991416309012876	0.9111111111111111	0.2477753058954394
YER105C	-1	-/-	-313.040864944458	-30334.06278347969	45	0.04394426580921758	0.9111111111111111	0.24805339265850945
YDL198C	-1	-/-	-313.140465259552	-29737.392172574997	45	0.043897216274089934	0.9111111111111111	0.24833147942157954
YNL022C	0	0/-	-313.1618757247925	-52118.64668881893	180	0.043897216274089934	0.9111111111111111	0.24833147942157954
YPR082C	-1	-/-	-313.17546033859253	-32158.80357146263	45	0.04385026737967915	0.9111111111111111	0.2486095661846496
YCR093W	-1	-/-	-313.2455163002014	-32900.71724200249	45	0.0438034188034188	0.9111111111111111	0.2488876529477197
YJL060W	-1	-/-	-313.25639057159424	-32730.48986005783	45	0.04375667022411953	0.9111111111111111	0.24916573971078976
YGL137W	-1	-/-	-313.2662892341614	-31132.48281431198	45	0.04371002132196162	0.9111111111111111	0.24944382647385985
YDL088C	-1	-/-	-313.26763105392456	-32465.22115278244	45	0.043663471778487756	0.9111111111111111	0.2497219132369299
YDR436W	-1	-/-	-313.3980059623718	-35246.20557641983	45	0.043617021276595745	0.9111111111111111	0.25
YIL085C	-1	-/-	-313.4143691062927	-32689.3359375	45	0.04357066950053135	0.9111111111111111	0.25027808676307006
YER178W	-1	-/-	-313.4396650791168	-30073.44137263298	45	0.0435244161358811	0.9111111111111111	0.2505561735261402
YDL140C	-1	-/-	-313.45526695251465	-30023.338894605637	45	0.043478260869565216	0.9111111111111111	0.25083426028921024
YBR094W	0	0/0	-313.4637615084648	-55620.15862393379	180	0.043478260869565216	0.9111111111111111	0.25083426028921024
YER112W	-1	-/-	-313.54815316200256	-31992.1483232975	45	0.04343220338983051	0.9111111111111111	0.2511123470522803
YOR197W	0	0/-	-313.81144589185715	-52394.69653856754	180	0.04343220338983051	0.9111111111111111	0.2511123470522803
YML023C	-1	-/-	-313.97926664352417	-33010.98098731041	45	0.04338624338624339	0.9111111111111111	0.25139043381535037
YHR039C	-1	-/-	-314.01919293403625	-32873.06667518616	45	0.04334038054968287	0.9111111111111111	0.2516685205784205
YJR043C	-1	-/-	-314.1715865135193	-33168.76317381859	45	0.04329461457233368	0.9111111111111111	0.25194660734149055
YNL037C	-1	-/-	-314.17739844322205	-35121.23098397255	45	0.043248945147679324	0.9111111111111111	0.2522246941045606
YDR224C	-1	-/-	-314.35380601882935	-31869.542336940765	45	0.04320337197049526	0.9111111111111111	0.2525027808676307
YGL139W	0	0/-	-314.484080016613	-53610.32555729151	180	0.04320337197049526	0.9111111111111111	0.2525027808676307
YDR071C	-1	-/-	-314.6520218849182	-30112.014754772186	45	0.0431578947368421	0.9111111111111111	0.2527808676307008
YML012W	-1	-/-	-314.9856700897217	-30746.318747758865	45	0.04311251314405889	0.9111111111111111	0.25305895439377085
YNL099C	-1	-/-	-315.0420994758606	-33092.65262031555	45	0.0430672268907563	0.9111111111111111	0.2533370411568409
YGR062C	0	0/-	-315.0494711995125	-55427.26444685459	180	0.0430672268907563	0.9111111111111111	0.2533370411568409
YGR241C	-1	-/-	-315.1128439903259	-33821.035302877426	45	0.04302203567681007	0.9111111111111111	0.25361512791991103
YNL243W	-1	-/-	-315.22352623939514	-32852.83811402321	45	0.0429769392033543	0.9111111111111111	0.2538932146829811
YJR067C	0	0/-	-315.2546422481537	-54645.798391103745	180	0.0429769392033543	0.9111111111111111	0.2538932146829811
YGL119W	-1	-/0	-315.267968416214	-31931.193324804306	45	0.04293193717277487	0.9111111111111111	0.25417130144605116
YML008C	-1	-/-	-315.33262515068054	-34938.258005023	45	0.04288702928870293	0.9111111111111111	0.2544493882091212
YDR167W	-1	-/-	-315.38289642333984	-31139.4113612175	45	0.042842215256008356	0.9111111111111111	0.25472747497219134
YMR259C	0	0/-	-315.42390847206116	-53444.39499205351	180	0.042842215256008356	0.9111111111111111	0.25472747497219134
YOR125C	0	0/0	-315.4742154479027	-52450.39175641537	180	0.042842215256008356	0.9111111111111111	0.25472747497219134
YNL135C	-1	-/-	-315.52729845046997	-28843.82873928547	45	0.04279749478079332	0.9111111111111111	0.2550055617352614
YPR035W	0	0/0	-315.5396558046341	-47368.5210750252	180	0.04279749478079332	0.9111111111111111	0.2550055617352614
YML035C	0	0/-	-315.54334634542465	-54654.529656767845	180	0.04279749478079332	0.9111111111111111	0.2550055617352614
YPR020W	-1	-/-	-315.56637048721313	-35713.336525440216	45	0.04275286757038582	0.9111111111111111	0.25528364849833146
YBR058C-A	-1	-/-	-315.5871481895447	-29818.85573196411	45	0.042708333333333334	0.9111111111111111	0.2555617352614016
YBR042C	-1	-/-	-315.66379737854004	-30999.30771422386	45	0.04266389177939646	0.9111111111111111	0.25583982202447164
YCR016W	0	0/0	-315.68262457847595	-54289.031559705734	180	0.04266389177939646	0.9111111111111111	0.25583982202447164
YDL219W	0	0/0	-315.802591919899	-54185.50580596924	180	0.04266389177939646	0.9111111111111111	0.25583982202447164
YOR079C	-1	-/-	-315.81178855895996	-31306.69109225273	45	0.04261954261954262	0.9111111111111111	0.2561179087875417
YHR092C	-1	-/-	-315.81811809539795	-32019.570294246078	45	0.04257528556593977	0.9111111111111111	0.25639599555061177
YMR282C	0	0/-	-315.8938906788826	-58747.09558880329	180	0.04257528556593977	0.9111111111111111	0.25639599555061177
YNR024W	0	0/-	-315.9554573893547	-55432.653162539005	180	0.04257528556593977	0.9111111111111111	0.25639599555061177
YJL081C	-1	-/-	-316.01593685150146	-33957.79915499687	45	0.04253112033195021	0.9111111111111111	0.2566740823136819
YLR430W	-1	-/-	-316.0243272781372	-31364.424812078476	45	0.04248704663212435	0.9111111111111111	0.25695216907675195
YLR195C	-1	-/-	-316.22566962242126	-31691.041667461395	45	0.042443064182194616	0.9111111111111111	0.257230255839822
YBR248C	0	0/0	-316.36585199832916	-48077.723964214325	180	0.042443064182194616	0.9111111111111111	0.257230255839822
YEL017C-A	-1	-/0	-316.3975760936737	-31561.091455221176	45	0.04239917269906929	0.9111111111111111	0.2575083426028921
YKL130C	-1	-/-	-316.41176438331604	-37826.738688230515	45	0.042355371900826444	0.9111111111111111	0.2577864293659622
YGR055W	-1	-/-	-316.5410566329956	-31829.17302918434	45	0.04231166150670795	0.9111111111111111	0.25806451612903225
YMR043W	-1	-/-	-316.63219809532166	-32451.6299097538	45	0.042268041237113405	0.9111111111111111	0.2583426028921023
YGL101W	0	0/-	-316.65542697906494	-53765.55804985762	180	0.042268041237113405	0.9111111111111111	0.2583426028921023
YDL185W	-1	-/-	-316.7105460166931	-27195.385861873627	45	0.042224510813594233	0.9111111111111111	0.25862068965517243
YCL040W	-1	-/-	-316.7839798927307	-30386.18091249466	45	0.04218106995884774	0.9111111111111111	0.2588987764182425
YDR511W	-1	-/-	-316.82564783096313	-34526.61667966843	45	0.0421377183967112	0.9111111111111111	0.25917686318131256
YLR262C	-1	-/-	-316.8882188796997	-31105.662379026413	45	0.04209445585215606	0.9111111111111111	0.2594549499443827
YGR248W	-1	-/0	-317.08748507499695	-33131.304332733154	45	0.04205128205128205	0.9111111111111111	0.25973303670745274
YPR051W	-1	-/-	-317.19993782043457	-31636.153906345367	45	0.042008196721311473	0.9111111111111111	0.2600111234705228
YKL006C-A	-1	-/-	-317.20845890045166	-33057.681832551956	45	0.04196519959058342	0.9111111111111111	0.26028921023359286
YOL126C	-1	-/-	-317.22163343429565	-31566.997811317444	45	0.041922290388548056	0.9111111111111111	0.260567296996663
YCR043C	0	0/0	-317.24843990802765	-53161.21830588579	180	0.041922290388548056	0.9111111111111111	0.260567296996663
YMR150C	-1	-/-	-317.2550389766693	-32216.026695013046	45	0.04187946884576098	0.9111111111111111	0.26084538375973304
YIL016W	-1	-/-	-317.31259655952454	-33712.70654821396	45	0.04183673469387755	0.9111111111111111	0.2611234705228031
YBR222C	0	0/-	-317.3369043469429	-52863.31732812524	180	0.04183673469387755	0.9111111111111111	0.2611234705228031
YOR290C	-1	-/-	-317.46543645858765	-31230.59683084488	45	0.0417940876656473	0.9111111111111111	0.26140155728587317
YLR106C	-1	-/-	-317.48070430755615	-31223.856033325195	45	0.04175152749490835	0.9111111111111111	0.2616796440489433
YFL038C	-1	-/-	-317.515034198761	-29786.04848921299	45	0.04170905391658189	0.9111111111111111	0.26195773081201335
YDR232W	0	0/-	-317.56753945350647	-49503.73879829049	180	0.04170905391658189	0.9111111111111111	0.26195773081201335
YDR384C	-1	-/-	-317.5789647102356	-29631.405223608017	45	0.041666666666666664	0.9111111111111111	0.2622358175750834
YNL261W	-1	-/-	-317.6105785369873	-34632.66476869583	45	0.0416243654822335	0.9111111111111111	0.2625139043381535
YLR193C	-1	-/-	-317.7702126502991	-32989.15347838402	45	0.04158215010141988	0.9111111111111111	0.2627919911012236
YML110C	-1	-/-	-317.8027129173279	-33769.12378525734	45	0.04154002026342452	0.9111111111111111	0.26307007786429365
YMR274C	0	0/-	-317.8836587667465	-56804.57470995188	180	0.04154002026342452	0.9111111111111111	0.26307007786429365
YOR109W	-1	-/-	-318.0184688568115	-30912.635979175568	45	0.04149797570850203	0.9111111111111111	0.2633481646273637
YDR414C	-1	-/-	-318.17210698127747	-36391.06240129471	45	0.041456016177957536	0.9111111111111111	0.26362625139043383
YEL053C	-1	-/-	-318.2672219276428	-33857.766438007355	45	0.04141414141414142	0.9111111111111111	0.2639043381535039
YKL157W	0	0/0	-318.35459691286087	-52501.294437110424	180	0.04141414141414142	0.9111111111111111	0.2639043381535039
YDR359C	-1	-/-	-318.4894893169403	-37705.42433524132	45	0.04137235116044399	0.9111111111111111	0.26418242491657395
YLR113W	-1	-/-	-318.5394458770752	-30944.59776186943	45	0.04133064516129032	0.9111111111111111	0.2644605116796441
YML048W	-1	-/-	-318.5708451271057	-33618.1088552475	45	0.041289023162134945	0.9111111111111111	0.26473859844271413
YDL174C	-1	-/-	-318.65357279777527	-35521.195843696594	45	0.04124748490945674	0.9111111111111111	0.2650166852057842
YDR390C	0	0/-	-318.6537988781929	-56415.756550490856	180	0.04124748490945674	0.9111111111111111	0.2650166852057842
YDR308C	-1	-/-	-318.6748089790344	-34100.44019675255	45	0.04120603015075377	0.9111111111111111	0.26529477196885426
YPR173C	-1	-/-	-318.7346787452698	-31059.52517080307	45	0.04116465863453815	0.9111111111111111	0.2655728587319244
YEL052W	0	0/-	-318.7631725668907	-52050.581293702126	180	0.04116465863453815	0.9111111111111111	0.2655728587319244
YOR307C	-1	-/-	-318.7985420227051	-29523.004685640335	45	0.041123370110330994	0.9111111111111111	0.26585094549499444
YER087C-B	-1	-/-	-318.8107223510742	-31937.699334144592	45	0.041082164328657314	0.9111111111111111	0.2661290322580645
YCR059C	0	0/-	-318.83229970932007	-51619.96801739931	180	0.041082164328657314	0.9111111111111111	0.2661290322580645
YMR011W	-1	-/-	-318.88460206985474	-33921.594947099686	45	0.04104104104104104	0.9111111111111111	0.2664071190211346
YOL005C	-1	-/-	-318.89587450027466	-32491.85943055153	45	0.041	0.9111111111111111	0.2666852057842047
YDL015C	-1	-/-	-319.0263133049011	-31512.843185663223	45	0.04095904095904096	0.9111111111111111	0.26696329254727474
YER120W	-1	-/-	-319.0322074890137	-29246.73842716217	45	0.04091816367265469	0.9111111111111111	0.2672413793103448
YIL115C	-1	-/-	-319.0528302192688	-30421.423045873642	45	0.040877367896311065	0.9111111111111111	0.2675194660734149
YDL181W	-1	-/0	-319.1805157661438	-29764.769055366516	45	0.04083665338645418	0.9111111111111111	0.267797552836485
YDR353W	-1	-/-	-319.3050446510315	-32642.36286842823	45	0.04079601990049751	0.9111111111111111	0.26807563959955505
YFL036W	-1	-/-	-319.37767267227173	-37471.64796209335	45	0.040755467196819085	0.9111111111111111	0.26835372636262517
YJL166W	-1	-/-	-319.4160044193268	-32147.77103614807	45	0.0407149950347567	0.9111111111111111	0.26863181312569523
YLR418C	-1	-/-	-319.42308044433594	-33611.21981191635	45	0.040674603174603176	0.9111111111111111	0.2689098998887653
YIL041W	0	0/-	-319.431185901165	-52419.578361064196	180	0.040674603174603176	0.9111111111111111	0.2689098998887653
YLR215C	-1	-/-	-319.4413433074951	-34854.69022464752	45	0.040634291377601585	0.9111111111111111	0.26918798665183535
YHL014C	0	0/0	-319.47273004055023	-58589.94088053703	180	0.040634291377601585	0.9111111111111111	0.26918798665183535
YMR289W	0	0/-	-319.6044764816761	-57292.86062422395	180	0.040634291377601585	0.9111111111111111	0.26918798665183535
YIL104C	0	0/0	-319.62635910511017	-56577.869042277336	180	0.040634291377601585	0.9111111111111111	0.26918798665183535
YJR003C	0	0/0	-319.6478508710861	-51859.353487730026	180	0.040634291377601585	0.9111111111111111	0.26918798665183535
YGL202W	0	0/0	-319.79897594451904	-52087.94953253865	180	0.040634291377601585	0.9111111111111111	0.26918798665183535
YDL095W	-1	-/-	-319.9901638031006	-31054.504062652588	45	0.040594059405940595	0.9111111111111111	0.26946607341490547
YDR393W	-1	-/-	-319.9943218231201	-32306.243277788162	45	0.040553907022749754	0.9111111111111111	0.26974416017797553
YOR201C	-1	-/-	-320.0251021385193	-33212.66322875023	45	0.040513833992094864	0.9111111111111111	0.2700222469410456
YBL081W	0	0/0	-320.1390416622162	-53780.66908663511	180	0.040513833992094864	0.9111111111111111	0.2700222469410456
YLR292C	-1	-/-	-320.2772045135498	-33001.36978816986	45	0.040473840078973346	0.9111111111111111	0.27030033370411566
YNL281W	-1	-/-	-320.3349437713623	-30226.56166768074	45	0.04043392504930966	0.9111111111111111	0.2705784204671858
YPL128C	-1	-/-	-320.42706632614136	-31875.43572282791	45	0.04039408866995074	0.9111111111111111	0.27085650723025584
YKL184W	0	0/-	-320.438660800457	-53508.5448230505	180	0.04039408866995074	0.9111111111111111	0.27085650723025584
YIL162W	0	0/-	-320.4547530412674	-56050.84588378668	180	0.04039408866995074	0.9111111111111111	0.27085650723025584
YHR163W	-1	-/0	-320.55147647857666	-34127.394748687744	45	0.040354330708661415	0.9111111111111111	0.2711345939933259
YNL241C	-1	-/-	-320.5834586620331	-29538.93604505062	45	0.04031465093411996	0.9111111111111111	0.271412680756396
YKR071C	0	0/-	-320.66825544834137	-55741.64075294137	180	0.04031465093411996	0.9111111111111111	0.271412680756396
YJL076W	-1	-/-	-320.75383138656616	-29685.312385320663	45	0.04027504911591356	0.9111111111111111	0.2716907675194661
YGL256W	-1	-/0	-320.8398070335388	-30196.839574575424	45	0.040235525024533855	0.9111111111111111	0.27196885428253614
YKL112W	-1	-/-	-320.95376920700073	-33635.458163022995	45	0.04019607843137255	0.9111111111111111	0.2722469410456062
YGR037C	-1	-/-	-321.03569078445435	-33345.980058431625	45	0.040156709108716944	0.9111111111111111	0.2725250278086763
YFR013W	-1	-/-	-321.06581926345825	-33805.706609249115	45	0.040117416829745595	0.9111111111111111	0.2728031145717464
YNL079C	-1	-/-	-321.1545271873474	-32753.62253499031	45	0.04007820136852395	0.9111111111111111	0.27308120133481645
YER089C	-1	-/-	-321.1654953956604	-30056.710956335068	45	0.0400390625	0.9111111111111111	0.27335928809788657
YPL270W	-1	-/-	-321.20132327079773	-33918.75979137421	45	0.04	0.9111111111111111	0.27363737486095663
YPL240C	-1	-/-	-321.2487828731537	-33212.66154074669	45	0.03996101364522417	0.9111111111111111	0.2739154616240267
YHR062C	-1	-/-	-321.26861238479614	-31398.83788728714	45	0.03992210321324245	0.9111111111111111	0.27419354838709675
YDR225W	-1	-/-	-321.2945866584778	-31276.93373465538	45	0.03988326848249027	0.9111111111111111	0.27447163515016687
YIL039W	-1	-/-	-321.3430507183075	-32892.75267577171	45	0.03984450923226433	0.9111111111111111	0.27474972191323693
YGR174C	0	0/-	-321.434554874897	-53283.09172976017	180	0.03984450923226433	0.9111111111111111	0.27474972191323693
YDR259C	-1	-/-	-321.4360318183899	-31258.280324935913	45	0.039805825242718446	0.9111111111111111	0.275027808676307
YER090W	0	0/0	-321.4411651492119	-49250.472536712885	180	0.039805825242718446	0.9111111111111111	0.275027808676307
YJR019C	-1	-/-	-321.47923493385315	-31506.89638566971	45	0.03976721629485936	0.9111111111111111	0.2753058954393771
YBL004W	-1	-/-	-321.55060863494873	-35877.70066165924	45	0.03972868217054264	0.9111111111111111	0.2755839822024472
YOR315W	-1	-/-	-321.5910677909851	-33203.49823498726	45	0.03969022265246854	0.9111111111111111	0.27586206896551724
YNL052W	0	0/-	-321.59762182831764	-52572.70056733489	180	0.03969022265246854	0.9111111111111111	0.27586206896551724
YDR432W	-1	-/-	-321.6414589881897	-29755.62013411522	45	0.039651837524177946	0.9111111111111111	0.2761401557285873
YGR255C	0	0/0	-321.7044246792793	-49321.216656565666	180	0.039651837524177946	0.9111111111111111	0.2761401557285873
YOR086C	0	0/-	-321.77855908870697	-51780.257277816534	180	0.039651837524177946	0.9111111111111111	0.2761401557285873
YHR104W	0	0/-	-321.7966264486313	-52962.76402896829	180	0.039651837524177946	0.9111111111111111	0.2761401557285873
YHL031C	-1	-/-	-321.8391909599304	-32911.68181395531	45	0.03961352657004831	0.9111111111111111	0.2764182424916574
YER029C	-1	-/-	-322.0354461669922	-36132.53926610947	45	0.03957528957528957	0.9111111111111111	0.2766963292547275
YDR170C	-1	-/-	-322.0455141067505	-31245.794456243515	45	0.03953712632594021	0.9111111111111111	0.27697441601779754
YGR193C	-1	-/-	-322.2325620651245	-34016.135251522064	45	0.0394990366088632	0.9111111111111111	0.2772525027808676
YLR065C	0	0/-	-322.24441027641296	-52596.58020412922	180	0.0394990366088632	0.9111111111111111	0.2772525027808676
YER030W	-1	-/-	-322.4062521457672	-33497.1811504364	45	0.03946102021174206	0.9111111111111111	0.2775305895439377
YAL039C	0	0/0	-322.41295951604843	-54463.53570342064	180	0.03946102021174206	0.9111111111111111	0.2775305895439377
YER080W	0	0/0	-322.6440614461899	-53505.34745454788	180	0.03946102021174206	0.9111111111111111	0.2775305895439377
YJL186W	-1	-/-	-322.6530466079712	-32100.51210308075	45	0.03942307692307692	0.9111111111111111	0.2778086763070078
YKL073W	-1	-/-	-322.6882200241089	-35910.53134417534	45	0.0393852065321806	0.9111111111111111	0.27808676307007785
YDL137W	-1	-/0	-322.7631769180298	-31412.914347410202	45	0.03934740882917467	0.9111111111111111	0.27836484983314796
YDR144C	0	0/-	-322.76447582244873	-55183.017245829105	180	0.03934740882917467	0.9111111111111111	0.27836484983314796
YOL103W	0	0/-	-322.80186372995377	-53047.09421437979	180	0.03934740882917467	0.9111111111111111	0.27836484983314796
YBL069W	-1	-/-	-322.8347306251526	-33119.09793925285	45	0.039309683604985615	0.9111111111111111	0.278642936596218
YDR178W	-1	-/-	-323.0883107185364	-29757.633571982384	45	0.039272030651340994	0.9111111111111111	0.2789210233592881
YKL091C	0	0/0	-323.124016225338	-52341.12218101323	180	0.039272030651340994	0.9111111111111111	0.2789210233592881
YEL036C	-1	-/-	-323.1607265472412	-31426.455370664597	45	0.03923444976076555	0.9111111111111111	0.27919911012235815
YDR033W	0	0/0	-323.20553237199783	-49405.135737240314	180	0.03923444976076555	0.9111111111111111	0.27919911012235815
YLR023C	-1	-/-	-323.42621397972107	-30879.23749613762	45	0.03919694072657744	0.9111111111111111	0.27947719688542827
YGL006W	-1	-/-	-323.5226354598999	-34422.438004016876	45	0.039159503342884434	0.9111111111111111	0.27975528364849833
YMR277W	-1	-/-	-323.5297317504883	-33994.74130821228	45	0.039122137404580155	0.9111111111111111	0.2800333704115684
YML082W	0	0/0	-323.5650963783264	-52057.03329885006	180	0.039122137404580155	0.9111111111111111	0.2800333704115684
YDR404C	-1	-/-	-323.6713697910309	-33480.9180996418	45	0.03908484270734033	0.9111111111111111	0.2803114571746385
YAL008W	0	0/-	-323.7544859647751	-51848.98315286636	180	0.03908484270734033	0.9111111111111111	0.2803114571746385
YNL111C	-1	-/-	-323.8591136932373	-33171.008514642715	45	0.039047619047619046	0.9111111111111111	0.2805895439377086
YGR198W	0	0/-	-323.9642219543457	-54407.29106384516	180	0.039047619047619046	0.9111111111111111	0.2805895439377086
YGL112C	-1	-/-	-324.04590034484863	-34293.77175664902	45	0.0390104662226451	0.9111111111111111	0.28086763070077864
YMR305C	-1	-/-	-324.15225076675415	-31988.747545719147	45	0.03897338403041825	0.9111111111111111	0.2811457174638487
YER129W	-1	-/-	-324.1779170036316	-31273.763983249664	45	0.0389363722697056	0.9111111111111111	0.2814238042269188
YKL160W	-1	-/-	-324.2329149246216	-32083.841633558273	45	0.03889943074003795	0.9111111111111111	0.2817018909899889
YDR231C	-1	-/-	-324.34903049468994	-32110.53877544403	45	0.03886255924170616	0.9111111111111111	0.28197997775305894
YML014W	-1	-/-	-324.3781223297119	-34494.88260245323	45	0.038825757575757576	0.9111111111111111	0.28225806451612906
YHR127W	0	0/-	-324.3805549144745	-57550.64851599932	180	0.038825757575757576	0.9111111111111111	0.28225806451612906
YLR067C	-1	-/-	-324.3914752006531	-34352.68301844597	45	0.03878902554399243	0.9111111111111111	0.2825361512791991
YIR004W	-1	-/-	-324.4217004776001	-33463.431806087494	45	0.038752362948960305	0.9111111111111111	0.2828142380422692
YBR130C	-1	-/-	-324.50044107437134	-32624.792493104935	45	0.03871576959395656	0.9111111111111111	0.28309232480533925
YIL079C	-1	-/-	-324.61894392967224	-33555.71950984001	45	0.038679245283018866	0.9111111111111111	0.28337041156840936
YKL025C	-1	-/-	-324.6371111869812	-32286.291667938232	45	0.03864278982092366	0.9111111111111111	0.2836484983314794
YFR024C-A	-1	-/-	-324.65154361724854	-33631.50118494034	45	0.038606403013182675	0.9111111111111111	0.2839265850945495
YEL002C	-1	-/-	-324.7315435409546	-32058.380744457245	45	0.03857008466603951	0.9111111111111111	0.28420467185761955
YMR318C	0	0/0	-324.7937163710594	-55148.24112524092	180	0.03857008466603951	0.9111111111111111	0.28420467185761955
YPL065W	-1	-/-	-324.8989372253418	-32387.958399295807	45	0.03853383458646616	0.9111111111111111	0.28448275862068967
YLR096W	-1	-/-	-324.9279131889343	-37631.76735806465	45	0.038497652582159626	0.9111111111111111	0.28476084538375973
YLR147C	-1	-/-	-325.0412173271179	-32696.062234401703	45	0.038461538461538464	0.9111111111111111	0.2850389321468298
YHR204W	-1	-/-	-325.0967321395874	-34270.719633579254	45	0.038425492033739454	0.9111111111111111	0.2853170189098999
YLR327C	0	0/0	-325.10784113407135	-53742.9253000319	180	0.038425492033739454	0.9111111111111111	0.2853170189098999
YBL002W	-1	-/-	-325.21870613098145	-31797.15603327751	45	0.03838951310861423	0.9111111111111111	0.28559510567297
YLR052W	-1	-/-	-325.27297616004944	-34539.15001273155	45	0.03835360149672591	0.9111111111111111	0.28587319243604004
YDR428C	0	0/-	-325.3393199443817	-56267.46758168936	180	0.03835360149672591	0.9111111111111111	0.28587319243604004
YDR121W	-1	-/-	-325.3443937301636	-38322.185003995895	45	0.038317757009345796	0.9111111111111111	0.2861512791991101
YDL217C	-1	-/-	-325.36958169937134	-31922.090725421906	45	0.03828197945845005	0.9111111111111111	0.2864293659621802
YDR044W	0	0/0	-325.39378666877747	-55365.711326897144	180	0.03828197945845005	0.9111111111111111	0.2864293659621802
YLR357W	-1	-/-	-325.41828966140747	-32310.114968776703	45	0.03824626865671642	0.9111111111111111	0.2867074527252503
YHR007C	-1	-/-	-325.42280530929565	-31448.870821237564	45	0.03821062441752097	0.9111111111111111	0.28698553948832034
YDL043C	-1	-/-	-325.51615858078003	-32084.280485868454	45	0.038175046554934824	0.9111111111111111	0.28726362625139046
YDR075W	-1	-/-	-325.6345171928406	-37426.922058820724	45	0.03813953488372093	0.9111111111111111	0.2875417130144605
YER053C	-1	-/-	-325.64157342910767	-32896.86017346382	45	0.03810408921933085	0.9111111111111111	0.2878197997775306
YKL185W	-1	-/-	-325.6496801376343	-32013.281210660934	45	0.03806870937790158	0.9111111111111111	0.28809788654060065
YPL083C	-1	-/-	-325.6913981437683	-35397.551892519	45	0.038033395176252316	0.9111111111111111	0.28837597330367076
YDR470C	-1	-/-	-325.74815225601196	-33184.78748822212	45	0.037998146431881374	0.9111111111111111	0.2886540600667408
YJL164C	-1	-/-	-325.7485227584839	-32975.25987839699	45	0.03796296296296296	0.9111111111111111	0.2889321468298109
YGR175C	-1	-/-	-325.75681161880493	-29620.351848244667	45	0.037927844588344126	0.9111111111111111	0.289210233592881
YBR207W	-1	-/-	-325.7632019519806	-32495.765404701233	45	0.03789279112754159	0.9111111111111111	0.28948832035595107
YMR222C	0	0/0	-325.8438132405281	-55242.03527289629	180	0.03789279112754159	0.9111111111111111	0.28948832035595107
YMR068W	-1	-/-	-325.8484628200531	-34819.72764873505	45	0.03785780240073869	0.9111111111111111	0.28976640711902113
YKR093W	0	0/-	-325.9012415409088	-52791.0047159791	180	0.03785780240073869	0.9111111111111111	0.28976640711902113
YMR276W	-1	-/-	-325.93984508514404	-32140.620336532593	45	0.03782287822878229	0.9111111111111111	0.2900444938820912
YER005W	-1	-/-	-325.9436206817627	-31120.712487220764	45	0.03778801843317972	0.9111111111111111	0.2903225806451613
YMR053C	-1	-/0	-325.9673249721527	-32973.5220618248	45	0.037753222836095765	0.9111111111111111	0.2906006674082314
YBL019W	-1	-/-	-325.978479385376	-33426.948304891586	45	0.03771849126034959	0.9111111111111111	0.29087875417130143
YKL214C	-1	-/-	-326.0620777606964	-31042.701227664948	45	0.03768382352941176	0.9111111111111111	0.2911568409343715
YOL125W	-1	-/-	-326.08348321914673	-38002.46552944183	45	0.03764921946740129	0.9111111111111111	0.2914349276974416
YPL252C	0	0/0	-326.24481308460236	-50387.41313150525	180	0.03764921946740129	0.9111111111111111	0.2914349276974416
YOL096C	0	0/0	-326.30866301059723	-54282.28322046995	180	0.03764921946740129	0.9111111111111111	0.2914349276974416
YMR303C	-1	-/0	-326.31482338905334	-33001.12416327	45	0.03761467889908257	0.9111111111111111	0.2917130144605117
YJR122W	0	0/-	-326.4090585708618	-56141.7620549798	180	0.03761467889908257	0.9111111111111111	0.2917130144605117
YOR176W	0	0/0	-326.7214661836624	-50480.893596470356	180	0.03761467889908257	0.9111111111111111	0.2917130144605117
YDR148C	-1	-/-	-326.7308773994446	-33798.37259829044	45	0.03758020164986251	0.9111111111111111	0.29199110122358174
YIL130W	0	0/-	-326.7615407705307	-55644.74701887369	180	0.03758020164986251	0.9111111111111111	0.29199110122358174
YNL029C	-1	-/-	-326.7877411842346	-33628.94706082344	45	0.037545787545787544	0.9111111111111111	0.29226918798665186
YLR389C	0	0/-	-326.82590478658676	-58497.82735949755	180	0.037545787545787544	0.9111111111111111	0.29226918798665186
YDR309C	-1	-/-	-326.86007356643677	-29102.241137742996	45	0.03751143641354071	0.9111111111111111	0.2925472747497219
YDR198C	-1	-/-	-326.87940883636475	-33754.370238780975	45	0.037477148080438755	0.9111111111111111	0.292825361512792
YAL040C	-1	-/-	-326.921639919281	-32453.199524879456	45	0.03744292237442922	0.9111111111111111	0.29310344827586204
YJR139C	-1	-/0	-327.038969039917	-31260.76026034355	45	0.037408759124087594	0.9111111111111111	0.29338153503893216
YOR347C	-1	-/-	-327.0834786891937	-31639.462678194046	45	0.037374658158614404	0.9111111111111111	0.2936596218020022
YFL039C	-1	-/-	-327.09115171432495	-30567.74917459488	45	0.037340619307832425	0.9111111111111111	0.2939377085650723
YIL088C	0	0/-	-327.1667802333832	-51374.005601495504	180	0.037340619307832425	0.9111111111111111	0.2939377085650723
YDR456W	-1	-/-	-327.18457674980164	-32895.218391895294	45	0.0373066424021838	0.9111111111111111	0.2942157953281424
YJL097W	0	0/-	-327.2788231372833	-54752.69746142626	180	0.0373066424021838	0.9111111111111111	0.2942157953281424
YBL088C	-1	-/-	-327.31293964385986	-33821.54240465164	45	0.03727272727272727	0.9111111111111111	0.29449388209121247
YOR188W	-1	-/0	-327.32988119125366	-33411.5468814373	45	0.03723887375113533	0.9111111111111111	0.29477196885428253
YGR210C	0	0/0	-327.3466589450836	-54339.895543158054	180	0.03723887375113533	0.9111111111111111	0.29477196885428253
YOL003C	-1	-/-	-327.3593912124634	-35043.527544260025	45	0.03720508166969147	0.9111111111111111	0.2950500556173526
YDR216W	-1	-/-	-327.3780949115753	-33195.88578414917	45	0.0371713508612874	0.9111111111111111	0.2953281423804227
YMR261C	0	0/-	-327.38421243429184	-53252.40692460537	180	0.0371713508612874	0.9111111111111111	0.2953281423804227
YER149C	-1	-/-	-327.46217918395996	-33991.93025684357	45	0.03713768115942029	0.9111111111111111	0.29560622914349277
YDL126C	-1	-/-	-327.4656744003296	-32026.034028053284	45	0.037104072398190045	0.9111111111111111	0.29588431590656283
YBR230C	0	0/-	-327.4826907515526	-53520.856095671654	180	0.037104072398190045	0.9111111111111111	0.29588431590656283
YLR026C	-1	-/-	-327.4870138168335	-33736.76755475998	45	0.037070524412296565	0.9111111111111111	0.29616240266963295
YKL204W	-1	-/-	-327.5655086040497	-35673.515726566315	45	0.037037037037037035	0.9111111111111111	0.296440489432703
YBR009C	-1	-/-	-327.58132314682007	-32304.11418402195	45	0.03700361010830325	0.9111111111111111	0.2967185761957731
YCR090C	0	0/0	-327.6055369377136	-52532.66875565052	180	0.03700361010830325	0.9111111111111111	0.2967185761957731
YHR001W-A	-1	-/-	-327.6617956161499	-30444.807967185974	45	0.0369702434625789	0.9111111111111111	0.29699666295884314
YER062C	-1	-/-	-327.69800186157227	-27329.982620239258	45	0.036936936936936934	0.9111111111111111	0.29727474972191326
YLR133W	-1	-/-	-327.6988682746887	-35737.4198012352	45	0.0369036903690369	0.9111111111111111	0.2975528364849833
YIL128W	-1	-/-	-327.8048439025879	-37352.5159945488	45	0.0368705035971223	0.9111111111111111	0.2978309232480534
YBL082C	-1	-/-	-327.81911993026733	-33568.839107990265	45	0.036837376460017966	0.9111111111111111	0.29810901001112344
YIL124W	-1	-/-	-327.8419785499573	-32444.64207983017	45	0.03680430879712747	0.9111111111111111	0.29838709677419356
YBR014C	0	0/-	-327.845580637455	-54104.3964561224	180	0.03680430879712747	0.9111111111111111	0.29838709677419356
YHR149C	0	0/-	-327.87528854608536	-60482.084666490555	180	0.03680430879712747	0.9111111111111111	0.29838709677419356
YMR215W	0	0/-	-327.8845754265785	-56743.404020786285	180	0.03680430879712747	0.9111111111111111	0.29838709677419356
YPR072W	-1	-/-	-327.88708877563477	-33233.95632600784	45	0.036771300448430494	0.9111111111111111	0.2986651835372636
YDR139C	0	0/-	-327.9665715098381	-53467.04669088125	180	0.036771300448430494	0.9111111111111111	0.2986651835372636
YKR001C	-1	-/-	-327.9970874786377	-32782.23007726669	45	0.036738351254480286	0.9111111111111111	0.2989432703003337
YDR021W	-1	-/-	-328.0064425468445	-34838.571662425995	45	0.03670546105640107	0.9111111111111111	0.2992213570634038
YEL051W	-1	-/-	-328.09110927581787	-33140.97215795517	45	0.03667262969588551	0.9111111111111111	0.29949944382647387
YGR227W	-1	-/-	-328.12671852111816	-35627.180426597595	45	0.03663985701519214	0.9111111111111111	0.29977753058954393
YJR117W	0	0/-	-328.2231285572052	-55599.50030916929	180	0.03663985701519214	0.9111111111111111	0.29977753058954393
YDR310C	-1	-/-	-328.27088165283203	-32179.3178730011	45	0.03660714285714286	0.9111111111111111	0.300055617352614
YIL065C	-1	-/-	-328.3101153373718	-31952.971470832825	45	0.036574487065120426	0.9111111111111111	0.3003337041156841
YOL059W	-1	-/0	-328.3862466812134	-29159.933863162994	45	0.036541889483065956	0.9111111111111111	0.30061179087875417
YBL026W	-1	-/-	-328.4722514152527	-34856.24079155922	45	0.0365093499554764	0.9111111111111111	0.30088987764182423
YLL043W	-1	-/-	-328.48346424102783	-34531.422281980515	45	0.036476868327402136	0.9111111111111111	0.30116796440489435
YIL004C	-1	-/-	-328.51131081581116	-35926.25974726677	45	0.036444444444444446	0.9111111111111111	0.3014460511679644
YMR064W	0	0/0	-328.5632404088974	-56858.123706281185	180	0.036444444444444446	0.9111111111111111	0.3014460511679644
YBL003C	-1	-/-	-328.5837893486023	-32046.83933353424	45	0.03641207815275311	0.9111111111111111	0.3017241379310345
YLR190W	-1	-/-	-328.7116994857788	-34500.92995715141	45	0.03637976929902396	0.9111111111111111	0.30200222469410454
YPL057C	-1	-/-	-328.8255124092102	-34095.07844400406	45	0.03634751773049645	0.9111111111111111	0.30228031145717466
YGL028C	-1	-/-	-328.8793148994446	-30705.058498620987	45	0.03631532329495128	0.9111111111111111	0.3025583982202447
YNL048W	-1	-/-	-328.880464553833	-31968.02036857605	45	0.036283185840707964	0.9111111111111111	0.3028364849833148
YDR363W-A	-1	-/-	-328.8966808319092	-31412.450509548187	45	0.036251105216622455	0.9111111111111111	0.3031145717463849
YOR185C	-1	-/-	-329.06601786613464	-31367.385232448578	45	0.036219081272084806	0.9111111111111111	0.30339265850945496
YBR271W	0	0/-	-329.1236752271652	-53637.40306955576	180	0.036219081272084806	0.9111111111111111	0.30339265850945496
YJL115W	-1	-/-	-329.14130878448486	-35338.20823264122	45	0.03618711385701677	0.9111111111111111	0.303670745272525
YPL029W	-1	-/-	-329.1685700416565	-38783.68018364906	45	0.036155202821869487	0.9111111111111111	0.3039488320355951
YKR072C	-1	-/-	-329.3265070915222	-35818.69528722763	45	0.03612334801762115	0.9111111111111111	0.3042269187986652
YOR175C	0	0/-	-329.4070938229561	-51548.303679168224	180	0.03612334801762115	0.9111111111111111	0.3042269187986652
YFR044C	0	0/0	-329.459371984005	-49657.29555691779	180	0.03612334801762115	0.9111111111111111	0.3042269187986652
YBR238C	0	0/-	-329.48083543777466	-53247.16232419014	180	0.03612334801762115	0.9111111111111111	0.3042269187986652
YNL321W	0	0/-	-329.49330282211304	-50738.03944975138	180	0.03612334801762115	0.9111111111111111	0.3042269187986652
YNL065W	-1	-/-	-329.5368347167969	-30845.565884828568	45	0.03609154929577465	0.9111111111111111	0.30450500556173526
YDR372C	-1	-/-	-329.5377411842346	-34868.59176945686	45	0.03605980650835532	0.9111111111111111	0.3047830923248053
YHR001W	-1	-/-	-329.5593771934509	-32956.70140480995	45	0.03602811950790861	0.9111111111111111	0.30506117908787544
YMR220W	-1	-/-	-329.5755457878113	-32849.90905594826	45	0.035996488147497806	0.9111111111111111	0.3053392658509455
YDR490C	-1	-/-	-329.61072731018066	-33717.75400829315	45	0.035964912280701755	0.9111111111111111	0.30561735261401557
YOL077W-A	-1	-/-	-329.6870803833008	-30827.200305461884	45	0.03593339176161262	0.9111111111111111	0.30589543937708563
YBR023C	-1	-/-	-329.70288276672363	-33343.28697824478	45	0.03590192644483362	0.9111111111111111	0.30617352614015575
YBR164C	-1	-/-	-329.72671270370483	-34256.961737155914	45	0.03587051618547681	0.9111111111111111	0.3064516129032258
YML070W	0	0/-	-329.8425370454788	-51732.139054998755	180	0.03587051618547681	0.9111111111111111	0.3064516129032258
YBR104W	0	0/-	-329.98128604888916	-50089.23701864481	180	0.03587051618547681	0.9111111111111111	0.3064516129032258
YBR246W	0	0/-	-330.05146980285645	-52148.24242335558	180	0.03587051618547681	0.9111111111111111	0.3064516129032258
YPL015C	-1	-/-	-330.0645477771759	-32600.904903650284	45	0.03583916083916084	0.9111111111111111	0.3067296996662959
YOR346W	-1	-/-	-330.07729387283325	-32431.23131632805	45	0.03580786026200873	0.9111111111111111	0.30700778642936594
YHR060W	-1	-/-	-330.090473651886	-32686.97972393036	45	0.03577661431064572	0.9111111111111111	0.30728587319243605
YGL064C	0	0/-	-330.10429060459137	-59716.50124955177	180	0.03577661431064572	0.9111111111111111	0.30728587319243605
YER027C	-1	-/-	-330.1737813949585	-31761.19277715683	45	0.03574542284219703	0.9111111111111111	0.3075639599555061
YMR109W	-1	-/-	-330.3620719909668	-34816.687276124954	45	0.03571428571428571	0.9111111111111111	0.3078420467185762
YDL047W	-1	-/-	-330.41155529022217	-32050.867226839066	45	0.03568320278503046	0.9111111111111111	0.3081201334816463
YDL235C	-1	-/-	-330.5156469345093	-30775.917117595673	45	0.035652173913043476	0.9111111111111111	0.30839822024471636
YER133W	-1	-/-	-330.5859155654907	-31459.71707344055	45	0.035621198957428324	0.9111111111111111	0.3086763070077864
YDR377W	-1	-/-	-330.6463131904602	-33420.81379818916	45	0.035590277777777776	0.9111111111111111	0.3089543937708565
YJL102W	1	+/-	-330.72414994239807	-36845.478327035904	44	0.03642671292281006	0.9333333333333333	0.3089543937708565
YDR443C	-1	-/-	-330.86096715927124	-32576.726434230804	45	0.036395147313691506	0.9333333333333333	0.3092324805339266
YNR030W	-1	-/-	-330.8836364746094	-31372.35269355774	45	0.03636363636363636	0.9333333333333333	0.30951056729699666
YLL004W	-1	-/-	-331.02419805526733	-34773.34059548378	45	0.03633217993079585	0.9333333333333333	0.3097886540600667
YML016C	-1	-/-	-331.071280002594	-31614.958286762238	45	0.036300777873811585	0.9333333333333333	0.31006674082313684
YDR268W	-1	-/-	-331.16365218162537	-33191.41245341301	45	0.03626943005181347	0.9333333333333333	0.3103448275862069
YOR085W	-1	-/-	-331.16554260253906	-31435.21596980095	45	0.0362381363244176	0.9333333333333333	0.31062291434927697
YIR006C	-1	-/-	-331.24055576324463	-31448.610353946686	45	0.03620689655172414	0.9333333333333333	0.31090100111234703
YOL027C	-1	-/-	-331.28741550445557	-30691.47891187668	45	0.03617571059431524	0.9333333333333333	0.31117908787541715
YKR080W	0	0/-	-331.3489180803299	-51620.53780502081	180	0.03617571059431524	0.9333333333333333	0.31117908787541715
YGR257C	-1	-/-	-331.3949542045593	-32236.39136838913	45	0.03614457831325301	0.9333333333333333	0.3114571746384872
YIL114C	-1	-/-	-331.52627086639404	-31706.454798460007	45	0.03611349957007739	0.9333333333333333	0.3117352614015573
YMR233W	0	0/-	-331.6205199956894	-58152.1411845088	180	0.03611349957007739	0.9333333333333333	0.3117352614015573
YNL263C	-1	-/-	-331.66101360321045	-33694.33140230179	45	0.03608247422680412	0.9333333333333333	0.3120133481646274
YDR276C	-1	-/-	-331.7518925666809	-32788.303144454956	45	0.036051502145922745	0.9333333333333333	0.31229143492769745
YEL029C	-1	-/-	-331.7828812599182	-31806.11212205887	45	0.036020583190394515	0.9333333333333333	0.3125695216907675
YGR238C	-1	-/-	-331.88092017173767	-35216.14601588249	45	0.03598971722365039	0.9333333333333333	0.3128476084538376
YDR349C	0	0/-	-331.9493690729141	-49677.08706372976	180	0.03598971722365039	0.9333333333333333	0.3128476084538376
YDL236W	-1	-/0	-331.96817922592163	-31229.474919319153	45	0.03595890410958904	0.9333333333333333	0.3131256952169077
YAL016W	-1	-/-	-332.04494857788086	-32162.57622718811	45	0.03592814371257485	0.9333333333333333	0.31340378197997776
YDL128W	-1	-/-	-332.0627987384796	-33343.11907315254	45	0.035897435897435895	0.9333333333333333	0.3136818687430478
YGR100W	0	0/0	-332.11418384313583	-56534.57244056463	180	0.035897435897435895	0.9333333333333333	0.3136818687430478
YGL219C	-1	-/-	-332.1521944999695	-34401.72359371185	45	0.035866780529461996	0.9333333333333333	0.3139599555061179
YLR073C	0	0/-	-332.1677567958832	-53012.162987947464	180	0.035866780529461996	0.9333333333333333	0.3139599555061179
YDR354W	0	0/0	-332.2751314640045	-52559.94225220196	180	0.035866780529461996	0.9333333333333333	0.3139599555061179
YIL064W	0	0/-	-332.3136854171753	-52169.05829501152	180	0.035866780529461996	0.9333333333333333	0.3139599555061179
YNL188W	-1	-/-	-332.44248485565186	-35390.74768447876	45	0.03583617747440273	0.9333333333333333	0.314238042269188
YPR002W	-1	-/-	-332.4987835884094	-33761.56987738609	45	0.03580562659846547	0.9333333333333333	0.31451612903225806
YIL044C	-1	-/-	-332.52080965042114	-35761.65887093544	45	0.03577512776831346	0.9333333333333333	0.3147942157953281
YGR206W	-1	-/-	-332.55653953552246	-33475.344118356705	45	0.03574468085106383	0.9333333333333333	0.31507230255839824
YLR328W	-1	-/-	-332.5946123600006	-37065.08528089523	45	0.03571428571428571	0.9333333333333333	0.3153503893214683
YPL199C	0	0/-	-332.6850847005844	-52597.66691279411	180	0.03571428571428571	0.9333333333333333	0.3153503893214683
YNL290W	-1	-/-	-332.6859359741211	-35466.2800488472	45	0.0356839422259983	0.9333333333333333	0.31562847608453837
YIL147C	-1	-/-	-332.7109913825989	-33015.481850624084	45	0.035653650254668934	0.9333333333333333	0.31590656284760843
YOL101C	-1	-/-	-332.7334814071655	-36082.585736989975	45	0.035623409669211195	0.9333333333333333	0.31618464961067855
YOR087W	-1	-/-	-332.73632192611694	-32501.851580619812	45	0.03559322033898305	0.9333333333333333	0.3164627363737486
YPR021C	-1	-/-	-332.77029943466187	-32239.63023042679	45	0.03556308213378493	0.9333333333333333	0.31674082313681867
YHL029C	0	0/0	-332.82509058713913	-55208.773727595806	180	0.03556308213378493	0.9333333333333333	0.31674082313681867
YBR115C	0	0/0	-333.10029697418213	-51632.155900776386	180	0.03556308213378493	0.9333333333333333	0.31674082313681867
YDR266C	0	0/-	-333.130166888237	-54249.13052546978	180	0.03556308213378493	0.9333333333333333	0.31674082313681867
YLR395C	0	0/-	-333.15084034204483	-55000.13814049959	180	0.03556308213378493	0.9333333333333333	0.31674082313681867
YDR466W	0	0/-	-333.2544951438904	-55052.01082384586	180	0.03556308213378493	0.9333333333333333	0.31674082313681867
YML013W	-1	-/-	-333.2981929779053	-31313.522779226303	45	0.03553299492385787	0.9333333333333333	0.3170189098998888
YNL202W	-1	-/-	-333.31087827682495	-32975.32443332672	45	0.03550295857988166	0.9333333333333333	0.31729699666295885
YPR149W	0	0/-	-333.37511509656906	-53305.938695281744	180	0.03550295857988166	0.9333333333333333	0.31729699666295885
YCR030C	0	0/-	-333.47335946559906	-56139.8070127964	180	0.03550295857988166	0.9333333333333333	0.31729699666295885
YLR187W	0	0/-	-333.52137237787247	-56651.4025298357	180	0.03550295857988166	0.9333333333333333	0.31729699666295885
YER063W	0	0/-	-333.5564969778061	-53483.551615297794	180	0.03550295857988166	0.9333333333333333	0.31729699666295885
YPR188C	-1	-/-	-333.5792260169983	-33771.027175188065	45	0.03547297297297297	0.9333333333333333	0.3175750834260289
YOR171C	-1	-/-	-333.62389850616455	-32761.224795103073	45	0.035443037974683546	0.9333333333333333	0.317853170189099
YDL036C	-1	-/-	-333.6425504684448	-38607.71782207489	45	0.03541315345699832	0.9333333333333333	0.3181312569521691
YIL051C	-1	-/-	-333.7286539077759	-31191.41957819462	45	0.03538331929233361	0.9333333333333333	0.31840934371523916
YDL066W	0	0/-	-333.77429354190826	-50171.72759718727	180	0.03538331929233361	0.9333333333333333	0.31840934371523916
YDR334W	-1	-/-	-333.87347745895386	-34392.56601524353	45	0.03535353535353535	0.9333333333333333	0.3186874304783092
YGR007W	-1	-/-	-333.8765048980713	-33159.65645289421	45	0.03532380151387721	0.9333333333333333	0.31896551724137934
YNL221C	-1	-/-	-333.9310965538025	-31662.207773685455	45	0.03529411764705882	0.9333333333333333	0.3192436040044494
YML124C	-1	-/-	-333.9741498827934	-34907.21256798506	45	0.03526448362720403	0.9333333333333333	0.31952169076751946
YBR010W	-1	-/-	-333.9765589237213	-33746.69506525993	45	0.03523489932885906	0.9333333333333333	0.3197997775305895
YLR028C	-1	-/-	-334.00123023986816	-33806.770037293434	45	0.03520536462699078	0.9333333333333333	0.32007786429365964
YMR105C	0	0/-	-334.02905637025833	-53351.2350846529	180	0.03520536462699078	0.9333333333333333	0.32007786429365964
YGL055W	-1	-/-	-334.05624532699585	-33051.83192014694	45	0.035175879396984924	0.9333333333333333	0.3203559510567297
YOR311C	0	0/-	-334.0598118901253	-50661.587448477745	180	0.035175879396984924	0.9333333333333333	0.3203559510567297
YMR234W	-1	-/-	-334.282133102417	-33735.16844034195	45	0.035146443514644354	0.9333333333333333	0.32063403781979977
YKL205W	-1	-/-	-334.3924210071564	-31949.726801395416	45	0.03511705685618729	0.9333333333333333	0.32091212458286983
YMR287C	-1	-/-	-334.4496831893921	-37315.12209570408	45	0.03508771929824561	0.9333333333333333	0.32119021134593995
YNL227C	-1	-/-	-334.4534401893616	-34634.0033955574	45	0.035058430717863104	0.9333333333333333	0.32146829810901
YMR070W	-1	-/-	-334.50631523132324	-33785.56196689606	45	0.03502919099249374	0.9333333333333333	0.32174638487208007
YIL010W	-1	-/-	-334.50855588912964	-31213.73261165619	45	0.035	0.9333333333333333	0.3220244716351502
YMR304W	0	0/-	-334.5570116639137	-51775.74397456646	180	0.035	0.9333333333333333	0.3220244716351502
YCR079W	0	0/-	-334.5891159772873	-53611.09009838104	180	0.035	0.9333333333333333	0.3220244716351502
YNL229C	-1	-/-	-334.6476368904114	-33788.47553944588	45	0.034970857618651124	0.9333333333333333	0.32230255839822025
YDL022W	-1	-/-	-334.6734504699707	-31916.831380605698	45	0.03494176372712146	0.9333333333333333	0.3225806451612903
YGR054W	1	+/+	-334.6946620941162	-34224.47578525543	44	0.03574397339983375	0.9555555555555556	0.3225806451612903
YNL246W	-1	-/-	-334.81049489974976	-32639.90240573883	45	0.03571428571428571	0.9555555555555556	0.3228587319243604
YLR398C	-1	-/-	-334.9771499633789	-31976.02821981907	45	0.03568464730290456	0.9555555555555556	0.3231368186874305
YKR035W-A	-1	-/-	-335.0015459060669	-34268.70335364342	45	0.03565505804311774	0.9555555555555556	0.32341490545050056
YNL280C	-1	-/-	-335.0442748069763	-35120.2997084856	45	0.035625517812758904	0.9555555555555556	0.3236929922135706
YBL054W	0	0/-	-335.090367436409	-55197.65052449703	180	0.035625517812758904	0.9555555555555556	0.3236929922135706
YLL061W	-1	-/-	-335.202880859375	-35597.64151716232	45	0.03559602649006623	0.9555555555555556	0.32397107897664074
YJR073C	-1	-/-	-335.3707196712494	-32145.4913315773	45	0.03556658395368073	0.9555555555555556	0.3242491657397108
YKL152C	-1	-/-	-335.4452714920044	-30416.53013253212	45	0.03553719008264463	0.9555555555555556	0.32452725250278086
YER123W	-1	-/-	-335.6192374229431	-32176.101450443268	45	0.03550784475639967	0.9555555555555556	0.3248053392658509
YKR084C	0	0/+	-335.6471095085144	-54224.79357928038	180	0.03550784475639967	0.9555555555555556	0.3248053392658509
YOR159C	-1	-/-	-335.66311979293823	-34725.55197787285	45	0.03547854785478548	0.9555555555555556	0.32508342602892104
YGR243W	0	0/-	-335.7142396569252	-51544.0100389272	180	0.03547854785478548	0.9555555555555556	0.32508342602892104
YNL104C	0	0/0	-335.7192867398262	-50350.89097878337	180	0.03547854785478548	0.9555555555555556	0.32508342602892104
YGR005C	-1	-/-	-335.7262201309204	-35510.76485967636	45	0.03544929925803792	0.9555555555555556	0.3253615127919911
YBR177C	-1	-/-	-335.8134083747864	-30756.24306154251	45	0.03542009884678748	0.9555555555555556	0.32563959955506117
YJR048W	0	0/-	-335.86760252714157	-56631.82291871309	180	0.03542009884678748	0.9555555555555556	0.32563959955506117
YOR326W	-1	-/-	-335.89629650115967	-31839.49350118637	45	0.03539094650205761	0.9555555555555556	0.3259176863181313
YGL197W	0	0/-	-335.921550989151	-53703.91906028986	180	0.03539094650205761	0.9555555555555556	0.3259176863181313
YNL173C	-1	-/-	-335.9512662887573	-32275.965945005417	45	0.03536184210526316	0.9555555555555556	0.32619577308120135
YLR369W	-1	-/-	-336.02824544906616	-34787.94501543045	45	0.03533278553820871	0.9555555555555556	0.3264738598442714
YBR262C	0	0/-	-336.0386527776718	-53390.485511898994	180	0.03533278553820871	0.9555555555555556	0.3264738598442714
YIL156W	0	0/-	-336.1125771999359	-59267.29726558924	180	0.03533278553820871	0.9555555555555556	0.3264738598442714
YHR002W	0	0/-	-336.12258034944534	-56078.32501637936	180	0.03533278553820871	0.9555555555555556	0.3264738598442714
YNL059C	-1	-/-	-336.152352809906	-32416.1920773983	45	0.035303776683087026	0.9555555555555556	0.32675194660734147
YER136W	0	0/-	-336.18992269039154	-51838.197545170784	180	0.035303776683087026	0.9555555555555556	0.32675194660734147
YAL019W	0	0/-	-336.23856204748154	-54806.24772161245	180	0.035303776683087026	0.9555555555555556	0.32675194660734147
YIL149C	-1	-/-	-336.2542567253113	-34192.04581832886	45	0.03527481542247744	0.9555555555555556	0.3270300333704116
YOR266W	-1	-/-	-336.29604482650757	-34459.66031241417	45	0.03524590163934426	0.9555555555555556	0.32730812013348165
YPL059W	-1	-/-	-336.3216938972473	-31534.24696969986	45	0.03521703521703522	0.9555555555555556	0.3275862068965517
YNL004W	-1	-/-	-336.364963054657	-31122.370735645294	45	0.03518821603927987	0.9555555555555556	0.3278642936596218
YDR258C	-1	-/-	-336.39053106307983	-32482.90832710266	45	0.03515944399018806	0.9555555555555556	0.3281423804226919
YBR089C-A	-1	-/-	-336.46021842956543	-31088.080842614174	45	0.035130718954248366	0.9555555555555556	0.32842046718576196
YOR048C	-1	-/-	-336.53973054885864	-33466.3323404789	45	0.03510204081632653	0.9555555555555556	0.328698553948832
YAL029C	-1	-/-	-336.5560474395752	-35985.83046531677	45	0.03507340946166395	0.9555555555555556	0.32897664071190214
YML128C	-1	-/-	-336.76034021377563	-32558.934132158756	45	0.03504482477587612	0.9555555555555556	0.3292547274749722
YNL032W	-1	-/-	-336.7869019508362	-32042.857082366943	45	0.03501628664495114	0.9555555555555556	0.32953281423804226
YBR082C	-1	-/-	-336.8158311843872	-31563.102290153503	45	0.03498779495524817	0.9555555555555556	0.3298109010011123
YDR150W	-1	-/-	-336.87960839271545	-34653.08991408348	45	0.034959349593495934	0.9555555555555556	0.33008898776418244
YHR076W	0	0/-	-336.887704372406	-54391.99461609125	180	0.034959349593495934	0.9555555555555556	0.33008898776418244
YPL196W	-1	-/-	-336.96086168289185	-33514.210590839386	45	0.034930950446791224	0.9555555555555556	0.3303670745272525
YML072C	0	0/-	-337.18980997800827	-54607.99413961172	180	0.034930950446791224	0.9555555555555556	0.3303670745272525
YOR122C	-1	-/-	-337.24164152145386	-31908.36940932274	45	0.0349025974025974	0.9555555555555556	0.33064516129032256
YMR013C	-1	-/-	-337.39006996154785	-32785.74966430664	45	0.034874290348742905	0.9555555555555556	0.3309232480533927
YOR039W	-1	-/-	-337.40484142303467	-34132.29672002792	45	0.03484602917341977	0.9555555555555556	0.33120133481646274
YOR166C	0	0/-	-337.4622792005539	-59654.01792353392	180	0.03484602917341977	0.9555555555555556	0.33120133481646274
YCL005W	0	0/-	-337.49475997686386	-55617.99474328756	180	0.03484602917341977	0.9555555555555556	0.33120133481646274
YMR060C	-1	-/-	-337.60637044906616	-38731.92714595795	45	0.034817813765182185	0.9555555555555556	0.3314794215795328
YNL288W	-1	-/-	-337.66854667663574	-34253.92032575607	45	0.03478964401294499	0.9555555555555556	0.33175750834260287
YBR151W	0	0/0	-337.96240079402924	-53708.42368453741	180	0.03478964401294499	0.9555555555555556	0.33175750834260287
YPL117C	-1	-/-	-337.9744665622711	-31562.326023817062	45	0.034761519805982216	0.9555555555555556	0.332035595105673
YDR529C	-1	-/-	-337.9793519973755	-31348.813398122787	45	0.034733441033925685	0.9555555555555556	0.33231368186874305
YKL210W	0	0/-	-338.0046783685684	-53095.50512486696	180	0.034733441033925685	0.9555555555555556	0.33231368186874305
YLR455W	-1	-/-	-338.03379106521606	-31832.12693119049	45	0.03470540758676352	0.9555555555555556	0.3325917686318131
YER119C	-1	-/-	-338.12753987312317	-32912.4214951992	45	0.03467741935483871	0.9555555555555556	0.33286985539488323
YFR014C	-1	-/-	-338.13306045532227	-32948.38785648346	45	0.0346494762288477	0.9555555555555556	0.3331479421579533
YDR115W	-1	-/-	-338.1759901046753	-29473.549379348755	45	0.03462157809983897	0.9555555555555556	0.33342602892102335
YOR008C	-1	-/-	-338.2028121948242	-32507.035079956055	45	0.03459372485921158	0.9555555555555556	0.3337041156840934
YOR142W	-1	-/-	-338.28639030456543	-34512.025816679	45	0.03456591639871383	0.9555555555555556	0.33398220244716353
YJR036C	0	0/-	-338.32277488708496	-56094.91400927305	180	0.03456591639871383	0.9555555555555556	0.33398220244716353
YOL004W	-1	-/-	-338.3697190284729	-33604.00922870636	45	0.03453815261044177	0.9555555555555556	0.3342602892102336
YPL072W	0	0/-	-338.38720482587814	-60923.32819598913	180	0.03453815261044177	0.9555555555555556	0.3342602892102336
YHL032C	0	0/-	-338.4505776166916	-54955.89452305436	180	0.03453815261044177	0.9555555555555556	0.3342602892102336
YKL217W	0	0/-	-338.49033230543137	-57065.48698267341	180	0.03453815261044177	0.9555555555555556	0.3342602892102336
YDR525W-A	0	0/-	-338.52144080400467	-51687.45543384552	180	0.03453815261044177	0.9555555555555556	0.3342602892102336
YHR139C	-1	-/-	-338.5243549346924	-34587.91546654701	45	0.03451043338683788	0.9555555555555556	0.33453837597330366
YFL031W	-1	-/-	-338.5324511528015	-30877.13872027397	45	0.034482758620689655	0.9555555555555556	0.3348164627363737
YHR072W-A	-1	-/-	-338.5696473121643	-32033.121198654175	45	0.03445512820512821	0.9555555555555556	0.33509454949944384
YNL300W	0	0/0	-338.64452028274536	-57326.65007716417	180	0.03445512820512821	0.9555555555555556	0.33509454949944384
YGL174W	-1	-/-	-338.70071268081665	-37539.802250385284	45	0.0344275420336269	0.9555555555555556	0.3353726362625139
YOR118W	0	0/0	-338.73712009191513	-55118.49724680185	180	0.0344275420336269	0.9555555555555556	0.3353726362625139
YBL011W	-1	-/-	-338.77259254455566	-34278.73577404022	45	0.0344	0.9555555555555556	0.33565072302558396
YMR209C	0	0/0	-338.8002836704254	-54246.76960867643	180	0.0344	0.9555555555555556	0.33565072302558396
YPR024W	-1	-/-	-338.81983613967896	-39197.79703140259	45	0.03437250199840128	0.9555555555555556	0.3359288097886541
YLL021W	-1	-/-	-338.87184405326843	-34777.4517595768	45	0.034345047923322686	0.9555555555555556	0.33620689655172414
YNL015W	-1	-/-	-338.9019989967346	-30946.60949254036	45	0.034317637669592976	0.9555555555555556	0.3364849833147942
YIL063C	-1	-/-	-338.9227819442749	-32085.034774780273	45	0.0342902711323764	0.9555555555555556	0.33676307007786427
YLR287C	0	0/-	-338.94684445858	-53499.72351706028	180	0.0342902711323764	0.9555555555555556	0.33676307007786427
YGR121C	-1	-/-	-338.95118522644043	-33290.46351790428	45	0.034262948207171316	0.9555555555555556	0.3370411568409344
YPR067W	-1	-/-	-339.02411937713623	-34201.019691705704	45	0.03423566878980892	0.9555555555555556	0.33731924360400445
YCR087C-A	0	0/-	-339.0440431833267	-54563.45029878616	180	0.03423566878980892	0.9555555555555556	0.33731924360400445
YJL134W	-1	-/-	-339.0865955352783	-34535.34040546417	45	0.03420843277645187	0.9555555555555556	0.3375973303670745
YLR216C	-1	-/-	-339.1409683227539	-31052.857852578163	45	0.03418124006359301	0.9555555555555556	0.33787541713014463
YMR288W	-1	-/-	-339.14130091667175	-35422.99956059456	45	0.03415409054805401	0.9555555555555556	0.3381535038932147
YMR223W	0	0/-	-339.147500872612	-54860.899255275726	180	0.03415409054805401	0.9555555555555556	0.3381535038932147
YHR008C	-1	-/-	-339.2067799568176	-33842.93012261391	45	0.034126984126984124	0.9555555555555556	0.33843159065628475
YNR029C	0	0/0	-339.27711367607117	-53898.17533940077	180	0.034126984126984124	0.9555555555555556	0.33843159065628475
YDR192C	-1	-/-	-339.28201961517334	-33267.43984794617	45	0.03409992069785884	0.9555555555555556	0.3387096774193548
YGL167C	-1	-/-	-339.31924295425415	-32090.668220996857	45	0.03407290015847861	0.9555555555555556	0.33898776418242493
YPR009W	-1	-/-	-339.3382272720337	-35354.41429901123	45	0.034045922406967535	0.9555555555555556	0.339265850945495
YKL074C	-1	-/-	-339.37697172164917	-32350.29183292389	45	0.03401898734177215	0.9555555555555556	0.33954393770856506
YGL083W	0	0/-	-339.41482281684875	-57741.23852407932	180	0.03401898734177215	0.9555555555555556	0.33954393770856506
YHR072W	-1	-/-	-339.4208998680115	-34541.7792224884	45	0.03399209486166008	0.9555555555555556	0.3398220244716352
YBL020W	-1	-/-	-339.42535638809204	-34066.68631744385	45	0.0339652448657188	0.9555555555555556	0.34010011123470524
YMR251W-A	0	0/0	-339.5210306048393	-49308.15958306193	180	0.0339652448657188	0.9555555555555556	0.34010011123470524
YMR257C	0	0/-	-339.52247780561447	-61944.16413265467	180	0.0339652448657188	0.9555555555555556	0.34010011123470524
YGR184C	0	0/-	-339.5423547029495	-55378.848125219345	180	0.0339652448657188	0.9555555555555556	0.34010011123470524
YGR169C	-1	-/-	-339.5564155578613	-39864.83990931511	45	0.03393843725335438	0.9555555555555556	0.3403781979977753
YKR011C	0	0/0	-339.772014439106	-56613.98733848333	180	0.03393843725335438	0.9555555555555556	0.3403781979977753
YGR172C	-1	-/-	-339.7853059768677	-32397.919769763947	45	0.03391167192429022	0.9555555555555556	0.34065628476084536
YBR158W	-1	-/-	-339.9376711845398	-29729.210815668106	45	0.0338849487785658	0.9555555555555556	0.3409343715239155
YDR084C	0	0/0	-339.9657337665558	-55351.85171300173	180	0.0338849487785658	0.9555555555555556	0.3409343715239155
YPL158C	0	0/-	-339.9735984802246	-54752.08396720886	180	0.0338849487785658	0.9555555555555556	0.3409343715239155
YLR109W	-1	-/-	-340.0187168121338	-33854.95822072029	45	0.03385826771653543	0.9555555555555556	0.34121245828698554
YCR088W	-1	-/-	-340.2674717903137	-29878.60047340393	45	0.03383162863886703	0.9555555555555556	0.3414905450500556
YGR072W	-1	-/-	-340.40027141571045	-32298.15300655365	45	0.03380503144654088	0.9555555555555556	0.3417686318131257
YPR034W	-1	-/-	-340.5089831352234	-33307.79269647598	45	0.03377847604084839	0.9555555555555556	0.3420467185761958
YBR161W	-1	-/-	-340.50938749313354	-33575.949838638306	45	0.033751962323390894	0.9555555555555556	0.34232480533926585
YDL120W	-1	-/-	-340.53041648864746	-37454.19637942314	45	0.03372549019607843	0.9555555555555556	0.3426028921023359
YJL137C	0	0/0	-340.57690221071243	-54563.52597147226	180	0.03372549019607843	0.9555555555555556	0.3426028921023359
YDR267C	0	0/-	-340.7449382543564	-53744.10778814554	180	0.03372549019607843	0.9555555555555556	0.3426028921023359
YMR214W	-1	-/-	-340.75636768341064	-35420.96670436859	45	0.03369905956112853	0.9555555555555556	0.342880978865406
YML053C	0	0/0	-340.7675360441208	-52457.714616179466	180	0.03369905956112853	0.9555555555555556	0.342880978865406
YGL190C	-1	-/-	-340.8255515098572	-32924.142696380615	45	0.033672670321064996	0.9555555555555556	0.3431590656284761
YHR051W	0	0/-	-340.84289252758026	-56337.139247745275	180	0.033672670321064996	0.9555555555555556	0.3431590656284761
YNL259C	-1	-/-	-341.00422859191895	-33634.418954372406	45	0.033646322378716745	0.9555555555555556	0.34343715239154615
YLR300W	0	0/-	-341.02566862106323	-50794.000539034605	180	0.033646322378716745	0.9555555555555556	0.34343715239154615
YHR063C	0	0/-	-341.067170381546	-53983.38355308771	180	0.033646322378716745	0.9555555555555556	0.34343715239154615
YDL142C	-1	-/-	-341.22435331344604	-34002.33452987671	45	0.033620015637216574	0.9555555555555556	0.3437152391546162
YBR033W	0	0/-	-341.2296706736088	-57429.23446543515	180	0.033620015637216574	0.9555555555555556	0.3437152391546162
YER020W	-1	-/-	-341.23337721824646	-34307.31190752983	45	0.03359375	0.9555555555555556	0.34399332591768633
YDL205C	0	0/-	-341.2585588693619	-55020.92545795441	180	0.03359375	0.9555555555555556	0.34399332591768633
YMR047C	-1	-/-	-341.3450655937195	-32692.117957115173	45	0.03356752537080406	0.9555555555555556	0.3442714126807564
YOR216C	-1	-/-	-341.4405641555786	-35684.49439930916	45	0.033541341653666144	0.9555555555555556	0.34454949944382646
YHR194W	-1	-/-	-341.45465898513794	-33209.93307709694	45	0.03351519875292284	0.9555555555555556	0.3448275862068966
YGR256W	-1	-/-	-341.52584528923035	-31493.22856259346	45	0.03348909657320872	0.9555555555555556	0.34510567296996664
YDR320C-A	-1	-/-	-341.54067039489746	-31805.482721805573	45	0.03346303501945525	0.9555555555555556	0.3453837597330367
YDR164C	-1	-/-	-341.557137966156	-31327.530450820923	45	0.03343701399688958	0.9555555555555556	0.34566184649610676
YMR092C	-1	-/-	-341.58000469207764	-33914.61937379837	45	0.03341103341103341	0.9555555555555556	0.3459399332591769
YHR003C	0	0/-	-341.65903890132904	-54739.716619968414	180	0.03341103341103341	0.9555555555555556	0.3459399332591769
YCR075C	-1	-/-	-341.6866307258606	-32734.0562376976	45	0.033385093167701864	0.9555555555555556	0.34621802002224694
YDL182W	0	0/-	-341.74140989780426	-53942.28390055895	180	0.033385093167701864	0.9555555555555556	0.34621802002224694
YDR333C	0	0/-	-341.7521150112152	-54054.3026958704	180	0.033385093167701864	0.9555555555555556	0.34621802002224694
YKL128C	0	0/0	-341.7596187591553	-52106.99630227685	180	0.033385093167701864	0.9555555555555556	0.34621802002224694
YFL021W	-1	-/-	-341.8469305038452	-30114.44092440605	45	0.03335919317300233	0.9555555555555556	0.346496106785317
YJL065C	-1	-/-	-341.8469624519348	-33083.7747797966	45	0.03333333333333333	0.9555555555555556	0.3467741935483871
YNL035C	0	0/0	-341.8559248447418	-53847.66905629635	180	0.03333333333333333	0.9555555555555556	0.3467741935483871
YNL231C	-1	-/-	-341.90255212783813	-33387.491914749146	45	0.033307513555383424	0.9555555555555556	0.3470522803114572
YOR163W	0	0/-	-342.02181005477905	-53907.98370799422	180	0.033307513555383424	0.9555555555555556	0.3470522803114572
YCL036W	0	0/0	-342.0478929281235	-56747.50959229469	180	0.033307513555383424	0.9555555555555556	0.3470522803114572
YER172C	-1	-/-	-342.10141134262085	-31658.447556495667	45	0.033281733746130034	0.9555555555555556	0.34733036707452725
YHR045W	0	0/0	-342.1294198036194	-52685.40028619766	180	0.033281733746130034	0.9555555555555556	0.34733036707452725
YJR076C	-1	-/-	-342.1787042617798	-32970.12344264984	45	0.033255993812838364	0.9555555555555556	0.3476084538375973
YNL291C	-1	-/-	-342.2024507522583	-33999.994044303894	45	0.03323029366306028	0.9555555555555556	0.3478865406006674
YJR074W	-1	-/-	-342.4524140357971	-31506.68501138687	45	0.033204633204633204	0.9555555555555556	0.3481646273637375
YDR424C	-1	-/-	-342.60411643981934	-34737.920998334885	45	0.033179012345679014	0.9555555555555556	0.34844271412680755
YKL096W-A	0	0/-	-342.63046365976334	-51871.72004104778	180	0.033179012345679014	0.9555555555555556	0.34844271412680755
YDR420W	-1	-/-	-342.6486015319824	-31813.447020053864	45	0.03315343099460293	0.9555555555555556	0.34872080088987767
YML075C	-1	-/-	-342.6565375328064	-32519.39485669136	45	0.03312788906009245	0.9555555555555556	0.34899888765294773
YOL136C	0	0/-	-342.7366268634796	-54038.70477563143	180	0.03312788906009245	0.9555555555555556	0.34899888765294773
YMR297W	0	0/-	-342.7530493736267	-51529.03385724127	180	0.03312788906009245	0.9555555555555556	0.34899888765294773
YIR024C	0	0/-	-342.7623866200447	-58369.67447578907	180	0.03312788906009245	0.9555555555555556	0.34899888765294773
YBL091C-A	0	0/-	-342.83941650390625	-52206.747131586075	180	0.03312788906009245	0.9555555555555556	0.34899888765294773
YOR358W	0	0/-	-342.85245710611343	-57783.25155621767	180	0.03312788906009245	0.9555555555555556	0.34899888765294773
YLR181C	-1	-/-	-342.96623373031616	-35854.30330848694	45	0.033102386451116246	0.9555555555555556	0.3492769744160178
YGL231C	0	0/-	-343.00776505470276	-51794.90316295624	180	0.033102386451116246	0.9555555555555556	0.3492769744160178
YOR396W	0	0/0	-343.040519118309	-50701.92006742954	180	0.033102386451116246	0.9555555555555556	0.3492769744160178
YIL076W	-1	-/-	-343.0510287284851	-31320.048813581467	45	0.03307692307692308	0.9555555555555556	0.34955506117908786
YMR023C	-1	-/-	-343.09125232696533	-37459.712681770325	45	0.033051498847040735	0.9555555555555556	0.349833147942158
YOR006C	0	0/-	-343.10491824150085	-52500.98515558243	180	0.033051498847040735	0.9555555555555556	0.349833147942158
YDR074W	0	0/-	-343.1676539182663	-50314.450468182564	180	0.033051498847040735	0.9555555555555556	0.349833147942158
YGR276C	-1	-/-	-343.5402445793152	-32653.95206785202	45	0.03302611367127496	0.9555555555555556	0.35011123470522804
YLR454W	0	0/0	-343.59281569719315	-55834.86586487293	180	0.03302611367127496	0.9555555555555556	0.35011123470522804
YLR070C	0	0/0	-343.59684723615646	-56133.578694045544	180	0.03302611367127496	0.9555555555555556	0.35011123470522804
YCR051W	0	0/0	-343.61041164398193	-52091.77955234051	180	0.03302611367127496	0.9555555555555556	0.35011123470522804
YEL025C	0	0/0	-343.6398032903671	-52241.36559814215	180	0.03302611367127496	0.9555555555555556	0.35011123470522804
YBR026C	-1	-/-	-343.78198194503784	-32243.58132338524	45	0.03300076745970836	0.9555555555555556	0.3503893214682981
YLR179C	0	0/-	-343.7917855978012	-52314.34004807472	180	0.03300076745970836	0.9555555555555556	0.3503893214682981
YER183C	-1	-/0	-343.8200922012329	-32589.027268886566	45	0.032975460122699383	0.9555555555555556	0.35066740823136816
YHR057C	0	0/-	-343.8922052383423	-57450.65976828337	180	0.032975460122699383	0.9555555555555556	0.35066740823136816
YBR291C	0	0/-	-343.9862140417099	-53653.39092439413	180	0.032975460122699383	0.9555555555555556	0.35066740823136816
YPR171W	-1	-/-	-343.98640060424805	-34772.423174381256	45	0.03295019157088123	0.9555555555555556	0.3509454949944383
YKL017C	-1	-/-	-344.07412099838257	-34917.09219002724	45	0.032924961715160794	0.9555555555555556	0.35122358175750834
YDR483W	-1	-/-	-344.18300676345825	-29719.578663110733	45	0.03289977046671767	0.9555555555555556	0.3515016685205784
YMR054W	-1	-/-	-344.19983959198	-33047.118854761124	45	0.03287461773700306	0.9555555555555556	0.3517797552836485
YGL044C	-1	-/-	-344.22249937057495	-37583.70825386047	45	0.03284950343773873	0.9555555555555556	0.3520578420467186
YGL233W	-1	-/-	-344.24306058883667	-31192.24310517311	45	0.03282442748091603	0.9555555555555556	0.35233592880978865
YFL017C	0	0/-	-344.29790556430817	-55066.96878325939	180	0.03282442748091603	0.9555555555555556	0.35233592880978865
YBR060C	-1	-/-	-344.2985215187073	-36750.452100753784	45	0.03279938977879481	0.9555555555555556	0.3526140155728587
YGR199W	-1	-/-	-344.3532524108887	-37267.38526880741	45	0.03277439024390244	0.9555555555555556	0.3528921023359288
YKL188C	-1	-/-	-344.3716380596161	-36555.220279455185	45	0.03274942878903275	0.9555555555555556	0.3531701890989989
YHR186C	-1	-/-	-344.4721817970276	-35284.39186286926	45	0.03272450532724505	0.9555555555555556	0.35344827586206895
YPL156C	-1	-/0	-344.7217025756836	-33080.742003917694	45	0.03269961977186312	0.9555555555555556	0.35372636262513907
YDR469W	-1	-/-	-344.7510666847229	-31012.204267263412	45	0.03267477203647416	0.9555555555555556	0.35400444938820913
YBR126C	-1	-/-	-344.75396394729614	-31656.55348944664	45	0.032649962034927864	0.9555555555555556	0.3542825361512792
YLL038C	-1	-/-	-344.7667570114136	-30495.289288520813	45	0.032625189681335355	0.9555555555555556	0.35456062291434925
YBR041W	-1	-/-	-344.76777029037476	-31592.86358189583	45	0.032600454890068235	0.9555555555555556	0.3548387096774194
YHR168W	0	0/-	-344.82511699199677	-59639.41392451525	180	0.032600454890068235	0.9555555555555556	0.3548387096774194
YOR047C	-1	-/-	-344.92122983932495	-31031.4177441597	45	0.03257575757575758	0.9555555555555556	0.35511679644048944
YDR093W	-1	-/-	-344.96983098983765	-32235.444112300873	45	0.03255109765329296	0.9555555555555556	0.3553948832035595
YDL053C	0	0/0	-345.04191040992737	-53786.97858393192	180	0.03255109765329296	0.9555555555555556	0.3553948832035595
YML021C	-1	-/-	-345.05752897262573	-38729.734046936035	45	0.03252647503782148	0.9555555555555556	0.3556729699666296
YKL002W	-1	-/-	-345.07607221603394	-33908.846267700195	45	0.03250188964474679	0.9555555555555556	0.3559510567296997
YJL061W	-1	-/-	-345.1012921333313	-33708.29493808746	45	0.0324773413897281	0.9555555555555556	0.35622914349276974
YJL123C	0	0/0	-345.1729156970978	-52115.224379599094	180	0.0324773413897281	0.9555555555555556	0.35622914349276974
YAL002W	-1	-/-	-345.3060417175293	-32036.822424292564	45	0.03245283018867925	0.9555555555555556	0.3565072302558398
YOL051W	-1	-/-	-345.3565425872803	-31565.374733924866	45	0.032428355957767725	0.9555555555555556	0.3567853170189099
YML091C	-1	-/-	-345.3926568031311	-34847.640989780426	45	0.03240391861341371	0.9555555555555556	0.35706340378198
YEL012W	-1	-/-	-345.3981194496155	-32597.727296829224	45	0.03237951807228916	0.9555555555555556	0.35734149054505004
YML132W	-1	-/-	-345.4064841270447	-31423.66018819809	45	0.03235515425131678	0.9555555555555556	0.3576195773081201
YLR459W	-1	-/-	-345.48463582992554	-34109.56425118446	45	0.032330827067669175	0.9555555555555556	0.3578976640711902
YLR410W	-1	-/0	-345.50081062316895	-32283.545409679413	45	0.032306536438767845	0.9555555555555556	0.3581757508342603
YGR286C	-1	-/-	-345.51168298721313	-33462.205236911774	45	0.03228228228228228	0.9555555555555556	0.35845383759733035
YDR376W	-1	-/-	-345.5218529701233	-36462.9465034008	45	0.03225806451612903	0.9555555555555556	0.35873192436040047
YFL007W	0	0/-	-345.52315121889114	-53820.14704602957	180	0.03225806451612903	0.9555555555555556	0.35873192436040047
YPR189W	-1	-/-	-345.5273814201355	-34325.108707904816	45	0.03223388305847077	0.9555555555555556	0.35901001112347053
YLR143W	0	0/-	-345.5527238845825	-53448.28488719463	180	0.03223388305847077	0.9555555555555556	0.35901001112347053
YDR335W	-1	-/-	-345.61145305633545	-32421.081644058228	45	0.03220973782771536	0.9555555555555556	0.3592880978865406
YJR103W	-1	-/-	-345.7047758102417	-31434.651030302048	45	0.03218562874251497	0.9555555555555556	0.35956618464961065
YPL026C	-1	-/-	-345.74540996551514	-29715.227422237396	45	0.03216155572176515	0.9555555555555556	0.35984427141268077
YPR108W	-1	-/-	-345.79990577697754	-33935.3489112854	45	0.032137518684603884	0.9555555555555556	0.36012235817575083
YBR254C	-1	-/-	-345.8039608001709	-32298.11628985405	45	0.03211351755041075	0.9555555555555556	0.3604004449388209
YDR228C	-1	-/-	-345.9068522453308	-34204.53909778595	45	0.03208955223880597	0.9555555555555556	0.360678531701891
YNL036W	-1	-/-	-345.9543571472168	-32598.242089271545	45	0.03206562266964952	0.9555555555555556	0.3609566184649611
YDL204W	0	0/-	-345.9938077926636	-54515.28000032902	180	0.03206562266964952	0.9555555555555556	0.3609566184649611
YLR066W	-1	-/-	-346.0226888656616	-33054.28916358948	45	0.03204172876304024	0.9555555555555556	0.36123470522803114
YDR440W	-1	-/-	-346.09907722473145	-33885.56862783432	45	0.03201787043931496	0.9555555555555556	0.3615127919911012
YDR427W	-1	-/-	-346.1746361255646	-34004.37027096748	45	0.031994047619047616	0.9555555555555556	0.3617908787541713
YLR440C	0	0/-	-346.21789968013763	-59074.01218307018	180	0.031994047619047616	0.9555555555555556	0.3617908787541713
YMR058W	-1	-/-	-346.22532415390015	-32581.687312841415	45	0.03197026022304833	0.9555555555555556	0.3620689655172414
YEL009C	-1	-/-	-346.2639684677124	-29595.897619009018	45	0.03194650817236255	0.9555555555555556	0.36234705228031144
YJL025W	-1	-/-	-346.29193687438965	-35142.134365558624	45	0.03192279138827023	0.9555555555555556	0.36262513904338156
YBR162W-A	0	0/-	-346.34771704673767	-53131.347712278366	180	0.03192279138827023	0.9555555555555556	0.36262513904338156
YOR233W	-1	-/-	-346.4324417114258	-32032.029287815094	45	0.031899109792284865	0.9555555555555556	0.3629032258064516
YOR092W	0	0/-	-346.52070313692093	-52246.40849083662	180	0.031899109792284865	0.9555555555555556	0.3629032258064516
YJL003W	-1	-/-	-346.5285077095032	-36731.14689540863	45	0.03187546330615271	0.9555555555555556	0.3631813125695217
YNL129W	-1	-/-	-346.54174852371216	-31630.323728322983	45	0.03185185185185185	0.9555555555555556	0.36345939933259175
YNR028W	0	0/-	-346.5451638698578	-58992.526269078255	180	0.03185185185185185	0.9555555555555556	0.36345939933259175
YBR302C	0	0/-	-346.5454260110855	-53907.54359650612	180	0.03185185185185185	0.9555555555555556	0.36345939933259175
YOR043W	-1	-/-	-346.619104385376	-32163.507828474045	45	0.03182827535159141	0.9555555555555556	0.36373748609566187
YOR374W	0	0/-	-346.6199824810028	-52735.05990040302	180	0.03182827535159141	0.9555555555555556	0.36373748609566187
YPL087W	-1	-/-	-346.63100814819336	-32924.06948065758	45	0.031804733727810654	0.9555555555555556	0.36401557285873193
YDR096W	-1	-/-	-346.6450424194336	-32662.13899564743	45	0.031781226903178125	0.9555555555555556	0.364293659621802
YKL179C	-1	-/-	-346.68320322036743	-32508.200746536255	45	0.03175775480059084	0.9555555555555556	0.36457174638487205
YER048W-A	0	0/0	-346.7337281703949	-55665.203268289566	180	0.03175775480059084	0.9555555555555556	0.36457174638487205
YGR135W	-1	-/-	-346.73639154434204	-33524.56327211857	45	0.03173431734317343	0.9555555555555556	0.36484983314794217
YJL072C	-1	-/-	-346.7562289237976	-33585.12649893761	45	0.03171091445427729	0.9555555555555556	0.36512791991101223
YBR221C	-1	-/-	-346.76510667800903	-33852.45741093159	45	0.03168754605747973	0.9555555555555556	0.3654060066740823
YDR127W	0	0/0	-346.91403901576996	-49274.19920796156	180	0.03168754605747973	0.9555555555555556	0.3654060066740823
YGL208W	-1	-/-	-346.9309539794922	-32836.53496623039	45	0.03166421207658321	0.9555555555555556	0.3656840934371524
YPL119C	-1	-/+	-346.98565196990967	-35201.0397734642	45	0.03164091243561442	0.9555555555555556	0.3659621802002225
YOR355W	-1	-/-	-347.0179181098938	-34342.20885968208	45	0.03161764705882353	0.9555555555555556	0.36624026696329254
YGL203C	0	0/0	-347.029837846756	-57054.33019763231	180	0.03161764705882353	0.9555555555555556	0.36624026696329254
YOL140W	0	0/0	-347.08138048648834	-51032.341328024864	180	0.03161764705882353	0.9555555555555556	0.36624026696329254
YDL171C	0	0/0	-347.1606265306473	-51289.137758016586	180	0.03161764705882353	0.9555555555555556	0.36624026696329254
YDL222C	0	0/-	-347.2740168571472	-53757.210759848356	180	0.03161764705882353	0.9555555555555556	0.36624026696329254
YOR208W	-1	-/-	-347.3490471839905	-30554.582104206085	45	0.03159441587068332	0.9555555555555556	0.3665183537263626
YDL130W-A	-1	-/0	-347.3844041824341	-30411.842673540115	45	0.0315712187958884	0.9555555555555556	0.3667964404894327
YOR090C	0	0/-	-347.4225867986679	-53266.845587193966	180	0.0315712187958884	0.9555555555555556	0.3667964404894327
YML052W	-1	-/-	-347.4382357597351	-32457.1925637722	45	0.03154805575935436	0.9555555555555556	0.3670745272525028
YCL057W	0	0/0	-347.4607708454132	-53674.27616280317	180	0.03154805575935436	0.9555555555555556	0.3670745272525028
YHR198C	0	0/0	-347.52397656440735	-53693.804950892925	180	0.03154805575935436	0.9555555555555556	0.3670745272525028
YOR360C	0	0/-	-347.54554402828217	-52124.898456692696	180	0.03154805575935436	0.9555555555555556	0.3670745272525028
YGL226W	0	0/-	-347.5691924095154	-56454.04664760828	180	0.03154805575935436	0.9555555555555556	0.3670745272525028
YKL168C	0	0/-	-347.5951031446457	-56598.21445763111	180	0.03154805575935436	0.9555555555555556	0.3670745272525028
YGR101W	-1	-/-	-347.6733875274658	-36754.39598798752	45	0.03152492668621701	0.9555555555555556	0.36735261401557284
YDL248W	0	0/-	-347.70774149894714	-52615.75275492668	180	0.03152492668621701	0.9555555555555556	0.36735261401557284
YER095W	-1	-/-	-347.7319040298462	-34401.03867959976	45	0.0315018315018315	0.9555555555555556	0.36763070077864296
YMR061W	-1	-/-	-347.82964277267456	-31863.221823453903	45	0.0314787701317716	0.9555555555555556	0.367908787541713
YNL327W	-1	-/0	-347.8419394493103	-31548.656529664993	45	0.03145574250182882	0.9555555555555556	0.3681868743047831
YHL017W	0	0/-	-347.8882517814636	-54481.80042016506	180	0.03145574250182882	0.9555555555555556	0.3681868743047831
YML097C	-1	-/-	-347.9034056663513	-34567.26299548149	45	0.031432748538011694	0.9555555555555556	0.36846496106785315
YPR001W	-1	-/-	-348.0675745010376	-34861.30596470833	45	0.031409788166544925	0.9555555555555556	0.36874304783092327
YER141W	0	0/0	-348.20320892333984	-52108.57236599922	180	0.031409788166544925	0.9555555555555556	0.36874304783092327
YLR390W-A	-1	-/-	-348.2045478820801	-28023.600135326385	45	0.031386861313868614	0.9555555555555556	0.3690211345939933
YHL035C	0	0/-	-348.27901780605316	-54702.0986135602	180	0.031386861313868614	0.9555555555555556	0.3690211345939933
YNL237W	0	0/0	-348.31922352313995	-55563.92531067133	180	0.031386861313868614	0.9555555555555556	0.3690211345939933
YPR019W	-1	-/-	-348.3330030441284	-34807.22479343414	45	0.031363967906637494	0.9555555555555556	0.3692992213570634
YBR159W	-1	-/-	-348.3355927467346	-32655.38010263443	45	0.03134110787172012	0.9555555555555556	0.3695773081201335
YNL310C	-1	-/-	-348.3425450325012	-36150.80273318291	45	0.031318281136198105	0.9555555555555556	0.36985539488320357
YEL032W	-1	-/-	-348.3989634513855	-37649.08915233612	45	0.03129548762736536	0.9555555555555556	0.37013348164627363
YCR024C	0	0/-	-348.42392897605896	-58676.44590514898	180	0.03129548762736536	0.9555555555555556	0.37013348164627363
YML085C	-1	-/-	-348.42493414878845	-32808.38818693161	45	0.03127272727272727	0.9555555555555556	0.3704115684093437
YPR165W	-1	-/-	-348.4421081542969	-29580.34596002102	45	0.03125	0.9555555555555556	0.3706896551724138
YBL001C	0	0/0	-348.44360518455505	-52536.57290148735	180	0.03125	0.9555555555555556	0.3706896551724138
YMR100W	-1	-/-	-348.4657816886902	-34897.34688925743	45	0.03122730573710966	0.9555555555555556	0.3709677419354839
YJL146W	-1	-/-	-348.49168062210083	-35869.05305862427	45	0.031204644412191583	0.9555555555555556	0.37124582869855394
YOR247W	0	0/-	-348.52601009607315	-57332.44131416269	180	0.031204644412191583	0.9555555555555556	0.37124582869855394
YOR120W	-1	-/-	-348.5544967651367	-33374.32574033737	45	0.03118201595358956	0.9555555555555556	0.371523915461624
[truncated: 3,961 more rows]
