# Supplementary material for: Revisiting co-expression-based automated function prediction in yeast with neural networks and updated Gene Ontology annotations
Source: PLoS One. 2026 Apr 16;21(4):e0322689. doi: 10.1371/journal.pone.0322689 (PMC13086303; doi:10.1371/journal.pone.0322689)
Supplement: S1 File — A zip file of tables in csv format containing individual genes ranked by their predicted involvement in each predicted GO term. These predictions were made by Model 1 as described in Table A of S1 Text. (ZIP) [file pone.0322689.s002.zip › GO0008213_SingleGeneRanking.csv]

Gene	Label	Annos	Score	Background Score	Num pos pairs	Precision	Recall	False Positive Rate
YEL015W	-1	-/-	-129.66480827331543	-28474.824810028076	22	0.0	0.0	0.00027631942525559546
YEL018W	-1	-/-	-129.7295777797699	-28385.91071820259	22	0.0	0.0	0.0005526388505111909
YPL210C	-1	-/-	-131.73348188400269	-29074.302973270416	22	0.0	0.0	0.0008289582757667864
YNL201C	-1	-/-	-133.25572109222412	-28521.029554128647	22	0.0	0.0	0.0011052777010223818
YDR292C	-1	-/-	-133.35965633392334	-29146.082215309143	22	0.0	0.0	0.0013815971262779773
YDR198C	1	+/+	-135.7140507698059	-28715.059962511063	21	0.16666666666666666	0.045454545454545456	0.0013815971262779773
YER149C	-1	-/-	-137.8358736038208	-29090.27274775505	22	0.14285714285714285	0.045454545454545456	0.0016579165515335729
YOR061W	-1	-/-	-137.88928842544556	-30151.33678150177	22	0.125	0.045454545454545456	0.0019342359767891683
YNL004W	-1	-/-	-137.92428350448608	-29473.960097789764	22	0.1111111111111111	0.045454545454545456	0.0022105554020447637
YDR245W	-1	-/-	-138.01647567749023	-30115.181762695312	22	0.1	0.045454545454545456	0.0024868748273003593
YLR052W	-1	-/-	-138.37044095993042	-28751.10573720932	22	0.09090909090909091	0.045454545454545456	0.0027631942525559545
YOR119C	-1	-/-	-138.38320779800415	-30375.134389400482	22	0.08333333333333333	0.045454545454545456	0.00303951367781155
YOL149W	-1	-/-	-138.46605348587036	-28820.54634332657	22	0.07692307692307693	0.045454545454545456	0.0033158331030671458
YGL070C	-1	-/-	-138.76722812652588	-30278.7729511261	22	0.07142857142857142	0.045454545454545456	0.003592152528322741
YNL207W	-1	-/-	-138.80107975006104	-31167.46265220642	22	0.06666666666666667	0.045454545454545456	0.0038684719535783366
YMR211W	-1	-/-	-138.98535442352295	-30161.17315340042	22	0.0625	0.045454545454545456	0.004144791378833932
YFR037C	-1	-/-	-139.0326795578003	-29697.467183589935	22	0.058823529411764705	0.045454545454545456	0.004421110804089527
YKL154W	-1	-/-	-139.11101627349854	-28900.63322019577	22	0.05555555555555555	0.045454545454545456	0.004697430229345123
YMR080C	-1	-/-	-139.30803298950195	-29270.47347831726	22	0.05263157894736842	0.045454545454545456	0.004973749654600719
YPL235W	-1	-/-	-139.39929819107056	-29990.185738801956	22	0.05	0.045454545454545456	0.005250069079856314
YLR262C	-1	-/-	-139.72228336334229	-29255.368066310883	22	0.047619047619047616	0.045454545454545456	0.005526388505111909
YML065W	-1	-/-	-139.86803531646729	-29292.4944396019	22	0.045454545454545456	0.045454545454545456	0.005802707930367505
YLR435W	-1	-/-	-139.99320459365845	-32083.854081630707	22	0.043478260869565216	0.045454545454545456	0.0060790273556231
YGR195W	-1	-/-	-140.05131912231445	-30701.002948760986	22	0.041666666666666664	0.045454545454545456	0.0063553467808786955
YDL030W	-1	-/-	-140.60387897491455	-29861.526390075684	22	0.04	0.045454545454545456	0.0066316662061342915
YKR038C	-1	-/-	-140.72977924346924	-30130.4655585289	22	0.038461538461538464	0.045454545454545456	0.006907985631389887
YGL201C	-1	-/-	-140.9089674949646	-28568.03098678589	22	0.037037037037037035	0.045454545454545456	0.007184305056645482
YJL124C	-1	-/-	-141.38732814788818	-30570.366789340973	22	0.03571428571428571	0.045454545454545456	0.007460624481901078
YOR216C	-1	-/-	-141.7480297088623	-29765.484065294266	22	0.034482758620689655	0.045454545454545456	0.007736943907156673
YJL179W	-1	-/-	-141.95264649391174	-29729.874596357346	22	0.03333333333333333	0.045454545454545456	0.00801326333241227
YDR312W	-1	-/-	-142.2526707649231	-30876.580448150635	22	0.03225806451612903	0.045454545454545456	0.008289582757667864
YNL001W	-1	-/-	-142.77032566070557	-30560.90194606781	22	0.03125	0.045454545454545456	0.00856590218292346
YGL112C	-1	-/-	-142.84106159210205	-29524.075947523117	22	0.030303030303030304	0.045454545454545456	0.008842221608179055
YGL211W	-1	-/-	-143.0906205177307	-30504.972626686096	22	0.029411764705882353	0.045454545454545456	0.00911854103343465
YBL079W	-1	-/-	-143.2079463005066	-29558.700113773346	22	0.02857142857142857	0.045454545454545456	0.009394860458690245
YOR143C	-1	-/-	-143.3530683517456	-30940.20283126831	22	0.027777777777777776	0.045454545454545456	0.009671179883945842
YLR015W	1	+/+	-143.38733863830566	-29736.847982406616	21	0.05405405405405406	0.09090909090909091	0.009671179883945842
YPL117C	-1	-/-	-143.78099298477173	-30751.858288764954	22	0.05263157894736842	0.09090909090909091	0.009947499309201437
YMR234W	-1	-/-	-143.93195247650146	-28881.738494873047	22	0.05128205128205128	0.09090909090909091	0.010223818734457032
YNL292W	-1	-/-	-144.04368782043457	-31419.562361478806	22	0.05	0.09090909090909091	0.010500138159712628
YFR028C	-1	-/-	-144.3500316143036	-29844.324069976807	22	0.04878048780487805	0.09090909090909091	0.010776457584968223
YMR239C	-1	-/-	-144.50574111938477	-32304.167680740356	22	0.047619047619047616	0.09090909090909091	0.011052777010223818
YJR042W	-1	-/-	-144.69840002059937	-29650.01710319519	22	0.046511627906976744	0.09090909090909091	0.011329096435479415
YJR068W	-1	-/-	-144.91378021240234	-28688.98056745529	22	0.045454545454545456	0.09090909090909091	0.01160541586073501
YDR325W	-1	-/-	-144.98178577423096	-30054.428356170654	22	0.044444444444444446	0.09090909090909091	0.011881735285990605
YPL178W	-1	-/-	-145.02182960510254	-30824.415813922882	22	0.043478260869565216	0.09090909090909091	0.0121580547112462
YDR404C	-1	-/-	-145.0384430885315	-29276.005616426468	22	0.0425531914893617	0.09090909090909091	0.012434374136501796
YMR285C	-1	-/-	-145.33806800842285	-29862.67676639557	22	0.041666666666666664	0.09090909090909091	0.012710693561757391
YDR416W	-1	-/-	-145.35624313354492	-29273.801804065704	22	0.04081632653061224	0.09090909090909091	0.012987012987012988
YPR133C	-1	-/+	-145.4105930328369	-30212.915257930756	22	0.04	0.09090909090909091	0.013263332412268583
YDR101C	-1	-/-	-145.81696701049805	-32190.915407657623	22	0.0392156862745098	0.09090909090909091	0.013539651837524178
YIL016W	-1	-/-	-145.8924913406372	-30354.57323694229	22	0.038461538461538464	0.09090909090909091	0.013815971262779773
YOL094C	-1	-/-	-146.09032773971558	-29267.61793899536	22	0.03773584905660377	0.09090909090909091	0.014092290688035369
YML062C	-1	-/-	-146.12267637252808	-29778.724788188934	22	0.037037037037037035	0.09090909090909091	0.014368610113290964
YDR469W	1	+/+	-146.13310194015503	-29973.40238237381	21	0.05454545454545454	0.13636363636363635	0.014368610113290964
YGL043W	-1	-/-	-146.14066743850708	-30132.744872570038	22	0.05357142857142857	0.13636363636363635	0.014644929538546559
YLR418C	1	+/+	-146.35388469696045	-29538.021280765533	21	0.07017543859649122	0.18181818181818182	0.014644929538546559
YKR082W	-1	-/-	-146.3940830230713	-30190.848227500916	22	0.06896551724137931	0.18181818181818182	0.014921248963802156
YIL115C	-1	-/-	-146.55753660202026	-29087.759338378906	22	0.06779661016949153	0.18181818181818182	0.015197568389057751
YDR311W	-1	-/-	-146.7098617553711	-29215.659585237503	22	0.06666666666666667	0.18181818181818182	0.015473887814313346
YGL086W	-1	-/-	-146.71686220169067	-29369.918821811676	22	0.06557377049180328	0.18181818181818182	0.015750207239568943
YOR166C	0	0/-	-146.76924574375153	-50159.371046066284	88	0.06557377049180328	0.18181818181818182	0.015750207239568943
YGR129W	-1	-/-	-146.8219509124756	-30405.62677383423	22	0.06451612903225806	0.18181818181818182	0.01602652666482454
YER183C	-1	-/0	-146.88226699829102	-29686.991416454315	22	0.06349206349206349	0.18181818181818182	0.016302846090080134
YMR227C	-1	-/-	-147.18994140625	-29174.395993709564	22	0.0625	0.18181818181818182	0.01657916551533573
YDR429C	-1	-/-	-147.19324493408203	-31360.02343940735	22	0.06153846153846154	0.18181818181818182	0.016855484940591324
YGL246C	-1	-/-	-147.23001289367676	-30641.526383399963	22	0.06060606060606061	0.18181818181818182	0.01713180436584692
YDL043C	-1	-/-	-147.23617696762085	-28710.11782836914	22	0.05970149253731343	0.18181818181818182	0.017408123791102514
YNL163C	-1	-/-	-147.29465007781982	-30244.67050886154	22	0.058823529411764705	0.18181818181818182	0.01768444321635811
YBR131W	-1	-/-	-147.39941453933716	-28913.46534729004	22	0.057971014492753624	0.18181818181818182	0.017960762641613705
YGL243W	-1	-/-	-147.53524446487427	-29626.9415435791	22	0.05714285714285714	0.18181818181818182	0.0182370820668693
YPL227C	-1	-/-	-147.56098461151123	-29938.69279193878	22	0.056338028169014086	0.18181818181818182	0.018513401492124895
YPR189W	-1	-/-	-147.68154191970825	-29964.531427383423	22	0.05555555555555555	0.18181818181818182	0.01878972091738049
YDL225W	-1	-/-	-147.80484867095947	-30499.111673355103	22	0.0547945205479452	0.18181818181818182	0.01906604034263609
YDR308C	-1	-/-	-147.82117128372192	-29813.44688796997	22	0.05405405405405406	0.18181818181818182	0.019342359767891684
YJL025W	-1	-/-	-147.84565925598145	-29918.548903942108	22	0.05333333333333334	0.18181818181818182	0.01961867919314728
YGR074W	-1	-/-	-148.14642095565796	-29570.216110229492	22	0.05263157894736842	0.18181818181818182	0.019894998618402875
YNL232W	-1	-/-	-148.2244257926941	-31347.404165267944	22	0.05194805194805195	0.18181818181818182	0.02017131804365847
YDL235C	-1	-/-	-148.30542516708374	-29915.618077754974	22	0.05128205128205128	0.18181818181818182	0.020447637468914065
YLR384C	-1	-/-	-148.54017305374146	-29862.668409347534	22	0.05063291139240506	0.18181818181818182	0.02072395689416966
YOR094W	-1	-/-	-148.6201229095459	-30733.22251033783	22	0.05	0.18181818181818182	0.021000276319425255
YAR002W	-1	-/-	-148.7416796684265	-29697.972021579742	22	0.04938271604938271	0.18181818181818182	0.02127659574468085
YNL221C	-1	-/-	-148.8109917640686	-31481.819147586823	22	0.04878048780487805	0.18181818181818182	0.021552915169936446
YDR324C	-1	-/-	-148.8840208053589	-33198.42251396179	22	0.04819277108433735	0.18181818181818182	0.02182923459519204
YDR120C	-1	-/-	-149.0362229347229	-33335.28470277786	22	0.047619047619047616	0.18181818181818182	0.022105554020447636
YML061C	-1	-/-	-149.07031917572021	-30561.480812072754	22	0.047058823529411764	0.18181818181818182	0.02238187344570323
YOR116C	-1	-/-	-149.1296124458313	-31040.19907426834	22	0.046511627906976744	0.18181818181818182	0.02265819287095883
YPL243W	-1	-/-	-149.218168258667	-31247.395223617554	22	0.04597701149425287	0.18181818181818182	0.022934512296214425
YJL072C	-1	-/-	-149.27318572998047	-29346.099681854248	22	0.045454545454545456	0.18181818181818182	0.02321083172147002
YAR008W	-1	-/-	-149.28035020828247	-30811.088373184204	22	0.0449438202247191	0.18181818181818182	0.023487151146725616
YOL145C	1	+/+	-149.28382062911987	-29607.875242233276	21	0.05555555555555555	0.22727272727272727	0.023487151146725616
YMR112C	-1	-/-	-149.31068563461304	-30020.882959365845	22	0.054945054945054944	0.22727272727272727	0.02376347057198121
YML023C	-1	-/-	-149.39782047271729	-29553.047582387924	22	0.05434782608695652	0.22727272727272727	0.024039789997236806
YDL031W	-1	-/-	-149.68024110794067	-32092.825157165527	22	0.053763440860215055	0.22727272727272727	0.0243161094224924
YOL006C	-1	-/-	-149.79447650909424	-30495.352859020233	22	0.05319148936170213	0.22727272727272727	0.024592428847747996
YNL199C	-1	-/-	-149.82413911819458	-30106.8586268425	22	0.05263157894736842	0.22727272727272727	0.02486874827300359
YDR472W	-1	-/-	-149.8254132270813	-29889.548577785492	22	0.052083333333333336	0.22727272727272727	0.025145067698259187
YKL014C	-1	-/-	-149.8431887626648	-32050.567321777344	22	0.05154639175257732	0.22727272727272727	0.025421387123514782
YDR267C	0	0/-	-149.8628660440445	-50321.60812610388	88	0.05154639175257732	0.22727272727272727	0.025421387123514782
YHR119W	1	+/+	-150.09143733978271	-30084.871270656586	21	0.061224489795918366	0.2727272727272727	0.025421387123514782
YJR135C	-1	-/-	-150.23812437057495	-28976.696083068848	22	0.06060606060606061	0.2727272727272727	0.025697706548770377
YEL051W	-1	-/-	-150.30082321166992	-31004.544815540314	22	0.06	0.2727272727272727	0.025974025974025976
YJR032W	0	0/-	-150.35930109024048	-50439.769813120365	88	0.06	0.2727272727272727	0.025974025974025976
YDR013W	-1	-/-	-150.40373134613037	-29323.02874493599	22	0.0594059405940594	0.2727272727272727	0.02625034539928157
YBR258C	1	+/+	-150.40514278411865	-30268.035439014435	21	0.06862745098039216	0.3181818181818182	0.02625034539928157
YDR060W	-1	-/-	-150.50375032424927	-32530.94397878647	22	0.06796116504854369	0.3181818181818182	0.026526664824537166
YDR473C	-1	-/-	-150.55029773712158	-30039.237127780914	22	0.0673076923076923	0.3181818181818182	0.02680298424979276
YOR179C	-1	-/-	-150.58127975463867	-31882.82101583481	22	0.06666666666666667	0.3181818181818182	0.027079303675048357
YPL233W	-1	-/-	-150.60551977157593	-30545.33959197998	22	0.0660377358490566	0.3181818181818182	0.02735562310030395
YLR147C	-1	-/-	-150.6677565574646	-29613.35796546936	22	0.06542056074766354	0.3181818181818182	0.027631942525559547
YKL173W	-1	-/-	-150.92408180236816	-30357.984033584595	22	0.06481481481481481	0.3181818181818182	0.027908261950815142
YDR167W	-1	-/-	-150.97554969787598	-30348.052149295807	22	0.06422018348623854	0.3181818181818182	0.028184581376070737
YJL061W	-1	-/-	-150.99877071380615	-29810.284786701202	22	0.06363636363636363	0.3181818181818182	0.028460900801326332
YMR247C	-1	-/-	-151.03969192504883	-30309.522617340088	22	0.06306306306306306	0.3181818181818182	0.028737220226581928
YLL035W	-1	-/-	-151.13814067840576	-31083.314083099365	22	0.0625	0.3181818181818182	0.029013539651837523
YJR031C	-1	-/-	-151.2797145843506	-30952.69905757904	22	0.061946902654867256	0.3181818181818182	0.029289859077093118
YIL008W	-1	-/-	-151.36453008651733	-31614.79688692093	22	0.06140350877192982	0.3181818181818182	0.029566178502348717
YML080W	-1	-/-	-151.36677408218384	-32429.90334701538	22	0.06086956521739131	0.3181818181818182	0.029842497927604312
YLR105C	-1	-/-	-151.37059831619263	-29813.87629890442	22	0.0603448275862069	0.3181818181818182	0.030118817352859907
YDR257C	0	0/+	-151.40756177902222	-52305.04661774635	88	0.0603448275862069	0.3181818181818182	0.030118817352859907
YMR075W	-1	-/-	-151.43824100494385	-29264.642209529877	22	0.05982905982905983	0.3181818181818182	0.030395136778115502
YGR216C	-1	-/-	-151.49710655212402	-30189.55135202408	22	0.059322033898305086	0.3181818181818182	0.030671456203371097
YBR055C	-1	-/-	-151.6241774559021	-29423.812861442566	22	0.058823529411764705	0.3181818181818182	0.030947775628626693
YNL282W	-1	-/-	-151.8146243095398	-30553.598134994507	22	0.058333333333333334	0.3181818181818182	0.031224095053882288
YKL082C	-1	-/-	-151.831130027771	-33689.09555006027	22	0.05785123966942149	0.3181818181818182	0.031500414479137887
YFR002W	-1	-/-	-151.9055757522583	-29558.549008369446	22	0.05737704918032787	0.3181818181818182	0.03177673390439348
YNL059C	-1	-/-	-151.9344630241394	-30342.23425245285	22	0.056910569105691054	0.3181818181818182	0.03205305332964908
YGR072W	-1	-/-	-152.10201930999756	-30076.281570911407	22	0.056451612903225805	0.3181818181818182	0.03232937275490467
YGL155W	-1	-/0	-152.13640975952148	-29946.96767950058	22	0.056	0.3181818181818182	0.03260569218016027
YGR119C	-1	-/-	-152.21290731430054	-30094.64542198181	22	0.05555555555555555	0.3181818181818182	0.03288201160541586
YMR218C	-1	-/-	-152.2247281074524	-30777.63629579544	22	0.05511811023622047	0.3181818181818182	0.03315833103067146
YGR104C	-1	-/-	-152.32836866378784	-30799.741117477417	22	0.0546875	0.3181818181818182	0.03343465045592705
YMR270C	-1	-/-	-152.33163499832153	-29433.143620967865	22	0.05426356589147287	0.3181818181818182	0.03371096988118265
YNL099C	-1	-/-	-152.35025262832642	-31147.201844215393	22	0.05384615384615385	0.3181818181818182	0.03398728930643824
YHR060W	-1	-/-	-152.38650941848755	-31106.205355644226	22	0.05343511450381679	0.3181818181818182	0.03426360873169384
YGL050W	0	0/-	-152.39387118816376	-51494.43853187561	88	0.05343511450381679	0.3181818181818182	0.03426360873169384
YGR252W	-1	-/-	-152.47807693481445	-29669.395943164825	22	0.05303030303030303	0.3181818181818182	0.03453992815694943
YEL053C	-1	-/-	-152.51912879943848	-29429.964560985565	22	0.05263157894736842	0.3181818181818182	0.03481624758220503
YIL128W	-1	-/-	-152.53863430023193	-30104.06627702713	22	0.05223880597014925	0.3181818181818182	0.03509256700746063
YJL024C	-1	-/-	-152.5396637916565	-30333.533242225647	22	0.05185185185185185	0.3181818181818182	0.03536888643271622
YGR003W	-1	-/-	-152.7092089653015	-30422.033245563507	22	0.051470588235294115	0.3181818181818182	0.03564520585797182
YJL014W	-1	-/-	-152.83063125610352	-30086.17859697342	22	0.051094890510948905	0.3181818181818182	0.03592152528322741
YBR166C	0	0/0	-152.8882954120636	-52419.25208735466	88	0.051094890510948905	0.3181818181818182	0.03592152528322741
YDR412W	-1	-/-	-152.9639229774475	-33075.2773771286	22	0.050724637681159424	0.3181818181818182	0.03619784470848301
YOR217W	-1	-/-	-153.04002046585083	-30736.52863883972	22	0.050359712230215826	0.3181818181818182	0.0364741641337386
YKR063C	-1	-/-	-153.11812019348145	-29958.28202199936	22	0.05	0.3181818181818182	0.0367504835589942
YBR245C	-1	-/-	-153.14894104003906	-30657.287189483643	22	0.04964539007092199	0.3181818181818182	0.03702680298424979
YDR339C	-1	-/-	-153.18602514266968	-31870.89658164978	22	0.04929577464788732	0.3181818181818182	0.03730312240950539
YKL018W	1	+/+	-153.1985001564026	-30971.013926506042	21	0.055944055944055944	0.36363636363636365	0.03730312240950539
YHL009C	-1	-/-	-153.3400673866272	-30987.974198818207	22	0.05555555555555555	0.36363636363636365	0.03757944183476098
YIL021W	-1	-/-	-153.34714698791504	-30701.723754882812	22	0.05517241379310345	0.36363636363636365	0.03785576126001658
YMR129W	-1	-/-	-153.43214988708496	-29612.069564580917	22	0.0547945205479452	0.36363636363636365	0.03813208068527218
YER082C	-1	-/-	-153.4381604194641	-33559.68671989441	22	0.05442176870748299	0.36363636363636365	0.03840840011052777
YER025W	-1	-/-	-153.48066091537476	-32542.162912368774	22	0.05405405405405406	0.36363636363636365	0.03868471953578337
YKL099C	-1	-/-	-153.69010210037231	-31828.37774372101	22	0.053691275167785234	0.36363636363636365	0.03896103896103896
YER107C	-1	-/-	-153.74316120147705	-31433.019769906998	22	0.05333333333333334	0.36363636363636365	0.03923735838629456
YPR179C	-1	-/-	-153.74439001083374	-30437.502683639526	22	0.052980132450331126	0.36363636363636365	0.03951367781155015
YJR067C	0	0/-	-153.7449163198471	-52047.850575864315	88	0.052980132450331126	0.36363636363636365	0.03951367781155015
YMR212C	-1	-/0	-153.79170727729797	-31235.7288377285	22	0.05263157894736842	0.36363636363636365	0.03978999723680575
YBR279W	1	+/+	-153.83619356155396	-31018.979728221893	21	0.058823529411764705	0.4090909090909091	0.03978999723680575
YNL227C	-1	-/-	-153.88244676589966	-31440.864640712738	22	0.05844155844155844	0.4090909090909091	0.04006631666206134
YOR195W	-1	-/-	-153.94146728515625	-31013.225660324097	22	0.05806451612903226	0.4090909090909091	0.04034263608731694
YDL088C	-1	-/-	-153.94845819473267	-30271.05865430832	22	0.057692307692307696	0.4090909090909091	0.04061895551257253
YLR319C	-1	-/-	-153.9767770767212	-30060.08421230316	22	0.05732484076433121	0.4090909090909091	0.04089527493782813
YLR285W	-1	-/+	-154.00338697433472	-31391.92957496643	22	0.056962025316455694	0.4090909090909091	0.04117159436308372
YDL092W	-1	-/-	-154.00377702713013	-30993.67040205002	22	0.05660377358490566	0.4090909090909091	0.04144791378833932
YEL037C	-1	-/-	-154.0133318901062	-30192.456012248993	22	0.05625	0.4090909090909091	0.04172423321359492
YGL169W	-1	-/-	-154.27074527740479	-31343.872217178345	22	0.055900621118012424	0.4090909090909091	0.04200055263885051
YDL074C	1	+/-	-154.28601217269897	-31013.23218011856	21	0.06172839506172839	0.45454545454545453	0.04200055263885051
YDR152W	0	0/-	-154.3344802260399	-53228.33990198374	88	0.06172839506172839	0.45454545454545453	0.04200055263885051
YGR145W	-1	-/-	-154.34422779083252	-33287.1103682518	22	0.06134969325153374	0.45454545454545453	0.04227687206410611
YBL009W	-1	-/-	-154.3963704109192	-30792.852523326874	22	0.06097560975609756	0.45454545454545453	0.0425531914893617
YOR211C	-1	-/-	-154.5344934463501	-29747.664270401	22	0.06060606060606061	0.45454545454545453	0.0428295109146173
YPL157W	-1	-/-	-154.55125045776367	-30818.613381385803	22	0.060240963855421686	0.45454545454545453	0.04310583033987289
YPL011C	-1	-/-	-154.61767768859863	-31366.361758232117	22	0.059880239520958084	0.45454545454545453	0.04338214976512849
YGL244W	1	+/+	-154.64840030670166	-30610.843195915222	21	0.06547619047619048	0.5	0.04338214976512849
YML098W	-1	-/-	-154.75813817977905	-30992.91940498352	22	0.0650887573964497	0.5	0.04365846919038408
YJL204C	-1	-/-	-154.77673196792603	-29981.935992717743	22	0.06470588235294118	0.5	0.04393478861563968
YIR009W	-1	-/-	-154.79371690750122	-29711.843893527985	22	0.06432748538011696	0.5	0.04421110804089527
YER123W	-1	-/-	-154.86438131332397	-29741.19490814209	22	0.06395348837209303	0.5	0.04448742746615087
YCL031C	-1	-/-	-154.88168334960938	-30731.88401412964	22	0.06358381502890173	0.5	0.04476374689140646
YLR200W	-1	-/-	-154.98307275772095	-31160.68357515335	22	0.06321839080459771	0.5	0.04504006631666206
YPR018W	-1	-/-	-155.0043339729309	-30307.451902389526	22	0.06285714285714286	0.5	0.04531638574191766
YIL150C	-1	-/-	-155.12566089630127	-28581.30687046051	22	0.0625	0.5	0.04559270516717325
YNL032W	-1	-/-	-155.13205480575562	-29462.913249015808	22	0.062146892655367235	0.5	0.04586902459242885
YNL023C	-1	-/-	-155.13744926452637	-31163.6592669487	22	0.06179775280898876	0.5	0.04614534401768444
YKL057C	-1	-/-	-155.14986085891724	-31010.24848985672	22	0.061452513966480445	0.5	0.04642166344294004
YIL126W	-1	-/-	-155.18650484085083	-30999.791217803955	22	0.06111111111111111	0.5	0.04669798286819563
YLR316C	-1	-/-	-155.1895775794983	-31533.003772735596	22	0.06077348066298342	0.5	0.04697430229345123
YJL197W	0	0/-	-155.19894117116928	-51212.24256426096	88	0.06077348066298342	0.5	0.04697430229345123
YPR048W	0	0/-	-155.2489916086197	-52808.27907752991	88	0.06077348066298342	0.5	0.04697430229345123
YHR099W	-1	-/-	-155.27254247665405	-30164.95293045044	22	0.06043956043956044	0.5	0.04725062171870682
YDL058W	-1	-/-	-155.29979944229126	-29157.800828933716	22	0.060109289617486336	0.5	0.04752694114396242
YNL038W	-1	-/-	-155.3046088218689	-29851.806718349457	22	0.059782608695652176	0.5	0.04780326056921801
YML015C	-1	-/-	-155.40195417404175	-29837.60445213318	22	0.05945945945945946	0.5	0.04807957999447361
YNL118C	-1	-/-	-155.49224185943604	-29915.412400245667	22	0.05913978494623656	0.5	0.048355899419729204
YHR065C	-1	-/-	-155.49594259262085	-33548.50806951523	22	0.058823529411764705	0.5	0.0486322188449848
YDL226C	-1	-/-	-155.51736116409302	-31205.04307603836	22	0.05851063829787234	0.5	0.0489085382702404
YBL018C	-1	-/-	-155.54323148727417	-31016.038623332977	22	0.0582010582010582	0.5	0.04918485769549599
YDR440W	1	+/+	-155.5459156036377	-31299.76221895218	21	0.06315789473684211	0.5454545454545454	0.04918485769549599
YML097C	-1	-/-	-155.54971837997437	-31744.824431419373	22	0.06282722513089005	0.5454545454545454	0.04946117712075159
YFL001W	0	0/-	-155.58344757556915	-52677.1389901042	88	0.06282722513089005	0.5454545454545454	0.04946117712075159
YNL261W	-1	-/-	-155.62562084197998	-30016.31749868393	22	0.0625	0.5454545454545454	0.04973749654600718
YLR275W	-1	-/-	-155.7158284187317	-30232.77980041504	22	0.06217616580310881	0.5454545454545454	0.05001381597126278
YER112W	-1	-/-	-155.7306432723999	-30597.25654220581	22	0.061855670103092786	0.5454545454545454	0.05029013539651837
YJL208C	-1	-/-	-155.79878330230713	-32114.27440071106	22	0.06153846153846154	0.5454545454545454	0.05056645482177397
YGR057C	-1	-/-	-155.83923244476318	-29756.033309936523	22	0.061224489795918366	0.5454545454545454	0.050842774247029564
YGR098C	-1	-/-	-155.90842866897583	-30587.04687309265	22	0.06091370558375635	0.5454545454545454	0.05111909367228516
YJL054W	-1	-/-	-156.0268635749817	-30706.032254219055	22	0.06060606060606061	0.5454545454545454	0.051395413097540754
YEL036C	-1	-/-	-156.0549716949463	-30963.71878004074	22	0.06030150753768844	0.5454545454545454	0.05167173252279635
YDR217C	-1	-/-	-156.06634283065796	-29963.6637134552	22	0.06	0.5454545454545454	0.05194805194805195
YHR107C	-1	-/-	-156.07181978225708	-29714.18602514267	22	0.05970149253731343	0.5454545454545454	0.05222437137330754
YPL146C	-1	-/-	-156.10188961029053	-33020.455092430115	22	0.0594059405940594	0.5454545454545454	0.05250069079856314
YOR244W	-1	-/-	-156.1485538482666	-31104.4369931221	22	0.059113300492610835	0.5454545454545454	0.052777010223818734
YDL002C	-1	-/-	-156.16067123413086	-31544.58961725235	22	0.058823529411764705	0.5454545454545454	0.05305332964907433
YLR451W	-1	-/-	-156.1763801574707	-31472.171170711517	22	0.05853658536585366	0.5454545454545454	0.053329649074329924
YLR277C	-1	-/-	-156.22353506088257	-30664.739017009735	22	0.05825242718446602	0.5454545454545454	0.05360596849958552
YNL110C	-1	-/-	-156.26533699035645	-34082.60889291763	22	0.057971014492753624	0.5454545454545454	0.053882287924841114
YNR024W	0	0/-	-156.31272542476654	-54092.15496337414	88	0.057971014492753624	0.5454545454545454	0.053882287924841114
YMR240C	-1	-/-	-156.35819673538208	-30962.697167396545	22	0.057692307692307696	0.5454545454545454	0.05415860735009671
YPR190C	-1	-/-	-156.36671590805054	-32513.906881332397	22	0.05741626794258373	0.5454545454545454	0.054434926775352305
YBR060C	-1	-/+	-156.3894281387329	-30498.305869102478	22	0.05714285714285714	0.5454545454545454	0.0547112462006079
YER016W	-1	-/-	-156.49316787719727	-31055.96679544449	22	0.05687203791469194	0.5454545454545454	0.054987565625863495
YGR078C	-1	-/-	-156.58043718338013	-31598.44104862213	22	0.05660377358490566	0.5454545454545454	0.055263885051119094
YDR397C	-1	-/-	-156.58124256134033	-30019.171156406403	22	0.056338028169014086	0.5454545454545454	0.05554020447637469
YEL029C	-1	-/-	-156.64935398101807	-30043.332533836365	22	0.056074766355140186	0.5454545454545454	0.055816523901630284
YCR020W-B	-1	-/-	-156.65026569366455	-29797.442499637604	22	0.05581395348837209	0.5454545454545454	0.05609284332688588
YIL020C	0	0/0	-156.70733678340912	-53508.00695115328	88	0.05581395348837209	0.5454545454545454	0.05609284332688588
YLR433C	-1	-/-	-156.72230052947998	-30145.80445957184	22	0.05555555555555555	0.5454545454545454	0.056369162752141475
YHR201C	0	0/0	-156.74028599262238	-53486.49157589674	88	0.05555555555555555	0.5454545454545454	0.056369162752141475
YOR151C	-1	-/-	-156.76494312286377	-30404.504291534424	22	0.055299539170506916	0.5454545454545454	0.05664548217739707
YOR205C	0	0/-	-156.85476231575012	-51478.8477563858	88	0.055299539170506916	0.5454545454545454	0.05664548217739707
YKL108W	-1	-/-	-156.88137578964233	-29899.838790893555	22	0.05504587155963303	0.5454545454545454	0.056921801602652665
YHR081W	-1	-/-	-156.96537017822266	-32414.129826545715	22	0.0547945205479452	0.5454545454545454	0.057198121027908264
YAR014C	-1	-/-	-156.96546983718872	-31604.365436077118	22	0.05454545454545454	0.5454545454545454	0.057474440453163855
YCR094W	-1	-/-	-156.98772954940796	-30463.178139686584	22	0.05429864253393665	0.5454545454545454	0.057750759878419454
YPL237W	-1	-/-	-156.99921655654907	-32614.12822151184	22	0.05405405405405406	0.5454545454545454	0.058027079303675046
YML094W	-1	-/-	-157.0449080467224	-31611.375282287598	22	0.053811659192825115	0.5454545454545454	0.058303398728930644
YDR037W	-1	-/-	-157.07417488098145	-32422.628801822662	22	0.05357142857142857	0.5454545454545454	0.058579718154186236
YFL017W-A	-1	-/-	-157.21411609649658	-30431.816709041595	22	0.05333333333333334	0.5454545454545454	0.058856037579441835
YDR468C	0	0/-	-157.24117350578308	-52398.089008927345	88	0.05333333333333334	0.5454545454545454	0.058856037579441835
YLR106C	-1	-/-	-157.26653337478638	-31158.663557052612	22	0.05309734513274336	0.5454545454545454	0.05913235700469743
YML031W	-1	-/-	-157.30621147155762	-30050.50385951996	22	0.05286343612334802	0.5454545454545454	0.059408676429953025
YIL004C	-1	-/-	-157.31223583221436	-30310.87154006958	22	0.05263157894736842	0.5454545454545454	0.059684995855208624
YJR089W	-1	-/-	-157.32463026046753	-31351.041612148285	22	0.05240174672489083	0.5454545454545454	0.059961315280464215
YOL115W	-1	-/-	-157.3313283920288	-30573.715498924255	22	0.05217391304347826	0.5454545454545454	0.060237634705719814
YBR022W	-1	-/-	-157.33740043640137	-30071.578195095062	22	0.05194805194805195	0.5454545454545454	0.060513954130975406
YOR160W	-1	-/-	-157.34678506851196	-31092.683784008026	22	0.05172413793103448	0.5454545454545454	0.060790273556231005
YNL188W	-1	-/-	-157.3519368171692	-30732.056847572327	22	0.05150214592274678	0.5454545454545454	0.061066592981486596
YML060W	-1	-/-	-157.37971210479736	-32652.609025001526	22	0.05128205128205128	0.5454545454545454	0.061342912406742195
YNR026C	-1	-/-	-157.39135885238647	-30875.651742458344	22	0.05106382978723404	0.5454545454545454	0.06161923183199779
YOL102C	-1	-/-	-157.42189168930054	-31130.47624397278	22	0.05084745762711865	0.5454545454545454	0.061895551257253385
YOR254C	-1	-/-	-157.48879146575928	-30268.37021446228	22	0.05063291139240506	0.5454545454545454	0.06217187068250898
YPL129W	-1	-/-	-157.49409866333008	-29982.890499591827	22	0.05042016806722689	0.5454545454545454	0.062448190107764576
YDL108W	-1	-/-	-157.51170206069946	-30950.349955558777	22	0.0502092050209205	0.5454545454545454	0.06272450953302017
YPR161C	-1	-/+	-157.53969430923462	-31179.510662555695	22	0.05	0.5454545454545454	0.06300082895827577
YNR027W	-1	-/-	-157.58404111862183	-30971.923016548157	22	0.04979253112033195	0.5454545454545454	0.06327714838353136
YKL074C	-1	-/-	-157.59890699386597	-31427.752655029297	22	0.049586776859504134	0.5454545454545454	0.06355346780878696
YJL168C	1	+/+	-157.62076950073242	-31370.780147075653	21	0.053497942386831275	0.5909090909090909	0.06355346780878696
YMR213W	-1	-/-	-157.6293363571167	-31627.335536003113	22	0.05327868852459016	0.5909090909090909	0.06382978723404255
YBL014C	-1	-/-	-157.63341665267944	-31130.93305826187	22	0.053061224489795916	0.5909090909090909	0.06410610665929815
YGR276C	-1	-/-	-157.70610570907593	-31553.145290374756	22	0.052845528455284556	0.5909090909090909	0.06438242608455375
YHR118C	-1	-/-	-157.71190214157104	-30614.91828775406	22	0.05263157894736842	0.5909090909090909	0.06465874550980934
YDR495C	-1	-/-	-157.72358798980713	-29991.304527282715	22	0.05241935483870968	0.5909090909090909	0.06493506493506493
YOR115C	-1	-/-	-157.77867031097412	-31057.092707633972	22	0.05220883534136546	0.5909090909090909	0.06521138436032053
YBL025W	-1	-/-	-157.78336811065674	-31129.58931875229	22	0.052	0.5909090909090909	0.06548770378557613
YKL214C	-1	-/-	-157.79915952682495	-30830.047933101654	22	0.05179282868525897	0.5909090909090909	0.06576402321083172
YDL189W	0	0/0	-157.80956387519836	-51850.67732942104	88	0.05179282868525897	0.5909090909090909	0.06576402321083172
YDL098C	-1	-/-	-157.83770275115967	-30822.91476583481	22	0.051587301587301584	0.5909090909090909	0.06604034263608732
YHR120W	-1	-/-	-157.8679633140564	-30807.256295681	22	0.05138339920948617	0.5909090909090909	0.06631666206134292
YLR145W	-1	-/-	-157.91674995422363	-29997.42134809494	22	0.051181102362204724	0.5909090909090909	0.06659298148659851
YGL195W	-1	-/-	-157.950918674469	-30649.8481631279	22	0.050980392156862744	0.5909090909090909	0.0668693009118541
YHR143W-A	-1	-/-	-157.9645118713379	-31554.491762161255	22	0.05078125	0.5909090909090909	0.0671456203371097
YCL055W	-1	-/-	-158.03452062606812	-31015.763934612274	22	0.05058365758754864	0.5909090909090909	0.0674219397623653
YOL080C	-1	-/-	-158.12344932556152	-34008.13533639908	22	0.050387596899224806	0.5909090909090909	0.06769825918762089
YLR146C	0	0/-	-158.13187444210052	-53917.58299398422	88	0.050387596899224806	0.5909090909090909	0.06769825918762089
YGR186W	-1	-/-	-158.1584014892578	-31024.623168945312	22	0.05019305019305019	0.5909090909090909	0.06797457861287648
YER151C	-1	-/-	-158.2975673675537	-29546.539319992065	22	0.05	0.5909090909090909	0.06825089803813209
YJL176C	-1	-/-	-158.31992435455322	-30051.618497371674	22	0.04980842911877394	0.5909090909090909	0.06852721746338768
YHR070W	-1	-/-	-158.33151149749756	-31636.71418428421	22	0.04961832061068702	0.5909090909090909	0.06880353688864327
YER171W	-1	-/-	-158.42614603042603	-31023.372051239014	22	0.049429657794676805	0.5909090909090909	0.06907985631389886
YNL267W	-1	-/-	-158.43520212173462	-29424.372762680054	22	0.04924242424242424	0.5909090909090909	0.06935617573915447
YOR171C	-1	-/-	-158.43572187423706	-30383.400205135345	22	0.04905660377358491	0.5909090909090909	0.06963249516441006
YBR254C	-1	-/-	-158.46296739578247	-29594.005380630493	22	0.04887218045112782	0.5909090909090909	0.06990881458966565
YNL272C	-1	-/-	-158.47502422332764	-29824.42802476883	22	0.04868913857677903	0.5909090909090909	0.07018513401492125
YDL112W	-1	-/-	-158.47660732269287	-31443.02769947052	22	0.048507462686567165	0.5909090909090909	0.07046145344017685
YOR154W	0	0/-	-158.48502600193024	-51036.3153629303	88	0.048507462686567165	0.5909090909090909	0.07046145344017685
YAL047C	-1	-/-	-158.49748468399048	-30600.369388580322	22	0.048327137546468404	0.5909090909090909	0.07073777286543244
YHR165C	-1	-/-	-158.50750064849854	-30171.251922607422	22	0.04814814814814815	0.5909090909090909	0.07101409229068803
YDR303C	-1	-/-	-158.50962162017822	-30135.242592811584	22	0.04797047970479705	0.5909090909090909	0.07129041171594364
YKR028W	-1	-/-	-158.51442527770996	-30743.98931646347	22	0.04779411764705882	0.5909090909090909	0.07156673114119923
YJL110C	-1	-/-	-158.6165428161621	-30606.57688188553	22	0.047619047619047616	0.5909090909090909	0.07184305056645482
YLR181C	-1	-/-	-158.63412046432495	-31361.763329029083	22	0.04744525547445255	0.5909090909090909	0.07211936999171041
YML115C	-1	-/-	-158.67057275772095	-30256.176674842834	22	0.04727272727272727	0.5909090909090909	0.07239568941696602
YNR048W	-1	-/-	-158.6867232322693	-31014.51944255829	22	0.04710144927536232	0.5909090909090909	0.07267200884222161
YBR227C	0	0/-	-158.70320177078247	-52191.22922539711	88	0.04710144927536232	0.5909090909090909	0.07267200884222161
YPL268W	-1	-/-	-158.71903038024902	-31198.917169570923	22	0.04693140794223827	0.5909090909090909	0.0729483282674772
YPL122C	-1	-/-	-158.7300043106079	-31134.236615657806	22	0.046762589928057555	0.5909090909090909	0.0732246476927328
YPR169W	0	0/-	-158.79782009124756	-53802.00568515062	88	0.046762589928057555	0.5909090909090909	0.0732246476927328
YER029C	-1	-/-	-158.83561372756958	-31761.228443145752	22	0.04659498207885305	0.5909090909090909	0.0735009671179884
YMR005W	-1	-/-	-158.84293365478516	-31143.211318969727	22	0.04642857142857143	0.5909090909090909	0.07377728654324399
YBR288C	-1	-/-	-158.84975385665894	-30470.718687534332	22	0.046263345195729534	0.5909090909090909	0.07405360596849958
YMR228W	0	0/-	-158.87223935127258	-52242.02368915081	88	0.046263345195729534	0.5909090909090909	0.07405360596849958
YNR023W	-1	-/-	-158.87243795394897	-30804.141600608826	22	0.04609929078014184	0.5909090909090909	0.07432992539375519
YMR016C	-1	-/-	-158.89897775650024	-30968.64330482483	22	0.045936395759717315	0.5909090909090909	0.07460624481901078
YMR183C	-1	-/-	-158.9549355506897	-30913.734350204468	22	0.045774647887323945	0.5909090909090909	0.07488256424426637
YGR120C	-1	-/-	-159.03237104415894	-30314.06504058838	22	0.0456140350877193	0.5909090909090909	0.07515888366952196
YPL074W	0	0/0	-159.0728244781494	-53095.05772846937	88	0.0456140350877193	0.5909090909090909	0.07515888366952196
YMR138W	-1	-/-	-159.1119246482849	-30691.733996391296	22	0.045454545454545456	0.5909090909090909	0.07543520309477757
YHR121W	0	0/0	-159.16190767288208	-53275.492839455605	88	0.045454545454545456	0.5909090909090909	0.07543520309477757
YGR095C	-1	-/-	-159.2444839477539	-32019.171545028687	22	0.04529616724738676	0.5909090909090909	0.07571152252003316
YGR152C	-1	-/-	-159.27301454544067	-32655.983254909515	22	0.04513888888888889	0.5909090909090909	0.07598784194528875
YPL008W	-1	-/-	-159.2837791442871	-31502.052554130554	22	0.04498269896193772	0.5909090909090909	0.07626416137054436
YDR362C	-1	-/-	-159.2847809791565	-30446.54657125473	22	0.04482758620689655	0.5909090909090909	0.07654048079579995
YMR128W	-1	-/-	-159.28874588012695	-32537.632867336273	22	0.044673539518900345	0.5909090909090909	0.07681680022105554
YOR048C	-1	-/-	-159.29215002059937	-31212.618051052094	22	0.04452054794520548	0.5909090909090909	0.07709311964631113
YDR121W	-1	-/-	-159.34143829345703	-30401.299859523773	22	0.04436860068259386	0.5909090909090909	0.07736943907156674
YPL047W	-1	-/-	-159.34832239151	-30899.042179107666	22	0.04421768707482993	0.5909090909090909	0.07764575849682233
YOR359W	-1	-/-	-159.35193490982056	-31824.37492132187	22	0.04406779661016949	0.5909090909090909	0.07792207792207792
YPL195W	-1	-/-	-159.35371351242065	-29815.434316635132	22	0.04391891891891892	0.5909090909090909	0.07819839734733351
YAL011W	-1	-/-	-159.38193941116333	-29252.88673019409	22	0.04377104377104377	0.5909090909090909	0.07847471677258912
YNL206C	-1	-/-	-159.39701223373413	-31913.057317733765	22	0.0436241610738255	0.5909090909090909	0.07875103619784471
YNL147W	-1	-/-	-159.40216970443726	-31335.691757678986	22	0.043478260869565216	0.5909090909090909	0.0790273556231003
YDR081C	-1	-/-	-159.4046025276184	-30552.883285045624	22	0.043333333333333335	0.5909090909090909	0.07930367504835589
YDR240C	-1	-/-	-159.40655183792114	-31152.506303310394	22	0.04318936877076412	0.5909090909090909	0.0795799944736115
YKL110C	-1	-/-	-159.41221237182617	-32078.93540430069	22	0.04304635761589404	0.5909090909090909	0.07985631389886709
YKL144C	-1	-/-	-159.42342853546143	-31556.515534877777	22	0.0429042904290429	0.5909090909090909	0.08013263332412268
YIL149C	-1	-/-	-159.4261646270752	-31931.795689582825	22	0.04276315789473684	0.5909090909090909	0.08040895274937829
YMR223W	0	0/+	-159.46870958805084	-52417.62007534504	88	0.04276315789473684	0.5909090909090909	0.08040895274937829
YGL113W	-1	-/-	-159.47861433029175	-30349.716435432434	22	0.04262295081967213	0.5909090909090909	0.08068527217463388
YLR129W	-1	-/-	-159.51960563659668	-34105.88894701004	22	0.042483660130718956	0.5909090909090909	0.08096159159988947
YMR153W	-1	-/-	-159.56958389282227	-31046.82678413391	22	0.04234527687296417	0.5909090909090909	0.08123791102514506
YPL083C	-1	-/-	-159.57618761062622	-30703.17745923996	22	0.04220779220779221	0.5909090909090909	0.08151423045040067
YJL156C	-1	-/-	-159.57709169387817	-29182.12571811676	22	0.042071197411003236	0.5909090909090909	0.08179054987565626
YML127W	-1	-/-	-159.61558961868286	-29850.0187625885	22	0.041935483870967745	0.5909090909090909	0.08206686930091185
YBL052C	-1	-/-	-159.61818408966064	-31170.19760465622	22	0.04180064308681672	0.5909090909090909	0.08234318872616744
YGL213C	-1	-/+	-159.6674165725708	-32137.52304124832	22	0.041666666666666664	0.5909090909090909	0.08261950815142305
YOL124C	-1	-/-	-159.6869010925293	-33490.78358030319	22	0.04153354632587859	0.5909090909090909	0.08289582757667864
YBR257W	-1	-/-	-159.72388458251953	-32086.048436641693	22	0.041401273885350316	0.5909090909090909	0.08317214700193423
YPL244C	-1	-/-	-159.7377324104309	-30231.59708929062	22	0.04126984126984127	0.5909090909090909	0.08344846642718984
YGL139W	0	0/-	-159.783212184906	-53002.928475141525	88	0.04126984126984127	0.5909090909090909	0.08344846642718984
YLR226W	-1	-/+	-159.7871289253235	-31230.449748039246	22	0.04113924050632911	0.5909090909090909	0.08372478585244543
YKL033W	0	0/-	-159.79140424728394	-52793.58991217613	88	0.04113924050632911	0.5909090909090909	0.08372478585244543
YOR308C	-1	-/-	-159.89835786819458	-30528.9660282135	22	0.04100946372239748	0.5909090909090909	0.08400110527770102
YDR045C	-1	-/-	-159.90728759765625	-32458.6092376709	22	0.040880503144654086	0.5909090909090909	0.08427742470295661
YGR056W	-1	-/-	-159.9316110610962	-30156.05497932434	22	0.04075235109717868	0.5909090909090909	0.08455374412821222
YCR095C	0	0/0	-159.946839094162	-53263.49998354912	88	0.04075235109717868	0.5909090909090909	0.08455374412821222
YJL111W	-1	-/-	-159.98574256896973	-31322.69162082672	22	0.040625	0.5909090909090909	0.08483006355346781
YOL021C	-1	-/-	-159.99026346206665	-31460.66902732849	22	0.040498442367601244	0.5909090909090909	0.0851063829787234
YDR390C	0	0/-	-160.015012383461	-52958.6109367609	88	0.040498442367601244	0.5909090909090909	0.0851063829787234
YBL026W	-1	-/-	-160.0424771308899	-31734.318750858307	22	0.040372670807453416	0.5909090909090909	0.085382702403979
YNR011C	-1	-/-	-160.05958366394043	-30979.36251115799	22	0.04024767801857585	0.5909090909090909	0.0856590218292346
YLR078C	-1	-/-	-160.0870180130005	-31980.82516527176	22	0.040123456790123455	0.5909090909090909	0.08593534125449019
YJR136C	0	0/-	-160.0986466407776	-51242.451390862465	88	0.040123456790123455	0.5909090909090909	0.08593534125449019
YER122C	-1	-/-	-160.1062717437744	-30846.25090265274	22	0.04	0.5909090909090909	0.08621166067974578
YML103C	-1	-/-	-160.1257758140564	-30438.012746334076	22	0.03987730061349693	0.5909090909090909	0.08648798010500137
YDL166C	-1	-/-	-160.2034764289856	-32381.69624900818	22	0.039755351681957186	0.5909090909090909	0.08676429953025698
YJL087C	-1	-/-	-160.22072458267212	-30740.033834457397	22	0.039634146341463415	0.5909090909090909	0.08704061895551257
YDR460W	-1	-/-	-160.23780870437622	-30878.806629657745	22	0.03951367781155015	0.5909090909090909	0.08731693838076816
YLR002C	-1	-/-	-160.26572942733765	-32432.537591457367	22	0.03939393939393939	0.5909090909090909	0.08759325780602377
YLR051C	-1	-/-	-160.2903413772583	-32197.69930124283	22	0.03927492447129909	0.5909090909090909	0.08786957723127936
YDR428C	0	0/-	-160.29525983333588	-52505.86186993122	88	0.03927492447129909	0.5909090909090909	0.08786957723127936
YHR144C	0	0/-	-160.30216348171234	-53978.23377096653	88	0.03927492447129909	0.5909090909090909	0.08786957723127936
YER173W	-1	-/-	-160.30555820465088	-31229.370792865753	22	0.0391566265060241	0.5909090909090909	0.08814589665653495
YNL153C	-1	-/-	-160.31926774978638	-32287.92590379715	22	0.03903903903903904	0.5909090909090909	0.08842221608179054
YKR036C	-1	-/-	-160.3203272819519	-31136.920321941376	22	0.038922155688622756	0.5909090909090909	0.08869853550704615
YEL055C	0	0/-	-160.32927894592285	-54572.787389457226	88	0.038922155688622756	0.5909090909090909	0.08869853550704615
YOR123C	1	+/+	-160.3363494873047	-31345.945435523987	21	0.041791044776119404	0.6363636363636364	0.08869853550704615
YML036W	-1	-/-	-160.3420557975769	-31297.823620796204	22	0.041666666666666664	0.6363636363636364	0.08897485493230174
YLR242C	-1	-/-	-160.3693070411682	-29581.272928714752	22	0.04154302670623145	0.6363636363636364	0.08925117435755733
YFR013W	-1	-/-	-160.38365030288696	-30375.554677009583	22	0.04142011834319527	0.6363636363636364	0.08952749378281293
YHR077C	-1	-/-	-160.38495635986328	-30306.489190101624	22	0.04129793510324484	0.6363636363636364	0.08980381320806853
YPR082C	-1	-/-	-160.39421033859253	-31339.40034008026	22	0.041176470588235294	0.6363636363636364	0.09008013263332412
YPL174C	-1	-/-	-160.3988480567932	-31232.56981086731	22	0.04105571847507331	0.6363636363636364	0.09035645205857971
YJR014W	0	0/-	-160.40037322044373	-53649.90451335907	88	0.04105571847507331	0.6363636363636364	0.09035645205857971
YHR058C	-1	-/-	-160.41621494293213	-31260.13316297531	22	0.04093567251461988	0.6363636363636364	0.09063277148383532
YHL013C	0	0/-	-160.50198578834534	-53908.95213240385	88	0.04093567251461988	0.6363636363636364	0.09063277148383532
YPR025C	-1	-/-	-160.52785205841064	-32536.266107082367	22	0.04081632653061224	0.6363636363636364	0.09090909090909091
YGR262C	-1	-/-	-160.53017282485962	-30974.761743068695	22	0.040697674418604654	0.6363636363636364	0.0911854103343465
YER118C	-1	-/-	-160.54865789413452	-32259.244250297546	22	0.04057971014492753	0.6363636363636364	0.0914617297596021
YLR033W	-1	-/-	-160.5706672668457	-30511.991810798645	22	0.04046242774566474	0.6363636363636364	0.0917380491848577
YMR061W	-1	-/-	-160.64290952682495	-31282.029736995697	22	0.040345821325648415	0.6363636363636364	0.09201436861011329
YIL110W	-1	-/+	-160.65926504135132	-32157.592083454132	22	0.040229885057471264	0.6363636363636364	0.09229068803536888
YHR187W	-1	-/-	-160.6982979774475	-30749.979385375977	22	0.04011461318051576	0.6363636363636364	0.09256700746062448
YKR022C	-1	-/-	-160.7080478668213	-30812.070306301117	22	0.04	0.6363636363636364	0.09284332688588008
YIL076W	-1	-/-	-160.7264494895935	-31775.21827840805	22	0.039886039886039885	0.6363636363636364	0.09311964631113567
YNL189W	0	0/-	-160.73135364055634	-51442.67570710182	88	0.039886039886039885	0.6363636363636364	0.09311964631113567
YNL316C	0	0/0	-160.75997173786163	-52436.65957176685	88	0.039886039886039885	0.6363636363636364	0.09311964631113567
YFL008W	-1	-/-	-160.76099395751953	-31544.900482177734	22	0.03977272727272727	0.6363636363636364	0.09339596573639126
YPR041W	-1	-/-	-160.7913694381714	-32759.96116876602	22	0.039660056657223795	0.6363636363636364	0.09367228516164687
YDR280W	-1	-/-	-160.81639766693115	-32350.416310310364	22	0.03954802259887006	0.6363636363636364	0.09394860458690246
YBR215W	-1	-/-	-160.81653308868408	-31355.119392871857	22	0.03943661971830986	0.6363636363636364	0.09422492401215805
YNL149C	-1	-/0	-160.9088158607483	-32463.969158172607	22	0.03932584269662921	0.6363636363636364	0.09450124343741365
YER176W	0	0/-	-160.95525181293488	-52417.40635895729	88	0.03932584269662921	0.6363636363636364	0.09450124343741365
YMR233W	0	0/-	-160.97394287586212	-53209.90428310633	88	0.03932584269662921	0.6363636363636364	0.09450124343741365
YER168C	-1	-/-	-160.9891562461853	-31428.680880069733	22	0.0392156862745098	0.6363636363636364	0.09477756286266925
YGL092W	-1	-/-	-160.99428844451904	-30897.99344444275	22	0.03910614525139665	0.6363636363636364	0.09505388228792484
YKL006C-A	-1	-/-	-161.016273021698	-31656.514439105988	22	0.03899721448467967	0.6363636363636364	0.09533020171318043
YOR046C	-1	-/-	-161.01913452148438	-32422.75529384613	22	0.03888888888888889	0.6363636363636364	0.09560652113843603
YML005W	-1	-/-	-161.0321741104126	-31140.658195972443	22	0.038781163434903045	0.6363636363636364	0.09588284056369163
YDR291W	0	0/-	-161.053067445755	-53154.428866147995	88	0.038781163434903045	0.6363636363636364	0.09588284056369163
YBR237W	-1	-/-	-161.05953550338745	-31379.00974369049	22	0.03867403314917127	0.6363636363636364	0.09615915998894722
YLR222C	-1	-/-	-161.07789707183838	-34111.34048271179	22	0.03856749311294766	0.6363636363636364	0.09643547941420282
YOR319W	-1	-/-	-161.07888078689575	-30241.14228105545	22	0.038461538461538464	0.6363636363636364	0.09671179883945841
YDR110W	-1	-/-	-161.08039569854736	-30844.86518764496	22	0.038356164383561646	0.6363636363636364	0.09698811826471401
YJL006C	-1	-/-	-161.130765914917	-30667.90303659439	22	0.03825136612021858	0.6363636363636364	0.0972644376899696
YBR163W	0	0/-	-161.13277542591095	-53571.093933939934	88	0.03825136612021858	0.6363636363636364	0.0972644376899696
YMR125W	-1	-/-	-161.13714408874512	-30628.222991466522	22	0.03814713896457766	0.6363636363636364	0.0975407571152252
YPR057W	-1	-/-	-161.14173889160156	-31208.719009399414	22	0.03804347826086957	0.6363636363636364	0.0978170765404808
YDL001W	0	0/-	-161.18403470516205	-51260.2163990736	88	0.03804347826086957	0.6363636363636364	0.0978170765404808
YPL112C	-1	-/-	-161.1965093612671	-31432.65150499344	22	0.037940379403794036	0.6363636363636364	0.0980933959657364
YIL118W	-1	-/-	-161.1992073059082	-31579.018162727356	22	0.03783783783783784	0.6363636363636364	0.09836971539099199
YIL130W	0	0/-	-161.2095319032669	-51971.4899327755	88	0.03783783783783784	0.6363636363636364	0.09836971539099199
YGR004W	-1	-/-	-161.27243995666504	-30197.43538236618	22	0.03773584905660377	0.6363636363636364	0.09864603481624758
YCL024W	-1	-/-	-161.319402217865	-30460.58464241028	22	0.03763440860215054	0.6363636363636364	0.09892235424150318
YLR291C	-1	-/-	-161.35378408432007	-31878.41424036026	22	0.03753351206434316	0.6363636363636364	0.09919867366675877
YDL164C	-1	-/-	-161.35477781295776	-31041.963165283203	22	0.0374331550802139	0.6363636363636364	0.09947499309201437
YML095C	-1	-/-	-161.39727020263672	-31189.845915794373	22	0.037333333333333336	0.6363636363636364	0.09975131251726996
YBL006C	-1	-/-	-161.43764400482178	-31007.538514137268	22	0.03723404255319149	0.6363636363636364	0.10002763194252556
YMR033W	-1	-/-	-161.44192934036255	-30695.774257183075	22	0.03713527851458886	0.6363636363636364	0.10030395136778116
YDR414C	-1	-/-	-161.5095100402832	-30424.14310646057	22	0.037037037037037035	0.6363636363636364	0.10058027079303675
YFR048W	-1	-/-	-161.5283007621765	-30650.42355298996	22	0.036939313984168866	0.6363636363636364	0.10085659021829235
YLR438C-A	-1	-/-	-161.5307822227478	-30248.05780172348	22	0.03684210526315789	0.6363636363636364	0.10113290964354794
YMR235C	-1	-/-	-161.54633378982544	-31424.141357421875	22	0.03674540682414698	0.6363636363636364	0.10140922906880354
YGR274C	-1	-/-	-161.5554461479187	-31035.082008361816	22	0.03664921465968586	0.6363636363636364	0.10168554849405913
YPL254W	-1	-/-	-161.56065225601196	-32143.803802490234	22	0.03655352480417755	0.6363636363636364	0.10196186791931473
YPR055W	-1	-/-	-161.56307935714722	-31511.710091114044	22	0.036458333333333336	0.6363636363636364	0.10223818734457032
YGL061C	-1	-/-	-161.57200813293457	-31811.286704063416	22	0.03636363636363636	0.6363636363636364	0.10251450676982592
YOL066C	-1	-/-	-161.62169933319092	-30451.85398387909	22	0.03626943005181347	0.6363636363636364	0.10279082619508151
YPR056W	-1	-/-	-161.6486554145813	-30341.514624595642	22	0.03617571059431524	0.6363636363636364	0.10306714562033711
YPL055C	1	+/+	-161.65477848052979	-32132.290812969208	21	0.03865979381443299	0.6818181818181818	0.10306714562033711
YEL032W	-1	-/-	-161.67015933990479	-31679.345769882202	22	0.038560411311053984	0.6818181818181818	0.1033434650455927
YLR321C	-1	-/-	-161.7397222518921	-30261.632368564606	22	0.038461538461538464	0.6818181818181818	0.1036197844708483
YJR144W	-1	-/-	-161.74387216567993	-32161.990547180176	22	0.03836317135549872	0.6818181818181818	0.1038961038961039
YIR004W	-1	-/-	-161.78033685684204	-31391.794106960297	22	0.03826530612244898	0.6818181818181818	0.1041724233213595
YDL028C	-1	-/-	-161.80275297164917	-29862.341158866882	22	0.03816793893129771	0.6818181818181818	0.10444874274661509
YDL116W	-1	-/-	-161.8919382095337	-30491.724778175354	22	0.03807106598984772	0.6818181818181818	0.10472506217187068
YLR314C	-1	-/-	-161.9012794494629	-30816.533936023712	22	0.0379746835443038	0.6818181818181818	0.10500138159712628
YMR059W	-1	-/-	-161.91216278076172	-31175.803904533386	22	0.03787878787878788	0.6818181818181818	0.10527770102238188
YKR060W	-1	-/-	-161.94779920578003	-32070.94726419449	22	0.037783375314861464	0.6818181818181818	0.10555402044763747
YHR013C	-1	-/-	-161.96194219589233	-32307.91025352478	22	0.03768844221105527	0.6818181818181818	0.10583033987289306
YBR095C	-1	-/-	-161.96314668655396	-30930.715760231018	22	0.03759398496240601	0.6818181818181818	0.10610665929814866
YIL103W	-1	-/-	-161.96951007843018	-31857.945298194885	22	0.0375	0.6818181818181818	0.10638297872340426
YFL002C	-1	-/-	-161.97473192214966	-32416.63379764557	22	0.03740648379052369	0.6818181818181818	0.10665929814865985
YKR064W	0	0/-	-162.02032327651978	-52248.91666483879	88	0.03740648379052369	0.6818181818181818	0.10665929814865985
YGL151W	-1	-/-	-162.0228009223938	-31114.32869577408	22	0.03731343283582089	0.6818181818181818	0.10693561757391544
YJL140W	-1	-/-	-162.05401706695557	-31769.42146587372	22	0.03722084367245657	0.6818181818181818	0.10721193699917105
YKL021C	-1	-/-	-162.06566953659058	-32946.207337379456	22	0.03712871287128713	0.6818181818181818	0.10748825642442664
YOL028C	-1	-/-	-162.07033157348633	-31121.53516769409	22	0.037037037037037035	0.6818181818181818	0.10776457584968223
YBR171W	-1	-/-	-162.07618188858032	-31808.229315280914	22	0.03694581280788178	0.6818181818181818	0.10804089527493783
YKL179C	-1	-/-	-162.1246781349182	-31742.22590827942	22	0.036855036855036855	0.6818181818181818	0.10831721470019343
YCR037C	-1	-/-	-162.1348204612732	-30424.24018096924	22	0.03676470588235294	0.6818181818181818	0.10859353412544902
YBR167C	-1	-/-	-162.19032335281372	-31520.76438140869	22	0.03667481662591687	0.6818181818181818	0.10886985355070461
YPR060C	0	0/0	-162.20515394210815	-54066.55934089422	88	0.03667481662591687	0.6818181818181818	0.10886985355070461
YIL090W	0	0/-	-162.21525406837463	-52694.93796992302	88	0.03667481662591687	0.6818181818181818	0.10886985355070461
YKR086W	-1	-/-	-162.24746561050415	-31656.46142101288	22	0.036585365853658534	0.6818181818181818	0.10914617297596022
YNL041C	-1	-/-	-162.2753767967224	-31451.78203010559	22	0.0364963503649635	0.6818181818181818	0.1094224924012158
YPL126W	-1	-/-	-162.28087663650513	-33480.22184920311	22	0.03640776699029126	0.6818181818181818	0.1096988118264714
YDR527W	-1	-/-	-162.40514183044434	-31063.066650390625	22	0.03631961259079903	0.6818181818181818	0.10997513125172699
YIL038C	-1	-/-	-162.4072380065918	-31326.794666290283	22	0.036231884057971016	0.6818181818181818	0.1102514506769826
YJL194W	-1	-/-	-162.41442966461182	-29742.696215629578	22	0.03614457831325301	0.6818181818181818	0.11052777010223819
YMR288W	-1	-/-	-162.42121410369873	-30346.715436458588	22	0.036057692307692304	0.6818181818181818	0.11080408952749378
YBR087W	-1	-/-	-162.42212867736816	-31284.216363430023	22	0.03597122302158273	0.6818181818181818	0.11108040895274938
YDR021W	-1	-/-	-162.44021892547607	-33661.00381422043	22	0.03588516746411483	0.6818181818181818	0.11135672837800498
YER129W	-1	-/-	-162.4404845237732	-30236.906750679016	22	0.03579952267303103	0.6818181818181818	0.11163304780326057
YCR035C	-1	-/-	-162.45072412490845	-31831.446031093597	22	0.03571428571428571	0.6818181818181818	0.11190936722851616
YPL064C	0	0/-	-162.4638659954071	-53128.75926244259	88	0.03571428571428571	0.6818181818181818	0.11190936722851616
YFR005C	-1	-/-	-162.4731788635254	-30574.326870441437	22	0.035629453681710214	0.6818181818181818	0.11218568665377177
YIL027C	0	0/-	-162.49133574962616	-53006.210332632065	88	0.035629453681710214	0.6818181818181818	0.11218568665377177
YBR049C	-1	-/-	-162.5124373435974	-31044.281435489655	22	0.035545023696682464	0.6818181818181818	0.11246200607902736
YGL133W	-1	-/-	-162.56320095062256	-30832.963062763214	22	0.03546099290780142	0.6818181818181818	0.11273832550428295
YKL186C	-1	-/-	-162.61313009262085	-31669.70250606537	22	0.03537735849056604	0.6818181818181818	0.11301464492953854
YLR215C	-1	-/-	-162.63972663879395	-31349.555503845215	22	0.03529411764705882	0.6818181818181818	0.11329096435479415
YLR412W	0	0/0	-162.64575743675232	-52910.630239486694	88	0.03529411764705882	0.6818181818181818	0.11329096435479415
YGR033C	-1	-/-	-162.64947509765625	-31218.076051712036	22	0.035211267605633804	0.6818181818181818	0.11356728378004974
YOL076W	-1	-/-	-162.67187547683716	-30842.97135734558	22	0.0351288056206089	0.6818181818181818	0.11384360320530533
YCL005W	0	0/-	-162.71772718429565	-52347.679091095924	88	0.0351288056206089	0.6818181818181818	0.11384360320530533
YMR301C	-1	-/-	-162.75430583953857	-31542.225833892822	22	0.035046728971962614	0.6818181818181818	0.11411992263056092
YBR175W	1	+/+	-162.7592601776123	-32602.767092704773	21	0.037296037296037296	0.7272727272727273	0.11411992263056092
YCR027C	-1	-/-	-162.80031871795654	-29998.0094332695	22	0.037209302325581395	0.7272727272727273	0.11439624205581653
YCL016C	-1	-/-	-162.81906652450562	-30941.13657093048	22	0.037122969837587005	0.7272727272727273	0.11467256148107212
YGR005C	-1	-/-	-162.85605096817017	-32337.74419403076	22	0.037037037037037035	0.7272727272727273	0.11494888090632771
YPL105C	0	0/-	-162.85700809955597	-52243.695101737976	88	0.037037037037037035	0.7272727272727273	0.11494888090632771
YGL174W	-1	-/-	-162.85724592208862	-31538.383806228638	22	0.03695150115473441	0.7272727272727273	0.11522520033158332
YER105C	-1	-/-	-162.89824104309082	-30470.227128982544	22	0.03686635944700461	0.7272727272727273	0.11550151975683891
YLR272C	-1	-/-	-162.92649459838867	-31423.602740764618	22	0.0367816091954023	0.7272727272727273	0.1157778391820945
YDR288W	-1	-/-	-162.93450498580933	-30923.848440170288	22	0.03669724770642202	0.7272727272727273	0.11605415860735009
YIL003W	0	0/-	-162.95053946971893	-52310.40266370773	88	0.03669724770642202	0.7272727272727273	0.11605415860735009
YBR023C	-1	-/-	-162.99478912353516	-30779.236649036407	22	0.036613272311212815	0.7272727272727273	0.1163304780326057
YOR001W	-1	-/-	-163.0534291267395	-32132.02196407318	22	0.0365296803652968	0.7272727272727273	0.11660679745786129
YGR058W	0	0/-	-163.0701446533203	-51620.88830256462	88	0.0365296803652968	0.7272727272727273	0.11660679745786129
YOR060C	-1	-/-	-163.14674615859985	-31936.28476715088	22	0.03644646924829157	0.7272727272727273	0.11688311688311688
YDR228C	-1	-/-	-163.18569612503052	-30186.073647022247	22	0.03636363636363636	0.7272727272727273	0.11715943630837247
YGR271W	0	0/-	-163.18606758117676	-52117.646366238594	88	0.03636363636363636	0.7272727272727273	0.11715943630837247
YKR079C	-1	-/-	-163.19080877304077	-32203.456364631653	22	0.036281179138321996	0.7272727272727273	0.11743575573362808
YJL071W	-1	-/0	-163.20681858062744	-30006.7766456604	22	0.03619909502262444	0.7272727272727273	0.11771207515888367
YGL210W	-1	-/-	-163.2839012145996	-31865.286583423615	22	0.03611738148984198	0.7272727272727273	0.11798839458413926
YKL068W	-1	-/-	-163.2868037223816	-31841.595270633698	22	0.036036036036036036	0.7272727272727273	0.11826471400939487
YDL102W	-1	-/-	-163.29613208770752	-30522.90141105652	22	0.035955056179775284	0.7272727272727273	0.11854103343465046
YKR056W	-1	-/-	-163.30523252487183	-33226.85568857193	22	0.03587443946188341	0.7272727272727273	0.11881735285990605
YDR075W	-1	-/-	-163.36343145370483	-32070.623775959015	22	0.035794183445190156	0.7272727272727273	0.11909367228516164
YMR132C	0	0/0	-163.38207113742828	-52607.91842210293	88	0.035794183445190156	0.7272727272727273	0.11909367228516164
YJL008C	-1	-/-	-163.41238737106323	-31122.008575439453	22	0.03571428571428571	0.7272727272727273	0.11936999171041725
YDR489W	-1	-/-	-163.41944694519043	-30730.36883687973	22	0.035634743875278395	0.7272727272727273	0.11964631113567284
YOR089C	-1	-/-	-163.46470594406128	-31985.98707342148	22	0.035555555555555556	0.7272727272727273	0.11992263056092843
YPL012W	-1	-/-	-163.55705738067627	-35021.00860500336	22	0.03547671840354767	0.7272727272727273	0.12019894998618402
YJL039C	-1	-/-	-163.63704824447632	-30995.488114356995	22	0.035398230088495575	0.7272727272727273	0.12047526941143963
YDR332W	0	0/-	-163.6459254026413	-52186.118290781975	88	0.035398230088495575	0.7272727272727273	0.12047526941143963
YDL217C	-1	-/-	-163.69654750823975	-30968.86353969574	22	0.03532008830022075	0.7272727272727273	0.12075158883669522
YIL030C	-1	-/-	-163.73331832885742	-30619.488545894623	22	0.03524229074889868	0.7272727272727273	0.12102790826195081
YNL068C	-1	-/-	-163.7531337738037	-31121.89991092682	22	0.035164835164835165	0.7272727272727273	0.12130422768720642
YOR196C	0	0/-	-163.77336394786835	-52767.07851266861	88	0.035164835164835165	0.7272727272727273	0.12130422768720642
YBL104C	0	0/-	-163.7833217382431	-53356.82746398449	88	0.035164835164835165	0.7272727272727273	0.12130422768720642
YOR058C	-1	-/-	-163.78729104995728	-29994.859852790833	22	0.03508771929824561	0.7272727272727273	0.12158054711246201
YGL106W	-1	-/-	-163.83922624588013	-31619.529171943665	22	0.0350109409190372	0.7272727272727273	0.1218568665377176
YJL011C	-1	-/-	-163.87070417404175	-32639.289933681488	22	0.034934497816593885	0.7272727272727273	0.12213318596297319
YMR269W	0	0/-	-163.87676060199738	-55581.44255542755	88	0.034934497816593885	0.7272727272727273	0.12213318596297319
YMR260C	-1	-/-	-163.8829207420349	-34133.220368385315	22	0.034858387799564274	0.7272727272727273	0.1224095053882288
YOR110W	-1	-/-	-163.89291381835938	-31769.02652311325	22	0.034782608695652174	0.7272727272727273	0.12268582481348439
YGR278W	-1	-/-	-163.93393421173096	-30570.272529125214	22	0.03470715835140998	0.7272727272727273	0.12296214423873998
YDR174W	-1	-/-	-163.95427083969116	-30992.76256132126	22	0.03463203463203463	0.7272727272727273	0.12323846366399557
YLR022C	-1	-/-	-163.95887231826782	-32381.001528263092	22	0.03455723542116631	0.7272727272727273	0.12351478308925118
YGL016W	-1	-/0	-164.0049295425415	-31227.575313568115	22	0.034482758620689655	0.7272727272727273	0.12379110251450677
YGR105W	0	0/0	-164.02275240421295	-52778.09756040573	88	0.034482758620689655	0.7272727272727273	0.12379110251450677
YER013W	-1	-/-	-164.04322957992554	-30453.886831760406	22	0.034408602150537634	0.7272727272727273	0.12406742193976236
YBR264C	0	0/0	-164.06905388832092	-53020.701607108116	88	0.034408602150537634	0.7272727272727273	0.12406742193976236
YLR210W	-1	-/-	-164.06956243515015	-31984.873562335968	22	0.034334763948497854	0.7272727272727273	0.12434374136501795
YLR021W	0	0/-	-164.088036775589	-53066.801112651825	88	0.034334763948497854	0.7272727272727273	0.12434374136501795
YER132C	0	0/-	-164.10433208942413	-51263.517310619354	88	0.034334763948497854	0.7272727272727273	0.12434374136501795
YFL047W	0	0/-	-164.12058866024017	-52688.209683299065	88	0.034334763948497854	0.7272727272727273	0.12434374136501795
YBR165W	-1	-/-	-164.12896966934204	-32161.69113588333	22	0.034261241970021415	0.7272727272727273	0.12462006079027356
YKL122C	-1	-/-	-164.13372802734375	-31240.280841350555	22	0.03418803418803419	0.7272727272727273	0.12489638021552915
YGR091W	-1	-/-	-164.14998197555542	-31219.088995456696	22	0.03411513859275053	0.7272727272727273	0.12517269964078476
YBL035C	-1	-/-	-164.1697859764099	-31404.25123310089	22	0.03404255319148936	0.7272727272727273	0.12544901906604033
YNL164C	-1	-/-	-164.19023323059082	-31858.41736125946	22	0.03397027600849257	0.7272727272727273	0.12572533849129594
YPR072W	-1	-/-	-164.19842338562012	-30704.249524116516	22	0.03389830508474576	0.7272727272727273	0.12600165791655155
YBR130C	-1	-/-	-164.2073221206665	-31852.569746017456	22	0.03382663847780127	0.7272727272727273	0.12627797734180712
YMR172W	-1	-/-	-164.22680616378784	-31915.95949602127	22	0.03375527426160337	0.7272727272727273	0.12655429676706273
YDR219C	-1	-/-	-164.24842405319214	-30320.025124549866	22	0.03368421052631579	0.7272727272727273	0.1268306161923183
YDR464W	-1	-/0	-164.27117443084717	-31225.50863456726	22	0.03361344537815126	0.7272727272727273	0.1271069356175739
YFL017C	0	0/-	-164.31657433509827	-53347.32201397419	88	0.03361344537815126	0.7272727272727273	0.1271069356175739
YDL013W	-1	-/-	-164.32265090942383	-31014.575310230255	22	0.033542976939203356	0.7272727272727273	0.12738325504282952
YDR346C	-1	-/-	-164.36484670639038	-32803.24444723129	22	0.03347280334728033	0.7272727272727273	0.1276595744680851
YKR083C	-1	-/-	-164.37644958496094	-31784.82788324356	22	0.033402922755741124	0.7272727272727273	0.1279358938933407
YMR047C	-1	-/-	-164.37810897827148	-31221.761854171753	22	0.03333333333333333	0.7272727272727273	0.1282122133185963
YJL115W	-1	-/-	-164.3953914642334	-32152.606942653656	22	0.033264033264033266	0.7272727272727273	0.12848853274385189
YGR090W	-1	-/-	-164.4186487197876	-32111.156278133392	22	0.03319502074688797	0.7272727272727273	0.1287648521691075
YJR024C	0	0/0	-164.49389052391052	-50953.73949050903	88	0.03319502074688797	0.7272727272727273	0.1287648521691075
YER049W	-1	-/-	-164.50809955596924	-32375.391485214233	22	0.033126293995859216	0.7272727272727273	0.1290411715943631
YLR383W	-1	-/-	-164.5524172782898	-30616.893375873566	22	0.03305785123966942	0.7272727272727273	0.12931749101961867
YHL014C	0	0/0	-164.55895972251892	-52424.262085437775	88	0.03305785123966942	0.7272727272727273	0.12931749101961867
YPR144C	-1	-/-	-164.61415672302246	-33767.78916025162	22	0.032989690721649485	0.7272727272727273	0.12959381044487428
YLR292C	-1	-/-	-164.62554025650024	-31427.892556667328	22	0.03292181069958848	0.7272727272727273	0.12987012987012986
YHR036W	-1	-/-	-164.6406226158142	-31455.389914512634	22	0.03285420944558522	0.7272727272727273	0.13014644929538546
YNL108C	0	0/0	-164.65062034130096	-53056.3540596962	88	0.03285420944558522	0.7272727272727273	0.13014644929538546
YDR279W	-1	-/-	-164.6598334312439	-30864.269728183746	22	0.03278688524590164	0.7272727272727273	0.13042276872064107
YDR194C	-1	-/-	-164.7023844718933	-31972.403007507324	22	0.032719836400818	0.7272727272727273	0.13069908814589665
YPL228W	-1	-/-	-164.72687435150146	-31115.4632396698	22	0.0326530612244898	0.7272727272727273	0.13097540757115225
YML104C	-1	-/-	-164.73771572113037	-31444.747512817383	22	0.032586558044806514	0.7272727272727273	0.13125172699640786
YLL003W	-1	-/-	-164.80507802963257	-31162.386595726013	22	0.032520325203252036	0.7272727272727273	0.13152804642166344
YER109C	-1	-/-	-164.80891275405884	-30053.483553886414	22	0.032454361054766734	0.7272727272727273	0.13180436584691904
YBR261C	0	0/+	-164.81002795696259	-53137.708171606064	88	0.032454361054766734	0.7272727272727273	0.13180436584691904
YPL045W	-1	-/-	-164.82036972045898	-32081.474165916443	22	0.032388663967611336	0.7272727272727273	0.13208068527217465
YNL056W	0	0/-	-164.84128558635712	-52552.31718313694	88	0.032388663967611336	0.7272727272727273	0.13208068527217465
YDR097C	-1	-/-	-164.85311031341553	-32135.29027891159	22	0.03232323232323232	0.7272727272727273	0.13235700469743023
YER007W	-1	-/-	-164.86418437957764	-31169.299998760223	22	0.03225806451612903	0.7272727272727273	0.13263332412268583
YJR134C	0	0/0	-164.87143003940582	-51815.169222950935	88	0.03225806451612903	0.7272727272727273	0.13263332412268583
YDR201W	-1	-/-	-164.87353706359863	-31803.278455734253	22	0.03219315895372234	0.7272727272727273	0.1329096435479414
YDR138W	-1	-/-	-164.87905311584473	-30193.83060503006	22	0.0321285140562249	0.7272727272727273	0.13318596297319701
YER113C	0	0/-	-164.8868316411972	-52231.130277872086	88	0.0321285140562249	0.7272727272727273	0.13318596297319701
YJR132W	-1	-/0	-164.892192363739	-31423.852219104767	22	0.03206412825651302	0.7272727272727273	0.13346228239845262
YBL088C	-1	-/-	-164.92931365966797	-30579.41583633423	22	0.032	0.7272727272727273	0.1337386018237082
YDL122W	0	0/-	-164.94521713256836	-54338.390875935555	88	0.032	0.7272727272727273	0.1337386018237082
YGL025C	-1	-/-	-164.98657369613647	-31341.92764043808	22	0.031936127744510975	0.7272727272727273	0.1340149212489638
YLR274W	-1	-/-	-165.0540328025818	-30906.96514940262	22	0.03187250996015936	0.7272727272727273	0.1342912406742194
YJR043C	-1	-/-	-165.07990837097168	-31234.732400894165	22	0.03180914512922465	0.7272727272727273	0.134567560099475
YOL042W	-1	-/-	-165.08382606506348	-30369.513504505157	22	0.031746031746031744	0.7272727272727273	0.1348438795247306
YGR140W	-1	-/-	-165.0889253616333	-30869.707781791687	22	0.031683168316831684	0.7272727272727273	0.1351201989499862
YDR439W	-1	-/-	-165.1060347557068	-31563.997967243195	22	0.03162055335968379	0.7272727272727273	0.13539651837524178
YGL018C	-1	-/-	-165.1172776222229	-31376.67204284668	22	0.03155818540433925	0.7272727272727273	0.13567283780049738
YDL111C	-1	-/-	-165.12326002120972	-32033.605209350586	22	0.031496062992125984	0.7272727272727273	0.13594915722575296
YCR060W	-1	-/-	-165.15603399276733	-31728.472536563873	22	0.03143418467583497	0.7272727272727273	0.13622547665100856
YLR003C	-1	-/0	-165.16159963607788	-33046.697885513306	22	0.03137254901960784	0.7272727272727273	0.13650179607626417
YFL028C	0	0/-	-165.17701077461243	-53428.43497180939	88	0.03137254901960784	0.7272727272727273	0.13650179607626417
YLR026C	-1	-/-	-165.20671701431274	-31828.826537132263	22	0.03131115459882583	0.7272727272727273	0.13677811550151975
YOR079C	-1	-/-	-165.21147871017456	-32735.03689813614	22	0.03125	0.7272727272727273	0.13705443492677535
YFR001W	-1	-/-	-165.21785020828247	-33227.42256975174	22	0.031189083820662766	0.7272727272727273	0.13733075435203096
YPL101W	-1	-/-	-165.22710847854614	-31649.517431735992	22	0.0311284046692607	0.7272727272727273	0.13760707377728654
YLR227C	0	0/-	-165.2422215938568	-52881.90239608288	88	0.0311284046692607	0.7272727272727273	0.13760707377728654
YBR074W	0	0/0	-165.27256572246552	-51842.33133947849	88	0.0311284046692607	0.7272727272727273	0.13760707377728654
YCR054C	0	0/0	-165.31932508945465	-52473.054228782654	88	0.0311284046692607	0.7272727272727273	0.13760707377728654
YGL110C	0	0/-	-165.32315838336945	-53095.11330616474	88	0.0311284046692607	0.7272727272727273	0.13760707377728654
YLR442C	-1	-/-	-165.33223485946655	-31731.30558538437	22	0.031067961165048542	0.7272727272727273	0.13788339320254214
YPR168W	-1	-/-	-165.34355926513672	-29756.105803489685	22	0.031007751937984496	0.7272727272727273	0.13815971262779772
YIL159W	-1	-/-	-165.34945821762085	-31603.193961143494	22	0.030947775628626693	0.7272727272727273	0.13843603205305333
YGL119W	-1	-/0	-165.35529947280884	-30742.921082019806	22	0.03088803088803089	0.7272727272727273	0.13871235147830893
YGR229C	-1	-/-	-165.39185190200806	-32034.73469686508	22	0.030828516377649325	0.7272727272727273	0.1389886709035645
YGL067W	-1	-/-	-165.3922848701477	-30968.07194852829	22	0.03076923076923077	0.7272727272727273	0.13926499032882012
YNL102W	-1	-/-	-165.4044451713562	-31839.177249908447	22	0.030710172744721688	0.7272727272727273	0.13954130975407572
YBR153W	-1	-/-	-165.42651891708374	-30716.842254161835	22	0.03065134099616858	0.7272727272727273	0.1398176291793313
YCR092C	-1	-/-	-165.46581983566284	-30968.60494184494	22	0.030592734225621414	0.7272727272727273	0.1400939486045869
YOR224C	-1	-/-	-165.47550058364868	-32689.713718414307	22	0.030534351145038167	0.7272727272727273	0.1403702680298425
YPR137W	-1	-/-	-165.48454475402832	-34771.91108751297	22	0.030476190476190476	0.7272727272727273	0.1406465874550981
YER019C-A	-1	-/-	-165.49008703231812	-30712.699029922485	22	0.030418250950570342	0.7272727272727273	0.1409229068803537
YPR051W	-1	-/-	-165.49288702011108	-30951.188002109528	22	0.030360531309297913	0.7272727272727273	0.14119922630560927
YHR088W	-1	-/-	-165.4970302581787	-32923.75514316559	22	0.030303030303030304	0.7272727272727273	0.14147554573086488
YIL026C	-1	-/-	-165.51022672653198	-31705.897624969482	22	0.030245746691871456	0.7272727272727273	0.14175186515612048
YBR176W	0	0/-	-165.51575005054474	-52313.93300175667	88	0.030245746691871456	0.7272727272727273	0.14175186515612048
YIL035C	-1	-/-	-165.57066249847412	-31318.035319805145	22	0.03018867924528302	0.7272727272727273	0.14202818458137606
YOR118W	0	0/0	-165.59398448467255	-52819.98346424103	88	0.03018867924528302	0.7272727272727273	0.14202818458137606
YLR170C	-1	-/-	-165.64369249343872	-31103.30601119995	22	0.030131826741996232	0.7272727272727273	0.14230450400663167
YLR195C	-1	-/-	-165.654625415802	-31051.769530296326	22	0.03007518796992481	0.7272727272727273	0.14258082343188727
YPL138C	1	+/+	-165.66203022003174	-32824.56704187393	21	0.03189493433395872	0.7727272727272727	0.14258082343188727
YDR195W	-1	-/-	-165.67178201675415	-31979.991630077362	22	0.031835205992509365	0.7727272727272727	0.14285714285714285
YPL016W	-1	-/-	-165.67357301712036	-30874.587518692017	22	0.03177570093457944	0.7727272727272727	0.14313346228239845
YFR009W	-1	-/-	-165.67912578582764	-32578.179310798645	22	0.03171641791044776	0.7727272727272727	0.14340978170765406
YLR336C	0	0/-	-165.7284963130951	-54551.31372195482	88	0.03171641791044776	0.7727272727272727	0.14340978170765406
YOR148C	-1	-/-	-165.76540517807007	-32674.96784067154	22	0.03165735567970205	0.7727272727272727	0.14368610113290964
YOR051C	0	0/-	-165.78849184513092	-54508.53143310547	88	0.03165735567970205	0.7727272727272727	0.14368610113290964
YNL119W	-1	-/-	-165.79364919662476	-32564.587923049927	22	0.031598513011152414	0.7727272727272727	0.14396242055816524
YER031C	-1	-/-	-165.8237648010254	-32285.715198516846	22	0.03153988868274583	0.7727272727272727	0.14423873998342082
YPR129W	0	0/-	-165.86399495601654	-54033.7168610096	88	0.03153988868274583	0.7727272727272727	0.14423873998342082
YDL150W	-1	-/-	-165.87801361083984	-32707.318465709686	22	0.03148148148148148	0.7727272727272727	0.14451505940867643
YJR075W	0	0/-	-165.90718138217926	-52215.50951445103	88	0.03148148148148148	0.7727272727272727	0.14451505940867643
YDL077C	-1	-/-	-166.0020661354065	-31557.91551208496	22	0.031423290203327174	0.7727272727272727	0.14479137883393203
YCL011C	-1	-/-	-166.00250148773193	-31723.36609697342	22	0.03136531365313653	0.7727272727272727	0.1450676982591876
YLR440C	0	0/-	-166.00955069065094	-53826.21918106079	88	0.03136531365313653	0.7727272727272727	0.1450676982591876
YNL246W	-1	-/-	-166.02004194259644	-31997.864239692688	22	0.03130755064456722	0.7727272727272727	0.14534401768444322
YKL106W	0	0/0	-166.0208910703659	-54904.471762776375	88	0.03130755064456722	0.7727272727272727	0.14534401768444322
YBR195C	-1	-/-	-166.0300793647766	-31610.499056339264	22	0.03125	0.7727272727272727	0.14562033710969882
YNR003C	-1	-/-	-166.0340895652771	-33024.36100482941	22	0.031192660550458717	0.7727272727272727	0.1458966565349544
YDR364C	-1	-/-	-166.05568981170654	-32126.72829389572	22	0.031135531135531136	0.7727272727272727	0.14617297596021
YKL149C	-1	-/-	-166.0591950416565	-31636.50738954544	22	0.031078610603290677	0.7727272727272727	0.1464492953854656
YMR283C	-1	-/-	-166.0682988166809	-31687.735227108	22	0.03102189781021898	0.7727272727272727	0.1467256148107212
YER032W	-1	-/-	-166.1000461578369	-30847.373293876648	22	0.030965391621129327	0.7727272727272727	0.1470019342359768
YPL001W	-1	-/-	-166.1006178855896	-30889.24559354782	22	0.03090909090909091	0.7727272727272727	0.14727825366123237
YBR015C	-1	-/-	-166.1154899597168	-31426.71685552597	22	0.030852994555353903	0.7727272727272727	0.14755457308648798
YML105C	-1	-/-	-166.1210527420044	-31249.310926437378	22	0.030797101449275364	0.7727272727272727	0.14783089251174358
YCR038C	-1	-/-	-166.13116550445557	-31325.393450260162	22	0.03074141048824593	0.7727272727272727	0.14810721193699916
YJL041W	-1	-/-	-166.14529180526733	-31106.560799598694	22	0.030685920577617327	0.7727272727272727	0.14838353136225477
YGR047C	-1	-/-	-166.14585208892822	-32395.230094909668	22	0.03063063063063063	0.7727272727272727	0.14865985078751037
YGL083W	0	0/-	-166.15772116184235	-52750.46956932545	88	0.03063063063063063	0.7727272727272727	0.14865985078751037
YER030W	-1	-/+	-166.16235494613647	-33671.99938297272	22	0.030575539568345324	0.7727272727272727	0.14893617021276595
YNL258C	-1	-/-	-166.1795825958252	-30718.049128055573	22	0.03052064631956912	0.7727272727272727	0.14921248963802156
YLR018C	0	0/-	-166.1993328332901	-52407.5039832592	88	0.03052064631956912	0.7727272727272727	0.14921248963802156
YDR051C	0	0/-	-166.2558914422989	-54078.394364476204	88	0.03052064631956912	0.7727272727272727	0.14921248963802156
YIL063C	-1	-/-	-166.3030881881714	-31763.531268119812	22	0.03046594982078853	0.7727272727272727	0.14948880906327716
YJL013C	-1	-/-	-166.3152141571045	-31453.681690216064	22	0.03041144901610018	0.7727272727272727	0.14976512848853274
YPR062W	0	0/-	-166.32013273239136	-53513.02741932869	88	0.03041144901610018	0.7727272727272727	0.14976512848853274
YER126C	-1	-/-	-166.331214427948	-35250.23064470291	22	0.030357142857142857	0.7727272727272727	0.15004144791378835
YFL025C	-1	-/-	-166.38562440872192	-30468.578602790833	22	0.030303030303030304	0.7727272727272727	0.15031776733904392
YGR103W	-1	-/-	-166.38642120361328	-36146.58830881119	22	0.030249110320284697	0.7727272727272727	0.15059408676429953
YOL070C	0	0/-	-166.3928039073944	-54220.01977276802	88	0.030249110320284697	0.7727272727272727	0.15059408676429953
YPL167C	-1	-/-	-166.41590213775635	-30698.045760154724	22	0.03019538188277087	0.7727272727272727	0.15087040618955513
YJL209W	-1	-/-	-166.46004962921143	-31753.918843746185	22	0.030141843971631204	0.7727272727272727	0.1511467256148107
YKR095W	-1	-/-	-166.49862003326416	-31418.26947259903	22	0.03008849557522124	0.7727272727272727	0.15142304504006632
YEL003W	-1	-/-	-166.52048015594482	-32055.9990735054	22	0.030035335689045935	0.7727272727272727	0.15169936446532192
YCR020C-A	-1	-/-	-166.5255742073059	-32160.90669775009	22	0.029982363315696647	0.7727272727272727	0.1519756838905775
YBR112C	-1	-/-	-166.54568243026733	-31434.279205322266	22	0.02992957746478873	0.7727272727272727	0.1522520033158331
YNL085W	-1	-/-	-166.5457067489624	-31373.016156196594	22	0.029876977152899824	0.7727272727272727	0.1525283227410887
YGR116W	-1	-/+	-166.57603931427002	-30755.168501377106	22	0.02982456140350877	0.7727272727272727	0.1528046421663443
YHL007C	-1	-/-	-166.59675788879395	-32209.249725341797	22	0.0297723292469352	0.7727272727272727	0.1530809615915999
YGR024C	-1	-/-	-166.59865283966064	-30813.31952047348	22	0.02972027972027972	0.7727272727272727	0.15335728101685547
YIL139C	-1	-/-	-166.61605310440063	-30723.75953245163	22	0.029668411867364748	0.7727272727272727	0.15363360044211108
YGR082W	-1	-/-	-166.6218867301941	-31655.662140846252	22	0.029616724738675958	0.7727272727272727	0.15390991986736668
YKL205W	-1	-/-	-166.62204694747925	-32843.846755981445	22	0.029565217391304348	0.7727272727272727	0.15418623929262226
YDL044C	-1	-/-	-166.65570497512817	-31269.445114135742	22	0.029513888888888888	0.7727272727272727	0.15446255871787787
YEL022W	-1	-/-	-166.6589560508728	-31797.575662136078	22	0.029462738301559793	0.7727272727272727	0.15473887814313347
YBL004W	-1	-/-	-166.66107988357544	-32013.526725769043	22	0.029411764705882353	0.7727272727272727	0.15501519756838905
YBL046W	-1	-/-	-166.6702585220337	-31351.521588802338	22	0.02936096718480138	0.7727272727272727	0.15529151699364466
YEL061C	-1	-/-	-166.69056177139282	-32060.510829925537	22	0.029310344827586206	0.7727272727272727	0.15556783641890023
YOL089C	-1	-/-	-166.70881986618042	-30979.960029125214	22	0.029259896729776247	0.7727272727272727	0.15584415584415584
YPR186C	-1	-/-	-166.72562074661255	-31843.394816875458	22	0.029209621993127148	0.7727272727272727	0.15612047526941145
YKL113C	-1	-/-	-166.73179388046265	-32634.743004322052	22	0.029159519725557463	0.7727272727272727	0.15639679469466702
YBR164C	-1	-/-	-166.75673151016235	-33323.47087812424	22	0.02910958904109589	0.7727272727272727	0.15667311411992263
YLR335W	-1	-/-	-166.76054573059082	-31277.41945028305	22	0.02905982905982906	0.7727272727272727	0.15694943354517824
YLR016C	-1	-/-	-166.76906824111938	-31345.719020843506	22	0.02901023890784983	0.7727272727272727	0.1572257529704338
YAL019W	0	0/-	-166.7732938528061	-53185.68804860115	88	0.02901023890784983	0.7727272727272727	0.1572257529704338
YOR279C	-1	-/-	-166.77848434448242	-30728.19814348221	22	0.028960817717206135	0.7727272727272727	0.15750207239568942
YLR357W	-1	-/-	-166.7785530090332	-31652.127285957336	22	0.02891156462585034	0.7727272727272727	0.15777839182094502
YIL085C	-1	-/-	-166.79880952835083	-30403.409144878387	22	0.028862478777589132	0.7727272727272727	0.1580547112462006
YDR386W	-1	-/-	-166.79965353012085	-31557.965663909912	22	0.0288135593220339	0.7727272727272727	0.1583310306714562
YDR235W	-1	-/-	-166.8127956390381	-30851.657856464386	22	0.028764805414551606	0.7727272727272727	0.15860735009671179
YOL135C	-1	-/-	-166.82747316360474	-31712.899248600006	22	0.028716216216216218	0.7727272727272727	0.1588836695219674
YFL046W	0	0/-	-166.84222984313965	-52882.39900946617	88	0.028716216216216218	0.7727272727272727	0.1588836695219674
YBR278W	-1	-/-	-166.85002946853638	-30410.372002601624	22	0.02866779089376054	0.7727272727272727	0.159159988947223
YHR207C	0	0/+	-166.85250520706177	-53330.59861576557	88	0.02866779089376054	0.7727272727272727	0.159159988947223
YBR061C	-1	-/-	-166.86308193206787	-33275.02588939667	22	0.02861952861952862	0.7727272727272727	0.15943630837247857
YGL049C	-1	-/-	-166.86974668502808	-31177.937732696533	22	0.02857142857142857	0.7727272727272727	0.15971262779773418
YPR118W	0	0/0	-166.88186192512512	-53532.47074377537	88	0.02857142857142857	0.7727272727272727	0.15971262779773418
YER148W	-1	-/-	-166.88584995269775	-31907.187365055084	22	0.028523489932885907	0.7727272727272727	0.15998894722298979
YDR478W	-1	-/-	-166.9081015586853	-30966.439101219177	22	0.02847571189279732	0.7727272727272727	0.16026526664824536
YDL064W	-1	-/-	-166.92538785934448	-31890.735911369324	22	0.028428093645484948	0.7727272727272727	0.16054158607350097
YLR138W	-1	-/-	-166.92939233779907	-31111.638251304626	22	0.028380634390651086	0.7727272727272727	0.16081790549875657
YDR054C	-1	-/-	-166.92984056472778	-30953.445727348328	22	0.028333333333333332	0.7727272727272727	0.16109422492401215
YER172C	-1	-/-	-166.93243265151978	-31393.318313121796	22	0.028286189683860232	0.7727272727272727	0.16137054434926776
YJR057W	-1	-/-	-166.94336652755737	-31515.300545215607	22	0.02823920265780731	0.7727272727272727	0.16164686377452334
YOR168W	-1	-/-	-166.96079635620117	-32316.51286649704	22	0.028192371475953566	0.7727272727272727	0.16192318319977894
YKL041W	-1	-/-	-166.964120388031	-31524.160321235657	22	0.028145695364238412	0.7727272727272727	0.16219950262503455
YNL076W	0	0/-	-166.97567510604858	-51150.18805551529	88	0.028145695364238412	0.7727272727272727	0.16219950262503455
YAL041W	-1	-/-	-166.98447942733765	-31895.865852832794	22	0.02809917355371901	0.7727272727272727	0.16247582205029013
YGL005C	-1	-/-	-167.00872611999512	-32343.98855447769	22	0.028052805280528052	0.7727272727272727	0.16275214147554573
YGR007W	-1	-/-	-167.04264545440674	-31655.22963666916	22	0.02800658978583196	0.7727272727272727	0.16302846090080134
YDL236W	-1	-/0	-167.04327392578125	-31799.20712184906	22	0.027960526315789474	0.7727272727272727	0.16330478032605691
YPL180W	-1	-/-	-167.05613803863525	-30979.400857925415	22	0.027914614121510674	0.7727272727272727	0.16358109975131252
YGL220W	0	0/-	-167.06256413459778	-52481.21599936485	88	0.027914614121510674	0.7727272727272727	0.16358109975131252
YER155C	-1	-/-	-167.0903902053833	-31940.19259405136	22	0.027868852459016394	0.7727272727272727	0.16385741917656813
YBR198C	-1	-/-	-167.0918321609497	-31755.18037891388	22	0.027823240589198037	0.7727272727272727	0.1641337386018237
YOR327C	-1	-/-	-167.09773302078247	-32029.01686811447	22	0.027777777777777776	0.7727272727272727	0.1644100580270793
YLR032W	-1	-/-	-167.10336446762085	-30930.52078437805	22	0.02773246329526917	0.7727272727272727	0.1646863774523349
YDL207W	-1	-/-	-167.10699129104614	-30900.11266565323	22	0.02768729641693811	0.7727272727272727	0.1649626968775905
YHR084W	-1	-/-	-167.1111888885498	-31893.928459644318	22	0.027642276422764227	0.7727272727272727	0.1652390163028461
YDL175C	-1	-/-	-167.1113305091858	-32492.31558561325	22	0.027597402597402596	0.7727272727272727	0.16551533572810168
YKL166C	-1	-/-	-167.12960290908813	-32350.54926967621	22	0.027552674230145867	0.7727272727272727	0.16579165515335728
YDR086C	-1	-/-	-167.1554274559021	-31768.321709156036	22	0.02750809061488673	0.7727272727272727	0.1660679745786129
YDR118W	-1	-/-	-167.16437339782715	-31523.191689491272	22	0.027463651050080775	0.7727272727272727	0.16634429400386846
YOR295W	-1	-/-	-167.19059085845947	-32024.1196808815	22	0.027419354838709678	0.7727272727272727	0.16662061342912407
YOR232W	-1	-/-	-167.19629096984863	-32423.74119949341	22	0.027375201288244767	0.7727272727272727	0.16689693285437968
YDL165W	-1	-/-	-167.27639627456665	-31657.868321418762	22	0.027331189710610933	0.7727272727272727	0.16717325227963525
YOR189W	0	0/-	-167.28797471523285	-53654.850101828575	88	0.027331189710610933	0.7727272727272727	0.16717325227963525
YCL029C	-1	-/-	-167.30791759490967	-31638.49734020233	22	0.027287319422150885	0.7727272727272727	0.16744957170489086
YPL125W	-1	-/0	-167.3520827293396	-31715.927136421204	22	0.027243589743589744	0.7727272727272727	0.16772589113014644
YJR069C	-1	-/-	-167.3598861694336	-32491.979410648346	22	0.0272	0.7727272727272727	0.16800221055540204
YLR067C	-1	-/-	-167.36227655410767	-30667.931655406952	22	0.027156549520766772	0.7727272727272727	0.16827852998065765
YGL232W	-1	-/-	-167.3678593635559	-31804.626908302307	22	0.02711323763955343	0.7727272727272727	0.16855484940591323
YGL071W	-1	-/-	-167.38439512252808	-31418.34663629532	22	0.027070063694267517	0.7727272727272727	0.16883116883116883
YPR017C	-1	-/-	-167.40927410125732	-31445.840973377228	22	0.02702702702702703	0.7727272727272727	0.16910748825642444
YFR038W	0	0/-	-167.44598925113678	-54355.381108403206	88	0.02702702702702703	0.7727272727272727	0.16910748825642444
YOR322C	-1	-/-	-167.48644399642944	-30876.192250728607	22	0.026984126984126985	0.7727272727272727	0.16938380768168002
YDR180W	-1	-/-	-167.49340867996216	-31892.507999420166	22	0.02694136291600634	0.7727272727272727	0.16966012710693562
YDL056W	-1	-/-	-167.5008692741394	-31681.5001745224	22	0.02689873417721519	0.7727272727272727	0.16993644653219123
YHR023W	-1	-/-	-167.52284574508667	-31807.033963680267	22	0.026856240126382307	0.7727272727272727	0.1702127659574468
YGR179C	-1	-/-	-167.54305267333984	-31634.96795463562	22	0.026813880126182965	0.7727272727272727	0.1704890853827024
YJR072C	0	0/-	-167.57364213466644	-54241.97022616863	88	0.026813880126182965	0.7727272727272727	0.1704890853827024
YGR030C	-1	-/-	-167.58066606521606	-32637.089811325073	22	0.026771653543307086	0.7727272727272727	0.170765404807958
YKL134C	-1	-/-	-167.58414316177368	-31641.73380756378	22	0.026729559748427674	0.7727272727272727	0.1710417242332136
YGR029W	-1	-/-	-167.60089874267578	-31767.947472572327	22	0.026687598116169546	0.7727272727272727	0.1713180436584692
YOL146W	-1	-/-	-167.6023564338684	-32636.837503910065	22	0.02664576802507837	0.7727272727272727	0.17159436308372478
YDR140W	1	+/+	-167.61721324920654	-31595.594119548798	21	0.028169014084507043	0.8181818181818182	0.17159436308372478
YDR227W	-1	-/-	-167.63498830795288	-31289.243062019348	22	0.028125	0.8181818181818182	0.17187068250898038
YOR016C	0	0/-	-167.67874574661255	-53126.73841702938	88	0.028125	0.8181818181818182	0.17187068250898038
YLR085C	-1	-/-	-167.68714475631714	-30726.66757583618	22	0.028081123244929798	0.8181818181818182	0.172147001934236
YDL192W	-1	-/-	-167.70827054977417	-31781.421882629395	22	0.028037383177570093	0.8181818181818182	0.17242332135949157
YJR082C	-1	-/-	-167.71739196777344	-31518.579140663147	22	0.027993779160186624	0.8181818181818182	0.17269964078474717
YLL004W	-1	-/-	-167.718279838562	-32065.803773403168	22	0.027950310559006212	0.8181818181818182	0.17297596021000275
YGL145W	-1	-/-	-167.73358583450317	-31550.48185110092	22	0.027906976744186046	0.8181818181818182	0.17325227963525835
YJR097W	-1	-/-	-167.73730373382568	-32900.117426395416	22	0.02786377708978328	0.8181818181818182	0.17352859906051396
YIL104C	0	0/0	-167.76454639434814	-55492.533650398254	88	0.02786377708978328	0.8181818181818182	0.17352859906051396
YGR217W	-1	-/-	-167.77139902114868	-31087.300573349	22	0.027820710973724884	0.8181818181818182	0.17380491848576954
YOR340C	-1	-/-	-167.77904176712036	-35282.26412010193	22	0.027777777777777776	0.8181818181818182	0.17408123791102514
YER164W	-1	-/-	-167.7933211326599	-31501.989314556122	22	0.02773497688751926	0.8181818181818182	0.17435755733628075
YBL069W	-1	-/-	-167.80026197433472	-33294.328058719635	22	0.027692307692307693	0.8181818181818182	0.17463387676153633
YNL107W	-1	-/-	-167.80255460739136	-33225.72469711304	22	0.027649769585253458	0.8181818181818182	0.17491019618679193
YLR268W	-1	-/-	-167.85382986068726	-32723.94647836685	22	0.027607361963190184	0.8181818181818182	0.17518651561204754
YKR099W	-1	-/-	-167.86379098892212	-32337.958218097687	22	0.027565084226646247	0.8181818181818182	0.17546283503730312
YPR070W	-1	-/-	-167.8796830177307	-31841.534912586212	22	0.027522935779816515	0.8181818181818182	0.17573915446255872
YCR081W	-1	-/-	-167.8882646560669	-32105.967880249023	22	0.02748091603053435	0.8181818181818182	0.1760154738878143
YBR091C	-1	-/-	-167.88939762115479	-32031.92696905136	22	0.027439024390243903	0.8181818181818182	0.1762917933130699
YNL225C	-1	-/-	-167.89217281341553	-32090.342967510223	22	0.0273972602739726	0.8181818181818182	0.1765681127383255
YHR191C	-1	-/-	-167.9340796470642	-31527.559909820557	22	0.02735562310030395	0.8181818181818182	0.1768444321635811
YHR127W	0	0/-	-167.9743320941925	-54135.96200174093	88	0.02735562310030395	0.8181818181818182	0.1768444321635811
YFL049W	-1	-/-	-168.02850198745728	-31164.84578895569	22	0.027314112291350532	0.8181818181818182	0.1771207515888367
YDR159W	-1	-/-	-168.03402471542358	-30488.116985321045	22	0.02727272727272727	0.8181818181818182	0.1773970710140923
YOR281C	-1	-/-	-168.06685590744019	-32169.56457567215	22	0.02723146747352496	0.8181818181818182	0.17767339043934788
YLR154C	-1	-/-	-168.0829439163208	-32720.074504375458	22	0.027190332326283987	0.8181818181818182	0.17794970986460348
YDL014W	-1	-/+	-168.11080121994019	-35727.54966878891	22	0.027149321266968326	0.8181818181818182	0.1782260292898591
YDL005C	-1	-/-	-168.13955307006836	-31522.876628875732	22	0.02710843373493976	0.8181818181818182	0.17850234871511467
YBR192W	-1	-/-	-168.1436653137207	-31673.695605754852	22	0.02706766917293233	0.8181818181818182	0.17877866814037027
YER007C-A	0	0/-	-168.1529780626297	-55844.92397618294	88	0.02706766917293233	0.8181818181818182	0.17877866814037027
YPL239W	-1	-/-	-168.16597032546997	-32519.373353004456	22	0.02702702702702703	0.8181818181818182	0.17905498756562585
YOL142W	-1	-/-	-168.18683195114136	-32062.915123462677	22	0.026986506746626688	0.8181818181818182	0.17933130699088146
YGR113W	-1	-/-	-168.1946611404419	-31487.42508172989	22	0.02694610778443114	0.8181818181818182	0.17960762641613706
YBR094W	0	0/0	-168.23608434200287	-53067.6930886507	88	0.02694610778443114	0.8181818181818182	0.17960762641613706
YDR052C	-1	-/-	-168.2760591506958	-32198.771340847015	22	0.026905829596412557	0.8181818181818182	0.17988394584139264
YFL024C	-1	-/-	-168.2838249206543	-31234.368240356445	22	0.026865671641791045	0.8181818181818182	0.18016026526664825
YNL229C	-1	-/-	-168.32069063186646	-32099.063772201538	22	0.026825633383010434	0.8181818181818182	0.18043658469190385
YKL040C	-1	-/-	-168.3232274055481	-33337.853841781616	22	0.026785714285714284	0.8181818181818182	0.18071290411715943
YKR025W	-1	-/-	-168.35026025772095	-32337.77051639557	22	0.02674591381872214	0.8181818181818182	0.18098922354241503
YNL298W	-1	-/-	-168.35053777694702	-32728.98453092575	22	0.026706231454005934	0.8181818181818182	0.18126554296767064
YKL049C	-1	-/-	-168.35090732574463	-32777.03386211395	22	0.02666666666666667	0.8181818181818182	0.18154186239292622
YIL134W	0	0/-	-168.3534334897995	-51777.39556646347	88	0.02666666666666667	0.8181818181818182	0.18154186239292622
YMR077C	-1	-/-	-168.36723232269287	-31533.95996284485	22	0.026627218934911243	0.8181818181818182	0.18181818181818182
YOR241W	-1	-/0	-168.37130641937256	-32140.844784259796	22	0.026587887740029542	0.8181818181818182	0.1820945012434374
YPL175W	-1	-/-	-168.37202548980713	-31228.877811908722	22	0.02654867256637168	0.8181818181818182	0.182370820668693
YHR167W	-1	-/-	-168.38159561157227	-32254.91816186905	22	0.026509572901325478	0.8181818181818182	0.1826471400939486
YDR457W	-1	-/-	-168.41940593719482	-29982.98675107956	22	0.026470588235294117	0.8181818181818182	0.1829234595192042
YPL169C	-1	-/-	-168.42954206466675	-31248.696063518524	22	0.02643171806167401	0.8181818181818182	0.1831997789444598
YDL036C	-1	-/-	-168.43378591537476	-32590.086180210114	22	0.026392961876832845	0.8181818181818182	0.1834760983697154
YPL022W	-1	-/-	-168.43642568588257	-31602.982864379883	22	0.02635431918008785	0.8181818181818182	0.18375241779497098
YOR165W	0	0/-	-168.46092903614044	-54488.41766047478	88	0.02635431918008785	0.8181818181818182	0.18375241779497098
YOR274W	-1	-/-	-168.4948558807373	-32022.938369750977	22	0.02631578947368421	0.8181818181818182	0.18402873722022658
YLL011W	-1	-/-	-168.50880002975464	-34468.28572463989	22	0.026277372262773723	0.8181818181818182	0.1843050566454822
YBL085W	-1	-/-	-168.54184770584106	-31471.91357755661	22	0.026239067055393587	0.8181818181818182	0.18458137607073777
YOR346W	-1	-/-	-168.55225658416748	-30609.859164714813	22	0.026200873362445413	0.8181818181818182	0.18485769549599337
YDR326C	0	0/-	-168.5623598098755	-53464.2184497118	88	0.026200873362445413	0.8181818181818182	0.18485769549599337
YDR211W	-1	-/-	-168.56347370147705	-32086.581609249115	22	0.02616279069767442	0.8181818181818182	0.18513401492124895
YOR144C	-1	-/-	-168.57197618484497	-33392.36767625809	22	0.026124818577648767	0.8181818181818182	0.18541033434650456
YHR103W	0	0/-	-168.5885478258133	-53882.29796338081	88	0.026124818577648767	0.8181818181818182	0.18541033434650456
YPR112C	-1	-/-	-168.59006309509277	-33185.73190832138	22	0.02608695652173913	0.8181818181818182	0.18568665377176016
YMR127C	-1	-/-	-168.60231733322144	-31369.38135576248	22	0.02604920405209841	0.8181818181818182	0.18596297319701574
YOL097C	-1	-/-	-168.61060094833374	-33606.272255420685	22	0.02601156069364162	0.8181818181818182	0.18623929262227135
YNL245C	-1	-/-	-168.61788034439087	-31432.4647026062	22	0.025974025974025976	0.8181818181818182	0.18651561204752695
YHL003C	-1	-/-	-168.67169427871704	-30113.129719734192	22	0.025936599423631124	0.8181818181818182	0.18679193147278253
YBL057C	-1	-/-	-168.68706607818604	-31966.845415115356	22	0.025899280575539568	0.8181818181818182	0.18706825089803814
YNR039C	-1	-/-	-168.6913342475891	-32737.3375415802	22	0.02586206896551724	0.8181818181818182	0.18734457032329374
YML111W	0	0/-	-168.7010362148285	-51989.00737059116	88	0.02586206896551724	0.8181818181818182	0.18734457032329374
YKR062W	-1	-/-	-168.71779489517212	-31739.174067497253	22	0.02582496413199426	0.8181818181818182	0.18762088974854932
YOR141C	0	0/-	-168.71792829036713	-54877.47945582867	88	0.02582496413199426	0.8181818181818182	0.18762088974854932
YER006W	-1	-/-	-168.72332525253296	-36125.275638103485	22	0.025787965616045846	0.8181818181818182	0.18789720917380492
YIR010W	-1	-/-	-168.73710250854492	-31832.165157318115	22	0.02575107296137339	0.8181818181818182	0.1881735285990605
YLR115W	-1	-/-	-168.77995204925537	-31702.557076454163	22	0.025714285714285714	0.8181818181818182	0.1884498480243161
YMR113W	-1	-/0	-168.79203367233276	-31965.392867565155	22	0.025677603423680456	0.8181818181818182	0.1887261674495717
YDR361C	-1	-/-	-168.79241514205933	-32596.197098731995	22	0.02564102564102564	0.8181818181818182	0.1890024868748273
YML107C	-1	-/-	-168.79403018951416	-32264.08779001236	22	0.025604551920341393	0.8181818181818182	0.1892788063000829
YGL168W	-1	-/-	-168.82358121871948	-30628.224286079407	22	0.02556818181818182	0.8181818181818182	0.1895551257253385
YKL028W	-1	-/-	-168.82714891433716	-31659.46861600876	22	0.02553191489361702	0.8181818181818182	0.18983144515059408
YPL207W	0	0/-	-168.84547019004822	-55231.297490119934	88	0.02553191489361702	0.8181818181818182	0.18983144515059408
YOR038C	-1	-/-	-168.85631132125854	-30833.052017211914	22	0.025495750708215296	0.8181818181818182	0.19010776457584969
YMR268C	-1	-/-	-168.88480377197266	-31624.361784934998	22	0.02545968882602546	0.8181818181818182	0.1903840840011053
YOR304W	-1	-/-	-168.92061138153076	-32067.04851293564	22	0.025423728813559324	0.8181818181818182	0.19066040342636087
YLL048C	0	0/-	-168.9229553937912	-53474.73908615112	88	0.025423728813559324	0.8181818181818182	0.19066040342636087
YDR363W	-1	-/-	-168.9288010597229	-31452.00202512741	22	0.02538787023977433	0.8181818181818182	0.19093672285161647
YMR065W	-1	-/-	-168.92900466918945	-31937.261130332947	22	0.02535211267605634	0.8181818181818182	0.19121304227687205
YKL114C	-1	-/-	-168.93938541412354	-32365.524621486664	22	0.02531645569620253	0.8181818181818182	0.19148936170212766
YNL082W	-1	-/-	-168.99426221847534	-31902.736930847168	22	0.025280898876404494	0.8181818181818182	0.19176568112738326
YBR162W-A	0	0/-	-168.9973874092102	-54535.14728367329	88	0.025280898876404494	0.8181818181818182	0.19176568112738326
YGL212W	-1	-/-	-169.0018196105957	-31598.672687530518	22	0.025245441795231416	0.8181818181818182	0.19204200055263884
YBR253W	-1	-/-	-169.0257453918457	-30969.68016910553	22	0.025210084033613446	0.8181818181818182	0.19231831997789445
YBL103C	-1	-/-	-169.07231616973877	-32001.909137248993	22	0.025174825174825177	0.8181818181818182	0.19259463940315005
YDL240W	0	0/-	-169.0733903646469	-53466.58553314209	88	0.025174825174825177	0.8181818181818182	0.19259463940315005
YNL323W	-1	-/-	-169.08580255508423	-30912.19879579544	22	0.025139664804469275	0.8181818181818182	0.19287095882840563
YHL023C	0	0/-	-169.08680319786072	-52577.487376213074	88	0.025139664804469275	0.8181818181818182	0.19287095882840563
YPL139C	-1	-/-	-169.10107564926147	-31766.209813594818	22	0.02510460251046025	0.8181818181818182	0.19314727825366124
YNL087W	0	0/-	-169.14535999298096	-53802.56466984749	88	0.02510460251046025	0.8181818181818182	0.19314727825366124
YDL219W	0	0/0	-169.16603708267212	-54748.86396968365	88	0.02510460251046025	0.8181818181818182	0.19314727825366124
YLR265C	-1	-/-	-169.17372035980225	-31576.189906597137	22	0.025069637883008356	0.8181818181818182	0.19342359767891681
YPL151C	-1	-/-	-169.20035934448242	-32382.662833690643	22	0.025034770514603615	0.8181818181818182	0.19369991710417242
YER099C	0	0/-	-169.21982526779175	-52123.86238312721	88	0.025034770514603615	0.8181818181818182	0.19369991710417242
YJR076C	-1	-/-	-169.23312997817993	-30581.70531988144	22	0.025	0.8181818181818182	0.19397623652942803
YIL095W	-1	-/-	-169.26383924484253	-31058.423200130463	22	0.024965325936199722	0.8181818181818182	0.1942525559546836
YOL010W	-1	-/-	-169.271390914917	-33107.03007268906	22	0.024930747922437674	0.8181818181818182	0.1945288753799392
YFL022C	-1	-/-	-169.2813105583191	-32349.12243127823	22	0.024896265560165973	0.8181818181818182	0.19480519480519481
YIL068C	-1	-/-	-169.28248929977417	-31006.93291950226	22	0.024861878453038673	0.8181818181818182	0.1950815142304504
YOL125W	-1	-/-	-169.2977876663208	-32040.425523281097	22	0.02482758620689655	0.8181818181818182	0.195357833655706
YGL023C	0	0/-	-169.29898691177368	-53513.90141248703	88	0.02482758620689655	0.8181818181818182	0.195357833655706
YER114C	-1	-/-	-169.30831336975098	-31497.14514064789	22	0.024793388429752067	0.8181818181818182	0.1956341530809616
YOR159C	-1	-/-	-169.3118405342102	-31584.583659648895	22	0.024759284731774415	0.8181818181818182	0.19591047250621718
YOR370C	0	0/-	-169.32619392871857	-53144.82276070118	88	0.024759284731774415	0.8181818181818182	0.19591047250621718
YKL042W	-1	-/-	-169.34612131118774	-32205.208567619324	22	0.024725274725274724	0.8181818181818182	0.1961867919314728
YIL142W	-1	-/-	-169.3934817314148	-33194.07283496857	22	0.024691358024691357	0.8181818181818182	0.19646311135672836
YPL161C	-1	-/-	-169.4505524635315	-31438.499853134155	22	0.024657534246575342	0.8181818181818182	0.19673943078198397
YGL058W	-1	-/-	-169.467511177063	-32624.834458827972	22	0.024623803009575923	0.8181818181818182	0.19701575020723958
YPL242C	-1	-/-	-169.5352373123169	-32137.104947566986	22	0.02459016393442623	0.8181818181818182	0.19729206963249515
YBR211C	-1	-/-	-169.56374740600586	-32140.99428844452	22	0.02455661664392906	0.8181818181818182	0.19756838905775076
YJL010C	-1	-/-	-169.58815479278564	-33735.11250638962	22	0.02452316076294278	0.8181818181818182	0.19784470848300637
YGR013W	-1	-/-	-169.61509561538696	-31196.982781887054	22	0.024489795918367346	0.8181818181818182	0.19812102790826194
YDR183W	-1	-/-	-169.6387062072754	-32488.31253385544	22	0.024456521739130436	0.8181818181818182	0.19839734733351755
YBL008W	-1	-/-	-169.66243982315063	-30139.523706912994	22	0.024423337856173677	0.8181818181818182	0.19867366675877315
YBR231C	-1	-/-	-169.67321348190308	-33503.105080127716	22	0.024390243902439025	0.8181818181818182	0.19894998618402873
YDR117C	0	0/-	-169.68004500865936	-55197.49288535118	88	0.024390243902439025	0.8181818181818182	0.19894998618402873
YPL128C	-1	-/-	-169.6832389831543	-31710.222767353058	22	0.02435723951285521	0.8181818181818182	0.19922630560928434
YNL075W	-1	-/-	-169.6953091621399	-34263.65403795242	22	0.024324324324324326	0.8181818181818182	0.19950262503453992
YDR017C	-1	-/-	-169.69640159606934	-31967.054306030273	22	0.024291497975708502	0.8181818181818182	0.19977894445979552
YLR410W	-1	-/0	-169.71098041534424	-31431.160670757294	22	0.02425876010781671	0.8181818181818182	0.20005526388505113
YOL144W	-1	-/-	-169.72183465957642	-33600.87106990814	22	0.024226110363391656	0.8181818181818182	0.2003315833103067
YER005W	-1	-/-	-169.72501802444458	-31166.9246840477	22	0.024193548387096774	0.8181818181818182	0.2006079027355623
YPR034W	-1	-/-	-169.73133087158203	-31935.403438568115	22	0.024161073825503355	0.8181818181818182	0.20088422216081792
YPL069C	-1	-/-	-169.74156522750854	-31741.221683502197	22	0.024128686327077747	0.8181818181818182	0.2011605415860735
YCR086W	-1	-/-	-169.75158548355103	-31635.166756153107	22	0.024096385542168676	0.8181818181818182	0.2014368610113291
YPR029C	-1	-/-	-169.76498079299927	-31177.285554885864	22	0.02406417112299465	0.8181818181818182	0.2017131804365847
YHR073W	-1	-/-	-169.7720594406128	-31674.724509239197	22	0.02403204272363151	0.8181818181818182	0.20198949986184028
YOR201C	-1	-/-	-169.7967348098755	-31416.978618621826	22	0.024	0.8181818181818182	0.2022658192870959
YKL116C	0	0/-	-169.80004715919495	-53396.01839697361	88	0.024	0.8181818181818182	0.2022658192870959
YMR091C	-1	-/-	-169.82219982147217	-31592.010280132294	22	0.023968042609853527	0.8181818181818182	0.20254213871235147
YJL203W	-1	-/-	-169.84046125411987	-32057.636551856995	22	0.023936170212765957	0.8181818181818182	0.20281845813760707
YPL140C	-1	-/-	-169.85009574890137	-32565.556764125824	22	0.02390438247011952	0.8181818181818182	0.20309477756286268
YKL055C	-1	-/-	-169.87507438659668	-31768.8693318367	22	0.023872679045092837	0.8181818181818182	0.20337109698811826
YNL271C	-1	-/-	-169.87883758544922	-31640.492038726807	22	0.02384105960264901	0.8181818181818182	0.20364741641337386
YML006C	-1	-/-	-169.89519834518433	-32440.384441375732	22	0.023809523809523808	0.8181818181818182	0.20392373583862947
YPR187W	-1	-/-	-169.91231489181519	-33477.008895397186	22	0.023778071334214	0.8181818181818182	0.20420005526388504
YMR123W	0	0/0	-169.92304575443268	-54116.3316539526	88	0.023778071334214	0.8181818181818182	0.20420005526388504
YNL121C	-1	-/-	-169.93878412246704	-32982.3215303421	22	0.023746701846965697	0.8181818181818182	0.20447637468914065
YLR398C	-1	-/-	-169.9413866996765	-32147.843694210052	22	0.023715415019762844	0.8181818181818182	0.20475269411439626
YGL172W	-1	-/-	-169.9535894393921	-32068.717057704926	22	0.02368421052631579	0.8181818181818182	0.20502901353965183
YNL039W	-1	-/-	-169.96564388275146	-31939.606739997864	22	0.023653088042049936	0.8181818181818182	0.20530533296490744
YDR170C	-1	-/-	-169.98892736434937	-31548.93251848221	22	0.023622047244094488	0.8181818181818182	0.20558165239016302
YLR405W	-1	-/-	-170.0015573501587	-32247.878868579865	22	0.023591087811271297	0.8181818181818182	0.20585797181541862
YGL044C	-1	-/-	-170.024160861969	-31305.717178821564	22	0.02356020942408377	0.8181818181818182	0.20613429124067423
YHR039C-A	-1	-/-	-170.03516912460327	-30902.78229856491	22	0.023529411764705882	0.8181818181818182	0.2064106106659298
YOR258W	0	0/-	-170.05693912506104	-53449.79634094238	88	0.023529411764705882	0.8181818181818182	0.2064106106659298
YMR263W	-1	-/-	-170.09568786621094	-33441.12646150589	22	0.02349869451697128	0.8181818181818182	0.2066869300911854
YLR020C	-1	-/-	-170.09921550750732	-31724.98701620102	22	0.02346805736636245	0.8181818181818182	0.20696324951644102
YOL138C	-1	-/-	-170.1072235107422	-31286.99937438965	22	0.0234375	0.8181818181818182	0.2072395689416966
YBR104W	0	0/-	-170.12115252017975	-54439.80498278141	88	0.0234375	0.8181818181818182	0.2072395689416966
YNL299W	-1	-/-	-170.12619352340698	-32752.28448152542	22	0.02340702210663199	0.8181818181818182	0.2075158883669522
YNL129W	-1	-/-	-170.14366149902344	-32645.307121276855	22	0.023376623376623377	0.8181818181818182	0.2077922077922078
YLR330W	-1	-/-	-170.17177295684814	-34168.75017166138	22	0.023346303501945526	0.8181818181818182	0.20806852721746338
YNL021W	-1	-/-	-170.2286033630371	-31270.274919509888	22	0.023316062176165803	0.8181818181818182	0.208344846642719
YPR135W	-1	-/-	-170.23989295959473	-32597.431005477905	22	0.02328589909443726	0.8181818181818182	0.20862116606797457
YBR102C	-1	-/-	-170.30516052246094	-31545.305357456207	22	0.023255813953488372	0.8181818181818182	0.20889748549323017
YCR042C	-1	-/-	-170.32258415222168	-31995.9757232666	22	0.023225806451612905	0.8181818181818182	0.20917380491848578
YNL016W	-1	-/-	-170.32738590240479	-32223.322462558746	22	0.023195876288659795	0.8181818181818182	0.20945012434374136
YGR271C-A	0	0/-	-170.32917296886444	-56556.50062704086	88	0.023195876288659795	0.8181818181818182	0.20945012434374136
YDL065C	-1	-/-	-170.33764505386353	-32230.0998339653	22	0.023166023166023165	0.8181818181818182	0.20972644376899696
YDR524C	-1	-/-	-170.36491632461548	-30792.942425727844	22	0.02313624678663239	0.8181818181818182	0.21000276319425257
YCR084C	-1	-/-	-170.3674144744873	-31819.448751449585	22	0.023106546854942234	0.8181818181818182	0.21027908261950815
YJL183W	-1	-/-	-170.3692111968994	-32011.11769771576	22	0.023076923076923078	0.8181818181818182	0.21055540204476375
YGR188C	-1	-/-	-170.39038515090942	-31648.001027584076	22	0.023047375160051217	0.8181818181818182	0.21083172147001933
YPR110C	-1	-/-	-170.42941856384277	-34469.27475118637	22	0.023017902813299233	0.8181818181818182	0.21110804089527493
YOR026W	-1	-/-	-170.4519748687744	-32374.04224538803	22	0.022988505747126436	0.8181818181818182	0.21138436032053054
YDR119W	0	0/-	-170.4589924812317	-55128.975980997086	88	0.022988505747126436	0.8181818181818182	0.21138436032053054
YDL017W	-1	-/-	-170.48795413970947	-32938.483446121216	22	0.02295918367346939	0.8181818181818182	0.21166067974578612
YDR172W	-1	-/-	-170.49685192108154	-31940.725030899048	22	0.022929936305732482	0.8181818181818182	0.21193699917104172
YDR378C	-1	-/-	-170.53106784820557	-30801.841205596924	22	0.022900763358778626	0.8181818181818182	0.21221331859629733
YGR275W	-1	-/-	-170.53707599639893	-32669.58930492401	22	0.022871664548919948	0.8181818181818182	0.2124896380215529
YOL137W	0	0/-	-170.54014682769775	-53167.00313580036	88	0.022871664548919948	0.8181818181818182	0.2124896380215529
YDR088C	-1	-/-	-170.54517364501953	-31990.045352458954	22	0.02284263959390863	0.8181818181818182	0.2127659574468085
YAL035W	-1	-/-	-170.57073831558228	-32023.48541212082	22	0.022813688212927757	0.8181818181818182	0.21304227687206412
YOR075W	-1	-/-	-170.57114219665527	-32759.988152980804	22	0.02278481012658228	0.8181818181818182	0.2133185962973197
YDR160W	-1	-/-	-170.5716905593872	-30264.988142490387	22	0.022756005056890013	0.8181818181818182	0.2135949157225753
YDL227C	-1	-/-	-170.57962894439697	-33389.81069946289	22	0.022727272727272728	0.8181818181818182	0.21387123514783088
YFR036W	-1	-/-	-170.5862693786621	-31527.456483840942	22	0.02269861286254729	0.8181818181818182	0.21414755457308648
YPL020C	-1	-/-	-170.61328315734863	-31546.38776731491	22	0.022670025188916875	0.8181818181818182	0.2144238739983421
YPR188C	-1	-/-	-170.61620330810547	-31599.547894001007	22	0.022641509433962263	0.8181818181818182	0.21470019342359767
YGR002C	-1	-/-	-170.6438751220703	-31665.424553871155	22	0.022613065326633167	0.8181818181818182	0.21497651284885327
YMR312W	-1	-/-	-170.67143869400024	-32228.005916118622	22	0.02258469259723965	0.8181818181818182	0.21525283227410888
YKR037C	-1	-/-	-170.6757264137268	-32388.44015979767	22	0.022556390977443608	0.8181818181818182	0.21552915169936446
YLL021W	-1	-/-	-170.71211290359497	-31848.32795381546	22	0.02252816020025031	0.8181818181818182	0.21580547112462006
YOR106W	-1	-/-	-170.72082328796387	-32122.672969341278	22	0.0225	0.8181818181818182	0.21608179054987567
YGL136C	-1	-/-	-170.7225785255432	-31556.257962226868	22	0.02247191011235955	0.8181818181818182	0.21635810997513125
YPR105C	-1	-/-	-170.74567079544067	-33180.56975317001	22	0.022443890274314215	0.8181818181818182	0.21663442940038685
YML099C	-1	-/-	-170.75500583648682	-31808.19423341751	22	0.0224159402241594	0.8181818181818182	0.21691074882564243
YJL074C	-1	-/-	-170.77232599258423	-33528.90831184387	22	0.022388059701492536	0.8181818181818182	0.21718706825089804
YOL112W	-1	-/-	-170.79430723190308	-31028.51184988022	22	0.02236024844720497	0.8181818181818182	0.21746338767615364
YER174C	-1	-/-	-170.8141212463379	-31544.214684963226	22	0.022332506203473945	0.8181818181818182	0.21773970710140922
YIL138C	-1	-/-	-170.82521390914917	-34565.23383188248	22	0.022304832713754646	0.8181818181818182	0.21801602652666482
YGL257C	-1	-/-	-170.82992887496948	-33389.5018787384	22	0.022277227722772276	0.8181818181818182	0.21829234595192043
YNL088W	-1	-/-	-170.8469114303589	-32458.40265226364	22	0.022249690976514216	0.8181818181818182	0.218568665377176
YAL010C	-1	-/-	-170.85078716278076	-32248.663177490234	22	0.022222222222222223	0.8181818181818182	0.2188449848024316
YBR252W	0	0/-	-170.85889089107513	-55369.06459116936	88	0.022222222222222223	0.8181818181818182	0.2188449848024316
YGR118W	-1	-/-	-170.87373685836792	-33741.41982316971	22	0.02219482120838471	0.8181818181818182	0.21912130422768722
YHR134W	0	0/-	-170.9015612602234	-54362.59761142731	88	0.02219482120838471	0.8181818181818182	0.21912130422768722
YPR009W	-1	-/-	-170.98028373718262	-32313.761080265045	22	0.022167487684729065	0.8181818181818182	0.2193976236529428
YGL247W	-1	-/-	-171.00970458984375	-31184.085151195526	22	0.02214022140221402	0.8181818181818182	0.2196739430781984
YOR213C	-1	-/-	-171.01671838760376	-32631.789523124695	22	0.022113022113022112	0.8181818181818182	0.21995026250345398
YML046W	-1	-/-	-171.03606367111206	-32856.74299573898	22	0.022085889570552148	0.8181818181818182	0.22022658192870959
YOR253W	-1	-/-	-171.04986810684204	-31884.03979730606	22	0.022058823529411766	0.8181818181818182	0.2205029013539652
YJR064W	-1	-/-	-171.05324792861938	-32675.0747089386	22	0.022031823745410038	0.8181818181818182	0.22077922077922077
YBR098W	-1	-/-	-171.05378770828247	-31978.882571220398	22	0.022004889975550123	0.8181818181818182	0.22105554020447638
YER075C	-1	-/-	-171.0592761039734	-32623.038543224335	22	0.02197802197802198	0.8181818181818182	0.22133185962973198
YMR042W	-1	-/-	-171.06227159500122	-31384.009608268738	22	0.02195121951219512	0.8181818181818182	0.22160817905498756
YJL162C	0	0/-	-171.06520020961761	-54211.73149454594	88	0.02195121951219512	0.8181818181818182	0.22160817905498756
YML088W	-1	-/-	-171.08394956588745	-31813.4742102623	22	0.02192448233861145	0.8181818181818182	0.22188449848024316
YPL160W	-1	-/-	-171.0869755744934	-34082.09467172623	22	0.021897810218978103	0.8181818181818182	0.22216081790549877
YDL148C	-1	-/-	-171.1366844177246	-33861.55797767639	22	0.02187120291616039	0.8181818181818182	0.22243713733075435
YJL076W	-1	-/-	-171.15508365631104	-31759.212631225586	22	0.021844660194174758	0.8181818181818182	0.22271345675600995
YCL032W	-1	-/-	-171.15788459777832	-32705.712954998016	22	0.02181818181818182	0.8181818181818182	0.22298977618126553
YLR310C	-1	-/-	-171.1882405281067	-30743.920099258423	22	0.021791767554479417	0.8181818181818182	0.22326609560652114
YKL072W	0	0/0	-171.19852709770203	-54752.19186806679	88	0.021791767554479417	0.8181818181818182	0.22326609560652114
YMR313C	-1	-/-	-171.21012496948242	-32421.25219631195	22	0.02176541717049577	0.8181818181818182	0.22354241503177674
YMR137C	-1	-/-	-171.23511457443237	-32316.050082683563	22	0.021739130434782608	0.8181818181818182	0.22381873445703232
YDR189W	-1	-/-	-171.23667335510254	-32598.332541942596	22	0.021712907117008445	0.8181818181818182	0.22409505388228793
YDR310C	-1	-/-	-171.2450771331787	-30819.01066493988	22	0.021686746987951807	0.8181818181818182	0.22437137330754353
YEL021W	0	0/-	-171.26597464084625	-54286.923207998276	88	0.021686746987951807	0.8181818181818182	0.22437137330754353
YGR198W	0	0/-	-171.28276789188385	-54623.75625669956	88	0.021686746987951807	0.8181818181818182	0.22437137330754353
YLR191W	-1	-/-	-171.30756282806396	-33325.984004974365	22	0.021660649819494584	0.8181818181818182	0.2246476927327991
YML055W	-1	-/-	-171.31569147109985	-31488.409227848053	22	0.021634615384615384	0.8181818181818182	0.22492401215805471
YML071C	-1	-/-	-171.3638997077942	-31896.343635559082	22	0.021608643457382955	0.8181818181818182	0.22520033158331032
YMR289W	0	0/-	-171.39051926136017	-55218.04066705704	88	0.021608643457382955	0.8181818181818182	0.22520033158331032
YFL005W	-1	-/-	-171.39305353164673	-33314.81904911995	22	0.02158273381294964	0.8181818181818182	0.2254766510085659
YGR009C	-1	-/-	-171.4071455001831	-31881.229795455933	22	0.02155688622754491	0.8181818181818182	0.2257529704338215
YMR243C	-1	-/-	-171.4290280342102	-33189.427906513214	22	0.0215311004784689	0.8181818181818182	0.22602928985907708
YML077W	-1	-/-	-171.4335446357727	-31017.385282039642	22	0.021505376344086023	0.8181818181818182	0.2263056092843327
YDR392W	-1	-/-	-171.49095582962036	-33278.675483226776	22	0.021479713603818614	0.8181818181818182	0.2265819287095883
YNL238W	0	0/-	-171.51781690120697	-53319.41366183758	88	0.021479713603818614	0.8181818181818182	0.2265819287095883
YBR243C	-1	-/-	-171.5210132598877	-31020.89081287384	22	0.021454112038140644	0.8181818181818182	0.22685824813484387
YAL033W	-1	-/-	-171.54291820526123	-32893.040546417236	22	0.02142857142857143	0.8181818181818182	0.22713456756009948
YOR330C	-1	-/-	-171.55024337768555	-31459.42671251297	22	0.02140309155766944	0.8181818181818182	0.22741088698535508
YDL051W	-1	-/-	-171.55985260009766	-35516.10210084915	22	0.021377672209026127	0.8181818181818182	0.22768720641061066
YBR210W	-1	-/-	-171.5609302520752	-30476.960752487183	22	0.021352313167259787	0.8181818181818182	0.22796352583586627
YOL093W	-1	-/-	-171.57583284378052	-32355.87939977646	22	0.02132701421800948	0.8181818181818182	0.22823984526112184
YDL155W	-1	-/-	-171.5851697921753	-32335.867743968964	22	0.021301775147928994	0.8181818181818182	0.22851616468637745
YLR376C	-1	-/-	-171.60797595977783	-32881.90810394287	22	0.02127659574468085	0.8181818181818182	0.22879248411163305
YJL186W	-1	-/-	-171.6080675125122	-32102.15843105316	22	0.021251475796930343	0.8181818181818182	0.22906880353688863
YLR239C	0	0/-	-171.60853505134583	-55022.206933140755	88	0.021251475796930343	0.8181818181818182	0.22906880353688863
YCR066W	-1	-/-	-171.61165523529053	-31664.472876548767	22	0.02122641509433962	0.8181818181818182	0.22934512296214424
YNL304W	-1	-/-	-171.61882305145264	-32614.86637210846	22	0.02120141342756184	0.8181818181818182	0.22962144238739984
YER116C	-1	-/-	-171.6364073753357	-32332.396025657654	22	0.021176470588235293	0.8181818181818182	0.22989776181265542
YGR169C	-1	-/-	-171.64211463928223	-33313.47584152222	22	0.021151586368977675	0.8181818181818182	0.23017408123791103
YKL183W	0	0/-	-171.65146148204803	-52832.91216933727	88	0.021151586368977675	0.8181818181818182	0.23017408123791103
YOL116W	-1	-/-	-171.6712589263916	-32544.875694274902	22	0.02112676056338028	0.8181818181818182	0.23045040066316663
YGL100W	-1	-/-	-171.67376470565796	-32378.758017539978	22	0.021101992966002344	0.8181818181818182	0.2307267200884222
YDR145W	-1	-/-	-171.67896175384521	-32151.845576286316	22	0.02107728337236534	0.8181818181818182	0.23100303951367782
YGL019W	-1	-/-	-171.70787954330444	-31503.577537059784	22	0.021052631578947368	0.8181818181818182	0.2312793589389334
YER161C	-1	-/-	-171.73024463653564	-32395.282024383545	22	0.02102803738317757	0.8181818181818182	0.231555678364189
YLR347C	-1	-/-	-171.74361991882324	-31549.998682022095	22	0.021003500583430573	0.8181818181818182	0.2318319977894446
YOR194C	-1	-/-	-171.75043439865112	-31539.381140232086	22	0.02097902097902098	0.8181818181818182	0.23210831721470018
YJR093C	-1	-/-	-171.76022100448608	-31556.629089832306	22	0.020954598370197905	0.8181818181818182	0.2323846366399558
YOR236W	-1	-/0	-171.7650499343872	-31359.74152946472	22	0.020930232558139535	0.8181818181818182	0.2326609560652114
YKL012W	-1	-/-	-171.76558780670166	-32187.917687416077	22	0.020905923344947737	0.8181818181818182	0.23293727549046697
YHR154W	-1	-/-	-171.76928663253784	-31658.74133348465	22	0.02088167053364269	0.8181818181818182	0.23321359491572258
YOR260W	-1	-/-	-171.76953554153442	-32318.11499595642	22	0.02085747392815759	0.8181818181818182	0.23348991434097818
YBL091C	0	0/-	-171.77414786815643	-53169.1674233675	88	0.02085747392815759	0.8181818181818182	0.23348991434097818
YHR133C	-1	-/-	-171.77550172805786	-31878.483822345734	22	0.020833333333333332	0.8181818181818182	0.23376623376623376
YOR104W	0	0/0	-171.7814611196518	-54079.084480404854	88	0.020833333333333332	0.8181818181818182	0.23376623376623376
YPL202C	-1	-/-	-171.78645515441895	-34312.551837444305	22	0.020809248554913295	0.8181818181818182	0.23404255319148937
YDR243C	-1	-/-	-171.80518102645874	-31066.754065990448	22	0.020785219399538105	0.8181818181818182	0.23431887261674494
YLR007W	-1	-/-	-171.8445839881897	-32953.99515867233	22	0.020761245674740483	0.8181818181818182	0.23459519204200055
YDR459C	-1	-/-	-171.87937211990356	-31717.4708442688	22	0.020737327188940093	0.8181818181818182	0.23487151146725616
YMR064W	0	0/0	-171.8826071023941	-52812.57899081707	88	0.020737327188940093	0.8181818181818182	0.23487151146725616
YJR041C	0	0/-	-171.88928472995758	-56342.38981127739	88	0.020737327188940093	0.8181818181818182	0.23487151146725616
YER092W	0	0/-	-171.89106571674347	-52978.74631345272	88	0.020737327188940093	0.8181818181818182	0.23487151146725616
YNL047C	-1	-/-	-171.90022659301758	-32710.936563014984	22	0.020713463751438434	0.8181818181818182	0.23514783089251173
YFR043C	0	0/0	-171.9014414548874	-54890.84579014778	88	0.020713463751438434	0.8181818181818182	0.23514783089251173
YER133W	-1	-/-	-171.91186428070068	-32988.09426212311	22	0.020689655172413793	0.8181818181818182	0.23542415031776734
YER022W	-1	-/-	-171.9134316444397	-31663.80068254471	22	0.02066590126291619	0.8181818181818182	0.23570046974302294
YJL125C	-1	-/-	-171.9149718284607	-33644.18543624878	22	0.020642201834862386	0.8181818181818182	0.23597678916827852
YNL166C	-1	-/-	-171.9259114265442	-31667.218918323517	22	0.020618556701030927	0.8181818181818182	0.23625310859353413
YBR081C	-1	-/-	-171.92929649353027	-32064.328773498535	22	0.020594965675057208	0.8181818181818182	0.23652942801878973
YMR039C	-1	-/-	-171.94727849960327	-32004.37909936905	22	0.02057142857142857	0.8181818181818182	0.2368057474440453
YNR052C	-1	-/-	-171.95329999923706	-32007.56472492218	22	0.02054794520547945	0.8181818181818182	0.23708206686930092
YDL212W	-1	-/-	-171.95334911346436	-32704.2494597435	22	0.020524515393386546	0.8181818181818182	0.2373583862945565
YHR149C	0	0/-	-171.9703882932663	-54797.07523238659	88	0.020524515393386546	0.8181818181818182	0.2373583862945565
YGL020C	-1	-/-	-171.9723629951477	-31840.557536125183	22	0.02050113895216401	0.8181818181818182	0.2376347057198121
YCL051W	-1	-/-	-172.0103850364685	-31357.36199569702	22	0.020477815699658702	0.8181818181818182	0.2379110251450677
YCR072C	-1	-/-	-172.01267194747925	-35334.048236846924	22	0.020454545454545454	0.8181818181818182	0.23818734457032328
YCR093W	-1	-/-	-172.02553129196167	-31348.179884433746	22	0.02043132803632236	0.8181818181818182	0.2384636639955789
YOR278W	0	0/0	-172.03973484039307	-55872.53818488121	88	0.02043132803632236	0.8181818181818182	0.2384636639955789
YMR168C	-1	-/-	-172.04184675216675	-32931.348330020905	22	0.02040816326530612	0.8181818181818182	0.2387399834208345
YOR307C	-1	-/-	-172.0689868927002	-31079.067655563354	22	0.020385050962627407	0.8181818181818182	0.23901630284609007
YMR014W	-1	-/-	-172.07745170593262	-33595.285304546356	22	0.020361990950226245	0.8181818181818182	0.23929262227134568
YKR007W	-1	-/-	-172.07804822921753	-31612.863822460175	22	0.020338983050847456	0.8181818181818182	0.23956894169660128
YDL080C	-1	-/-	-172.0864062309265	-31938.46944952011	22	0.020316027088036117	0.8181818181818182	0.23984526112185686
YPL115C	-1	-/-	-172.09811544418335	-32060.69744157791	22	0.020293122886133032	0.8181818181818182	0.24012158054711247
YLR139C	-1	-/-	-172.14037322998047	-30805.01531600952	22	0.02027027027027027	0.8181818181818182	0.24039789997236805
YDL069C	-1	-/-	-172.15262460708618	-31876.722641468048	22	0.020247469066366704	0.8181818181818182	0.24067421939762365
YLR229C	-1	-/-	-172.1638469696045	-31768.330976486206	22	0.020224719101123594	0.8181818181818182	0.24095053882287926
YPL082C	-1	-/-	-172.17760610580444	-31920.61795759201	22	0.020202020202020204	0.8181818181818182	0.24122685824813483
YDR176W	-1	-/-	-172.17975616455078	-31533.562686920166	22	0.020179372197309416	0.8181818181818182	0.24150317767339044
YNR015W	-1	-/-	-172.18355989456177	-32716.684710025787	22	0.020156774916013438	0.8181818181818182	0.24177949709864605
YER002W	-1	-/-	-172.1969575881958	-34910.99879837036	22	0.020134228187919462	0.8181818181818182	0.24205581652390162
YCR014C	-1	-/-	-172.24993801116943	-31305.179448127747	22	0.02011173184357542	0.8181818181818182	0.24233213594915723
YDR354W	0	0/0	-172.26021492481232	-54053.52939260006	88	0.02011173184357542	0.8181818181818182	0.24233213594915723
YPR162C	-1	-/-	-172.2709879875183	-31630.14539718628	22	0.020089285714285716	0.8181818181818182	0.24260845537441283
YML019W	-1	-/-	-172.2990984916687	-31872.752349853516	22	0.020066889632107024	0.8181818181818182	0.2428847747996684
YLR071C	-1	-/-	-172.33023166656494	-31123.92187833786	22	0.0200445434298441	0.8181818181818182	0.24316109422492402
YIR005W	-1	-/-	-172.3643021583557	-32543.632969856262	22	0.020022246941045607	0.8181818181818182	0.2434374136501796
YOR233W	-1	-/-	-172.38768196105957	-32482.76076078415	22	0.02	0.8181818181818182	0.2437137330754352
YOR249C	-1	-/-	-172.3883204460144	-33297.724596977234	22	0.01997780244173141	0.8181818181818182	0.2439900525006908
YPL086C	-1	-/-	-172.40127658843994	-33898.45143222809	22	0.019955654101995565	0.8181818181818182	0.24426637192594639
YHR005C	-1	-/-	-172.4339942932129	-32576.78652858734	22	0.019933554817275746	0.8181818181818182	0.244542691351202
YKR027W	-1	-/-	-172.4444613456726	-32654.860691547394	22	0.01991150442477876	0.8181818181818182	0.2448190107764576
YMR076C	-1	-/-	-172.46091985702515	-31765.466292858124	22	0.019889502762430938	0.8181818181818182	0.24509533020171317
YGR173W	0	0/-	-172.46107959747314	-57535.18417966366	88	0.019889502762430938	0.8181818181818182	0.24509533020171317
YKR010C	0	0/-	-172.47071719169617	-54170.83145868778	88	0.019889502762430938	0.8181818181818182	0.24509533020171317
YLR305C	-1	-/-	-172.4708366394043	-31645.871146678925	22	0.019867549668874173	0.8181818181818182	0.24537164962696878
YLR017W	0	0/-	-172.4951057434082	-55397.491097450256	88	0.019867549668874173	0.8181818181818182	0.24537164962696878
YDR139C	0	0/-	-172.51391291618347	-52970.83628094196	88	0.019867549668874173	0.8181818181818182	0.24537164962696878
YNL079C	-1	-/-	-172.51523303985596	-33033.77088928223	22	0.019845644983461964	0.8181818181818182	0.24564796905222436
YGL116W	-1	-/-	-172.5154800415039	-32164.616746902466	22	0.019823788546255508	0.8181818181818182	0.24592428847747996
YBR202W	-1	-/-	-172.53337335586548	-31815.45860671997	22	0.019801980198019802	0.8181818181818182	0.24620060790273557
YLR394W	-1	-/-	-172.5349202156067	-32353.557475090027	22	0.01978021978021978	0.8181818181818182	0.24647692732799115
YPR128C	-1	-/-	-172.53525590896606	-32672.27912712097	22	0.019758507135016465	0.8181818181818182	0.24675324675324675
YLL036C	-1	-/-	-172.5515742301941	-31278.256325244904	22	0.019736842105263157	0.8181818181818182	0.24702956617850236
YJR007W	-1	-/-	-172.5623073577881	-32965.21122932434	22	0.019715224534501644	0.8181818181818182	0.24730588560375794
YKL135C	-1	-/-	-172.57253313064575	-32033.734049797058	22	0.019693654266958426	0.8181818181818182	0.24758220502901354
YNL254C	0	0/0	-172.60299921035767	-53906.20023179054	88	0.019693654266958426	0.8181818181818182	0.24758220502901354
YKL011C	-1	-/-	-172.6204800605774	-32922.735800266266	22	0.019672131147540985	0.8181818181818182	0.24785852445426915
YDL042C	-1	-/-	-172.62439155578613	-31534.104727745056	22	0.019650655021834062	0.8181818181818182	0.24813484387952472
YGR196C	0	0/0	-172.62964487075806	-54918.82972574234	88	0.019650655021834062	0.8181818181818182	0.24813484387952472
YGL241W	-1	-/-	-172.6487798690796	-31726.563632011414	22	0.019629225736095966	0.8181818181818182	0.24841116330478033
YBR282W	0	0/-	-172.67725801467896	-54019.00996553898	88	0.019629225736095966	0.8181818181818182	0.24841116330478033
YDR083W	-1	-/-	-172.6786904335022	-34590.25036287308	22	0.0196078431372549	0.8181818181818182	0.2486874827300359
YPR180W	0	0/-	-172.6980664730072	-54393.09924829006	88	0.0196078431372549	0.8181818181818182	0.2486874827300359
YKL009W	-1	-/-	-172.69914436340332	-35245.512273311615	22	0.01958650707290533	0.8181818181818182	0.2489638021552915
YDR302W	-1	-/-	-172.69987964630127	-32034.423996925354	22	0.01956521739130435	0.8181818181818182	0.24924012158054712
YBR275C	-1	-/-	-172.71242761611938	-32629.454761505127	22	0.019543973941368076	0.8181818181818182	0.2495164410058027
YKL155C	0	0/-	-172.71275687217712	-53088.44810473919	88	0.019543973941368076	0.8181818181818182	0.2495164410058027
YGR099W	-1	-/-	-172.736496925354	-33194.30345630646	22	0.019522776572668113	0.8181818181818182	0.2497927604310583
YBR065C	-1	-/-	-172.73837900161743	-32989.74923181534	22	0.01950162513542795	0.8181818181818182	0.2500690798563139
YDR434W	-1	-/-	-172.76315641403198	-32347.30190706253	22	0.01948051948051948	0.8181818181818182	0.2503453992815695
YBR248C	0	0/0	-172.77531957626343	-52983.89194345474	88	0.01948051948051948	0.8181818181818182	0.2503453992815695
YNL054W	-1	-/-	-172.7826747894287	-32146.06529712677	22	0.01945945945945946	0.8181818181818182	0.2506217187068251
YNL133C	-1	-/-	-172.78427124023438	-34427.799244880676	22	0.019438444924406047	0.8181818181818182	0.25089803813208067
YGL233W	-1	-/-	-172.80251789093018	-31751.09196329117	22	0.019417475728155338	0.8181818181818182	0.2511743575573363
YNR010W	-1	-/-	-172.80430841445923	-32937.185119628906	22	0.01939655172413793	0.8181818181818182	0.2514506769825919
YGR167W	-1	-/-	-172.80836009979248	-32168.172005176544	22	0.0193756727664155	0.8181818181818182	0.25172699640784746
YPL232W	-1	-/-	-172.8187985420227	-31932.165484428406	22	0.01935483870967742	0.8181818181818182	0.2520033158331031
YIL173W	-1	-/-	-172.81951522827148	-31271.779717445374	22	0.01933404940923738	0.8181818181818182	0.25227963525835867
YMR044W	-1	-/-	-172.83965730667114	-31233.926258563995	22	0.019313304721030045	0.8181818181818182	0.25255595468361425
YBL061C	-1	-/-	-172.87028741836548	-32632.58643054962	22	0.01929260450160772	0.8181818181818182	0.2528322741088699
YBR002C	-1	-/-	-172.8760643005371	-32978.57276010513	22	0.019271948608137045	0.8181818181818182	0.25310859353412546
YGR134W	-1	-/-	-172.8988299369812	-32519.266196727753	22	0.019251336898395723	0.8181818181818182	0.25338491295938104
YGR041W	-1	-/-	-172.96458673477173	-32012.506515979767	22	0.019230769230769232	0.8181818181818182	0.2536612323846366
YPL053C	-1	-/-	-172.9747281074524	-33438.00282382965	22	0.0192102454642476	0.8181818181818182	0.25393755180989225
YER048C	0	0/-	-172.9807130098343	-56543.26523923874	88	0.0192102454642476	0.8181818181818182	0.25393755180989225
YML016C	-1	-/-	-172.98859167099	-31360.46627187729	22	0.019189765458422176	0.8181818181818182	0.2542138712351478
YDR108W	-1	-/-	-172.99555444717407	-31712.523329257965	22	0.019169329073482427	0.8181818181818182	0.2544901906604034
YGL129C	-1	-/-	-173.0173101425171	-32441.073985099792	22	0.019148936170212766	0.8181818181818182	0.25476651008565904
YDR465C	1	+/+	-173.0330195426941	-34828.195974349976	21	0.020191285866099893	0.8636363636363636	0.25476651008565904
YPR173C	-1	-/-	-173.05294227600098	-30409.154108524323	22	0.020169851380042462	0.8636363636363636	0.2550428295109146
YOR076C	-1	-/-	-173.06898307800293	-33717.87587070465	22	0.02014846235418876	0.8636363636363636	0.2553191489361702
YKR048C	-1	-/-	-173.12815237045288	-31155.87222623825	22	0.020127118644067795	0.8636363636363636	0.2555954683614258
YLR263W	-1	-/-	-173.13891553878784	-33028.04041337967	22	0.020105820105820106	0.8636363636363636	0.2558717877866814
YJL073W	-1	-/-	-173.14113426208496	-31634.526752471924	22	0.0200845665961945	0.8636363636363636	0.256148107211937
YOR252W	0	0/0	-173.1478979587555	-56279.134299993515	88	0.0200845665961945	0.8636363636363636	0.256148107211937
YMR277W	-1	-/-	-173.15143203735352	-32059.57541656494	22	0.02006335797254488	0.8636363636363636	0.2564244266371926
YJL109C	-1	-/-	-173.1750192642212	-32683.534272670746	22	0.020042194092827006	0.8636363636363636	0.2567007460624482
YNL152W	0	0/-	-173.18697345256805	-54016.99818050861	88	0.020042194092827006	0.8636363636363636	0.2567007460624482
YJL104W	-1	-/-	-173.1886224746704	-32537.107613563538	22	0.020021074815595362	0.8636363636363636	0.25697706548770377
YOL095C	-1	-/-	-173.19254064559937	-31526.775763988495	22	0.02	0.8636363636363636	0.2572533849129594
YDR207C	-1	-/-	-173.2122254371643	-31527.483799934387	22	0.019978969505783387	0.8636363636363636	0.257529704338215
YMR126C	0	0/0	-173.21451663970947	-53211.962505698204	88	0.019978969505783387	0.8636363636363636	0.257529704338215
YGR261C	-1	-/-	-173.26334285736084	-32222.866213798523	22	0.01995798319327731	0.8636363636363636	0.25780602376347056
YGL105W	-1	-/-	-173.2736439704895	-32403.31982564926	22	0.01993704092339979	0.8636363636363636	0.2580823431887262
YIL114C	-1	-/-	-173.27822971343994	-32213.013393878937	22	0.019916142557651992	0.8636363636363636	0.25835866261398177
YDR458C	0	0/0	-173.27906024456024	-53572.08154785633	88	0.019916142557651992	0.8636363636363636	0.25835866261398177
YMR177W	-1	-/-	-173.28270149230957	-32576.75512933731	22	0.019895287958115182	0.8636363636363636	0.25863498203923735
YNL231C	-1	-/-	-173.2934308052063	-33764.632138729095	22	0.0198744769874477	0.8636363636363636	0.2589113014644929
YPL038W	0	0/-	-173.31812810897827	-54750.58086061478	88	0.0198744769874477	0.8636363636363636	0.2589113014644929
YDR206W	-1	-/-	-173.33268117904663	-31647.444477558136	22	0.019853709508881923	0.8636363636363636	0.25918762088974856
YLR192C	-1	-/-	-173.36047649383545	-33729.7649064064	22	0.019832985386221295	0.8636363636363636	0.25946394031500414
YOR039W	-1	-/-	-173.3843207359314	-31577.615988254547	22	0.01981230448383733	0.8636363636363636	0.2597402597402597
YJL035C	-1	-/-	-173.39395189285278	-32251.442111492157	22	0.019791666666666666	0.8636363636363636	0.26001657916551535
YLR386W	-1	-/-	-173.42155122756958	-31722.479695796967	22	0.019771071800208116	0.8636363636363636	0.2602928985907709
YDR334W	-1	-/-	-173.44822216033936	-31984.19064617157	22	0.01975051975051975	0.8636363636363636	0.2605692180160265
YER051W	-1	-/-	-173.4490876197815	-32121.063636779785	22	0.01973001038421599	0.8636363636363636	0.26084553744128214
YKL022C	-1	-/-	-173.46321296691895	-32237.239213466644	22	0.01970954356846473	0.8636363636363636	0.2611218568665377
YFR031C	-1	-/-	-173.48092031478882	-32284.528708934784	22	0.019689119170984457	0.8636363636363636	0.2613981762917933
YNL048W	-1	-/-	-173.49436855316162	-32868.060050964355	22	0.019668737060041408	0.8636363636363636	0.2616744957170489
YCL014W	-1	-/-	-173.50286531448364	-30647.942092895508	22	0.01964839710444674	0.8636363636363636	0.2619508151423045
YLR403W	-1	-/-	-173.5551633834839	-31014.52185344696	22	0.01962809917355372	0.8636363636363636	0.2622271345675601
YGL054C	-1	-/-	-173.58611059188843	-31381.189799785614	22	0.0196078431372549	0.8636363636363636	0.2625034539928157
YIR008C	-1	-/-	-173.59806394577026	-32543.744028568268	22	0.01958762886597938	0.8636363636363636	0.2627797734180713
YKL212W	-1	-/-	-173.60961866378784	-31149.014376163483	22	0.01956745623069001	0.8636363636363636	0.26305609284332687
YKL017C	-1	-/-	-173.64259958267212	-32286.753165721893	22	0.01954732510288066	0.8636363636363636	0.2633324122685825
YKL002W	-1	-/-	-173.6977596282959	-33367.784153461456	22	0.019527235354573486	0.8636363636363636	0.2636087316938381
YNL311C	-1	-/-	-173.72129917144775	-32830.71804475784	22	0.019507186858316223	0.8636363636363636	0.26388505111909366
YNL215W	0	0/-	-173.72618460655212	-56185.48267900944	88	0.019507186858316223	0.8636363636363636	0.26388505111909366
YLL033W	0	0/-	-173.77832901477814	-54165.15690100193	88	0.019507186858316223	0.8636363636363636	0.26388505111909366
YGL097W	-1	-/-	-173.78277111053467	-33487.0646109581	22	0.019487179487179488	0.8636363636363636	0.2641613705443493
YDR104C	0	0/-	-173.7829942703247	-55450.89853608608	88	0.019487179487179488	0.8636363636363636	0.2641613705443493
YOL130W	-1	-/-	-173.82406949996948	-31916.5313038826	22	0.0194672131147541	0.8636363636363636	0.26443768996960487
YPL263C	0	0/0	-173.83303236961365	-56478.146332502365	88	0.0194672131147541	0.8636363636363636	0.26443768996960487
YDR068W	0	0/0	-173.83914840221405	-53110.63838303089	88	0.0194672131147541	0.8636363636363636	0.26443768996960487
YBR200W	-1	-/-	-173.83932828903198	-31955.2663025856	22	0.019447287615148412	0.8636363636363636	0.26471400939486045
YDL047W	-1	-/-	-173.85364484786987	-31343.43070745468	22	0.019427402862985686	0.8636363636363636	0.26499032882011603
YGR158C	-1	-/-	-173.85695838928223	-33924.73685359955	22	0.01940755873340143	0.8636363636363636	0.26526664824537166
YBR281C	0	0/0	-173.86423635482788	-54159.3470402956	88	0.01940755873340143	0.8636363636363636	0.26526664824537166
YHR206W	-1	-/-	-173.8649296760559	-32953.05983257294	22	0.019387755102040816	0.8636363636363636	0.26554296767062724
YNL329C	-1	-/-	-173.88109493255615	-32384.620635032654	22	0.019367991845056064	0.8636363636363636	0.2658192870958828
YGR065C	0	0/-	-173.9037058353424	-54142.84821176529	88	0.019367991845056064	0.8636363636363636	0.2658192870958828
YOR103C	-1	-/-	-173.92723178863525	-32264.348518371582	22	0.019348268839103868	0.8636363636363636	0.26609560652113845
YKR026C	-1	-/-	-173.93636417388916	-33779.485355854034	22	0.019328585961342827	0.8636363636363636	0.26637192594639403
YDR341C	-1	-/-	-173.94128370285034	-33248.575434207916	22	0.019308943089430895	0.8636363636363636	0.2666482453716496
YER048W-A	0	0/0	-173.94208991527557	-54038.44021320343	88	0.019308943089430895	0.8636363636363636	0.2666482453716496
YNL249C	0	0/0	-173.94522857666016	-53672.2273607254	88	0.019308943089430895	0.8636363636363636	0.2666482453716496
YJL090C	-1	-/-	-173.96551752090454	-32088.455952644348	22	0.019289340101522844	0.8636363636363636	0.26692456479690524
YOL034W	-1	-/-	-173.99170112609863	-31789.425452709198	22	0.019269776876267748	0.8636363636363636	0.2672008842221608
YPR171W	-1	-/-	-174.02399587631226	-32686.308027744293	22	0.019250253292806486	0.8636363636363636	0.2674772036474164
YLR182W	-1	-/-	-174.0288348197937	-31689.31636619568	22	0.019230769230769232	0.8636363636363636	0.26775352307267203
YGL164C	0	0/0	-174.03341603279114	-53294.78891336918	88	0.019230769230769232	0.8636363636363636	0.26775352307267203
YNL230C	-1	-/-	-174.0368766784668	-30640.550208091736	22	0.019211324570273004	0.8636363636363636	0.2680298424979276
YDR301W	-1	-/-	-174.04037761688232	-30869.36657810211	22	0.01919191919191919	0.8636363636363636	0.2683061619231832
YFL009W	-1	-/-	-174.04087495803833	-31055.039391994476	22	0.01917255297679112	0.8636363636363636	0.2685824813484388
YPL259C	-1	-/-	-174.041401386261	-31833.757441997528	22	0.019153225806451613	0.8636363636363636	0.2688588007736944
YPL153C	-1	-/-	-174.0416703224182	-32375.23545408249	22	0.019133937562940583	0.8636363636363636	0.26913512019895
YPL213W	-1	-/-	-174.04464149475098	-32920.3553814888	22	0.019114688128772636	0.8636363636363636	0.2694114396242056
YLR369W	-1	-/-	-174.0577974319458	-32137.20132446289	22	0.019095477386934675	0.8636363636363636	0.2696877590494612
YLR103C	-1	-/-	-174.07828950881958	-32078.969832897186	22	0.019076305220883535	0.8636363636363636	0.26996407847471676
YDR057W	-1	-/-	-174.08116722106934	-31899.189780712128	22	0.01905717151454363	0.8636363636363636	0.2702403978999724
YLR298C	-1	-/-	-174.0916314125061	-31361.91639471054	22	0.01903807615230461	0.8636363636363636	0.270516717325228
YOR078W	-1	-/-	-174.1205539703369	-34409.76710987091	22	0.01901901901901902	0.8636363636363636	0.27079303675048355
YBR041W	-1	-/-	-174.1378927230835	-31419.45884513855	22	0.019	0.8636363636363636	0.27106935617573913
YPL063W	-1	-/-	-174.1553177833557	-33063.67194080353	22	0.01898101898101898	0.8636363636363636	0.27134567560099476
YPL273W	0	0/-	-174.1708322763443	-55876.33003509045	88	0.01898101898101898	0.8636363636363636	0.27134567560099476
YPR083W	-1	-/-	-174.17380142211914	-33010.15406417847	22	0.018962075848303395	0.8636363636363636	0.27162199502625034
YIL014W	-1	-/-	-174.17938232421875	-32063.256124973297	22	0.018943170488534396	0.8636363636363636	0.2718983144515059
YDR320C	-1	-/-	-174.19459629058838	-32835.079818725586	22	0.018924302788844622	0.8636363636363636	0.27217463387676155
YPL065W	-1	-/-	-174.20835542678833	-32206.574389457703	22	0.01890547263681592	0.8636363636363636	0.27245095330201713
YPL023C	0	0/0	-174.21901559829712	-52848.22696971893	88	0.01890547263681592	0.8636363636363636	0.27245095330201713
YDR331W	-1	-/-	-174.23564434051514	-31674.016182422638	22	0.018886679920477135	0.8636363636363636	0.2727272727272727
YJL023C	0	0/-	-174.25146734714508	-55075.675884366035	88	0.018886679920477135	0.8636363636363636	0.2727272727272727
YJR002W	-1	-/-	-174.25527715682983	-33329.56863260269	22	0.018867924528301886	0.8636363636363636	0.27300359215252834
YNL097C	-1	-/-	-174.25637674331665	-32992.94491481781	22	0.018849206349206348	0.8636363636363636	0.2732799115777839
YDR393W	-1	-/-	-174.26370429992676	-32061.813396453857	22	0.018830525272547076	0.8636363636363636	0.2735562310030395
YGL238W	-1	-/-	-174.27549076080322	-31306.412130355835	22	0.01881188118811881	0.8636363636363636	0.27383255042829513
YJL065C	-1	-/-	-174.27897930145264	-31220.65496635437	22	0.018793273986152326	0.8636363636363636	0.2741088698535507
YDR545W	-1	-/-	-174.28350448608398	-30929.940061569214	22	0.018774703557312252	0.8636363636363636	0.2743851892788063
YKL078W	0	0/-	-174.28460824489594	-57287.31312537193	88	0.018774703557312252	0.8636363636363636	0.2743851892788063
YKL010C	0	0/-	-174.2954465150833	-53170.334482073784	88	0.018774703557312252	0.8636363636363636	0.2743851892788063
YOR191W	-1	-/-	-174.31244325637817	-31902.748101234436	22	0.018756169792694965	0.8636363636363636	0.2746615087040619
YML011C	-1	-/-	-174.31563234329224	-33294.899102211	22	0.01873767258382643	0.8636363636363636	0.2749378281293175
YER087C-B	-1	-/-	-174.341787815094	-31667.20186471939	22	0.0187192118226601	0.8636363636363636	0.2752141475545731
YJL044C	0	0/0	-174.34699606895447	-53267.388275146484	88	0.0187192118226601	0.8636363636363636	0.2752141475545731
YPL051W	-1	-/-	-174.37364101409912	-32212.619582653046	22	0.018700787401574805	0.8636363636363636	0.2754904669798287
YDR305C	0	0/-	-174.37674582004547	-51915.67413830757	88	0.018700787401574805	0.8636363636363636	0.2754904669798287
YGR163W	-1	-/-	-174.3854260444641	-32870.57846212387	22	0.018682399213372666	0.8636363636363636	0.2757667864050843
YNL103W	-1	-/-	-174.41323566436768	-32344.28391122818	22	0.018664047151277015	0.8636363636363636	0.27604310583033986
YGL150C	-1	-/-	-174.41416931152344	-32030.171002388	22	0.018645731108930325	0.8636363636363636	0.27631942525559544
YMR294W	0	0/-	-174.44002854824066	-54218.69167244434	88	0.018645731108930325	0.8636363636363636	0.27631942525559544
YJR083C	-1	-/0	-174.44687938690186	-32434.48113012314	22	0.018627450980392157	0.8636363636363636	0.2765957446808511
YCR052W	-1	-/-	-174.453688621521	-33833.93623781204	22	0.01860920666013712	0.8636363636363636	0.27687206410610665
YJL081C	-1	-/-	-174.46934509277344	-32307.162240982056	22	0.018590998043052837	0.8636363636363636	0.27714838353136223
YBL093C	-1	-/-	-174.47146701812744	-32637.289489269257	22	0.01857282502443793	0.8636363636363636	0.27742470295661786
YCR028C	-1	-/-	-174.47276735305786	-32301.971082687378	22	0.0185546875	0.8636363636363636	0.27770102238187344
YBR115C	0	0/0	-174.47800660133362	-53343.97589850426	88	0.0185546875	0.8636363636363636	0.27770102238187344
YER180C	0	0/-	-174.48110175132751	-54248.16235482693	88	0.0185546875	0.8636363636363636	0.27770102238187344
YDL076C	-1	-/-	-174.48874282836914	-33749.975793361664	22	0.018536585365853658	0.8636363636363636	0.277977341807129
YGL090W	-1	-/-	-174.4935131072998	-31880.810174942017	22	0.018518518518518517	0.8636363636363636	0.27825366123238465
YKL160W	-1	-/-	-174.5174479484558	-32835.255699157715	22	0.018500486854917234	0.8636363636363636	0.27852998065764023
YMR012W	-1	-/-	-174.52940702438354	-33248.487998485565	22	0.01848249027237354	0.8636363636363636	0.2788063000828958
YDR395W	-1	-/-	-174.5461449623108	-33229.38773870468	22	0.0184645286686103	0.8636363636363636	0.27908261950815144
YCL001W	-1	-/-	-174.55016231536865	-32264.89301776886	22	0.018446601941747572	0.8636363636363636	0.279358938933407
YPR073C	-1	-/-	-174.57045030593872	-32700.826553344727	22	0.01842870999030068	0.8636363636363636	0.2796352583586626
YOR353C	-1	-/-	-174.5733699798584	-32101.09362411499	22	0.018410852713178296	0.8636363636363636	0.27991157778391823
YHR163W	-1	-/0	-174.58869552612305	-33521.17042827606	22	0.018393030009680542	0.8636363636363636	0.2801878972091738
YNR012W	0	0/-	-174.59294521808624	-55923.38678783178	88	0.018393030009680542	0.8636363636363636	0.2801878972091738
YPR019W	-1	-/-	-174.6078143119812	-32303.951851844788	22	0.0183752417794971	0.8636363636363636	0.2804642166344294
YHR115C	-1	-/-	-174.616379737854	-32392.02906513214	22	0.018357487922705314	0.8636363636363636	0.280740536059685
YDL203C	0	0/-	-174.62320017814636	-54032.33535760641	88	0.018357487922705314	0.8636363636363636	0.280740536059685
YAL034W-A	-1	-/-	-174.64303255081177	-32500.23319721222	22	0.01833976833976834	0.8636363636363636	0.2810168554849406
YLR060W	-1	-/-	-174.64717483520508	-33481.55575084686	22	0.01832208293153327	0.8636363636363636	0.2812931749101962
YLR368W	-1	-/-	-174.66249084472656	-32381.378848075867	22	0.018304431599229287	0.8636363636363636	0.2815694943354518
YIL106W	-1	-/-	-174.71158075332642	-33043.592136859894	22	0.01828681424446583	0.8636363636363636	0.2818458137607074
YML014W	-1	-/-	-174.71782064437866	-32728.53447818756	22	0.01826923076923077	0.8636363636363636	0.28212213318596296
YLR127C	-1	-/-	-174.72692966461182	-32591.21772623062	22	0.01825168107588857	0.8636363636363636	0.28239845261121854
YDR071C	-1	-/-	-174.72940921783447	-32748.36703300476	22	0.018234165067178502	0.8636363636363636	0.2826747720364742
YEL044W	0	0/-	-174.74582397937775	-54819.84284579754	88	0.018234165067178502	0.8636363636363636	0.2826747720364742
YDR420W	-1	-/-	-174.74947309494019	-32073.54305458069	22	0.01821668264621285	0.8636363636363636	0.28295109146172975
YNL273W	-1	-/-	-174.75259637832642	-33482.95961236954	22	0.018199233716475097	0.8636363636363636	0.28322741088698533
YDR437W	-1	-/-	-174.79291820526123	-30779.662754058838	22	0.01818181818181818	0.8636363636363636	0.28350373031224096
YDR520C	0	0/-	-174.80177092552185	-53784.16968214512	88	0.01818181818181818	0.8636363636363636	0.28350373031224096
YIL019W	-1	-/-	-174.81273126602173	-35071.400352954865	22	0.018164435946462717	0.8636363636363636	0.28378004973749654
YIL044C	-1	-/-	-174.8208146095276	-32974.61416244507	22	0.018147086914995225	0.8636363636363636	0.2840563691627521
YOR074C	-1	-/-	-174.83984756469727	-31801.56392288208	22	0.01812977099236641	0.8636363636363636	0.28433268858800775
YOR067C	-1	-/-	-174.84449815750122	-31954.280495643616	22	0.01811248808388942	0.8636363636363636	0.28460900801326333
YBL063W	-1	-/-	-174.84639978408813	-31576.574062347412	22	0.018095238095238095	0.8636363636363636	0.2848853274385189
YPL266W	-1	-/-	-174.8717384338379	-33797.106286525726	22	0.01807802093244529	0.8636363636363636	0.28516164686377454
YMR067C	-1	-/-	-174.8932499885559	-33215.28605747223	22	0.01806083650190114	0.8636363636363636	0.2854379662890301
YFR046C	-1	-/-	-174.89670515060425	-32649.289693832397	22	0.018043684710351376	0.8636363636363636	0.2857142857142857
YOL054W	-1	-/-	-174.91386032104492	-32227.461894989014	22	0.018026565464895637	0.8636363636363636	0.28599060513954133
YCR032W	0	0/-	-174.91550517082214	-53950.58527934551	88	0.018026565464895637	0.8636363636363636	0.28599060513954133
YGR172C	-1	-/-	-174.93146514892578	-33317.58465385437	22	0.01800947867298578	0.8636363636363636	0.2862669245647969
YIL112W	-1	-/-	-174.93243646621704	-31937.572031497955	22	0.017992424242424244	0.8636363636363636	0.2865432439900525
YDR356W	-1	-/-	-174.941641330719	-32346.586878299713	22	0.017975402081362345	0.8636363636363636	0.2868195634153081
YPR175W	-1	-/-	-174.95379209518433	-32386.973154067993	22	0.017958412098298678	0.8636363636363636	0.2870958828405637
YLR420W	0	0/-	-174.98222136497498	-56527.389268517494	88	0.017958412098298678	0.8636363636363636	0.2870958828405637
YDR079C-A	-1	-/-	-174.99081802368164	-30371.10254573822	22	0.01794145420207743	0.8636363636363636	0.2873722022658193
YNL062C	-1	-/-	-174.99203395843506	-34559.447950839996	22	0.017924528301886792	0.8636363636363636	0.2876485216910749
YML074C	-1	-/-	-175.00069332122803	-33092.24926185608	22	0.017907634307257305	0.8636363636363636	0.2879248411163305
YDR490C	-1	-/-	-175.01241970062256	-32474.039487838745	22	0.017890772128060263	0.8636363636363636	0.28820116054158607
YOL043C	-1	-/-	-175.0143003463745	-31880.733642101288	22	0.017873941674506115	0.8636363636363636	0.28847747996684164
YBR057C	-1	-/-	-175.02857542037964	-32783.3110871315	22	0.017857142857142856	0.8636363636363636	0.2887537993920973
YML076C	-1	-/-	-175.0302233695984	-32383.293514728546	22	0.01784037558685446	0.8636363636363636	0.28903011881735285
YGL206C	-1	-/-	-175.03265380859375	-31918.889983654022	22	0.017823639774859287	0.8636363636363636	0.28930643824260843
YLR098C	-1	-/-	-175.0381760597229	-30949.264878749847	22	0.01780693533270853	0.8636363636363636	0.28958275766786407
YBL089W	0	0/-	-175.04055285453796	-53572.95646953583	88	0.01780693533270853	0.8636363636363636	0.28958275766786407
YLR244C	0	0/-	-175.05700731277466	-55609.899304151535	88	0.01780693533270853	0.8636363636363636	0.28958275766786407
YJL126W	0	0/0	-175.09702682495117	-54502.04909336567	88	0.01780693533270853	0.8636363636363636	0.28958275766786407
YFL038C	-1	-/-	-175.09730434417725	-32102.819012641907	22	0.017790262172284643	0.8636363636363636	0.28985907709311964
YPL217C	-1	-/-	-175.1008744239807	-33984.241549015045	22	0.01777362020579981	0.8636363636363636	0.2901353965183752
YML067C	-1	-/-	-175.10125923156738	-32243.182675361633	22	0.017757009345794394	0.8636363636363636	0.29041171594363085
YLR424W	-1	-/-	-175.1046028137207	-32848.569554805756	22	0.017740429505135387	0.8636363636363636	0.29068803536888643
YAL026C	-1	-/-	-175.14713191986084	-32382.721679210663	22	0.017723880597014924	0.8636363636363636	0.290964354794142
YJR140C	-1	-/-	-175.15666723251343	-31723.490525722504	22	0.017707362534948742	0.8636363636363636	0.29124067421939764
YDR507C	-1	-/-	-175.16397619247437	-32658.056491851807	22	0.017690875232774673	0.8636363636363636	0.2915169936446532
YER063W	0	0/-	-175.17140352725983	-54143.613229870796	88	0.017690875232774673	0.8636363636363636	0.2915169936446532
YDL202W	0	0/-	-175.17813348770142	-55181.67957520485	88	0.017690875232774673	0.8636363636363636	0.2915169936446532
YIL005W	0	0/-	-175.18791902065277	-53681.722529649734	88	0.017690875232774673	0.8636363636363636	0.2915169936446532
YHR129C	-1	-/-	-175.18942546844482	-32226.245137691498	22	0.017674418604651163	0.8636363636363636	0.2917933130699088
YOR290C	-1	-/-	-175.21488189697266	-30962.786380290985	22	0.017657992565055763	0.8636363636363636	0.29206963249516443
YBL023C	-1	-/-	-175.23520135879517	-32111.93863916397	22	0.017641597028783658	0.8636363636363636	0.29234595192042
YDL117W	-1	-/-	-175.23672485351562	-32127.654795646667	22	0.017625231910946195	0.8636363636363636	0.2926222713456756
YNL233W	-1	-/-	-175.23812770843506	-32215.787131786346	22	0.017608897126969416	0.8636363636363636	0.2928985907709312
YNL154C	-1	-/-	-175.24424266815186	-33641.99374103546	22	0.017592592592592594	0.8636363636363636	0.2931749101961868
YLR457C	0	0/-	-175.2477147579193	-53939.671407580376	88	0.017592592592592594	0.8636363636363636	0.2931749101961868
YDR408C	0	0/-	-175.2522168159485	-55210.589492440224	88	0.017592592592592594	0.8636363636363636	0.2931749101961868
YKL130C	-1	-/-	-175.28707885742188	-31980.613577365875	22	0.01757631822386679	0.8636363636363636	0.2934512296214424
YOL018C	0	0/-	-175.3068859577179	-53431.528416752815	88	0.01757631822386679	0.8636363636363636	0.2934512296214424
YBR217W	-1	-/-	-175.3110432624817	-32259.630841255188	22	0.01756007393715342	0.8636363636363636	0.29372754904669796
YNL139C	-1	-/-	-175.33034086227417	-30757.07213306427	22	0.017543859649122806	0.8636363636363636	0.2940038684719536
YJL058C	-1	-/-	-175.33629035949707	-32952.69493818283	22	0.017527675276752766	0.8636363636363636	0.29428018789720917
YHR079C	-1	-/-	-175.34141445159912	-32641.73504447937	22	0.017511520737327188	0.8636363636363636	0.29455650732246474
YJR052W	-1	-/-	-175.3514289855957	-31725.257055282593	22	0.017495395948434623	0.8636363636363636	0.2948328267477204
YER100W	-1	-/-	-175.3749647140503	-32754.3925075531	22	0.017479300827966882	0.8636363636363636	0.29510914617297596
YGR211W	-1	-/-	-175.40875720977783	-32996.20672607422	22	0.017463235294117647	0.8636363636363636	0.29538546559823153
YDR410C	0	0/+	-175.41583037376404	-53626.30013513565	88	0.017463235294117647	0.8636363636363636	0.29538546559823153
YDR080W	-1	-/-	-175.423104763031	-32397.766310214996	22	0.017447199265381085	0.8636363636363636	0.29566178502348717
YMR079W	-1	-/-	-175.44168519973755	-32504.975059986115	22	0.01743119266055046	0.8636363636363636	0.29593810444874274
YJL112W	-1	-/-	-175.4461531639099	-31987.587044239044	22	0.017415215398716773	0.8636363636363636	0.2962144238739983
YDL200C	-1	-/-	-175.45548295974731	-35063.49947452545	22	0.0173992673992674	0.8636363636363636	0.29649074329925396
YOR243C	-1	-/-	-175.46302795410156	-33689.93178033829	22	0.01738334858188472	0.8636363636363636	0.29676706272450953
YMR274C	0	0/-	-175.47559940814972	-52599.00917351246	88	0.01738334858188472	0.8636363636363636	0.29676706272450953
YBR236C	-1	-/-	-175.48080492019653	-33606.31304359436	22	0.01736745886654479	0.8636363636363636	0.2970433821497651
YIL039W	-1	-/-	-175.49649381637573	-33756.96173000336	22	0.017351598173515982	0.8636363636363636	0.29731970157502075
YHR026W	-1	-/-	-175.4965796470642	-32212.50946712494	22	0.017335766423357664	0.8636363636363636	0.2975960210002763
YGR191W	-1	-/-	-175.54377794265747	-32891.41163778305	22	0.01731996353691887	0.8636363636363636	0.2978723404255319
YJR105W	-1	-/-	-175.54911613464355	-32464.49835538864	22	0.017304189435336976	0.8636363636363636	0.29814865985078753
YMR019W	0	0/-	-175.59566628932953	-55015.269384503365	88	0.017304189435336976	0.8636363636363636	0.29814865985078753
YBL055C	-1	-/-	-175.59920263290405	-31473.418615341187	22	0.017288444040036398	0.8636363636363636	0.2984249792760431
YHR152W	-1	-/-	-175.60846948623657	-32471.745533943176	22	0.017272727272727273	0.8636363636363636	0.2987012987012987
YLR323C	0	0/-	-175.61078870296478	-55521.05976855755	88	0.017272727272727273	0.8636363636363636	0.2987012987012987
YOR025W	-1	-/-	-175.61294651031494	-32463.808655261993	22	0.01725703905540418	0.8636363636363636	0.2989776181265543
YER120W	-1	-/-	-175.62597703933716	-32286.10018634796	22	0.017241379310344827	0.8636363636363636	0.2992539375518099
YNL197C	-1	-/-	-175.63024950027466	-31955.49185180664	22	0.017225747960108794	0.8636363636363636	0.2995302569770655
YOR140W	-1	-/-	-175.63751983642578	-32299.334660053253	22	0.017210144927536232	0.8636363636363636	0.29980657640232106
YDR424C	-1	-/-	-175.6481499671936	-31973.357590675354	22	0.017194570135746608	0.8636363636363636	0.3000828958275767
YAR003W	1	+/+	-175.688805103302	-32572.48006105423	21	0.018083182640144666	0.9090909090909091	0.3000828958275767
YDR192C	-1	-/-	-175.71573305130005	-31408.802264213562	22	0.018066847335140017	0.9090909090909091	0.30035921525283227
YCR059C	0	0/-	-175.7400782108307	-53033.62986791134	88	0.018066847335140017	0.9090909090909091	0.30035921525283227
YGR081C	-1	-/-	-175.74015188217163	-33737.415513038635	22	0.018050541516245487	0.9090909090909091	0.30063553467808785
YMR308C	-1	-/-	-175.7583498954773	-32653.331127643585	22	0.018034265103697024	0.9090909090909091	0.3009118541033435
YER019W	-1	-/-	-175.76047897338867	-31603.77522945404	22	0.018018018018018018	0.9090909090909091	0.30118817352859906
YNL002C	-1	-/-	-175.7646141052246	-34752.56141901016	22	0.018001800180018002	0.9090909090909091	0.30146449295385463
YGL060W	0	0/-	-175.78248918056488	-55462.24057626724	88	0.018001800180018002	0.9090909090909091	0.30146449295385463
YKL139W	-1	-/-	-175.78585052490234	-32554.930891036987	22	0.017985611510791366	0.9090909090909091	0.30174081237911027
YBR133C	-1	-/+	-175.78978729248047	-31407.1420712471	22	0.017969451931716084	0.9090909090909091	0.30201713180436585
YDR351W	0	0/-	-175.823148727417	-52746.20887923241	88	0.017969451931716084	0.9090909090909091	0.30201713180436585
YMR098C	0	0/-	-175.82408607006073	-54582.953562140465	88	0.017969451931716084	0.9090909090909091	0.30201713180436585
YMR299C	-1	-/0	-175.8395128250122	-32490.63932609558	22	0.017953321364452424	0.9090909090909091	0.3022934512296214
YDR289C	-1	-/-	-175.86430406570435	-33728.86269235611	22	0.017937219730941704	0.9090909090909091	0.30256977065487706
YNL029C	-1	-/-	-175.8826937675476	-32436.1451048851	22	0.017921146953405017	0.9090909090909091	0.30284609008013263
YCL059C	-1	-/-	-175.88778066635132	-34497.73197412491	22	0.017905102954341987	0.9090909090909091	0.3031224095053882
YGR075C	-1	-/-	-175.9087324142456	-31995.92786502838	22	0.017889087656529516	0.9090909090909091	0.30339872893064385
YER139C	0	0/-	-175.9109423160553	-56426.765817523	88	0.017889087656529516	0.9090909090909091	0.30339872893064385
YKR020W	-1	-/-	-175.92491149902344	-32462.466700553894	22	0.017873100983020553	0.9090909090909091	0.3036750483558994
YNL262W	-1	-/-	-175.92532587051392	-32798.265707969666	22	0.017857142857142856	0.9090909090909091	0.303951367781155
YPR101W	-1	-/-	-175.92550373077393	-33312.12893819809	22	0.01784121320249777	0.9090909090909091	0.30422768720641064
YCL054W	-1	-/-	-175.93324518203735	-34010.39375782013	22	0.017825311942959002	0.9090909090909091	0.3045040066316662
YLR208W	-1	-/-	-175.94746685028076	-32783.74484682083	22	0.017809439002671415	0.9090909090909091	0.3047803260569218
YBR014C	0	0/-	-175.95483946800232	-56248.390902519226	88	0.017809439002671415	0.9090909090909091	0.3047803260569218
YEL025C	0	0/0	-175.9554978609085	-52530.15144562721	88	0.017809439002671415	0.9090909090909091	0.3047803260569218
YOL045W	-1	-/-	-175.96348094940186	-32567.66174507141	22	0.017793594306049824	0.9090909090909091	0.3050566454821774
YGR238C	-1	-/-	-175.9695348739624	-32612.321909427643	22	0.017777777777777778	0.9090909090909091	0.305332964907433
YGR218W	-1	-/-	-175.97084712982178	-31274.680571079254	22	0.017761989342806393	0.9090909090909091	0.3056092843326886
YOR207C	-1	-/-	-175.98212480545044	-33439.41962146759	22	0.01774622892635315	0.9090909090909091	0.30588560375794416
YGL115W	-1	-/-	-175.99267482757568	-32359.27868080139	22	0.01773049645390071	0.9090909090909091	0.3061619231831998
YER157W	-1	-/-	-175.9951376914978	-32794.08697080612	22	0.01771479185119575	0.9090909090909091	0.30643824260845537
YMR207C	-1	-/-	-176.01315212249756	-32600.84924507141	22	0.017699115044247787	0.9090909090909091	0.30671456203371095
YNL236W	-1	-/-	-176.03014469146729	-32711.79759311676	22	0.01768346595932803	0.9090909090909091	0.3069908814589666
YBR247C	-1	-/-	-176.05617380142212	-35988.42258644104	22	0.0176678445229682	0.9090909090909091	0.30726720088422216
YBL020W	-1	-/-	-176.1072278022766	-30953.120747566223	22	0.0176522506619594	0.9090909090909091	0.30754352030947774
YPR085C	0	0/-	-176.11317086219788	-54841.353713274	88	0.0176522506619594	0.9090909090909091	0.30754352030947774
YMR282C	0	0/-	-176.16987359523773	-54556.64406478405	88	0.0176522506619594	0.9090909090909091	0.30754352030947774
YHR062C	-1	-/-	-176.20048141479492	-34652.81975746155	22	0.01763668430335097	0.9090909090909091	0.30781983973473337
YOR294W	-1	-/-	-176.21578168869019	-34251.93826198578	22	0.01762114537444934	0.9090909090909091	0.30809615915998895
YIL145C	0	0/-	-176.2266708612442	-53879.399736166	88	0.01762114537444934	0.9090909090909091	0.30809615915998895
YNL216W	-1	-/-	-176.2273268699646	-31468.264538764954	22	0.017605633802816902	0.9090909090909091	0.3083724785852445
YHL038C	-1	-/-	-176.23907089233398	-31779.53204345703	22	0.01759014951627089	0.9090909090909091	0.30864879801050016
YBR138C	0	0/0	-176.26167690753937	-55184.31891655922	88	0.01759014951627089	0.9090909090909091	0.30864879801050016
YOR259C	-1	-/-	-176.26920986175537	-32922.326525211334	22	0.01757469244288225	0.9090909090909091	0.30892511743575574
YMR021C	-1	-/-	-176.33966398239136	-32008.985438346863	22	0.01755926251097454	0.9090909090909091	0.3092014368610113
YDL135C	-1	-/-	-176.34525537490845	-35533.04032468796	22	0.017543859649122806	0.9090909090909091	0.30947775628626695
YLR221C	-1	-/-	-176.3617720603943	-33575.154334545135	22	0.017528483786152498	0.9090909090909091	0.3097540757115225
YBL068W	0	0/-	-176.3634773492813	-56414.42783117294	88	0.017528483786152498	0.9090909090909091	0.3097540757115225
YKL176C	-1	-/-	-176.37865209579468	-32336.191665649414	22	0.017513134851138354	0.9090909090909091	0.3100303951367781
YOR147W	-1	-/-	-176.39817810058594	-33082.78326845169	22	0.017497812773403325	0.9090909090909091	0.31030671456203374
YHR168W	0	0/-	-176.41586899757385	-54897.392795324326	88	0.017497812773403325	0.9090909090909091	0.31030671456203374
YBR017C	-1	-/-	-176.44104146957397	-32990.5962266922	22	0.017482517482517484	0.9090909090909091	0.3105830339872893
YJL029C	-1	-/-	-176.44376850128174	-32498.77592229843	22	0.017467248908296942	0.9090909090909091	0.3108593534125449
YNR028W	0	0/-	-176.45105946063995	-57165.143731594086	88	0.017467248908296942	0.9090909090909091	0.3108593534125449
YGR083C	-1	-/-	-176.47681665420532	-33994.68743515015	22	0.017452006980802792	0.9090909090909091	0.31113567283780047
YNL222W	-1	-/-	-176.49648666381836	-31997.137415885925	22	0.017436791630340016	0.9090909090909091	0.3114119922630561
YGR215W	0	0/-	-176.5263968706131	-54771.056344389915	88	0.017436791630340016	0.9090909090909091	0.3114119922630561
YLR212C	-1	-/-	-176.52945184707642	-31530.09727048874	22	0.017421602787456445	0.9090909090909091	0.3116883116883117
YGL223C	-1	-/-	-176.52994966506958	-33919.5054192543	22	0.017406440382941687	0.9090909090909091	0.31196463111356726
YFR032C-A	0	0/-	-176.5483421087265	-53304.612978458405	88	0.017406440382941687	0.9090909090909091	0.31196463111356726
YJR090C	-1	-/-	-176.55180072784424	-32246.525502204895	22	0.017391304347826087	0.9090909090909091	0.3122409505388229
YFL013C	-1	-/-	-176.5597791671753	-34349.50479698181	22	0.01737619461337967	0.9090909090909091	0.31251726996407847
YDR449C	-1	-/-	-176.5620722770691	-34939.66440486908	22	0.017361111111111112	0.9090909090909091	0.31279358938933405
YKL196C	-1	-/-	-176.57729864120483	-33842.44682598114	22	0.017346053772766695	0.9090909090909091	0.3130699088145897
YBR188C	-1	-/-	-176.5918459892273	-32605.885430812836	22	0.01733102253032929	0.9090909090909091	0.31334622823984526
YOR172W	-1	-/-	-176.60556650161743	-31898.126432418823	22	0.017316017316017316	0.9090909090909091	0.31362254766510084
YMR219W	-1	-/-	-176.60767936706543	-32192.94060611725	22	0.01730103806228374	0.9090909090909091	0.31389886709035647
YDL201W	-1	-/-	-176.61096000671387	-34027.91345119476	22	0.01728608470181504	0.9090909090909091	0.31417518651561205
YOL052C	0	0/-	-176.629403591156	-54135.0443021059	88	0.01728608470181504	0.9090909090909091	0.31417518651561205
YOR323C	0	0/0	-176.64967966079712	-54924.17322194576	88	0.01728608470181504	0.9090909090909091	0.31417518651561205
YDR454C	0	0/-	-176.66745841503143	-55275.84692800045	88	0.01728608470181504	0.9090909090909091	0.31417518651561205
YKR084C	0	0/-	-176.66880416870117	-53649.2019367218	88	0.01728608470181504	0.9090909090909091	0.31417518651561205
YLR199C	0	0/0	-176.67083942890167	-55191.69978904724	88	0.01728608470181504	0.9090909090909091	0.31417518651561205
YGL021W	-1	-/-	-176.68264484405518	-32738.159454345703	22	0.017271157167530225	0.9090909090909091	0.3144515059408676
YOR239W	-1	-/-	-176.69364261627197	-32678.72691297531	22	0.01725625539257981	0.9090909090909091	0.31472782536612326
YOL041C	0	0/-	-176.70333778858185	-57888.106835246086	88	0.01725625539257981	0.9090909090909091	0.31472782536612326
YLR014C	-1	-/-	-176.72029304504395	-33105.54367637634	22	0.017241379310344827	0.9090909090909091	0.31500414479137884
YDL103C	0	0/-	-176.738130569458	-54900.11560547352	88	0.017241379310344827	0.9090909090909091	0.31500414479137884
YLR128W	0	0/-	-176.73843157291412	-54883.86893594265	88	0.017241379310344827	0.9090909090909091	0.31500414479137884
YBL097W	-1	-/-	-176.76457595825195	-31243.99609518051	22	0.017226528854435832	0.9090909090909091	0.3152804642166344
YOL061W	-1	-/-	-176.76675033569336	-32303.43055343628	22	0.01721170395869191	0.9090909090909091	0.31555678364189005
YHL029C	0	0/0	-176.76721501350403	-54350.55935108662	88	0.01721170395869191	0.9090909090909091	0.31555678364189005
YGR063C	-1	-/-	-176.77302837371826	-31687.005283355713	22	0.017196904557179708	0.9090909090909091	0.3158331030671456
YDR430C	0	0/-	-176.77316343784332	-54447.30918109417	88	0.017196904557179708	0.9090909090909091	0.3158331030671456
YHR034C	-1	-/-	-176.77577114105225	-33645.40567779541	22	0.01718213058419244	0.9090909090909091	0.3161094224924012
YBL037W	0	0/-	-176.80499029159546	-53637.93897867203	88	0.01718213058419244	0.9090909090909091	0.3161094224924012
YPR139C	-1	-/-	-176.80826663970947	-32785.59088182449	22	0.017167381974248927	0.9090909090909091	0.31638574191765684
YPR068C	-1	-/-	-176.81856775283813	-32251.290869235992	22	0.017152658662092625	0.9090909090909091	0.3166620613429124
YKL059C	-1	-/-	-176.8458309173584	-33345.80722904205	22	0.01713796058269066	0.9090909090909091	0.316938380768168
YOL140W	0	0/0	-176.86685454845428	-55628.74576127529	88	0.01713796058269066	0.9090909090909091	0.316938380768168
YOR174W	-1	-/-	-176.87149477005005	-33504.23656749725	22	0.017123287671232876	0.9090909090909091	0.31721470019342357
YHR186C	-1	-/-	-176.87251377105713	-31713.111005306244	22	0.01710863986313088	0.9090909090909091	0.3174910196186792
YNL317W	-1	-/-	-176.88896656036377	-33802.125923633575	22	0.017094017094017096	0.9090909090909091	0.3177673390439348
YDR066C	0	0/-	-176.89229810237885	-53898.47002470493	88	0.017094017094017096	0.9090909090909091	0.3177673390439348
YAL058W	-1	-/-	-176.92128324508667	-32088.63837003708	22	0.017079419299743808	0.9090909090909091	0.31804365846919036
YNL308C	0	0/-	-176.92731857299805	-57168.64132964611	88	0.017079419299743808	0.9090909090909091	0.31804365846919036
YIL131C	-1	-/-	-176.93399286270142	-33133.625228881836	22	0.017064846416382253	0.9090909090909091	0.318319977894446
YER068W	-1	-/-	-176.98482084274292	-32998.53287220001	22	0.017050298380221655	0.9090909090909091	0.31859629731970157
YLL022C	-1	-/-	-176.98744535446167	-32786.36994123459	22	0.017035775127768313	0.9090909090909091	0.31887261674495715
YKL005C	-1	-/-	-176.99911737442017	-32776.36537647247	22	0.01702127659574468	0.9090909090909091	0.3191489361702128
YDR496C	0	0/-	-177.00476133823395	-58335.244327783585	88	0.01702127659574468	0.9090909090909091	0.3191489361702128
YOR210W	-1	-/-	-177.00855684280396	-33386.124398231506	22	0.017006802721088437	0.9090909090909091	0.31942525559546836
YOL012C	-1	-/-	-177.0220079421997	-32088.960079669952	22	0.016992353440951572	0.9090909090909091	0.31970157502072394
YGR246C	-1	-/-	-177.02846813201904	-33516.277280807495	22	0.01697792869269949	0.9090909090909091	0.31997789444597957
YOL139C	-1	-/-	-177.05997943878174	-33742.62151432037	22	0.016963528413910092	0.9090909090909091	0.32025421387123515
YNL286W	-1	-/-	-177.0610499382019	-33281.32368850708	22	0.01694915254237288	0.9090909090909091	0.3205305332964907
YGR106C	0	0/0	-177.06995582580566	-54986.93980181217	88	0.01694915254237288	0.9090909090909091	0.3205305332964907
YNR038W	-1	-/-	-177.08167123794556	-34366.46711587906	22	0.01693480101608806	0.9090909090909091	0.32080685272174636
YDR499W	-1	-/-	-177.09264135360718	-32530.927231311798	22	0.01692047377326565	0.9090909090909091	0.32108317214700194
YIL061C	-1	-/-	-177.09818077087402	-31946.281091690063	22	0.0169061707523246	0.9090909090909091	0.3213594915722575
YLR288C	-1	-/-	-177.11111116409302	-33412.6276884079	22	0.016891891891891893	0.9090909090909091	0.32163581099751315
YPR104C	-1	-/-	-177.12920665740967	-32170.48340368271	22	0.016877637130801686	0.9090909090909091	0.3219121304227687
YNL080C	-1	-/-	-177.12954807281494	-32205.27102994919	22	0.016863406408094434	0.9090909090909091	0.3221884498480243
YMR224C	-1	-/-	-177.1310224533081	-31659.084012031555	22	0.016849199663016005	0.9090909090909091	0.32246476927327994
YDL053C	0	0/0	-177.1384311914444	-54026.00222468376	88	0.016849199663016005	0.9090909090909091	0.32246476927327994
YGL107C	0	0/-	-177.14481854438782	-55287.25611150265	88	0.016849199663016005	0.9090909090909091	0.32246476927327994
YOL005C	-1	-/-	-177.1582751274109	-32678.486889362335	22	0.016835016835016835	0.9090909090909091	0.3227410886985355
YDR179C	-1	-/-	-177.16505670547485	-33375.293961048126	22	0.01682085786375105	0.9090909090909091	0.3230174081237911
YOL056W	0	0/-	-177.16794061660767	-54791.48796904087	88	0.01682085786375105	0.9090909090909091	0.3230174081237911
YOR112W	-1	-/-	-177.17661952972412	-32263.051503181458	22	0.01680672268907563	0.9090909090909091	0.32329372754904667
YDR494W	-1	-/-	-177.17680835723877	-33036.593742370605	22	0.016792611251049538	0.9090909090909091	0.3235700469743023
YPR046W	-1	-/-	-177.1835207939148	-33668.5088801384	22	0.016778523489932886	0.9090909090909091	0.3238463663995579
YGR285C	-1	-/-	-177.18886375427246	-34386.717009067535	22	0.016764459346186086	0.9090909090909091	0.32412268582481346
YDL143W	-1	-/-	-177.1944179534912	-32645.08467388153	22	0.01675041876046901	0.9090909090909091	0.3243990052500691
YJR055W	-1	-/-	-177.2082657814026	-32909.24922180176	22	0.016736401673640166	0.9090909090909091	0.3246753246753247
YCL063W	-1	-/-	-177.22914600372314	-32222.328399658203	22	0.016722408026755852	0.9090909090909091	0.32495164410058025
YIR021W	-1	-/-	-177.23853015899658	-32932.95874500275	22	0.01670843776106934	0.9090909090909091	0.3252279635258359
YPL234C	-1	-/-	-177.24237966537476	-31744.305900096893	22	0.01669449081803005	0.9090909090909091	0.32550428295109146
YMR220W	-1	-/-	-177.29870510101318	-33492.81135606766	22	0.016680567139282735	0.9090909090909091	0.32578060237634704
YMR216C	-1	-/-	-177.3169379234314	-31607.984688282013	22	0.016666666666666666	0.9090909090909091	0.3260569218016027
YJL098W	-1	-/-	-177.34205293655396	-32794.559733867645	22	0.01665278934221482	0.9090909090909091	0.32633324122685825
YDR381W	-1	-/-	-177.34549474716187	-32672.012042045593	22	0.016638935108153077	0.9090909090909091	0.32660956065211383
YPL118W	-1	-/-	-177.35248184204102	-33762.67170190811	22	0.01662510390689942	0.9090909090909091	0.32688588007736946
YBL054W	0	0/-	-177.3537918329239	-56133.33866560459	88	0.01662510390689942	0.9090909090909091	0.32688588007736946
YOR149C	-1	-/-	-177.35648822784424	-32094.404885292053	22	0.016611295681063124	0.9090909090909091	0.32716219950262504
YDR372C	-1	-/-	-177.35835981369019	-32493.423132896423	22	0.016597510373443983	0.9090909090909091	0.3274385189278806
YGR187C	0	0/-	-177.38714814186096	-58045.93376028538	88	0.016597510373443983	0.9090909090909091	0.3274385189278806
YGL203C	0	0/0	-177.38885939121246	-53119.569177508354	88	0.016597510373443983	0.9090909090909091	0.3274385189278806
YBR058C	-1	-/-	-177.39166164398193	-31677.989674568176	22	0.01658374792703151	0.9090909090909091	0.32771483835313625
YHR172W	-1	-/-	-177.4232039451599	-32271.258343696594	22	0.016570008285004142	0.9090909090909091	0.32799115777839183
YHR064C	0	0/-	-177.42414617538452	-56943.96367752552	88	0.016570008285004142	0.9090909090909091	0.32799115777839183
YML034W	-1	-/-	-177.42723560333252	-33307.91572761536	22	0.016556291390728478	0.9090909090909091	0.3282674772036474
YKL089W	-1	-/-	-177.44193077087402	-33153.00531196594	22	0.016542597187758478	0.9090909090909091	0.328543796628903
YBL034C	-1	-/-	-177.44528579711914	-32157.7663898468	22	0.01652892561983471	0.9090909090909091	0.3288201160541586
YKL112W	-1	-/-	-177.4603352546692	-32416.507596969604	22	0.016515276630883566	0.9090909090909091	0.3290964354794142
YPL183C	0	0/-	-177.4647958278656	-56972.268510341644	88	0.016515276630883566	0.9090909090909091	0.3290964354794142
YDR466W	0	0/-	-177.47212159633636	-54362.20933783054	88	0.016515276630883566	0.9090909090909091	0.3290964354794142
YNR046W	-1	-/+	-177.48350429534912	-34038.171835422516	22	0.0165016501650165	0.9090909090909091	0.3293727549046698
YOR056C	-1	-/-	-177.48994541168213	-34104.679332733154	22	0.016488046166529265	0.9090909090909091	0.3296490743299254
YML064C	-1	-/-	-177.49212169647217	-33064.20573568344	22	0.016474464579901153	0.9090909090909091	0.329925393755181
YOR080W	-1	-/-	-177.500102519989	-34013.094271183014	22	0.01646090534979424	0.9090909090909091	0.33020171318043656
YKL054C	-1	-/-	-177.50844955444336	-32887.482645988464	22	0.01644736842105263	0.9090909090909091	0.3304780326056922
YBR009C	-1	-/+	-177.50984239578247	-32537.24933385849	22	0.016433853738701727	0.9090909090909091	0.3307543520309478
YMR048W	-1	-/-	-177.53170347213745	-33606.940443992615	22	0.016420361247947456	0.9090909090909091	0.33103067145620335
YMR060C	-1	-/-	-177.53282499313354	-31866.587951660156	22	0.016406890894175553	0.9090909090909091	0.331306990881459
YDR062W	-1	-/-	-177.53667306900024	-31747.36213684082	22	0.01639344262295082	0.9090909090909091	0.33158331030671456
YDL134C	-1	-/-	-177.53935289382935	-31727.0946893692	22	0.01638001638001638	0.9090909090909091	0.33185962973197014
YBL011W	-1	-/-	-177.54209327697754	-31817.725379943848	22	0.016366612111292964	0.9090909090909091	0.3321359491572258
YMR158W	0	0/-	-177.55440819263458	-55319.27642202377	88	0.016366612111292964	0.9090909090909091	0.3321359491572258
YNL090W	-1	-/-	-177.55822038650513	-32004.706852436066	22	0.016353229762878167	0.9090909090909091	0.33241226858248135
YDR002W	-1	-/-	-177.55841207504272	-33734.376630306244	22	0.016339869281045753	0.9090909090909091	0.33268858800773693
YFL023W	-1	-/-	-177.560227394104	-33037.181868076324	22	0.0163265306122449	0.9090909090909091	0.33296490743299256
YIR023W	-1	-/-	-177.56165885925293	-32308.987879753113	22	0.01631321370309951	0.9090909090909091	0.33324122685824814
YPR095C	-1	-/-	-177.56410598754883	-30831.80164718628	22	0.016299918500407497	0.9090909090909091	0.3335175462835037
YPL267W	-1	-/-	-177.56676483154297	-33511.48857307434	22	0.016286644951140065	0.9090909090909091	0.33379386570875935
YBR274W	-1	-/-	-177.61921787261963	-32493.64719724655	22	0.01627339300244101	0.9090909090909091	0.33407018513401493
YJL080C	-1	-/-	-177.62023305892944	-32958.58141565323	22	0.016260162601626018	0.9090909090909091	0.3343465045592705
YBR118W	-1	-/-	-177.64366340637207	-32111.97636127472	22	0.016246953696181964	0.9090909090909091	0.3346228239845261
YML043C	-1	-/-	-177.64795684814453	-33332.392617702484	22	0.016233766233766232	0.9090909090909091	0.3348991434097817
YGL065C	-1	-/-	-177.66549730300903	-32465.366611480713	22	0.016220600162206	0.9090909090909091	0.3351754628350373
YHR024C	-1	-/-	-177.67037391662598	-32871.51483297348	22	0.01620745542949757	0.9090909090909091	0.3354517822602929
YJL139C	-1	-/-	-177.68269681930542	-33316.46438694	22	0.016194331983805668	0.9090909090909091	0.3357281016855485
YMR292W	-1	-/-	-177.69202136993408	-32583.697548389435	22	0.016181229773462782	0.9090909090909091	0.3360044211108041
YPL208W	-1	-/+	-177.69248390197754	-32276.84273147583	22	0.016168148746968473	0.9090909090909091	0.33628074053605966
YNL042W	-1	-/-	-177.69479179382324	-33209.50378322601	22	0.01615508885298869	0.9090909090909091	0.3365570599613153
YLR309C	-1	-/-	-177.69618225097656	-32808.423791885376	22	0.016142050040355124	0.9090909090909091	0.3368333793865709
YLR361C	-1	-/-	-177.70630407333374	-32742.889231681824	22	0.016129032258064516	0.9090909090909091	0.33710969881182645
YGR061C	0	0/-	-177.70795011520386	-55067.200412392616	88	0.016129032258064516	0.9090909090909091	0.33710969881182645
YDR422C	-1	-/-	-177.71922159194946	-32450.428402900696	22	0.016116035455278	0.9090909090909091	0.3373860182370821
YPR088C	-1	-/-	-177.7431583404541	-32095.350159168243	22	0.01610305958132045	0.9090909090909091	0.33766233766233766
YMR142C	-1	-/-	-177.74402618408203	-35114.03880119324	22	0.016090104585679808	0.9090909090909091	0.33793865708759324
YHR040W	0	0/-	-177.7462558746338	-56888.500025868416	88	0.016090104585679808	0.9090909090909091	0.33793865708759324
YOL009C	-1	-/-	-177.75302982330322	-32374.102474689484	22	0.01607717041800643	0.9090909090909091	0.3382149765128489
YJR138W	0	0/-	-177.76036965847015	-53612.246848106384	88	0.01607717041800643	0.9090909090909091	0.3382149765128489
YML069W	-1	-/-	-177.7612748146057	-34002.90280342102	22	0.01606425702811245	0.9090909090909091	0.33849129593810445
YPR143W	-1	-/-	-177.80001497268677	-33747.39707803726	22	0.016051364365971106	0.9090909090909091	0.33876761536336003
YBR155W	-1	-/-	-177.81126070022583	-34276.123505592346	22	0.01603849238171612	0.9090909090909091	0.33904393478861566
YDR337W	-1	-/-	-177.81296300888062	-32972.145010471344	22	0.016025641025641024	0.9090909090909091	0.33932025421387124
YHR196W	-1	-/-	-177.82044982910156	-34711.50609540939	22	0.016012810248198558	0.9090909090909091	0.3395965736391268
YOL127W	-1	-/-	-177.83335065841675	-34112.34560728073	22	0.016	0.9090909090909091	0.33987289306438245
YDR150W	-1	-/-	-177.83660888671875	-33705.32136583328	22	0.01598721023181455	0.9090909090909091	0.34014921248963803
YDR144C	0	0/-	-177.84696066379547	-56106.95408654213	88	0.01598721023181455	0.9090909090909091	0.34014921248963803
YDR181C	-1	-/-	-177.85857725143433	-32218.47664785385	22	0.01597444089456869	0.9090909090909091	0.3404255319148936
YNR020C	0	0/-	-177.86603820323944	-55864.409791231155	88	0.01597444089456869	0.9090909090909091	0.3404255319148936
YBR084C-A	0	0/-	-177.8670620918274	-55888.46038579941	88	0.01597444089456869	0.9090909090909091	0.3404255319148936
YNL027W	-1	-/-	-177.8895869255066	-32239.31031703949	22	0.01596169193934557	0.9090909090909091	0.3407018513401492
YNL288W	-1	-/-	-177.94852924346924	-32232.309448719025	22	0.01594896331738437	0.9090909090909091	0.3409781707654048
YMR028W	0	0/-	-177.9502066373825	-55774.01165211201	88	0.01594896331738437	0.9090909090909091	0.3409781707654048
YLR452C	-1	-/-	-177.95500802993774	-32599.8613653183	22	0.01593625498007968	0.9090909090909091	0.3412544901906604
YDL136W	0	0/-	-177.96447336673737	-55672.80451500416	88	0.01593625498007968	0.9090909090909091	0.3412544901906604
YLR074C	-1	-/-	-177.9691038131714	-34781.363063812256	22	0.01592356687898089	0.9090909090909091	0.341530809615916
YOR101W	0	0/-	-177.97434163093567	-57246.66354513168	88	0.01592356687898089	0.9090909090909091	0.341530809615916
YKL004W	-1	-/-	-177.9828896522522	-32969.02175617218	22	0.015910898965791568	0.9090909090909091	0.3418071290411716
YDL159W	-1	-/-	-178.0015001296997	-31344.17671060562	22	0.01589825119236884	0.9090909090909091	0.3420834484664272
YMR073C	-1	-/-	-178.00732803344727	-32577.196440696716	22	0.015885623510722795	0.9090909090909091	0.34235976789168276
YKL090W	0	0/-	-178.01127779483795	-54948.762842297554	88	0.015885623510722795	0.9090909090909091	0.34235976789168276
YCL050C	0	0/-	-178.013209939003	-55620.26573693752	88	0.015885623510722795	0.9090909090909091	0.34235976789168276
YGR222W	-1	-/-	-178.01638555526733	-33588.46906661987	22	0.015873015873015872	0.9090909090909091	0.3426360873169384
YFL004W	-1	-/-	-178.0171136856079	-31733.837537765503	22	0.01586042823156225	0.9090909090909091	0.342912406742194
YGL080W	0	0/-	-178.0329818725586	-56047.690086364746	88	0.01586042823156225	0.9090909090909091	0.342912406742194
YBR010W	-1	-/-	-178.04955196380615	-32840.5841588974	22	0.01584786053882726	0.9090909090909091	0.34318872616744955
YLR010C	-1	-/-	-178.0567603111267	-32368.916779518127	22	0.01583531274742676	0.9090909090909091	0.3434650455927052
YLR114C	-1	-/-	-178.05824661254883	-32500.572361946106	22	0.015822784810126583	0.9090909090909091	0.34374136501796076
YBL082C	-1	-/-	-178.06437587738037	-32065.01977968216	22	0.015810276679841896	0.9090909090909091	0.34401768444321634
YOL109W	-1	-/-	-178.06586837768555	-32654.19124364853	22	0.01579778830963665	0.9090909090909091	0.344294003868472
YAL013W	-1	-/-	-178.06618547439575	-32616.799178123474	22	0.01578531965272297	0.9090909090909091	0.34457032329372755
YER147C	-1	-/-	-178.07893753051758	-32470.33591747284	22	0.015772870662460567	0.9090909090909091	0.34484664271898313
YPL212C	-1	-/-	-178.08739376068115	-32999.91550731659	22	0.015760441292356184	0.9090909090909091	0.34512296214423877
YLR148W	-1	-/-	-178.10860347747803	-33575.58313989639	22	0.015748031496062992	0.9090909090909091	0.34539928156949434
YNL297C	-1	-/-	-178.12530088424683	-31823.00208902359	22	0.015735641227380016	0.9090909090909091	0.3456756009947499
YOR269W	-1	-/-	-178.14919185638428	-31759.953936100006	22	0.015723270440251572	0.9090909090909091	0.3459519204200055
YLR196W	-1	-/-	-178.16324424743652	-36566.58372545242	22	0.015710919088766692	0.9090909090909091	0.34622823984526113
YBR263W	0	0/-	-178.18705916404724	-55794.09344816208	88	0.015710919088766692	0.9090909090909091	0.34622823984526113
YMR161W	-1	-/-	-178.20734643936157	-32414.844318389893	22	0.015698587127158554	0.9090909090909091	0.3465045592705167
YOR064C	-1	-/-	-178.22666311264038	-33413.26709461212	22	0.01568627450980392	0.9090909090909091	0.3467808786957723
YHR063C	0	0/-	-178.24485790729523	-55943.63136935234	88	0.01568627450980392	0.9090909090909091	0.3467808786957723
YOL148C	-1	-/-	-178.24522733688354	-32901.540561676025	22	0.01567398119122257	0.9090909090909091	0.3470571981210279
YER036C	-1	-/-	-178.26693964004517	-34134.1272687912	22	0.015661707126076743	0.9090909090909091	0.3473335175462835
YNL078W	-1	-/-	-178.27006483078003	-32572.614721298218	22	0.01564945226917058	0.9090909090909091	0.3476098369715391
YOL044W	-1	-/-	-178.27181005477905	-32346.17362165451	22	0.01563721657544957	0.9090909090909091	0.3478861563967947
YOR212W	-1	-/-	-178.28389835357666	-32381.935168266296	22	0.015625	0.9090909090909091	0.3481624758220503
YBR135W	-1	-/-	-178.29126405715942	-31970.912979125977	22	0.0156128024980484	0.9090909090909091	0.34843879524730587
YPR032W	-1	-/-	-178.30522632598877	-32353.450181007385	22	0.015600624024960999	0.9090909090909091	0.3487151146725615
YGL064C	0	0/-	-178.32134246826172	-54739.967916846275	88	0.015600624024960999	0.9090909090909091	0.3487151146725615
YGR089W	-1	-/0	-178.32421684265137	-32535.41742658615	22	0.01558846453624318	0.9090909090909091	0.3489914340978171
YNR054C	-1	-/-	-178.33141613006592	-35169.556461811066	22	0.01557632398753894	0.9090909090909091	0.34926775352307265
YKL125W	-1	-/-	-178.33230209350586	-32368.80447435379	22	0.01556420233463035	0.9090909090909091	0.3495440729483283
YJL127C	-1	-/-	-178.33467769622803	-31604.453320980072	22	0.015552099533437015	0.9090909090909091	0.34982039237358387
YJL085W	-1	-/-	-178.3428978919983	-33317.85468053818	22	0.01554001554001554	0.9090909090909091	0.35009671179883944
YGL111W	-1	-/-	-178.34653997421265	-35253.768639564514	22	0.015527950310559006	0.9090909090909091	0.3503730312240951
YOR367W	-1	-/-	-178.3748369216919	-33215.95643520355	22	0.015515903801396431	0.9090909090909091	0.35064935064935066
YGR212W	-1	-/-	-178.38839292526245	-32167.541985034943	22	0.015503875968992248	0.9090909090909091	0.35092567007460623
YKR021W	0	0/-	-178.4107040166855	-54134.36766898632	88	0.015503875968992248	0.9090909090909091	0.35092567007460623
YLR443W	0	0/-	-178.41187286376953	-53197.531844854355	88	0.015503875968992248	0.9090909090909091	0.35092567007460623
YDR200C	-1	-/-	-178.4173526763916	-31888.91561937332	22	0.015491866769945779	0.9090909090909091	0.35120198949986187
YPL013C	0	0/-	-178.41943156719208	-54127.48637568951	88	0.015491866769945779	0.9090909090909091	0.35120198949986187
YER093C	-1	-/-	-178.4201226234436	-33668.437606334686	22	0.015479876160990712	0.9090909090909091	0.35147830892511744
YOL017W	-1	-/-	-178.42423391342163	-34095.31043148041	22	0.015467904098994586	0.9090909090909091	0.351754628350373
YML068W	0	0/-	-178.43791282176971	-55663.06938242912	88	0.015467904098994586	0.9090909090909091	0.351754628350373
YGR092W	-1	-/-	-178.45217847824097	-32973.31016778946	22	0.015455950540958269	0.9090909090909091	0.3520309477756286
YNL151C	-1	-/-	-178.47036981582642	-34914.36162662506	22	0.015444015444015444	0.9090909090909091	0.35230726720088423
YKR035W-A	-1	-/-	-178.47081089019775	-32132.805906295776	22	0.015432098765432098	0.9090909090909091	0.3525835866261398
YDR165W	-1	-/-	-178.50004768371582	-34462.64917755127	22	0.015420200462606014	0.9090909090909091	0.3528599060513954
YGL207W	-1	-/-	-178.5382628440857	-33321.74025440216	22	0.015408320493066256	0.9090909090909091	0.353136225476651
YLR096W	-1	-/-	-178.54680919647217	-32173.982436656952	22	0.015396458814472672	0.9090909090909091	0.3534125449019066
YER159C	-1	-/-	-178.5491247177124	-33347.470178604126	22	0.015384615384615385	0.9090909090909091	0.3536888643271622
YGR166W	-1	-/-	-178.57332611083984	-32912.895470142365	22	0.015372790161414296	0.9090909090909091	0.3539651837524178
YER165W	-1	-/-	-178.57395029067993	-34183.704782009125	22	0.015360983102918587	0.9090909090909091	0.3542415031776734
YOR266W	-1	-/-	-178.5819444656372	-33600.02313423157	22	0.015349194167306216	0.9090909090909091	0.35451782260292897
YBR276C	-1	-/-	-178.58577394485474	-32101.950439929962	22	0.015337423312883436	0.9090909090909091	0.3547941420281846
YOR077W	0	0/0	-178.6083666086197	-54407.311662077904	88	0.015337423312883436	0.9090909090909091	0.3547941420281846
YNL256W	-1	-/-	-178.647469997406	-34158.4855799675	22	0.01532567049808429	0.9090909090909091	0.3550704614534402
YCL061C	-1	-/-	-178.65122509002686	-31961.368498802185	22	0.015313935681470138	0.9090909090909091	0.35534678087869576
YIR012W	-1	-/-	-178.65249347686768	-33985.986444950104	22	0.015302218821729151	0.9090909090909091	0.3556231003039514
YLR039C	-1	-/-	-178.65703678131104	-32515.685717582703	22	0.01529051987767584	0.9090909090909091	0.35589941972920697
YCR077C	-1	-/-	-178.66425561904907	-31020.401632785797	22	0.015278838808250574	0.9090909090909091	0.35617573915446255
YNL123W	-1	-/-	-178.67090129852295	-33125.75137233734	22	0.015267175572519083	0.9090909090909091	0.3564520585797182
YDR427W	-1	-/-	-178.68561601638794	-33978.61089849472	22	0.015255530129672006	0.9090909090909091	0.35672837800497376
YPR045C	0	0/-	-178.6903133392334	-52359.61997103691	88	0.015255530129672006	0.9090909090909091	0.35672837800497376
YGR200C	-1	-/-	-178.69265222549438	-34520.8694934845	22	0.01524390243902439	0.9090909090909091	0.35700469743022933
YLR008C	-1	-/-	-178.6985993385315	-33730.8744597435	22	0.015232292460015232	0.9090909090909091	0.35728101685548497
YGL221C	0	0/0	-178.69924104213715	-58162.131061434746	88	0.015232292460015232	0.9090909090909091	0.35728101685548497
YDR477W	-1	-/-	-178.7047472000122	-32727.14332818985	22	0.015220700152207	0.9090909090909091	0.35755733628074055
YKL120W	-1	-/-	-178.7128872871399	-33329.66974878311	22	0.015209125475285171	0.9090909090909091	0.3578336557059961
YHR108W	-1	-/-	-178.722083568573	-32566.037781715393	22	0.015197568389057751	0.9090909090909091	0.3581099751312517
YKL045W	-1	-/-	-178.7262864112854	-33501.18706035614	22	0.015186028853454821	0.9090909090909091	0.35838629455650733
YLR459W	-1	-/-	-178.72909259796143	-31653.735380649567	22	0.015174506828528073	0.9090909090909091	0.3586626139817629
YGL030W	-1	-/-	-178.7371244430542	-34395.305240154266	22	0.015163002274450341	0.9090909090909091	0.3589389334070185
YJR005W	0	0/-	-178.7440813779831	-52829.238621234894	88	0.015163002274450341	0.9090909090909091	0.3589389334070185
YIL056W	-1	-/-	-178.75815105438232	-32113.567488193512	22	0.015151515151515152	0.9090909090909091	0.3592152528322741
YML021C	-1	-/-	-178.76197338104248	-32563.134367465973	22	0.01514004542013626	0.9090909090909091	0.3594915722575297
YBR228W	-1	-/-	-178.7719497680664	-32845.89178562164	22	0.015128593040847202	0.9090909090909091	0.3597678916827853
YGL035C	-1	-/-	-178.7848072052002	-33577.60605239868	22	0.015117157974300832	0.9090909090909091	0.3600442111080409
YNL212W	0	0/0	-178.80009841918945	-54364.47159230709	88	0.015117157974300832	0.9090909090909091	0.3600442111080409
YDL190C	-1	-/-	-178.82342433929443	-31815.957373142242	22	0.015105740181268883	0.9090909090909091	0.3603205305332965
YLR082C	0	0/0	-178.85077846050262	-54019.6378827095	88	0.015105740181268883	0.9090909090909091	0.3603205305332965
YKL128C	0	0/0	-178.85236477851868	-53679.380945682526	88	0.015105740181268883	0.9090909090909091	0.3603205305332965
YPL050C	-1	-/-	-178.86076021194458	-33292.38972854614	22	0.01509433962264151	0.9090909090909091	0.36059684995855207
YKR090W	-1	-/-	-178.903254032135	-33116.59856796265	22	0.015082956259426848	0.9090909090909091	0.3608731693838077
YDR441C	0	0/-	-178.90354359149933	-54192.629054784775	88	0.015082956259426848	0.9090909090909091	0.3608731693838077
YOR284W	-1	-/0	-178.91470623016357	-32526.979851722717	22	0.015071590052750565	0.9090909090909091	0.3611494888090633
YMR231W	-1	-/-	-178.93216371536255	-31868.384717941284	22	0.015060240963855422	0.9090909090909091	0.36142580823431886
YHR181W	-1	-/-	-178.93306303024292	-31720.183715343475	22	0.015048908954100828	0.9090909090909091	0.3617021276595745
YMR167W	-1	-/-	-178.95304584503174	-31207.030757427216	22	0.015037593984962405	0.9090909090909091	0.36197844708483007
YGR170W	-1	-/-	-178.99080324172974	-32695.54434776306	22	0.015026296018031555	0.9090909090909091	0.36225476651008565
YJR101W	0	0/-	-178.9962615966797	-55157.11691844463	88	0.015026296018031555	0.9090909090909091	0.36225476651008565
YGL076C	0	0/-	-179.03208529949188	-58431.84710800648	88	0.015026296018031555	0.9090909090909091	0.36225476651008565
YKL079W	-1	-/-	-179.03591537475586	-32538.241624832153	22	0.015015015015015015	0.9090909090909091	0.3625310859353413
YOR017W	0	0/0	-179.05238115787506	-54299.089926958084	88	0.015015015015015015	0.9090909090909091	0.3625310859353413
YHR067W	-1	-/-	-179.06060361862183	-33844.84547948837	22	0.015003750937734433	0.9090909090909091	0.36280740536059686
YLR005W	-1	-/-	-179.0608673095703	-32437.734602451324	22	0.014992503748125937	0.9090909090909091	0.36308372478585244
YIL040W	-1	-/-	-179.08746194839478	-32575.49445104599	22	0.0149812734082397	0.9090909090909091	0.36336004421110807
YOL067C	-1	-/-	-179.1123652458191	-32218.281424045563	22	0.014970059880239521	0.9090909090909091	0.36363636363636365
YER169W	-1	-/-	-179.1192274093628	-32452.08202648163	22	0.014958863126402393	0.9090909090909091	0.3639126830616192
YGL154C	0	0/0	-179.12867939472198	-55139.66109800339	88	0.014958863126402393	0.9090909090909091	0.3639126830616192
YHR155W	0	0/-	-179.1298907995224	-53741.26911878586	88	0.014958863126402393	0.9090909090909091	0.3639126830616192
YEL004W	-1	-/-	-179.15241813659668	-31847.081280708313	22	0.014947683109118086	0.9090909090909091	0.3641890024868748
YPL209C	-1	-/-	-179.15326499938965	-33565.15502882004	22	0.014936519790888723	0.9090909090909091	0.36446532191213044
YGR220C	-1	-/-	-179.17962551116943	-34135.14941596985	22	0.014925373134328358	0.9090909090909091	0.364741641337386
YMR309C	-1	-/-	-179.18648719787598	-34550.451563835144	22	0.014914243102162566	0.9090909090909091	0.3650179607626416
YDR260C	-1	-/-	-179.18659114837646	-32294.914187908173	22	0.014903129657228018	0.9090909090909091	0.3652942801878972
YKL015W	-1	-/-	-179.21282625198364	-32397.522336006165	22	0.014892032762472078	0.9090909090909091	0.3655705996131528
YOL027C	-1	-/-	-179.2284393310547	-32943.23929309845	22	0.01488095238095238	0.9090909090909091	0.3658469190384084
YDL006W	-1	-/-	-179.23711347579956	-33152.5662446022	22	0.01486988847583643	0.9090909090909091	0.366123238463664
YOR257W	-1	-/-	-179.249125957489	-33071.204047203064	22	0.014858841010401188	0.9090909090909091	0.3663995578889196
YER028C	-1	-/-	-179.25458002090454	-33144.73730993271	22	0.014847809948032665	0.9090909090909091	0.36667587731417517
YNL290W	-1	-/-	-179.3028702735901	-32525.747124671936	22	0.01483679525222552	0.9090909090909091	0.3669521967394308
YOR037W	-1	-/-	-179.3181700706482	-32381.404146194458	22	0.014825796886582653	0.9090909090909091	0.3672285161646864
YBR143C	-1	-/-	-179.3231110572815	-32953.02652215958	22	0.014814814814814815	0.9090909090909091	0.36750483558994196
YDR316W	0	0/0	-179.34015810489655	-56010.692960739136	88	0.014814814814814815	0.9090909090909091	0.36750483558994196
YGL014W	-1	-/-	-179.3556866645813	-33216.079931259155	22	0.014803849000740192	0.9090909090909091	0.3677811550151976
YDR295C	-1	-/-	-179.36344003677368	-32915.729905605316	22	0.014792899408284023	0.9090909090909091	0.36805747444045317
YNL204C	0	0/-	-179.40316212177277	-55545.77096617222	88	0.014792899408284023	0.9090909090909091	0.36805747444045317
YGL153W	-1	-/-	-179.41220474243164	-33187.71541309357	22	0.014781966001478197	0.9090909090909091	0.36833379386570875
YBR283C	-1	-/-	-179.4123239517212	-32933.23821878433	22	0.014771048744460856	0.9090909090909091	0.3686101132909644
YOR311C	0	0/-	-179.42627787590027	-53365.006076693535	88	0.014771048744460856	0.9090909090909091	0.3686101132909644
YDR299W	-1	-/-	-179.4372525215149	-34199.6474776268	22	0.014760147601476014	0.9090909090909091	0.36888643271621996
YLR087C	0	0/-	-179.4391235113144	-53492.442927360535	88	0.014760147601476014	0.9090909090909091	0.36888643271621996
YHR156C	0	0/0	-179.4416687488556	-55913.79450857639	88	0.014760147601476014	0.9090909090909091	0.36888643271621996
YNR032C-A	-1	-/-	-179.45464515686035	-31642.167484760284	22	0.014749262536873156	0.9090909090909091	0.36916275214147554
YGL190C	-1	-/-	-179.46752214431763	-33047.456941604614	22	0.014738393515106854	0.9090909090909091	0.3694390715667311
YJR006W	-1	-/-	-179.4680633544922	-32736.089770317078	22	0.014727540500736377	0.9090909090909091	0.36971539099198675
YPL124W	-1	-/-	-179.47092533111572	-33267.21290540695	22	0.014716703458425313	0.9090909090909091	0.3699917104172423
YBR119W	-1	-/-	-179.4930500984192	-32770.88022565842	22	0.014705882352941176	0.9090909090909091	0.3702680298424979
YPL181W	-1	-/-	-179.51049661636353	-33527.91449260712	22	0.014695077149155033	0.9090909090909091	0.37054434926775354
YJR066W	-1	-/-	-179.53220748901367	-31844.02729177475	22	0.014684287812041116	0.9090909090909091	0.3708206686930091
YER009W	-1	-/0	-179.53321266174316	-33648.264533519745	22	0.014673514306676448	0.9090909090909091	0.3710969881182647
YKL025C	-1	-/-	-179.5391616821289	-32663.422826766968	22	0.01466275659824047	0.9090909090909091	0.3713733075435203
YNL314W	-1	-/-	-179.54687118530273	-32939.62071323395	22	0.014652014652014652	0.9090909090909091	0.3716496269687759
YMR236W	-1	-/-	-179.5487756729126	-32653.564609527588	22	0.014641288433382138	0.9090909090909091	0.3719259463940315
YKL190W	-1	-/-	-179.5609107017517	-31773.224247455597	22	0.014630577907827359	0.9090909090909091	0.3722022658192871
YOR357C	0	0/-	-179.57557117938995	-55040.284918785095	88	0.014630577907827359	0.9090909090909091	0.3722022658192871
YGR094W	-1	-/-	-179.5776767730713	-33599.378138542175	22	0.014619883040935672	0.9090909090909091	0.3724785852445427
YDR283C	-1	-/-	-179.59183025360107	-32575.978997707367	22	0.014609203798392988	0.9090909090909091	0.37275490466979827
YDL216C	-1	-/-	-179.59373950958252	-32825.26932001114	22	0.014598540145985401	0.9090909090909091	0.3730312240950539
YPR016C	-1	-/-	-179.598304271698	-33918.506653785706	22	0.014587892049598834	0.9090909090909091	0.3733075435203095
YOR256C	-1	-/-	-179.59964084625244	-32989.92793226242	22	0.014577259475218658	0.9090909090909091	0.37358386294556506
YLR107W	-1	-/-	-179.63395166397095	-32275.892122745514	22	0.014566642388929352	0.9090909090909091	0.3738601823708207
YLR190W	-1	-/-	-179.6419243812561	-33052.63937187195	22	0.01455604075691412	0.9090909090909091	0.37413650179607627
YDR409W	-1	-/-	-179.65267419815063	-32733.32847213745	22	0.014545454545454545	0.9090909090909091	0.37441282122133185
YOR198C	-1	-/-	-179.65467643737793	-32951.98224925995	22	0.014534883720930232	0.9090909090909091	0.3746891406465875
YCR028C-A	-1	-/-	-179.658784866333	-33465.15235757828	22	0.014524328249818447	0.9090909090909091	0.37496546007184306
YHR076W	0	0/-	-179.67850923538208	-55321.02122712135	88	0.014524328249818447	0.9090909090909091	0.37496546007184306
YNL257C	-1	-/-	-179.68209075927734	-32556.84343767166	22	0.01451378809869376	0.9090909090909091	0.37524177949709864
YKR072C	-1	-/-	-179.68931913375854	-32609.569778442383	22	0.014503263234227702	0.9090909090909091	0.3755180989223542
YAL036C	0	0/-	-179.69362580776215	-57203.73120844364	88	0.014503263234227702	0.9090909090909091	0.3755180989223542
YPR094W	-1	-/-	-179.6976318359375	-31916.669900894165	22	0.014492753623188406	0.9090909090909091	0.37579441834760985
YPL192C	-1	-/-	-179.6978702545166	-33181.977452754974	22	0.01448225923244026	0.9090909090909091	0.3760707377728654
YER146W	-1	-/-	-179.7078332901001	-31917.41832447052	22	0.01447178002894356	0.9090909090909091	0.376347057198121
YGL167C	-1	-/-	-179.74329805374146	-32779.474254608154	22	0.014461315979754157	0.9090909090909091	0.37662337662337664
YLR389C	0	0/-	-179.75173485279083	-53367.51678133011	88	0.014461315979754157	0.9090909090909091	0.37662337662337664
YNL172W	-1	-/-	-179.75186681747437	-32477.12190389633	22	0.014450867052023121	0.9090909090909091	0.3768996960486322
YGR147C	-1	-/-	-179.7606716156006	-34374.49997282028	22	0.01444043321299639	0.9090909090909091	0.3771760154738878
YAL043C	-1	-/-	-179.76177978515625	-32497.262370586395	22	0.01443001443001443	0.9090909090909091	0.3774523348991434
YIL071C	0	0/-	-179.76604747772217	-53715.67958176136	88	0.01443001443001443	0.9090909090909091	0.3774523348991434
YCR053W	-1	-/0	-179.77617645263672	-33572.078585624695	22	0.014419610670511895	0.9090909090909091	0.377728654324399
YOL051W	-1	-/-	-179.7830090522766	-32266.99494934082	22	0.01440922190201729	0.9090909090909091	0.3780049737496546
YGL144C	-1	-/-	-179.79187059402466	-32118.571836471558	22	0.014398848092152628	0.9090909090909091	0.3782812931749102
YMR032W	-1	-/-	-179.81299352645874	-33815.59831523895	22	0.014388489208633094	0.9090909090909091	0.3785576126001658
YMR171C	0	0/-	-179.81698143482208	-55029.64665544033	88	0.014388489208633094	0.9090909090909091	0.3785576126001658
YDR014W	0	0/-	-179.82231497764587	-53534.82162773609	88	0.014388489208633094	0.9090909090909091	0.3785576126001658
YDL104C	0	0/-	-179.87033319473267	-54694.46689474583	88	0.014388489208633094	0.9090909090909091	0.3785576126001658
YBL067C	0	0/-	-179.87222123146057	-54545.92122197151	88	0.014388489208633094	0.9090909090909091	0.3785576126001658
YOL023W	-1	-/-	-179.87571573257446	-33243.91162252426	22	0.014378145219266714	0.9090909090909091	0.37883393202542137
YGR185C	-1	-/-	-179.87643337249756	-34580.51097393036	22	0.014367816091954023	0.9090909090909091	0.379110251450677
YGR206W	-1	-/-	-179.88190412521362	-32884.82153558731	22	0.014357501794687724	0.9090909090909091	0.3793865708759326
YPR054W	-1	-/-	-179.89536905288696	-32297.2013130188	22	0.014347202295552367	0.9090909090909091	0.37966289030118816
YDR027C	-1	-/-	-179.9065351486206	-32253.966570854187	22	0.014336917562724014	0.9090909090909091	0.3799392097264438
YKL181W	0	0/-	-179.9152479171753	-57356.476373672485	88	0.014336917562724014	0.9090909090909091	0.3799392097264438
YOR209C	-1	-/-	-179.92227792739868	-33259.38342380524	22	0.014326647564469915	0.9090909090909091	0.38021552915169937
YLR066W	-1	-/-	-179.94503927230835	-33613.01235580444	22	0.014316392269148175	0.9090909090909091	0.38049184857695495
YDR419W	-1	-/-	-179.94533348083496	-33666.95409679413	22	0.01430615164520744	0.9090909090909091	0.3807681680022106
YNL291C	-1	-/-	-179.96567916870117	-32112.836834430695	22	0.014295925661186561	0.9090909090909091	0.38104448742746616
YAL021C	-1	-/-	-179.96877908706665	-31946.53616142273	22	0.014285714285714285	0.9090909090909091	0.38132080685272174
YDR103W	-1	-/-	-179.98241424560547	-32689.330667495728	22	0.014275517487508922	0.9090909090909091	0.3815971262779773
YGL228W	0	0/-	-179.99238300323486	-55987.72041845322	88	0.014275517487508922	0.9090909090909091	0.3815971262779773
YBR123C	-1	-/-	-179.99775075912476	-33113.80137681961	22	0.014265335235378032	0.9090909090909091	0.38187344570323295
YIR002C	-1	-/-	-179.9989242553711	-32769.25258398056	22	0.014255167498218105	0.9090909090909091	0.3821497651284885
YOR276W	0	0/-	-180.01044738292694	-56322.62505507469	88	0.014255167498218105	0.9090909090909091	0.3821497651284885
YNL049C	-1	-/-	-180.01866245269775	-31897.947257995605	22	0.014245014245014245	0.9090909090909091	0.3824260845537441
YAL059W	-1	-/-	-180.02387857437134	-35374.72669363022	22	0.014234875444839857	0.9090909090909091	0.38270240397899974
YNL072W	-1	-/-	-180.0285587310791	-33056.66899347305	22	0.01422475106685633	0.9090909090909091	0.3829787234042553
YOL123W	-1	-/-	-180.0384006500244	-33601.509484767914	22	0.014214641080312722	0.9090909090909091	0.3832550428295109
YJR135W-A	-1	-/-	-180.0424609184265	-31770.392231464386	22	0.014204545454545454	0.9090909090909091	0.38353136225476653
YLR320W	-1	-/-	-180.0445418357849	-33300.05167007446	22	0.014194464158977998	0.9090909090909091	0.3838076816800221
YPL002C	-1	-/-	-180.0639476776123	-32292.030036449432	22	0.014184397163120567	0.9090909090909091	0.3840840011052777
YOR068C	-1	-/-	-180.10154962539673	-31949.91103887558	22	0.014174344436569808	0.9090909090909091	0.3843603205305333
YIL009C-A	-1	-/-	-180.12481307983398	-31821.515516281128	22	0.014164305949008499	0.9090909090909091	0.3846366399557889
YPR131C	-1	-/-	-180.13980913162231	-32383.066920280457	22	0.014154281670205236	0.9090909090909091	0.3849129593810445
YOL008W	-1	-/-	-180.17422914505005	-33102.867839336395	22	0.014144271570014143	0.9090909090909091	0.3851892788063001
YPL204W	-1	-/-	-180.22852897644043	-33588.31905126572	22	0.014134275618374558	0.9090909090909091	0.3854655982315557
YBL076C	0	0/-	-180.23366594314575	-57114.30798614025	88	0.014134275618374558	0.9090909090909091	0.3854655982315557
YDL105W	-1	-/-	-180.25043153762817	-32095.724741458893	22	0.014124293785310734	0.9090909090909091	0.38574191765681126
YLR131C	-1	-/-	-180.25547409057617	-33367.54334640503	22	0.014114326040931546	0.9090909090909091	0.3860182370820669
YPL137C	-1	-/-	-180.25689554214478	-31609.944556713104	22	0.014104372355430184	0.9090909090909091	0.3862945565073225
YNL051W	-1	-/-	-180.3004970550537	-33782.122159957886	22	0.014094432699083862	0.9090909090909091	0.38657087593257805
YPL148C	0	0/-	-180.3240258693695	-55119.92198514938	88	0.014094432699083862	0.9090909090909091	0.38657087593257805
YDR532C	-1	-/0	-180.33431148529053	-31995.13250207901	22	0.014084507042253521	0.9090909090909091	0.38684719535783363
YDR238C	-1	-/-	-180.3408203125	-31594.131216049194	22	0.014074595355383532	0.9090909090909091	0.38712351478308926
YLR083C	0	0/-	-180.363893866539	-57075.46554136276	88	0.014074595355383532	0.9090909090909091	0.38712351478308926
YOR108W	0	0/0	-180.37743759155273	-57021.69173705578	88	0.014074595355383532	0.9090909090909091	0.38712351478308926
YLR088W	-1	-/-	-180.38849925994873	-32201.513244628906	22	0.014064697609001406	0.9090909090909091	0.38739983420834484
YJR050W	-1	-/-	-180.39204263687134	-33379.296870708466	22	0.014054813773717497	0.9090909090909091	0.3876761536336004
YBL060W	0	0/-	-180.41710948944092	-55711.21530854702	88	0.014054813773717497	0.9090909090909091	0.3876761536336004
YGR006W	-1	-/-	-180.41772556304932	-32949.07139587402	22	0.014044943820224719	0.9090909090909091	0.38795247305885605
YLR247C	0	0/-	-180.43002581596375	-55691.061160326004	88	0.014044943820224719	0.9090909090909091	0.38795247305885605
YDR191W	-1	-/-	-180.45246076583862	-33138.74570274353	22	0.014035087719298246	0.9090909090909091	0.38822879248411163
YER127W	-1	-/-	-180.45477390289307	-35341.83306789398	22	0.014025245441795231	0.9090909090909091	0.3885051119093672
YDR143C	-1	-/-	-180.46576070785522	-32901.61504936218	22	0.01401541695865452	0.9090909090909091	0.38878143133462284
YLR223C	-1	-/-	-180.4765019416809	-33223.18903160095	22	0.014005602240896359	0.9090909090909091	0.3890577507598784
YIL002C	-1	-/-	-180.48793125152588	-33421.07440519333	22	0.013995801259622114	0.9090909090909091	0.389334070185134
YGL131C	0	0/-	-180.4882973432541	-54543.593472361565	88	0.013995801259622114	0.9090909090909091	0.389334070185134
YMR013C	-1	-/-	-180.49124479293823	-32593.70691728592	22	0.013986013986013986	0.9090909090909091	0.38961038961038963
YKL174C	0	0/-	-180.51644790172577	-54511.4334179163	88	0.013986013986013986	0.9090909090909091	0.38961038961038963
YOR043W	-1	-/-	-180.5347819328308	-33889.51252365112	22	0.013976240391334731	0.9090909090909091	0.3898867090356452
YKL119C	-1	-/-	-180.55049657821655	-33285.486686229706	22	0.013966480446927373	0.9090909090909091	0.3901630284609008
YOR373W	-1	-/-	-180.57085371017456	-33440.41868162155	22	0.013956734124214934	0.9090909090909091	0.3904393478861564
YOR265W	-1	-/-	-180.58620023727417	-34528.087485313416	22	0.01394700139470014	0.9090909090909091	0.390715667311412
YDR446W	-1	-/-	-180.59419441223145	-32156.685755729675	22	0.013937282229965157	0.9090909090909091	0.3909919867366676
YOR229W	-1	-/-	-180.6001420021057	-33187.91108131409	22	0.013927576601671309	0.9090909090909091	0.3912683061619232
YMR275C	-1	-/-	-180.6160306930542	-33175.22587394714	22	0.013917884481558803	0.9090909090909091	0.3915446255871788
YEL054C	-1	-/-	-180.62020444869995	-36002.199113845825	22	0.013908205841446454	0.9090909090909091	0.39182094501243436
YDR137W	-1	-/-	-180.62130546569824	-33222.55416250229	22	0.01389854065323141	0.9090909090909091	0.39209726443769
YDR376W	-1	-/-	-180.66105365753174	-32617.953041553497	22	0.013888888888888888	0.9090909090909091	0.3923735838629456
YDR197W	0	0/-	-180.69901168346405	-55357.77102291584	88	0.013888888888888888	0.9090909090909091	0.3923735838629456
YLR404W	0	0/-	-180.71141052246094	-55666.185462355614	88	0.013888888888888888	0.9090909090909091	0.3923735838629456
YMR198W	-1	-/-	-180.71385765075684	-33490.699788570404	22	0.013879250520471894	0.9090909090909091	0.39264990328820115
YOR069W	-1	-/-	-180.72418689727783	-33291.233974933624	22	0.013869625520110958	0.9090909090909091	0.39292622271345673
YDL141W	0	0/0	-180.7243310213089	-54263.39008772373	88	0.013869625520110958	0.9090909090909091	0.39292622271345673
YML022W	0	0/-	-180.73139214515686	-57500.48689341545	88	0.013869625520110958	0.9090909090909091	0.39292622271345673
YNL330C	-1	-/-	-180.74868488311768	-32492.175399303436	22	0.01386001386001386	0.9090909090909091	0.39320254213871236
YAL029C	-1	-/-	-180.75419092178345	-33174.855850696564	22	0.013850415512465374	0.9090909090909091	0.39347886156396794
YDR470C	-1	-/-	-180.76150560379028	-31210.097803115845	22	0.01384083044982699	0.9090909090909091	0.3937551809892235
YGR084C	0	0/-	-180.78507494926453	-55676.954164624214	88	0.01384083044982699	0.9090909090909091	0.3937551809892235
YDL003W	-1	-/-	-180.80910062789917	-33538.645505428314	22	0.013831258644536652	0.9090909090909091	0.39403150041447915
YKL073W	-1	-/-	-180.81312131881714	-33512.441631793976	22	0.013821700069108501	0.9090909090909091	0.39430781983973473
YDL093W	-1	-/-	-180.83234786987305	-31198.765980243683	22	0.013812154696132596	0.9090909090909091	0.3945841392649903
YNL083W	0	0/-	-180.83839440345764	-56540.97706878185	88	0.013812154696132596	0.9090909090909091	0.3945841392649903
YLR166C	-1	-/-	-180.8737120628357	-33153.88576364517	22	0.013802622498274672	0.9090909090909091	0.39486045869024594
YML059C	-1	-/-	-180.8922438621521	-31261.373600006104	22	0.013793103448275862	0.9090909090909091	0.3951367781155015
YDR016C	-1	-/-	-180.8996820449829	-33541.81041574478	22	0.013783597518952447	0.9090909090909091	0.3954130975407571
YNL169C	-1	-/-	-180.91204738616943	-34298.95723056793	22	0.013774104683195593	0.9090909090909091	0.39568941696601273
YGR020C	-1	-/-	-180.91347360610962	-32991.953355789185	22	0.013764624913971095	0.9090909090909091	0.3959657363912683
YLR373C	0	0/-	-180.9169272184372	-54546.66118848324	88	0.013764624913971095	0.9090909090909091	0.3959657363912683
YPL096C-A	-1	-/-	-180.92404413223267	-31044.42865753174	22	0.013755158184319119	0.9090909090909091	0.3962420558165239
YNL158W	0	0/-	-180.933336019516	-54683.044404029846	88	0.013755158184319119	0.9090909090909091	0.3962420558165239
YPR125W	-1	-/-	-180.94508934020996	-33544.671728134155	22	0.013745704467353952	0.9090909090909091	0.3965183752417795
YJR112W	-1	-/-	-180.94985246658325	-32805.47975587845	22	0.013736263736263736	0.9090909090909091	0.3967946946670351
YNL126W	-1	-/-	-180.95131731033325	-32032.038302898407	22	0.013726835964310227	0.9090909090909091	0.3970710140922907
YKR087C	-1	-/-	-180.95983695983887	-31952.018466949463	22	0.013717421124828532	0.9090909090909091	0.3973473335175463
YDR153C	-1	-/-	-180.97331476211548	-33298.71362018585	22	0.013708019191226868	0.9090909090909091	0.3976236529428019
YGL098W	-1	-/-	-180.97582960128784	-34457.60620594025	22	0.0136986301369863	0.9090909090909091	0.39789997236805746
YIL009W	-1	-/-	-180.99905633926392	-33889.83245277405	22	0.013689253935660506	0.9090909090909091	0.3981762917933131
YDL083C	-1	-/-	-181.0253186225891	-35048.858170986176	22	0.013679890560875513	0.9090909090909091	0.3984526112185687
YNL124W	0	0/-	-181.02965676784515	-56620.36605608463	88	0.013679890560875513	0.9090909090909091	0.3984526112185687
YDR407C	-1	-/-	-181.03014707565308	-33395.23683452606	22	0.01367053998632946	0.9090909090909091	0.39872893064382425
YDL209C	-1	-/-	-181.03872776031494	-33101.20020866394	22	0.01366120218579235	0.9090909090909091	0.39900525006907983
YKR031C	-1	-/-	-181.06211853027344	-32914.672598838806	22	0.013651877133105802	0.9090909090909091	0.39928156949433546
YLR363C	-1	-/-	-181.08522605895996	-32500.140383720398	22	0.013642564802182811	0.9090909090909091	0.39955788891959104
YEL056W	-1	-/-	-181.08870029449463	-34315.77225637436	22	0.013633265167007498	0.9090909090909091	0.3998342083448466
YBL071W-A	-1	-/-	-181.1013708114624	-31962.767965316772	22	0.013623978201634877	0.9090909090909091	0.40011052777010225
YIL132C	-1	-/-	-181.1118369102478	-32742.71711540222	22	0.013614703880190605	0.9090909090909091	0.40038684719535783
YJL134W	-1	-/-	-181.1202187538147	-32009.644984722137	22	0.013605442176870748	0.9090909090909091	0.4006631666206134
YER047C	0	0/0	-181.120276927948	-54941.89996600151	88	0.013605442176870748	0.9090909090909091	0.4006631666206134
YPL046C	-1	-/-	-181.16343784332275	-33514.67321252823	22	0.013596193065941536	0.9090909090909091	0.40093948604586904
YMR300C	0	0/-	-181.23004114627838	-56218.768676400185	88	0.013596193065941536	0.9090909090909091	0.40093948604586904
YDR438W	0	0/0	-181.23908698558807	-54353.73781263828	88	0.013596193065941536	0.9090909090909091	0.40093948604586904
YDL153C	-1	-/-	-181.2466163635254	-34334.22353029251	22	0.01358695652173913	0.9090909090909091	0.4012158054711246
YNR031C	-1	-/-	-181.25201034545898	-31233.073315143585	22	0.013577732518669382	0.9090909090909091	0.4014921248963802
YBR213W	-1	-/0	-181.274169921875	-33183.87784719467	22	0.013568521031207599	0.9090909090909091	0.40176844432163583
YDR087C	-1	-/-	-181.27465391159058	-35582.64292860031	22	0.013559322033898305	0.9090909090909091	0.4020447637468914
YDR164C	-1	-/-	-181.28766584396362	-32538.957008838654	22	0.013550135501355014	0.9090909090909091	0.402321083172147
YGL137W	-1	-/-	-181.30688285827637	-34065.93084669113	22	0.013540961408259987	0.9090909090909091	0.4025974025974026
YJL033W	-1	-/-	-181.31130695343018	-35383.22244310379	22	0.013531799729364006	0.9090909090909091	0.4028737220226582
YDR067C	0	0/-	-181.35066425800323	-53958.8057551384	88	0.013531799729364006	0.9090909090909091	0.4028737220226582
YGR251W	-1	-/-	-181.37287187576294	-31881.626259326935	22	0.013522650439486139	0.9090909090909091	0.4031500414479138
YOL136C	0	0/-	-181.37984216213226	-54821.80139815807	88	0.013522650439486139	0.9090909090909091	0.4031500414479138
YNR022C	0	0/-	-181.3870016336441	-57694.557898402214	88	0.013522650439486139	0.9090909090909091	0.4031500414479138
YNL091W	-1	-/-	-181.38991689682007	-33643.600821495056	22	0.013513513513513514	0.9090909090909091	0.4034263608731694
YNL310C	-1	-/-	-181.39757108688354	-33605.05004501343	22	0.01350438892640108	0.9090909090909091	0.403702680298425
YJL030W	-1	-/-	-181.4152421951294	-32807.91570138931	22	0.01349527665317139	0.9090909090909091	0.40397899972368057
YNL053W	-1	-/-	-181.43208503723145	-33039.200254917145	22	0.013486176668914362	0.9090909090909091	0.40425531914893614
YMR001C	-1	-/-	-181.4488878250122	-33192.90319776535	22	0.013477088948787063	0.9090909090909091	0.4045316385741918
YPL226W	0	0/-	-181.46328842639923	-58343.586692392826	88	0.013477088948787063	0.9090909090909091	0.4045316385741918
YER115C	0	0/-	-181.46418142318726	-56036.76437973976	88	0.013477088948787063	0.9090909090909091	0.4045316385741918
YOR109W	-1	-/-	-181.50842332839966	-33058.34492063522	22	0.013468013468013467	0.9090909090909091	0.40480795799944735
YDR128W	0	0/-	-181.54151248931885	-54285.99691259861	88	0.013468013468013467	0.9090909090909091	0.40480795799944735
YOL103W	0	0/-	-181.5443252325058	-52421.26650226116	88	0.013468013468013467	0.9090909090909091	0.40480795799944735
YNL136W	-1	-/-	-181.56327104568481	-32460.525324821472	22	0.013458950201884253	0.9090909090909091	0.40508427742470293
YKL211C	0	0/0	-181.5664051771164	-54819.342743873596	88	0.013458950201884253	0.9090909090909091	0.40508427742470293
YLR262C-A	0	0/-	-181.5831217765808	-55156.505086541176	88	0.013458950201884253	0.9090909090909091	0.40508427742470293
YGR193C	-1	-/-	-181.6126251220703	-34311.60509681702	22	0.013449899125756557	0.9090909090909091	0.40536059684995857
YDR123C	-1	-/-	-181.6184482574463	-33063.71587705612	22	0.013440860215053764	0.9090909090909091	0.40563691627521414
YHR061C	-1	-/-	-181.621600151062	-33788.58887195587	22	0.013431833445265278	0.9090909090909091	0.4059132357004697
YHR069C	-1	-/-	-181.64441061019897	-34773.222531318665	22	0.013422818791946308	0.9090909090909091	0.40618955512572535
YJR022W	-1	-/-	-181.65630865097046	-32665.403121471405	22	0.01341381623071764	0.9090909090909091	0.40646587455098093
YKL184W	0	0/-	-181.66947889328003	-55047.180779099464	88	0.01341381623071764	0.9090909090909091	0.40646587455098093
YOR350C	0	0/-	-181.68555104732513	-55323.10453248024	88	0.01341381623071764	0.9090909090909091	0.40646587455098093
YHR204W	-1	-/-	-181.68988132476807	-32123.013128757477	22	0.013404825737265416	0.9090909090909091	0.4067421939762365
YCR096C	0	0/-	-181.7030018568039	-54928.84720158577	88	0.013404825737265416	0.9090909090909091	0.4067421939762365
YLR228C	-1	-/-	-181.70804691314697	-33473.96520137787	22	0.013395847287340924	0.9090909090909091	0.40701851340149214
YNL186W	-1	-/-	-181.71358489990234	-32891.1769528389	22	0.013386880856760375	0.9090909090909091	0.4072948328267477
YAR042W	-1	-/-	-181.71419048309326	-32751.845398902893	22	0.013377926421404682	0.9090909090909091	0.4075711522520033
YBL105C	-1	-/-	-181.7391529083252	-32888.16811275482	22	0.013368983957219251	0.9090909090909091	0.40784747167725893
YJL173C	-1	-/-	-181.7542266845703	-32805.285646915436	22	0.013360053440213761	0.9090909090909091	0.4081237911025145
YDL231C	-1	-/-	-181.75772762298584	-33527.95354413986	22	0.01335113484646195	0.9090909090909091	0.4084001105277701
YNR030W	-1	-/-	-181.7691240310669	-33093.23076057434	22	0.0133422281521014	0.9090909090909091	0.4086764299530257
YDL205C	0	0/-	-181.80287623405457	-53018.19414937496	88	0.0133422281521014	0.9090909090909091	0.4086764299530257
YIL015W	0	0/-	-181.82140243053436	-54974.55584216118	88	0.0133422281521014	0.9090909090909091	0.4086764299530257
YBR007C	0	0/0	-181.8239940404892	-55035.665502786636	88	0.0133422281521014	0.9090909090909091	0.4086764299530257
YGL122C	-1	-/-	-181.82417917251587	-33549.2841963768	22	0.013333333333333334	0.9090909090909091	0.4089527493782813
YMR078C	-1	-/-	-181.83710765838623	-34053.4217171669	22	0.013324450366422385	0.9090909090909091	0.4092290688035369
YDR363W-A	-1	-/-	-181.8428225517273	-32787.21317720413	22	0.013315579227696404	0.9090909090909091	0.4095053882287925
YKR029C	-1	-/+	-181.8555564880371	-33466.27456951141	22	0.01330671989354624	0.9090909090909091	0.4097817076540481
YOR126C	-1	-/-	-181.86309242248535	-33238.67901515961	22	0.013297872340425532	0.9090909090909091	0.41005802707930367
YDL008W	-1	-/-	-181.86943531036377	-33294.00954866409	22	0.013289036544850499	0.9090909090909091	0.41033434650455924
YDR320C-A	-1	-/-	-181.87034797668457	-31248.285583019257	22	0.013280212483399735	0.9090909090909091	0.4106106659298149
YDR156W	-1	-/-	-181.88856172561646	-33379.5111117363	22	0.013271400132714002	0.9090909090909091	0.41088698535507046
YPR152C	0	0/-	-181.9107667207718	-54318.69702363014	88	0.013271400132714002	0.9090909090909091	0.41088698535507046
YJL133W	-1	-/-	-181.92051553726196	-32281.389997959137	22	0.013262599469496022	0.9090909090909091	0.41116330478032603
YJL099W	-1	-/-	-181.93687534332275	-35236.721606731415	22	0.013253810470510271	0.9090909090909091	0.41143962420558167
YGR208W	0	0/0	-181.9469757080078	-56726.778099656105	88	0.013253810470510271	0.9090909090909091	0.41143962420558167
YOR264W	0	0/0	-181.9653012752533	-56168.36117362976	88	0.013253810470510271	0.9090909090909091	0.41143962420558167
YCR003W	0	0/-	-181.97048211097717	-56287.680116415024	88	0.013253810470510271	0.9090909090909091	0.41143962420558167
YLR260W	-1	-/-	-181.9801263809204	-33442.71820688248	22	0.013245033112582781	0.9090909090909091	0.41171594363083724
YOR320C	-1	-/-	-181.990873336792	-32261.591807842255	22	0.013236267372600927	0.9090909090909091	0.4119922630560928
YGL252C	-1	-/-	-181.99896621704102	-33354.770600795746	22	0.013227513227513227	0.9090909090909091	0.41226858248134846
YOR033C	-1	-/-	-182.01059103012085	-32393.05361843109	22	0.013218770654329148	0.9090909090909091	0.41254490190660403
YML125C	0	0/0	-182.01791846752167	-56475.26495909691	88	0.013218770654329148	0.9090909090909091	0.41254490190660403
YCR002C	-1	-/-	-182.02394199371338	-33354.62762928009	22	0.013210039630118891	0.9090909090909091	0.4128212213318596
YGL226W	0	0/-	-182.02434706687927	-54891.02541935444	88	0.013210039630118891	0.9090909090909091	0.4128212213318596
YBL058W	-1	-/-	-182.03554105758667	-33578.17364215851	22	0.013201320132013201	0.9090909090909091	0.41309754075711524
YPR100W	-1	-/-	-182.05683422088623	-33891.4267950058	22	0.013192612137203167	0.9090909090909091	0.4133738601823708
YHR072W-A	-1	-/-	-182.05954265594482	-31359.485614299774	22	0.013183915622940013	0.9090909090909091	0.4136501796076264
YOR354C	-1	-/-	-182.07250261306763	-33742.32519674301	22	0.013175230566534914	0.9090909090909091	0.41392649903288203
YGL171W	-1	-/-	-182.07271003723145	-36054.6920671463	22	0.013166556945358789	0.9090909090909091	0.4142028184581376
YBL021C	0	0/-	-182.08210361003876	-55682.14691579342	88	0.013166556945358789	0.9090909090909091	0.4142028184581376
YNR053C	-1	-/-	-182.0857515335083	-36855.582448005676	22	0.013157894736842105	0.9090909090909091	0.4144791378833932
YPR008W	-1	-/-	-182.09227752685547	-33460.36374473572	22	0.013149243918474688	0.9090909090909091	0.4147554573086488
YJR035W	-1	-/-	-182.10820388793945	-34007.84352064133	22	0.013140604467805518	0.9090909090909091	0.4150317767339044
YPL190C	-1	-/-	-182.1260461807251	-33177.145961761475	22	0.013131976362442548	0.9090909090909091	0.41530809615916
YOL004W	-1	-/-	-182.13205862045288	-31865.76571750641	22	0.013123359580052493	0.9090909090909091	0.4155844155844156
YKL209C	0	0/-	-182.1363433599472	-55344.54880273342	88	0.013123359580052493	0.9090909090909091	0.4155844155844156
YDR073W	-1	-/-	-182.1383137702942	-33128.86379814148	22	0.013114754098360656	0.9090909090909091	0.4158607350096712
YPL007C	-1	-/-	-182.15417289733887	-34355.40346479416	22	0.01310615989515072	0.9090909090909091	0.41613705443492677
YDL082W	0	0/-	-182.15910589694977	-59432.80389523506	88	0.01310615989515072	0.9090909090909091	0.41613705443492677
YAL027W	0	0/-	-182.16381311416626	-56632.14992392063	88	0.01310615989515072	0.9090909090909091	0.41613705443492677
YJL096W	0	0/-	-182.17581272125244	-57084.99796998501	88	0.01310615989515072	0.9090909090909091	0.41613705443492677
YDR335W	-1	-/-	-182.17869806289673	-32924.27026748657	22	0.01309757694826457	0.9090909090909091	0.41641337386018235
YBR044C	0	0/-	-182.1787827014923	-53977.461549162865	88	0.01309757694826457	0.9090909090909091	0.41641337386018235
YDR485C	-1	-/-	-182.1859006881714	-33124.78078365326	22	0.013089005235602094	0.9090909090909091	0.416689693285438
YOL128C	-1	-/-	-182.186137676239	-32651.431005001068	22	0.013080444735120994	0.9090909090909091	0.41696601271069356
YER060W	0	0/-	-182.2275756597519	-53911.90159678459	88	0.013080444735120994	0.9090909090909091	0.41696601271069356
YJR060W	-1	-/-	-182.23233079910278	-32681.975278377533	22	0.013071895424836602	0.9090909090909091	0.41724233213594913
YLR055C	-1	-/-	-182.2521424293518	-33051.09394407272	22	0.013063357282821686	0.9090909090909091	0.41751865156120477
YIL079C	-1	-/-	-182.263418674469	-33846.74498462677	22	0.013054830287206266	0.9090909090909091	0.41779497098646035
YER154W	-1	-/-	-182.2867374420166	-32593.27943468094	22	0.01304631441617743	0.9090909090909091	0.4180712904117159
YNL281W	-1	-/-	-182.29758310317993	-33188.7598733902	22	0.01303780964797914	0.9090909090909091	0.41834760983697156
YIR026C	-1	-/-	-182.31006956100464	-35457.51631689072	22	0.013029315960912053	0.9090909090909091	0.41862392926222713
YMR266W	-1	-/-	-182.33541917800903	-32016.0615735054	22	0.013020833333333334	0.9090909090909091	0.4189002486874827
YPL144W	-1	-/0	-182.34664058685303	-33214.709389686584	22	0.013012361743656473	0.9090909090909091	0.41917656811273835
YDR383C	0	0/-	-182.3614820241928	-54280.45425438881	88	0.013012361743656473	0.9090909090909091	0.41917656811273835
YDR483W	-1	-/-	-182.3683762550354	-31984.3734292984	22	0.013003901170351105	0.9090909090909091	0.4194528875379939
YDR147W	-1	-/-	-182.36887502670288	-32802.47518968582	22	0.01299545159194282	0.9090909090909091	0.4197292069632495
YML114C	-1	-/-	-182.36960649490356	-33775.64208936691	22	0.012987012987012988	0.9090909090909091	0.42000552638850513
YPL096W	-1	-/-	-182.3756914138794	-33851.16246318817	22	0.012978585334198572	0.9090909090909091	0.4202818458137607
YER038C	-1	-/-	-182.3829951286316	-33641.844841480255	22	0.01297016861219196	0.9090909090909091	0.4205581652390163
YPR086W	-1	-/-	-182.38700103759766	-33078.69300699234	22	0.012961762799740765	0.9090909090909091	0.4208344846642719
YLR430W	-1	-/-	-182.408456325531	-33280.24672412872	22	0.012953367875647668	0.9090909090909091	0.4211108040895275
YBR073W	-1	-/-	-182.41531991958618	-34451.55836772919	22	0.012944983818770227	0.9090909090909091	0.4213871235147831
YJL050W	-1	-/-	-182.4257550239563	-35089.288583278656	22	0.0129366106080207	0.9090909090909091	0.42166344294003866
YDL040C	-1	-/-	-182.43196725845337	-32675.04063653946	22	0.012928248222365869	0.9090909090909091	0.4219397623652943
YNL020C	-1	-/-	-182.4344892501831	-32738.126265525818	22	0.012919896640826873	0.9090909090909091	0.42221608179054987
YAR018C	-1	-/-	-182.4442014694214	-33229.91658067703	22	0.012911555842479019	0.9090909090909091	0.42249240121580545
YOR047C	-1	-/-	-182.4560031890869	-33557.17074632645	22	0.012903225806451613	0.9090909090909091	0.4227687206410611
YLR045C	-1	-/-	-182.45971727371216	-33963.5182929039	22	0.012894906511927788	0.9090909090909091	0.42304504006631666
YNL180C	0	0/-	-182.46352088451385	-56081.70065331459	88	0.012894906511927788	0.9090909090909091	0.42304504006631666
YGR227W	-1	-/-	-182.46997737884521	-31381.913486003876	22	0.01288659793814433	0.9090909090909091	0.42332135949157224
YOL108C	-1	-/-	-182.49364280700684	-34283.070757865906	22	0.0128783000643915	0.9090909090909091	0.42359767891682787
YHR066W	-1	-/-	-182.494469165802	-35786.33047437668	22	0.01287001287001287	0.9090909090909091	0.42387399834208345
YNR051C	0	0/-	-182.51733028888702	-55278.796077251434	88	0.01287001287001287	0.9090909090909091	0.42387399834208345
YDR082W	-1	-/-	-182.5267424583435	-34135.31359100342	22	0.012861736334405145	0.9090909090909091	0.424150317767339
YHR141C	0	0/-	-182.53491640090942	-54968.15536534786	88	0.012861736334405145	0.9090909090909091	0.424150317767339
YER167W	-1	-/-	-182.5353422164917	-32714.38019132614	22	0.012853470437017995	0.9090909090909091	0.42442663719259466
YPL097W	-1	-/-	-182.53661346435547	-32994.10695648193	22	0.012845215157353885	0.9090909090909091	0.42470295661785024
YGL095C	-1	-/-	-182.53792190551758	-34800.16641807556	22	0.012836970474967908	0.9090909090909091	0.4249792760431058
YPL145C	-1	-/-	-182.5760154724121	-32296.396052837372	22	0.012828736369467608	0.9090909090909091	0.42525559546836145
YKL101W	-1	-/-	-182.57688426971436	-32464.164236545563	22	0.01282051282051282	0.9090909090909091	0.425531914893617
YDL127W	0	0/-	-182.58085179328918	-54437.761783242226	88	0.01282051282051282	0.9090909090909091	0.425531914893617
YDL213C	-1	-/-	-182.61207723617554	-34829.043367385864	22	0.012812299807815503	0.9090909090909091	0.4258082343188726
YDR389W	-1	-/-	-182.6171841621399	-32463.036516189575	22	0.012804097311139564	0.9090909090909091	0.42608455374412824
YER086W	0	0/0	-182.64429223537445	-55277.8602244854	88	0.012804097311139564	0.9090909090909091	0.42608455374412824
YLR289W	0	0/0	-182.64561212062836	-55535.01320147514	88	0.012804097311139564	0.9090909090909091	0.42608455374412824
YEL034W	-1	-/-	-182.6640739440918	-34324.345750808716	22	0.012795905310300703	0.9090909090909091	0.4263608731693838
YMR146C	-1	-/-	-182.66463994979858	-34426.81729888916	22	0.01278772378516624	0.9090909090909091	0.4266371925946394
YDR501W	-1	-/0	-182.69020700454712	-33697.60813856125	22	0.012779552715654952	0.9090909090909091	0.426913512019895
YBR079C	-1	-/-	-182.69686126708984	-34169.16238451004	22	0.01277139208173691	0.9090909090909091	0.4271898314451506
YNL309W	-1	-/-	-182.70795154571533	-32961.16591310501	22	0.012763241863433313	0.9090909090909091	0.4274661508704062
YOR222W	0	0/-	-182.73814976215363	-54888.37284076214	88	0.012763241863433313	0.9090909090909091	0.4274661508704062
YOR057W	-1	-/0	-182.74342346191406	-34486.172657966614	22	0.012755102040816327	0.9090909090909091	0.42774247029566176
YDR315C	0	0/-	-182.7666780948639	-53723.60066998005	88	0.012755102040816327	0.9090909090909091	0.42774247029566176
YLR079W	-1	-/-	-182.7695894241333	-34124.430369377136	22	0.012746972594008922	0.9090909090909091	0.4280187897209174
YOR337W	0	0/-	-182.77334642410278	-54605.42242157459	88	0.012746972594008922	0.9090909090909091	0.4280187897209174
YHR059W	-1	-/-	-182.79274225234985	-33895.40704011917	22	0.012738853503184714	0.9090909090909091	0.42829510914617297
YDL101C	-1	-/-	-182.7930088043213	-33379.005424022675	22	0.012730744748567792	0.9090909090909091	0.42857142857142855
YDR212W	-1	-/-	-182.79367017745972	-33526.87098789215	22	0.01272264631043257	0.9090909090909091	0.4288477479966842
YHR153C	0	0/-	-182.8102285861969	-54268.374686956406	88	0.01272264631043257	0.9090909090909091	0.4288477479966842
YDR379W	-1	-/-	-182.83283185958862	-31825.942725658417	22	0.012714558169103624	0.9090909090909091	0.42912406742193976
YER074W-A	-1	-/-	-182.88016748428345	-31199.66479921341	22	0.012706480304955527	0.9090909090909091	0.42940038684719534
YMR066W	0	0/-	-182.89025831222534	-54745.56120598316	88	0.012706480304955527	0.9090909090909091	0.42940038684719534
YNL255C	0	0/-	-182.8960348367691	-57885.722101569176	88	0.012706480304955527	0.9090909090909091	0.42940038684719534
YOR129C	-1	-/-	-182.9041018486023	-33551.57412433624	22	0.012698412698412698	0.9090909090909091	0.42967670627245097
YDL145C	-1	-/-	-182.90414953231812	-33157.34073591232	22	0.012690355329949238	0.9090909090909091	0.42995302569770655
YCR019W	0	0/0	-182.90745413303375	-55114.62169635296	88	0.012690355329949238	0.9090909090909091	0.42995302569770655
YMR089C	-1	-/-	-182.93240976333618	-33784.60046339035	22	0.012682308180088777	0.9090909090909091	0.4302293451229621
YLR431C	-1	-/-	-182.94618558883667	-33079.3549246788	22	0.012674271229404309	0.9090909090909091	0.43050566454821776
YBL040C	-1	-/-	-182.9577374458313	-33458.68813800812	22	0.01266624445851805	0.9090909090909091	0.43078198397347334
YPL193W	-1	-/-	-182.9796266555786	-33471.09376192093	22	0.012658227848101266	0.9090909090909091	0.4310583033987289
YDR205W	-1	-/-	-182.9796748161316	-32226.318007946014	22	0.01265022137887413	0.9090909090909091	0.43133462282398455
YDL133C-A	0	0/-	-182.9802942276001	-53323.30799126625	88	0.01265022137887413	0.9090909090909091	0.43133462282398455
YMR287C	-1	-/-	-182.9909029006958	-32287.313511371613	22	0.012642225031605562	0.9090909090909091	0.4316109422492401
YNL224C	0	0/-	-183.0089874267578	-54449.47863328457	88	0.012642225031605562	0.9090909090909091	0.4316109422492401
YGR270W	-1	-/-	-183.012677192688	-33185.63477039337	22	0.012634238787113077	0.9090909090909091	0.4318872616744957
YKR008W	-1	-/-	-183.05216932296753	-32133.835602760315	22	0.012626262626262626	0.9090909090909091	0.43216358109975134
YDR515W	-1	-/-	-183.07400798797607	-33237.85533332825	22	0.012618296529968454	0.9090909090909091	0.4324399005250069
YPR069C	0	0/-	-183.0742758512497	-57777.80197060108	88	0.012618296529968454	0.9090909090909091	0.4324399005250069
YIL169C	0	0/-	-183.08226025104523	-55092.01149439812	88	0.012618296529968454	0.9090909090909091	0.4324399005250069
YEL016C	-1	-/-	-183.09650564193726	-31878.48695755005	22	0.012610340479192938	0.9090909090909091	0.4327162199502625
YBR160W	-1	-/-	-183.10031652450562	-34376.43282175064	22	0.01260239445494644	0.9090909090909091	0.4329925393755181
YOR334W	-1	-/-	-183.1009602546692	-31757.27176094055	22	0.012594458438287154	0.9090909090909091	0.4332688588007737
YKL191W	-1	-/-	-183.10269260406494	-34169.52902984619	22	0.012586532410320957	0.9090909090909091	0.4335451782260293
YIL078W	0	0/-	-183.1102192401886	-57216.930681705475	88	0.012586532410320957	0.9090909090909091	0.4335451782260293
YBL019W	-1	-/-	-183.12228631973267	-32596.103142738342	22	0.012578616352201259	0.9090909090909091	0.43382149765128486
YDR135C	-1	-/-	-183.12404584884644	-32783.43241405487	22	0.01257071024512885	0.9090909090909091	0.4340978170765405
YJR040W	-1	-/-	-183.134934425354	-31912.02946996689	22	0.01256281407035176	0.9090909090909091	0.43437413650179607
YHR090C	-1	-/-	-183.15433931350708	-33251.457844257355	22	0.012554927809165096	0.9090909090909091	0.43465045592705165
YJL178C	-1	-/-	-183.16901922225952	-32901.76051616669	22	0.012547051442910916	0.9090909090909091	0.4349267753523073
YLR130C	-1	-/-	-183.20468378067017	-33515.5784869194	22	0.012539184952978056	0.9090909090909091	0.43520309477756286
YIL093C	0	0/-	-183.2237470149994	-55388.14111852646	88	0.012539184952978056	0.9090909090909091	0.43520309477756286
YOR008C	-1	-/-	-183.2317419052124	-32693.6541724205	22	0.012531328320802004	0.9090909090909091	0.43547941420281844
YFR051C	-1	-/-	-183.25023317337036	-32815.9327583313	22	0.012523481527864746	0.9090909090909091	0.43575573362807407
YNL070W	-1	-/-	-183.25972414016724	-32912.401950359344	22	0.012515644555694618	0.9090909090909091	0.43603205305332965
YDL161W	-1	-/-	-183.27041101455688	-34445.53514003754	22	0.012507817385866166	0.9090909090909091	0.4363083724785852
YJL184W	-1	-/-	-183.2817931175232	-32712.965640068054	22	0.0125	0.9090909090909091	0.43658469190384086
YFR027W	-1	-/-	-183.28815269470215	-32872.31839752197	22	0.012492192379762648	0.9090909090909091	0.43686101132909644
YPL085W	-1	-/-	-183.29298210144043	-32566.047712802887	22	0.012484394506866416	0.9090909090909091	0.437137330754352
YHR169W	-1	-/-	-183.2944097518921	-34976.584466934204	22	0.012476606363069246	0.9090909090909091	0.43741365017960765
YLR188W	0	0/-	-183.30345487594604	-54904.021325826645	88	0.012476606363069246	0.9090909090909091	0.43741365017960765
YKL208W	-1	-/-	-183.30615186691284	-33219.22369766235	22	0.012468827930174564	0.9090909090909091	0.4376899696048632
YML035C	0	0/-	-183.3248015642166	-54758.47824156284	88	0.012468827930174564	0.9090909090909091	0.4376899696048632
YLR306W	0	0/-	-183.33215284347534	-53479.17338347435	88	0.012468827930174564	0.9090909090909091	0.4376899696048632
YER111C	-1	-/-	-183.3475856781006	-32704.217176437378	22	0.012461059190031152	0.9090909090909091	0.4379662890301188
YJR058C	0	0/-	-183.35888600349426	-53371.28963756561	88	0.012461059190031152	0.9090909090909091	0.4379662890301188
YMR179W	-1	-/-	-183.36237573623657	-33876.790974617004	22	0.012453300124533	0.9090909090909091	0.43824260845537444
YHL004W	0	0/-	-183.3687629699707	-55951.39526128769	88	0.012453300124533	0.9090909090909091	0.43824260845537444
YLR186W	-1	-/-	-183.3752031326294	-34958.580085754395	22	0.012445550715619166	0.9090909090909091	0.43851892788063
YOR193W	-1	-/-	-183.38242959976196	-33801.71925163269	22	0.012437810945273632	0.9090909090909091	0.4387952473058856
YLL038C	-1	-/-	-183.38995742797852	-32345.101222991943	22	0.012430080795525171	0.9090909090909091	0.43907156673114117
YBR154C	-1	-/-	-183.3962779045105	-35499.72818899155	22	0.012422360248447204	0.9090909090909091	0.4393478861563968
YHR158C	-1	-/-	-183.4009461402893	-32087.45579147339	22	0.012414649286157667	0.9090909090909091	0.4396242055816524
YOL090W	-1	-/-	-183.401349067688	-33151.73220062256	22	0.01240694789081886	0.9090909090909091	0.43990052500690796
YCR033W	-1	-/-	-183.41165161132812	-32754.943992614746	22	0.012399256044637322	0.9090909090909091	0.4401768444321636
YPL283C	-1	-/-	-183.4492473602295	-32001.978641033173	22	0.012391573729863693	0.9090909090909091	0.44045316385741917
YOR206W	-1	-/-	-183.45175695419312	-36279.76693344116	22	0.01238390092879257	0.9090909090909091	0.44072948328267475
YMR109W	-1	-/-	-183.48012924194336	-33233.302030563354	22	0.012376237623762377	0.9090909090909091	0.4410058027079304
YBR181C	0	0/-	-183.4907613992691	-56587.93848514557	88	0.012376237623762377	0.9090909090909091	0.4410058027079304
YER090W	0	0/0	-183.4989719390869	-54650.21079838276	88	0.012376237623762377	0.9090909090909091	0.4410058027079304
YER125W	-1	-/-	-183.50777101516724	-32771.935567855835	22	0.012368583797155226	0.9090909090909091	0.44128212213318596
YDL244W	-1	-/-	-183.53826570510864	-33246.190049648285	22	0.012360939431396786	0.9090909090909091	0.44155844155844154
YNL250W	-1	-/-	-183.54876375198364	-34573.96119880676	22	0.012353304508956145	0.9090909090909091	0.4418347609836972
YLL008W	-1	-/-	-183.5710253715515	-36571.469425201416	22	0.012345679012345678	0.9090909090909091	0.44211108040895275
YGL017W	-1	-/-	-183.572114944458	-33448.82419204712	22	0.012338062924120914	0.9090909090909091	0.44238739983420833
YPL061W	-1	-/-	-183.5826859474182	-35622.551550388336	22	0.012330456226880395	0.9090909090909091	0.44266371925946396
YHR012W	-1	-/-	-183.60121250152588	-33437.94517707825	22	0.012322858903265557	0.9090909090909091	0.44294003868471954
YBR229C	0	0/-	-183.60459303855896	-55061.4283298254	88	0.012322858903265557	0.9090909090909091	0.44294003868471954
YLL002W	-1	-/-	-183.61654949188232	-33428.328730106354	22	0.012315270935960592	0.9090909090909091	0.4432163581099751
YBR233W-A	-1	-/-	-183.63622951507568	-30782.785101413727	22	0.012307692307692308	0.9090909090909091	0.44349267753523075
YFL027C	0	0/-	-183.6432181596756	-56385.663078546524	88	0.012307692307692308	0.9090909090909091	0.44349267753523075
YKR101W	-1	-/-	-183.65468215942383	-33074.164850234985	22	0.012300123001230012	0.9090909090909091	0.44376899696048633
YNL259C	-1	-/-	-183.66653060913086	-32500.522845745087	22	0.012292562999385371	0.9090909090909091	0.4440453163857419
YHR006W	-1	-/-	-183.69713163375854	-33698.880162239075	22	0.012285012285012284	0.9090909090909091	0.44432163581099754
[truncated: 3,961 more rows]
