# Supplementary material for: Revisiting co-expression-based automated function prediction in yeast with neural networks and updated Gene Ontology annotations
Source: PLoS One. 2026 Apr 16;21(4):e0322689. doi: 10.1371/journal.pone.0322689 (PMC13086303; doi:10.1371/journal.pone.0322689)
Supplement: S1 File — A zip file of tables in csv format containing individual genes ranked by their predicted involvement in each predicted GO term. These predictions were made by Model 1 as described in Table A of S1 Text. (ZIP) [file pone.0322689.s002.zip › GO0008380_SingleGeneRanking.csv]

Gene	Label	Annos	Score	Background Score	Num pos pairs	Precision	Recall	False Positive Rate
YMR059W	1	+/+	-304.6976115182042	-18146.2009955924	120	1.0	0.008264462809917356	0.0
YDR288W	-1	-/-	-309.3125583976507	-15397.075670173392	121	0.5	0.008264462809917356	0.0002840909090909091
YEL018W	-1	-/-	-329.4419066682458	-17852.278152406216	121	0.3333333333333333	0.008264462809917356	0.0005681818181818182
YML107C	-1	-/-	-332.9234848842025	-17123.93177160714	121	0.25	0.008264462809917356	0.0008522727272727272
YDR308C	-1	-/-	-341.4210705906153	-18035.856707502156	121	0.2	0.008264462809917356	0.0011363636363636363
YMR112C	-1	-/-	-348.7815356105566	-18320.84793857485	121	0.16666666666666666	0.008264462809917356	0.0014204545454545455
YDR473C	1	+/+	-352.42012256383896	-17009.507677972317	120	0.2857142857142857	0.01652892561983471	0.0014204545454545455
YNR011C	1	+/+	-359.462298348546	-17564.62536513619	120	0.375	0.024793388429752067	0.0014204545454545455
YGL061C	-1	-/-	-360.79934743978083	-18734.973285812885	121	0.3333333333333333	0.024793388429752067	0.0017045454545454545
YBR258C	-1	-/-	-362.87478528916836	-16974.49051849544	121	0.3	0.024793388429752067	0.0019886363636363634
YIL061C	1	+/+	-365.40318793058395	-17079.883380293846	120	0.36363636363636365	0.03305785123966942	0.0019886363636363634
YLR323C	0	0/+	-366.3650208171457	-30393.000680987723	484	0.36363636363636365	0.03305785123966942	0.0019886363636363634
YDR121W	-1	-/-	-369.2207677215338	-17764.637013576925	121	0.3333333333333333	0.03305785123966942	0.0022727272727272726
YLR275W	1	+/+	-369.97842498868704	-19418.075004391372	120	0.38461538461538464	0.04132231404958678	0.0022727272727272726
YOR274W	-1	-/-	-370.3499865978956	-17865.37995247543	121	0.35714285714285715	0.04132231404958678	0.002556818181818182
YLR145W	-1	-/-	-371.83043107390404	-18261.040067091584	121	0.3333333333333333	0.04132231404958678	0.002840909090909091
YKL012W	1	+/+	-372.2554658651352	-17853.88777078688	120	0.375	0.049586776859504134	0.002840909090909091
YLR016C	1	+/+	-373.59385266155005	-18075.856736704707	120	0.4117647058823529	0.05785123966942149	0.002840909090909091
YDR416W	1	+/+	-376.6109254807234	-17359.114489004016	120	0.4444444444444444	0.06611570247933884	0.002840909090909091
YGR134W	-1	-/-	-384.0513602644205	-18189.740537744015	121	0.42105263157894735	0.06611570247933884	0.003125
YIR005W	1	+/+	-386.4976307153702	-17212.483472824097	120	0.45	0.0743801652892562	0.003125
YNL282W	-1	-/-	-388.639691516757	-19640.505422234535	121	0.42857142857142855	0.0743801652892562	0.003409090909090909
YJR089W	-1	-/-	-390.2672942131758	-18134.647317007184	121	0.4090909090909091	0.0743801652892562	0.003693181818181818
YPL047W	-1	-/-	-390.8706965968013	-17927.810137845576	121	0.391304347826087	0.0743801652892562	0.003977272727272727
YNR003C	-1	-/-	-391.04270178079605	-20086.955562882125	121	0.375	0.0743801652892562	0.004261363636363636
YPL157W	-1	-/-	-391.4526726305485	-19622.3569547534	121	0.36	0.0743801652892562	0.004545454545454545
YBL006C	-1	-/-	-393.3392601907253	-18117.658704279922	121	0.34615384615384615	0.0743801652892562	0.004829545454545454
YGL018C	-1	-/-	-393.3712304905057	-18047.967924445868	121	0.3333333333333333	0.0743801652892562	0.005113636363636364
YNL133C	-1	-/-	-393.780151873827	-20060.19640228711	121	0.32142857142857145	0.0743801652892562	0.005397727272727273
YKR086W	1	+/+	-394.51069985330105	-18199.453587688506	120	0.3448275862068966	0.08264462809917356	0.005397727272727273
YDR482C	0	0/+	-394.6342285294086	-31094.231432004366	484	0.3448275862068966	0.08264462809917356	0.005397727272727273
YMR167W	-1	-/-	-395.773953191936	-17471.9780320134	121	0.3333333333333333	0.08264462809917356	0.005681818181818182
YMR138W	-1	-/-	-396.5804023742676	-17614.072389692068	121	0.3225806451612903	0.08264462809917356	0.005965909090909091
YJL203W	1	+/+	-396.608726978302	-18878.705923959613	120	0.34375	0.09090909090909091	0.005965909090909091
YNL164C	-1	-/-	-397.84410385787487	-20828.211251325905	121	0.3333333333333333	0.09090909090909091	0.00625
YHR118C	-1	-/-	-399.4295426979661	-18607.17228643596	121	0.3235294117647059	0.09090909090909091	0.006534090909090909
YML011C	-1	-/-	-399.5577431768179	-18827.76390594244	121	0.3142857142857143	0.09090909090909091	0.006818181818181818
YBR254C	-1	-/-	-399.6250662058592	-18365.450531581417	121	0.3055555555555556	0.09090909090909091	0.007102272727272727
YML099C	-1	-/-	-399.9726073741913	-17164.921380728483	121	0.2972972972972973	0.09090909090909091	0.007386363636363636
YDR361C	-1	-/-	-400.02233190089464	-20859.11681870371	121	0.2894736842105263	0.09090909090909091	0.007670454545454545
YNL032W	-1	-/-	-401.5981646180153	-17943.09319574386	121	0.28205128205128205	0.09090909090909091	0.007954545454545454
YML005W	-1	-/-	-401.6694141626358	-17741.182954842225	121	0.275	0.09090909090909091	0.008238636363636363
YAL047C	-1	-/-	-403.70897138118744	-16855.59583723545	121	0.2682926829268293	0.09090909090909091	0.008522727272727272
YOR064C	-1	-/-	-404.54094952717423	-19800.69614206627	121	0.2619047619047619	0.09090909090909091	0.008806818181818181
YBR257W	-1	-/-	-405.63051707297564	-21150.123692227527	121	0.2558139534883721	0.09090909090909091	0.00909090909090909
YIL150C	-1	-/-	-406.6209146678448	-16955.429116487503	121	0.25	0.09090909090909091	0.009375
YFL017W-A	1	+/+	-408.4216436743736	-18627.942996412516	120	0.26666666666666666	0.09917355371900827	0.009375
YER022W	-1	-/-	-408.430247426033	-17603.91136366129	121	0.2608695652173913	0.09917355371900827	0.009659090909090909
YJR055W	-1	-/-	-408.85590866208076	-18403.97614198923	121	0.2553191489361702	0.09917355371900827	0.009943181818181818
YMR240C	1	+/+	-409.7825793623924	-18828.45040077716	120	0.2708333333333333	0.10743801652892562	0.009943181818181818
YCL016C	-1	-/-	-410.1877941787243	-18947.693984538317	121	0.2653061224489796	0.10743801652892562	0.010227272727272727
YKR022C	1	+/+	-410.2696739435196	-17124.627887025476	120	0.28	0.11570247933884298	0.010227272727272727
YOL125W	-1	-/-	-410.3146726042032	-19516.979976549745	121	0.27450980392156865	0.11570247933884298	0.010511363636363636
YMR126C	0	0/0	-410.8758914452046	-30935.729586077854	484	0.27450980392156865	0.11570247933884298	0.010511363636363636
YOR211C	-1	-/-	-411.40234047174454	-17141.516273587942	121	0.2692307692307692	0.11570247933884298	0.010795454545454546
YGL246C	-1	-/-	-411.6361363232136	-21983.602634474635	121	0.2641509433962264	0.11570247933884298	0.011079545454545455
YBL025W	-1	-/-	-413.0726106762886	-17679.24121300876	121	0.25925925925925924	0.11570247933884298	0.011363636363636364
YDL030W	1	+/+	-413.1956369429827	-19047.98085141182	120	0.2727272727272727	0.12396694214876033	0.011363636363636364
YDR081C	-1	-/-	-413.19784212112427	-19278.10398444347	121	0.26785714285714285	0.12396694214876033	0.011647727272727273
YDR439W	-1	-/-	-413.29518872499466	-17754.46350634098	121	0.2631578947368421	0.12396694214876033	0.011931818181818182
YDR075W	-1	-/-	-414.4584005475044	-20014.461450994015	121	0.25862068965517243	0.12396694214876033	0.012215909090909092
YOR295W	-1	-/-	-414.668978869915	-18557.902734041214	121	0.2542372881355932	0.12396694214876033	0.0125
YCR014C	-1	-/-	-414.6849169060588	-17885.013667069376	121	0.25	0.12396694214876033	0.01278409090909091
YDR339C	-1	-/-	-414.77084189653397	-21959.021902501583	121	0.2459016393442623	0.12396694214876033	0.013068181818181817
YDR110W	-1	-/-	-415.8459326773882	-21904.918008461595	121	0.24193548387096775	0.12396694214876033	0.013352272727272727
YLR319C	-1	-/-	-416.3519256878644	-18350.54403332062	121	0.23809523809523808	0.12396694214876033	0.013636363636363636
YCR066W	-1	-/-	-416.3840257078409	-17510.993000254035	121	0.234375	0.12396694214876033	0.013920454545454545
YLR015W	-1	-/-	-416.88316209614277	-19495.386508710682	121	0.23076923076923078	0.12396694214876033	0.014204545454545454
YLR147C	1	+/+	-416.9103150963783	-18787.735315322876	120	0.24242424242424243	0.1322314049586777	0.014204545454545454
YGR057C	-1	-/-	-417.54047763347626	-18256.65324319899	121	0.23880597014925373	0.1322314049586777	0.014488636363636363
YDR167W	-1	-/-	-417.80013562738895	-18726.664843037724	121	0.23529411764705882	0.1322314049586777	0.014772727272727272
YLR033W	-1	-/-	-418.17891055345535	-19328.097676813602	121	0.2318840579710145	0.1322314049586777	0.015056818181818182
YDL005C	-1	-/-	-418.263822555542	-18792.432843118906	121	0.22857142857142856	0.1322314049586777	0.01534090909090909
YNL227C	-1	-/-	-418.88599210977554	-21065.897013753653	121	0.22535211267605634	0.1322314049586777	0.015625
YKR060W	-1	-/-	-419.35500356554985	-20620.854535073042	121	0.2222222222222222	0.1322314049586777	0.015909090909090907
YDR013W	-1	-/-	-419.7235299423337	-18972.221255995333	121	0.2191780821917808	0.1322314049586777	0.01619318181818182
YBR081C	-1	-/-	-419.75521755218506	-18167.209314346313	121	0.21621621621621623	0.1322314049586777	0.016477272727272726
YBR167C	-1	-/-	-420.9841320067644	-19567.168944194913	121	0.21333333333333335	0.1322314049586777	0.016761363636363637
YDR140W	-1	-/-	-421.25387724488974	-17638.86188788712	121	0.21052631578947367	0.1322314049586777	0.017045454545454544
YER161C	-1	-/-	-421.4204342365265	-18365.340068519115	121	0.2077922077922078	0.1322314049586777	0.017329545454545455
YBR253W	-1	-/-	-422.9057561624795	-18398.5943946708	121	0.20512820512820512	0.1322314049586777	0.017613636363636363
YGR095C	-1	-/-	-423.4940459728241	-20001.94629520178	121	0.20253164556962025	0.1322314049586777	0.017897727272727273
YJR135C	-1	-/-	-425.31819385290146	-17186.62980413437	121	0.2	0.1322314049586777	0.01818181818181818
YMR268C	1	+/+	-425.45789194107056	-19283.689781099558	120	0.20987654320987653	0.14049586776859505	0.01818181818181818
YOR258W	0	0/-	-425.88359112199396	-31182.330602225848	484	0.20987654320987653	0.14049586776859505	0.01818181818181818
YMR234W	-1	-/-	-426.52264416217804	-18648.224095582962	121	0.2073170731707317	0.14049586776859505	0.018465909090909092
YGR030C	-1	-/-	-427.60383903980255	-21217.412623614073	121	0.20481927710843373	0.14049586776859505	0.01875
YDR478W	-1	-/-	-427.72790737077594	-19705.641632627696	121	0.20238095238095238	0.14049586776859505	0.01903409090909091
YDR437W	-1	-/-	-429.2078356742859	-16197.850954592228	121	0.2	0.14049586776859505	0.019318181818181818
YOL054W	-1	-/-	-429.3344172537327	-18878.06749871373	121	0.19767441860465115	0.14049586776859505	0.01960227272727273
YPL117C	-1	-/-	-429.46689796447754	-19612.4422672987	121	0.19540229885057472	0.14049586776859505	0.019886363636363636
YHR191C	-1	-/-	-430.17183941602707	-18896.007882088423	121	0.19318181818181818	0.14049586776859505	0.020170454545454547
YKR063C	-1	-/-	-430.6135766506195	-19060.409526236355	121	0.19101123595505617	0.14049586776859505	0.020454545454545454
YDL001W	0	0/-	-430.91587198898196	-32186.971984241158	484	0.19101123595505617	0.14049586776859505	0.020454545454545454
YBR131W	-1	-/-	-431.31744462251663	-18116.925438165665	121	0.18888888888888888	0.14049586776859505	0.020738636363636365
YMR294W	0	0/-	-432.0216675363481	-30778.29120764509	484	0.18888888888888888	0.14049586776859505	0.020738636363636365
YLR263W	-1	-/-	-432.51951867341995	-19734.785897620022	121	0.18681318681318682	0.14049586776859505	0.021022727272727273
YKL055C	-1	-/-	-433.43324810266495	-17588.685887038708	121	0.18478260869565216	0.14049586776859505	0.02130681818181818
YPR070W	-1	-/-	-433.4513874873519	-18533.03759404272	121	0.1827956989247312	0.14049586776859505	0.02159090909090909
YDL043C	1	+/+	-433.4976476430893	-18332.796285688877	120	0.19148936170212766	0.1487603305785124	0.02159090909090909
YHR077C	-1	-/-	-433.7021440267563	-18500.306294322014	121	0.18947368421052632	0.1487603305785124	0.021875
YBL104C	0	0/-	-433.7261776905507	-31910.87294294685	484	0.18947368421052632	0.1487603305785124	0.021875
YER149C	-1	-/-	-433.9201696962118	-20349.208993718028	121	0.1875	0.1487603305785124	0.02215909090909091
YEL019C	-1	-/-	-433.9377007931471	-18187.332154214382	121	0.18556701030927836	0.1487603305785124	0.022443181818181817
YGR072W	-1	-/-	-434.24890024214983	-20819.63311649114	121	0.1836734693877551	0.1487603305785124	0.022727272727272728
YJL087C	1	+/+	-434.2632647752762	-19194.30296421051	120	0.1919191919191919	0.15702479338842976	0.022727272727272728
YKL095W	1	+/+	-434.98807644844055	-17651.406082987785	120	0.2	0.1652892561983471	0.022727272727272728
YGR275W	-1	-/-	-435.1902080774307	-18055.134917527437	121	0.19801980198019803	0.1652892561983471	0.023011363636363635
YDL165W	-1	-/-	-435.3675355911255	-19210.49334445782	121	0.19607843137254902	0.1652892561983471	0.023295454545454546
YNR024W	0	0/-	-435.51855121552944	-37060.90383297857	484	0.19607843137254902	0.1652892561983471	0.023295454545454546
YDR163W	1	+/+	-436.0910806953907	-18452.47570040822	120	0.20388349514563106	0.17355371900826447	0.023295454545454546
YJL179W	-1	-/-	-436.37995743751526	-20588.046400018036	121	0.20192307692307693	0.17355371900826447	0.023579545454545454
YJR067C	0	0/-	-437.45442514913157	-33899.54145894223	484	0.20192307692307693	0.17355371900826447	0.023579545454545454
YGL243W	-1	-/-	-438.61662571132183	-19390.95671866834	121	0.2	0.17355371900826447	0.023863636363636365
YLR288C	-1	-/-	-439.55094861984253	-19215.56454384327	121	0.19811320754716982	0.17355371900826447	0.024147727272727272
YPR025C	-1	-/-	-439.5708070397377	-19128.264860898256	121	0.19626168224299065	0.17355371900826447	0.024431818181818183
YOR154W	0	0/-	-439.70253310352564	-31774.369220849127	484	0.19626168224299065	0.17355371900826447	0.024431818181818183
YDR363W	-1	-/-	-439.7408562898636	-18311.779380366206	121	0.19444444444444445	0.17355371900826447	0.02471590909090909
YML103C	-1	-/-	-440.0996486097574	-19748.998338356614	121	0.1926605504587156	0.17355371900826447	0.025
YPR046W	-1	-/-	-440.2182756960392	-20423.825896412134	121	0.19090909090909092	0.17355371900826447	0.02528409090909091
YDR419W	-1	-/-	-440.6231393814087	-18818.16050566733	121	0.1891891891891892	0.17355371900826447	0.02556818181818182
YDL098C	1	+/+	-440.64178728312254	-18876.721447572112	120	0.19642857142857142	0.18181818181818182	0.02556818181818182
YMR283C	-1	-/-	-440.9383412450552	-19683.683306097984	121	0.19469026548672566	0.18181818181818182	0.025852272727272727
YMR233W	0	0/-	-441.1468097832985	-34581.32184239337	484	0.19469026548672566	0.18181818181818182	0.025852272727272727
YLR021W	0	0/-	-441.27086179330945	-33837.922479663044	484	0.19469026548672566	0.18181818181818182	0.025852272727272727
YNL254C	0	0/0	-441.35496359691024	-32620.16717995517	484	0.19469026548672566	0.18181818181818182	0.025852272727272727
YOR308C	1	+/+	-441.64503169059753	-17526.623616099358	120	0.20175438596491227	0.19008264462809918	0.025852272727272727
YPL151C	1	+/+	-442.0483372807503	-20526.194482646883	120	0.20869565217391303	0.19834710743801653	0.025852272727272727
YOR094W	-1	-/-	-442.19688153266907	-20440.934860631824	121	0.20689655172413793	0.19834710743801653	0.026136363636363635
YLR227C	0	0/-	-442.3343402184546	-31878.1391768232	484	0.20689655172413793	0.19834710743801653	0.026136363636363635
YJL058C	-1	-/-	-442.46566450595856	-19002.089007496834	121	0.20512820512820512	0.19834710743801653	0.026420454545454546
YJL024C	-1	-/-	-442.7311426997185	-19763.64964479208	121	0.2033898305084746	0.19834710743801653	0.026704545454545453
YGL044C	-1	-/-	-443.16191506385803	-17716.352389633656	121	0.20168067226890757	0.19834710743801653	0.026988636363636364
YDR240C	1	+/+	-443.49985682964325	-20354.68269586563	120	0.20833333333333334	0.2066115702479339	0.026988636363636364
YPR168W	-1	-/-	-443.5046460032463	-17320.349549770355	121	0.2066115702479339	0.2066115702479339	0.02727272727272727
YDR217C	-1	-/-	-443.645395219326	-18300.72482381761	121	0.20491803278688525	0.2066115702479339	0.027556818181818182
YNL201C	-1	-/-	-443.7144084572792	-19891.663159906864	121	0.2032520325203252	0.2066115702479339	0.02784090909090909
YGR006W	1	+/+	-444.121218547225	-18253.459996327758	120	0.20967741935483872	0.21487603305785125	0.02784090909090909
YGR003W	-1	-/-	-444.213096678257	-19126.392582952976	121	0.208	0.21487603305785125	0.028125
YMR127C	-1	-/-	-444.593997836113	-20465.469897150993	121	0.20634920634920634	0.21487603305785125	0.028409090909090908
YHL009C	-1	-/-	-444.6000306010246	-17930.42271450162	121	0.2047244094488189	0.21487603305785125	0.02869318181818182
YLR117C	1	+/+	-444.68876016139984	-18569.021799087524	120	0.2109375	0.2231404958677686	0.02869318181818182
YAL011W	-1	-/-	-444.8217577934265	-18332.399971961975	121	0.20930232558139536	0.2231404958677686	0.028977272727272727
YOL115W	-1	-/-	-444.94972813129425	-20401.758459359407	121	0.2076923076923077	0.2231404958677686	0.029261363636363637
YHR058C	-1	-/-	-444.98238871991634	-18640.962549492717	121	0.20610687022900764	0.2231404958677686	0.029545454545454545
YLR022C	-1	-/-	-445.05543756484985	-22627.646447777748	121	0.20454545454545456	0.2231404958677686	0.029829545454545456
YLR226W	-1	-/-	-445.52285569906235	-20869.938023909926	121	0.20300751879699247	0.2231404958677686	0.030113636363636363
YHR090C	-1	-/-	-445.6017850637436	-18698.604120373726	121	0.20149253731343283	0.2231404958677686	0.030397727272727274
YPL051W	-1	-/-	-445.83332002162933	-19408.946526050568	121	0.2	0.2231404958677686	0.03068181818181818
YMR091C	-1	-/-	-445.8447460234165	-19998.754341721535	121	0.19852941176470587	0.2231404958677686	0.030965909090909093
YOL135C	-1	-/-	-446.0788780450821	-19738.0072748065	121	0.19708029197080293	0.2231404958677686	0.03125
YLR200W	-1	-/-	-446.15234476327896	-20885.28180962801	121	0.1956521739130435	0.2231404958677686	0.03153409090909091
YPL254W	-1	-/-	-446.2314448952675	-21362.27575868368	121	0.19424460431654678	0.2231404958677686	0.031818181818181815
YDR291W	0	0/-	-446.57936356961727	-31524.02838105429	484	0.19424460431654678	0.2231404958677686	0.031818181818181815
YIL009C-A	-1	-/-	-447.09856264293194	-18246.926353141665	121	0.19285714285714287	0.2231404958677686	0.03210227272727273
YDR312W	-1	-/-	-447.105316221714	-22277.28525492549	121	0.19148936170212766	0.2231404958677686	0.03238636363636364
YCL029C	-1	-/-	-447.4000675082207	-18975.8585280478	121	0.19014084507042253	0.2231404958677686	0.032670454545454544
YGR129W	1	+/+	-447.66549879312515	-19435.08468155563	120	0.1958041958041958	0.23140495867768596	0.032670454545454544
YDR108W	-1	-/-	-447.74847531318665	-17471.93125164509	121	0.19444444444444445	0.23140495867768596	0.03295454545454545
YPL046C	-1	-/-	-447.83021891117096	-19945.276057586074	121	0.19310344827586207	0.23140495867768596	0.033238636363636366
YGR262C	-1	-/-	-447.926342099905	-19066.37261903286	121	0.1917808219178082	0.23140495867768596	0.033522727272727273
YDR311W	-1	-/-	-447.9267677664757	-19303.262240588665	121	0.19047619047619047	0.23140495867768596	0.03380681818181818
YDL036C	-1	-/-	-447.94864970445633	-19898.958276808262	121	0.1891891891891892	0.23140495867768596	0.03409090909090909
YGR195W	-1	-/-	-448.1593180298805	-22179.382482260466	121	0.18791946308724833	0.23140495867768596	0.034375
YDR472W	-1	-/-	-448.52708476781845	-19065.949888974428	121	0.18666666666666668	0.23140495867768596	0.03465909090909091
YDR198C	-1	-/-	-448.588652074337	-20503.886806100607	121	0.18543046357615894	0.23140495867768596	0.03494318181818182
YKR020W	-1	-/-	-448.66199415922165	-17635.62152391672	121	0.18421052631578946	0.23140495867768596	0.035227272727272725
YPR048W	0	0/-	-448.66670677252114	-34986.8401505081	484	0.18421052631578946	0.23140495867768596	0.035227272727272725
YPL138C	-1	-/-	-449.0554234981537	-18409.45971739292	121	0.1830065359477124	0.23140495867768596	0.03551136363636364
YDR004W	-1	-/-	-449.36038613319397	-18148.923494026065	121	0.18181818181818182	0.23140495867768596	0.03579545454545455
YMR153W	-1	-/-	-449.3904867172241	-19558.043570280075	121	0.18064516129032257	0.23140495867768596	0.036079545454545454
YPL193W	-1	-/-	-449.4754571914673	-19611.78026459366	121	0.1794871794871795	0.23140495867768596	0.03636363636363636
YOR179C	-1	-/-	-449.5337081551552	-19491.781411141157	121	0.17834394904458598	0.23140495867768596	0.03664772727272727
YDR364C	1	+/+	-449.55097019672394	-19148.190349817276	120	0.18354430379746836	0.2396694214876033	0.03664772727272727
YML105C	-1	-/-	-450.20729215443134	-20446.938638702035	121	0.18238993710691823	0.2396694214876033	0.036931818181818184
YGR179C	-1	-/-	-450.28846898674965	-19279.967684596777	121	0.18125	0.2396694214876033	0.03721590909090909
YML015C	-1	-/-	-450.5593851208687	-19555.580764740705	121	0.18012422360248448	0.2396694214876033	0.0375
YBL026W	1	+/+	-450.694128036499	-20341.799560070038	120	0.18518518518518517	0.24793388429752067	0.0375
YHR036W	-1	-/-	-450.73747086524963	-20078.826509654522	121	0.18404907975460122	0.24793388429752067	0.037784090909090906
YDL108W	-1	-/-	-450.74694269895554	-19332.932982474566	121	0.18292682926829268	0.24793388429752067	0.03806818181818182
YDL166C	-1	-/-	-450.9201280325651	-21393.646552607417	121	0.18181818181818182	0.24793388429752067	0.03835227272727273
YKL040C	-1	-/-	-451.3152538537979	-20749.809712536633	121	0.18072289156626506	0.24793388429752067	0.038636363636363635
YPL045W	-1	-/-	-451.31796166300774	-18982.495687887073	121	0.17964071856287425	0.24793388429752067	0.03892045454545454
YOR279C	-1	-/-	-452.13313065469265	-18375.29603997618	121	0.17857142857142858	0.24793388429752067	0.03920454545454546
YBL014C	-1	-/-	-452.1665947213769	-21332.266405411065	121	0.17751479289940827	0.24793388429752067	0.039488636363636365
YGL212W	-1	-/-	-452.29648065567017	-18428.12679234147	121	0.17647058823529413	0.24793388429752067	0.03977272727272727
YPL020C	-1	-/-	-452.3872332125902	-20155.84935413301	121	0.17543859649122806	0.24793388429752067	0.04005681818181818
YPR188C	-1	-/-	-452.7602952718735	-18952.239159733057	121	0.1744186046511628	0.24793388429752067	0.040340909090909094
YLR438C-A	1	+/+	-452.82088696956635	-18021.924308538437	120	0.1791907514450867	0.256198347107438	0.040340909090909094
YLL003W	-1	-/-	-453.0549084544182	-18691.672837674618	121	0.1781609195402299	0.256198347107438	0.040625
YEL003W	-1	-/-	-453.19407273456454	-20328.899266261607	121	0.17714285714285713	0.256198347107438	0.04090909090909091
YNL216W	-1	-/-	-453.52543902397156	-19619.727191895247	121	0.17613636363636365	0.256198347107438	0.041193181818181816
YCR092C	-1	-/-	-453.7391386628151	-19732.757308527827	121	0.1751412429378531	0.256198347107438	0.04147727272727273
YLR298C	1	+/+	-453.85035717487335	-18727.064225167036	120	0.1797752808988764	0.2644628099173554	0.04147727272727273
YGR075C	1	+/+	-453.8809051513672	-18148.551669627428	120	0.18435754189944134	0.2727272727272727	0.04147727272727273
YBR058C	-1	-/-	-454.20739328861237	-18315.647700428963	121	0.18333333333333332	0.2727272727272727	0.04176136363636364
YOL149W	-1	-/-	-454.28357207775116	-20014.660557627678	121	0.18232044198895028	0.2727272727272727	0.042045454545454546
YMR060C	-1	-/-	-454.4977277517319	-18538.354058742523	121	0.1813186813186813	0.2727272727272727	0.04232954545454545
YBR228W	-1	-/-	-454.71152997016907	-17673.782696008682	121	0.18032786885245902	0.2727272727272727	0.04261363636363636
YOR269W	-1	-/-	-454.9628680944443	-20024.149037480354	121	0.1793478260869565	0.2727272727272727	0.042897727272727275
YBL018C	-1	-/-	-455.24578201025724	-20352.891256563365	121	0.1783783783783784	0.2727272727272727	0.04318181818181818
YCR027C	-1	-/-	-455.4126800298691	-19403.547737434506	121	0.1774193548387097	0.2727272727272727	0.04346590909090909
YKL090W	0	0/-	-455.55359141528606	-31810.89601188898	484	0.1774193548387097	0.2727272727272727	0.04346590909090909
YGR120C	-1	-/-	-455.85508120059967	-20426.17073726654	121	0.17647058823529413	0.2727272727272727	0.04375
YPL129W	-1	-/-	-455.8884106874466	-19837.173234462738	121	0.17553191489361702	0.2727272727272727	0.04403409090909091
YPR017C	-1	-/-	-456.0377249121666	-20940.74367594719	121	0.1746031746031746	0.2727272727272727	0.04431818181818182
YMR132C	0	0/0	-456.21891718171537	-33493.377651462564	484	0.1746031746031746	0.2727272727272727	0.04431818181818182
YGL070C	-1	-/-	-456.23570573329926	-22174.662985131145	121	0.1736842105263158	0.2727272727272727	0.044602272727272727
YJR050W	1	+/+	-456.6571643948555	-20100.170115858316	120	0.17801047120418848	0.2809917355371901	0.044602272727272727
YDL006W	1	+/+	-456.7515849173069	-19646.876135230064	120	0.18229166666666666	0.2892561983471074	0.044602272727272727
YPR152C	0	0/+	-456.82987617887557	-30490.564369590953	484	0.18229166666666666	0.2892561983471074	0.044602272727272727
YDL002C	-1	-/-	-456.85513311624527	-19739.08334350586	121	0.18134715025906736	0.2892561983471074	0.044886363636363634
YPR162C	-1	-/-	-457.4379985332489	-17813.671405792236	121	0.18041237113402062	0.2892561983471074	0.04517045454545455
YNR010W	-1	-/-	-457.50495977699757	-18317.721224993467	121	0.1794871794871795	0.2892561983471074	0.045454545454545456
YGR091W	1	+/+	-457.8745062947273	-19714.957804888487	120	0.1836734693877551	0.2975206611570248	0.045454545454545456
YKL173W	1	+/+	-458.08649784326553	-19644.67908847332	120	0.18781725888324874	0.30578512396694213	0.045454545454545456
YOR205C	0	0/-	-458.3534205108881	-33388.30180193484	484	0.18781725888324874	0.30578512396694213	0.045454545454545456
YGR169C	-1	-/-	-458.50105714797974	-19821.407797515392	121	0.18686868686868688	0.30578512396694213	0.04573863636363636
YDR460W	-1	-/-	-458.5878061056137	-18182.87365989387	121	0.18592964824120603	0.30578512396694213	0.04602272727272727
YLR007W	-1	-/-	-458.7936178445816	-18787.573826789856	121	0.185	0.30578512396694213	0.046306818181818185
YGL086W	-1	-/-	-458.82542729377747	-19278.412021815777	121	0.18407960199004975	0.30578512396694213	0.04659090909090909
YAL033W	-1	-/-	-459.232165530324	-22016.81429630518	121	0.18316831683168316	0.30578512396694213	0.046875
YNL107W	-1	-/-	-459.55270421504974	-20202.270254135132	121	0.18226600985221675	0.30578512396694213	0.04715909090909091
YJR097W	-1	-/-	-459.8270374536514	-22285.631118923426	121	0.18137254901960784	0.30578512396694213	0.047443181818181815
YLR182W	-1	-/-	-459.91832406818867	-18711.266108110547	121	0.18048780487804877	0.30578512396694213	0.04772727272727273
YDR045C	-1	-/-	-459.9901919811964	-23381.780548155308	121	0.1796116504854369	0.30578512396694213	0.04801136363636364
YDR227W	-1	-/-	-460.1588012576103	-18976.12927544117	121	0.178743961352657	0.30578512396694213	0.048295454545454544
YKL166C	-1	-/-	-460.71149289608	-21468.02030146122	121	0.1778846153846154	0.30578512396694213	0.04857954545454545
YDL044C	-1	-/-	-461.9782952070236	-19619.54495227337	121	0.17703349282296652	0.30578512396694213	0.048863636363636366
YBR215W	-1	-/-	-462.47727513313293	-19436.44869697094	121	0.1761904761904762	0.30578512396694213	0.049147727272727273
YFR038W	0	0/-	-462.7330583371222	-34909.80049438588	484	0.1761904761904762	0.30578512396694213	0.049147727272727273
YDL111C	-1	-/-	-462.78962990641594	-22394.185429632664	121	0.17535545023696683	0.30578512396694213	0.04943181818181818
YHL014C	0	0/0	-462.836326751858	-31666.896158140153	484	0.17535545023696683	0.30578512396694213	0.04943181818181818
YBR188C	1	+/+	-463.2122811675072	-20003.410800736398	120	0.1792452830188679	0.3140495867768595	0.04943181818181818
YDR260C	-1	-/-	-463.3626662492752	-18780.50756458193	121	0.1784037558685446	0.3140495867768595	0.04971590909090909
YPR161C	-1	-/-	-463.7139189839363	-20155.294349253178	121	0.17757009345794392	0.3140495867768595	0.05
YDL105W	-1	-/-	-463.83414459228516	-16520.51903063059	121	0.17674418604651163	0.3140495867768595	0.05028409090909091
YLR306W	0	0/-	-463.854530736804	-30190.475022263825	484	0.17674418604651163	0.3140495867768595	0.05028409090909091
YBR217W	-1	-/-	-464.1399482488632	-18292.08905494213	121	0.17592592592592593	0.3140495867768595	0.05056818181818182
YDR527W	-1	-/-	-464.4135588556528	-21891.22011451423	121	0.17511520737327188	0.3140495867768595	0.050852272727272725
YJL208C	-1	-/-	-464.64265048503876	-20881.468469023705	121	0.1743119266055046	0.3140495867768595	0.05113636363636364
YER173W	-1	-/-	-465.34586226940155	-18229.89752024412	121	0.1735159817351598	0.3140495867768595	0.05142045454545455
YOR075W	-1	-/-	-465.4398208037019	-20802.909168995917	121	0.17272727272727273	0.3140495867768595	0.051704545454545454
YLR316C	-1	-/-	-465.48809415102005	-21209.71432119608	121	0.17194570135746606	0.3140495867768595	0.05198863636363636
YER109C	-1	-/-	-465.49689269065857	-18062.832471452653	121	0.17117117117117117	0.3140495867768595	0.05227272727272727
YDR243C	1	+/+	-465.6238888800144	-18261.25939193368	120	0.17488789237668162	0.32231404958677684	0.05227272727272727
YML098W	-1	-/-	-465.7617978453636	-19099.24142253399	121	0.17410714285714285	0.32231404958677684	0.052556818181818184
YIR023W	-1	-/-	-465.8551483154297	-18819.86651790142	121	0.17333333333333334	0.32231404958677684	0.05284090909090909
YDL074C	-1	-/-	-466.04073691368103	-20742.658126741648	121	0.17256637168141592	0.32231404958677684	0.053125
YBR200W	-1	-/-	-466.08150708675385	-19268.227000296116	121	0.17180616740088106	0.32231404958677684	0.053409090909090906
YPL122C	-1	-/-	-466.1329730004072	-21304.04948757589	121	0.17105263157894737	0.32231404958677684	0.05369318181818182
YHR129C	-1	-/-	-466.1465301513672	-21066.499009013176	121	0.1703056768558952	0.32231404958677684	0.05397727272727273
YNL076W	0	0/-	-466.50526583753526	-32214.72481403919	484	0.1703056768558952	0.32231404958677684	0.05397727272727273
YMR172W	-1	-/-	-466.56034015119076	-19265.164630308747	121	0.16956521739130434	0.32231404958677684	0.054261363636363635
YKR036C	-1	-/-	-466.79245865345	-19887.161341190338	121	0.16883116883116883	0.32231404958677684	0.05454545454545454
YFL046W	0	0/-	-466.79273705370724	-32905.5521389693	484	0.16883116883116883	0.32231404958677684	0.05454545454545454
YDR152W	0	0/-	-467.1197029314935	-37442.7070621578	484	0.16883116883116883	0.32231404958677684	0.05454545454545454
YEL029C	-1	-/-	-467.2752528190613	-20989.40408396721	121	0.16810344827586207	0.32231404958677684	0.05482954545454546
YOR244W	-1	-/-	-467.55736027657986	-20357.98440389335	121	0.16738197424892703	0.32231404958677684	0.055113636363636365
YGR274C	-1	-/-	-467.79671120643616	-18702.021815538406	121	0.16666666666666666	0.32231404958677684	0.05539772727272727
YLR215C	-1	-/-	-467.82977116853	-21606.120619423687	121	0.16595744680851063	0.32231404958677684	0.05568181818181818
YIL008W	-1	-/-	-467.9855198264122	-21982.433830022812	121	0.1652542372881356	0.32231404958677684	0.055965909090909094
YPL055C	-1	-/-	-468.0853973031044	-20100.67234790325	121	0.16455696202531644	0.32231404958677684	0.05625
YDR280W	-1	-/-	-468.32056963443756	-22728.024718284607	121	0.1638655462184874	0.32231404958677684	0.05653409090909091
YDR351W	0	0/-	-468.5919480621815	-31252.07368864119	484	0.1638655462184874	0.32231404958677684	0.05653409090909091
YNL021W	-1	-/-	-468.61698496341705	-19367.43930786848	121	0.16317991631799164	0.32231404958677684	0.056818181818181816
YBR095C	-1	-/-	-468.6735782623291	-18397.534971557558	121	0.1625	0.32231404958677684	0.05710227272727273
YOR148C	1	+/+	-468.7811946570873	-19929.241596728563	120	0.16597510373443983	0.3305785123966942	0.05710227272727273
YNL250W	-1	-/-	-469.2539176642895	-20122.86400657147	121	0.1652892561983471	0.3305785123966942	0.05738636363636364
YOR166C	0	0/-	-469.4205118790269	-33721.53423291072	484	0.1652892561983471	0.3305785123966942	0.05738636363636364
YHR060W	-1	-/-	-469.66510343551636	-20628.666238978505	121	0.1646090534979424	0.3305785123966942	0.057670454545454546
YIL003W	0	0/-	-470.05502550303936	-32881.04021970183	484	0.1646090534979424	0.3305785123966942	0.057670454545454546
YOL095C	-1	-/-	-470.1907707452774	-18894.294796586037	121	0.16393442622950818	0.3305785123966942	0.05795454545454545
YBR055C	1	+/+	-470.2757742702961	-20018.555548876524	120	0.1673469387755102	0.33884297520661155	0.05795454545454545
YJL072C	-1	-/-	-470.28066296875477	-19670.231014803052	121	0.16666666666666666	0.33884297520661155	0.05823863636363636
YBR060C	-1	-/-	-470.4558527469635	-20253.621399760246	121	0.1659919028340081	0.33884297520661155	0.058522727272727275
YKL114C	-1	-/-	-470.46584340929985	-20173.57386431098	121	0.16532258064516128	0.33884297520661155	0.05880681818181818
YDL069C	-1	-/-	-470.541558355093	-19049.87738701701	121	0.1646586345381526	0.33884297520661155	0.05909090909090909
YNL082W	-1	-/-	-470.7049824744463	-18891.934972926974	121	0.164	0.33884297520661155	0.059375
YOL141W	0	0/-	-470.756035387516	-34676.25802715123	484	0.164	0.33884297520661155	0.059375
YAL034W-A	-1	-/-	-470.828492552042	-19084.668499171734	121	0.16334661354581673	0.33884297520661155	0.05965909090909091
YLR082C	0	0/0	-470.93178225308657	-31053.20183719229	484	0.16334661354581673	0.33884297520661155	0.05965909090909091
YPL181W	-1	-/-	-471.040461063385	-20356.448617994785	121	0.1626984126984127	0.33884297520661155	0.05994318181818182
YNL187W	0	0/+	-471.1393205411732	-33102.93033430539	484	0.1626984126984127	0.33884297520661155	0.05994318181818182
YGR278W	1	+/+	-471.14097195863724	-18253.542644269764	120	0.16600790513833993	0.34710743801652894	0.05994318181818182
YFR048W	-1	-/-	-471.3500770330429	-18475.385348558426	121	0.16535433070866143	0.34710743801652894	0.060227272727272727
YJL025W	-1	-/-	-471.45281422138214	-19646.01608967781	121	0.16470588235294117	0.34710743801652894	0.060511363636363634
YDR485C	-1	-/-	-471.6454485654831	-18649.716909319162	121	0.1640625	0.34710743801652894	0.06079545454545455
YGL211W	-1	-/-	-471.6705684661865	-21898.495746910572	121	0.16342412451361868	0.34710743801652894	0.061079545454545456
YER007W	-1	-/-	-471.73443615436554	-18221.797310113907	121	0.16279069767441862	0.34710743801652894	0.06136363636363636
YMR239C	-1	-/-	-471.8587121218443	-24237.009846955538	121	0.16216216216216217	0.34710743801652894	0.06164772727272727
YDR325W	-1	-/-	-472.01117753982544	-19556.126451790333	121	0.16153846153846155	0.34710743801652894	0.061931818181818185
YOL093W	-1	-/-	-472.21630024909973	-21990.360297083855	121	0.16091954022988506	0.34710743801652894	0.06221590909090909
YPR018W	-1	-/-	-472.6611153483391	-20332.58743149042	121	0.16030534351145037	0.34710743801652894	0.0625
YGR119C	-1	-/-	-472.83680433034897	-21190.26306334138	121	0.1596958174904943	0.34710743801652894	0.06278409090909091
YNL038W	-1	-/-	-473.04842790961266	-21731.780376285315	121	0.1590909090909091	0.34710743801652894	0.06306818181818181
YLR010C	-1	-/-	-473.11333003640175	-18239.54436790943	121	0.15849056603773584	0.34710743801652894	0.06335227272727273
YMR288W	1	+/+	-473.60802732408047	-19941.20055614412	120	0.16165413533834586	0.35537190082644626	0.06335227272727273
YJL104W	-1	-/-	-473.75157475471497	-20124.509152919054	121	0.16104868913857678	0.35537190082644626	0.06363636363636363
YCR094W	-1	-/-	-473.86364102363586	-20607.003650963306	121	0.16044776119402984	0.35537190082644626	0.06392045454545454
YNR020C	0	0/-	-473.9183583445847	-33003.00985562801	484	0.16044776119402984	0.35537190082644626	0.06392045454545454
YHR156C	0	0/0	-473.93018840253353	-32676.714919377584	484	0.16044776119402984	0.35537190082644626	0.06392045454545454
YJL090C	-1	-/-	-473.983451128006	-19387.360171675682	121	0.15985130111524162	0.35537190082644626	0.06420454545454546
YPL175W	-1	-/-	-474.37681770324707	-19383.72883991897	121	0.15925925925925927	0.35537190082644626	0.06448863636363636
YBR152W	1	+/+	-474.8251084089279	-18404.56972938776	120	0.16236162361623616	0.36363636363636365	0.06448863636363636
YPL011C	-1	-/-	-475.1507912874222	-19231.175307534635	121	0.16176470588235295	0.36363636363636365	0.06477272727272727
YNL153C	-1	-/-	-475.35427808761597	-23945.18994551897	121	0.16117216117216118	0.36363636363636365	0.06505681818181819
YFR046C	-1	-/-	-475.4054501056671	-19569.08061403036	121	0.16058394160583941	0.36363636363636365	0.06534090909090909
YPR051W	-1	-/-	-475.40723453462124	-21162.46076719463	121	0.16	0.36363636363636365	0.065625
YDL102W	-1	-/-	-476.0207986831665	-19725.219432592392	121	0.15942028985507245	0.36363636363636365	0.0659090909090909
YNL136W	-1	-/-	-476.1479167342186	-19031.479378670454	121	0.1588447653429603	0.36363636363636365	0.06619318181818182
YKL154W	-1	-/-	-476.1985877007246	-21851.067175909877	121	0.15827338129496402	0.36363636363636365	0.06647727272727273
YHR134W	0	0/-	-476.32335697859526	-34351.724068403244	484	0.15827338129496402	0.36363636363636365	0.06647727272727273
YDR014W	0	0/-	-476.79595379531384	-30956.486556187272	484	0.15827338129496402	0.36363636363636365	0.06647727272727273
YDR499W	-1	-/-	-476.9295138120651	-20108.22304570675	121	0.15770609318996415	0.36363636363636365	0.06676136363636363
YDR332W	0	0/-	-476.9637519568205	-32372.159881792963	484	0.15770609318996415	0.36363636363636365	0.06676136363636363
YIL020C	0	0/0	-477.3274472095072	-37843.21175387921	484	0.15770609318996415	0.36363636363636365	0.06676136363636363
YBL057C	-1	-/-	-477.4355753660202	-20583.212028503418	121	0.15714285714285714	0.36363636363636365	0.06704545454545455
YFL001W	0	0/-	-477.50883416831493	-38973.74800139293	484	0.15714285714285714	0.36363636363636365	0.06704545454545455
YER093C	-1	-/-	-477.5411106348038	-18293.128309845924	121	0.15658362989323843	0.36363636363636365	0.06732954545454546
YKL108W	-1	-/-	-477.553340613842	-19038.995917737484	121	0.15602836879432624	0.36363636363636365	0.06761363636363636
YJR082C	-1	-/-	-477.71987718343735	-19540.151204824448	121	0.15547703180212014	0.36363636363636365	0.06789772727272728
YDR104C	0	0/-	-477.7577570937574	-34743.78042010032	484	0.15547703180212014	0.36363636363636365	0.06789772727272728
YMR270C	-1	-/-	-478.14819887280464	-21746.57022179663	121	0.15492957746478872	0.36363636363636365	0.06818181818181818
YIL004C	-1	-/-	-478.1751787364483	-21554.71793203801	121	0.1543859649122807	0.36363636363636365	0.06846590909090909
YGL050W	0	0/-	-478.27808602154255	-36019.37109351531	484	0.1543859649122807	0.36363636363636365	0.06846590909090909
YMR069W	-1	-/-	-478.34393388032913	-18617.344655752182	121	0.15384615384615385	0.36363636363636365	0.06875
YDL092W	-1	-/-	-478.68835451453924	-22081.55647342652	121	0.15331010452961671	0.36363636363636365	0.0690340909090909
YML097C	-1	-/-	-478.74632273614407	-21134.786970302463	121	0.1527777777777778	0.36363636363636365	0.06931818181818182
YER016W	-1	-/-	-478.94479501247406	-20382.370451925322	121	0.1522491349480969	0.36363636363636365	0.06960227272727272
YBL055C	-1	-/-	-478.96732008457184	-18743.371267721057	121	0.15172413793103448	0.36363636363636365	0.06988636363636364
YCL055W	-1	-/-	-479.2694367170334	-21333.049481391907	121	0.15120274914089346	0.36363636363636365	0.07017045454545455
YDR397C	-1	-/-	-479.4037056565285	-20955.91983215511	121	0.1506849315068493	0.36363636363636365	0.07045454545454545
YBR154C	-1	-/-	-479.51032000780106	-23475.719677388668	121	0.15017064846416384	0.36363636363636365	0.07073863636363636
YKL089W	-1	-/-	-479.5577360987663	-20530.823826231062	121	0.14965986394557823	0.36363636363636365	0.07102272727272728
YOR119C	-1	-/-	-480.0106761306524	-21746.881446108222	121	0.14915254237288136	0.36363636363636365	0.07130681818181818
YKL134C	-1	-/-	-480.2080607563257	-20152.46603472531	121	0.14864864864864866	0.36363636363636365	0.0715909090909091
YMR213W	1	+/+	-480.7109849303961	-21033.08471904695	120	0.15151515151515152	0.371900826446281	0.0715909090909091
YNL147W	1	+/+	-480.7120744585991	-21417.306599624455	120	0.15436241610738255	0.38016528925619836	0.0715909090909091
YBR138C	0	0/0	-480.7902556322515	-31738.515890322626	484	0.15436241610738255	0.38016528925619836	0.0715909090909091
YGR058W	0	0/-	-480.9117253739387	-32648.88134606369	484	0.15436241610738255	0.38016528925619836	0.0715909090909091
YNL222W	-1	-/-	-481.37292766571045	-19278.222952231765	121	0.15384615384615385	0.38016528925619836	0.071875
YER002W	-1	-/-	-481.77092912234366	-24688.75487431325	121	0.15333333333333332	0.38016528925619836	0.07215909090909091
YBR264C	0	0/0	-482.26551496982574	-33397.13967932016	484	0.15333333333333332	0.38016528925619836	0.07215909090909091
YNL316C	0	0/0	-482.29723796248436	-35112.792057264596	484	0.15333333333333332	0.38016528925619836	0.07215909090909091
YGL064C	0	0/-	-482.47151839733124	-34178.39559402689	484	0.15333333333333332	0.38016528925619836	0.07215909090909091
YGL113W	-1	-/-	-482.4883431196213	-19322.77677488327	121	0.15282392026578073	0.38016528925619836	0.07244318181818182
YLR292C	-1	-/-	-483.08762711286545	-20968.4885302186	121	0.152317880794702	0.38016528925619836	0.07272727272727272
YOR033C	-1	-/-	-483.2117075920105	-19894.071016311646	121	0.15181518151815182	0.38016528925619836	0.07301136363636364
YDR123C	-1	-/-	-483.3167772293091	-19891.696058809757	121	0.1513157894736842	0.38016528925619836	0.07329545454545454
YLR262C	-1	-/-	-483.69190204143524	-19584.913989394903	121	0.15081967213114755	0.38016528925619836	0.07357954545454545
YGL144C	-1	-/-	-484.1353377699852	-19710.515257120132	121	0.1503267973856209	0.38016528925619836	0.07386363636363637
YJR022W	1	+/+	-484.228676199913	-18859.79671138525	120	0.15309446254071662	0.3884297520661157	0.07386363636363637
YNL225C	-1	-/-	-484.2626303434372	-20481.14095571637	121	0.1525974025974026	0.3884297520661157	0.07414772727272727
YKL005C	-1	-/-	-484.2657734155655	-20456.109465017915	121	0.15210355987055016	0.3884297520661157	0.07443181818181818
YPR179C	-1	-/-	-484.8919230699539	-18497.319801926613	121	0.15161290322580645	0.3884297520661157	0.0747159090909091
YLR052W	-1	-/-	-485.09817945957184	-19767.823478400707	121	0.15112540192926044	0.3884297520661157	0.075
YER164W	-1	-/-	-485.1357682943344	-19464.324487686157	121	0.15064102564102563	0.3884297520661157	0.07528409090909091
YPL064C	0	0/+	-485.77301809191704	-33900.97697837651	484	0.15064102564102563	0.3884297520661157	0.07528409090909091
YDR017C	-1	-/-	-486.10531759262085	-20930.180901408195	121	0.1501597444089457	0.3884297520661157	0.07556818181818181
YOR017W	0	0/0	-486.11545042693615	-32614.583271231502	484	0.1501597444089457	0.3884297520661157	0.07556818181818181
YML062C	-1	-/-	-486.1479676961899	-19484.653558015823	121	0.14968152866242038	0.3884297520661157	0.07585227272727273
YNL042W	-1	-/-	-486.1947402358055	-19529.11287213117	121	0.1492063492063492	0.3884297520661157	0.07613636363636364
YKL144C	-1	-/-	-486.25421196222305	-22650.984775722027	121	0.14873417721518986	0.3884297520661157	0.07642045454545454
YJR136C	0	0/-	-486.3630345016718	-31622.51395458728	484	0.14873417721518986	0.3884297520661157	0.07642045454545454
YHL013C	0	0/-	-486.4629107452929	-39171.41829048842	484	0.14873417721518986	0.3884297520661157	0.07642045454545454
YLR368W	-1	-/-	-486.69132301211357	-20412.809321552515	121	0.14826498422712933	0.3884297520661157	0.07670454545454546
YDL042C	-1	-/-	-486.7963593006134	-19898.8546667099	121	0.14779874213836477	0.3884297520661157	0.07698863636363637
YNR048W	-1	-/-	-487.15201330184937	-20820.25207901001	121	0.14733542319749215	0.3884297520661157	0.07727272727272727
YMR207C	-1	-/-	-487.335303068161	-18766.94091820717	121	0.146875	0.3884297520661157	0.07755681818181819
YOL094C	-1	-/-	-487.35548727214336	-20815.640537902713	121	0.14641744548286603	0.3884297520661157	0.07784090909090909
YJL023C	0	0/-	-487.543543972075	-35256.328540335875	484	0.14641744548286603	0.3884297520661157	0.07784090909090909
YDL207W	-1	-/-	-487.5923615694046	-19796.13087657094	121	0.14596273291925466	0.3884297520661157	0.078125
YBR275C	-1	-/-	-487.700478553772	-19851.738773226738	121	0.14551083591331268	0.3884297520661157	0.07840909090909091
YGR196C	0	0/0	-487.89401330798864	-33041.336760148406	484	0.14551083591331268	0.3884297520661157	0.07840909090909091
YIL016W	-1	-/-	-488.03089874982834	-21231.69369505346	121	0.14506172839506173	0.3884297520661157	0.07869318181818181
YDR468C	0	0/-	-488.30680963769555	-33355.46288558468	484	0.14506172839506173	0.3884297520661157	0.07869318181818181
YOR257W	-1	-/-	-488.3068873435259	-19655.528042510152	121	0.14461538461538462	0.3884297520661157	0.07897727272727273
YIL159W	-1	-/-	-488.3687700033188	-19869.261787176132	121	0.1441717791411043	0.3884297520661157	0.07926136363636363
YLR026C	-1	-/-	-488.3749338388443	-20469.664065539837	121	0.1437308868501529	0.3884297520661157	0.07954545454545454
YML014W	-1	-/-	-488.41299307346344	-21168.245068073273	121	0.14329268292682926	0.3884297520661157	0.07982954545454546
YOR144C	-1	-/-	-488.45305716991425	-20612.872359991074	121	0.14285714285714285	0.3884297520661157	0.08011363636363636
YGL244W	-1	-/-	-488.55534970760345	-18386.344964385033	121	0.14242424242424243	0.3884297520661157	0.08039772727272727
YMR064W	0	0/0	-488.64081448689103	-34017.00115508586	484	0.14242424242424243	0.3884297520661157	0.08039772727272727
YMR227C	-1	-/-	-488.6560018658638	-19516.503778636456	121	0.1419939577039275	0.3884297520661157	0.08068181818181819
YDR267C	0	0/-	-488.89977195858955	-33997.65957248211	484	0.1419939577039275	0.3884297520661157	0.08068181818181819
YGR074W	1	+/+	-489.0265824496746	-21539.533474892378	120	0.14457831325301204	0.39669421487603307	0.08068181818181819
YDL087C	1	+/+	-489.1041008234024	-19835.326818823814	120	0.14714714714714713	0.4049586776859504	0.08068181818181819
YMR198W	-1	-/-	-489.51286420226097	-21421.067747473717	121	0.1467065868263473	0.4049586776859504	0.08096590909090909
YBR194W	0	0/0	-489.72188622877	-32444.434465016704	484	0.1467065868263473	0.4049586776859504	0.08096590909090909
YDR191W	-1	-/-	-489.9579600095749	-18898.964310526848	121	0.14626865671641792	0.4049586776859504	0.08125
YDR323C	-1	-/-	-489.98458778858185	-18547.49033141136	121	0.14583333333333334	0.4049586776859504	0.0815340909090909
YDR183W	-1	-/-	-490.15333092212677	-21127.042432427406	121	0.14540059347181009	0.4049586776859504	0.08181818181818182
YDR117C	0	0/-	-490.19703099131584	-35214.45835945569	484	0.14540059347181009	0.4049586776859504	0.08181818181818182
YOL078W	-1	-/-	-490.31852316856384	-19800.806826889515	121	0.14497041420118342	0.4049586776859504	0.08210227272727273
YMR063W	0	0/-	-490.4432578496635	-31511.262897450477	484	0.14497041420118342	0.4049586776859504	0.08210227272727273
YER112W	1	+/+	-490.46714259684086	-21727.366243496537	120	0.14749262536873156	0.4132231404958678	0.08210227272727273
YJL126W	0	0/0	-490.64690094441175	-34450.99758183211	484	0.14749262536873156	0.4132231404958678	0.08210227272727273
YBL103C	-1	-/-	-490.7009170651436	-20236.213070511818	121	0.14705882352941177	0.4132231404958678	0.08238636363636363
YDR489W	-1	-/-	-490.76577496528625	-20237.826590061188	121	0.1466275659824047	0.4132231404958678	0.08267045454545455
YHR187W	-1	-/-	-490.97010934352875	-21686.14399778843	121	0.14619883040935672	0.4132231404958678	0.08295454545454546
YOL148C	-1	-/-	-491.0333487689495	-19577.312366217375	121	0.1457725947521866	0.4132231404958678	0.08323863636363636
YLR457C	0	0/-	-491.1067083775997	-32448.0798455514	484	0.1457725947521866	0.4132231404958678	0.08323863636363636
YDL209C	1	+/+	-491.3724628686905	-20454.65432369709	120	0.14825581395348839	0.4214876033057851	0.08323863636363636
YHR031C	-1	-/-	-492.0798696279526	-20644.12321549654	121	0.14782608695652175	0.4214876033057851	0.08352272727272728
YOR030W	-1	-/-	-492.42565381526947	-18315.7875674963	121	0.14739884393063585	0.4214876033057851	0.08380681818181818
YDR409W	-1	-/-	-492.4624197483063	-18896.106372475624	121	0.14697406340057637	0.4214876033057851	0.08409090909090909
YDR097C	-1	-/-	-492.63135597109795	-21137.185109108686	121	0.14655172413793102	0.4214876033057851	0.084375
YDR440W	-1	-/-	-492.6930023431778	-21234.33962982893	121	0.14613180515759314	0.4214876033057851	0.0846590909090909
YOR141C	0	0/-	-492.86710654199123	-34909.38577676937	484	0.14613180515759314	0.4214876033057851	0.0846590909090909
YNL298W	-1	-/-	-492.9500801563263	-21125.2289121449	121	0.1457142857142857	0.4214876033057851	0.08494318181818182
YMR078C	-1	-/-	-493.0571603178978	-20789.586337924004	121	0.1452991452991453	0.4214876033057851	0.08522727272727272
YMR021C	-1	-/-	-493.2562423944473	-20540.93920493126	121	0.14488636363636365	0.4214876033057851	0.08551136363636364
YBR166C	0	0/0	-493.3587724384852	-35354.577953279484	484	0.14488636363636365	0.4214876033057851	0.08551136363636364
YNL166C	-1	-/-	-493.37933921813965	-20473.16504240036	121	0.14447592067988668	0.4214876033057851	0.08579545454545455
YDR066C	0	0/-	-493.4234587289393	-33194.64142689109	484	0.14447592067988668	0.4214876033057851	0.08579545454545455
YLR154C	-1	-/-	-493.6045274734497	-20706.28256584704	121	0.1440677966101695	0.4214876033057851	0.08607954545454545
YLR105C	1	+/+	-494.28902888298035	-20590.52536147833	120	0.14647887323943662	0.4297520661157025	0.08607954545454545
YJL168C	-1	-/-	-494.3161814212799	-19992.227417111397	121	0.14606741573033707	0.4297520661157025	0.08636363636363636
YEL032W	-1	-/-	-494.35703587532043	-21134.33563876152	121	0.14565826330532214	0.4297520661157025	0.08664772727272728
YBR153W	-1	-/-	-494.75746178627014	-21295.631387352943	121	0.1452513966480447	0.4297520661157025	0.08693181818181818
YKR062W	-1	-/-	-494.8530259132385	-19646.56644511223	121	0.14484679665738162	0.4297520661157025	0.0872159090909091
YGR004W	-1	-/-	-494.91123163700104	-19999.471884593368	121	0.14444444444444443	0.4297520661157025	0.0875
YER183C	-1	-/0	-494.9417326450348	-19526.070861816406	121	0.1440443213296399	0.4297520661157025	0.08778409090909091
YBL004W	-1	-/-	-495.44444143772125	-21254.528215646744	121	0.143646408839779	0.4297520661157025	0.08806818181818182
YJR112W	-1	-/-	-495.45058953762054	-20910.38714981824	121	0.14325068870523416	0.4297520661157025	0.08835227272727272
YOR368W	-1	-/-	-495.50647604465485	-18907.69765686989	121	0.14285714285714285	0.4297520661157025	0.08863636363636364
YDR459C	-1	-/-	-495.71028208732605	-19299.322468996048	121	0.14246575342465753	0.4297520661157025	0.08892045454545454
YBR211C	-1	-/-	-495.73857456445694	-19307.188133358955	121	0.14207650273224043	0.4297520661157025	0.08920454545454545
YDR424C	-1	-/-	-495.775766775012	-19829.17906692624	121	0.14168937329700274	0.4297520661157025	0.08948863636363637
YNL299W	-1	-/-	-495.8358782827854	-23714.832650095224	121	0.14130434782608695	0.4297520661157025	0.08977272727272727
YKL203C	-1	-/-	-495.90198135375977	-18757.64381687343	121	0.14092140921409213	0.4297520661157025	0.09005681818181818
YDR412W	-1	-/-	-496.1053665727377	-24639.10726852715	121	0.14054054054054055	0.4297520661157025	0.0903409090909091
YOR210W	-1	-/-	-496.1155795753002	-23326.140042334795	121	0.14016172506738545	0.4297520661157025	0.090625
YGR078C	-1	-/-	-496.24447643756866	-22955.721885085106	121	0.13978494623655913	0.4297520661157025	0.09090909090909091
YJR042W	-1	-/-	-496.28610610961914	-20704.745394170284	121	0.13941018766756033	0.4297520661157025	0.09119318181818181
YCR095C	0	0/0	-496.5475237518549	-34481.94436299801	484	0.13941018766756033	0.4297520661157025	0.09119318181818181
YNL207W	-1	-/-	-496.6979471743107	-23258.405169576406	121	0.13903743315508021	0.4297520661157025	0.09147727272727273
YOL102C	1	+/+	-496.7939467430115	-21132.23556816578	120	0.14133333333333334	0.4380165289256198	0.09147727272727273
YNL249C	0	0/0	-496.82170182466507	-32189.967084158212	484	0.14133333333333334	0.4380165289256198	0.09147727272727273
YDL088C	-1	-/-	-496.83618891239166	-19579.84735570848	121	0.14095744680851063	0.4380165289256198	0.09176136363636364
YPL209C	-1	-/-	-496.8739335536957	-20804.488345444202	121	0.14058355437665782	0.4380165289256198	0.09204545454545454
YGR081C	-1	-/-	-496.9906313121319	-23252.611274570227	121	0.1402116402116402	0.4380165289256198	0.09232954545454546
YBL088C	-1	-/-	-497.16965901851654	-18627.0556262061	121	0.13984168865435356	0.4380165289256198	0.09261363636363637
YGL063W	-1	-/-	-497.20449440181255	-19742.192097350955	121	0.1394736842105263	0.4380165289256198	0.09289772727272727
YNL039W	-1	-/-	-497.3643306493759	-20172.12765889615	121	0.13910761154855644	0.4380165289256198	0.09318181818181819
YJL054W	-1	-/-	-497.37777033634484	-20251.148732574657	121	0.1387434554973822	0.4380165289256198	0.09346590909090909
YBR065C	1	+/+	-497.4784950017929	-19625.098731160164	120	0.1409921671018277	0.4462809917355372	0.09346590909090909
YER029C	1	+/+	-497.51552152633667	-19832.841492533684	120	0.14322916666666666	0.45454545454545453	0.09346590909090909
YPR186C	-1	-/-	-497.5591585636139	-20662.40655553341	121	0.14285714285714285	0.45454545454545453	0.09375
YCR081W	-1	-/-	-497.67448115348816	-18478.931033670902	121	0.14248704663212436	0.45454545454545453	0.09403409090909091
YHR021W-A	0	0/-	-498.0397057235241	-30439.362862840295	484	0.14248704663212436	0.45454545454545453	0.09403409090909091
YKR064W	0	0/-	-498.0699398070574	-33402.041985720396	484	0.14248704663212436	0.45454545454545453	0.09403409090909091
YML046W	1	+/+	-498.11094295978546	-24270.595762312412	120	0.14470284237726097	0.4628099173553719	0.09403409090909091
YML094W	-1	-/-	-498.13685035705566	-22282.482203662395	121	0.14432989690721648	0.4628099173553719	0.09431818181818181
YCL061C	-1	-/-	-498.23383074998856	-18579.547314167023	121	0.14395886889460155	0.4628099173553719	0.09460227272727273
YNL258C	-1	-/-	-498.49642837047577	-20055.744821548462	121	0.14358974358974358	0.4628099173553719	0.09488636363636363
YER168C	-1	-/-	-498.5561828613281	-22161.937298715115	121	0.1432225063938619	0.4628099173553719	0.09517045454545454
YKR025W	-1	-/-	-498.7488972991705	-21275.877811297774	121	0.14285714285714285	0.4628099173553719	0.09545454545454546
YBL021C	0	0/-	-498.89579163491726	-33671.61492013931	484	0.14285714285714285	0.4628099173553719	0.09545454545454546
YAL032C	1	+/+	-498.9046313762665	-21102.38496339321	120	0.1450381679389313	0.47107438016528924	0.09545454545454546
YML036W	-1	-/-	-499.0803756862879	-20961.962268531322	121	0.1446700507614213	0.47107438016528924	0.09573863636363636
YOL080C	-1	-/-	-499.19814971089363	-24998.73611482978	121	0.14430379746835442	0.47107438016528924	0.09602272727272727
YIL084C	-1	-/-	-499.2228593826294	-18957.872783899307	121	0.14393939393939395	0.47107438016528924	0.09630681818181819
YOR216C	-1	-/-	-499.5462787747383	-20292.77780663967	121	0.14357682619647355	0.47107438016528924	0.09659090909090909
YPL133C	-1	-/-	-499.71572864055634	-20180.229557678103	121	0.14321608040201006	0.47107438016528924	0.096875
YGL169W	-1	-/-	-499.88486129045486	-21239.421876251698	121	0.14285714285714285	0.47107438016528924	0.0971590909090909
YMR177W	-1	-/-	-499.88605058193207	-19859.076001286507	121	0.1425	0.47107438016528924	0.09744318181818182
YER180C	0	0/-	-499.990178889595	-34922.55552602839	484	0.1425	0.47107438016528924	0.09744318181818182
YPR085C	0	0/-	-499.99332944490016	-34420.0676473584	484	0.1425	0.47107438016528924	0.09744318181818182
YML095C	-1	-/-	-500.0320522785187	-18728.747949540615	121	0.14214463840399003	0.47107438016528924	0.09772727272727273
YLR427W	-1	-/-	-500.0769687592983	-20325.978861421347	121	0.1417910447761194	0.47107438016528924	0.09801136363636363
YPL101W	-1	-/-	-500.42934250831604	-21364.04070699215	121	0.141439205955335	0.47107438016528924	0.09829545454545455
YKL033W	0	0/-	-500.48929175548255	-34677.65714617446	484	0.141439205955335	0.47107438016528924	0.09829545454545455
YOR327C	-1	-/-	-500.52364099025726	-21154.305041491985	121	0.14108910891089108	0.47107438016528924	0.09857954545454546
YGR005C	-1	-/-	-500.70593774318695	-21487.725983202457	121	0.14074074074074075	0.47107438016528924	0.09886363636363636
YKR029C	-1	-/-	-500.7272411584854	-19151.191636800766	121	0.14039408866995073	0.47107438016528924	0.09914772727272728
YNL199C	-1	-/-	-500.81078684329987	-21451.00591444969	121	0.14004914004914004	0.47107438016528924	0.09943181818181818
YJR093C	-1	-/-	-500.8164519071579	-20736.337682664394	121	0.13970588235294118	0.47107438016528924	0.09971590909090909
YOL108C	-1	-/-	-500.8389452919364	-20981.46142026037	121	0.1393643031784841	0.47107438016528924	0.1
YOR106W	-1	-/-	-500.92419970035553	-21340.742521584034	121	0.13902439024390245	0.47107438016528924	0.1002840909090909
YPR104C	-1	-/-	-501.0444197654724	-19847.757327079773	121	0.1386861313868613	0.47107438016528924	0.10056818181818182
YLR277C	-1	-/+	-501.1182996034622	-19628.93445634842	121	0.1383495145631068	0.47107438016528924	0.10085227272727272
YJL197W	0	0/-	-501.2002560645342	-34973.62355914712	484	0.1383495145631068	0.47107438016528924	0.10085227272727272
YOR319W	1	+/+	-501.2471407055855	-19915.062844634056	120	0.14043583535108958	0.4793388429752066	0.10085227272727272
YMR005W	-1	-/-	-501.26053108274937	-21409.016652420163	121	0.14009661835748793	0.4793388429752066	0.10113636363636364
YMR042W	-1	-/-	-501.26219940185547	-20482.992059856653	121	0.13975903614457832	0.4793388429752066	0.10142045454545455
YKR019C	-1	-/-	-501.2793284058571	-19735.444712519646	121	0.13942307692307693	0.4793388429752066	0.10170454545454545
YKR083C	-1	-/-	-501.28464698791504	-19932.260623693466	121	0.13908872901678657	0.4793388429752066	0.10198863636363636
YJR053W	-1	-/-	-501.28891456127167	-18285.618210077286	121	0.13875598086124402	0.4793388429752066	0.10227272727272728
YBR136W	-1	-/-	-501.3837815076113	-18603.78185148537	121	0.13842482100238662	0.4793388429752066	0.10255681818181818
YNL148C	-1	-/-	-501.456466704607	-18662.873962670565	121	0.1380952380952381	0.4793388429752066	0.1028409090909091
YJL156C	-1	-/-	-501.6409563422203	-19092.727845415473	121	0.1377672209026128	0.4793388429752066	0.103125
YPL233W	-1	-/-	-501.66766810417175	-18467.149930238724	121	0.13744075829383887	0.4793388429752066	0.10340909090909091
YMR285C	-1	-/-	-501.7607844695449	-22228.648652635515	121	0.13711583924349882	0.4793388429752066	0.10369318181818182
YGR188C	-1	-/-	-501.9118729829788	-19820.65612155199	121	0.13679245283018868	0.4793388429752066	0.10397727272727272
YOR077W	0	0/0	-501.9627715796232	-32804.62636445463	484	0.13679245283018868	0.4793388429752066	0.10397727272727272
YLL004W	-1	-/-	-502.0497719049454	-22221.888090252876	121	0.13647058823529412	0.4793388429752066	0.10426136363636364
YPR057W	1	+/+	-502.2125451564789	-19941.96886074543	120	0.13849765258215962	0.48760330578512395	0.10426136363636364
YDR383C	0	0/-	-502.25877660512924	-32112.200902403332	484	0.13849765258215962	0.48760330578512395	0.10426136363636364
YMR263W	-1	-/-	-502.4148516654968	-21615.73907238245	121	0.13817330210772832	0.48760330578512395	0.10454545454545454
YDR235W	1	+/+	-502.846546292305	-20650.129254579544	120	0.14018691588785046	0.49586776859504134	0.10454545454545454
YJL065C	-1	-/-	-502.9183774590492	-19305.10070502758	121	0.13986013986013987	0.49586776859504134	0.10482954545454545
YLR412W	0	0/0	-502.96685883402824	-37660.114661863074	484	0.13986013986013987	0.49586776859504134	0.10482954545454545
YDR469W	-1	-/-	-502.99222469329834	-19960.09073919058	121	0.13953488372093023	0.49586776859504134	0.10511363636363637
YNL314W	-1	-/-	-503.3561751842499	-20714.582863777876	121	0.13921113689095127	0.49586776859504134	0.10539772727272727
YDR420W	-1	-/-	-503.76445573568344	-21484.054505705833	121	0.1388888888888889	0.49586776859504134	0.10568181818181818
YLR116W	1	+/+	-503.9000492095947	-19173.29883044958	120	0.14087759815242495	0.5041322314049587	0.10568181818181818
YMR028W	0	0/-	-503.9236140884459	-34365.08201207407	484	0.14087759815242495	0.5041322314049587	0.10568181818181818
YDR138W	-1	-/-	-504.0445177555084	-19536.919946074486	121	0.14055299539170507	0.5041322314049587	0.1059659090909091
YMR269W	0	0/-	-504.0515127188992	-40197.52729575778	484	0.14055299539170507	0.5041322314049587	0.1059659090909091
YDR021W	-1	-/-	-504.1107031404972	-25127.07937899232	121	0.14022988505747128	0.5041322314049587	0.10625
YLR087C	0	0/-	-504.1482780780643	-31347.327635066584	484	0.14022988505747128	0.5041322314049587	0.10625
YBR165W	-1	-/-	-504.21751403808594	-20258.170108675957	121	0.13990825688073394	0.5041322314049587	0.10653409090909091
YOL067C	-1	-/-	-504.4210810661316	-19096.035384058952	121	0.13958810068649885	0.5041322314049587	0.10681818181818181
YIL073C	-1	-/-	-504.5831135958433	-20231.670915827155	121	0.13926940639269406	0.5041322314049587	0.10710227272727273
YCR019W	0	0/0	-504.724672075361	-31451.472903909627	484	0.13926940639269406	0.5041322314049587	0.10710227272727273
YMR052W	-1	-/-	-504.73755395412445	-19821.667395234108	121	0.13895216400911162	0.5041322314049587	0.10738636363636364
YPL202C	-1	-/-	-504.7472113966942	-20604.592340767384	121	0.13863636363636364	0.5041322314049587	0.10767045454545454
YLR309C	-1	-/-	-504.81360597908497	-21244.670843943954	121	0.1383219954648526	0.5041322314049587	0.10795454545454546
YNL267W	-1	-/-	-505.04885479807854	-19865.11826238036	121	0.13800904977375567	0.5041322314049587	0.10823863636363637
YNL041C	-1	-/-	-505.2134028673172	-20329.087324380875	121	0.13769751693002258	0.5041322314049587	0.10852272727272727
YML114C	-1	-/-	-505.3936702013016	-20081.511418938637	121	0.1373873873873874	0.5041322314049587	0.10880681818181819
YNL210W	1	+/+	-505.97111093997955	-18741.002517819405	120	0.1393258426966292	0.512396694214876	0.10880681818181819
YLR435W	-1	-/-	-506.1139799952507	-24517.975986599922	121	0.13901345291479822	0.512396694214876	0.10909090909090909
YOR281C	-1	-/-	-506.1592869758606	-21826.597812265158	121	0.13870246085011187	0.512396694214876	0.109375
YGR145W	-1	-/-	-506.2277366667986	-23955.27120627463	121	0.13839285714285715	0.512396694214876	0.10965909090909091
YDL033C	-1	-/-	-506.2891294956207	-19093.047134160995	121	0.13808463251670378	0.512396694214876	0.10994318181818181
YOR304W	-1	-/-	-506.39061534404755	-19743.41729617119	121	0.13777777777777778	0.512396694214876	0.11022727272727273
YPL029W	-1	-/+	-506.3968982696533	-19936.897804260254	121	0.13747228381374724	0.512396694214876	0.11051136363636363
YLR285W	-1	-/-	-506.4393724054098	-23155.135685428977	121	0.13716814159292035	0.512396694214876	0.11079545454545454
YMR065W	-1	-/-	-506.5124497413635	-20763.70784330368	121	0.1368653421633554	0.512396694214876	0.11107954545454546
YMR255W	-1	-/-	-506.7226276397705	-21496.61427307129	121	0.13656387665198239	0.512396694214876	0.11136363636363636
YPL178W	1	+/+	-506.90432238578796	-22222.27317225933	120	0.13846153846153847	0.5206611570247934	0.11136363636363636
YDR532C	-1	-/0	-506.921875834465	-18356.64088843763	121	0.13815789473684212	0.5206611570247934	0.11164772727272727
YKL049C	-1	-/-	-507.526112601161	-20776.068918064237	121	0.13785557986870897	0.5206611570247934	0.11193181818181819
YFL049W	-1	-/-	-507.6776818037033	-19990.716806054115	121	0.13755458515283842	0.5206611570247934	0.11221590909090909
YCR020W-B	-1	-/-	-507.90048813819885	-19264.255505919456	121	0.13725490196078433	0.5206611570247934	0.1125
YGL232W	-1	-/-	-507.9286586791277	-21091.94608284533	121	0.13695652173913042	0.5206611570247934	0.1127840909090909
YMR224C	-1	-/-	-507.9833003282547	-19056.776512503624	121	0.13665943600867678	0.5206611570247934	0.11306818181818182
YPL038W	0	0/-	-508.1749367713928	-36524.34273353964	484	0.13665943600867678	0.5206611570247934	0.11306818181818182
YER038C	-1	-/-	-508.2385560274124	-19517.56510436535	121	0.13636363636363635	0.5206611570247934	0.11335227272727273
YHR167W	-1	-/-	-508.2739654481411	-22810.139199584723	121	0.13606911447084233	0.5206611570247934	0.11363636363636363
YDR083W	-1	-/-	-508.2757440209389	-25965.363343179226	121	0.13577586206896552	0.5206611570247934	0.11392045454545455
YHR207C	0	0/-	-508.6079123392701	-32778.460470017046	484	0.13577586206896552	0.5206611570247934	0.11392045454545455
YGR123C	-1	-/-	-508.6218891143799	-24055.9120067358	121	0.13548387096774195	0.5206611570247934	0.11420454545454546
YPL140C	-1	-/-	-508.8318520784378	-20300.513032458723	121	0.1351931330472103	0.5206611570247934	0.11448863636363636
YLR321C	-1	-/-	-508.9044647216797	-20355.560975313187	121	0.1349036402569593	0.5206611570247934	0.11477272727272728
YDR520C	0	0/-	-508.9989952147007	-33229.4307541959	484	0.1349036402569593	0.5206611570247934	0.11477272727272728
YDR464W	-1	-/0	-509.0058492422104	-20270.13739681244	121	0.1346153846153846	0.5206611570247934	0.11505681818181818
YJL011C	-1	-/-	-509.2231827005744	-25670.96494010836	121	0.13432835820895522	0.5206611570247934	0.11534090909090909
YDL028C	-1	-/-	-509.2928236722946	-19096.936167120934	121	0.13404255319148936	0.5206611570247934	0.115625
YBL034C	-1	-/-	-509.3365783691406	-21049.845935940742	121	0.1337579617834395	0.5206611570247934	0.1159090909090909
YER171W	-1	-/-	-509.38048362731934	-22897.175300598145	121	0.13347457627118645	0.5206611570247934	0.11619318181818182
YBR123C	-1	-/-	-509.70642960071564	-20147.828147530556	121	0.1331923890063425	0.5206611570247934	0.11647727272727272
YER159C	-1	-/-	-509.80915182828903	-21431.941494762897	121	0.13291139240506328	0.5206611570247934	0.11676136363636364
YHR184W	0	0/-	-509.8127318434417	-34208.15099392459	484	0.13291139240506328	0.5206611570247934	0.11676136363636364
YGR029W	-1	-/-	-509.90168368816376	-19541.982771635056	121	0.13263157894736843	0.5206611570247934	0.11704545454545455
YDL217C	-1	-/-	-509.96083606779575	-19597.585081771016	121	0.1323529411764706	0.5206611570247934	0.11732954545454545
YPL148C	0	0/-	-510.02666103839874	-33746.66766520217	484	0.1323529411764706	0.5206611570247934	0.11732954545454545
YMR077C	-1	-/-	-510.0837948322296	-20746.866529285908	121	0.1320754716981132	0.5206611570247934	0.11761363636363636
YDR279W	-1	-/-	-510.1803433895111	-22819.48425041139	121	0.13179916317991633	0.5206611570247934	0.11789772727272728
YDL175C	-1	-/-	-510.39932441711426	-21859.552764177322	121	0.1315240083507307	0.5206611570247934	0.11818181818181818
YFR001W	-1	-/-	-510.4833619594574	-23637.00277554989	121	0.13125	0.5206611570247934	0.1184659090909091
YNL323W	-1	-/-	-510.5074368715286	-19927.445454359055	121	0.13097713097713098	0.5206611570247934	0.11875
YML121W	-1	-/-	-510.50972533226013	-19836.148204118013	121	0.13070539419087138	0.5206611570247934	0.11903409090909091
YFR005C	1	+/+	-510.5785633921623	-20663.85369578004	120	0.13250517598343686	0.5289256198347108	0.11903409090909091
YCR035C	-1	-/-	-510.8257593512535	-25148.29435324669	121	0.1322314049586777	0.5289256198347108	0.11931818181818182
YIL115C	-1	-/-	-510.8814928531647	-20524.43036480248	121	0.13195876288659794	0.5289256198347108	0.11960227272727272
YGL155W	-1	-/0	-510.99989581108093	-21757.866044446826	121	0.13168724279835392	0.5289256198347108	0.11988636363636364
YOL066C	-1	-/-	-511.04662297666073	-19682.34013722837	121	0.13141683778234087	0.5289256198347108	0.12017045454545454
YAL013W	-1	-/-	-511.1043272614479	-19419.289642751217	121	0.13114754098360656	0.5289256198347108	0.12045454545454545
YMR228W	0	0/-	-511.1684773117304	-33984.048978462815	484	0.13114754098360656	0.5289256198347108	0.12045454545454545
YBR176W	0	0/-	-511.3571270406246	-33030.50099555403	484	0.13114754098360656	0.5289256198347108	0.12045454545454545
YLR242C	-1	-/-	-511.4747920036316	-19714.893296837807	121	0.130879345603272	0.5289256198347108	0.12073863636363637
YLR014C	-1	-/-	-511.487118601799	-22210.19144809246	121	0.1306122448979592	0.5289256198347108	0.12102272727272727
YER132C	0	0/-	-511.537295460701	-33222.998610541224	484	0.1306122448979592	0.5289256198347108	0.12102272727272727
YDR386W	-1	-/-	-511.63079607486725	-18659.586009204388	121	0.13034623217922606	0.5289256198347108	0.12130681818181818
YDR147W	-1	-/-	-511.66160130500793	-19130.04354158044	121	0.13008130081300814	0.5289256198347108	0.1215909090909091
YLR274W	-1	-/-	-511.82813000679016	-19402.174429893494	121	0.12981744421906694	0.5289256198347108	0.121875
YLR146C	0	0/-	-511.9843506589532	-39917.51763805747	484	0.12981744421906694	0.5289256198347108	0.121875
YGL145W	-1	-/-	-511.99367439746857	-19454.025538921356	121	0.12955465587044535	0.5289256198347108	0.12215909090909091
YIL019W	-1	-/-	-511.99944506958127	-26330.14021249488	121	0.1292929292929293	0.5289256198347108	0.12244318181818181
YBR057C	-1	-/-	-512.0421695709229	-19662.27266049385	121	0.12903225806451613	0.5289256198347108	0.12272727272727273
YOR236W	-1	-/0	-512.0787382125854	-21365.900776863098	121	0.12877263581488935	0.5289256198347108	0.12301136363636364
YDR301W	-1	-/-	-512.4147944450378	-19387.443039298058	121	0.1285140562248996	0.5289256198347108	0.12329545454545454
YGL092W	1	+/-	-512.6348526477814	-21145.92456948757	120	0.13026052104208416	0.5371900826446281	0.12329545454545454
YNL149C	-1	-/0	-512.7509275898337	-22395.66860382259	121	0.13	0.5371900826446281	0.12357954545454546
YKL022C	-1	-/-	-512.794429898262	-20445.982384324074	121	0.12974051896207583	0.5371900826446281	0.12386363636363637
YIL085C	-1	-/-	-512.8271737098694	-21775.551806807518	121	0.1294820717131474	0.5371900826446281	0.12414772727272727
YGR271W	0	0/-	-512.927045032382	-33498.82114458084	484	0.1294820717131474	0.5371900826446281	0.12414772727272727
YMR231W	-1	-/-	-513.0519688129425	-18791.80630096793	121	0.12922465208747516	0.5371900826446281	0.12443181818181819
YOL043C	-1	-/-	-513.1473672389984	-19766.242918610573	121	0.12896825396825398	0.5371900826446281	0.12471590909090909
YML077W	-1	-/-	-513.2155202925205	-22546.76757541299	121	0.12871287128712872	0.5371900826446281	0.125
YLL035W	-1	-/-	-513.2381127327681	-23286.13098745048	121	0.12845849802371542	0.5371900826446281	0.1252840909090909
YBR278W	-1	-/-	-513.3956603258848	-18265.451524600387	121	0.1282051282051282	0.5371900826446281	0.12556818181818183
YDR219C	-1	-/-	-513.40453723073	-20176.326649338007	121	0.1279527559055118	0.5371900826446281	0.12585227272727273
YMR211W	-1	-/-	-513.5133866071701	-22472.084600567818	121	0.12770137524557956	0.5371900826446281	0.12613636363636363
YGR215W	0	0/-	-513.6050232797861	-33336.92280907929	484	0.12770137524557956	0.5371900826446281	0.12613636363636363
YPR169W	0	0/-	-513.8543862998486	-38939.50130721927	484	0.12770137524557956	0.5371900826446281	0.12613636363636363
YKR057W	-1	-/-	-514.0592941045761	-23305.184898138046	121	0.12745098039215685	0.5371900826446281	0.12642045454545456
YLL033W	0	0/-	-514.0641004275531	-34663.01670365222	484	0.12745098039215685	0.5371900826446281	0.12642045454545456
YDR200C	-1	-/-	-514.0920540094376	-19057.204500079155	121	0.12720156555772993	0.5371900826446281	0.12670454545454546
YGL112C	-1	-/-	-514.1251114010811	-21892.866840183735	121	0.126953125	0.5371900826446281	0.12698863636363636
YOL009C	-1	-/-	-514.2597955465317	-19757.430183291435	121	0.1267056530214425	0.5371900826446281	0.12727272727272726
YLR320W	-1	-/-	-514.3301899433136	-20802.91635787487	121	0.1264591439688716	0.5371900826446281	0.1275568181818182
YNL090W	-1	-/-	-514.4166241884232	-21150.135344475508	121	0.1262135922330097	0.5371900826446281	0.1278409090909091
YDL104C	0	0/-	-514.7078169602901	-33427.052655087784	484	0.1262135922330097	0.5371900826446281	0.1278409090909091
YER157W	-1	-/-	-514.8706347942352	-18880.189024448395	121	0.12596899224806202	0.5371900826446281	0.128125
YPL174C	-1	-/-	-514.9087069034576	-20431.40459549427	121	0.12572533849129594	0.5371900826446281	0.12840909090909092
YNL330C	-1	-/-	-515.1313366889954	-20052.37045300007	121	0.12548262548262548	0.5371900826446281	0.12869318181818182
YPL022W	-1	-/-	-515.4835731983185	-20172.92381834984	121	0.1252408477842004	0.5371900826446281	0.12897727272727272
YGR089W	-1	-/0	-515.526164829731	-19242.541315704584	121	0.125	0.5371900826446281	0.12926136363636365
YKL041W	-1	-/-	-515.7098471522331	-20377.779567480087	121	0.12476007677543186	0.5371900826446281	0.12954545454545455
YMR036C	-1	-/-	-515.8448612689972	-21560.572401225567	121	0.12452107279693486	0.5371900826446281	0.12982954545454545
YDR257C	0	0/-	-515.9490774832666	-35336.62739472464	484	0.12452107279693486	0.5371900826446281	0.12982954545454545
YMR055C	-1	-/-	-516.2503547668457	-18154.48767578602	121	0.124282982791587	0.5371900826446281	0.13011363636363638
YDR414C	-1	-/-	-516.3748881816864	-21029.52702641487	121	0.12404580152671756	0.5371900826446281	0.13039772727272728
YDR208W	-1	-/-	-516.4400900602341	-20174.55318415165	121	0.12380952380952381	0.5371900826446281	0.13068181818181818
YKL214C	-1	-/-	-516.448448061943	-21070.821942090988	121	0.12357414448669202	0.5371900826446281	0.13096590909090908
YMR137C	-1	-/-	-516.518548488617	-19710.8293697834	121	0.12333965844402277	0.5371900826446281	0.13125
YBR091C	-1	-/-	-516.7234660442919	-22921.70373613201	121	0.12310606060606061	0.5371900826446281	0.1315340909090909
YIR024C	0	0/-	-516.8059367910028	-35429.44652572274	484	0.12310606060606061	0.5371900826446281	0.1315340909090909
YGL174W	1	+/+	-516.9347603917122	-20527.420342206955	120	0.12476370510396975	0.5454545454545454	0.1315340909090909
YGL005C	-1	-/-	-517.2996245622635	-20323.72387456894	121	0.12452830188679245	0.5454545454545454	0.1318181818181818
YGL110C	0	0/-	-517.3065012842417	-33889.51668763906	484	0.12452830188679245	0.5454545454545454	0.1318181818181818
YBR192W	-1	-/-	-517.3910031318665	-21131.003542661667	121	0.12429378531073447	0.5454545454545454	0.13210227272727273
YCR054C	0	0/0	-517.4024195149541	-33966.78746380657	484	0.12429378531073447	0.5454545454545454	0.13210227272727273
YBL079W	-1	-/-	-517.4726172685623	-21601.35131084919	121	0.12406015037593984	0.5454545454545454	0.13238636363636364
YBL052C	-1	-/-	-517.5468730926514	-22357.60451722145	121	0.12382739212007504	0.5454545454545454	0.13267045454545454
YOR068C	-1	-/-	-517.6755447387695	-18429.815012216568	121	0.12359550561797752	0.5454545454545454	0.13295454545454546
YER013W	1	+/+	-517.6894625425339	-20308.318362236023	120	0.1252336448598131	0.5537190082644629	0.13295454545454546
YGL240W	-1	-/-	-517.7804485559464	-19423.893216252327	121	0.125	0.5537190082644629	0.13323863636363636
YLL021W	-1	-/-	-517.8083651065826	-22754.33128428459	121	0.12476722532588454	0.5537190082644629	0.13352272727272727
YDR389W	-1	-/-	-517.8711545467377	-20312.58853161335	121	0.12453531598513011	0.5537190082644629	0.1338068181818182
YHL023C	0	0/-	-517.960819169879	-33931.12336887792	484	0.12453531598513011	0.5537190082644629	0.1338068181818182
YML076C	-1	-/-	-518.0026497840881	-20034.70576298237	121	0.12430426716141002	0.5537190082644629	0.1340909090909091
YNL129W	-1	-/-	-518.1973428726196	-20592.783970028162	121	0.12407407407407407	0.5537190082644629	0.134375
YJR075W	0	0/-	-518.243590772152	-36280.541680023074	484	0.12407407407407407	0.5537190082644629	0.134375
YDR159W	-1	-/-	-518.2732260227203	-19923.85236522369	121	0.12384473197781885	0.5537190082644629	0.13465909090909092
YIL027C	0	0/-	-518.4668669104576	-36123.05987235904	484	0.12384473197781885	0.5537190082644629	0.13465909090909092
YHR186C	-1	-/-	-518.4862252473831	-19975.775986492634	121	0.12361623616236163	0.5537190082644629	0.13494318181818182
YHR079C	-1	-/-	-518.5527429133654	-20100.703605666757	121	0.12338858195211787	0.5537190082644629	0.13522727272727272
YLR245C	0	0/-	-518.6285914033651	-31852.47588091297	484	0.12338858195211787	0.5537190082644629	0.13522727272727272
YJL006C	-1	-/-	-518.9166844785213	-21441.311511546373	121	0.12316176470588236	0.5537190082644629	0.13551136363636362
YNL091W	-1	-/-	-518.9264135360718	-20506.566284179688	121	0.12293577981651377	0.5537190082644629	0.13579545454545455
YGR056W	-1	-/-	-518.929555773735	-19269.606140613556	121	0.1227106227106227	0.5537190082644629	0.13607954545454545
YJL140W	-1	-/-	-518.9323040246964	-20751.851759016514	121	0.12248628884826325	0.5537190082644629	0.13636363636363635
YLR191W	-1	-/-	-518.9933760166168	-20715.0029681921	121	0.12226277372262774	0.5537190082644629	0.13664772727272728
YDR363W-A	-1	-/-	-519.1324491500854	-19613.59115881659	121	0.122040072859745	0.5537190082644629	0.13693181818181818
YGL247W	-1	-/-	-519.1648116111755	-21263.60412299633	121	0.12181818181818181	0.5537190082644629	0.13721590909090908
YFL047W	0	0/-	-519.2867810875177	-33417.85114810057	484	0.12181818181818181	0.5537190082644629	0.13721590909090908
YGL151W	-1	-/-	-519.4286264181137	-20030.797702670097	121	0.12159709618874773	0.5537190082644629	0.1375
YMR014W	-1	-/-	-519.453495144844	-24064.292384505272	121	0.1213768115942029	0.5537190082644629	0.1377840909090909
YPR060C	0	0/0	-519.4663583338261	-39315.20160873979	484	0.1213768115942029	0.5537190082644629	0.1377840909090909
YDR245W	-1	-/-	-519.4702073335648	-23662.759597338736	121	0.12115732368896925	0.5537190082644629	0.1380681818181818
YHR143W-A	-1	-/-	-519.4752830266953	-23685.965526103973	121	0.12093862815884476	0.5537190082644629	0.13835227272727274
YDR302W	-1	-/-	-519.4901067018509	-20850.17857694626	121	0.12072072072072072	0.5537190082644629	0.13863636363636364
YKL149C	-1	-/+	-519.5242357254028	-21896.919824957848	121	0.12050359712230216	0.5537190082644629	0.13892045454545454
YLR385C	-1	-/-	-519.6090185642242	-18232.00509250164	121	0.12028725314183124	0.5537190082644629	0.13920454545454544
YLR138W	-1	-/-	-519.8555083274841	-19253.472607135773	121	0.12007168458781362	0.5537190082644629	0.13948863636363637
YMR168C	-1	-/-	-519.9200385808945	-20766.290571272373	121	0.11985688729874776	0.5537190082644629	0.13977272727272727
YGR024C	-1	-/-	-520.3514335155487	-20151.605018258095	121	0.11964285714285715	0.5537190082644629	0.14005681818181817
YIR004W	-1	-/-	-520.3550950288773	-21644.118485316634	121	0.11942959001782531	0.5537190082644629	0.1403409090909091
YMR274C	0	0/-	-520.5003092885017	-35220.62004700303	484	0.11942959001782531	0.5537190082644629	0.1403409090909091
YDR450W	-1	-/-	-520.5584344863892	-21995.855119347572	121	0.11921708185053381	0.5537190082644629	0.140625
YDR139C	0	0/-	-520.6092349160463	-32788.52330185287	484	0.11921708185053381	0.5537190082644629	0.140625
YNR032C-A	1	+/+	-520.6222596168518	-18758.242095947266	120	0.12078152753108348	0.5619834710743802	0.140625
YPR164W	-1	-/-	-520.9640733003616	-20242.279452741146	121	0.12056737588652482	0.5619834710743802	0.1409090909090909
YJL127C	-1	-/-	-521.1264765262604	-18841.014809966087	121	0.12035398230088495	0.5619834710743802	0.14119318181818183
YPR083W	-1	-/-	-521.2138963341713	-20960.933143556118	121	0.12014134275618374	0.5619834710743802	0.14147727272727273
YOR252W	0	0/0	-521.3831581715494	-41676.641076168045	484	0.12014134275618374	0.5619834710743802	0.14147727272727273
YOR058C	-1	-/-	-521.5408898591995	-19854.497702524066	121	0.11992945326278659	0.5619834710743802	0.14176136363636363
YJL041W	-1	-/-	-521.9320689439774	-20649.622441649437	121	0.11971830985915492	0.5619834710743802	0.14204545454545456
YJL061W	-1	-/-	-522.1022661328316	-21758.417124390602	121	0.1195079086115993	0.5619834710743802	0.14232954545454546
YKL130C	-1	-/-	-522.2885627746582	-20667.310086488724	121	0.11929824561403508	0.5619834710743802	0.14261363636363636
YIL139C	-1	-/-	-522.3164387568831	-21197.338104747236	121	0.1190893169877408	0.5619834710743802	0.14289772727272726
YJR002W	-1	-/-	-522.4152504205704	-23725.755642414093	121	0.11888111888111888	0.5619834710743802	0.1431818181818182
YJL125C	-1	-/-	-522.455953001976	-26675.259615778923	121	0.11867364746945899	0.5619834710743802	0.1434659090909091
YGR007W	-1	-/-	-522.5221067070961	-20739.804432690144	121	0.11846689895470383	0.5619834710743802	0.14375
YKR021W	0	0/-	-522.5883068609983	-33411.53219095059	484	0.11846689895470383	0.5619834710743802	0.14375
YEL053C	-1	-/-	-522.6027109622955	-20768.092058181763	121	0.11826086956521739	0.5619834710743802	0.14403409090909092
YLR238W	-1	-/-	-522.6221019029617	-20157.20313897729	121	0.11805555555555555	0.5619834710743802	0.14431818181818182
YGL139W	0	0/-	-523.1273880153894	-37603.25589257479	484	0.11805555555555555	0.5619834710743802	0.14431818181818182
YDL112W	-1	-/-	-523.3458952903748	-23172.540679454803	121	0.11785095320623917	0.5619834710743802	0.14460227272727272
YEL015W	-1	-/-	-523.5324288606644	-21296.974593281746	121	0.11764705882352941	0.5619834710743802	0.14488636363636365
YBR180W	0	0/-	-523.6758534759283	-34239.613496258855	484	0.11764705882352941	0.5619834710743802	0.14488636363636365
YNR023W	-1	-/-	-523.759156242013	-21005.82012309134	121	0.11744386873920552	0.5619834710743802	0.14517045454545455
YDR484W	-1	-/-	-523.7850499153137	-21268.085324525833	121	0.11724137931034483	0.5619834710743802	0.14545454545454545
YNL215W	0	0/-	-523.8347452022135	-35800.428300315514	484	0.11724137931034483	0.5619834710743802	0.14545454545454545
YKL155C	0	0/-	-523.9116013050079	-34694.10832068324	484	0.11724137931034483	0.5619834710743802	0.14545454545454545
YML041C	-1	-/-	-524.1278235912323	-19905.459413528442	121	0.11703958691910499	0.5619834710743802	0.14573863636363638
YKR037C	-1	-/-	-524.1674649715424	-20397.088841080666	121	0.11683848797250859	0.5619834710743802	0.14602272727272728
YOR143C	-1	-/-	-524.2361644506454	-22300.81859791279	121	0.11663807890222985	0.5619834710743802	0.14630681818181818
YPR086W	-1	-/-	-524.3322174549103	-19984.45663678646	121	0.11643835616438356	0.5619834710743802	0.14659090909090908
YPR101W	1	+/+	-524.5793604850769	-21301.725910186768	120	0.11794871794871795	0.5702479338842975	0.14659090909090908
YPL016W	-1	-/-	-524.6177664995193	-20676.475794434547	121	0.11774744027303755	0.5702479338842975	0.146875
YOL034W	-1	-/-	-524.7429292201996	-20052.681092739105	121	0.11754684838160136	0.5702479338842975	0.1471590909090909
YFR028C	-1	-/-	-524.8112370222807	-23307.061982795596	121	0.11734693877551021	0.5702479338842975	0.1474431818181818
YKL132C	0	0/0	-525.1229587197304	-33647.934155296534	484	0.11734693877551021	0.5702479338842975	0.1474431818181818
YIL126W	-1	-/-	-525.1510436534882	-21338.295952260494	121	0.11714770797962648	0.5702479338842975	0.14772727272727273
YNL232W	-1	-/-	-525.2643418908119	-23367.535071626306	121	0.11694915254237288	0.5702479338842975	0.14801136363636364
YOL089C	-1	-/-	-525.340294957161	-20927.80946708657	121	0.116751269035533	0.5702479338842975	0.14829545454545454
YML061C	-1	-/-	-525.4446870535612	-22255.396250888705	121	0.11655405405405406	0.5702479338842975	0.14857954545454546
YDR137W	-1	-/-	-525.5360088348389	-19836.00887775421	121	0.1163575042158516	0.5702479338842975	0.14886363636363636
YPR094W	1	+/+	-525.5427905321121	-20179.890428498387	120	0.11784511784511785	0.5785123966942148	0.14886363636363636
YLR405W	-1	-/-	-525.5803507566452	-25204.597843050957	121	0.11764705882352941	0.5785123966942148	0.14914772727272727
YLR264W	-1	-/-	-525.7055950164795	-24524.462731719017	121	0.1174496644295302	0.5785123966942148	0.1494318181818182
YGR252W	-1	-/-	-525.8429907560349	-20877.633172094822	121	0.11725293132328309	0.5785123966942148	0.1497159090909091
YNL004W	-1	-/-	-525.959630727768	-21322.55859029293	121	0.11705685618729098	0.5785123966942148	0.15
YDR181C	-1	-/-	-526.0270320177078	-20735.020432949066	121	0.11686143572621036	0.5785123966942148	0.15028409090909092
YJL039C	-1	-/-	-526.090726017952	-20676.63943719864	121	0.11666666666666667	0.5785123966942148	0.15056818181818182
YDL017W	-1	-/-	-526.3470765352249	-20093.421916484833	121	0.11647254575707154	0.5785123966942148	0.15085227272727272
YGR013W	1	+/+	-526.347702383995	-18517.669572770596	120	0.11794019933554817	0.5867768595041323	0.15085227272727272
YOL124C	-1	-/-	-526.371698975563	-24290.04867631197	121	0.11774461028192372	0.5867768595041323	0.15113636363636362
YCR042C	-1	-/-	-526.5076476335526	-19742.004128813744	121	0.11754966887417219	0.5867768595041323	0.15142045454545455
YNL204C	0	0/-	-526.8106845617294	-34006.356190834194	484	0.11754966887417219	0.5867768595041323	0.15142045454545455
YNL188W	-1	-/-	-526.9630848169327	-23809.333877563477	121	0.11735537190082644	0.5867768595041323	0.15170454545454545
YGR271C-A	0	0/-	-527.2029020171613	-41349.12655364908	484	0.11735537190082644	0.5867768595041323	0.15170454545454545
YHR081W	-1	-/-	-527.3434352874756	-24452.066563367844	121	0.11716171617161716	0.5867768595041323	0.15198863636363635
YER099C	0	0/-	-527.3443775456399	-34841.485161466524	484	0.11716171617161716	0.5867768595041323	0.15198863636363635
YLR384C	-1	-/-	-527.5536535978317	-22785.185685396194	121	0.11696869851729819	0.5867768595041323	0.15227272727272728
YCL069W	-1	-/-	-527.5824494361877	-18386.0284781456	121	0.11677631578947369	0.5867768595041323	0.15255681818181818
YOR038C	-1	-/-	-527.5988699197769	-20814.480499833822	121	0.11658456486042693	0.5867768595041323	0.15284090909090908
YDR207C	-1	-/-	-527.6553987264633	-20981.978236854076	121	0.11639344262295082	0.5867768595041323	0.153125
YKL099C	-1	-/-	-527.7040470838547	-24023.080469697714	121	0.11620294599018004	0.5867768595041323	0.1534090909090909
YER082C	-1	-/-	-527.7390962839127	-25677.296362936497	121	0.11601307189542484	0.5867768595041323	0.1536931818181818
YLR433C	-1	-/-	-527.9247217178345	-19996.871535182	121	0.11582381729200653	0.5867768595041323	0.15397727272727274
YMR080C	-1	-/-	-527.9957584738731	-22295.954341948032	121	0.11563517915309446	0.5867768595041323	0.15426136363636364
YGL183C	-1	-/-	-528.0356820821762	-18268.55575913191	121	0.11544715447154472	0.5867768595041323	0.15454545454545454
YGL020C	-1	-/-	-528.2971588075161	-21038.53786394	121	0.11525974025974026	0.5867768595041323	0.15482954545454544
YJR060W	-1	-/-	-528.3170027732849	-20985.432503581047	121	0.11507293354943274	0.5867768595041323	0.15511363636363637
YFL028C	0	0/-	-528.3265470154583	-34814.732256539166	484	0.11507293354943274	0.5867768595041323	0.15511363636363637
YLR363C	-1	-/-	-528.3536394834518	-19580.304261922836	121	0.11488673139158576	0.5867768595041323	0.15539772727272727
YGR147C	-1	-/-	-528.5192145109177	-21812.363228023052	121	0.1147011308562197	0.5867768595041323	0.15568181818181817
YDR495C	-1	-/-	-528.6228029727936	-20070.737417638302	121	0.11451612903225807	0.5867768595041323	0.1559659090909091
YNL108C	0	0/0	-528.6775863617659	-36605.314306259155	484	0.11451612903225807	0.5867768595041323	0.1559659090909091
YER075C	-1	-/-	-528.7960772514343	-21307.451135277748	121	0.1143317230273752	0.5867768595041323	0.15625
YPL069C	-1	-/-	-528.8978825807571	-22111.14977568388	121	0.11414790996784566	0.5867768595041323	0.1565340909090909
YLR071C	-1	-/-	-528.958692908287	-20970.24916446209	121	0.11396468699839486	0.5867768595041323	0.15681818181818183
YJL194W	-1	-/-	-529.0146689414978	-18328.727018892765	121	0.11378205128205128	0.5867768595041323	0.15710227272727273
YFR043C	0	0/0	-529.0149077326059	-35036.30349897966	484	0.11378205128205128	0.5867768595041323	0.15710227272727273
YKL018W	-1	-/-	-529.0664470121264	-22552.299494497478	121	0.1136	0.5867768595041323	0.15738636363636363
YMR223W	0	0/+	-529.0831493735313	-36883.75761636719	484	0.1136	0.5867768595041323	0.15738636363636363
YJR068W	-1	-/-	-529.092966735363	-20002.09460604191	121	0.1134185303514377	0.5867768595041323	0.15767045454545456
YDR303C	-1	-/-	-529.1078456044197	-21822.247092068195	121	0.11323763955342903	0.5867768595041323	0.15795454545454546
YPL001W	-1	-/-	-529.1523756980896	-21271.2844119668	121	0.11305732484076433	0.5867768595041323	0.15823863636363636
YOR037W	-1	-/-	-529.1785009503365	-21484.196509629488	121	0.11287758346581876	0.5867768595041323	0.15852272727272726
YOR174W	-1	-/-	-529.1792529821396	-22159.840784072876	121	0.1126984126984127	0.5867768595041323	0.1588068181818182
YJL004C	-1	-/-	-529.2545650005341	-21397.6201928854	121	0.11251980982567353	0.5867768595041323	0.1590909090909091
YHR201C	0	0/0	-529.3720559999347	-37269.21373680979	484	0.11251980982567353	0.5867768595041323	0.1590909090909091
YMR235C	-1	-/-	-529.6645216941833	-23529.365402936935	121	0.11234177215189874	0.5867768595041323	0.159375
YGR063C	-1	-/-	-529.6709848642349	-22101.738463044167	121	0.11216429699842022	0.5867768595041323	0.15965909090909092
YMR116C	-1	-/-	-529.7368235588074	-23810.837549209595	121	0.11198738170347003	0.5867768595041323	0.15994318181818182
YDR498C	-1	-/-	-529.7530567646027	-19071.43755555153	121	0.11181102362204724	0.5867768595041323	0.16022727272727272
YNL229C	-1	-/-	-529.7789645195007	-21025.465824604034	121	0.11163522012578617	0.5867768595041323	0.16051136363636365
YFR002W	-1	-/-	-529.8091611266136	-22216.835450589657	121	0.11145996860282574	0.5867768595041323	0.16079545454545455
YHR061C	-1	-/-	-529.864425778389	-22186.820342302322	121	0.11128526645768025	0.5867768595041323	0.16107954545454545
YIR009W	1	+/+	-529.9814665317535	-20401.422538757324	120	0.11267605633802817	0.5950413223140496	0.16107954545454545
YIL079C	-1	-/-	-530.1749223470688	-25231.39401012659	121	0.1125	0.5950413223140496	0.16136363636363638
YOR048C	-1	-/+	-530.2671303153038	-23163.842075563967	121	0.11232449297971919	0.5950413223140496	0.16164772727272728
YNL119W	-1	-/-	-530.7074150294065	-25655.101999029517	121	0.11214953271028037	0.5950413223140496	0.16193181818181818
YOR337W	0	0/-	-530.767557144165	-35781.25628311187	484	0.11214953271028037	0.5950413223140496	0.16193181818181818
YDR120C	-1	-/-	-530.9696169942617	-25122.850816473365	121	0.1119751166407465	0.5950413223140496	0.16221590909090908
YIR002C	-1	-/-	-530.9922426939011	-21238.042448163033	121	0.11180124223602485	0.5950413223140496	0.1625
YML112W	-1	-/-	-531.1845206320286	-22663.70950523019	121	0.11162790697674418	0.5950413223140496	0.1627840909090909
YMR218C	-1	-/-	-531.2118849754333	-19709.929602131248	121	0.11145510835913312	0.5950413223140496	0.1630681818181818
YFR036W	-1	-/-	-531.2835358977318	-20451.940119445324	121	0.11128284389489954	0.5950413223140496	0.16335227272727273
YBR237W	1	+/+	-531.348689198494	-19975.61483846605	120	0.11265432098765432	0.6033057851239669	0.16335227272727273
YKR008W	-1	-/-	-531.5368851423264	-19455.022478222847	121	0.11248073959938366	0.6033057851239669	0.16363636363636364
YPR111W	-1	-/-	-531.7054011821747	-20732.750663101673	121	0.1123076923076923	0.6033057851239669	0.16392045454545454
YLR393W	0	0/-	-531.8053335696459	-31364.45072451979	484	0.1123076923076923	0.6033057851239669	0.16392045454545454
YPR187W	-1	-/-	-532.080124720931	-25861.164215907454	121	0.11213517665130568	0.6033057851239669	0.16420454545454546
YDL170W	-1	-/-	-532.2086880207062	-20075.018842577934	121	0.11196319018404909	0.6033057851239669	0.16448863636363636
YOR194C	-1	-/-	-532.350700378418	-20602.214255928993	121	0.11179173047473201	0.6033057851239669	0.16477272727272727
YLL038C	-1	-/-	-532.3975278139114	-20252.300714567304	121	0.11162079510703364	0.6033057851239669	0.1650568181818182
YDL150W	-1	-/-	-532.4062504917383	-23525.117263689637	121	0.11145038167938931	0.6033057851239669	0.1653409090909091
YGL241W	-1	-/-	-532.5592901706696	-18524.98877632618	121	0.11128048780487805	0.6033057851239669	0.165625
YIL021W	-1	-/-	-532.6369555741549	-23249.92857094109	121	0.1111111111111111	0.6033057851239669	0.16590909090909092
YJL013C	-1	-/-	-532.6549247503281	-19276.535714894533	121	0.11094224924012158	0.6033057851239669	0.16619318181818182
YIL144W	-1	-/-	-532.6855502128601	-19905.63011789322	121	0.11077389984825493	0.6033057851239669	0.16647727272727272
YPL074W	0	0/0	-532.6861349642277	-36099.13669197261	484	0.11077389984825493	0.6033057851239669	0.16647727272727272
YDR051C	0	0/-	-532.7537639886141	-35304.924056485295	484	0.11077389984825493	0.6033057851239669	0.16647727272727272
YHR166C	-1	-/-	-532.7632051706314	-20599.815717816353	121	0.11060606060606061	0.6033057851239669	0.16676136363636362
YNL163C	-1	-/-	-532.8140901327133	-22732.237224459648	121	0.11043872919818457	0.6033057851239669	0.16704545454545455
YIL122W	-1	-/-	-532.8298975229263	-20565.899659752846	121	0.11027190332326284	0.6033057851239669	0.16732954545454545
YHR062C	-1	-/-	-532.8612770736217	-25982.428497463465	121	0.11010558069381599	0.6033057851239669	0.16761363636363635
YJR014W	0	0/-	-532.9443677663803	-38126.33907227963	484	0.11010558069381599	0.6033057851239669	0.16761363636363635
YGL154C	0	0/0	-532.974538050592	-33887.36722050095	484	0.11010558069381599	0.6033057851239669	0.16761363636363635
YOR060C	-1	-/-	-532.9896638393402	-21004.341123759747	121	0.10993975903614457	0.6033057851239669	0.16789772727272728
YKR007W	-1	-/-	-533.0411450862885	-20634.339889459312	121	0.10977443609022557	0.6033057851239669	0.16818181818181818
YGR104C	-1	-/-	-533.1399788856506	-22056.55087697506	121	0.10960960960960961	0.6033057851239669	0.16846590909090908
YNL311C	-1	-/-	-533.5457641482353	-19488.94053274393	121	0.10944527736131934	0.6033057851239669	0.16875
YDL159W	-1	-/-	-533.8250815868378	-18944.71009004116	121	0.1092814371257485	0.6033057851239669	0.1690340909090909
YPL112C	-1	-/-	-533.8981986045837	-21206.650190860033	121	0.10911808669656203	0.6033057851239669	0.1693181818181818
YKL014C	-1	-/-	-533.9887452125549	-24479.35177409649	121	0.10895522388059702	0.6033057851239669	0.16960227272727274
YNL158W	0	0/-	-534.0036869365722	-34506.795271543786	484	0.10895522388059702	0.6033057851239669	0.16960227272727274
YER114C	-1	-/-	-534.0849686861038	-22644.93462073803	121	0.10879284649776454	0.6033057851239669	0.16988636363636364
YOL021C	-1	-/-	-534.1205278635025	-23438.461222052574	121	0.10863095238095238	0.6033057851239669	0.17017045454545454
YDR390C	0	0/-	-534.3880742043257	-36802.94534255564	484	0.10863095238095238	0.6033057851239669	0.17017045454545454
YGL175C	-1	-/-	-534.399760901928	-19266.07813402172	121	0.10846953937592868	0.6033057851239669	0.17045454545454544
YIL103W	-1	-/-	-534.5351152420044	-25839.981541991234	121	0.1083086053412463	0.6033057851239669	0.17073863636363637
YNL304W	-1	-/-	-534.6531654596329	-20011.596482753754	121	0.10814814814814815	0.6033057851239669	0.17102272727272727
YMR044W	-1	-/-	-534.6645719408989	-20235.6995819211	121	0.10798816568047337	0.6033057851239669	0.17130681818181817
YMR299C	-1	-/0	-534.744443655014	-20429.19950759411	121	0.10782865583456426	0.6033057851239669	0.1715909090909091
YDR166C	-1	-/-	-534.7964098453522	-20283.49635910988	121	0.10766961651917405	0.6033057851239669	0.171875
YPL253C	-1	-/-	-534.8358169794083	-20703.830734729767	121	0.10751104565537556	0.6033057851239669	0.1721590909090909
YDL225W	-1	-/-	-535.0065021514893	-20429.91768825054	121	0.10735294117647058	0.6033057851239669	0.17244318181818183
YFL002C	-1	-/-	-535.046539068222	-26087.585894584656	121	0.10719530102790015	0.6033057851239669	0.17272727272727273
YBR236C	-1	-/-	-535.1793004274368	-21348.640261530876	121	0.10703812316715543	0.6033057851239669	0.17301136363636363
YNL206C	-1	-/-	-535.2445746660233	-22755.67942881584	121	0.10688140556368961	0.6033057851239669	0.17329545454545456
YDR101C	-1	-/-	-535.2499493956566	-25438.316831052303	121	0.1067251461988304	0.6033057851239669	0.17357954545454546
YPR133C	-1	-/-	-535.3658184707165	-21956.764767959714	121	0.10656934306569343	0.6033057851239669	0.17386363636363636
YDR292C	-1	-/-	-535.4044470787048	-22446.787097632885	121	0.10641399416909621	0.6033057851239669	0.17414772727272726
YOR265W	-1	-/-	-535.4799208343029	-22254.68297880888	121	0.10625909752547306	0.6033057851239669	0.1744318181818182
YNL218W	-1	-/-	-535.5308515280485	-21355.083445601165	121	0.10610465116279069	0.6033057851239669	0.1747159090909091
YKR079C	-1	-/-	-535.6331210136414	-23129.656653046608	121	0.10595065312046444	0.6033057851239669	0.175
YDL080C	-1	-/-	-535.6340017318726	-20392.892866551876	121	0.10579710144927536	0.6033057851239669	0.17528409090909092
YER048W-A	0	0/0	-535.884933989495	-32727.1651182957	484	0.10579710144927536	0.6033057851239669	0.17528409090909092
YER104W	-1	-/-	-535.9293775558472	-20027.09098649025	121	0.10564399421128799	0.6033057851239669	0.17556818181818182
YHR178W	-1	-/-	-536.1071246862411	-19348.424227833748	121	0.10549132947976879	0.6033057851239669	0.17585227272727272
YDL139C	0	0/-	-536.2498515546322	-36277.675819545984	484	0.10549132947976879	0.6033057851239669	0.17585227272727272
YCR038C	-1	-/-	-536.2784529328346	-20928.730849683285	121	0.10533910533910534	0.6033057851239669	0.17613636363636365
YGL201C	-1	-/-	-536.3066288232803	-20814.325032055378	121	0.10518731988472622	0.6033057851239669	0.17642045454545455
YNR054C	-1	-/-	-536.5015977025032	-24157.25638359785	121	0.10503597122302158	0.6033057851239669	0.17670454545454545
YBR175W	-1	-/-	-536.5219204425812	-21136.70652014017	121	0.10488505747126436	0.6033057851239669	0.17698863636363638
YDR465C	-1	-/-	-536.5851284265518	-24307.947405219078	121	0.10473457675753228	0.6033057851239669	0.17727272727272728
YMR023C	-1	-/-	-536.6602384001017	-21643.494497194886	121	0.10458452722063037	0.6033057851239669	0.17755681818181818
YNR039C	-1	-/-	-536.7206311225891	-20903.566743791103	121	0.1044349070100143	0.6033057851239669	0.17784090909090908
YGR140W	-1	-/-	-536.7335072755814	-21002.530811548233	121	0.10428571428571429	0.6033057851239669	0.178125
YER092W	0	0/-	-536.796762496233	-33166.14317031065	484	0.10428571428571429	0.6033057851239669	0.178125
YIL131C	-1	-/-	-536.8109194338322	-24099.705141037703	121	0.10413694721825963	0.6033057851239669	0.1784090909090909
YPL241C	-1	-/-	-536.9247776269913	-21897.642910838127	121	0.10398860398860399	0.6033057851239669	0.1786931818181818
YNL245C	1	+/+	-536.9351410865784	-19471.69516968727	120	0.10526315789473684	0.6115702479338843	0.1786931818181818
YPR190C	-1	-/-	-536.9839534759521	-24313.13481247425	121	0.10511363636363637	0.6115702479338843	0.17897727272727273
YMR282C	0	0/-	-536.9869599044323	-34683.97099429369	484	0.10511363636363637	0.6115702479338843	0.17897727272727273
YNL056W	0	0/-	-537.0073985904455	-35174.230618312955	484	0.10511363636363637	0.6115702479338843	0.17897727272727273
YBR049C	-1	-/-	-537.0617045164108	-21627.379114627838	121	0.1049645390070922	0.6115702479338843	0.17926136363636364
YJR058C	0	0/-	-537.2400315254927	-33495.321240667254	484	0.1049645390070922	0.6115702479338843	0.17926136363636364
YHR088W	-1	-/-	-537.7296313047409	-23625.785964488983	121	0.1048158640226629	0.6115702479338843	0.17954545454545454
YDR458C	0	0/0	-538.0298321545124	-34652.58567670733	484	0.1048158640226629	0.6115702479338843	0.17954545454545454
YKL015W	-1	-/-	-538.0628833770752	-20061.96853208542	121	0.10466760961810467	0.6115702479338843	0.17982954545454546
YOR001W	-1	-/-	-538.1105091571808	-23293.868815422058	121	0.10451977401129943	0.6115702479338843	0.18011363636363636
YGL164C	0	0/0	-538.1631936430931	-34233.87307807803	484	0.10451977401129943	0.6115702479338843	0.18011363636363636
YDR369C	-1	-/-	-538.2588108778	-18979.786365270615	121	0.10437235543018336	0.6115702479338843	0.18039772727272727
YNL001W	-1	-/-	-538.3744398355484	-23742.059878766537	121	0.10422535211267606	0.6115702479338843	0.1806818181818182
YGR246C	-1	-/-	-538.4387749433517	-20755.852046132088	121	0.10407876230661041	0.6115702479338843	0.1809659090909091
YML065W	-1	-/-	-538.4407232403755	-21260.493526041508	121	0.10393258426966293	0.6115702479338843	0.18125
YLR068W	-1	-/-	-538.4723879098892	-26439.721367023885	121	0.10378681626928471	0.6115702479338843	0.18153409090909092
YLR170C	-1	-/-	-538.7581702470779	-20534.972461223602	121	0.10364145658263306	0.6115702479338843	0.18181818181818182
YDR184C	-1	-/-	-538.7638359069824	-24100.068395853043	121	0.1034965034965035	0.6115702479338843	0.18210227272727272
YGL136C	-1	-/-	-538.8097633123398	-21855.02570259571	121	0.10335195530726257	0.6115702479338843	0.18238636363636362
YJR138W	0	0/-	-538.9239486753941	-32232.369690716267	484	0.10335195530726257	0.6115702479338843	0.18238636363636362
YPR135W	-1	-/-	-539.0179361104965	-20812.977506518364	121	0.10320781032078104	0.6115702479338843	0.18267045454545455
YOL137W	0	0/-	-539.0418960200623	-35142.388550703414	484	0.10320781032078104	0.6115702479338843	0.18267045454545455
YOR189W	0	0/-	-539.1729284487665	-35168.08119187504	484	0.10320781032078104	0.6115702479338843	0.18267045454545455
YNR012W	0	0/-	-539.2304541766644	-40379.241312876344	484	0.10320781032078104	0.6115702479338843	0.18267045454545455
YER116C	-1	-/-	-539.2350378036499	-19842.024824023247	121	0.10306406685236769	0.6115702479338843	0.18295454545454545
YJL035C	-1	-/-	-539.2574957609177	-21894.476712718606	121	0.10292072322670376	0.6115702479338843	0.18323863636363635
YHR144C	0	0/-	-539.3025414645672	-39657.212673630565	484	0.10292072322670376	0.6115702479338843	0.18323863636363635
YBL097W	-1	-/-	-539.3708207607269	-19754.494247078896	121	0.10277777777777777	0.6115702479338843	0.18352272727272728
YOR196C	0	0/-	-539.3899785131216	-35437.91435315274	484	0.10277777777777777	0.6115702479338843	0.18352272727272728
YCR082W	-1	-/-	-539.4948644638062	-21996.026354193687	121	0.10263522884882108	0.6115702479338843	0.18380681818181818
YKL078W	0	0/-	-539.5178758651018	-41734.3676173985	484	0.10263522884882108	0.6115702479338843	0.18380681818181818
YGL016W	-1	-/0	-539.5260286331177	-21753.144240140915	121	0.10249307479224377	0.6115702479338843	0.18409090909090908
YBR002C	-1	-/-	-539.527383685112	-23378.757930517197	121	0.10235131396957123	0.6115702479338843	0.184375
YNL196C	0	0/-	-539.5979410409927	-32112.201330512762	484	0.10235131396957123	0.6115702479338843	0.184375
YAR008W	1	+/+	-539.6184866428375	-22952.522656202316	120	0.10359116022099447	0.6198347107438017	0.184375
YNL027W	-1	-/-	-539.6194367408752	-22442.574199914932	121	0.10344827586206896	0.6198347107438017	0.1846590909090909
YDL117W	-1	-/-	-539.670637845993	-19746.619580626488	121	0.10330578512396695	0.6198347107438017	0.1849431818181818
YOR115C	-1	-/-	-539.7461126446724	-22574.384554743767	121	0.1031636863823934	0.6198347107438017	0.18522727272727274
YDR441C	0	0/-	-539.7956861723214	-35482.20893937955	484	0.1031636863823934	0.6198347107438017	0.18522727272727274
YPL082C	-1	-/-	-539.8536930084229	-21679.313096523285	121	0.10302197802197802	0.6198347107438017	0.18551136363636364
YLL046C	0	0/0	-539.9095146656036	-31808.417958647013	484	0.10302197802197802	0.6198347107438017	0.18551136363636364
YLR403W	-1	-/-	-539.9172971844673	-21347.3061260581	121	0.102880658436214	0.6198347107438017	0.18579545454545454
YER007C-A	0	0/-	-540.0097770337015	-38886.633024008945	484	0.102880658436214	0.6198347107438017	0.18579545454545454
YGL025C	-1	-/-	-540.0285881757736	-20645.004065036774	121	0.10273972602739725	0.6198347107438017	0.18607954545454544
YJL109C	-1	-/-	-540.0809634923935	-23845.238828659058	121	0.10259917920656635	0.6198347107438017	0.18636363636363637
YGR098C	-1	-/-	-540.132032752037	-20899.43490356207	121	0.10245901639344263	0.6198347107438017	0.18664772727272727
YLR453C	-1	-/-	-540.214663028717	-18962.8728004694	121	0.10231923601637108	0.6198347107438017	0.18693181818181817
YBL074C	1	+/+	-540.2357752323151	-18884.32337731123	120	0.10354223433242507	0.628099173553719	0.18693181818181817
YJR134C	0	0/0	-540.3412743210793	-34062.4810385555	484	0.10354223433242507	0.628099173553719	0.18693181818181817
YDL116W	-1	-/-	-540.3823527097702	-20431.422746300697	121	0.10340136054421768	0.628099173553719	0.1872159090909091
YJR084W	-1	-/+	-540.4773091077805	-20325.26103067398	121	0.10326086956521739	0.628099173553719	0.1875
YPL228W	-1	-/-	-540.7384202480316	-20619.38321775198	121	0.10312075983717775	0.628099173553719	0.1877840909090909
YNL288W	-1	-/-	-540.7561272382736	-22182.206086575985	121	0.10298102981029811	0.628099173553719	0.18806818181818183
YLR085C	-1	-/-	-540.7871172502637	-20795.91559226066	121	0.10284167794316644	0.628099173553719	0.18835227272727273
YJL139C	-1	-/-	-540.8423049449921	-20929.0913105011	121	0.10270270270270271	0.628099173553719	0.18863636363636363
YGR116W	-1	-/-	-540.8843069076538	-20942.281210660934	121	0.10256410256410256	0.628099173553719	0.18892045454545456
YBL023C	-1	-/-	-540.9474055767059	-21672.753751695156	121	0.10242587601078167	0.628099173553719	0.18920454545454546
YPR112C	-1	-/-	-541.0996104478836	-26160.214346408844	121	0.10228802153432032	0.628099173553719	0.18948863636363636
YKL072W	0	0/0	-541.134893283248	-35121.30963568203	484	0.10228802153432032	0.628099173553719	0.18948863636363636
YOL018C	0	0/-	-541.1745403707027	-35493.61279061437	484	0.10228802153432032	0.628099173553719	0.18948863636363636
YMR275C	-1	-/-	-541.2830795571208	-21034.487651519477	121	0.10215053763440861	0.628099173553719	0.18977272727272726
YML080W	-1	-/-	-541.2951543182135	-25772.22678606212	121	0.10201342281879194	0.628099173553719	0.1900568181818182
YJL162C	0	0/-	-541.3944463729858	-37337.32435578108	484	0.10201342281879194	0.628099173553719	0.1900568181818182
YIR015W	-1	-/-	-541.4922879934311	-19115.988505482674	121	0.10187667560321716	0.628099173553719	0.1903409090909091
YJR140C	-1	-/-	-541.5527089834213	-20457.340212106705	121	0.10174029451137885	0.628099173553719	0.190625
YDR180W	-1	-/-	-541.6480805873871	-20730.740545988083	121	0.10160427807486631	0.628099173553719	0.19090909090909092
YKR099W	-1	-/-	-541.8809065036476	-25057.169417958707	121	0.10146862483311081	0.628099173553719	0.19119318181818182
YLR451W	-1	-/-	-541.9053910970688	-22247.475932598114	121	0.10133333333333333	0.628099173553719	0.19147727272727272
YOR213C	-1	-/-	-541.9869776964188	-22333.887610197067	121	0.10119840213049268	0.628099173553719	0.19176136363636365
YFR013W	-1	-/-	-542.0218614935875	-20876.393657505512	121	0.10106382978723404	0.628099173553719	0.19204545454545455
YIL035C	-1	-/-	-542.0855951309204	-21899.28710079193	121	0.10092961487383798	0.628099173553719	0.19232954545454545
YBL063W	-1	-/-	-542.0936353206635	-19617.7876445055	121	0.10079575596816977	0.628099173553719	0.19261363636363638
YBL085W	-1	-/-	-542.1949388980865	-20987.987397313118	121	0.10066225165562914	0.628099173553719	0.19289772727272728
YNL224C	0	0/+	-542.3755860626698	-33415.87193549983	484	0.10066225165562914	0.628099173553719	0.19289772727272728
YAL026C	-1	-/-	-542.4596590995789	-20318.595224142075	121	0.10052910052910052	0.628099173553719	0.19318181818181818
YBR245C	-1	-/-	-542.6891018152237	-22993.956328511238	121	0.10039630118890357	0.628099173553719	0.19346590909090908
YJL184W	-1	-/-	-542.8308056592941	-19754.385241389275	121	0.10026385224274406	0.628099173553719	0.19375
YEL044W	0	0/-	-542.8357311040163	-34487.00932074897	484	0.10026385224274406	0.628099173553719	0.19375
YOR299W	-1	-/-	-542.8414530754089	-21248.304487399757	121	0.10013175230566534	0.628099173553719	0.1940340909090909
YLR051C	-1	-/-	-542.844721019268	-24954.385668694973	121	0.1	0.628099173553719	0.1943181818181818
YCL031C	-1	-/-	-542.8939790129662	-24390.82221031189	121	0.09986859395532194	0.628099173553719	0.19460227272727273
YCR020C-A	-1	-/+	-543.1234896183014	-21533.82696813345	121	0.09973753280839895	0.628099173553719	0.19488636363636364
YJL124C	-1	-/-	-543.1721661090851	-23474.125142902136	121	0.09960681520314547	0.628099173553719	0.19517045454545454
YDR457W	-1	-/-	-543.2283089160919	-19423.810382127762	121	0.09947643979057591	0.628099173553719	0.19545454545454546
YHR099W	-1	-/-	-543.3103789687157	-20101.15288054943	121	0.09934640522875816	0.628099173553719	0.19573863636363636
YNR027W	-1	-/-	-543.3127321004868	-22767.17420490086	121	0.09921671018276762	0.628099173553719	0.19602272727272727
YPR082C	1	+/+	-543.3401206731796	-21328.75861799717	120	0.10039113428943937	0.6363636363636364	0.19602272727272727
YNR015W	-1	-/-	-543.5964397192001	-22858.525421500206	121	0.10026041666666667	0.6363636363636364	0.1963068181818182
YEL055C	0	0/-	-543.8675641864538	-40408.54306431115	484	0.10026041666666667	0.6363636363636364	0.1963068181818182
YBR061C	-1	-/-	-543.8933626413345	-26456.44902551174	121	0.10013003901170352	0.6363636363636364	0.1965909090909091
YDR118W	-1	-/-	-544.0016576051712	-21650.85000514984	121	0.1	0.6363636363636364	0.196875
YLR003C	-1	-/0	-544.0528933405876	-26545.52247160673	121	0.09987029831387809	0.6363636363636364	0.19715909090909092
YGR105W	0	0/0	-544.0530199706554	-36904.59701284766	484	0.09987029831387809	0.6363636363636364	0.19715909090909092
YBL035C	-1	-/-	-544.1148588657379	-22874.21597778797	121	0.09974093264248704	0.6363636363636364	0.19744318181818182
YIL134W	0	0/-	-544.2699538469315	-32146.995426222682	484	0.09974093264248704	0.6363636363636364	0.19744318181818182
YDL203C	0	0/-	-544.3475380241871	-34857.231103554834	484	0.09974093264248704	0.6363636363636364	0.19744318181818182
YGL060W	0	0/-	-544.3550112843513	-35529.81929941662	484	0.09974093264248704	0.6363636363636364	0.19744318181818182
YOR129C	-1	-/-	-544.4244546294212	-21114.130819261074	121	0.09961190168175937	0.6363636363636364	0.19772727272727272
YGL017W	-1	-/-	-544.5628628730774	-20267.412586688995	121	0.09948320413436693	0.6363636363636364	0.19801136363636362
YHR120W	-1	-/-	-544.6817139387131	-23591.094870448112	121	0.09935483870967741	0.6363636363636364	0.19829545454545455
YKL048C	-1	-/-	-544.7920634746552	-20678.555655121803	121	0.09922680412371133	0.6363636363636364	0.19857954545454545
YKL122C	-1	-/-	-544.7977212667465	-23779.469263792038	121	0.0990990990990991	0.6363636363636364	0.19886363636363635
YDR153C	-1	-/-	-544.8023697435856	-21443.068084985018	121	0.09897172236503857	0.6363636363636364	0.19914772727272728
YGL075C	-1	-/-	-544.8064396381378	-20458.65565726161	121	0.09884467265725289	0.6363636363636364	0.19943181818181818
YBL008W	-1	-/-	-544.8347741365433	-20284.113187506795	121	0.09871794871794871	0.6363636363636364	0.19971590909090908
YDL031W	-1	-/-	-544.8910223245621	-24443.003252267838	121	0.09859154929577464	0.6363636363636364	0.2
YGR245C	-1	-/-	-544.9751583337784	-25484.279198288918	121	0.09846547314578005	0.6363636363636364	0.2002840909090909
YMR225C	-1	-/-	-545.042341709137	-19445.930724859238	121	0.0983397190293742	0.6363636363636364	0.2005681818181818
YOL056W	0	0/-	-545.0766669362783	-35136.45314928889	484	0.0983397190293742	0.6363636363636364	0.2005681818181818
YER105C	-1	-/-	-545.3614517450333	-20765.35896885395	121	0.09821428571428571	0.6363636363636364	0.20085227272727274
YOL045W	-1	-/-	-545.4276316165924	-21805.752567648888	121	0.0980891719745223	0.6363636363636364	0.20113636363636364
YBR282W	0	0/-	-545.4709400087595	-33840.52073213644	484	0.0980891719745223	0.6363636363636364	0.20113636363636364
YJR032W	0	0/-	-545.4898575861007	-36920.1345267389	484	0.0980891719745223	0.6363636363636364	0.20113636363636364
YPR009W	-1	-/-	-545.5203843712807	-22404.796069562435	121	0.09796437659033079	0.6363636363636364	0.20142045454545454
YER047C	0	0/0	-545.6776686906815	-34394.89373886585	484	0.09796437659033079	0.6363636363636364	0.20142045454545454
YBR279W	-1	-/-	-545.6843273639679	-20834.209119796753	121	0.09783989834815757	0.6363636363636364	0.20170454545454544
YMR117C	-1	-/-	-545.7247323989868	-20288.657103300095	121	0.09771573604060914	0.6363636363636364	0.20198863636363637
YBR288C	-1	-/-	-545.8658632040024	-21930.637102544308	121	0.09759188846641319	0.6363636363636364	0.20227272727272727
YLR032W	-1	-/-	-545.9015227556229	-20577.17144739628	121	0.09746835443037975	0.6363636363636364	0.20255681818181817
YCL066W	-1	-/-	-545.9032983779907	-19532.30177950859	121	0.09734513274336283	0.6363636363636364	0.2028409090909091
YAL059W	-1	-/-	-545.9872069358826	-27836.660568594933	121	0.09722222222222222	0.6363636363636364	0.203125
YBR022W	1	+/+	-546.2349396944046	-20271.01972168684	120	0.09836065573770492	0.6446280991735537	0.203125
YOR147W	-1	-/-	-546.2578022480011	-20617.324344336987	121	0.0982367758186398	0.6446280991735537	0.2034090909090909
YML006C	-1	-/-	-546.2653850317001	-22800.73740565777	121	0.09811320754716982	0.6446280991735537	0.20369318181818183
YMR019W	0	0/-	-546.3360171616077	-35343.21478012204	484	0.09811320754716982	0.6446280991735537	0.20369318181818183
YNL328C	-1	-/-	-546.4169529080391	-18128.86993920803	121	0.09798994974874371	0.6446280991735537	0.20397727272727273
YJR031C	-1	-/-	-546.5330195426941	-21642.371681451797	121	0.09786700125470514	0.6446280991735537	0.20426136363636363
YML064C	-1	-/-	-546.7713507413864	-21654.01768440008	121	0.09774436090225563	0.6446280991735537	0.20454545454545456
YBR231C	-1	-/-	-546.7990803718567	-21439.388310074806	121	0.09762202753441802	0.6446280991735537	0.20482954545454546
YPL180W	-1	-/-	-546.8374273777008	-20932.1950391531	121	0.0975	0.6446280991735537	0.20511363636363636
YDR057W	-1	-/-	-547.0253946781158	-21718.56387281418	121	0.09737827715355805	0.6446280991735537	0.20539772727272726
YCR060W	-1	-/-	-547.0547488927841	-20928.967104673386	121	0.09725685785536159	0.6446280991735537	0.2056818181818182
YNL023C	-1	-/-	-547.1066336631775	-23295.644050478935	121	0.09713574097135741	0.6446280991735537	0.2059659090909091
YKR090W	-1	-/-	-547.1321285963058	-19350.12410748005	121	0.09701492537313433	0.6446280991735537	0.20625
YJL014W	-1	-/-	-547.3175639510155	-22642.06744378805	121	0.0968944099378882	0.6446280991735537	0.20653409090909092
YML049C	1	+/+	-547.3447703123093	-20896.876035928726	120	0.09801488833746898	0.6528925619834711	0.20653409090909092
YHR005C	-1	-/-	-547.8127884864807	-21052.13745892048	121	0.09789343246592318	0.6528925619834711	0.20681818181818182
YGR027C	0	0/-	-547.9460086002946	-38688.45483062416	484	0.09789343246592318	0.6528925619834711	0.20681818181818182
YNL110C	-1	-/-	-548.1915135383606	-25445.827202141285	121	0.09777227722772278	0.6528925619834711	0.20710227272727272
YIL068C	-1	-/-	-548.2319806814194	-21308.53837430477	121	0.09765142150803462	0.6528925619834711	0.20738636363636365
YNL075W	-1	-/-	-548.3387244939804	-26367.811733722687	121	0.09753086419753086	0.6528925619834711	0.20767045454545455
YGL133W	-1	-/-	-548.405624628067	-19961.144679054618	121	0.09741060419235512	0.6528925619834711	0.20795454545454545
YER100W	-1	-/-	-548.4874367713928	-19736.00723479688	121	0.09729064039408868	0.6528925619834711	0.20823863636363638
YMR073C	-1	-/-	-548.5691511631012	-19813.189203441143	121	0.0971709717097171	0.6528925619834711	0.20852272727272728
YCL011C	-1	-/-	-548.6852989196777	-20982.3503793478	121	0.09705159705159705	0.6528925619834711	0.20880681818181818
YKL082C	-1	-/-	-548.8887104988098	-24503.898160755634	121	0.09693251533742331	0.6528925619834711	0.20909090909090908
YJL176C	-1	-/-	-548.8887538909912	-20329.118374049664	121	0.09681372549019608	0.6528925619834711	0.209375
YGR033C	-1	-/-	-548.9628316164017	-21421.684572339058	121	0.0966952264381885	0.6528925619834711	0.2096590909090909
YER148W	-1	-/-	-549.1057250499725	-22998.671195298433	121	0.09657701711491443	0.6528925619834711	0.2099431818181818
YMR128W	-1	-/-	-549.291283249855	-24800.728250324726	121	0.09645909645909646	0.6528925619834711	0.21022727272727273
YNR038W	-1	-/-	-549.3403958976269	-26476.115515828133	121	0.09634146341463415	0.6528925619834711	0.21051136363636364
YGL043W	-1	-/-	-549.3876614570618	-22492.262304723263	121	0.09622411693057248	0.6528925619834711	0.21079545454545454
YJL129C	-1	-/-	-549.5326328277588	-20960.667221546173	121	0.09610705596107055	0.6528925619834711	0.21107954545454546
YDR346C	-1	-/-	-549.7497400045395	-25602.52956008911	121	0.0959902794653706	0.6528925619834711	0.21136363636363636
YER176W	0	0/-	-549.7852503359318	-35327.89060434699	484	0.0959902794653706	0.6528925619834711	0.21136363636363636
YIL149C	-1	-/-	-549.8237625360489	-22261.572139263153	121	0.09587378640776699	0.6528925619834711	0.21164772727272727
YPR072W	-1	-/-	-549.8500119447708	-21611.310007572174	121	0.09575757575757576	0.6528925619834711	0.2119318181818182
YOR159C	1	+/+	-549.8716461658478	-22153.99853861332	120	0.09685230024213075	0.6611570247933884	0.2119318181818182
YPL210C	-1	-/-	-549.8866845369339	-23134.898432061076	121	0.09673518742442563	0.6611570247933884	0.2122159090909091
YDR422C	-1	-/-	-549.9509763717651	-20000.338131904602	121	0.0966183574879227	0.6611570247933884	0.2125
YIL104C	0	0/0	-550.0483924746513	-41025.8381036818	484	0.0966183574879227	0.6611570247933884	0.2125
YLR221C	-1	-/-	-550.0629764795303	-27085.195146918297	121	0.09650180940892641	0.6611570247933884	0.21278409090909092
YMR016C	-1	-/-	-550.0921677574515	-21808.333774887025	121	0.0963855421686747	0.6611570247933884	0.21306818181818182
YDR429C	-1	-/-	-550.1223526000977	-24541.129078149796	121	0.09626955475330927	0.6611570247933884	0.21335227272727272
YJR069C	-1	-/-	-550.2301956415176	-24363.36777162552	121	0.09615384615384616	0.6611570247933884	0.21363636363636362
YBR119W	1	+/+	-550.368240237236	-21160.437266469	120	0.09723889555822329	0.6694214876033058	0.21363636363636362
YGR036C	-1	-/-	-550.4041962623596	-20869.311101078987	121	0.09712230215827339	0.6694214876033058	0.21392045454545455
YDR073W	-1	-/-	-550.4103397428989	-20889.24630537629	121	0.09700598802395209	0.6694214876033058	0.21420454545454545
YOR095C	-1	-/-	-550.4258933216333	-25402.29312427342	121	0.09688995215311005	0.6694214876033058	0.21448863636363635
YIL120W	-1	-/-	-550.5195045471191	-20731.07951271534	121	0.0967741935483871	0.6694214876033058	0.21477272727272728
YGL023C	0	0/-	-550.5234364271164	-35430.450888320804	484	0.0967741935483871	0.6694214876033058	0.21477272727272728
YGL131C	0	0/-	-550.7117830738425	-33987.56177280098	484	0.0967741935483871	0.6694214876033058	0.21477272727272728
YBR102C	1	+/+	-550.949686050415	-21849.441243171692	120	0.09785202863961814	0.6776859504132231	0.21477272727272728
YER087C-B	-1	-/-	-551.0558021068573	-22182.92859506607	121	0.09773539928486293	0.6776859504132231	0.21505681818181818
YPL237W	-1	-/-	-551.18983989954	-24625.125841617584	121	0.09761904761904762	0.6776859504132231	0.21534090909090908
YHR177W	0	0/-	-551.3491522073746	-32633.5598654449	484	0.09761904761904762	0.6776859504132231	0.21534090909090908
YIL118W	-1	-/-	-551.4975851774216	-24460.69271040708	121	0.09750297265160524	0.6776859504132231	0.215625
YGL098W	-1	-/-	-551.6594189405441	-21490.50289940834	121	0.09738717339667459	0.6776859504132231	0.2159090909090909
YLR401C	-1	-/-	-551.6727845668793	-23934.237710118294	121	0.09727164887307237	0.6776859504132231	0.2161931818181818
YKR050W	-1	-/-	-551.7247678041458	-19962.697304725647	121	0.0971563981042654	0.6776859504132231	0.21647727272727274
YER040W	-1	-/-	-551.8978267908096	-20497.27985715866	121	0.0970414201183432	0.6776859504132231	0.21676136363636364
YLR086W	-1	-/-	-551.9636294841766	-19839.04998111725	121	0.09692671394799054	0.6776859504132231	0.21704545454545454
YFR031C	-1	-/-	-552.0744724273682	-21030.790942788124	121	0.09681227863046045	0.6776859504132231	0.21732954545454544
YGL220W	0	0/-	-552.0954780876637	-35544.630825225264	484	0.09681227863046045	0.6776859504132231	0.21732954545454544
YOR191W	-1	-/-	-552.1031448841095	-20207.424129784107	121	0.09669811320754718	0.6776859504132231	0.21761363636363637
YJR057W	-1	-/-	-552.1174328327179	-21244.808013498783	121	0.09658421672555949	0.6776859504132231	0.21789772727272727
YJL189W	0	0/-	-552.1871664784849	-38558.32724494487	484	0.09658421672555949	0.6776859504132231	0.21789772727272727
YMR066W	0	0/-	-552.2055625319481	-33462.51175571978	484	0.09658421672555949	0.6776859504132231	0.21789772727272727
YFL023W	-1	-/-	-552.2466242313385	-23197.248128771782	121	0.09647058823529411	0.6776859504132231	0.21818181818181817
YOL146W	-1	-/-	-552.281621336937	-22733.826889157295	121	0.0963572267920094	0.6776859504132231	0.2184659090909091
YPR068C	-1	-/-	-552.2984493970871	-21066.844075083733	121	0.09624413145539906	0.6776859504132231	0.21875
YJL098W	-1	-/-	-552.4094530940056	-25201.634524524212	121	0.09613130128956623	0.6776859504132231	0.2190340909090909
YML060W	-1	-/-	-552.4800668954849	-23720.022212564945	121	0.09601873536299765	0.6776859504132231	0.21931818181818183
YNL172W	-1	-/-	-552.5378268957138	-20354.56619181484	121	0.09590643274853801	0.6776859504132231	0.21960227272727273
YMR048W	-1	-/-	-552.7130757570267	-21442.221713483334	121	0.09579439252336448	0.6776859504132231	0.21988636363636363
YER032W	-1	-/-	-552.8509409427643	-20938.451336979866	121	0.09568261376896149	0.6776859504132231	0.22017045454545456
YLR018C	0	0/-	-552.8573861941695	-37516.902985833585	484	0.09568261376896149	0.6776859504132231	0.22017045454545456
YLR005W	-1	-/-	-552.8728008270264	-19911.39109647274	121	0.09557109557109557	0.6776859504132231	0.22045454545454546
YOR339C	0	0/-	-552.8774894475937	-35335.066915560514	484	0.09557109557109557	0.6776859504132231	0.22045454545454546
YDR515W	-1	-/-	-552.9719251990318	-21629.201339781284	121	0.09545983701979045	0.6776859504132231	0.22073863636363636
YER139C	0	0/-	-553.1226530224085	-36923.814050756395	484	0.09545983701979045	0.6776859504132231	0.22073863636363636
YHR127W	0	0/-	-553.1857988834381	-36933.44566972181	484	0.09545983701979045	0.6776859504132231	0.22073863636363636
YOR104W	0	0/0	-553.192729562521	-35437.895239412785	484	0.09545983701979045	0.6776859504132231	0.22073863636363636
YDR111C	0	0/0	-553.2380213290453	-36927.97496876493	484	0.09545983701979045	0.6776859504132231	0.22073863636363636
YDL240W	0	0/-	-553.4424620270729	-36390.23309201002	484	0.09545983701979045	0.6776859504132231	0.22073863636363636
YKL006C-A	-1	-/-	-553.5369455814362	-20686.38068830967	121	0.09534883720930233	0.6776859504132231	0.22102272727272726
YHR169W	-1	-/-	-553.6160234063864	-24650.451078519225	121	0.09523809523809523	0.6776859504132231	0.2213068181818182
YOR172W	-1	-/-	-553.6936011314392	-19970.705448627472	121	0.0951276102088167	0.6776859504132231	0.2215909090909091
YIL128W	-1	-/-	-553.7677980661392	-21718.977755069733	121	0.09501738122827347	0.6776859504132231	0.221875
YGR227W	-1	-/-	-554.191948890686	-20606.919768750668	121	0.09490740740740741	0.6776859504132231	0.22215909090909092
YGL226W	0	0/-	-554.3903480172157	-34182.2212343961	484	0.09490740740740741	0.6776859504132231	0.22215909090909092
YHR040W	0	0/-	-554.7359315007925	-40248.873251996934	484	0.09490740740740741	0.6776859504132231	0.22215909090909092
YDL120W	-1	-/-	-554.7582854032516	-19968.724513620138	121	0.09479768786127167	0.6776859504132231	0.22244318181818182
YLR376C	-1	-/-	-554.8244073390961	-20887.50719445944	121	0.09468822170900693	0.6776859504132231	0.22272727272727272
YER123W	-1	-/-	-554.8396992683411	-20917.04328405857	121	0.09457900807381776	0.6776859504132231	0.22301136363636365
YMR232W	-1	-/-	-554.8623657226562	-19913.17489361763	121	0.0944700460829493	0.6776859504132231	0.22329545454545455
YLR024C	0	0/-	-554.8790926635265	-32741.281266761944	484	0.0944700460829493	0.6776859504132231	0.22329545454545455
YPR171W	-1	-/-	-554.9489651918411	-22351.705688238144	121	0.09436133486766399	0.6776859504132231	0.22357954545454545
YNL189W	0	0/-	-554.9828651249409	-36697.558578163385	484	0.09436133486766399	0.6776859504132231	0.22357954545454545
YDL058W	-1	-/-	-555.1819791793823	-19975.955750226974	121	0.09425287356321839	0.6776859504132231	0.22386363636363638
YLR008C	-1	-/-	-555.2090297937393	-22490.810405492783	121	0.09414466130884042	0.6776859504132231	0.22414772727272728
YLR328W	-1	-/-	-555.2532634735107	-21794.632363438606	121	0.09403669724770643	0.6776859504132231	0.22443181818181818
YJR006W	-1	-/-	-555.3862735033035	-21516.434572815895	121	0.09392898052691867	0.6776859504132231	0.22471590909090908
YGL083W	0	0/-	-555.5744681656361	-36032.01631179452	484	0.09392898052691867	0.6776859504132231	0.22471590909090908
YJR132W	-1	-/0	-555.8491872549057	-25485.844045639038	121	0.09382151029748284	0.6776859504132231	0.225
YGL189C	0	0/-	-555.8970439136028	-37694.85814149305	484	0.09382151029748284	0.6776859504132231	0.225
YGR158C	-1	-/-	-556.0739958286285	-24977.415370225906	121	0.09371428571428571	0.6776859504132231	0.2252840909090909
YOR359W	-1	-/-	-556.0888456106186	-23118.858216881752	121	0.09360730593607305	0.6776859504132231	0.2255681818181818
YBR084C-A	0	0/-	-556.0957718193531	-36419.59990724921	484	0.09360730593607305	0.6776859504132231	0.2255681818181818
YDL013W	-1	-/-	-556.1929379701614	-20973.238641262054	121	0.09350057012542759	0.6776859504132231	0.22585227272727273
YAL029C	-1	-/-	-556.2107346057892	-21502.634709000587	121	0.09339407744874716	0.6776859504132231	0.22613636363636364
YPL139C	-1	-/-	-556.3348276615143	-22584.96170705557	121	0.09328782707622298	0.6776859504132231	0.22642045454545454
YGR230W	-1	-/-	-556.3844018578529	-21410.141020596027	121	0.09318181818181819	0.6776859504132231	0.22670454545454546
YBR074W	0	0/0	-556.5548475533724	-36188.313634611666	484	0.09318181818181819	0.6776859504132231	0.22670454545454546
YAR002W	-1	-/-	-556.5957968235016	-23139.282493174076	121	0.09307604994324631	0.6776859504132231	0.22698863636363636
YER049W	-1	-/-	-556.7342044115067	-23938.222729682922	121	0.09297052154195011	0.6776859504132231	0.22727272727272727
YDR418W	-1	-/-	-556.8851531744003	-24769.530709683895	121	0.0928652321630804	0.6776859504132231	0.2275568181818182
YIL147C	-1	-/-	-556.8966152667999	-21294.763807415962	121	0.09276018099547512	0.6776859504132231	0.2278409090909091
YOR051C	0	0/-	-556.9433766901493	-39498.626552045345	484	0.09276018099547512	0.6776859504132231	0.2278409090909091
YPL192C	-1	-/-	-557.080130815506	-20539.723721027374	121	0.09265536723163842	0.6776859504132231	0.228125
YOR123C	-1	-/-	-557.1909836530685	-20954.44228386879	121	0.09255079006772009	0.6776859504132231	0.22840909090909092
YIR013C	-1	-/-	-557.2676687240601	-21014.252774715424	121	0.09244644870349493	0.6776859504132231	0.22869318181818182
YBL009W	-1	-/-	-557.3510222434998	-23707.909665584564	121	0.09234234234234234	0.6776859504132231	0.22897727272727272
YPL105C	0	0/-	-557.3783500567079	-37130.655013389885	484	0.09234234234234234	0.6776859504132231	0.22897727272727272
YDR320C	-1	-/-	-557.5513542890549	-21998.56450021267	121	0.0922384701912261	0.6776859504132231	0.22926136363636362
YLR106C	-1	-/-	-557.5552793741226	-21720.91700387001	121	0.09213483146067415	0.6776859504132231	0.22954545454545455
YPR143W	-1	-/-	-557.5753700733185	-24826.77816450596	121	0.0920314253647587	0.6776859504132231	0.22982954545454545
YGL119W	-1	-/0	-557.7597168684006	-20337.155902326107	121	0.09192825112107623	0.6776859504132231	0.23011363636363635
YDR088C	1	+/+	-557.8312773704529	-21789.5191167593	120	0.0929451287793953	0.6859504132231405	0.23011363636363635
YLR115W	-1	-/-	-557.8584676980972	-20374.849172711372	121	0.09284116331096197	0.6859504132231405	0.23039772727272728
YMR033W	-1	-/-	-557.93100425601	-22521.34670084715	121	0.09273743016759776	0.6859504132231405	0.23068181818181818
YHR039C-A	-1	-/-	-558.0317771434784	-19718.23932850361	121	0.09263392857142858	0.6859504132231405	0.23096590909090908
YNL118C	-1	-/-	-558.1542657613754	-20814.256384968758	121	0.09253065774804906	0.6859504132231405	0.23125
YOR160W	-1	-/-	-558.3935871124268	-21720.611684262753	121	0.09242761692650334	0.6859504132231405	0.2315340909090909
YIL145C	0	0/-	-558.6848096065223	-37720.60421031341	484	0.09242761692650334	0.6859504132231405	0.2315340909090909
YPR055W	-1	-/-	-558.7067313194275	-19914.544906258583	121	0.09232480533926585	0.6859504132231405	0.2318181818181818
YDL138W	-1	-/-	-558.748879134655	-20350.65069192648	121	0.09222222222222222	0.6859504132231405	0.23210227272727274
YMR162C	-1	-/-	-558.7730047702789	-20332.236273288727	121	0.09211986681465038	0.6859504132231405	0.23238636363636364
YDR087C	-1	-/-	-558.8861678242683	-25391.25924319029	121	0.09201773835920177	0.6859504132231405	0.23267045454545454
YGL249W	-1	-/-	-558.9272418022156	-19934.070568203926	121	0.09191583610188261	0.6859504132231405	0.23295454545454544
YDR130C	-1	-/-	-558.9733270406723	-21115.74920976162	121	0.0918141592920354	0.6859504132231405	0.23323863636363637
YMR260C	-1	-/-	-558.9884642362595	-24179.070430457592	121	0.09171270718232044	0.6859504132231405	0.23352272727272727
YPL008W	-1	-/-	-559.023031949997	-21854.09293591976	121	0.09161147902869757	0.6859504132231405	0.23380681818181817
YLR262C-A	0	0/-	-559.2548536062241	-34732.991242051125	484	0.09161147902869757	0.6859504132231405	0.23380681818181817
YBR103W	-1	-/-	-559.4049987792969	-22480.435733675957	121	0.09151047409040794	0.6859504132231405	0.2340909090909091
YGL029W	-1	-/-	-559.7082493305206	-24840.63667035103	121	0.09140969162995595	0.6859504132231405	0.234375
YMR164C	-1	-/-	-559.7762825489044	-20192.623378038406	121	0.09130913091309131	0.6859504132231405	0.2346590909090909
YER107C	-1	-/-	-559.8161505460739	-24371.219806313515	121	0.0912087912087912	0.6859504132231405	0.23494318181818183
YOL005C	-1	-/-	-559.9178985357285	-21681.629412055016	121	0.09110867178924259	0.6859504132231405	0.23522727272727273
YGR090W	-1	-/-	-559.9595590829849	-23980.24641764164	121	0.09100877192982457	0.6859504132231405	0.23551136363636363
YLR254C	-1	-/0	-559.9674309492111	-20847.118726968765	121	0.09090909090909091	0.6859504132231405	0.23579545454545456
YPL083C	1	+/+	-560.000341296196	-22800.799191057682	120	0.09190371991247265	0.6942148760330579	0.23579545454545456
YCL005W	0	0/-	-560.0270285606384	-35868.699209943414	484	0.09190371991247265	0.6942148760330579	0.23579545454545456
YLR336C	0	0/-	-560.0405666381121	-40961.30970530957	484	0.09190371991247265	0.6942148760330579	0.23579545454545456
YIL090W	0	0/-	-560.0764938443899	-38598.55860039592	484	0.09190371991247265	0.6942148760330579	0.23579545454545456
YDR244W	-1	-/-	-560.1130117177963	-19892.302739501	121	0.09180327868852459	0.6942148760330579	0.23607954545454546
YBR163W	0	0/-	-560.1292691379786	-38070.942972294986	484	0.09180327868852459	0.6942148760330579	0.23607954545454546
YPR056W	-1	-/-	-560.1573075056076	-21635.149874687195	121	0.09170305676855896	0.6942148760330579	0.23636363636363636
YEL035C	0	0/0	-560.2263535261154	-32695.31044393778	484	0.09170305676855896	0.6942148760330579	0.23636363636363636
YGL049C	-1	-/-	-560.2952537536621	-20361.74853515625	121	0.0916030534351145	0.6942148760330579	0.23664772727272726
YGR218W	-1	-/-	-560.3319373130798	-20582.624130547047	121	0.0915032679738562	0.6942148760330579	0.2369318181818182
YPL207W	0	0/-	-560.3324248041026	-39500.97970165266	484	0.0915032679738562	0.6942148760330579	0.2369318181818182
YNL292W	-1	-/-	-560.6399081349373	-25217.421595156193	121	0.09140369967355821	0.6942148760330579	0.2372159090909091
YFL060C	-1	-/-	-560.6633141040802	-19104.537789344788	121	0.09130434782608696	0.6942148760330579	0.2375
YML104C	-1	-/-	-560.7323679924011	-20691.35054385662	121	0.09120521172638436	0.6942148760330579	0.23778409090909092
YIR008C	-1	-/-	-560.7849228233099	-21990.211310610175	121	0.0911062906724512	0.6942148760330579	0.23806818181818182
YPR200C	-1	-/-	-560.8274190425873	-20164.364600777626	121	0.09100758396533044	0.6942148760330579	0.23835227272727272
YHR085W	-1	-/-	-560.8963560461998	-27248.8020889163	121	0.09090909090909091	0.6942148760330579	0.23863636363636365
YJL095W	-1	-/-	-560.9625797271729	-20159.08755517006	121	0.09081081081081081	0.6942148760330579	0.23892045454545455
YJL047C	-1	-/-	-561.2450267076492	-22505.627975702286	121	0.09071274298056156	0.6942148760330579	0.23920454545454545
YDR285W	-1	-/-	-561.3591908216476	-20698.29477262497	121	0.09061488673139159	0.6942148760330579	0.23948863636363638
YFL036W	-1	-/-	-561.394716501236	-20852.098279237747	121	0.09051724137931035	0.6942148760330579	0.23977272727272728
YOL139C	-1	-/-	-561.5862475633621	-24190.67381298542	121	0.09041980624327234	0.6942148760330579	0.24005681818181818
YML109W	-1	-/-	-561.6933544874191	-21020.273688197136	121	0.09032258064516129	0.6942148760330579	0.24034090909090908
YLR135W	-1	-/-	-561.7566372156143	-22054.869210481644	121	0.09022556390977443	0.6942148760330579	0.240625
YHR107C	-1	-/-	-561.8577418327332	-22139.160580575466	121	0.09012875536480687	0.6942148760330579	0.2409090909090909
YPR178W	1	+/+	-561.8917102813721	-22246.46632808447	120	0.09110396570203644	0.7024793388429752	0.2409090909090909
YHR119W	-1	-/-	-562.063619852066	-21193.137136936188	121	0.09100642398286937	0.7024793388429752	0.2411931818181818
YGL090W	-1	-/-	-562.0943787097931	-19430.730700612068	121	0.09090909090909091	0.7024793388429752	0.24147727272727273
YNR008W	-1	-/-	-562.3475363254547	-19097.145725607872	121	0.09081196581196581	0.7024793388429752	0.24176136363636364
YGR096W	0	0/-	-562.4015346206725	-33671.89290964976	484	0.09081196581196581	0.7024793388429752	0.24176136363636364
YNL152W	0	0/-	-562.4828157797456	-36296.19793236302	484	0.09081196581196581	0.7024793388429752	0.24176136363636364
YHR124W	-1	-/-	-562.6056132316589	-20780.417243003845	121	0.09071504802561366	0.7024793388429752	0.24204545454545454
YLR222C	-1	-/-	-562.6093937158585	-25417.712334871292	121	0.0906183368869936	0.7024793388429752	0.24232954545454546
YKL191W	-1	-/-	-562.658206820488	-23124.95323765278	121	0.09052183173588925	0.7024793388429752	0.24261363636363636
YDR060W	-1	-/-	-562.7528027296066	-24587.6262165308	121	0.09042553191489362	0.7024793388429752	0.24289772727272727
YHR153C	0	0/-	-562.7618334889412	-34946.15077996068	484	0.09042553191489362	0.7024793388429752	0.24289772727272727
YOR340C	-1	-/-	-562.7665485739708	-26502.48163384199	121	0.09032943676939426	0.7024793388429752	0.2431818181818182
YLR103C	-1	-/-	-562.8086762428284	-21453.050207734108	121	0.09023354564755838	0.7024793388429752	0.2434659090909091
YHR165C	1	+/+	-562.8105243444443	-20611.729727506638	120	0.0911983032873807	0.7107438016528925	0.2434659090909091
YOL138C	-1	-/-	-562.9300256967545	-21627.32575082779	121	0.09110169491525423	0.7107438016528925	0.24375
YCL004W	-1	-/-	-562.9392639398575	-21268.859676003456	121	0.091005291005291	0.7107438016528925	0.24403409090909092
YDL047W	-1	-/-	-563.0592820644379	-22461.69749033451	121	0.09090909090909091	0.7107438016528925	0.24431818181818182
YML068W	0	0/-	-563.0791602581739	-35842.346912026405	484	0.09090909090909091	0.7107438016528925	0.24431818181818182
YLR276C	-1	-/-	-563.1446857452393	-25971.290237784386	121	0.0908130939809926	0.7107438016528925	0.24460227272727272
YKR035W-A	-1	-/-	-563.1922315359116	-20764.646554112434	121	0.09071729957805907	0.7107438016528925	0.24488636363636362
YHR070W	-1	-/-	-563.2407485246658	-23149.500284820795	121	0.09062170706006323	0.7107438016528925	0.24517045454545455
YER174C	-1	-/-	-563.2444491386414	-20905.541694283485	121	0.09052631578947369	0.7107438016528925	0.24545454545454545
YFL025C	-1	-/-	-563.2869737148285	-20674.153858006	121	0.0904311251314406	0.7107438016528925	0.24573863636363635
YJR024C	0	0/0	-563.4813452772796	-36002.39922901243	484	0.0904311251314406	0.7107438016528925	0.24573863636363635
YAL019W	0	0/+	-563.4851389974356	-38990.00213430822	484	0.0904311251314406	0.7107438016528925	0.24573863636363635
YBL067C	0	0/-	-563.5114337727427	-37364.586688406765	484	0.0904311251314406	0.7107438016528925	0.24573863636363635
YPR180W	0	0/-	-563.5821081511676	-36373.240049581975	484	0.0904311251314406	0.7107438016528925	0.24573863636363635
YIL095W	-1	-/-	-563.5821845531464	-19772.058406710625	121	0.09033613445378151	0.7107438016528925	0.24602272727272728
YBR261C	0	0/-	-563.6184260249138	-38564.04898087308	484	0.09033613445378151	0.7107438016528925	0.24602272727272728
YIL110W	-1	-/-	-563.6908549070358	-26766.033314347267	121	0.09024134312696747	0.7107438016528925	0.24630681818181818
YJL110C	-1	-/-	-564.0407503843307	-21871.115253165364	121	0.09014675052410902	0.7107438016528925	0.24659090909090908
YOL028C	-1	-/-	-564.0569561719894	-20718.945051312447	121	0.09005235602094241	0.7107438016528925	0.246875
YLR139C	-1	-/-	-564.0872173309326	-19200.840000629425	121	0.0899581589958159	0.7107438016528925	0.2471590909090909
YGL254W	-1	-/-	-564.0887455940247	-21082.01026082039	121	0.08986415882967608	0.7107438016528925	0.2474431818181818
YML088W	-1	-/-	-564.0896769762039	-21281.925171613693	121	0.08977035490605428	0.7107438016528925	0.24772727272727274
YDL064W	-1	-/-	-564.0923812389374	-22894.242491841316	121	0.08967674661105318	0.7107438016528925	0.24801136363636364
YGL106W	-1	-/-	-564.2427898645401	-22119.32142329216	121	0.08958333333333333	0.7107438016528925	0.24829545454545454
YMR129W	-1	-/-	-564.2729787826538	-22505.00513279438	121	0.08949011446409989	0.7107438016528925	0.24857954545454544
YPR110C	-1	-/-	-564.3205653429031	-27499.642650961876	121	0.0893970893970894	0.7107438016528925	0.24886363636363637
YLR002C	-1	-/-	-564.4270533174276	-26215.793481573462	121	0.0893042575285566	0.7107438016528925	0.24914772727272727
YIR018W	-1	-/-	-564.4839825630188	-19034.806296229362	121	0.08921161825726141	0.7107438016528925	0.24943181818181817
YKR044W	0	0/-	-564.4996808320284	-36095.593016311526	484	0.08921161825726141	0.7107438016528925	0.24943181818181817
YLR440C	0	0/-	-564.5124586671591	-35792.8251516372	484	0.08921161825726141	0.7107438016528925	0.24943181818181817
YML007W	-1	-/-	-564.6761269569397	-23727.89160132408	121	0.08911917098445596	0.7107438016528925	0.2497159090909091
YER151C	-1	-/-	-564.688280582428	-21264.715647101402	121	0.08902691511387163	0.7107438016528925	0.25
YJL183W	-1	-/-	-564.8515852242708	-24904.310208573937	121	0.0889348500517063	0.7107438016528925	0.25028409090909093
YMR039C	-1	-/-	-565.051851272583	-20955.627350330353	121	0.08884297520661157	0.7107438016528925	0.2505681818181818
YMR266W	-1	-/-	-565.0664639472961	-21618.218591094017	121	0.08875128998968008	0.7107438016528925	0.25085227272727273
YPR016C	-1	-/-	-565.0936611890793	-23575.58058488369	121	0.088659793814433	0.7107438016528925	0.25113636363636366
YDL201W	-1	-/-	-565.1179845333099	-26315.72603034973	121	0.08856848609680741	0.7107438016528925	0.25142045454545453
YCR028C-A	-1	-/-	-565.1193356513977	-21226.37793636322	121	0.08847736625514403	0.7107438016528925	0.25170454545454546
YOR330C	-1	-/-	-565.1687277555466	-20298.33899460733	121	0.08838643371017471	0.7107438016528925	0.2519886363636364
YAR003W	-1	-/-	-565.4216626882553	-21242.536164999008	121	0.08829568788501027	0.7107438016528925	0.25227272727272726
YGL066W	-1	-/-	-565.4502034187317	-20546.224492430687	121	0.0882051282051282	0.7107438016528925	0.2525568181818182
YJL111W	-1	-/-	-565.549066066742	-24222.72000157833	121	0.08811475409836066	0.7107438016528925	0.2528409090909091
YLR315W	0	0/-	-565.5797909498215	-31641.040464900434	484	0.08811475409836066	0.7107438016528925	0.2528409090909091
YCL032W	-1	-/-	-565.6062742471695	-23047.011252604425	121	0.08802456499488229	0.7107438016528925	0.253125
YDL153C	-1	-/-	-565.6101447343826	-24392.51294386387	121	0.08793456032719836	0.7107438016528925	0.2534090909090909
YLR067C	-1	-/-	-565.8866605758667	-20893.636449933052	121	0.08784473953013279	0.7107438016528925	0.25369318181818185
YGL076C	0	0/-	-565.9222114332952	-40632.82333970303	484	0.08784473953013279	0.7107438016528925	0.25369318181818185
YHR172W	-1	-/-	-565.9271714687347	-21599.149152636528	121	0.08775510204081632	0.7107438016528925	0.2539772727272727
YOR190W	0	0/-	-566.1098553538322	-33227.987316571176	484	0.08775510204081632	0.7107438016528925	0.2539772727272727
YHL022C	-1	-/-	-566.1211867332458	-19606.28029179573	121	0.08766564729867482	0.7107438016528925	0.25426136363636365
YJR035W	-1	-/-	-566.333900988102	-22538.04166829586	121	0.08757637474541752	0.7107438016528925	0.2545454545454545
YPR073C	-1	-/-	-566.3815443515778	-21995.78102278523	121	0.08748728382502544	0.7107438016528925	0.25482954545454545
YDR054C	-1	-/-	-566.4742157459259	-21190.572687983513	121	0.08739837398373984	0.7107438016528925	0.2551136363636364
YDR078C	-1	-/-	-566.5786246061325	-21115.792605638504	121	0.08730964467005076	0.7107438016528925	0.25539772727272725
YLR011W	-1	-/-	-566.8092975020409	-23218.634778738022	121	0.0872210953346856	0.7107438016528925	0.2556818181818182
YIR010W	-1	-/-	-566.8235263824463	-23300.916849255562	121	0.08713272543059777	0.7107438016528925	0.2559659090909091
YCR097W	0	0/-	-567.0780531838536	-34343.1644506678	484	0.08713272543059777	0.7107438016528925	0.2559659090909091
YDR211W	-1	-/-	-567.1131055355072	-23621.116963505745	121	0.08704453441295547	0.7107438016528925	0.25625
YBR171W	-1	-/-	-567.1375623941422	-22681.103340268135	121	0.08695652173913043	0.7107438016528925	0.2565340909090909
YBR162W-A	0	0/-	-567.1768544018269	-37840.58402335644	484	0.08695652173913043	0.7107438016528925	0.2565340909090909
YBL054W	0	0/-	-567.2729866430163	-41547.659761071205	484	0.08695652173913043	0.7107438016528925	0.2565340909090909
YHR168W	0	0/-	-567.412683069706	-35119.51947583258	484	0.08695652173913043	0.7107438016528925	0.2565340909090909
YML071C	-1	-/-	-567.4948073625565	-21332.012902855873	121	0.08686868686868687	0.7107438016528925	0.25681818181818183
YPR175W	-1	-/-	-567.524372458458	-22093.854920625687	121	0.08678102926337034	0.7107438016528925	0.2571022727272727
YGR216C	-1	-/-	-567.5262717604637	-21617.208514273167	121	0.08669354838709678	0.7107438016528925	0.25738636363636364
YNR070W	0	0/-	-567.6350908279419	-32960.059512376785	484	0.08669354838709678	0.7107438016528925	0.25738636363636364
YGL100W	-1	-/-	-567.7079918384552	-22421.19435286522	121	0.0866062437059416	0.7107438016528925	0.25767045454545456
YEL069C	-1	-/-	-567.7410020828247	-18854.314761042595	121	0.08651911468812877	0.7107438016528925	0.25795454545454544
YOR217W	-1	-/-	-567.8112435489893	-23279.355510249734	121	0.0864321608040201	0.7107438016528925	0.25823863636363636
YLR418C	-1	-/-	-567.9027718305588	-21141.44381171465	121	0.08634538152610442	0.7107438016528925	0.2585227272727273
YDL231C	-1	-/-	-567.9262409210205	-20758.368471503258	121	0.08625877632898696	0.7107438016528925	0.25880681818181817
YEL037C	-1	-/-	-567.9283694624901	-21726.590903937817	121	0.08617234468937876	0.7107438016528925	0.2590909090909091
YPL227C	-1	-/-	-568.2307405471802	-23096.265709280968	121	0.08608608608608609	0.7107438016528925	0.259375
YDL045W-A	0	0/-	-568.2539609372616	-33740.006234746426	484	0.08608608608608609	0.7107438016528925	0.259375
YGR133W	-1	-/-	-568.3568930625916	-21259.338634371758	121	0.086	0.7107438016528925	0.2596590909090909
YMR123W	0	0/0	-568.3704438358545	-41244.55037678778	484	0.086	0.7107438016528925	0.2596590909090909
YLR207W	-1	-/-	-568.5997757911682	-20845.589582920074	121	0.08591408591408592	0.7107438016528925	0.2599431818181818
YDR310C	-1	-/-	-568.680006980896	-22121.249567747116	121	0.08582834331337326	0.7107438016528925	0.26022727272727275
YJL071W	-1	-/0	-568.6879564523697	-20234.51387242973	121	0.08574277168494517	0.7107438016528925	0.2605113636363636
YCR096C	0	0/-	-568.7131214477122	-35774.82499510422	484	0.08574277168494517	0.7107438016528925	0.2605113636363636
YJL201W	-1	-/-	-568.806966304779	-20358.017582774162	121	0.08565737051792828	0.7107438016528925	0.26079545454545455
YDL184C	0	0/-	-568.9222300797701	-37516.57247377187	484	0.08565737051792828	0.7107438016528925	0.26079545454545455
YIL044C	-1	-/-	-569.1272903680801	-21234.802153468132	121	0.08557213930348259	0.7107438016528925	0.2610795454545455
YIR025W	-1	-/-	-569.2000464200974	-23268.753990888596	121	0.08548707753479125	0.7107438016528925	0.26136363636363635
YDR052C	-1	-/-	-569.3105437755585	-22992.22474873066	121	0.08540218470705065	0.7107438016528925	0.2616477272727273
YPR062W	0	0/-	-569.4085357189178	-37666.38689416647	484	0.08540218470705065	0.7107438016528925	0.2616477272727273
YGR187C	0	0/-	-569.5962148830295	-43551.63585713506	484	0.08540218470705065	0.7107438016528925	0.2616477272727273
YDR470C	-1	-/-	-570.0496389865875	-20661.180971980095	121	0.08531746031746032	0.7107438016528925	0.26193181818181815
YOL042W	-1	-/-	-570.0777739286423	-21221.31651508808	121	0.08523290386521308	0.7107438016528925	0.2622159090909091
YKR038C	-1	-/-	-570.0867910385132	-23638.751762390137	121	0.08514851485148515	0.7107438016528925	0.2625
YOR118W	0	0/0	-570.0873771011829	-35726.44265303016	484	0.08514851485148515	0.7107438016528925	0.2625
YOR353C	-1	-/-	-570.1426683664322	-21828.494933843613	121	0.08506429277942631	0.7107438016528925	0.2627840909090909
YHL038C	1	+/+	-570.2484786510468	-18808.945988178253	120	0.08596837944664032	0.71900826446281	0.2627840909090909
YJR043C	-1	-/-	-570.2913384437561	-23131.65054643154	121	0.08588351431391905	0.71900826446281	0.2630681818181818
YER019C-A	-1	-/-	-570.522035241127	-20978.94701719284	121	0.08579881656804733	0.71900826446281	0.26335227272727274
YHR065C	-1	-/-	-570.746539413929	-25714.808756887913	121	0.08571428571428572	0.71900826446281	0.2636363636363636
YLR167W	-1	-/-	-570.8321707248688	-22794.634812116623	121	0.08562992125984252	0.71900826446281	0.26392045454545454
YBR130C	-1	-/-	-570.8644716739655	-22584.78409564495	121	0.0855457227138643	0.71900826446281	0.26420454545454547
YOL041C	0	0/-	-570.8906645867974	-42972.924505768344	484	0.0855457227138643	0.71900826446281	0.26420454545454547
YNL002C	-1	-/-	-571.0111885070801	-27783.20641696453	121	0.08546168958742632	0.71900826446281	0.26448863636363634
YDR126W	-1	-/-	-571.2752505540848	-21595.14384829998	121	0.08537782139352307	0.71900826446281	0.26477272727272727
YCL063W	-1	-/-	-571.2803089618683	-22013.910220503807	121	0.08529411764705883	0.71900826446281	0.2650568181818182
YLR383W	-1	-/-	-571.5060503482819	-20278.313906490803	121	0.08521057786483839	0.71900826446281	0.26534090909090907
YJR083C	-1	-/0	-571.5284645557404	-21547.81647849083	121	0.08512720156555773	0.71900826446281	0.265625
YIL040W	-1	-/-	-571.5496373176575	-22252.389733433723	121	0.08504398826979472	0.71900826446281	0.26590909090909093
YHR105W	0	0/0	-571.8875640332699	-34460.18353289366	484	0.08504398826979472	0.71900826446281	0.26590909090909093
YHR072W-A	-1	-/-	-572.0607252120972	-20519.631485700607	121	0.0849609375	0.71900826446281	0.2661931818181818
YER172C	1	+/+	-572.1280554533005	-21681.764423668385	120	0.08585365853658537	0.7272727272727273	0.2661931818181818
YLR004C	0	0/-	-572.1724725887179	-33967.7839682661	484	0.08585365853658537	0.7272727272727273	0.2661931818181818
YLR127C	-1	-/-	-572.2338759899139	-22483.160855174065	121	0.08576998050682261	0.7272727272727273	0.26647727272727273
YAL043C	-1	-/-	-572.2387428283691	-21491.42657148838	121	0.08568646543330087	0.7272727272727273	0.26676136363636366
YEL016C	-1	-/-	-572.2437027692795	-20109.17209458351	121	0.08560311284046693	0.7272727272727273	0.26704545454545453
YFR037C	-1	-/-	-572.3091502785683	-22230.665508806705	121	0.08551992225461613	0.7272727272727273	0.26732954545454546
YEL030W	-1	-/-	-572.3637721538544	-20602.137880802155	121	0.0854368932038835	0.7272727272727273	0.2676136363636364
YNL325C	-1	-/-	-572.3882706165314	-21389.178617835045	121	0.08535402521823472	0.7272727272727273	0.26789772727272726
YMR312W	-1	-/-	-572.4256284236908	-23552.009150981903	121	0.08527131782945736	0.7272727272727273	0.2681818181818182
YKL174C	0	0/-	-572.4292912073433	-35033.919945757836	484	0.08527131782945736	0.7272727272727273	0.2681818181818182
YDL037C	0	0/0	-572.5109807252884	-35202.39220523089	484	0.08527131782945736	0.7272727272727273	0.2681818181818182
YMR171C	0	0/-	-572.5609966814518	-34926.5492472481	484	0.08527131782945736	0.7272727272727273	0.2681818181818182
YDR080W	-1	-/-	-572.6901023387909	-22679.682322382927	121	0.08518877057115198	0.7272727272727273	0.2684659090909091
YNL139C	-1	-/-	-572.7007395029068	-20710.488019943237	121	0.0851063829787234	0.7272727272727273	0.26875
YNR072W	-1	-/-	-572.7049689292908	-19852.357964277267	121	0.08502415458937199	0.7272727272727273	0.2690340909090909
YOR171C	-1	-/-	-572.7505722045898	-21214.030115127563	121	0.08494208494208494	0.7272727272727273	0.26931818181818185
YGL071W	-1	-/-	-572.7554552555084	-21421.03606724739	121	0.08486017357762778	0.7272727272727273	0.2696022727272727
YDR067C	0	0/-	-572.7742201685905	-35402.88926399499	484	0.08486017357762778	0.7272727272727273	0.2696022727272727
YKR085C	-1	-/-	-572.7908406257629	-20913.241463065147	121	0.08477842003853564	0.7272727272727273	0.26988636363636365
YFL003C	-1	-/-	-572.9024481773376	-19733.910804986954	121	0.0846968238691049	0.7272727272727273	0.2701704545454545
YGR212W	-1	-/-	-573.1060287952423	-20684.95520210266	121	0.08461538461538462	0.7272727272727273	0.27045454545454545
YLR228C	-1	-/-	-573.1252208948135	-21931.869242608547	121	0.0845341018251681	0.7272727272727273	0.2707386363636364
YGR206W	-1	-/-	-573.1750820875168	-22622.97371393442	121	0.08445297504798464	0.7272727272727273	0.27102272727272725
YJR041C	0	0/-	-573.1775963455439	-43148.80352215469	484	0.08445297504798464	0.7272727272727273	0.27102272727272725
YHL001W	0	0/-	-573.1819402873516	-40299.966115456074	484	0.08445297504798464	0.7272727272727273	0.27102272727272725
YMR204C	-1	-/-	-573.2310819476843	-21859.804149731994	121	0.08437200383509108	0.7272727272727273	0.2713068181818182
YKL160W	-1	-/-	-573.2581411600113	-22504.06233239174	121	0.0842911877394636	0.7272727272727273	0.2715909090909091
YPL086C	-1	-/-	-573.4382973313332	-27388.137344419956	121	0.08421052631578947	0.7272727272727273	0.271875
YLR096W	-1	-/-	-573.5247690677643	-21975.16452229023	121	0.0841300191204589	0.7272727272727273	0.2721590909090909
YFL050C	-1	-/-	-573.5947024822235	-20453.234010100365	121	0.08404966571155682	0.7272727272727273	0.27244318181818183
YDR076W	-1	-/-	-573.6152100563049	-21290.458676815033	121	0.08396946564885496	0.7272727272727273	0.2727272727272727
YGR170W	-1	-/-	-573.7964251041412	-20936.873379588127	121	0.08388941849380362	0.7272727272727273	0.27301136363636364
YFR027W	-1	-/-	-573.9756317138672	-20705.80514484644	121	0.0838095238095238	0.7272727272727273	0.27329545454545456
YAL024C	-1	-/-	-574.0625665187836	-20661.443118095398	121	0.08372978116079924	0.7272727272727273	0.27357954545454544
YDL213C	-1	-/-	-574.1236859709024	-26937.537286624312	121	0.08365019011406843	0.7272727272727273	0.27386363636363636
YDR524C	-1	-/-	-574.1609710454941	-20878.29713654518	121	0.0835707502374169	0.7272727272727273	0.2741477272727273
YLR424W	1	+/+	-574.5431380271912	-21570.286181271076	120	0.08444022770398482	0.7355371900826446	0.2741477272727273
YDR201W	-1	-/-	-574.6117171049118	-22525.570373415947	121	0.08436018957345971	0.7355371900826446	0.27443181818181817
YMR201C	-1	-/-	-574.6872578859329	-23670.621462464333	121	0.08428030303030302	0.7355371900826446	0.2747159090909091
YGL153W	-1	-/-	-574.7388170957565	-21901.82824397087	121	0.08420056764427625	0.7355371900826446	0.275
YHR034C	-1	-/+	-574.773754119873	-22043.360370755196	121	0.08412098298676748	0.7355371900826446	0.2752840909090909
YOL133W	-1	-/-	-574.8246800899506	-23055.270007014275	121	0.08404154863078375	0.7355371900826446	0.2755681818181818
YLR181C	-1	-/-	-574.83163022995	-22534.809723377228	121	0.08396226415094339	0.7355371900826446	0.27585227272727275
YPL161C	-1	-/-	-574.8663293123245	-22450.20397616923	121	0.08388312912346843	0.7355371900826446	0.2761363636363636
YNL326C	-1	-/-	-575.01231944561	-20666.001138091087	121	0.08380414312617702	0.7355371900826446	0.27642045454545455
YBR227C	0	0/-	-575.0461768805981	-35257.09459729493	484	0.08380414312617702	0.7355371900826446	0.27642045454545455
YLR396C	-1	-/-	-575.1819556355476	-23273.24426585436	121	0.08372530573847602	0.7355371900826446	0.2767045454545455
YBR195C	-1	-/-	-575.3940477371216	-21966.412957429886	121	0.08364661654135339	0.7355371900826446	0.27698863636363635
YLR223C	-1	-/-	-575.4017009735107	-22833.91075217724	121	0.0835680751173709	0.7355371900826446	0.2772727272727273
YDL122W	0	0/-	-575.5063911825418	-38007.844413772225	484	0.0835680751173709	0.7355371900826446	0.2772727272727273
YNL054W	-1	-/-	-575.5473016500473	-21626.35460907221	121	0.08348968105065666	0.7355371900826446	0.27755681818181815
YPR132W	-1	-/-	-575.5507558584213	-24529.813990354538	121	0.08341143392689784	0.7355371900826446	0.2778409090909091
YDR082W	-1	-/-	-575.5519126653671	-21769.610128879547	121	0.08333333333333333	0.7355371900826446	0.278125
YNR049C	-1	-/-	-575.5694261789322	-20747.70131111145	121	0.0832553788587465	0.7355371900826446	0.2784090909090909
YDL235C	-1	-/-	-575.5877549648285	-22610.572994947433	121	0.08317757009345794	0.7355371900826446	0.2786931818181818
YGL127C	-1	-/-	-575.6355836391449	-21480.53884422779	121	0.08309990662931839	0.7355371900826446	0.27897727272727274
YNR057C	-1	-/-	-575.7092542648315	-21715.39160132408	121	0.0830223880597015	0.7355371900826446	0.2792613636363636
YCL027W	-1	-/-	-575.7523426115513	-21800.836438804865	121	0.08294501397949673	0.7355371900826446	0.27954545454545454
YOR151C	-1	-/-	-575.8850440979004	-22392.97925925255	121	0.08286778398510242	0.7355371900826446	0.27982954545454547
YMR212C	-1	-/0	-575.9439231157303	-24591.81900894642	121	0.0827906976744186	0.7355371900826446	0.28011363636363634
YKL045W	-1	-/-	-576.0298708230257	-22307.847305491567	121	0.08271375464684015	0.7355371900826446	0.28039772727272727
YPL213W	1	+/+	-576.0707997083664	-22524.202920675278	120	0.08356545961002786	0.743801652892562	0.28039772727272727
YDR337W	-1	-/-	-576.3453283309937	-20741.36990916729	121	0.08348794063079777	0.743801652892562	0.2806818181818182
YOR089C	-1	-/-	-576.3573535680771	-21055.32049997151	121	0.08341056533827618	0.743801652892562	0.28096590909090907
YLR176C	-1	-/-	-576.496170759201	-19363.306506872177	121	0.08333333333333333	0.743801652892562	0.28125
YDL075W	0	0/-	-576.7462811283767	-40753.12171319127	484	0.08333333333333333	0.743801652892562	0.28125
YGR166W	-1	-/-	-576.865055680275	-21313.06442129612	121	0.08325624421831637	0.743801652892562	0.28153409090909093
YFR032C-A	0	0/-	-576.8780055642128	-34230.076301157475	484	0.08325624421831637	0.743801652892562	0.28153409090909093
YMR277W	-1	-/-	-576.9435886144638	-24079.725647568703	121	0.08317929759704251	0.743801652892562	0.2818181818181818
YKL021C	-1	-/-	-576.9781429767609	-25852.826983332634	121	0.08310249307479224	0.743801652892562	0.28210227272727273
YGR002C	-1	-/-	-576.9786869287491	-21098.50887465477	121	0.08302583025830258	0.743801652892562	0.28238636363636366
YPR105C	-1	-/-	-577.0048462152481	-22658.308502793312	121	0.08294930875576037	0.743801652892562	0.28267045454545453
YDL090C	-1	-/0	-577.0169705152512	-20554.250758886337	121	0.08287292817679558	0.743801652892562	0.28295454545454546
YDL219W	0	0/0	-577.1091392189264	-37191.37589620799	484	0.08287292817679558	0.743801652892562	0.28295454545454546
YKL057C	-1	-/-	-577.2207870483398	-23741.784516096115	121	0.0827966881324747	0.743801652892562	0.2832386363636364
YMR075W	-1	-/-	-577.2911376953125	-19837.190674960613	121	0.08272058823529412	0.743801652892562	0.28352272727272726
YKL186C	-1	-/-	-577.4178828001022	-23585.675379514694	121	0.08264462809917356	0.743801652892562	0.2838068181818182
YGL213C	-1	-/-	-577.5097227692604	-23206.23835092783	121	0.08256880733944955	0.743801652892562	0.2840909090909091
YDR022C	-1	-/-	-577.5958462953568	-21726.808428645134	121	0.08249312557286893	0.743801652892562	0.284375
YKR068C	-1	-/-	-577.6630038022995	-21621.208314418793	121	0.08241758241758242	0.743801652892562	0.2846590909090909
YOR156C	-1	-/-	-577.762289762497	-21226.37652373314	121	0.08234217749313816	0.743801652892562	0.28494318181818185
YNL197C	-1	-/-	-577.8081820011139	-21630.973282694817	121	0.08226691042047532	0.743801652892562	0.2852272727272727
YNL087W	0	0/-	-577.8341063857079	-38463.91392366588	484	0.08226691042047532	0.743801652892562	0.2852272727272727
YPL042C	-1	-/-	-578.0751522779465	-21252.457495093346	121	0.0821917808219178	0.743801652892562	0.28551136363636365
YMR247C	-1	-/-	-578.1080392003059	-22053.890604138374	121	0.08211678832116788	0.743801652892562	0.2857954545454545
YER129W	-1	-/-	-578.2072446346283	-21512.539668798447	121	0.0820419325432999	0.743801652892562	0.28607954545454545
YDR385W	-1	-/-	-578.3280143737793	-21360.143657684326	121	0.08196721311475409	0.743801652892562	0.2863636363636364
YMR179W	-1	-/-	-578.4004096984863	-21606.586522310972	121	0.0818926296633303	0.743801652892562	0.28664772727272725
YLL022C	-1	-/-	-578.4828715324402	-22487.93641293049	121	0.08181818181818182	0.743801652892562	0.2869318181818182
YML111W	0	0/-	-578.559501722455	-34888.84063220024	484	0.08181818181818182	0.743801652892562	0.2869318181818182
YOR346W	-1	-/-	-578.5612905621529	-22967.44191557169	121	0.08174386920980926	0.743801652892562	0.2872159090909091
YMR214W	-1	-/-	-578.7253935337067	-21896.87531733513	121	0.08166969147005444	0.743801652892562	0.2875
YPL266W	-1	-/-	-578.7879296541214	-27080.822053074837	121	0.0815956482320943	0.743801652892562	0.2877840909090909
YMR287C	-1	-/-	-578.9168955087662	-19583.582141160965	121	0.08152173913043478	0.743801652892562	0.28806818181818183
YKL220C	-1	-/-	-579.0404407978058	-18782.258536338806	121	0.08144796380090498	0.743801652892562	0.2883522727272727
YMR094W	0	0/-	-579.1335338950157	-33068.994836732745	484	0.08144796380090498	0.743801652892562	0.2883522727272727
YJR144W	-1	-/-	-579.1743650436401	-23570.757796883583	121	0.081374321880651	0.743801652892562	0.28863636363636364
YJL076W	-1	-/-	-579.2044010162354	-23748.580733418465	121	0.08130081300813008	0.743801652892562	0.28892045454545456
YKR024C	-1	-/-	-579.332928776741	-25675.469325065613	121	0.0812274368231047	0.743801652892562	0.28920454545454544
YKR103W	0	0/-	-579.4188847839832	-33076.13930864632	484	0.0812274368231047	0.743801652892562	0.28920454545454544
YIR026C	-1	-/-	-579.4667524695396	-27339.445908606052	121	0.0811541929666366	0.743801652892562	0.28948863636363636
YOR350C	0	0/+	-579.5614243745804	-34978.43263107538	484	0.0811541929666366	0.743801652892562	0.28948863636363636
YJR076C	-1	-/-	-579.5756886005402	-22435.505009293556	121	0.08108108108108109	0.743801652892562	0.2897727272727273
YPL096C-A	-1	-/-	-579.6242406368256	-18321.919167757034	121	0.081008100810081	0.743801652892562	0.29005681818181817
YLL052C	0	0/-	-579.7016483172774	-33832.93638432957	484	0.081008100810081	0.743801652892562	0.29005681818181817
YLR291C	-1	-/-	-579.7822893857956	-25910.78553891182	121	0.08093525179856115	0.743801652892562	0.2903409090909091
YKR010C	0	0/-	-579.8549897074699	-37410.09907224774	484	0.08093525179856115	0.743801652892562	0.2903409090909091
YBR098W	-1	-/-	-579.9005352258682	-21247.526047825813	121	0.08086253369272237	0.743801652892562	0.290625
YAL064C-A	0	0/0	-579.9242271184921	-32724.677749156952	484	0.08086253369272237	0.743801652892562	0.290625
YGR082W	-1	-/-	-580.1316092014313	-22488.148951351643	121	0.0807899461400359	0.743801652892562	0.2909090909090909
YBL046W	-1	-/-	-580.1435649394989	-21592.038418233395	121	0.08071748878923767	0.743801652892562	0.2911931818181818
YCL024W	-1	-/-	-580.3670222759247	-20547.379876494408	121	0.08064516129032258	0.743801652892562	0.29147727272727275
YKR048C	-1	-/-	-580.5138866901398	-20848.399957716465	121	0.08057296329453895	0.743801652892562	0.2917613636363636
YBR274W	-1	-/-	-580.5206052064896	-20903.36856788397	121	0.08050089445438283	0.743801652892562	0.29204545454545455
YDR359C	-1	-/-	-580.5699546337128	-20691.69601237774	121	0.08042895442359249	0.743801652892562	0.2923295454545455
YDL189W	0	0/0	-580.6843663454056	-37267.82798500359	484	0.08042895442359249	0.743801652892562	0.2923295454545455
YKR101W	-1	-/-	-580.7043099403381	-21554.52741587162	121	0.08035714285714286	0.743801652892562	0.29261363636363635
YFR029W	-1	-/-	-580.7122939825058	-21658.677990853786	121	0.08028545941123996	0.743801652892562	0.2928977272727273
YBR290W	-1	-/-	-580.8086512088776	-22867.744186997414	121	0.08021390374331551	0.743801652892562	0.29318181818181815
YAL027W	0	0/-	-580.8164824917912	-38220.12175512873	484	0.08021390374331551	0.743801652892562	0.29318181818181815
YDR334W	-1	-/-	-580.86424523592	-20672.64226746559	121	0.08014247551202137	0.743801652892562	0.2934659090909091
YMR100W	-1	-/-	-580.9064519405365	-22237.759945631027	121	0.0800711743772242	0.743801652892562	0.29375
YDL236W	-1	-/0	-580.9627674818039	-22466.349285185337	121	0.08	0.743801652892562	0.2940340909090909
YDL154W	-1	-/-	-581.0211389064789	-20140.69691503048	121	0.07992895204262877	0.743801652892562	0.2943181818181818
YCR107W	-1	-/0	-581.0422407388687	-20090.717633366585	121	0.07985803016858918	0.743801652892562	0.29460227272727274
YIL026C	-1	-/-	-581.1548663377762	-21944.697888493538	121	0.0797872340425532	0.743801652892562	0.2948863636363636
YPL194W	-1	-/-	-581.1853284835815	-20760.369088858366	121	0.07971656333038087	0.743801652892562	0.29517045454545454
YOL109W	-1	-/-	-581.318766951561	-21333.748213410378	121	0.07964601769911504	0.743801652892562	0.29545454545454547
YKR056W	-1	-/-	-581.3642332553864	-25242.257434129715	121	0.07957559681697612	0.743801652892562	0.29573863636363634
YMR154C	0	0/-	-581.4739797115326	-34425.82937090099	484	0.07957559681697612	0.743801652892562	0.29573863636363634
YPR139C	-1	-/-	-581.4768869876862	-21539.672243356705	121	0.07950530035335689	0.743801652892562	0.29602272727272727
YGL116W	-1	-/-	-581.5343096256256	-21880.0079061985	121	0.0794351279788173	0.743801652892562	0.2963068181818182
YDR195W	-1	-/-	-581.6082501411438	-21987.367159485817	121	0.07936507936507936	0.743801652892562	0.29659090909090907
YBR181C	0	0/-	-581.614822730422	-37174.32772986591	484	0.07936507936507936	0.743801652892562	0.29659090909090907
YPR032W	-1	-/-	-581.6526501178741	-21815.965665459633	121	0.07929515418502203	0.743801652892562	0.296875
YJL186W	-1	-/-	-581.6542196273804	-23842.361780405045	121	0.07922535211267606	0.743801652892562	0.29715909090909093
YDR125C	0	0/-	-581.6912729144096	-33621.49278745055	484	0.07922535211267606	0.743801652892562	0.29715909090909093
YML016C	-1	-/-	-581.7500696778297	-19995.77616506815	121	0.079155672823219	0.743801652892562	0.2974431818181818
YLR381W	-1	-/-	-581.7636930942535	-20381.578932881355	121	0.07908611599297012	0.743801652892562	0.29772727272727273
YDR446W	-1	-/-	-581.7785289287567	-21103.25680923462	121	0.07901668129938542	0.743801652892562	0.29801136363636366
YBR094W	0	0/0	-582.0072284638882	-35943.87929417193	484	0.07901668129938542	0.743801652892562	0.29801136363636366
YFL024C	-1	-/-	-582.085144162178	-21886.335908532143	121	0.07894736842105263	0.743801652892562	0.29829545454545453
YGL222C	-1	-/-	-582.1286153793335	-19936.164884209633	121	0.07887817703768624	0.743801652892562	0.29857954545454546
YAL041W	-1	-/-	-582.1433681249619	-21810.215089321136	121	0.07880910683012259	0.743801652892562	0.2988636363636364
YLR107W	-1	-/-	-582.1847188472748	-21662.81620335579	121	0.07874015748031496	0.743801652892562	0.29914772727272726
YBL089W	0	0/-	-582.1925124526024	-35467.51478266716	484	0.07874015748031496	0.743801652892562	0.29914772727272726
YPR182W	1	+/+	-582.2514545917511	-21558.455484986305	120	0.07954545454545454	0.7520661157024794	0.29914772727272726
YDL202W	0	0/-	-582.2596582770348	-36577.937877595425	484	0.07954545454545454	0.7520661157024794	0.29914772727272726
YNL185C	0	0/-	-582.3454522788525	-35488.952085763216	484	0.07954545454545454	0.7520661157024794	0.29914772727272726
YKR082W	-1	-/-	-582.518837928772	-24334.25277686119	121	0.0794759825327511	0.7520661157024794	0.2994318181818182
YPL217C	-1	-/-	-582.5938564538956	-25630.452434182167	121	0.07940663176265271	0.7520661157024794	0.2997159090909091
YER113C	0	0/-	-582.6406608521938	-38282.58951404691	484	0.07940663176265271	0.7520661157024794	0.2997159090909091
YJL190C	-1	-/-	-582.6618636250496	-26270.466425955296	121	0.07933740191804708	0.7520661157024794	0.3
YOL076W	-1	-/-	-582.7176086902618	-22786.141159415245	121	0.07926829268292683	0.7520661157024794	0.3002840909090909
YDL039C	-1	-/0	-582.7286972999573	-22632.199859380722	121	0.07919930374238468	0.7520661157024794	0.30056818181818185
YNL212W	0	0/0	-582.7324001193047	-36031.076393377036	484	0.07919930374238468	0.7520661157024794	0.30056818181818185
YKL205W	1	+/-	-582.7917362451553	-25583.87635433674	120	0.08	0.7603305785123967	0.30056818181818185
YPL013C	0	0/-	-582.9877046346664	-35272.44121369347	484	0.08	0.7603305785123967	0.30056818181818185
YNL029C	-1	-/-	-583.0138374865055	-22518.90128788352	121	0.07993049522154648	0.7603305785123967	0.3008522727272727
YIL173W	-1	-/-	-583.0376726388931	-18767.88471186161	121	0.0798611111111111	0.7603305785123967	0.30113636363636365
YKL042W	-1	-/-	-583.0546772480011	-21958.364587068558	121	0.0797918473547268	0.7603305785123967	0.3014204545454545
YHR013C	-1	-/-	-583.1586236953735	-24947.81093449518	121	0.07972270363951472	0.7603305785123967	0.30170454545454545
YOR073W	-1	-/-	-583.2110722064972	-22662.015399098396	121	0.07965367965367966	0.7603305785123967	0.3019886363636364
YGR217W	-1	-/-	-583.5649797916412	-20980.78376376629	121	0.07958477508650519	0.7603305785123967	0.30227272727272725
YOR140W	-1	-/-	-583.5659703016281	-21714.14607155323	121	0.07951598962834917	0.7603305785123967	0.3025568181818182
YJR119C	-1	-/-	-583.623826622963	-20521.248603343964	121	0.07944732297063903	0.7603305785123967	0.3028409090909091
YDR331W	-1	-/-	-583.6592359542847	-22426.53151154518	121	0.07937877480586712	0.7603305785123967	0.303125
YBR186W	-1	-/-	-583.6696410179138	-19681.885580420494	121	0.07931034482758621	0.7603305785123967	0.3034090909090909
YBR210W	-1	-/-	-583.6774592399597	-21290.43258047104	121	0.07924203273040482	0.7603305785123967	0.30369318181818183
YAL010C	-1	-/-	-583.7740486860275	-21511.872161507607	121	0.07917383820998279	0.7603305785123967	0.3039772727272727
YBL060W	0	0/-	-583.8479605168104	-37610.212843224406	484	0.07917383820998279	0.7603305785123967	0.3039772727272727
YHR141C	0	0/-	-583.8551061302423	-35831.26632557809	484	0.07917383820998279	0.7603305785123967	0.3039772727272727
YCR037C	-1	-/-	-583.9408659934998	-21025.119502544403	121	0.07910576096302666	0.7603305785123967	0.30426136363636364
YBR087W	-1	-/-	-583.9679826498032	-24124.03435587883	121	0.07903780068728522	0.7603305785123967	0.30454545454545456
YGR181W	-1	-/-	-583.9785723686218	-20304.139338970184	121	0.07896995708154507	0.7603305785123967	0.30482954545454544
YBR250W	-1	-/-	-584.0261687040329	-20718.401691436768	121	0.07890222984562607	0.7603305785123967	0.30511363636363636
YGR173W	0	0/-	-584.061288356781	-43516.25293304026	484	0.07890222984562607	0.7603305785123967	0.30511363636363636
YCL014W	-1	-/-	-584.1374219655991	-20965.352581501007	121	0.07883461868037704	0.7603305785123967	0.3053977272727273
YOR253W	-1	-/-	-584.264058470726	-23809.52009701729	121	0.07876712328767123	0.7603305785123967	0.30568181818181817
YNL248C	-1	-/-	-584.3436000347137	-27470.38452875614	121	0.07869974337040206	0.7603305785123967	0.3059659090909091
YLR329W	-1	-/-	-584.5440843105316	-19083.57417154312	121	0.07863247863247863	0.7603305785123967	0.30625
YML066C	0	0/-	-584.712416768074	-35068.12493559718	484	0.07863247863247863	0.7603305785123967	0.30625
YLR398C	-1	-/-	-584.7171090841293	-22219.359580159187	121	0.07856532877882152	0.7603305785123967	0.3065340909090909
YDR428C	0	0/-	-584.728432238102	-37505.407552830875	484	0.07856532877882152	0.7603305785123967	0.3065340909090909
YKR054C	-1	-/-	-584.7777777910233	-20737.116675376892	121	0.07849829351535836	0.7603305785123967	0.3068181818181818
YPR166C	0	0/-	-584.7836382985115	-35590.9458617717	484	0.07849829351535836	0.7603305785123967	0.3068181818181818
YIL112W	-1	-/-	-584.8285448551178	-21598.179262459278	121	0.0784313725490196	0.7603305785123967	0.30710227272727275
YGR171C	-1	-/-	-584.8520951271057	-21918.98951649666	121	0.07836456558773425	0.7603305785123967	0.3073863636363636
YGR113W	-1	-/-	-584.9055504202843	-22464.544865071774	121	0.07829787234042553	0.7603305785123967	0.30767045454545455
YCL054W	-1	-/-	-584.9377887248993	-26111.50026345253	121	0.0782312925170068	0.7603305785123967	0.3079545454545455
YPR088C	-1	-/-	-584.9409750699997	-21706.510363459587	121	0.07816482582837724	0.7603305785123967	0.30823863636363635
YOR056C	-1	-/-	-584.9680066108704	-24882.806713342667	121	0.07809847198641766	0.7603305785123967	0.3085227272727273
YGL067W	-1	-/-	-585.0457397699356	-21075.639757692814	121	0.07803223070398643	0.7603305785123967	0.30880681818181815
YGL124C	-1	-/-	-585.0516397953033	-21996.143203616142	121	0.07796610169491526	0.7603305785123967	0.3090909090909091
YBR233W-A	-1	-/-	-585.08753490448	-20111.179782629013	121	0.07790008467400508	0.7603305785123967	0.309375
YIR012W	-1	-/-	-585.1191507577896	-25143.280373454094	121	0.077834179357022	0.7603305785123967	0.3096590909090909
YML093W	-1	-/-	-585.1672268006951	-27976.062436232343	121	0.07776838546069316	0.7603305785123967	0.3099431818181818
YLR129W	-1	-/-	-585.4646824598312	-26343.296228170395	121	0.0777027027027027	0.7603305785123967	0.31022727272727274
YKL110C	-1	-/-	-585.494267821312	-25161.42760026455	121	0.07763713080168777	0.7603305785123967	0.3105113636363636
YDR196C	0	0/-	-585.5957355499268	-32388.194226294756	484	0.07763713080168777	0.7603305785123967	0.3105113636363636
YHR084W	-1	-/-	-585.6414442062378	-22966.65402650833	121	0.0775716694772344	0.7603305785123967	0.31079545454545454
YPL072W	0	0/-	-585.6453867256641	-34222.492347061634	484	0.0775716694772344	0.7603305785123967	0.31079545454545454
YML023C	-1	-/-	-585.6533535718918	-23098.157976269722	121	0.07750631844987363	0.7603305785123967	0.31107954545454547
YGR009C	-1	-/-	-585.7003035545349	-20516.7964977026	121	0.07744107744107744	0.7603305785123967	0.31136363636363634
YDR165W	-1	-/-	-585.7615004777908	-27136.711876511574	121	0.07737594617325484	0.7603305785123967	0.31164772727272727
YJR066W	-1	-/-	-585.9123878479004	-19966.9544698596	121	0.0773109243697479	0.7603305785123967	0.3119318181818182
YIL031W	-1	-/-	-586.0451292991638	-22664.999425768852	121	0.07724601175482787	0.7603305785123967	0.31221590909090907
YNL317W	-1	-/-	-586.1416347026825	-23268.47609758377	121	0.07718120805369127	0.7603305785123967	0.3125
YLR272C	-1	-/-	-586.17151927948	-22888.353566765785	121	0.07711651299245599	0.7603305785123967	0.31278409090909093
YKL011C	-1	-/-	-586.2362809181213	-22254.419066786766	121	0.07705192629815745	0.7603305785123967	0.3130681818181818
YJR010C-A	-1	-/-	-586.2660239934921	-22298.131781697273	121	0.07698744769874477	0.7603305785123967	0.31335227272727273
YHL015W	0	0/-	-586.3393983393908	-40196.85024835169	484	0.07698744769874477	0.7603305785123967	0.31335227272727273
YKR104W	0	0/-	-586.4240375757217	-32882.092242494226	484	0.07698744769874477	0.7603305785123967	0.31335227272727273
YPR031W	-1	-/-	-586.4567354917526	-21846.023481726646	121	0.07692307692307693	0.7603305785123967	0.31363636363636366
YLL036C	1	+/+	-586.5683772563934	-23681.298053979874	120	0.07769423558897243	0.768595041322314	0.31363636363636366
YDR228C	-1	-/-	-586.57321870327	-21288.616751551628	121	0.07762938230383973	0.768595041322314	0.31392045454545453
YKL028W	-1	-/-	-586.6325889825821	-22555.406346082687	121	0.07756463719766472	0.768595041322314	0.31420454545454546
YER051W	-1	-/-	-586.8582541942596	-21403.47906780243	121	0.0775	0.768595041322314	0.3144886363636364
YOR249C	-1	-/-	-586.8707253783941	-22443.18965676427	121	0.07743547044129892	0.768595041322314	0.31477272727272726
YJL044C	0	0/0	-586.9555882513523	-34359.95684984326	484	0.07743547044129892	0.768595041322314	0.31477272727272726
YPR118W	0	0/0	-587.031061321497	-38136.28040677309	484	0.07743547044129892	0.768595041322314	0.31477272727272726
YBR043C	-1	-/-	-587.0959286689758	-21492.593937397003	121	0.07737104825291181	0.768595041322314	0.3150568181818182
YDL245C	-1	-/-	-587.0997397899628	-19067.20517346263	121	0.0773067331670823	0.768595041322314	0.3153409090909091
YJR072C	0	0/-	-587.1031322479248	-39090.68692149222	484	0.0773067331670823	0.768595041322314	0.3153409090909091
YKL092C	-1	-/-	-587.1928461790085	-21849.29803864658	121	0.07724252491694353	0.768595041322314	0.315625
YGL091C	0	0/-	-587.2424608618021	-39450.888782557566	484	0.07724252491694353	0.768595041322314	0.315625
YJR090C	-1	-/-	-587.2748293876648	-21710.486243844032	121	0.07717842323651453	0.768595041322314	0.3159090909090909
YDR162C	-1	-/-	-587.3196325302124	-22506.364870011806	121	0.07711442786069651	0.768595041322314	0.31619318181818185
YPL155C	-1	-/-	-587.3263278007507	-20776.990677952766	121	0.07705053852526926	0.768595041322314	0.3164772727272727
YKL176C	-1	-/-	-587.3486981391907	-21091.42230963707	121	0.07698675496688742	0.768595041322314	0.31676136363636365
YHR038W	-1	-/-	-587.4324989318848	-21580.09593832493	121	0.07692307692307693	0.768595041322314	0.3170454545454545
YOR233W	-1	-/-	-587.4775344133377	-25450.85035097599	121	0.0768595041322314	0.768595041322314	0.31732954545454545
YOR206W	-1	-/-	-587.6955193281174	-26969.23928451538	121	0.07679603633360858	0.768595041322314	0.3176136363636364
YBR270C	0	0/-	-587.703289873898	-36134.490690894425	484	0.07679603633360858	0.768595041322314	0.3176136363636364
YPL263C	0	0/0	-587.7221307754517	-42140.00338098407	484	0.07679603633360858	0.768595041322314	0.3176136363636364
YGL252C	-1	-/-	-587.898823261261	-21989.797666668892	121	0.07673267326732673	0.768595041322314	0.31789772727272725
YGL120C	1	+/+	-587.9836773872375	-26961.73141336441	120	0.07749381698268755	0.7768595041322314	0.31789772727272725
YKR105C	0	0/-	-588.2652292251587	-33672.891284033656	484	0.07749381698268755	0.7768595041322314	0.31789772727272725
YML009C	0	0/-	-588.2875054441392	-35907.960056800395	484	0.07749381698268755	0.7768595041322314	0.31789772727272725
YKL143W	-1	-/-	-588.313116312027	-25229.61833536625	121	0.07742998352553541	0.7768595041322314	0.3181818181818182
YPL096W	-1	-/-	-588.3189843893051	-22237.99113738537	121	0.07736625514403292	0.7768595041322314	0.3184659090909091
YBR104W	0	0/-	-588.4670267105103	-39388.56176150218	484	0.07736625514403292	0.7768595041322314	0.3184659090909091
YGR267C	-1	-/-	-588.4942922592163	-20629.343658089638	121	0.07730263157894737	0.7768595041322314	0.31875
YPR019W	-1	-/-	-588.515947341919	-22875.70226240158	121	0.07723911257189811	0.7768595041322314	0.3190340909090909
YAL058W	-1	-/-	-588.6023240089417	-21335.324676036835	121	0.07717569786535304	0.7768595041322314	0.31931818181818183
YER155C	-1	-/-	-588.7413086891174	-22221.025774359703	121	0.0771123872026251	0.7768595041322314	0.3196022727272727
YOR241W	-1	-/0	-588.7497272491455	-22995.694267630577	121	0.07704918032786885	0.7768595041322314	0.31988636363636364
YCR086W	-1	-/-	-588.7735612392426	-22667.351588249207	121	0.07698607698607698	0.7768595041322314	0.32017045454545456
YER147C	-1	-/-	-588.7862005233765	-22722.24700987339	121	0.07692307692307693	0.7768595041322314	0.32045454545454544
YHL007C	-1	-/-	-588.9143553972244	-25156.614511966705	121	0.07686017988552739	0.7768595041322314	0.32073863636363636
YGL078C	-1	-/-	-589.1269999742508	-27822.214809656143	121	0.07679738562091504	0.7768595041322314	0.3210227272727273
YPL268W	-1	-/-	-589.2435568571091	-21486.796439886093	121	0.07673469387755102	0.7768595041322314	0.32130681818181817
YNR075W	-1	-/-	-589.5841672420502	-20128.207658410072	121	0.0766721044045677	0.7768595041322314	0.3215909090909091
YGR270W	-1	-/-	-589.7275867462158	-20435.86801612377	121	0.07660961695191525	0.7768595041322314	0.321875
YDR362C	-1	-/-	-589.737876996398	-20998.289296731353	121	0.07654723127035831	0.7768595041322314	0.3221590909090909
YIL080W	-1	-/0	-589.7597572803497	-19330.99241089821	121	0.07648494711147275	0.7768595041322314	0.3224431818181818
YNL103W	-1	-/-	-589.803201675415	-22464.862275838852	121	0.07642276422764227	0.7768595041322314	0.32272727272727275
YJR135W-A	-1	-/-	-589.9310865402222	-20231.240915060043	121	0.07636068237205523	0.7768595041322314	0.3230113636363636
YDR190C	-1	-/-	-589.976927280426	-24627.990228176117	121	0.0762987012987013	0.7768595041322314	0.32329545454545455
YER044C-A	-1	-/-	-590.0275049209595	-21215.839661955833	121	0.07623682076236821	0.7768595041322314	0.3235795454545455
YKL059C	-1	-/-	-590.1472617387772	-22161.61819434166	121	0.07617504051863858	0.7768595041322314	0.32386363636363635
YFL009W	-1	-/-	-590.2084938287735	-20974.105342268944	121	0.07611336032388664	0.7768595041322314	0.3241477272727273
YCR093W	-1	-/-	-590.2198178768158	-21066.657561302185	121	0.07605177993527508	0.7768595041322314	0.32443181818181815
YER050C	0	0/-	-590.3201420605183	-37734.68978476524	484	0.07605177993527508	0.7768595041322314	0.32443181818181815
YBL093C	-1	-/-	-590.4366965889931	-23362.694790184498	121	0.07599029911075182	0.7768595041322314	0.3247159090909091
YPL269W	-1	-/-	-590.4558374881744	-21889.73342347145	121	0.07592891760904685	0.7768595041322314	0.325
YOR212W	-1	-/-	-590.4610116481781	-22546.641214489937	121	0.07586763518966909	0.7768595041322314	0.3252840909090909
YIL037C	-1	-/-	-590.4660557508469	-20892.504380881786	121	0.07580645161290323	0.7768595041322314	0.3255681818181818
YDR071C	-1	-/-	-590.4871665239334	-22963.21845161915	121	0.0757453666398066	0.7768595041322314	0.32585227272727274
YNR026C	-1	-/-	-590.5573538541794	-22860.68253862858	121	0.07568438003220612	0.7768595041322314	0.3261363636363636
YDR091C	-1	-/-	-590.6068516969681	-25615.63081765175	121	0.0756234915526951	0.7768595041322314	0.32642045454545454
YPL183W-A	0	0/-	-590.6481422483921	-34346.490123838186	484	0.0756234915526951	0.7768595041322314	0.32642045454545454
YLR078C	-1	-/-	-590.6560899019241	-22118.373059034348	121	0.07556270096463022	0.7768595041322314	0.32670454545454547
YJR102C	-1	-/-	-590.7926907539368	-22160.246616840363	121	0.07550200803212852	0.7768595041322314	0.32698863636363634
YCL001W	-1	-/-	-590.9262481927872	-21198.667311787605	121	0.0754414125200642	0.7768595041322314	0.32727272727272727
YLR114C	-1	-/-	-590.9342820644379	-21657.176510095596	121	0.07538091419406576	0.7768595041322314	0.3275568181818182
YLR084C	-1	-/-	-591.0643048286438	-22230.860592126846	121	0.07532051282051282	0.7768595041322314	0.32784090909090907
YLR410W	-1	-/0	-591.0698232650757	-21558.00199651718	121	0.07526020816653323	0.7768595041322314	0.328125
YGL163C	-1	-/-	-591.1247005462646	-21026.891006946564	121	0.0752	0.7768595041322314	0.32840909090909093
YDR378C	1	+/+	-591.2273087501526	-22662.356083244085	120	0.0759392486011191	0.7851239669421488	0.32840909090909093
YBL037W	0	0/-	-591.228904992342	-35001.06838570535	484	0.0759392486011191	0.7851239669421488	0.32840909090909093
YNL051W	-1	-/-	-591.2555555105209	-24507.97675216198	121	0.07587859424920128	0.7851239669421488	0.3286931818181818
YPL235W	-1	-/-	-591.345033288002	-24329.184278845787	121	0.07581803671189145	0.7851239669421488	0.32897727272727273
YGL210W	-1	-/-	-591.4562802314758	-22226.85548532009	121	0.07575757575757576	0.7851239669421488	0.32926136363636366
YNL097C-B	0	0/0	-591.5179712772369	-32447.38905286789	484	0.07575757575757576	0.7851239669421488	0.32926136363636366
YLR074C	-1	-/-	-591.6041296124458	-26355.662968456745	121	0.07569721115537849	0.7851239669421488	0.32954545454545453
YHR059W	-1	-/-	-591.6288661956787	-21532.24752897024	121	0.07563694267515923	0.7851239669421488	0.32982954545454546
YDR500C	0	0/-	-591.6482140421867	-39534.377392947674	484	0.07563694267515923	0.7851239669421488	0.32982954545454546
YML019W	-1	-/-	-591.7464784383774	-22681.9585416317	121	0.07557677008750995	0.7851239669421488	0.3301136363636364
YOR284W	-1	-/0	-591.7948806285858	-21661.930160313845	121	0.075516693163752	0.7851239669421488	0.33039772727272726
YKR095W	-1	-/-	-591.8539144992828	-20802.593899965286	121	0.07545671167593328	0.7851239669421488	0.3306818181818182
YDR522C	0	0/-	-591.8900984823704	-34032.43404877186	484	0.07545671167593328	0.7851239669421488	0.3306818181818182
YMR286W	0	0/-	-592.0684395432472	-35957.64862551913	484	0.07545671167593328	0.7851239669421488	0.3306818181818182
YKL156W	0	0/-	-592.1014441549778	-42517.54465054721	484	0.07545671167593328	0.7851239669421488	0.3306818181818182
YEL051W	-1	-/-	-592.1060680150986	-22316.0055257082	121	0.07539682539682539	0.7851239669421488	0.3309659090909091
YOR322C	-1	-/-	-592.112758398056	-20660.550253748894	121	0.0753370340999207	0.7851239669421488	0.33125
YGL054C	-1	-/-	-592.1902842521667	-22531.449835777283	121	0.07527733755942947	0.7851239669421488	0.3315340909090909
YKL073W	-1	-/-	-592.2467436790466	-21984.552206158638	121	0.07521773555027712	0.7851239669421488	0.33181818181818185
YDR466W	0	0/-	-592.2803890109062	-36236.49790907651	484	0.07521773555027712	0.7851239669421488	0.33181818181818185
YDR174W	-1	-/-	-592.8307378292084	-22961.930292725563	121	0.07515822784810126	0.7851239669421488	0.3321022727272727
YIL052C	-1	-/-	-592.8779788017273	-24920.565604567528	121	0.07509881422924901	0.7851239669421488	0.33238636363636365
YPR061C	0	0/0	-593.022915199399	-37651.51377388835	484	0.07509881422924901	0.7851239669421488	0.33238636363636365
YGR034W	0	0/-	-593.0308956801891	-36891.83088743687	484	0.07509881422924901	0.7851239669421488	0.33238636363636365
YGR076C	0	0/-	-593.0498482733965	-37730.07889689505	484	0.07509881422924901	0.7851239669421488	0.33238636363636365
YDR372C	-1	-/-	-593.0617203712463	-22154.736638903618	121	0.0750394944707741	0.7851239669421488	0.3326704545454545
YGL171W	-1	-/-	-593.1822227239609	-26749.335946805775	121	0.0749802683504341	0.7851239669421488	0.33295454545454545
YDR480W	-1	-/-	-593.257183432579	-22305.486773133278	121	0.0749211356466877	0.7851239669421488	0.3332386363636364
YDL161W	-1	-/-	-593.2761875391006	-23121.046367645264	121	0.07486209613869188	0.7851239669421488	0.33352272727272725
YNL261W	-1	-/-	-593.3878839015961	-20956.964920461178	121	0.07480314960629922	0.7851239669421488	0.3338068181818182
YNL068C	-1	-/-	-593.3918553590775	-22661.093225121498	121	0.07474429583005507	0.7851239669421488	0.3340909090909091
YMR156C	-1	-/-	-593.41472864151	-22647.26524269581	121	0.07468553459119497	0.7851239669421488	0.334375
YFL027C	0	0/-	-593.4715096950531	-36469.359235174954	484	0.07468553459119497	0.7851239669421488	0.334375
YHR121W	0	0/0	-593.5304562598467	-37928.118302971125	484	0.07468553459119497	0.7851239669421488	0.334375
YKL159C	0	0/-	-593.5565950572491	-36201.16296993941	484	0.07468553459119497	0.7851239669421488	0.334375
YGL058W	-1	-/-	-593.6227552890778	-22953.791224718094	121	0.07462686567164178	0.7851239669421488	0.3346590909090909
YBR268W	0	0/-	-593.7401874661446	-36149.8274390921	484	0.07462686567164178	0.7851239669421488	0.3346590909090909
YDL227C	-1	-/-	-593.7416881322861	-24020.729044556618	121	0.07456828885400314	0.7851239669421488	0.33494318181818183
YPR189W	-1	-/-	-593.810131072998	-21920.99385356903	121	0.07450980392156863	0.7851239669421488	0.3352272727272727
YLL042C	-1	-/-	-593.9627928137779	-20950.36129873991	121	0.07445141065830721	0.7851239669421488	0.33551136363636364
YLR312W-A	0	0/-	-594.0027686059475	-36010.45345054567	484	0.07445141065830721	0.7851239669421488	0.33551136363636364
YLR333C	0	0/-	-594.0272959172726	-40754.966209858656	484	0.07445141065830721	0.7851239669421488	0.33551136363636364
YDR160W	-1	-/-	-594.0711441040039	-20706.142774283886	121	0.07439310884886452	0.7851239669421488	0.33579545454545456
YDR379W	-1	-/-	-594.1130165457726	-20576.257769405842	121	0.07433489827856025	0.7851239669421488	0.33607954545454544
YIL148W	0	0/-	-594.1482023000717	-37559.8660017252	484	0.07433489827856025	0.7851239669421488	0.33607954545454544
YDR410C	0	0/-	-594.3090212643147	-37035.527537569404	484	0.07433489827856025	0.7851239669421488	0.33607954545454544
YJL207C	-1	-/-	-594.4927827119827	-22632.862508773804	121	0.07427677873338545	0.7851239669421488	0.33636363636363636
YMR194W	0	0/-	-594.5869044065475	-42142.2503297925	484	0.07427677873338545	0.7851239669421488	0.33636363636363636
YGL107C	0	0/-	-594.6073038578033	-36780.61379042268	484	0.07427677873338545	0.7851239669421488	0.33636363636363636
YER126C	-1	-/-	-594.7351058721542	-26581.757599473	121	0.07421875	0.7851239669421488	0.3366477272727273
YGR047C	-1	-/-	-594.8213562965393	-21806.265020489693	121	0.0741608118657299	0.7851239669421488	0.33693181818181817
YLR212C	-1	-/-	-594.9182076454163	-22469.37957406044	121	0.07410296411856475	0.7851239669421488	0.3372159090909091
YBR015C	-1	-/-	-594.9277142286301	-22869.6911123991	121	0.0740452065471551	0.7851239669421488	0.3375
YDR392W	-1	-/-	-594.9413224458694	-22465.563771426678	121	0.07398753894080996	0.7851239669421488	0.3377840909090909
YDL191W	0	0/-	-594.9629841446877	-39994.36366175115	484	0.07398753894080996	0.7851239669421488	0.3377840909090909
YBR155W	-1	-/-	-595.001319527626	-27584.390020012856	121	0.07392996108949416	0.7851239669421488	0.3380681818181818
YBR017C	-1	-/-	-595.0084455013275	-22699.548987403512	121	0.07387247278382582	0.7851239669421488	0.33835227272727275
YJL209W	-1	-/-	-595.2100962996483	-23006.6687682271	121	0.07381507381507381	0.7851239669421488	0.3386363636363636
YJR147W	-1	-/-	-595.3205056190491	-22146.430189728737	121	0.07375776397515528	0.7851239669421488	0.33892045454545455
YBR179C	-1	-/-	-595.3650412559509	-23331.01557688415	121	0.07370054305663305	0.7851239669421488	0.3392045454545455
YPL200W	-1	-/-	-595.3765306472778	-20377.25585436821	121	0.07364341085271318	0.7851239669421488	0.33948863636363635
YFL017C	0	0/-	-595.4031283408403	-37588.538933336735	484	0.07364341085271318	0.7851239669421488	0.33948863636363635
YLR017W	0	0/-	-595.4487760066986	-40752.729672044516	484	0.07364341085271318	0.7851239669421488	0.33948863636363635
YDR356W	-1	-/-	-595.5412149429321	-22315.64702486992	121	0.07358636715724244	0.7851239669421488	0.3397727272727273
YPL273W	0	0/-	-595.5875701755285	-40287.26630218327	484	0.07358636715724244	0.7851239669421488	0.3397727272727273
YOR016C	0	0/-	-595.6384491026402	-37213.436193838716	484	0.07358636715724244	0.7851239669421488	0.3397727272727273
YCR071C	-1	-/-	-595.7196731567383	-22147.11660400033	121	0.07352941176470588	0.7851239669421488	0.34005681818181815
YLR369W	-1	-/-	-595.8255519866943	-22120.454092502594	121	0.07347254447022429	0.7851239669421488	0.3403409090909091
YOR183W	0	0/0	-595.975941747427	-33327.491686195135	484	0.07347254447022429	0.7851239669421488	0.3403409090909091
YOL144W	-1	-/-	-595.9945627450943	-25872.648006260395	121	0.07341576506955177	0.7851239669421488	0.340625
YKL116C	0	0/-	-596.0161816179752	-35462.90903362632	484	0.07341576506955177	0.7851239669421488	0.340625
YOR096W	0	0/-	-596.0647374019027	-41306.35275872797	484	0.07341576506955177	0.7851239669421488	0.340625
YOR307C	-1	-/-	-596.1266778707504	-21744.40612947941	121	0.07335907335907337	0.7851239669421488	0.3409090909090909
YBR202W	-1	-/-	-596.1918931007385	-22841.442963957787	121	0.07330246913580248	0.7851239669421488	0.3411931818181818
YNL077W	0	0/-	-596.1974926888943	-37031.75873488188	484	0.07330246913580248	0.7851239669421488	0.3411931818181818
YJL173C	-1	-/-	-596.5296746492386	-22193.382640004158	121	0.07324595219737856	0.7851239669421488	0.34147727272727274
YLR166C	-1	-/-	-596.5896079540253	-21117.66296505928	121	0.07318952234206472	0.7851239669421488	0.3417613636363636
YHL011C	-1	-/-	-596.6161876916885	-27185.971689343452	121	0.0731331793687452	0.7851239669421488	0.34204545454545454
YOL052C	0	0/-	-596.659736469388	-37810.537739411	484	0.0731331793687452	0.7851239669421488	0.34204545454545454
YER180C-A	-1	-/0	-596.802485704422	-19479.968843460083	121	0.07307692307692308	0.7851239669421488	0.34232954545454547
YDR289C	-1	-/-	-596.8855472803116	-23101.99428987503	121	0.0730207532667179	0.7851239669421488	0.34261363636363634
YPL121C	-1	-/-	-596.9954433441162	-19273.83370435238	121	0.07296466973886329	0.7851239669421488	0.34289772727272727
YOR278W	0	0/0	-597.0107225477695	-37546.340304516256	484	0.07296466973886329	0.7851239669421488	0.34289772727272727
YER120W	-1	-/-	-597.0474926233292	-21528.81442952156	121	0.07290867229470453	0.7851239669421488	0.3431818181818182
YIL106W	-1	-/-	-597.0741875171661	-21568.03293466568	121	0.07285276073619631	0.7851239669421488	0.34346590909090907
YDR404C	-1	-/-	-597.2477442026138	-23100.73092007637	121	0.07279693486590039	0.7851239669421488	0.34375
YDL244W	-1	-/-	-597.335031747818	-21210.816086411476	121	0.07274119448698316	0.7851239669421488	0.34403409090909093
YBR107C	-1	-/-	-597.3929716348648	-21489.357674837112	121	0.07268553940321347	0.7851239669421488	0.3443181818181818
YDR395W	-1	-/-	-597.4484148025513	-25165.061836838722	121	0.07262996941896024	0.7851239669421488	0.34460227272727273
YKL003C	0	0/-	-597.5691859424114	-35521.77469688654	484	0.07262996941896024	0.7851239669421488	0.34460227272727273
YOL077W-A	-1	-/-	-597.7458739280701	-19469.94955086708	121	0.07257448433919023	0.7851239669421488	0.34488636363636366
YKL183W	0	0/+	-597.774560034275	-37433.075119286776	484	0.07257448433919023	0.7851239669421488	0.34488636363636366
YPL183C	0	0/-	-597.9087660908699	-44828.81432726979	484	0.07257448433919023	0.7851239669421488	0.34488636363636366
YAL009W	-1	-/-	-597.9365434646606	-21166.795903086662	121	0.07251908396946564	0.7851239669421488	0.34517045454545453
YCR106W	-1	-/-	-597.9575734138489	-19637.546362161636	121	0.07246376811594203	0.7851239669421488	0.34545454545454546
YOR371C	-1	-/-	-597.9672620296478	-21274.182317256927	121	0.07240853658536585	0.7851239669421488	0.3457386363636364
YKR028W	-1	-/-	-597.9820415973663	-23263.050876379013	121	0.07235338918507235	0.7851239669421488	0.34602272727272726
YPL243W	-1	-/-	-598.0476633608341	-25267.919278770685	121	0.07229832572298325	0.7851239669421488	0.3463068181818182
YER122C	-1	-/-	-598.065149307251	-23659.24093258381	121	0.07224334600760456	0.7851239669421488	0.3465909090909091
YJL092W	-1	-/-	-598.0663944482803	-20797.065505743027	121	0.07218844984802432	0.7851239669421488	0.346875
YJL112W	-1	-/-	-598.0947421789169	-21805.14735031128	121	0.0721336370539104	0.7851239669421488	0.3471590909090909
YPL143W	0	0/-	-598.144383829087	-41620.68964361772	484	0.0721336370539104	0.7851239669421488	0.3471590909090909
YKL181W	0	0/-	-598.2708974033594	-42897.223892360926	484	0.0721336370539104	0.7851239669421488	0.3471590909090909
YDL159W-A	0	0/0	-598.3290885686874	-32351.19875997305	484	0.0721336370539104	0.7851239669421488	0.3471590909090909
YGL111W	-1	-/-	-598.5280451774597	-27730.46397316456	121	0.07207890743550835	0.7851239669421488	0.34744318181818185
YNL128W	-1	-/-	-598.5581600666046	-22054.206507325172	121	0.07202426080363912	0.7851239669421488	0.3477272727272727
YML024W	-1	-/-	-598.616888999939	-24736.53968858719	121	0.07196969696969698	0.7851239669421488	0.34801136363636365
YLR357W	-1	-/-	-598.6848405599594	-23180.970434188843	121	0.07191521574564724	0.7851239669421488	0.3482954545454545
YDR150W	-1	-/-	-598.7171604633331	-22163.935747623444	121	0.0718608169440242	0.7851239669421488	0.34857954545454545
YER169W	-1	-/-	-598.7589396238327	-21290.944775685668	121	0.07180650037792895	0.7851239669421488	0.3488636363636364
YBR164C	-1	-/-	-598.8199316263199	-24236.176845908165	121	0.07175226586102719	0.7851239669421488	0.34914772727272725
YGL195W	-1	-/-	-598.8514261245728	-23517.54010605812	121	0.07169811320754717	0.7851239669421488	0.3494318181818182
YGR276C	-1	-/-	-598.8555374145508	-22569.572786450386	121	0.07164404223227752	0.7851239669421488	0.3497159090909091
YPL060W	-1	-/-	-599.043628692627	-21419.66450738907	121	0.07159005275056518	0.7851239669421488	0.35
YHR072W	-1	-/-	-599.0635039806366	-23613.11873805523	121	0.07153614457831325	0.7851239669421488	0.3502840909090909
YOR195W	-1	-/-	-599.1047738194466	-21568.62018507719	121	0.07148231753197894	0.7851239669421488	0.35056818181818183
YHR189W	0	0/-	-599.1215211451054	-34899.264615315944	484	0.07148231753197894	0.7851239669421488	0.35056818181818183
YBR030W	-1	-/-	-599.2450250089169	-26159.690027594566	121	0.07142857142857142	0.7851239669421488	0.3508522727272727
YPL128C	-1	-/-	-599.2615052461624	-25162.845737218857	121	0.07137490608564989	0.7851239669421488	0.35113636363636364
YDR373W	0	0/-	-599.46624147892	-38501.98347192258	484	0.07137490608564989	0.7851239669421488	0.35113636363636364
YKR002W	-1	-/-	-599.6902041435242	-21645.966405391693	121	0.07132132132132132	0.7851239669421488	0.35142045454545456
YML127W	-1	-/-	-599.8616681098938	-20688.621292233467	121	0.07126781695423856	0.7851239669421488	0.35170454545454544
YAL048C	0	0/-	-599.8784889876842	-35235.27960097045	484	0.07126781695423856	0.7851239669421488	0.35170454545454544
YFR041C	-1	-/-	-599.8872556686401	-22987.56790781021	121	0.0712143928035982	0.7851239669421488	0.35198863636363636
YPL195W	-1	-/-	-599.8887362480164	-20106.35709309578	121	0.07116104868913857	0.7851239669421488	0.3522727272727273
YMR146C	-1	-/-	-600.0016751289368	-24986.10013985634	121	0.07110778443113773	0.7851239669421488	0.35255681818181817
YCL059C	-1	-/-	-600.0231516361237	-27294.199946284294	121	0.07105459985041136	0.7851239669421488	0.3528409090909091
YPL099C	0	0/-	-600.0682863593102	-37875.90903005004	484	0.07105459985041136	0.7851239669421488	0.3528409090909091
YKL058W	-1	-/-	-600.429185628891	-22134.5237120986	121	0.07100149476831091	0.7851239669421488	0.353125
YLL048C	0	0/-	-600.5049628913403	-36356.07466273755	484	0.07100149476831091	0.7851239669421488	0.353125
YNR028W	0	0/-	-600.6567975096405	-39937.66946173087	484	0.07100149476831091	0.7851239669421488	0.353125
YOR116C	-1	-/-	-600.6623525619507	-24217.16919517517	121	0.07094846900672143	0.7851239669421488	0.3534090909090909
YML115C	-1	-/-	-600.8149874210358	-22961.92320841551	121	0.0708955223880597	0.7851239669421488	0.3536931818181818
YHR068W	-1	-/-	-600.8934816122055	-25397.863817811012	121	0.07084265473527218	0.7851239669421488	0.35397727272727275
YOR294W	-1	-/-	-600.9089399576187	-27038.539603710175	121	0.07078986587183309	0.7851239669421488	0.3542613636363636
YAR018C	-1	-/-	-600.9226551055908	-21570.10539829731	121	0.07073715562174236	0.7851239669421488	0.35454545454545455
YPL173W	0	0/-	-601.007148206234	-37574.34788970649	484	0.07073715562174236	0.7851239669421488	0.35454545454545455
YGR186W	-1	-/-	-601.028648018837	-21960.072431087494	121	0.07068452380952381	0.7851239669421488	0.3548295454545455
YAL035W	-1	-/-	-601.0377268791199	-24779.994067430496	121	0.07063197026022305	0.7851239669421488	0.35511363636363635
YLL010C	0	0/-	-601.0977561473846	-33482.64658959443	484	0.07063197026022305	0.7851239669421488	0.35511363636363635
YMR161W	-1	-/-	-601.1129351854324	-21781.86072254181	121	0.07057949479940565	0.7851239669421488	0.3553977272727273
YJL133W	1	+/-	-601.1863849163055	-23604.903625130653	120	0.07126948775055679	0.7933884297520661	0.3553977272727273
YLR126C	-1	-/-	-601.335725069046	-19552.27909231186	121	0.0712166172106825	0.7933884297520661	0.35568181818181815
YML021C	-1	-/-	-601.4552404880524	-20633.004893660545	121	0.07116382505559674	0.7933884297520661	0.3559659090909091
YJL204C	-1	-/-	-601.5399233102798	-21509.204092144966	121	0.07111111111111111	0.7933884297520661	0.35625
YDL220C	-1	-/-	-601.5733532905579	-18992.795069098473	121	0.07105847520355292	0.7933884297520661	0.3565340909090909
YKR092C	0	0/0	-601.605310741812	-42872.992407951504	484	0.07105847520355292	0.7933884297520661	0.3565340909090909
YOL128C	-1	-/-	-601.627006649971	-22537.611998319626	121	0.07100591715976332	0.7933884297520661	0.3568181818181818
YPR134W	1	+/+	-601.7070090770721	-24360.390159785748	120	0.07169253510716925	0.8016528925619835	0.3568181818181818
YDL077C	-1	-/-	-601.8121318817139	-22512.398255050182	121	0.07163958641063516	0.8016528925619835	0.35710227272727274
YDL194W	-1	-/-	-601.9238917827606	-22277.452108502388	121	0.07158671586715867	0.8016528925619835	0.3573863636363636
YNL099C	-1	-/-	-601.9325158596039	-22429.193356871605	121	0.0715339233038348	0.8016528925619835	0.35767045454545454
YMR301C	-1	-/-	-602.0464290380478	-22567.395787596703	121	0.07148120854826824	0.8016528925619835	0.35795454545454547
YOL091W	-1	-/-	-602.0577076673508	-20937.737312972546	121	0.07142857142857142	0.8016528925619835	0.35823863636363634
YDL216C	-1	-/-	-602.0853188037872	-22383.572583019733	121	0.07137601177336277	0.8016528925619835	0.35852272727272727
YBL036C	0	0/0	-602.1129129528999	-32754.461273908615	484	0.07137601177336277	0.8016528925619835	0.35852272727272727
YHR069C	-1	-/-	-602.1366747617722	-25411.463136196136	121	0.0713235294117647	0.8016528925619835	0.3588068181818182
YOR266W	-1	-/-	-602.1661577224731	-22154.23079276085	121	0.07127112417340191	0.8016528925619835	0.35909090909090907
YLL049W	0	0/-	-602.1854163110256	-33830.48705267906	484	0.07127112417340191	0.8016528925619835	0.35909090909090907
YCL067C	-1	-/-	-602.2851974964142	-21633.990406394005	121	0.07121879588839941	0.8016528925619835	0.359375
YBL090W	-1	-/-	-602.3280423879623	-21729.85580277443	121	0.07116654438738078	0.8016528925619835	0.35965909090909093
YDR381W	-1	-/-	-602.4577827453613	-21802.616867542267	121	0.07111436950146628	0.8016528925619835	0.3599431818181818
YFL034C-B	-1	-/-	-602.4644169807434	-22028.960114598274	121	0.07106227106227106	0.8016528925619835	0.36022727272727273
YPR034W	-1	-/-	-602.4999676942825	-23380.613052368164	121	0.07101024890190337	0.8016528925619835	0.36051136363636366
YOR334W	1	+/-	-602.5659571886063	-21037.540292302147	120	0.07168983174835405	0.8099173553719008	0.36051136363636366
YGR148C	0	0/-	-602.605902120471	-41400.94642246002	484	0.07168983174835405	0.8099173553719008	0.36051136363636366
YKL112W	-1	-/-	-602.7875938415527	-22989.544959187508	121	0.07163742690058479	0.8099173553719008	0.36079545454545453
YNR059W	-1	-/-	-602.8163290023804	-21288.58196246624	121	0.07158509861212564	0.8099173553719008	0.36107954545454546
YJL033W	-1	-/-	-602.9377683401108	-26392.777963995934	121	0.07153284671532846	0.8099173553719008	0.3613636363636364
YNL151C	-1	-/-	-602.949601739645	-28958.97416767478	121	0.07148067104303428	0.8099173553719008	0.36164772727272726
YNL088W	-1	-/-	-602.9638917446136	-23543.537615180016	121	0.07142857142857142	0.8099173553719008	0.3619318181818182
YCR008W	-1	-/-	-603.0355970859528	-21450.55660557747	121	0.07137654770575383	0.8099173553719008	0.3622159090909091
YBR197C	0	0/0	-603.0441764593124	-32858.61035865545	484	0.07137654770575383	0.8099173553719008	0.3622159090909091
YNL127W	-1	-/-	-603.1518582105637	-23264.92759525776	121	0.07132459970887918	0.8099173553719008	0.3625
YIL038C	-1	-/-	-603.2183213233948	-22700.028868317604	121	0.07127272727272728	0.8099173553719008	0.3627840909090909
YPR201W	-1	-/-	-603.259183883667	-20321.784203886986	121	0.07122093023255814	0.8099173553719008	0.36306818181818185
YOL156W	-1	-/-	-603.3798274993896	-19425.005739092827	121	0.07116920842411038	0.8099173553719008	0.3633522727272727
YOR388C	-1	-/-	-603.3997032642365	-21141.06603062153	121	0.07111756168359942	0.8099173553719008	0.36363636363636365
YBL027W	0	0/-	-603.4654984176159	-40628.32752212882	484	0.07111756168359942	0.8099173553719008	0.36363636363636365
YKR026C	-1	-/-	-603.5912778452039	-26856.220243819058	121	0.07106598984771574	0.8099173553719008	0.3639204545454545
YGR251W	-1	-/-	-603.5927593708038	-20681.41467499733	121	0.07101449275362319	0.8099173553719008	0.36420454545454545
YAR042W	-1	-/-	-603.5966427326202	-20599.369311332703	121	0.07096307023895727	0.8099173553719008	0.3644886363636364
YBR240C	-1	-/-	-603.6460883617401	-21372.010897517204	121	0.07091172214182344	0.8099173553719008	0.36477272727272725
YGR083C	-1	-/-	-603.7426073551178	-27221.624533951283	121	0.07086044830079537	0.8099173553719008	0.3650568181818182
YEL004W	-1	-/-	-603.7902994155884	-19955.518856167793	121	0.0708092485549133	0.8099173553719008	0.3653409090909091
YPL145C	-1	-/-	-603.811418056488	-23418.236327767372	121	0.07075812274368232	0.8099173553719008	0.365625
YBR021W	-1	-/-	-603.8269432783127	-21987.443751454353	121	0.0707070707070707	0.8099173553719008	0.3659090909090909
YLR448W	-1	-/-	-603.9645186662674	-26196.40473806858	121	0.07065609228550829	0.8099173553719008	0.36619318181818183
YHR067W	-1	-/-	-604.1032339334488	-22681.30716896057	121	0.07060518731988473	0.8099173553719008	0.3664772727272727
YDR314C	-1	-/-	-604.1128342151642	-20943.4857904315	121	0.07055435565154787	0.8099173553719008	0.36676136363636364
YDR246W	-1	-/-	-604.1247191429138	-23546.743956446648	121	0.07050359712230216	0.8099173553719008	0.36704545454545456
YDR494W	-1	-/-	-604.2393908500671	-23336.720505952835	121	0.0704529115744069	0.8099173553719008	0.36732954545454544
YPL126W	-1	-/-	-604.2806407213211	-27119.12158048153	121	0.07040229885057471	0.8099173553719008	0.36761363636363636
YGL135W	-1	-/-	-604.313113451004	-21987.072330713272	121	0.07035175879396985	0.8099173553719008	0.3678977272727273
YPL132W	-1	-/-	-604.3602550029755	-21695.817518115044	121	0.0703012912482066	0.8099173553719008	0.36818181818181817
YER060W-A	0	0/-	-604.4219151735306	-34070.47599071264	484	0.0703012912482066	0.8099173553719008	0.36818181818181817
YOR370C	0	0/-	-604.4372769296169	-39285.072898849845	484	0.0703012912482066	0.8099173553719008	0.36818181818181817
YCR089W	-1	-/-	-604.6083505153656	-21246.658312797546	121	0.07025089605734768	0.8099173553719008	0.3684659090909091
YLR059C	-1	-/-	-604.6901587247849	-22360.52855324745	121	0.07020057306590258	0.8099173553719008	0.36875
YDL008W	-1	-/-	-604.7928797006607	-22485.01012158394	121	0.07015032211882606	0.8099173553719008	0.3690340909090909
YDR143C	-1	-/-	-604.7965008020401	-22639.824832558632	121	0.07010014306151645	0.8099173553719008	0.3693181818181818
YHR010W	0	0/-	-604.856626957655	-41638.12963373959	484	0.07010014306151645	0.8099173553719008	0.3693181818181818
YPL242C	-1	-/-	-604.9172339439392	-22745.295283183455	121	0.07005003573981415	0.8099173553719008	0.36960227272727275
YML043C	-1	-/-	-604.9646334648132	-23338.62000000477	121	0.07	0.8099173553719008	0.3698863636363636
YLR141W	-1	-/-	-604.9782860279083	-20391.798088788986	121	0.06995003568879372	0.8099173553719008	0.37017045454545455
YGL168W	-1	-/-	-604.9956794977188	-19848.140299022198	121	0.06990014265335236	0.8099173553719008	0.3704545454545455
YGL122C	-1	-/-	-605.0012898445129	-22860.37503427267	121	0.0698503207412687	0.8099173553719008	0.37073863636363635
YMR292W	-1	-/-	-605.07496291399	-24249.878184974194	121	0.0698005698005698	0.8099173553719008	0.3710227272727273
YGL172W	1	+/-	-605.090512752533	-23459.926708579063	120	0.0704626334519573	0.8181818181818182	0.3710227272727273
YLR239C	0	0/-	-605.1957280635834	-37569.774131029844	484	0.0704626334519573	0.8181818181818182	0.3710227272727273
YNL012W	-1	-/-	-605.3429733514786	-22172.2085313797	121	0.07041251778093884	0.8181818181818182	0.37130681818181815
YPR040W	0	0/-	-605.3500466942787	-37084.88148896396	484	0.07041251778093884	0.8181818181818182	0.37130681818181815
YHR048W	-1	-/-	-605.3984440565109	-21247.740116119385	121	0.07036247334754797	0.8181818181818182	0.3715909090909091
YNL301C	0	0/-	-605.5087063238025	-41353.63883381337	484	0.07036247334754797	0.8181818181818182	0.3715909090909091
YER005W	-1	-/-	-605.5750135183334	-22489.742223739624	121	0.0703125	0.8181818181818182	0.371875
YER068W	-1	-/-	-605.7519586086273	-23417.955484986305	121	0.07026259758694109	0.8181818181818182	0.3721590909090909
YGL258W	0	0/0	-605.75736951828	-33436.66766399145	484	0.07026259758694109	0.8181818181818182	0.3721590909090909
YBR090C	0	0/0	-605.7864577770233	-32242.947098225355	484	0.07026259758694109	0.8181818181818182	0.3721590909090909
YLR417W	-1	-/-	-605.802251458168	-21651.12036061287	121	0.07021276595744681	0.8181818181818182	0.3724431818181818
YGR103W	-1	-/-	-605.8277218937874	-27100.10709410906	121	0.07016300496102056	0.8181818181818182	0.37272727272727274
YDL060W	-1	-/-	-605.9239962100983	-26883.435717582703	121	0.07011331444759207	0.8181818181818182	0.3730113636363636
YPR054W	-1	-/-	-605.9727154970169	-19574.945665836334	121	0.07006369426751592	0.8181818181818182	0.37329545454545454
YDL155W	-1	-/-	-606.0890913009644	-22936.446474790573	121	0.07001414427157002	0.8181818181818182	0.37357954545454547
YHR133C	-1	-/-	-606.2711925506592	-22930.9645113945	121	0.06996466431095406	0.8181818181818182	0.37386363636363634
YDR341C	-1	-/-	-606.3377451896667	-24866.331206917763	121	0.06991525423728813	0.8181818181818182	0.37414772727272727
YHR152W	-1	-/-	-606.3494999408722	-22748.21644359827	121	0.06986591390261115	0.8181818181818182	0.3744318181818182
YOR080W	-1	-/-	-606.4668581485748	-23751.116814374924	121	0.06981664315937941	0.8181818181818182	0.37471590909090907
YNL025C	-1	-/-	-606.505805850029	-22945.055890977383	121	0.06976744186046512	0.8181818181818182	0.375
YLR210W	-1	-/-	-606.6992890834808	-22596.77399522066	121	0.06971830985915493	0.8181818181818182	0.37528409090909093
YDR336W	0	0/0	-606.7288269996643	-32725.65635740757	484	0.06971830985915493	0.8181818181818182	0.37528409090909093
YEL064C	0	0/-	-606.7717594206333	-34587.94176481664	484	0.06971830985915493	0.8181818181818182	0.37528409090909093
YGL033W	-1	-/-	-606.8700187206268	-20982.44050836563	121	0.06966924700914849	0.8181818181818182	0.3755681818181818
YHR151C	0	0/0	-606.883591145277	-37666.68605837226	484	0.06966924700914849	0.8181818181818182	0.3755681818181818
YOL006C	-1	-/-	-606.9136867523193	-22802.786239862442	121	0.06962025316455696	0.8181818181818182	0.37585227272727273
YOL013W-A	0	0/0	-607.1375492811203	-33351.318929195404	484	0.06962025316455696	0.8181818181818182	0.37585227272727273
YLR035C	-1	-/-	-607.1977198123932	-20462.782581329346	121	0.06957132817990162	0.8181818181818182	0.37613636363636366
YNL062C	-1	-/-	-607.2340700626373	-27028.992747068405	121	0.06952247191011236	0.8181818181818182	0.37642045454545453
YNL233W	-1	-/-	-607.2898707389832	-23275.16262947023	121	0.06947368421052631	0.8181818181818182	0.37670454545454546
YGR263C	0	0/-	-607.2952106297016	-35668.46621157229	484	0.06947368421052631	0.8181818181818182	0.37670454545454546
YOL116W	-1	-/-	-607.3729816675186	-23301.884315617383	121	0.0694249649368864	0.8181818181818182	0.3769886363636364
YNL329C	-1	-/-	-607.5391743183136	-20414.01969742775	121	0.06937631394533987	0.8181818181818182	0.37727272727272726
YOL145C	-1	-/-	-607.6271369457245	-22794.974004030228	121	0.06932773109243698	0.8181818181818182	0.3775568181818182
YDR172W	-1	-/-	-607.6874605417252	-25639.926146626472	121	0.06927921623512946	0.8181818181818182	0.3778409090909091
YPL144W	-1	-/0	-607.6943424940109	-23577.473705649376	121	0.06923076923076923	0.8181818181818182	0.378125
YKL135C	-1	-/-	-607.732381105423	-22115.49657845497	121	0.06918238993710692	0.8181818181818182	0.3784090909090909
YER117W	-1	-/-	-607.7945268154144	-24910.046909451485	121	0.0691340782122905	0.8181818181818182	0.37869318181818185
YFL008W	-1	-/-	-607.8235239982605	-22645.609172821045	121	0.06908583391486392	0.8181818181818182	0.3789772727272727
YHR023W	-1	-/-	-607.9001568555832	-21641.954011559486	121	0.06903765690376569	0.8181818181818182	0.37926136363636365
YGR144W	-1	-/-	-607.9067902565002	-21766.102751255035	121	0.06898954703832752	0.8181818181818182	0.3795454545454545
YMR308C	-1	-/-	-607.9335426092148	-26368.35732614994	121	0.06894150417827298	0.8181818181818182	0.37982954545454545
YDR376W	-1	-/-	-607.9403771162033	-21868.17545425892	121	0.06889352818371608	0.8181818181818182	0.3801136363636364
YEL021W	0	0/-	-607.9560058563948	-36600.43990282342	484	0.06889352818371608	0.8181818181818182	0.3801136363636364
YEL062W	-1	-/-	-608.0494928359985	-22692.121549606323	121	0.06884561891515995	0.8181818181818182	0.38039772727272725
YKL009W	-1	-/-	-608.0603176355362	-27546.697821497917	121	0.06879777623349548	0.8181818181818182	0.3806818181818182
YBR007C	0	0/0	-608.065000385046	-34810.03821865469	484	0.06879777623349548	0.8181818181818182	0.3806818181818182
YMR158W	0	0/-	-608.085485663265	-36051.962756510824	484	0.06879777623349548	0.8181818181818182	0.3806818181818182
YBR198C	-1	-/-	-608.1904559135437	-23350.569233894348	121	0.06875	0.8181818181818182	0.3809659090909091
YGL032C	-1	-/-	-608.2002022266388	-21783.905150413513	121	0.06870229007633588	0.8181818181818182	0.38125
YMR236W	-1	-/-	-608.3395842313766	-23659.46311891079	121	0.06865464632454923	0.8181818181818182	0.3815340909090909
YMR125W	1	+/+	-608.4867459535599	-24638.558245554566	120	0.0693000693000693	0.8264462809917356	0.3815340909090909
YML022W	0	0/-	-608.4911365360022	-42619.01009319723	484	0.0693000693000693	0.8264462809917356	0.3815340909090909
YLL063C	0	0/-	-608.5028357207775	-33522.04621656239	484	0.0693000693000693	0.8264462809917356	0.3815340909090909
YPL124W	-1	-/-	-608.5387487411499	-22126.6757183671	121	0.06925207756232687	0.8264462809917356	0.38181818181818183
YPL153C	-1	-/-	-608.5439122915268	-22178.543576598167	121	0.06920415224913495	0.8264462809917356	0.3821022727272727
YKR004C	0	0/-	-608.7523425072432	-36021.81135557592	484	0.06920415224913495	0.8264462809917356	0.3821022727272727
YKL098W	0	0/0	-608.8238801956177	-36452.275709465146	484	0.06920415224913495	0.8264462809917356	0.3821022727272727
YGL233W	-1	-/-	-608.8328839540482	-22827.515484809875	121	0.06915629322268327	0.8264462809917356	0.38238636363636364
YDR375C	-1	-/-	-608.9095927476883	-21573.867122530937	121	0.0691085003455425	0.8264462809917356	0.38267045454545456
YHR197W	-1	-/-	-608.9540240764618	-27066.199265241623	121	0.06906077348066299	0.8264462809917356	0.38295454545454544
YNL020C	-1	-/-	-608.9873533248901	-22434.798938155174	121	0.06901311249137336	0.8264462809917356	0.38323863636363636
YBL020W	-1	-/-	-609.107944726944	-22531.330201029778	121	0.06896551724137931	0.8264462809917356	0.3835227272727273
YDR315C	0	0/-	-609.1652090251446	-34126.92240650952	484	0.06896551724137931	0.8264462809917356	0.3835227272727273
YPR089W	0	0/0	-609.2019053995609	-35262.702746748924	484	0.06896551724137931	0.8264462809917356	0.3835227272727273
YIL076W	-1	-/-	-609.2318713665009	-23376.464473247528	121	0.06891798759476224	0.8264462809917356	0.38380681818181817
YCR032W	0	0/-	-609.3127512931824	-33939.35143760592	484	0.06891798759476224	0.8264462809917356	0.38380681818181817
YMR243C	-1	-/-	-609.4718024730682	-24498.22200512886	121	0.06887052341597796	0.8264462809917356	0.3840909090909091
YLR195C	-1	-/-	-609.5148012638092	-22184.8899551332	121	0.06882312456985547	0.8264462809917356	0.384375
YBR252W	0	0/-	-609.5312432982028	-40441.120414782315	484	0.06882312456985547	0.8264462809917356	0.384375
YPL146C	-1	-/-	-609.5768967866898	-25784.169525265694	121	0.0687757909215956	0.8264462809917356	0.3846590909090909
YLR313C	-1	-/-	-609.6098942756653	-21458.455412745476	121	0.06872852233676977	0.8264462809917356	0.3849431818181818
YLR196W	-1	-/-	-609.639358997345	-28349.094743669033	121	0.06868131868131869	0.8264462809917356	0.38522727272727275
YPL167C	-1	-/-	-609.6726746559143	-20318.46968817711	121	0.06863417982155114	0.8264462809917356	0.3855113636363636
YPR125W	-1	-/-	-609.6818829774857	-23793.300790548325	121	0.06858710562414266	0.8264462809917356	0.38579545454545455
YDL205C	0	0/-	-609.7807815074921	-34515.19106975198	484	0.06858710562414266	0.8264462809917356	0.38579545454545455
YOR358W	0	0/-	-609.899243324995	-35905.26628676057	484	0.06858710562414266	0.8264462809917356	0.38579545454545455
YGR202C	-1	-/-	-609.9125238656998	-20858.2781188488	121	0.06854009595613433	0.8264462809917356	0.3860795454545455
YGR040W	-1	-/-	-610.0098572969437	-22669.141876518726	121	0.0684931506849315	0.8264462809917356	0.38636363636363635
YIL130W	0	0/-	-610.0670621991158	-39022.82184033096	484	0.0684931506849315	0.8264462809917356	0.38636363636363635
YOL104C	-1	-/-	-610.1937363147736	-20267.38432919979	121	0.06844626967830253	0.8264462809917356	0.3866477272727273
YNL192W	-1	-/-	-610.2762916088104	-22676.274512410164	121	0.06839945280437756	0.8264462809917356	0.38693181818181815
YMR001C	-1	-/-	-610.3307634592056	-21405.699330568314	121	0.0683526999316473	0.8264462809917356	0.3872159090909091
YNL006W	-1	-/-	-610.3772146701813	-22795.469381213188	121	0.06830601092896176	0.8264462809917356	0.3875
YDL148C	-1	-/-	-610.6301076412201	-27168.114764928818	121	0.06825938566552901	0.8264462809917356	0.3877840909090909
YGL238W	-1	-/-	-610.6374523639679	-22330.75400543213	121	0.06821282401091405	0.8264462809917356	0.3880681818181818
YDR006C	0	0/-	-610.66981574893	-37779.861825972795	484	0.06821282401091405	0.8264462809917356	0.3880681818181818
YDR493W	0	0/-	-610.7451502382755	-37444.47592127323	484	0.06821282401091405	0.8264462809917356	0.3880681818181818
YIL132C	-1	-/-	-610.7870315313339	-21722.819303750992	121	0.0681663258350375	0.8264462809917356	0.38835227272727274
YBR216C	-1	-/-	-610.8433558940887	-22086.47741162777	121	0.0681198910081744	0.8264462809917356	0.3886363636363636
YDR407C	-1	-/-	-611.1801816821098	-22291.226043999195	121	0.06807351940095303	0.8264462809917356	0.38892045454545454
YJL062W	-1	-/-	-611.2093169689178	-21375.588657021523	121	0.06802721088435375	0.8264462809917356	0.38920454545454547
YOR201C	-1	-/-	-611.2542833089828	-22204.343113541603	121	0.06798096532970768	0.8264462809917356	0.38948863636363634
YGL203C	0	0/0	-611.2769611179829	-36200.199495241046	484	0.06798096532970768	0.8264462809917356	0.38948863636363634
YNL113W	-1	-/-	-611.3775414228439	-26433.808293938637	121	0.06793478260869565	0.8264462809917356	0.38977272727272727
YJR108W	-1	-/-	-611.3811409473419	-20531.9975476861	121	0.06788866259334692	0.8264462809917356	0.3900568181818182
YKL017C	-1	-/-	-611.5050737857819	-21556.990561783314	121	0.06784260515603799	0.8264462809917356	0.39034090909090907
YNL053W	-1	-/-	-611.5158910751343	-23265.190758496523	121	0.06779661016949153	0.8264462809917356	0.390625
YPL023C	0	0/0	-611.5807492136955	-36076.50079739094	484	0.06779661016949153	0.8264462809917356	0.390625
YNR056C	-1	-/-	-611.6460436582565	-20602.532521665096	121	0.06775067750677506	0.8264462809917356	0.39090909090909093
YJL136C	0	0/-	-611.6683462262154	-40521.76054635644	484	0.06775067750677506	0.8264462809917356	0.39090909090909093
YHL029C	0	0/0	-611.6724461987615	-40022.89441565424	484	0.06775067750677506	0.8264462809917356	0.39090909090909093
YNL177C	-1	-/-	-611.7004683017731	-23788.370863974094	121	0.06770480704129993	0.8264462809917356	0.3911931818181818
YHL006C	-1	-/-	-611.7038515806198	-20804.370204806328	121	0.06765899864682003	0.8264462809917356	0.39147727272727273
YNL161W	-1	-/-	-611.704030752182	-22948.943398594856	121	0.0676132521974307	0.8264462809917356	0.39176136363636366
YPR122W	-1	-/-	-611.7977479696274	-21252.937877058983	121	0.06756756756756757	0.8264462809917356	0.39204545454545453
YML010W	-1	-/+	-611.811151266098	-22269.878073096275	121	0.0675219446320054	0.8264462809917356	0.39232954545454546
YMR273C	-1	-/-	-611.8204832077026	-21002.495965480804	121	0.06747638326585695	0.8264462809917356	0.3926136363636364
YJL081C	-1	-/-	-611.8431529998779	-22586.999800682068	121	0.06743088334457181	0.8264462809917356	0.39289772727272726
YOL142W	-1	-/-	-611.9615726470947	-27045.172231435776	121	0.0673854447439353	0.8264462809917356	0.3931818181818182
YJL049W	0	0/-	-611.9652262926102	-32929.52159217	484	0.0673854447439353	0.8264462809917356	0.3931818181818182
YNL308C	0	0/-	-612.0016652643681	-43210.016800493	484	0.0673854447439353	0.8264462809917356	0.3931818181818182
YHR206W	-1	-/-	-612.0813068151474	-23890.198458313942	121	0.06734006734006734	0.8264462809917356	0.3934659090909091
YIL093C	0	0/-	-612.1111758649349	-36098.48500883579	484	0.06734006734006734	0.8264462809917356	0.3934659090909091
YBR073W	-1	-/-	-612.1351937055588	-24319.92799782753	121	0.06729475100942127	0.8264462809917356	0.39375
YLR234W	-1	-/-	-612.268860578537	-20827.2294151783	121	0.06724949562878278	0.8264462809917356	0.3940340909090909
YPR066W	0	0/-	-612.2708702087402	-36589.939385816455	484	0.06724949562878278	0.8264462809917356	0.3940340909090909
YDR002W	-1	-/-	-612.2915064096451	-24685.249809384346	121	0.06720430107526881	0.8264462809917356	0.39431818181818185
YNL061W	-1	-/-	-612.3572433590889	-28669.747478425503	121	0.0671591672263264	0.8264462809917356	0.3946022727272727
YJL138C	-1	-/-	-612.4201899766922	-24300.748378038406	121	0.06711409395973154	0.8264462809917356	0.39488636363636365
YPL024W	0	0/-	-612.4433157593012	-35491.90029162541	484	0.06711409395973154	0.8264462809917356	0.39488636363636365
YGL095C	-1	-/-	-612.4706492424011	-22168.63988751173	121	0.0670690811535882	0.8264462809917356	0.3951704545454545
YOR283W	0	0/0	-612.496153652668	-33778.37427842617	484	0.0670690811535882	0.8264462809917356	0.3951704545454545
YGR020C	-1	-/-	-612.5030405521393	-22967.19431066513	121	0.06702412868632708	0.8264462809917356	0.39545454545454545
YBR255W	0	0/0	-612.6320497095585	-37810.39322294295	484	0.06702412868632708	0.8264462809917356	0.39545454545454545
YLL034C	-1	-/-	-612.6564987897873	-29144.983420610428	121	0.06697923643670463	0.8264462809917356	0.3957386363636364
YJR052W	-1	-/-	-612.6726107597351	-21883.1850785017	121	0.06693440428380187	0.8264462809917356	0.39602272727272725
YOL010W	-1	-/-	-612.7193139791489	-25525.986793398857	121	0.06688963210702341	0.8264462809917356	0.3963068181818182
YBR289W	-1	-/-	-612.7990620136261	-22128.212712049484	121	0.06684491978609626	0.8264462809917356	0.3965909090909091
YDR206W	-1	-/-	-612.8351962566376	-23739.351922035217	121	0.06680026720106881	0.8264462809917356	0.396875
YOR369C	0	0/-	-612.843228161335	-41263.73430547351	484	0.06680026720106881	0.8264462809917356	0.396875
YHR089C	-1	-/-	-612.9077641963959	-27041.960778594017	121	0.06675567423230974	0.8264462809917356	0.3971590909090909
YPL199C	0	0/-	-612.9456303119659	-32694.13771918416	484	0.06675567423230974	0.8264462809917356	0.3971590909090909
YLR310C	-1	-/-	-612.9905824661255	-22553.956515192986	121	0.066711140760507	0.8264462809917356	0.39744318181818183
YOL121C	-1	-/-	-613.0150611400604	-22887.01857149601	121	0.06666666666666667	0.8264462809917356	0.3977272727272727
YMR185W	0	0/0	-613.0710610747337	-32637.10668772459	484	0.06666666666666667	0.8264462809917356	0.3977272727272727
YMR230W	0	0/-	-613.0779963731766	-41825.88144253194	484	0.06666666666666667	0.8264462809917356	0.3977272727272727
YER111C	-1	-/-	-613.1357157230377	-21551.423578739166	121	0.06662225183211193	0.8264462809917356	0.39801136363636364
YLR083C	0	0/-	-613.144893527031	-43616.60819154978	484	0.06662225183211193	0.8264462809917356	0.39801136363636364
YPL169C	-1	-/-	-613.1616659015417	-23580.07686947286	121	0.06657789613848203	0.8264462809917356	0.39829545454545456
YLR020C	-1	-/-	-613.2196618318558	-23990.533979594707	121	0.0665335994677312	0.8264462809917356	0.39857954545454544
YJL084C	0	0/-	-613.2377604693174	-35842.627036616206	484	0.0665335994677312	0.8264462809917356	0.39857954545454544
YOR192C	0	0/-	-613.2781066000462	-34601.62367449701	484	0.0665335994677312	0.8264462809917356	0.39857954545454544
YML017W	0	0/-	-613.2895234525204	-33141.0020686537	484	0.0665335994677312	0.8264462809917356	0.39857954545454544
YDR252W	-1	-/-	-613.3888285160065	-21699.604873538017	121	0.06648936170212766	0.8264462809917356	0.39886363636363636
YDL082W	0	0/-	-613.4877420216799	-43065.01930512115	484	0.06648936170212766	0.8264462809917356	0.39886363636363636
YGL080W	0	0/-	-613.5722727458924	-37765.37530352734	484	0.06648936170212766	0.8264462809917356	0.39886363636363636
YDR449C	-1	-/-	-613.5942873954773	-28685.171352505684	121	0.0664451827242525	0.8264462809917356	0.3991477272727273
YLR397C	-1	-/-	-613.5972434878349	-28013.48311895132	121	0.06640106241699867	0.8264462809917356	0.39943181818181817
YPR131C	-1	-/-	-613.6778689622879	-22370.54618346691	121	0.06635700066357	0.8264462809917356	0.3997159090909091
YER006W	-1	-/-	-613.8346483111382	-26989.813522398472	121	0.06631299734748011	0.8264462809917356	0.4
YGR200C	-1	-/-	-613.8689260929823	-28642.887121245265	121	0.06626905235255136	0.8264462809917356	0.4002840909090909
YDR540C	0	0/-	-613.874297529459	-33218.41444072127	484	0.06626905235255136	0.8264462809917356	0.4002840909090909
YDR144C	0	0/-	-613.8994501382113	-42180.8488214612	484	0.06626905235255136	0.8264462809917356	0.4002840909090909
YMR289W	0	0/-	-613.9075105190277	-36940.53724640608	484	0.06626905235255136	0.8264462809917356	0.4002840909090909
YDL010W	0	0/-	-613.9845254123211	-36002.785349205136	484	0.06626905235255136	0.8264462809917356	0.4002840909090909
YGR162W	-1	-/-	-614.0079599618912	-28952.539580583572	121	0.06622516556291391	0.8264462809917356	0.4005681818181818
YGR264C	-1	-/-	-614.0256185531616	-25898.34497988224	121	0.06618133686300463	0.8264462809917356	0.40085227272727275
YJR110W	-1	-/-	-614.2362785339355	-21640.68340408802	121	0.06613756613756613	0.8264462809917356	0.4011363636363636
YGL097W	-1	-/-	-614.3347266316414	-26286.351318895817	121	0.06609385327164574	0.8264462809917356	0.40142045454545455
YGR165W	-1	-/-	-614.3691594600677	-21560.59877216816	121	0.06605019815059446	0.8264462809917356	0.4017045454545455
YOL088C	-1	-/-	-614.4240989685059	-23333.56073975563	121	0.066006600660066	0.8264462809917356	0.40198863636363635
YJR153W	-1	-/-	-614.4559611082077	-20057.34020102024	121	0.06596306068601583	0.8264462809917356	0.4022727272727273
YPL149W	-1	-/-	-614.5333445072174	-23111.79933130741	121	0.06591957811470006	0.8264462809917356	0.40255681818181815
YHL043W	0	0/-	-614.5642698705196	-33418.931298132986	484	0.06591957811470006	0.8264462809917356	0.40255681818181815
YER110C	-1	-/-	-614.6487011909485	-26043.933200120926	121	0.06587615283267458	0.8264462809917356	0.4028409090909091
YBL031W	0	0/-	-614.8350216150284	-35923.57662650943	484	0.06587615283267458	0.8264462809917356	0.4028409090909091
YGL150C	-1	-/-	-614.8705295324326	-22403.686338484287	121	0.06583278472679395	0.8264462809917356	0.403125
YOR004W	-1	-/-	-615.0370812565088	-30400.03208359331	121	0.06578947368421052	0.8264462809917356	0.4034090909090909
YOR047C	-1	-/-	-615.0678372383118	-24331.027169585228	121	0.06574621959237344	0.8264462809917356	0.4036931818181818
YDR477W	-1	-/-	-615.0757622718811	-22574.07303905487	121	0.0657030223390276	0.8264462809917356	0.40397727272727274
YNL083W	0	0/-	-615.0986391305923	-37743.45736415684	484	0.0657030223390276	0.8264462809917356	0.40397727272727274
YOR384W	0	0/-	-615.1062127351761	-33724.74101930857	484	0.0657030223390276	0.8264462809917356	0.40397727272727274
YOR061W	-1	-/-	-615.3850417137146	-23854.27598154545	121	0.06565988181221274	0.8264462809917356	0.4042613636363636
YBR184W	0	0/0	-615.4479765892029	-32402.240735948086	484	0.06565988181221274	0.8264462809917356	0.4042613636363636
YLR431C	-1	-/-	-615.4706245660782	-22233.961554050446	121	0.06561679790026247	0.8264462809917356	0.40454545454545454
YLR081W	-1	-/-	-615.4731709957123	-20055.56484425068	121	0.06557377049180328	0.8264462809917356	0.40482954545454547
YBL068W	0	0/-	-615.6989653408527	-42446.36312958598	484	0.06557377049180328	0.8264462809917356	0.40482954545454547
YGL103W	0	0/-	-615.7428759038448	-40856.903563052416	484	0.06557377049180328	0.8264462809917356	0.40482954545454547
YDR145W	-1	-/-	-615.7913312911987	-23433.993873476982	121	0.0655307994757536	0.8264462809917356	0.40511363636363634
YGR220C	-1	-/-	-616.0277152061462	-23146.52577483654	121	0.06548788474132286	0.8264462809917356	0.40539772727272727
YDL051W	-1	-/+	-616.0506993532181	-27273.50497430563	121	0.06544502617801047	0.8264462809917356	0.4056818181818182
YDR248C	0	0/-	-616.0551201105118	-33808.98753464222	484	0.06544502617801047	0.8264462809917356	0.4056818181818182
YMR067C	-1	-/-	-616.1489005088806	-22629.52746260166	121	0.06540222367560497	0.8264462809917356	0.40596590909090907
YLR404W	0	0/-	-616.2436506152153	-37233.0537045598	484	0.06540222367560497	0.8264462809917356	0.40596590909090907
YLR090W	-1	-/-	-616.2779653072357	-21305.70782470703	121	0.06535947712418301	0.8264462809917356	0.40625
YMR143W	-1	-/-	-616.3783309459686	-26208.789827764034	121	0.06531678641410843	0.8264462809917356	0.40653409090909093
YIR001C	0	0/0	-616.399946603924	-36950.897589121014	484	0.06531678641410843	0.8264462809917356	0.40653409090909093
YMR049C	-1	-/-	-616.5374041199684	-27212.62712019682	121	0.06527415143603134	0.8264462809917356	0.4068181818181818
YBR133C	-1	-/-	-616.6302907466888	-21580.643628835678	121	0.06523157208088715	0.8264462809917356	0.40710227272727273
YLR268W	-1	-/-	-616.6888090372086	-23006.96405148506	121	0.0651890482398957	0.8264462809917356	0.40738636363636366
YBR189W	0	0/-	-616.7952610105276	-43063.45118767023	484	0.0651890482398957	0.8264462809917356	0.40738636363636366
YFR034C	-1	-/-	-616.8452517986298	-22156.954875826836	121	0.06514657980456026	0.8264462809917356	0.40767045454545453
YLL009C	-1	-/-	-616.8586102128029	-22540.29735992849	121	0.06510416666666667	0.8264462809917356	0.40795454545454546
YLR233C	-1	-/-	-616.9471306800842	-20878.242837652564	121	0.06506180871828236	0.8264462809917356	0.4082386363636364
YAL021C	-1	-/-	-616.965572476387	-20794.436178922653	121	0.06501950585175553	0.8264462809917356	0.40852272727272726
YPL108W	0	0/0	-617.2341006994247	-33155.186253130436	484	0.06501950585175553	0.8264462809917356	0.40852272727272726
YJL056C	-1	-/-	-617.270201921463	-21414.22795832157	121	0.0649772579597141	0.8264462809917356	0.4088068181818182
YKL175W	-1	-/-	-617.3418581485748	-21584.455646038055	121	0.06493506493506493	0.8264462809917356	0.4090909090909091
YOL001W	-1	-/-	-617.3772572875023	-21390.410290375352	121	0.06489292667099286	0.8264462809917356	0.409375
YKR072C	-1	-/-	-617.4215812683105	-22931.712901353836	121	0.0648508430609598	0.8264462809917356	0.4096590909090909
YER025W	-1	-/-	-617.4439461231232	-26030.575263023376	121	0.06480881399870382	0.8264462809917356	0.40994318181818185
YLL005C	0	0/-	-617.5818637013435	-34557.81943625212	484	0.06480881399870382	0.8264462809917356	0.40994318181818185
YHR079C-A	-1	-/-	-617.6748867034912	-19968.041783213615	121	0.06476683937823834	0.8264462809917356	0.4102272727272727
YLR442C	-1	-/-	-617.6913197040558	-22322.978881955147	121	0.06472491909385113	0.8264462809917356	0.41051136363636365
YNL165W	0	0/0	-617.738829433918	-33445.606003165245	484	0.06472491909385113	0.8264462809917356	0.41051136363636365
YGL099W	-1	-/-	-617.756061911583	-28719.6971514225	121	0.0646830530401035	0.8264462809917356	0.4107954545454545
YJR064W	-1	-/-	-617.7610889673233	-25622.269206881523	121	0.06464124111182935	0.8264462809917356	0.41107954545454545
YML106W	0	0/-	-617.897910669446	-41444.00688016415	484	0.06464124111182935	0.8264462809917356	0.41107954545454545
YFR040W	-1	-/-	-617.9657344818115	-21786.814283013344	121	0.06459948320413436	0.8264462809917356	0.4113636363636364
YAL015C	-1	-/-	-618.0177034139633	-21529.40035510063	121	0.0645577792123951	0.8264462809917356	0.41164772727272725
YBR129C	-1	-/-	-618.0244047641754	-23055.852384507656	121	0.06451612903225806	0.8264462809917356	0.4119318181818182
YNL048W	-1	-/-	-618.1881301403046	-22229.08883714676	121	0.06447453255963895	0.8264462809917356	0.4122159090909091
YMR159C	0	0/-	-618.299449712038	-34276.50747178495	484	0.06447453255963895	0.8264462809917356	0.4122159090909091
YNL284C	0	0/-	-618.3273517787457	-37466.32777944207	484	0.06447453255963895	0.8264462809917356	0.4122159090909091
YPR043W	0	0/-	-618.4343083798885	-40531.96649457514	484	0.06447453255963895	0.8264462809917356	0.4122159090909091
YDR320C-A	-1	-/-	-618.5132524967194	-19820.12081360817	121	0.06443298969072164	0.8264462809917356	0.4125
YGL105W	-1	-/-	-618.5718669742346	-24198.97003994882	121	0.0643915003219575	0.8264462809917356	0.4127840909090909
YEL061C	-1	-/-	-618.574894964695	-23041.741219699383	121	0.06435006435006435	0.8264462809917356	0.41306818181818183
YMR098C	0	0/-	-618.6297827959061	-37399.898527771235	484	0.06435006435006435	0.8264462809917356	0.41306818181818183
YKL068W	-1	-/-	-618.6693649291992	-25776.943501353264	121	0.06430868167202572	0.8264462809917356	0.4133522727272727
YJL051W	0	0/-	-618.6945960223675	-36234.82051962614	484	0.06430868167202572	0.8264462809917356	0.4133522727272727
YLR055C	-1	-/-	-618.7020337581635	-22939.720124840736	121	0.06426735218508997	0.8264462809917356	0.41363636363636364
YER009W	-1	-/0	-618.7679125070572	-25751.631877064705	121	0.06422607578676943	0.8264462809917356	0.41392045454545456
YNL126W	-1	-/-	-618.8418292999268	-22980.969526171684	121	0.06418485237483953	0.8264462809917356	0.41420454545454544
YMR070W	-1	-/-	-618.859858751297	-22885.13485406339	121	0.06414368184733804	0.8264462809917356	0.41448863636363636
YOR045W	-1	-/-	-618.8891727924347	-21368.84848201275	121	0.0641025641025641	0.8264462809917356	0.4147727272727273
YJR007W	-1	-/-	-618.8941880464554	-26694.676886439323	121	0.06406149903907751	0.8264462809917356	0.41505681818181817
YNL080C	-1	-/-	-618.90700340271	-21944.2886531353	121	0.06402048655569782	0.8264462809917356	0.4153409090909091
YLR173W	0	0/-	-619.0135521292686	-33016.97302395105	484	0.06402048655569782	0.8264462809917356	0.4153409090909091
YDL065C	-1	-/-	-619.1866797208786	-22790.007781982422	121	0.06397952655150352	0.8264462809917356	0.415625
YPR095C	-1	-/-	-619.2023913860321	-19970.075942635536	121	0.0639386189258312	0.8264462809917356	0.4159090909090909
YNL102W	-1	-/-	-619.4099788665771	-24288.18500828743	121	0.06389776357827476	0.8264462809917356	0.4161931818181818
YLL011W	-1	-/-	-619.4353058338165	-27339.751847743988	121	0.06385696040868455	0.8264462809917356	0.41647727272727275
YLR452C	-1	-/-	-619.445890545845	-22561.251732945442	121	0.06381620931716656	0.8264462809917356	0.4167613636363636
YGL223C	-1	-/-	-619.4531917572021	-22757.854716300964	121	0.06377551020408163	0.8264462809917356	0.41704545454545455
YDR286C	0	0/0	-619.4854033589363	-33861.53498971462	484	0.06377551020408163	0.8264462809917356	0.41704545454545455
YBR172C	-1	-/-	-619.5407354831696	-24580.85498857498	121	0.06373486297004462	0.8264462809917356	0.4173295454545455
YOR260W	-1	-/-	-619.5684058666229	-26723.42142224312	121	0.06369426751592357	0.8264462809917356	0.41761363636363635
YOR232W	-1	-/-	-619.6025409698486	-24033.231308817863	121	0.06365372374283895	0.8264462809917356	0.4178977272727273
YNL221C	-1	-/-	-619.6216317415237	-25060.770639657974	121	0.06361323155216285	0.8264462809917356	0.41818181818181815
YER036C	-1	-/-	-619.6891419887543	-25658.257380127907	121	0.06357279084551812	0.8264462809917356	0.4184659090909091
YBR267W	-1	-/-	-619.6980227828026	-28279.198859870434	121	0.06353240152477764	0.8264462809917356	0.41875
YNL132W	0	0/-	-619.7341502672061	-44451.80538228806	484	0.06353240152477764	0.8264462809917356	0.41875
YOR114W	0	0/0	-619.8569942116737	-33592.081100940704	484	0.06353240152477764	0.8264462809917356	0.41875
YOL127W	-1	-/-	-619.9140777587891	-23537.28733754158	121	0.06349206349206349	0.8264462809917356	0.4190340909090909
YNL072W	-1	-/-	-620.0668776035309	-22850.682296156883	121	0.06345177664974619	0.8264462809917356	0.4193181818181818
YCR087C-A	0	0/-	-620.0715907812119	-32591.526524066925	484	0.06345177664974619	0.8264462809917356	0.4193181818181818
YJR088C	0	0/-	-620.0791372656822	-34567.616862386465	484	0.06345177664974619	0.8264462809917356	0.4193181818181818
YJL019W	-1	-/-	-620.1628210544586	-24347.59661370516	121	0.06341154090044387	0.8264462809917356	0.41960227272727274
YDR192C	-1	-/-	-620.1737568378448	-21532.7642236948	121	0.06337135614702155	0.8264462809917356	0.4198863636363636
YDR299W	-1	-/-	-620.1816865205765	-25594.443542599678	121	0.06333122229259025	0.8264462809917356	0.42017045454545454
YNL297C	-1	-/-	-620.202174782753	-21784.33672130108	121	0.06329113924050633	0.8264462809917356	0.42045454545454547
YOR239W	-1	-/-	-620.2613469362259	-23934.552235484123	121	0.06325110689437065	0.8264462809917356	0.42073863636363634
YNL067W-B	0	0/0	-620.3413664102554	-31902.967156350613	484	0.06325110689437065	0.8264462809917356	0.42073863636363634
YNL291C	-1	-/-	-620.3916826248169	-22306.571938991547	121	0.0632111251580278	0.8264462809917356	0.42102272727272727
YOL004W	-1	-/-	-620.4092888832092	-20886.9413189888	121	0.06317119393556538	0.8264462809917356	0.4213068181818182
YER030W	-1	-/-	-620.6542134284973	-23822.599927663803	121	0.06313131313131314	0.8264462809917356	0.42159090909090907
YGL051W	-1	-/-	-620.7060439586639	-21678.667810440063	121	0.06309148264984227	0.8264462809917356	0.421875
YNL138W-A	0	0/+	-620.7292402982712	-33348.40277355909	484	0.06309148264984227	0.8264462809917356	0.421875
YDL007W	-1	-/-	-620.9743180274963	-23533.914516091347	121	0.06305170239596469	0.8264462809917356	0.42215909090909093
YMR101C	-1	-/-	-620.9826858043671	-21314.28612446785	121	0.0630119722747322	0.8264462809917356	0.4224431818181818
YDR438W	0	0/0	-621.0376734137535	-34744.53157915175	484	0.0630119722747322	0.8264462809917356	0.4224431818181818
[truncated: 3,961 more rows]
