# Supplementary material for: Revisiting co-expression-based automated function prediction in yeast with neural networks and updated Gene Ontology annotations
Source: PLoS One. 2026 Apr 16;21(4):e0322689. doi: 10.1371/journal.pone.0322689 (PMC13086303; doi:10.1371/journal.pone.0322689)
Supplement: S1 File — A zip file of tables in csv format containing individual genes ranked by their predicted involvement in each predicted GO term. These predictions were made by Model 1 as described in Table A of S1 Text. (ZIP) [file pone.0322689.s002.zip › GO0008643_SingleGeneRanking.csv]

Gene	Label	Annos	Score	Background Score	Num pos pairs	Precision	Recall	False Positive Rate
YJR158W	1	+/+	-147.00006306171417	-25770.85683310032	32	1.0	0.030303030303030304	0.0
YNR072W	1	+/+	-151.62491989135742	-26482.864896297455	32	1.0	0.06060606060606061	0.0
YBR072W	-1	-/-	-153.79338908195496	-24756.729320168495	33	0.6666666666666666	0.06060606060606061	0.0002771618625277162
YDR277C	1	+/+	-163.65220546722412	-27145.264563798904	32	0.75	0.09090909090909091	0.0002771618625277162
YMR175W	-1	-/-	-164.07686948776245	-23705.44675296545	33	0.6	0.09090909090909091	0.0005543237250554324
YGR292W	0	0/-	-165.89827904105186	-42174.80632438511	132	0.6	0.09090909090909091	0.0005543237250554324
YIL160C	-1	-/-	-165.98677134513855	-24112.565052986145	33	0.5	0.09090909090909091	0.0008314855875831486
YMR104C	-1	-/-	-166.22098922729492	-26427.984837532043	33	0.42857142857142855	0.09090909090909091	0.0011086474501108647
YBR298C	1	+/+	-167.36067962646484	-27354.672742128372	32	0.5	0.12121212121212122	0.0011086474501108647
YGR161C	-1	-/0	-167.60112404823303	-26868.21434211731	33	0.4444444444444444	0.12121212121212122	0.001385809312638581
YNR002C	-1	-/-	-168.9051878452301	-26789.038762569427	33	0.4	0.12121212121212122	0.0016629711751662971
YIL170W	0	0/+	-169.57478180527687	-41021.75821134448	132	0.4	0.12121212121212122	0.0016629711751662971
YAL061W	0	0/0	-170.9562168121338	-43895.49095106125	132	0.4	0.12121212121212122	0.0016629711751662971
YML091C	-1	-/-	-173.1125304698944	-27824.24250149727	33	0.36363636363636365	0.12121212121212122	0.0019401330376940134
YDR516C	-1	-/-	-174.36805200576782	-28538.434943675995	33	0.3333333333333333	0.12121212121212122	0.0022172949002217295
YHR092C	1	+/+	-174.69797015190125	-27515.025421142578	32	0.38461538461538464	0.15151515151515152	0.0022172949002217295
YGL158W	-1	-/-	-174.7197060585022	-25168.656021356583	33	0.35714285714285715	0.15151515151515152	0.0024944567627494456
YLR327C	0	0/0	-175.35119765624404	-43215.77138140425	132	0.35714285714285715	0.15151515151515152	0.0024944567627494456
YJL221C	0	0/-	-175.5703254044056	-42475.95649711043	132	0.35714285714285715	0.15151515151515152	0.0024944567627494456
YNL332W	-1	-/-	-175.7596139907837	-25910.278668880463	33	0.3333333333333333	0.15151515151515152	0.002771618625277162
YDL223C	-1	-/-	-176.99429512023926	-27022.17301106453	33	0.3125	0.15151515151515152	0.003048780487804878
YMR322C	-1	-/-	-176.99696850776672	-26334.6765332222	33	0.29411764705882354	0.15151515151515152	0.0033259423503325942
YOL164W	-1	-/-	-177.06708478927612	-25710.62298488617	33	0.2777777777777778	0.15151515151515152	0.0036031042128603103
YDL222C	0	0/-	-177.68251252174377	-41436.13840609789	132	0.2777777777777778	0.15151515151515152	0.0036031042128603103
YAR035W	-1	-/-	-177.69369649887085	-26512.27878332138	33	0.2631578947368421	0.15151515151515152	0.003880266075388027
YGR289C	1	+/+	-177.8630781173706	-24625.062539339066	32	0.3	0.18181818181818182	0.003880266075388027
YFL053W	0	0/-	-178.16622310876846	-40629.87656420469	132	0.3	0.18181818181818182	0.003880266075388027
YAL063C	0	0/0	-180.10254070162773	-43506.54673489928	132	0.3	0.18181818181818182	0.003880266075388027
YGR243W	0	0/-	-180.15028262138367	-43333.08417856693	132	0.3	0.18181818181818182	0.003880266075388027
YBR240C	-1	-/-	-180.45170783996582	-27559.627151489258	33	0.2857142857142857	0.18181818181818182	0.0041574279379157425
YBR299W	0	0/-	-180.45561122894287	-41628.15738660842	132	0.2857142857142857	0.18181818181818182	0.0041574279379157425
YMR107W	0	0/0	-180.76361399888992	-40964.36767184734	132	0.2857142857142857	0.18181818181818182	0.0041574279379157425
YML128C	-1	-/-	-180.92001628875732	-28853.444563627243	33	0.2727272727272727	0.18181818181818182	0.004434589800443459
YLR411W	-1	-/-	-181.7019534111023	-24755.62958407402	33	0.2608695652173913	0.18181818181818182	0.0047117516629711755
YOL084W	0	0/-	-181.86666384339333	-41572.72288697958	132	0.2608695652173913	0.18181818181818182	0.0047117516629711755
YML042W	-1	-/-	-182.84773588180542	-24534.190133333206	33	0.25	0.18181818181818182	0.004988913525498891
YIR039C	0	0/-	-183.14762553572655	-42712.136498868465	132	0.25	0.18181818181818182	0.004988913525498891
YBR183W	-1	-/-	-183.39608883857727	-22982.069891691208	33	0.24	0.18181818181818182	0.005266075388026608
YPR192W	0	0/-	-183.4811681509018	-42578.05159842968	132	0.24	0.18181818181818182	0.005266075388026608
YDL170W	-1	-/-	-183.7050473690033	-28301.723039388657	33	0.23076923076923078	0.18181818181818182	0.005543237250554324
YML054C	0	0/-	-183.78787446022034	-39478.83529984951	132	0.23076923076923078	0.18181818181818182	0.005543237250554324
YDR247W	-1	-/-	-183.969140291214	-27876.06821846962	33	0.2222222222222222	0.18181818181818182	0.00582039911308204
YEL070W	0	0/0	-184.29862341284752	-44951.799912303686	132	0.2222222222222222	0.18181818181818182	0.00582039911308204
YCR091W	-1	-/-	-184.3395676612854	-27093.22021126747	33	0.21428571428571427	0.18181818181818182	0.006097560975609756
YIL164C	0	0/0	-184.5147928595543	-41439.90137001872	132	0.21428571428571427	0.18181818181818182	0.006097560975609756
YOR134W	0	0/-	-184.52494943141937	-41615.90058249235	132	0.21428571428571427	0.18181818181818182	0.006097560975609756
YJL045W	-1	-/-	-184.85653924942017	-25702.28277873993	33	0.20689655172413793	0.18181818181818182	0.006374722838137472
YKL217W	0	0/-	-184.90113508701324	-42576.22542530298	132	0.20689655172413793	0.18181818181818182	0.006374722838137472
YPL054W	0	0/-	-185.27571487426758	-44321.17521113157	132	0.20689655172413793	0.18181818181818182	0.006374722838137472
YHL021C	0	0/-	-185.6117692887783	-43330.771776448935	132	0.20689655172413793	0.18181818181818182	0.006374722838137472
YEL011W	0	0/0	-186.67700481414795	-45032.583124399185	132	0.20689655172413793	0.18181818181818182	0.006374722838137472
YBR147W	0	0/-	-187.4826136827469	-42981.943295806646	132	0.20689655172413793	0.18181818181818182	0.006374722838137472
YJL089W	-1	-/-	-187.57727527618408	-26098.19842028618	33	0.2	0.18181818181818182	0.0066518847006651885
YJL106W	-1	-/-	-188.02358722686768	-26231.185990810394	33	0.1935483870967742	0.18181818181818182	0.006929046563192905
YFR015C	0	0/0	-188.14293313026428	-42635.137833058834	132	0.1935483870967742	0.18181818181818182	0.006929046563192905
YER054C	-1	-/0	-188.16330885887146	-25633.665937662125	33	0.1875	0.18181818181818182	0.007206208425720621
YJL214W	1	+/+	-188.2568392753601	-25531.52338385582	32	0.21212121212121213	0.21212121212121213	0.007206208425720621
YPL222W	0	0/0	-188.27250623703003	-42713.57238864899	132	0.21212121212121213	0.21212121212121213	0.007206208425720621
YLL041C	-1	-/-	-188.8677215576172	-27690.36713385582	33	0.20588235294117646	0.21212121212121213	0.007483370288248337
YLR461W	0	0/-	-189.040565431118	-43418.17503043823	132	0.20588235294117646	0.21212121212121213	0.007483370288248337
YPR160W	0	0/0	-189.49956107139587	-43008.38954812288	132	0.20588235294117646	0.21212121212121213	0.007483370288248337
YHR048W	-1	-/-	-189.53278303146362	-25946.577987074852	33	0.2	0.21212121212121213	0.007760532150776054
YJL223C	0	0/-	-189.7117754817009	-41658.05577777326	132	0.2	0.21212121212121213	0.007760532150776054
YBR230C	0	0/-	-189.8243728876114	-43997.69937773049	132	0.2	0.21212121212121213	0.007760532150776054
YDR342C	1	+/+	-190.1682484149933	-28037.41916537285	32	0.2222222222222222	0.24242424242424243	0.007760532150776054
YGR043C	0	0/-	-190.1929594874382	-43002.30276426673	132	0.2222222222222222	0.24242424242424243	0.007760532150776054
YLR142W	0	0/0	-190.73439359664917	-42101.57107716799	132	0.2222222222222222	0.24242424242424243	0.007760532150776054
YNR056C	-1	-/-	-191.01965427398682	-27680.80254495144	33	0.21621621621621623	0.24242424242424243	0.00803769401330377
YPL230W	0	0/-	-191.5171211361885	-43384.75544309616	132	0.21621621621621623	0.24242424242424243	0.00803769401330377
YNR060W	-1	-/-	-191.5425043106079	-24942.202522277832	33	0.21052631578947367	0.24242424242424243	0.008314855875831485
YNL160W	-1	-/-	-191.7610263824463	-29835.545219421387	33	0.20512820512820512	0.24242424242424243	0.008592017738359202
YIL171W	0	0/+	-192.03503635525703	-41691.05237689614	132	0.20512820512820512	0.24242424242424243	0.008592017738359202
YDL024C	-1	-/-	-192.22859859466553	-26258.0897513628	33	0.2	0.24242424242424243	0.008869179600886918
YMR105C	0	0/-	-192.62514632940292	-44954.734333217144	132	0.2	0.24242424242424243	0.008869179600886918
YHR176W	-1	-/-	-192.93490076065063	-27243.75114798546	33	0.1951219512195122	0.24242424242424243	0.009146341463414634
YJR156C	-1	-/-	-193.03180122375488	-26415.429277420044	33	0.19047619047619047	0.24242424242424243	0.009423503325942351
YHR096C	1	+/+	-193.38157439231873	-25756.79031062126	32	0.20930232558139536	0.2727272727272727	0.009423503325942351
YHR087W	0	0/-	-193.47516578435898	-44202.08497482538	132	0.20930232558139536	0.2727272727272727	0.009423503325942351
YDL247W	1	+/+	-193.57076168060303	-25960.930393576622	32	0.22727272727272727	0.30303030303030304	0.009423503325942351
YJR078W	-1	-/-	-193.66283321380615	-27575.24311709404	33	0.2222222222222222	0.30303030303030304	0.009700665188470067
YJL219W	1	+/+	-193.80557870864868	-26538.257828950882	32	0.2391304347826087	0.3333333333333333	0.009700665188470067
YMR136W	-1	-/-	-194.0961811542511	-27336.4301071167	33	0.23404255319148937	0.3333333333333333	0.009977827050997782
YIR017C	-1	-/-	-194.27823519706726	-25344.753185272217	33	0.22916666666666666	0.3333333333333333	0.0102549889135255
YIL120W	-1	-/-	-194.56383347511292	-28583.78807091713	33	0.22448979591836735	0.3333333333333333	0.010532150776053215
YBR148W	0	0/-	-194.7212473154068	-43671.79898703098	132	0.22448979591836735	0.3333333333333333	0.010532150776053215
YPR151C	0	0/0	-194.83333426713943	-42093.453087091446	132	0.22448979591836735	0.3333333333333333	0.010532150776053215
YMR081C	-1	-/-	-194.9257779121399	-26952.242760419846	33	0.22	0.3333333333333333	0.010809312638580931
YFL011W	1	+/+	-194.98665595054626	-26999.406495332718	32	0.23529411764705882	0.36363636363636365	0.010809312638580931
YBL015W	-1	-/-	-195.0810341835022	-28558.146110773087	33	0.23076923076923078	0.36363636363636365	0.011086474501108648
YDR403W	0	0/-	-195.49488443136215	-45016.07696726918	132	0.23076923076923078	0.36363636363636365	0.011086474501108648
YOR348C	-1	-/-	-195.68461346626282	-25649.73242688179	33	0.22641509433962265	0.36363636363636365	0.011363636363636364
YGR249W	-1	-/-	-195.9002239704132	-25629.325523614883	33	0.2222222222222222	0.36363636363636365	0.01164079822616408
YER150W	0	0/-	-196.07353276014328	-42799.349053263664	132	0.2222222222222222	0.36363636363636365	0.01164079822616408
YBR132C	-1	-/-	-196.3473026752472	-27813.668386936188	33	0.21818181818181817	0.36363636363636365	0.011917960088691795
YNL210W	-1	-/-	-196.34732246398926	-26941.629605531693	33	0.21428571428571427	0.36363636363636365	0.012195121951219513
YIL099W	0	0/-	-196.38870912790298	-44209.53859192133	132	0.21428571428571427	0.36363636363636365	0.012195121951219513
YKL038W	1	+/-	-196.46146488189697	-29324.179921627045	32	0.22807017543859648	0.3939393939393939	0.012195121951219513
YLR092W	-1	-/-	-196.49878525733948	-26361.139250397682	33	0.22413793103448276	0.3939393939393939	0.012472283813747228
YBR169C	-1	-/-	-196.62792205810547	-28426.016879320145	33	0.22033898305084745	0.3939393939393939	0.012749445676274944
YIL155C	-1	-/0	-196.68279504776	-28550.702591896057	33	0.21666666666666667	0.3939393939393939	0.013026607538802661
YDL204W	0	0/-	-196.75113707780838	-45185.45788550377	132	0.21666666666666667	0.3939393939393939	0.013026607538802661
YNR075W	-1	-/-	-196.8176290988922	-26619.697239398956	33	0.21311475409836064	0.3939393939393939	0.013303769401330377
YMR250W	-1	-/-	-196.8366973400116	-26391.85171060264	33	0.20967741935483872	0.3939393939393939	0.013580931263858093
YGL184C	0	0/0	-196.83861637115479	-43418.80392716825	132	0.20967741935483872	0.3939393939393939	0.013580931263858093
YBR203W	0	0/-	-196.8880733847618	-45690.96323555708	132	0.20967741935483872	0.3939393939393939	0.013580931263858093
YPL223C	0	0/0	-197.05503672361374	-43690.82093209028	132	0.20967741935483872	0.3939393939393939	0.013580931263858093
YOR391C	0	0/-	-197.10099685192108	-41666.52734917402	132	0.20967741935483872	0.3939393939393939	0.013580931263858093
YJR159W	0	0/0	-197.12277346849442	-42600.186753988266	132	0.20967741935483872	0.3939393939393939	0.013580931263858093
YPL026C	1	+/+	-197.3353009223938	-28321.309524536133	32	0.2222222222222222	0.42424242424242425	0.013580931263858093
YER020W	-1	-/-	-197.67042422294617	-29062.487290859222	33	0.21875	0.42424242424242425	0.01385809312638581
YKR102W	0	0/-	-197.79275649785995	-45134.99293911457	132	0.21875	0.42424242424242425	0.01385809312638581
YKL188C	-1	-/-	-198.06432819366455	-28357.987615823746	33	0.2153846153846154	0.42424242424242425	0.014135254988913526
YLR081W	1	+/+	-198.2616991996765	-27805.685884952545	32	0.22727272727272727	0.45454545454545453	0.014135254988913526
YOL052C-A	0	0/-	-198.42577826976776	-44658.218229949474	132	0.22727272727272727	0.45454545454545453	0.014135254988913526
YPR184W	0	0/0	-198.5532693862915	-43339.65809559822	132	0.22727272727272727	0.45454545454545453	0.014135254988913526
YEL039C	0	0/-	-198.6781134903431	-43655.92086312175	132	0.22727272727272727	0.45454545454545453	0.014135254988913526
YLR178C	0	0/-	-198.71572142839432	-43419.348861157894	132	0.22727272727272727	0.45454545454545453	0.014135254988913526
YNL335W	0	0/-	-198.75427436828613	-41889.95233356953	132	0.22727272727272727	0.45454545454545453	0.014135254988913526
YMR303C	-1	-/0	-198.82300066947937	-23460.676874399185	33	0.22388059701492538	0.45454545454545453	0.014412416851441241
YGR192C	-1	-/-	-198.84685373306274	-28327.90127491951	33	0.22058823529411764	0.45454545454545453	0.014689578713968959
YBL043W	0	0/-	-199.12584978342056	-43310.295834600925	132	0.22058823529411764	0.45454545454545453	0.014689578713968959
YNL242W	-1	-/-	-199.1868896484375	-28338.790905952454	33	0.21739130434782608	0.45454545454545453	0.014966740576496674
YHL024W	-1	-/-	-199.20690155029297	-25771.438420772552	33	0.21428571428571427	0.45454545454545453	0.01524390243902439
YER096W	0	0/-	-199.28255307674408	-42352.490986704826	132	0.21428571428571427	0.45454545454545453	0.01524390243902439
YDL021W	0	0/-	-199.33076095581055	-44302.2686419636	132	0.21428571428571427	0.45454545454545453	0.01524390243902439
YPR194C	0	0/-	-199.56925052404404	-43039.13029366732	132	0.21428571428571427	0.45454545454545453	0.01524390243902439
YGL126W	-1	-/-	-199.84560346603394	-28658.519548654556	33	0.2112676056338028	0.45454545454545453	0.015521064301552107
YOR374W	0	0/-	-199.94381821155548	-45701.585658967495	132	0.2112676056338028	0.45454545454545453	0.015521064301552107
YBR145W	-1	-/0	-200.04853916168213	-26568.19014120102	33	0.20833333333333334	0.45454545454545453	0.01579822616407982
YDR402C	0	0/-	-200.3796741962433	-44362.71379098296	132	0.20833333333333334	0.45454545454545453	0.01579822616407982
YHL032C	0	0/-	-200.42232203483582	-46854.86044663191	132	0.20833333333333334	0.45454545454545453	0.01579822616407982
YOR178C	-1	-/-	-200.4541962146759	-28228.803329467773	33	0.2054794520547945	0.45454545454545453	0.01607538802660754
YDR046C	-1	-/-	-200.60647177696228	-28440.115904569626	33	0.20270270270270271	0.45454545454545453	0.016352549889135256
YGL146C	0	0/0	-200.65514838695526	-42217.870718061924	132	0.20270270270270271	0.45454545454545453	0.016352549889135256
YDR298C	-1	-/-	-200.73999619483948	-28686.136474847794	33	0.2	0.45454545454545453	0.01662971175166297
YKL148C	-1	-/-	-200.83415293693542	-27840.594799995422	33	0.19736842105263158	0.45454545454545453	0.016906873614190687
YDR259C	-1	-/-	-200.84673357009888	-26546.67962360382	33	0.19480519480519481	0.45454545454545453	0.017184035476718405
YFL055W	-1	-/-	-200.91562461853027	-29090.020233869553	33	0.19230769230769232	0.45454545454545453	0.01746119733924612
YPL166W	0	0/-	-201.04070234298706	-43522.27352434397	132	0.19230769230769232	0.45454545454545453	0.01746119733924612
YLL055W	0	0/-	-201.07525902986526	-43425.609659045935	132	0.19230769230769232	0.45454545454545453	0.01746119733924612
YFR053C	1	+/+	-201.1158528327942	-28624.40188550949	32	0.20253164556962025	0.48484848484848486	0.01746119733924612
YDR074W	0	0/-	-201.30364072322845	-45890.073458492756	132	0.20253164556962025	0.48484848484848486	0.01746119733924612
YAL060W	0	0/0	-201.42102056741714	-46025.35327613354	132	0.20253164556962025	0.48484848484848486	0.01746119733924612
YDR171W	-1	-/-	-201.53506803512573	-29867.9730489254	33	0.2	0.48484848484848486	0.017738359201773836
YDL220C	-1	-/-	-201.65429401397705	-27091.258939743042	33	0.19753086419753085	0.48484848484848486	0.018015521064301553
YPR201W	-1	-/-	-201.6740276813507	-26193.61949324608	33	0.1951219512195122	0.48484848484848486	0.018292682926829267
YER067W	0	0/0	-201.88514626026154	-42172.38440388441	132	0.1951219512195122	0.48484848484848486	0.018292682926829267
YGL096W	-1	-/-	-201.90885138511658	-28638.973464488983	33	0.1927710843373494	0.48484848484848486	0.018569844789356985
YKR097W	-1	-/0	-201.98748922348022	-26553.386470079422	33	0.19047619047619047	0.48484848484848486	0.018847006651884702
YLR267W	0	0/0	-202.42311477661133	-42737.68913012743	132	0.19047619047619047	0.48484848484848486	0.018847006651884702
YDL022W	-1	-/-	-202.47838354110718	-27622.546539068222	33	0.18823529411764706	0.48484848484848486	0.019124168514412416
YJR073C	-1	-/-	-202.67018222808838	-26631.02998137474	33	0.18604651162790697	0.48484848484848486	0.019401330376940133
YMR017W	0	0/-	-202.71027821302414	-42827.81082344055	132	0.18604651162790697	0.48484848484848486	0.019401330376940133
YIL136W	0	0/0	-202.71179103851318	-45630.000193953514	132	0.18604651162790697	0.48484848484848486	0.019401330376940133
YOL083W	0	0/-	-202.72287273406982	-42496.519612550735	132	0.18604651162790697	0.48484848484848486	0.019401330376940133
YCL040W	1	+/+	-202.73797702789307	-29804.866117239	32	0.19540229885057472	0.5151515151515151	0.019401330376940133
YJR155W	-1	-/0	-202.8097038269043	-26654.650045394897	33	0.19318181818181818	0.5151515151515151	0.01967849223946785
YBR018C	0	0/0	-202.83380711078644	-42273.155104368925	132	0.19318181818181818	0.5151515151515151	0.01967849223946785
YIL056W	-1	-/-	-202.9900255203247	-28245.25411272049	33	0.19101123595505617	0.5151515151515151	0.019955654101995565
YOR030W	-1	-/-	-203.21443033218384	-30049.197906255722	33	0.18888888888888888	0.5151515151515151	0.020232815964523282
YFL014W	-1	-/-	-203.3904709815979	-27762.135053873062	33	0.18681318681318682	0.5151515151515151	0.020509977827051
YKL221W	0	0/-	-203.47476935386658	-42727.4657176137	132	0.18681318681318682	0.5151515151515151	0.020509977827051
YOR273C	0	0/-	-203.69409614801407	-46153.1804882884	132	0.18681318681318682	0.5151515151515151	0.020509977827051
YIL107C	0	0/0	-203.71814811229706	-45924.612662404776	132	0.18681318681318682	0.5151515151515151	0.020509977827051
YGL205W	-1	-/-	-203.72567176818848	-26289.24286723137	33	0.18478260869565216	0.5151515151515151	0.020787139689578713
YGR236C	0	0/0	-203.9466889500618	-41375.945867322385	132	0.18478260869565216	0.5151515151515151	0.020787139689578713
YDR534C	0	0/-	-203.9604143500328	-44736.531039983034	132	0.18478260869565216	0.5151515151515151	0.020787139689578713
YKL091C	0	0/0	-204.0135238468647	-46093.931172937155	132	0.18478260869565216	0.5151515151515151	0.020787139689578713
YKL109W	0	0/-	-204.05676984786987	-45067.952904343605	132	0.18478260869565216	0.5151515151515151	0.020787139689578713
YKR076W	-1	-/-	-204.07777333259583	-28837.775388002396	33	0.1827956989247312	0.5151515151515151	0.02106430155210643
YPL277C	0	0/0	-204.256367623806	-43428.68249261379	132	0.1827956989247312	0.5151515151515151	0.02106430155210643
YAL054C	-1	-/-	-204.38116979599	-26175.1454706192	33	0.18085106382978725	0.5151515151515151	0.021341463414634148
YPR026W	0	0/+	-204.42361915111542	-44910.68742379546	132	0.18085106382978725	0.5151515151515151	0.021341463414634148
YCR021C	0	0/0	-204.57487893104553	-43528.72098201513	132	0.18085106382978725	0.5151515151515151	0.021341463414634148
YJR021C	-1	-/-	-204.61495423316956	-29606.526331424713	33	0.17894736842105263	0.5151515151515151	0.021618625277161862
YOL119C	0	0/-	-204.63762944936752	-44459.43656866625	132	0.17894736842105263	0.5151515151515151	0.021618625277161862
YLR177W	0	0/0	-204.6544884443283	-42039.27943444252	132	0.17894736842105263	0.5151515151515151	0.021618625277161862
YJR127C	-1	-/-	-204.65826392173767	-28470.38578057289	33	0.17708333333333334	0.5151515151515151	0.02189578713968958
YLR251W	0	0/0	-204.7513507604599	-45433.70988982916	132	0.17708333333333334	0.5151515151515151	0.02189578713968958
YKL201C	-1	-/-	-204.79881858825684	-24845.82770204544	33	0.17525773195876287	0.5151515151515151	0.022172949002217297
YJL048C	-1	-/-	-204.82248449325562	-29806.21507525444	33	0.17346938775510204	0.5151515151515151	0.02245011086474501
YIR041W	-1	-/-	-204.86934757232666	-27906.266332149506	33	0.1717171717171717	0.5151515151515151	0.022727272727272728
YNL270C	-1	-/-	-204.88063621520996	-25934.10889697075	33	0.17	0.5151515151515151	0.023004434589800442
YNR076W	0	0/-	-204.8956073820591	-43134.24332103506	132	0.17	0.5151515151515151	0.023004434589800442
YGR088W	-1	-/-	-204.97090196609497	-26335.166402816772	33	0.16831683168316833	0.5151515151515151	0.02328159645232816
YFL058W	-1	-/-	-205.17743587493896	-27131.201763629913	33	0.16666666666666666	0.5151515151515151	0.023558758314855877
YPL135W	-1	-/-	-205.2667534351349	-29739.41966032982	33	0.1650485436893204	0.5151515151515151	0.02383592017738359
YBR050C	-1	-/-	-205.50460410118103	-27510.922682523727	33	0.16346153846153846	0.5151515151515151	0.024113082039911308
YIL111W	0	0/-	-205.74832040071487	-42966.20512536168	132	0.16346153846153846	0.5151515151515151	0.024113082039911308
YDL194W	-1	-/+	-205.76715326309204	-28327.699991226196	33	0.1619047619047619	0.5151515151515151	0.024390243902439025
YMR165C	-1	-/-	-205.84361815452576	-27883.56957745552	33	0.16037735849056603	0.5151515151515151	0.02466740576496674
YFL021W	-1	-/-	-206.05167651176453	-29091.154676675797	33	0.1588785046728972	0.5151515151515151	0.024944567627494457
YHL035C	0	0/-	-206.0746859908104	-43587.873385965824	132	0.1588785046728972	0.5151515151515151	0.024944567627494457
YKL062W	-1	-/-	-206.17920875549316	-28266.623723506927	33	0.1574074074074074	0.5151515151515151	0.025221729490022174
YOR363C	-1	-/-	-206.1918671131134	-30577.7508456707	33	0.1559633027522936	0.5151515151515151	0.025498891352549888
YNR069C	0	0/-	-206.27809059619904	-41938.78241574764	132	0.1559633027522936	0.5151515151515151	0.025498891352549888
YDR216W	-1	-/-	-206.50929737091064	-27826.633721351624	33	0.15454545454545454	0.5151515151515151	0.025776053215077605
YPL092W	-1	-/-	-206.58596086502075	-27478.23028945923	33	0.15315315315315314	0.5151515151515151	0.026053215077605323
YOR313C	-1	-/-	-206.64395332336426	-26888.56838965416	33	0.15178571428571427	0.5151515151515151	0.026330376940133036
YHR140W	0	0/0	-206.72242784500122	-43096.98068636656	132	0.15178571428571427	0.5151515151515151	0.026330376940133036
YDR070C	0	0/0	-206.7812620997429	-44905.783965051174	132	0.15178571428571427	0.5151515151515151	0.026330376940133036
YJL172W	0	0/-	-206.8463830947876	-45406.89975166321	132	0.15178571428571427	0.5151515151515151	0.026330376940133036
YPL282C	0	0/-	-206.97753012180328	-43895.17025408149	132	0.15178571428571427	0.5151515151515151	0.026330376940133036
YBL075C	-1	-/-	-207.0645351409912	-23932.657111167908	33	0.1504424778761062	0.5151515151515151	0.026607538802660754
YJR119C	-1	-/-	-207.08274364471436	-28508.182879447937	33	0.14912280701754385	0.5151515151515151	0.02688470066518847
YPL258C	-1	-/-	-207.08845829963684	-29547.029576063156	33	0.14782608695652175	0.5151515151515151	0.027161862527716185
YNL277W	0	0/0	-207.10896962881088	-45191.498294234276	132	0.14782608695652175	0.5151515151515151	0.027161862527716185
YPL250C	0	0/-	-207.1734820008278	-43871.213453769684	132	0.14782608695652175	0.5151515151515151	0.027161862527716185
YNL237W	0	0/0	-207.20241713523865	-43960.3212826848	132	0.14782608695652175	0.5151515151515151	0.027161862527716185
YER046W	0	0/-	-207.22188556194305	-46805.53221786022	132	0.14782608695652175	0.5151515151515151	0.027161862527716185
YGR225W	-1	-/-	-207.24371194839478	-25412.278074979782	33	0.14655172413793102	0.5151515151515151	0.027439024390243903
YOL154W	0	0/0	-207.27319419384003	-42521.60500127077	132	0.14655172413793102	0.5151515151515151	0.027439024390243903
YBR076W	0	0/-	-207.28158593177795	-42728.94347780943	132	0.14655172413793102	0.5151515151515151	0.027439024390243903
YDL049C	0	0/-	-207.39832508563995	-44171.80930995941	132	0.14655172413793102	0.5151515151515151	0.027439024390243903
YGR174C	0	0/-	-207.41843116283417	-44930.471166968346	132	0.14655172413793102	0.5151515151515151	0.027439024390243903
YLR258W	0	0/0	-207.42405581474304	-45256.65522748232	132	0.14655172413793102	0.5151515151515151	0.027439024390243903
YLR151C	0	0/-	-207.48669123649597	-47081.8672618866	132	0.14655172413793102	0.5151515151515151	0.027439024390243903
YBR020W	1	+/-	-207.54074263572693	-26724.349177837372	32	0.15384615384615385	0.5454545454545454	0.027439024390243903
YLR149C	0	0/0	-207.57291460037231	-42385.61742192507	132	0.15384615384615385	0.5454545454545454	0.027439024390243903
YHL046C	0	0/-	-207.73185926675797	-41714.91815495491	132	0.15384615384615385	0.5454545454545454	0.027439024390243903
YGR154C	0	0/-	-207.92102217674255	-46822.06671714783	132	0.15384615384615385	0.5454545454545454	0.027439024390243903
YBR006W	-1	-/-	-208.13963675498962	-28867.50829100609	33	0.15254237288135594	0.5454545454545454	0.02771618625277162
YMR252C	0	0/0	-208.23237812519073	-43666.059881687164	132	0.15254237288135594	0.5454545454545454	0.02771618625277162
YBR301W	0	0/-	-208.23453277349472	-44678.340829238296	132	0.15254237288135594	0.5454545454545454	0.02771618625277162
YOL165C	-1	-/0	-208.2553951740265	-25438.39233660698	33	0.15126050420168066	0.5454545454545454	0.027993348115299334
YBL066C	0	0/-	-208.28027594089508	-46479.15148258209	132	0.15126050420168066	0.5454545454545454	0.027993348115299334
YHL016C	0	0/-	-208.30241549015045	-42209.59550565481	132	0.15126050420168066	0.5454545454545454	0.027993348115299334
YDR533C	0	0/-	-208.31529825925827	-48294.50391826779	132	0.15126050420168066	0.5454545454545454	0.027993348115299334
YIL057C	0	0/0	-208.35835182666779	-42199.825164079666	132	0.15126050420168066	0.5454545454545454	0.027993348115299334
YGR138C	0	0/-	-208.40211325883865	-44017.5467838645	132	0.15126050420168066	0.5454545454545454	0.027993348115299334
YLR213C	0	0/-	-208.4216729402542	-46014.29038840532	132	0.15126050420168066	0.5454545454545454	0.027993348115299334
YOL152W	0	0/-	-208.50857079029083	-42949.60234063864	132	0.15126050420168066	0.5454545454545454	0.027993348115299334
YBR297W	-1	-/-	-208.5349099636078	-29157.847531557083	33	0.15	0.5454545454545454	0.02827050997782705
YNL144C	0	0/0	-208.53538632392883	-42686.310244202614	132	0.15	0.5454545454545454	0.02827050997782705
YKR104W	0	0/-	-208.58428746461868	-45705.28455233574	132	0.15	0.5454545454545454	0.02827050997782705
YDR178W	-1	-/-	-208.71772837638855	-29124.985787153244	33	0.1487603305785124	0.5454545454545454	0.02854767184035477
YOR192C	0	0/-	-208.7929624915123	-45203.919299423695	132	0.1487603305785124	0.5454545454545454	0.02854767184035477
YKR098C	0	0/-	-208.82194817066193	-47363.220815718174	132	0.1487603305785124	0.5454545454545454	0.02854767184035477
YDL214C	0	0/-	-208.84686189889908	-43889.41226685047	132	0.1487603305785124	0.5454545454545454	0.02854767184035477
YJL222W	-1	-/-	-208.92533040046692	-27432.04385828972	33	0.14754098360655737	0.5454545454545454	0.028824833702882482
YJR160C	1	+/+	-208.92663097381592	-27547.47546339035	32	0.15447154471544716	0.5757575757575758	0.028824833702882482
YHR124W	-1	-/-	-208.92680954933167	-27326.94945549965	33	0.1532258064516129	0.5757575757575758	0.0291019955654102
YJR047C	-1	-/-	-208.9623498916626	-26490.865847587585	33	0.152	0.5757575757575758	0.029379157427937917
YOL161C	0	0/-	-208.99143588542938	-43277.93196615577	132	0.152	0.5757575757575758	0.029379157427937917
YKL093W	-1	-/-	-209.076406955719	-27021.28142786026	33	0.15079365079365079	0.5757575757575758	0.02965631929046563
YMR195W	0	0/0	-209.18066829442978	-44153.565221995115	132	0.15079365079365079	0.5757575757575758	0.02965631929046563
YDR343C	1	+/+	-209.1830677986145	-29493.130328178406	32	0.15748031496062992	0.6060606060606061	0.02965631929046563
YML100W	0	0/-	-209.20564556121826	-46315.369241178036	132	0.15748031496062992	0.6060606060606061	0.02965631929046563
YLR377C	-1	-/-	-209.21783924102783	-25580.642924785614	33	0.15625	0.6060606060606061	0.02993348115299335
YDL107W	0	0/-	-209.2976685166359	-47419.435386776924	132	0.15625	0.6060606060606061	0.02993348115299335
YPL123C	-1	-/-	-209.3674554824829	-27770.939315915108	33	0.15503875968992248	0.6060606060606061	0.030210643015521066
YFL020C	0	0/-	-209.49445819854736	-45635.01608293876	132	0.15503875968992248	0.6060606060606061	0.030210643015521066
YCL042W	0	0/0	-209.53466606140137	-42220.98567837477	132	0.15503875968992248	0.6060606060606061	0.030210643015521066
YDL085W	-1	-/0	-209.55932092666626	-26984.865334033966	33	0.15384615384615385	0.6060606060606061	0.03048780487804878
YBR294W	-1	-/-	-209.6515440940857	-26708.08212661743	33	0.15267175572519084	0.6060606060606061	0.030764966740576497
YJL066C	0	0/0	-209.67311656475067	-46884.401831805706	132	0.15267175572519084	0.6060606060606061	0.030764966740576497
YOR054C	-1	-/-	-209.72972464561462	-31632.93507695198	33	0.15151515151515152	0.6060606060606061	0.031042128603104215
YDR405W	0	0/-	-209.7413090467453	-48232.282460570335	132	0.15151515151515152	0.6060606060606061	0.031042128603104215
YER037W	0	0/-	-209.75385785102844	-45549.49677699804	132	0.15151515151515152	0.6060606060606061	0.031042128603104215
YGR052W	0	0/-	-209.84266221523285	-43174.8447047472	132	0.15151515151515152	0.6060606060606061	0.031042128603104215
YBR126C	-1	-/-	-209.9585952758789	-29961.49796628952	33	0.15037593984962405	0.6060606060606061	0.03131929046563193
YGR055W	-1	-/-	-210.00517797470093	-26681.38099193573	33	0.14925373134328357	0.6060606060606061	0.03159645232815964
YOR100C	-1	-/-	-210.01470804214478	-25820.464690208435	33	0.14814814814814814	0.6060606060606061	0.03187361419068736
YOR393W	0	0/-	-210.0381206870079	-43098.470709592104	132	0.14814814814814814	0.6060606060606061	0.03187361419068736
YDL048C	0	0/-	-210.05327939987183	-45801.73942166567	132	0.14814814814814814	0.6060606060606061	0.03187361419068736
YDR406W	0	0/-	-210.06406581401825	-46254.9947116971	132	0.14814814814814814	0.6060606060606061	0.03187361419068736
YOR028C	-1	-/-	-210.0914430618286	-29863.54013776779	33	0.14705882352941177	0.6060606060606061	0.03215077605321508
YPR138C	-1	-/-	-210.12235236167908	-29034.527027606964	33	0.145985401459854	0.6060606060606061	0.03242793791574279
YJL116C	-1	-/-	-210.1419758796692	-25558.421314001083	33	0.14492753623188406	0.6060606060606061	0.03270509977827051
YOL156W	1	+/+	-210.24011325836182	-28624.746742725372	32	0.1510791366906475	0.6363636363636364	0.03270509977827051
YKL187C	0	0/-	-210.27007395029068	-42773.158723950386	132	0.1510791366906475	0.6363636363636364	0.03270509977827051
YPL134C	0	0/-	-210.32654947042465	-45609.43906289339	132	0.1510791366906475	0.6363636363636364	0.03270509977827051
YNL125C	0	0/-	-210.3731945157051	-45847.18112576008	132	0.1510791366906475	0.6363636363636364	0.03270509977827051
YPL186C	0	0/-	-210.41311419010162	-44121.931467950344	132	0.1510791366906475	0.6363636363636364	0.03270509977827051
YOR065W	0	0/-	-210.4247237443924	-42612.080410540104	132	0.1510791366906475	0.6363636363636364	0.03270509977827051
YER033C	0	0/-	-210.60188990831375	-46335.93949919939	132	0.1510791366906475	0.6363636363636364	0.03270509977827051
YML116W	-1	-/-	-210.6026005744934	-27830.11438393593	33	0.15	0.6363636363636364	0.032982261640798226
YIR016W	0	0/0	-210.61854708194733	-42130.26283168793	132	0.15	0.6363636363636364	0.032982261640798226
YMR291W	0	0/-	-210.7119238972664	-42568.56952834129	132	0.15	0.6363636363636364	0.032982261640798226
YAL039C	0	0/0	-210.71245098114014	-47190.670035243034	132	0.15	0.6363636363636364	0.032982261640798226
YOR031W	-1	-/-	-210.77243566513062	-27821.69309282303	33	0.14893617021276595	0.6363636363636364	0.03325942350332594
YGL037C	-1	-/-	-210.80628299713135	-31420.596712350845	33	0.14788732394366197	0.6363636363636364	0.03353658536585366
YOR010C	0	0/-	-210.86237233877182	-43948.07876852155	132	0.14788732394366197	0.6363636363636364	0.03353658536585366
YER015W	-1	-/-	-210.867529630661	-27352.449376821518	33	0.14685314685314685	0.6363636363636364	0.033813747228381374
YAR050W	0	0/0	-210.87125033140182	-45964.28921473026	132	0.14685314685314685	0.6363636363636364	0.033813747228381374
YAR019C	-1	-/-	-210.8910264968872	-27417.75278687477	33	0.14583333333333334	0.6363636363636364	0.03409090909090909
YDR263C	-1	-/-	-210.9506778717041	-28721.33357310295	33	0.14482758620689656	0.6363636363636364	0.03436807095343681
YMR253C	0	0/0	-210.95315027236938	-43528.85866296291	132	0.14482758620689656	0.6363636363636364	0.03436807095343681
YJL026W	-1	-/-	-210.99133157730103	-28001.46092224121	33	0.14383561643835616	0.6363636363636364	0.03464523281596452
YLR284C	-1	-/-	-210.99880933761597	-28067.40451836586	33	0.14285714285714285	0.6363636363636364	0.03492239467849224
YDR256C	-1	-/-	-211.02884006500244	-26539.990629196167	33	0.14189189189189189	0.6363636363636364	0.03519955654101996
YNR058W	-1	-/-	-211.0686650276184	-26921.57408642769	33	0.14093959731543623	0.6363636363636364	0.03547671840354767
YPL005W	0	0/-	-211.2320511341095	-44938.82866126299	132	0.14093959731543623	0.6363636363636364	0.03547671840354767
YFL030W	0	0/0	-211.24294620752335	-44575.20194217563	132	0.14093959731543623	0.6363636363636364	0.03547671840354767
YGR101W	-1	-/-	-211.25810492038727	-31895.942703843117	33	0.14	0.6363636363636364	0.035753880266075386
YDR530C	0	0/-	-211.26613599061966	-49257.871608674526	132	0.14	0.6363636363636364	0.035753880266075386
YHR211W	0	0/0	-211.28688371181488	-45234.02673339844	132	0.14	0.6363636363636364	0.035753880266075386
YOR009W	0	0/-	-211.28896534442902	-44047.74989491701	132	0.14	0.6363636363636364	0.035753880266075386
YKL218C	0	0/-	-211.29810947179794	-45280.90936920047	132	0.14	0.6363636363636364	0.035753880266075386
YMR251W	0	0/0	-211.3512910604477	-43834.08576822281	132	0.14	0.6363636363636364	0.035753880266075386
YMR056C	-1	-/-	-211.38020253181458	-28371.0830347538	33	0.1390728476821192	0.6363636363636364	0.03603104212860311
YDR038C	-1	-/-	-211.3957121372223	-28632.651018857956	33	0.13815789473684212	0.6363636363636364	0.03630820399113082
YOR120W	-1	-/-	-211.39921712875366	-28241.07434463501	33	0.13725490196078433	0.6363636363636364	0.036585365853658534
YCL026C-A	-1	-/-	-211.4427833557129	-24487.951828479767	33	0.13636363636363635	0.6363636363636364	0.036862527716186255
YJL103C	0	0/-	-211.52910673618317	-45030.55044412613	132	0.13636363636363635	0.6363636363636364	0.036862527716186255
YOL053W	0	0/0	-211.59903609752655	-41959.335894703865	132	0.13636363636363635	0.6363636363636364	0.036862527716186255
YLR037C	0	0/-	-211.60193806886673	-45417.06978064403	132	0.13636363636363635	0.6363636363636364	0.036862527716186255
YIL072W	-1	-/-	-211.6214747428894	-25905.7940928936	33	0.13548387096774195	0.6363636363636364	0.03713968957871397
YIL162W	0	0/-	-211.75406271219254	-46110.30454212427	132	0.13548387096774195	0.6363636363636364	0.03713968957871397
YHR097C	0	0/0	-211.75680673122406	-43640.434797763824	132	0.13548387096774195	0.6363636363636364	0.03713968957871397
YLR356W	0	0/-	-211.77606344223022	-42643.154560387135	132	0.13548387096774195	0.6363636363636364	0.03713968957871397
YFL050C	-1	-/-	-211.78309106826782	-28084.161816358566	33	0.1346153846153846	0.6363636363636364	0.03741685144124168
YNL279W	-1	-/-	-211.89275407791138	-27228.875775814056	33	0.1337579617834395	0.6363636363636364	0.037694013303769404
YGR153W	0	0/0	-211.92307031154633	-45331.191405683756	132	0.1337579617834395	0.6363636363636364	0.037694013303769404
YHR160C	-1	-/-	-211.9476342201233	-27705.294180631638	33	0.13291139240506328	0.6363636363636364	0.03797117516629712
YLR174W	0	0/-	-211.99038290977478	-42609.29404836893	132	0.13291139240506328	0.6363636363636364	0.03797117516629712
YGR023W	0	0/-	-212.02632004022598	-45100.77927416563	132	0.13291139240506328	0.6363636363636364	0.03797117516629712
YPR078C	-1	-/0	-212.05896615982056	-25653.274984121323	33	0.1320754716981132	0.6363636363636364	0.03824833702882483
YDR479C	-1	-/-	-212.07165813446045	-30546.677919864655	33	0.13125	0.6363636363636364	0.03852549889135255
YER045C	-1	-/-	-212.11751317977905	-28590.009445667267	33	0.13043478260869565	0.6363636363636364	0.038802660753880266
YLL052C	0	0/-	-212.1834711432457	-43896.04517388344	132	0.13043478260869565	0.6363636363636364	0.038802660753880266
YOR351C	-1	-/-	-212.28065395355225	-27952.543684720993	33	0.12962962962962962	0.6363636363636364	0.03907982261640798
YOR173W	-1	-/-	-212.31518626213074	-27685.45001935959	33	0.12883435582822086	0.6363636363636364	0.0393569844789357
YKL035W	-1	-/-	-212.39385533332825	-28945.28203892708	33	0.12804878048780488	0.6363636363636364	0.039634146341463415
YML120C	-1	-/-	-212.40901398658752	-29347.962106466293	33	0.12727272727272726	0.6363636363636364	0.03991130820399113
YDR345C	1	+/+	-212.54482126235962	-30052.757111787796	32	0.13253012048192772	0.6666666666666666	0.03991130820399113
YIL172C	0	0/-	-212.54847639799118	-44631.08774471283	132	0.13253012048192772	0.6666666666666666	0.03991130820399113
YMR319C	-1	-/-	-212.56766414642334	-28072.8967192173	33	0.1317365269461078	0.6666666666666666	0.04018847006651885
YBL013W	-1	-/-	-212.65295457839966	-26387.168196439743	33	0.13095238095238096	0.6666666666666666	0.040465631929046564
YOR347C	-1	-/-	-212.74139595031738	-28722.932564496994	33	0.1301775147928994	0.6666666666666666	0.04074279379157428
YMR323W	0	0/-	-212.74194210767746	-42752.64081799984	132	0.1301775147928994	0.6666666666666666	0.04074279379157428
YDR536W	0	0/+	-212.7875735759735	-44360.830226540565	132	0.1301775147928994	0.6666666666666666	0.04074279379157428
YBR212W	-1	-/-	-212.8498957157135	-31262.5727789402	33	0.12941176470588237	0.6666666666666666	0.041019955654102
YFR017C	0	0/0	-212.8792210817337	-42298.27549439669	132	0.12941176470588237	0.6666666666666666	0.041019955654102
YOR388C	-1	-/-	-212.95321321487427	-28601.18946480751	33	0.1286549707602339	0.6666666666666666	0.04129711751662971
YBR117C	-1	-/0	-213.0348174571991	-26311.237944364548	33	0.12790697674418605	0.6666666666666666	0.041574279379157426
YBL049W	0	0/0	-213.06099766492844	-44947.91898190975	132	0.12790697674418605	0.6666666666666666	0.041574279379157426
YNR014W	0	0/0	-213.063920378685	-43029.63088846207	132	0.12790697674418605	0.6666666666666666	0.041574279379157426
YDR030C	-1	-/-	-213.23063135147095	-28289.44570016861	33	0.12716763005780346	0.6666666666666666	0.04185144124168515
YPR001W	-1	-/-	-213.2932550907135	-26559.056369543076	33	0.12643678160919541	0.6666666666666666	0.04212860310421286
YIL055C	0	0/0	-213.29351937770844	-43868.915962040424	132	0.12643678160919541	0.6666666666666666	0.04212860310421286
YGL059W	0	0/-	-213.30092799663544	-44278.497818529606	132	0.12643678160919541	0.6666666666666666	0.04212860310421286
YDR040C	-1	-/-	-213.32613897323608	-28189.306309700012	33	0.12571428571428572	0.6666666666666666	0.042405764966740575
YAL065C	0	0/0	-213.48592430353165	-44493.16086655855	132	0.12571428571428572	0.6666666666666666	0.042405764966740575
YER039C	0	0/+	-213.53347873687744	-45049.94181352854	132	0.12571428571428572	0.6666666666666666	0.042405764966740575
YIL113W	0	0/-	-213.56092703342438	-46932.361803114414	132	0.12571428571428572	0.6666666666666666	0.042405764966740575
YGR183C	-1	-/-	-213.5762791633606	-30748.320113897324	33	0.125	0.6666666666666666	0.042682926829268296
YBR045C	0	0/-	-213.71059530973434	-42634.27774322033	132	0.125	0.6666666666666666	0.042682926829268296
YMR169C	0	0/-	-213.7275750041008	-45990.822764098644	132	0.125	0.6666666666666666	0.042682926829268296
YKL085W	-1	-/-	-213.73241806030273	-30796.416696071625	33	0.12429378531073447	0.6666666666666666	0.04296008869179601
YPL281C	0	0/-	-213.75723510980606	-43589.90937539935	132	0.12429378531073447	0.6666666666666666	0.04296008869179601
YJL216C	0	0/-	-213.76241844892502	-44698.79671704769	132	0.12429378531073447	0.6666666666666666	0.04296008869179601
YPL159C	-1	-/-	-213.81185340881348	-31335.392513751984	33	0.12359550561797752	0.6666666666666666	0.043237250554323724
YGL261C	0	0/-	-213.83329272270203	-43312.46553117037	132	0.12359550561797752	0.6666666666666666	0.043237250554323724
YNR068C	0	0/-	-213.856935441494	-43190.978355169296	132	0.12359550561797752	0.6666666666666666	0.043237250554323724
YLL019C	-1	-/-	-213.87581872940063	-31416.174716949463	33	0.12290502793296089	0.6666666666666666	0.043514412416851445
YNR073C	0	0/0	-213.90982872247696	-43364.0991345644	132	0.12290502793296089	0.6666666666666666	0.043514412416851445
YIL176C	0	0/-	-213.9225476384163	-42002.49181473255	132	0.12290502793296089	0.6666666666666666	0.043514412416851445
YNL200C	0	0/-	-213.92695450782776	-42970.591105401516	132	0.12290502793296089	0.6666666666666666	0.043514412416851445
YPL247C	0	0/0	-213.95980072021484	-42831.222128391266	132	0.12290502793296089	0.6666666666666666	0.043514412416851445
YGR144W	-1	-/-	-213.97028231620789	-29224.63619041443	33	0.12222222222222222	0.6666666666666666	0.04379157427937916
YNR045W	0	0/-	-213.997891664505	-47878.01815420389	132	0.12222222222222222	0.6666666666666666	0.04379157427937916
YJL082W	0	0/-	-214.0792207121849	-45718.49231719971	132	0.12222222222222222	0.6666666666666666	0.04379157427937916
YDL244W	-1	-/-	-214.1569948196411	-29751.075428158045	33	0.12154696132596685	0.6666666666666666	0.04406873614190687
YFR030W	-1	-/0	-214.26076126098633	-28775.29057073593	33	0.12087912087912088	0.6666666666666666	0.04434589800443459
YDR505C	0	0/0	-214.30387949943542	-48762.08403158188	132	0.12087912087912088	0.6666666666666666	0.04434589800443459
YPR002W	-1	-/-	-214.37142944335938	-26063.26508641243	33	0.12021857923497267	0.6666666666666666	0.04462305986696231
YLR189C	-1	-/-	-214.4177393913269	-29001.22678565979	33	0.11956521739130435	0.6666666666666666	0.04490022172949002
YOR044W	0	0/0	-214.44355028867722	-45624.4752445817	132	0.11956521739130435	0.6666666666666666	0.04490022172949002
YGL121C	0	0/-	-214.44363993406296	-46262.196498930454	132	0.11956521739130435	0.6666666666666666	0.04490022172949002
YJR115W	0	0/0	-214.47523629665375	-42266.80188328028	132	0.11956521739130435	0.6666666666666666	0.04490022172949002
YHR033W	0	0/0	-214.48842322826385	-42957.75853949785	132	0.11956521739130435	0.6666666666666666	0.04490022172949002
YGR131W	0	0/0	-214.49542236328125	-42350.174629986286	132	0.11956521739130435	0.6666666666666666	0.04490022172949002
YGR294W	0	0/-	-214.5325733423233	-42871.03358191252	132	0.11956521739130435	0.6666666666666666	0.04490022172949002
YKL026C	-1	-/-	-214.5412516593933	-28373.289705514908	33	0.11891891891891893	0.6666666666666666	0.045177383592017735
YGR165W	-1	-/-	-214.57827734947205	-28754.168922662735	33	0.11827956989247312	0.6666666666666666	0.045454545454545456
YGR112W	-1	-/-	-214.58424353599548	-28710.82736849785	33	0.11764705882352941	0.6666666666666666	0.04573170731707317
YLL064C	0	0/-	-214.59332299232483	-42868.13769954443	132	0.11764705882352941	0.6666666666666666	0.04573170731707317
YMR280C	-1	-/-	-214.6498990058899	-26696.527040481567	33	0.11702127659574468	0.6666666666666666	0.046008869179600884
YKL193C	-1	-/-	-214.66735410690308	-30246.53279399872	33	0.1164021164021164	0.6666666666666666	0.046286031042128604
YCR104W	0	0/-	-214.69041448831558	-45615.74992600083	132	0.1164021164021164	0.6666666666666666	0.046286031042128604
YPL075W	-1	-/-	-214.70309352874756	-28029.373849391937	33	0.11578947368421053	0.6666666666666666	0.04656319290465632
YBR047W	0	0/0	-214.72991186380386	-44091.42844426632	132	0.11578947368421053	0.6666666666666666	0.04656319290465632
YGL179C	0	0/-	-214.76729154586792	-45946.592004716396	132	0.11578947368421053	0.6666666666666666	0.04656319290465632
YLR312C	0	0/0	-214.8325365781784	-42974.40829080343	132	0.11578947368421053	0.6666666666666666	0.04656319290465632
YOR084W	-1	-/-	-214.84681749343872	-27099.43270087242	33	0.11518324607329843	0.6666666666666666	0.04684035476718403
YMR196W	0	0/-	-214.87501525878906	-42887.81055808067	132	0.11518324607329843	0.6666666666666666	0.04684035476718403
YGR248W	-1	-/0	-214.93030762672424	-26797.571863651276	33	0.11458333333333333	0.6666666666666666	0.04711751662971175
YBR068C	-1	-/-	-214.95107531547546	-31193.30790567398	33	0.11398963730569948	0.6666666666666666	0.04739467849223947
YJL163C	0	0/-	-214.9649619460106	-43718.08468961716	132	0.11398963730569948	0.6666666666666666	0.04739467849223947
YBR026C	-1	-/-	-214.99435138702393	-28172.5184571743	33	0.1134020618556701	0.6666666666666666	0.04767184035476718
YKR075C	0	0/-	-215.0012992620468	-43560.059113025665	132	0.1134020618556701	0.6666666666666666	0.04767184035476718
YCR010C	-1	-/-	-215.00789165496826	-26552.515691518784	33	0.11282051282051282	0.6666666666666666	0.0479490022172949
YCL069W	-1	-/-	-215.02581930160522	-28538.217622995377	33	0.11224489795918367	0.6666666666666666	0.048226164079822616
YHR171W	-1	-/-	-215.05892658233643	-28025.084899663925	33	0.1116751269035533	0.6666666666666666	0.04850332594235033
YGR032W	0	0/-	-215.17600917816162	-46992.61805039644	132	0.1116751269035533	0.6666666666666666	0.04850332594235033
YDR488C	-1	-/-	-215.21106624603271	-30582.605241537094	33	0.1111111111111111	0.6666666666666666	0.04878048780487805
YAL028W	0	0/-	-215.23904049396515	-45503.56985831261	132	0.1111111111111111	0.6666666666666666	0.04878048780487805
YMR325W	0	0/-	-215.29916489124298	-42351.95054876804	132	0.1111111111111111	0.6666666666666666	0.04878048780487805
YLR326W	0	0/0	-215.35552275180817	-42949.598742723465	132	0.1111111111111111	0.6666666666666666	0.04878048780487805
YGL045W	-1	-/-	-215.38552284240723	-28624.16119503975	33	0.11055276381909548	0.6666666666666666	0.049057649667405764
YDL169C	0	0/0	-215.39258879423141	-46229.9538410902	132	0.11055276381909548	0.6666666666666666	0.049057649667405764
YGR204W	-1	-/-	-215.43563556671143	-28277.904683828354	33	0.11	0.6666666666666666	0.04933481152993348
YDR122W	-1	-/-	-215.4926528930664	-31114.61670780182	33	0.10945273631840796	0.6666666666666666	0.0496119733924612
YPR121W	-1	-/-	-215.54099369049072	-28985.403427124023	33	0.10891089108910891	0.6666666666666666	0.04988913525498891
YHR082C	-1	-/-	-215.6320095062256	-28154.803516864777	33	0.10837438423645321	0.6666666666666666	0.05016629711751663
YHR210C	0	0/0	-215.65963435173035	-43933.05402815342	132	0.10837438423645321	0.6666666666666666	0.05016629711751663
YGL125W	0	0/0	-215.66648209095	-43344.30328042805	132	0.10837438423645321	0.6666666666666666	0.05016629711751663
YPR167C	-1	-/0	-215.6923451423645	-28068.152796268463	33	0.10784313725490197	0.6666666666666666	0.05044345898004435
YBR214W	-1	-/-	-215.78733348846436	-30143.826343536377	33	0.1073170731707317	0.6666666666666666	0.05072062084257206
YKR058W	0	0/0	-215.80022990703583	-48471.979687035084	132	0.1073170731707317	0.6666666666666666	0.05072062084257206
YPL119C	-1	-/-	-215.8149905204773	-29420.62521147728	33	0.10679611650485436	0.6666666666666666	0.050997782705099776
YLR070C	0	0/0	-215.82790529727936	-43840.491751194	132	0.10679611650485436	0.6666666666666666	0.050997782705099776
YIL017C	-1	-/-	-215.87690114974976	-29709.709858179092	33	0.10628019323671498	0.6666666666666666	0.051274944567627496
YNL333W	-1	-/-	-215.88920307159424	-26476.317087173462	33	0.10576923076923077	0.6666666666666666	0.05155210643015521
YMR011W	1	+/+	-215.9584403038025	-28737.430387735367	32	0.11004784688995216	0.696969696969697	0.05155210643015521
YNL115C	0	0/0	-215.97326266765594	-43109.3367677331	132	0.11004784688995216	0.696969696969697	0.05155210643015521
YDL004W	-1	-/-	-215.9800238609314	-31159.301426410675	33	0.10952380952380952	0.696969696969697	0.051829268292682924
YBR241C	0	0/+	-215.98017811775208	-43708.84656369686	132	0.10952380952380952	0.696969696969697	0.051829268292682924
YLL016W	-1	-/-	-216.0244436264038	-25609.16688966751	33	0.10900473933649289	0.696969696969697	0.052106430155210645
YMR040W	0	0/-	-216.05998080968857	-47260.14232045412	132	0.10900473933649289	0.696969696969697	0.052106430155210645
YNR034W	-1	-/-	-216.10863208770752	-28558.619715690613	33	0.10849056603773585	0.696969696969697	0.05238359201773836
YJR152W	0	0/-	-216.22388964891434	-45801.09469681978	132	0.10849056603773585	0.696969696969697	0.05238359201773836
YPR006C	-1	-/-	-216.24221324920654	-29337.51715040207	33	0.107981220657277	0.696969696969697	0.05266075388026607
YOR285W	0	0/0	-216.2448662519455	-41858.158352673054	132	0.107981220657277	0.696969696969697	0.05266075388026607
YAL068C	-1	-/-	-216.2536506652832	-26347.65245103836	33	0.10747663551401869	0.696969696969697	0.052937915742793794
YHL040C	-1	-/-	-216.2585220336914	-26318.88827252388	33	0.10697674418604651	0.696969696969697	0.05321507760532151
YNL194C	0	0/-	-216.27087581157684	-42398.11114323139	132	0.10697674418604651	0.696969696969697	0.05321507760532151
YHR043C	-1	-/0	-216.2718324661255	-30120.06665635109	33	0.10648148148148148	0.696969696969697	0.05349223946784922
YHR022C	0	0/0	-216.2740125656128	-43708.101453363895	132	0.10648148148148148	0.696969696969697	0.05349223946784922
YOR113W	-1	-/-	-216.28123235702515	-28655.682557344437	33	0.10599078341013825	0.696969696969697	0.05376940133037694
YPR124W	-1	-/-	-216.29402256011963	-28031.137051582336	33	0.10550458715596331	0.696969696969697	0.054046563192904656
YMR096W	-1	-/-	-216.3154001235962	-27988.97168582678	33	0.1050228310502283	0.696969696969697	0.05432372505543237
YIL125W	-1	-/-	-216.4060502052307	-29552.446296691895	33	0.10454545454545454	0.696969696969697	0.05460088691796009
YIR038C	0	0/-	-216.407057762146	-46432.89315867424	132	0.10454545454545454	0.696969696969697	0.05460088691796009
YER121W	0	0/0	-216.4586308002472	-42570.13115161657	132	0.10454545454545454	0.696969696969697	0.05460088691796009
YNR071C	0	0/0	-216.47470378875732	-44529.61043602228	132	0.10454545454545454	0.696969696969697	0.05460088691796009
YMR279C	0	0/-	-216.4877232313156	-43109.18391877413	132	0.10454545454545454	0.696969696969697	0.05460088691796009
YKR009C	-1	-/-	-216.50172877311707	-29553.497728824615	33	0.10407239819004525	0.696969696969697	0.054878048780487805
YMR034C	0	0/-	-216.50582921504974	-43356.68643844128	132	0.10407239819004525	0.696969696969697	0.054878048780487805
YOL104C	-1	-/-	-216.62343645095825	-27641.12472963333	33	0.1036036036036036	0.696969696969697	0.05515521064301552
YDR096W	-1	-/-	-216.62403059005737	-29922.92031097412	33	0.1031390134529148	0.696969696969697	0.05543237250554324
YNL195C	0	0/0	-216.67763257026672	-42024.54462099075	132	0.1031390134529148	0.696969696969697	0.05543237250554324
YAL067C	0	0/-	-216.7092460989952	-41199.51727865636	132	0.1031390134529148	0.696969696969697	0.05543237250554324
YJL161W	0	0/0	-216.74014860391617	-44503.17769777775	132	0.1031390134529148	0.696969696969697	0.05543237250554324
YPR193C	-1	-/-	-216.74191403388977	-27263.845633506775	33	0.10267857142857142	0.696969696969697	0.055709534368070954
YOL157C	0	0/-	-216.74877750873566	-44529.520831644535	132	0.10267857142857142	0.696969696969697	0.055709534368070954
YLR307W	0	0/-	-216.77391785383224	-41277.980086803436	132	0.10267857142857142	0.696969696969697	0.055709534368070954
YJR008W	0	0/0	-216.78211188316345	-43020.65754324198	132	0.10267857142857142	0.696969696969697	0.055709534368070954
YKL095W	-1	-/-	-216.90998315811157	-28766.325458288193	33	0.10222222222222223	0.696969696969697	0.05598669623059867
YLR345W	0	0/-	-216.92618906497955	-43012.23577743769	132	0.10222222222222223	0.696969696969697	0.05598669623059867
YOL047C	0	0/-	-216.96558916568756	-43186.25285089016	132	0.10222222222222223	0.696969696969697	0.05598669623059867
YEL049W	0	0/-	-216.96654015779495	-46347.97853103839	132	0.10222222222222223	0.696969696969697	0.05598669623059867
YBR284W	-1	-/0	-216.9770622253418	-26566.50379228592	33	0.10176991150442478	0.696969696969697	0.05626385809312639
YLR425W	-1	-/-	-216.98879194259644	-30391.61837530136	33	0.1013215859030837	0.696969696969697	0.0565410199556541
YHR016C	-1	-/-	-217.06631135940552	-30036.08475470543	33	0.10087719298245613	0.696969696969697	0.056818181818181816
YPR005C	-1	-/-	-217.09512090682983	-27623.877375364304	33	0.10043668122270742	0.696969696969697	0.05709534368070954
YDR231C	-1	-/-	-217.0975320339203	-32458.49710416794	33	0.1	0.696969696969697	0.05737250554323725
YIR019C	-1	-/-	-217.14401960372925	-27589.445834875107	33	0.09956709956709957	0.696969696969697	0.057649667405764965
YGR256W	-1	-/-	-217.19052410125732	-27705.65602016449	33	0.09913793103448276	0.696969696969697	0.057926829268292686
YOR161C	0	0/-	-217.2115471959114	-45503.91992747784	132	0.09913793103448276	0.696969696969697	0.057926829268292686
YGR213C	-1	-/0	-217.24163579940796	-28029.136607408524	33	0.09871244635193133	0.696969696969697	0.0582039911308204
YGR066C	0	0/-	-217.24727487564087	-42669.75883638859	132	0.09871244635193133	0.696969696969697	0.0582039911308204
YLL025W	0	0/-	-217.30383670330048	-46446.98377941549	132	0.09871244635193133	0.696969696969697	0.0582039911308204
YLR281C	0	0/-	-217.32349145412445	-43039.935937166214	132	0.09871244635193133	0.696969696969697	0.0582039911308204
YMR206W	0	0/0	-217.34648764133453	-41628.22161078453	132	0.09871244635193133	0.696969696969697	0.0582039911308204
YOR317W	-1	-/-	-217.37892770767212	-26387.5761179924	33	0.09829059829059829	0.696969696969697	0.058481152993348114
YEL069C	1	+/+	-217.49201703071594	-28905.062606096268	32	0.10212765957446808	0.7272727272727273	0.058481152993348114
YFR026C	0	0/-	-217.49724560976028	-45317.72077125311	132	0.10212765957446808	0.7272727272727273	0.058481152993348114
YDR089W	0	0/-	-217.51864564418793	-44849.70645952225	132	0.10212765957446808	0.7272727272727273	0.058481152993348114
YOR328W	-1	-/-	-217.5266032218933	-29163.91721725464	33	0.1016949152542373	0.7272727272727273	0.058758314855875834
YDR039C	-1	-/-	-217.52963781356812	-29508.681209087372	33	0.10126582278481013	0.7272727272727273	0.05903547671840355
YPR007C	-1	-/-	-217.5406789779663	-25782.494954824448	33	0.10084033613445378	0.7272727272727273	0.05931263858093126
YDL019C	-1	-/-	-217.56457328796387	-33710.31839966774	33	0.100418410041841	0.7272727272727273	0.05958980044345898
YER091C	0	0/0	-217.57697701454163	-41988.454161420465	132	0.100418410041841	0.7272727272727273	0.05958980044345898
YOR107W	0	0/-	-217.577512383461	-46111.51269865036	132	0.100418410041841	0.7272727272727273	0.05958980044345898
YHL036W	-1	-/-	-217.59300446510315	-29191.88383078575	33	0.1	0.7272727272727273	0.0598669623059867
YDL245C	1	+/+	-217.600932598114	-30486.76080083847	32	0.1037344398340249	0.7575757575757576	0.0598669623059867
YFL054C	0	0/+	-217.62602043151855	-44711.09290903807	132	0.1037344398340249	0.7575757575757576	0.0598669623059867
YKR103W	0	0/-	-217.64177709817886	-45155.082449913025	132	0.1037344398340249	0.7575757575757576	0.0598669623059867
YDR438W	0	0/0	-217.7144294977188	-47749.891229867935	132	0.1037344398340249	0.7575757575757576	0.0598669623059867
YFR040W	-1	-/-	-217.74593257904053	-28743.832972049713	33	0.10330578512396695	0.7575757575757576	0.06014412416851441
YDL110C	0	0/-	-217.7558473944664	-47231.09799066186	132	0.10330578512396695	0.7575757575757576	0.06014412416851441
YFL031W	-1	-/-	-217.787264585495	-26701.710430383682	33	0.102880658436214	0.7575757575757576	0.06042128603104213
YDR255C	-1	-/-	-217.79344749450684	-29198.660379886627	33	0.10245901639344263	0.7575757575757576	0.060698447893569846
YLR394W	-1	-/-	-217.81485748291016	-29120.531928300858	33	0.10204081632653061	0.7575757575757576	0.06097560975609756
YJR107W	0	0/-	-217.81982803344727	-44547.14958077669	132	0.10204081632653061	0.7575757575757576	0.06097560975609756
YPR013C	0	0/-	-217.83434629440308	-44304.552067279816	132	0.10204081632653061	0.7575757575757576	0.06097560975609756
YGR111W	-1	-/0	-217.84049940109253	-25488.834569215775	33	0.1016260162601626	0.7575757575757576	0.06125277161862528
YER093C	-1	-/-	-217.84801244735718	-30008.10578083992	33	0.10121457489878542	0.7575757575757576	0.061529933481152994
YDL239C	0	0/-	-217.89779949188232	-44965.69212990999	132	0.10121457489878542	0.7575757575757576	0.061529933481152994
YLR031W	0	0/0	-217.89924252033234	-41841.606775701046	132	0.10121457489878542	0.7575757575757576	0.061529933481152994
YFL016C	-1	-/-	-217.90661764144897	-29230.915447235107	33	0.10080645161290322	0.7575757575757576	0.06180709534368071
YDR273W	-1	-/-	-217.92396593093872	-29153.351378679276	33	0.10040160642570281	0.7575757575757576	0.06208425720620843
YJR010W	0	0/0	-217.94240880012512	-45194.65321755409	132	0.10040160642570281	0.7575757575757576	0.06208425720620843
YMR053C	-1	-/0	-217.9649214744568	-28968.619173765182	33	0.1	0.7575757575757576	0.06236141906873614
YJL043W	0	0/0	-217.9678362607956	-43508.500076174736	132	0.1	0.7575757575757576	0.06236141906873614
YBR139W	0	0/-	-217.99916225671768	-43578.67724227905	132	0.1	0.7575757575757576	0.06236141906873614
YJL105W	0	0/-	-218.02640384435654	-45909.157104969025	132	0.1	0.7575757575757576	0.06236141906873614
YJR036C	0	0/-	-218.02899706363678	-45274.47354644537	132	0.1	0.7575757575757576	0.06236141906873614
YLL062C	0	0/0	-218.0626838207245	-45442.020983695984	132	0.1	0.7575757575757576	0.06236141906873614
YGL156W	0	0/-	-218.08319848775864	-46357.67323589325	132	0.1	0.7575757575757576	0.06236141906873614
YDL243C	-1	-/0	-218.12385535240173	-30260.063338279724	33	0.099601593625498	0.7575757575757576	0.06263858093126386
YBR250W	-1	-/-	-218.12737941741943	-25882.180025815964	33	0.0992063492063492	0.7575757575757576	0.06291574279379157
YOR033C	-1	-/-	-218.1889305114746	-31059.758348464966	33	0.09881422924901186	0.7575757575757576	0.06319290465631928
YER044C-A	-1	-/-	-218.20342016220093	-25622.83298277855	33	0.0984251968503937	0.7575757575757576	0.06347006651884701
YDR358W	-1	-/-	-218.2438724040985	-31312.34465932846	33	0.09803921568627451	0.7575757575757576	0.06374722838137473
YNL274C	-1	-/-	-218.32505750656128	-28252.387246608734	33	0.09765625	0.7575757575757576	0.06402439024390244
YEL032W	-1	-/-	-218.3359088897705	-28724.92679667473	33	0.09727626459143969	0.7575757575757576	0.06430155210643015
YGR143W	-1	-/-	-218.43550992012024	-30570.427417755127	33	0.09689922480620156	0.7575757575757576	0.06457871396895787
YBL084C	-1	-/-	-218.46520614624023	-29647.211990356445	33	0.09652509652509653	0.7575757575757576	0.06485587583148558
YAR042W	-1	-/-	-218.49779677391052	-30850.481457710266	33	0.09615384615384616	0.7575757575757576	0.06513303769401331
YDR041W	0	0/-	-218.52870786190033	-49800.69536322355	132	0.09615384615384616	0.7575757575757576	0.06513303769401331
YDL215C	0	0/0	-218.54082840681076	-46647.17345637083	132	0.09615384615384616	0.7575757575757576	0.06513303769401331
YBR019C	0	0/0	-218.54374027252197	-44324.1840519011	132	0.09615384615384616	0.7575757575757576	0.06513303769401331
YOR177C	0	0/-	-218.56537812948227	-45242.42075306177	132	0.09615384615384616	0.7575757575757576	0.06513303769401331
YKR105C	0	0/-	-218.58632600307465	-43958.18604016304	132	0.09615384615384616	0.7575757575757576	0.06513303769401331
YLR047C	-1	-/-	-218.60919046401978	-28103.033531665802	33	0.09578544061302682	0.7575757575757576	0.06541019955654102
YDR306C	-1	-/-	-218.61218404769897	-26776.673318862915	33	0.09541984732824428	0.7575757575757576	0.06568736141906874
YIR029W	0	0/-	-218.63582527637482	-45262.23078775406	132	0.09541984732824428	0.7575757575757576	0.06568736141906874
YJL108C	-1	-/-	-218.6493318080902	-27041.537447452545	33	0.09505703422053231	0.7575757575757576	0.06596452328159645
YOR215C	0	0/0	-218.6677759885788	-43167.95105886459	132	0.09505703422053231	0.7575757575757576	0.06596452328159645
YLR176C	-1	-/-	-218.67478704452515	-29897.858091831207	33	0.0946969696969697	0.7575757575757576	0.06624168514412417
YAR062W	0	0/0	-218.70466315746307	-44233.87161010504	132	0.0946969696969697	0.7575757575757576	0.06624168514412417
YJL213W	0	0/0	-218.70899832248688	-42932.137503266335	132	0.0946969696969697	0.7575757575757576	0.06624168514412417
YEL060C	-1	-/-	-218.7550253868103	-31413.86148238182	33	0.09433962264150944	0.7575757575757576	0.06651884700665188
YNL033W	0	0/0	-218.8259608745575	-44995.825784385204	132	0.09433962264150944	0.7575757575757576	0.06651884700665188
YER119C	-1	-/-	-218.87884855270386	-30479.542714118958	33	0.09398496240601503	0.7575757575757576	0.06679600886917961
YER158C	0	0/-	-218.95804691314697	-44180.5845208168	132	0.09398496240601503	0.7575757575757576	0.06679600886917961
YKR039W	-1	-/-	-219.00235772132874	-28430.16411590576	33	0.09363295880149813	0.7575757575757576	0.06707317073170732
YNR074C	-1	-/-	-219.0102481842041	-27032.564644098282	33	0.09328358208955224	0.7575757575757576	0.06735033259423504
YHR159W	0	0/0	-219.01689183712006	-42761.96603679657	132	0.09328358208955224	0.7575757575757576	0.06735033259423504
YHL044W	0	0/0	-219.02524042129517	-43355.57574528456	132	0.09328358208955224	0.7575757575757576	0.06735033259423504
YGL006W	-1	-/-	-219.08053731918335	-30158.790308475494	33	0.09293680297397769	0.7575757575757576	0.06762749445676275
YJL056C	-1	-/-	-219.1675910949707	-28088.196982383728	33	0.09259259259259259	0.7575757575757576	0.06790465631929046
YGR287C	0	0/-	-219.1756570339203	-42548.177508473396	132	0.09259259259259259	0.7575757575757576	0.06790465631929046
YHR075C	-1	-/-	-219.19106721878052	-27812.677448749542	33	0.09225092250922509	0.7575757575757576	0.06818181818181818
YDR001C	0	0/-	-219.19352263212204	-47688.05778962374	132	0.09225092250922509	0.7575757575757576	0.06818181818181818
YLR090W	-1	-/-	-219.2269003391266	-31528.910501241684	33	0.09191176470588236	0.7575757575757576	0.0684589800443459
YJR094C	-1	-/-	-219.28721952438354	-27289.468041419983	33	0.09157509157509157	0.7575757575757576	0.06873614190687362
YGL053W	-1	-/0	-219.28871870040894	-28267.450838804245	33	0.09124087591240876	0.7575757575757576	0.06901330376940133
YDR009W	-1	-/-	-219.30068397521973	-28144.428035259247	33	0.09090909090909091	0.7575757575757576	0.06929046563192905
YIL011W	0	0/-	-219.358562707901	-43966.096261262894	132	0.09090909090909091	0.7575757575757576	0.06929046563192905
YKL224C	0	0/-	-219.38722896575928	-45502.8388841711	132	0.09090909090909091	0.7575757575757576	0.06929046563192905
YBR182C	-1	-/-	-219.47777462005615	-26715.50466442108	33	0.09057971014492754	0.7575757575757576	0.06956762749445676
YER065C	-1	-/-	-219.4784562587738	-27410.129593849182	33	0.09025270758122744	0.7575757575757576	0.06984478935698447
YMR181C	0	0/0	-219.48575019836426	-43531.13716638088	132	0.09025270758122744	0.7575757575757576	0.06984478935698447
YLR308W	0	0/-	-219.51964712142944	-42078.767964065075	132	0.09025270758122744	0.7575757575757576	0.06984478935698447
YOL015W	0	0/0	-219.52263486385345	-44838.11383467913	132	0.09025270758122744	0.7575757575757576	0.06984478935698447
YOR378W	0	0/-	-219.5331255197525	-43971.218788564205	132	0.09025270758122744	0.7575757575757576	0.06984478935698447
YOR032C	-1	-/-	-219.5446274280548	-27404.62309193611	33	0.08992805755395683	0.7575757575757576	0.0701219512195122
YER038C	-1	-/-	-219.55371809005737	-27321.606096744537	33	0.08960573476702509	0.7575757575757576	0.07039911308203992
YJR096W	0	0/-	-219.56706285476685	-43184.76896357536	132	0.08960573476702509	0.7575757575757576	0.07039911308203992
YGR121C	-1	-/-	-219.58898782730103	-30107.817546844482	33	0.08928571428571429	0.7575757575757576	0.07067627494456763
YBR063C	0	0/0	-219.69171953201294	-44727.73627233505	132	0.08928571428571429	0.7575757575757576	0.07067627494456763
YIR014W	0	0/0	-219.74808526039124	-42680.56857520342	132	0.08928571428571429	0.7575757575757576	0.07067627494456763
YOR152C	0	0/0	-219.7666015625	-43842.06959319115	132	0.08928571428571429	0.7575757575757576	0.07067627494456763
YOL153C	0	0/0	-219.8333215713501	-42081.2520608902	132	0.08928571428571429	0.7575757575757576	0.07067627494456763
YER182W	0	0/0	-219.83353072404861	-45807.80196529627	132	0.08928571428571429	0.7575757575757576	0.07067627494456763
YFL052W	0	0/-	-219.88713324069977	-43357.77274364233	132	0.08928571428571429	0.7575757575757576	0.07067627494456763
YER185W	0	0/-	-219.9315608739853	-43947.76838749647	132	0.08928571428571429	0.7575757575757576	0.07067627494456763
YLL023C	0	0/-	-219.93812584877014	-43363.368848860264	132	0.08928571428571429	0.7575757575757576	0.07067627494456763
YLR099C	0	0/-	-219.96047174930573	-45129.17678210139	132	0.08928571428571429	0.7575757575757576	0.07067627494456763
YJL113W	-1	-/-	-219.99349975585938	-27234.37721681595	33	0.08896797153024912	0.7575757575757576	0.07095343680709534
YML004C	-1	-/-	-220.00786972045898	-31337.180064439774	33	0.08865248226950355	0.7575757575757576	0.07123059866962306
YOL055C	-1	-/-	-220.00986671447754	-32321.09973526001	33	0.08833922261484099	0.7575757575757576	0.07150776053215077
YOR040W	-1	-/-	-220.04123306274414	-29130.796139717102	33	0.0880281690140845	0.7575757575757576	0.07178492239467849
YNL187W	0	0/-	-220.05837470293045	-45171.37518131733	132	0.0880281690140845	0.7575757575757576	0.07178492239467849
YBR098W	-1	-/-	-220.0967001914978	-30797.69920372963	33	0.08771929824561403	0.7575757575757576	0.07206208425720621
YFR019W	-1	-/-	-220.09745931625366	-29542.4880566597	33	0.08741258741258741	0.7575757575757576	0.07233924611973393
YLR313C	-1	-/-	-220.16339826583862	-29828.314378976822	33	0.08710801393728224	0.7575757575757576	0.07261640798226164
YDL149W	-1	-/-	-220.27914428710938	-31293.839401483536	33	0.08680555555555555	0.7575757575757576	0.07289356984478935
YGL258W	0	0/0	-220.27928799390793	-43469.24468237162	132	0.08680555555555555	0.7575757575757576	0.07289356984478935
YHR080C	0	0/-	-220.30892837047577	-44015.07607829571	132	0.08680555555555555	0.7575757575757576	0.07289356984478935
YBR161W	-1	-/-	-220.34936094284058	-28656.579800605774	33	0.08650519031141868	0.7575757575757576	0.07317073170731707
YER103W	-1	-/-	-220.35523796081543	-28704.86543893814	33	0.08620689655172414	0.7575757575757576	0.07344789356984478
YDR078C	-1	-/-	-220.35712671279907	-31078.583619832993	33	0.0859106529209622	0.7575757575757576	0.07372505543237251
YPL280W	0	0/-	-220.35758686065674	-43541.354188263416	132	0.0859106529209622	0.7575757575757576	0.07372505543237251
YAL062W	0	0/0	-220.3795090317726	-48247.02750748396	132	0.0859106529209622	0.7575757575757576	0.07372505543237251
YNL213C	-1	-/-	-220.44258737564087	-25639.264403820038	33	0.08561643835616438	0.7575757575757576	0.07400221729490022
YPL027W	0	0/-	-220.4595873951912	-42335.87477809191	132	0.08561643835616438	0.7575757575757576	0.07400221729490022
YLR343W	0	0/-	-220.49051558971405	-43873.353350400925	132	0.08561643835616438	0.7575757575757576	0.07400221729490022
YBR157C	0	0/0	-220.50990760326385	-45027.97124558687	132	0.08561643835616438	0.7575757575757576	0.07400221729490022
YLL061W	-1	-/-	-220.5274133682251	-27949.42532134056	33	0.08532423208191127	0.7575757575757576	0.07427937915742794
YKL171W	0	0/-	-220.53671991825104	-42852.37497663498	132	0.08532423208191127	0.7575757575757576	0.07427937915742794
YOL151W	-1	-/-	-220.54514980316162	-28062.55540704727	33	0.08503401360544217	0.7575757575757576	0.07455654101995565
YDR223W	0	0/-	-220.58714759349823	-45484.3483966589	132	0.08503401360544217	0.7575757575757576	0.07455654101995565
YDR069C	-1	-/-	-220.61852931976318	-30083.134110689163	33	0.0847457627118644	0.7575757575757576	0.07483370288248337
YOR381W	-1	-/-	-220.62326383590698	-28215.834330797195	33	0.08445945945945946	0.7575757575757576	0.07511086474501108
YOR267C	-1	-/-	-220.6382532119751	-29347.72986650467	33	0.08417508417508418	0.7575757575757576	0.07538802660753881
YNL239W	-1	-/-	-220.65557265281677	-29722.174020051956	33	0.08389261744966443	0.7575757575757576	0.07566518847006652
YFR022W	0	0/-	-220.65578973293304	-46405.43354028463	132	0.08389261744966443	0.7575757575757576	0.07566518847006652
YIL146C	0	0/-	-220.69064056873322	-47107.09596204758	132	0.08389261744966443	0.7575757575757576	0.07566518847006652
YJR130C	0	0/0	-220.75146210193634	-48972.93516898155	132	0.08389261744966443	0.7575757575757576	0.07566518847006652
YPR200C	-1	-/-	-220.78676748275757	-27327.938873052597	33	0.08361204013377926	0.7575757575757576	0.07594235033259424
YIL097W	-1	-/-	-220.79407382011414	-30355.67850613594	33	0.08333333333333333	0.7575757575757576	0.07621951219512195
YHR194W	-1	-/-	-220.85045099258423	-29574.266301870346	33	0.08305647840531562	0.7575757575757576	0.07649667405764966
YJR061W	0	0/-	-220.86586618423462	-43534.07310581207	132	0.08305647840531562	0.7575757575757576	0.07649667405764966
YLR438W	0	0/0	-220.90807378292084	-43916.48742741346	132	0.08305647840531562	0.7575757575757576	0.07649667405764966
YBR046C	0	0/-	-220.90981805324554	-46438.43028357625	132	0.08305647840531562	0.7575757575757576	0.07649667405764966
YIL101C	-1	-/-	-220.93052577972412	-29388.15552854538	33	0.08278145695364239	0.7575757575757576	0.07677383592017738
YDL069C	-1	-/-	-220.93536233901978	-30511.165279388428	33	0.08250825082508251	0.7575757575757576	0.0770509977827051
YLR299W	0	0/-	-220.9462125301361	-48319.629251241684	132	0.08250825082508251	0.7575757575757576	0.0770509977827051
YMR063W	0	0/-	-220.973659157753	-45736.730993807316	132	0.08250825082508251	0.7575757575757576	0.0770509977827051
YNL015W	-1	-/-	-220.99112510681152	-31244.01160621643	33	0.08223684210526316	0.7575757575757576	0.07732815964523282
YGL209W	-1	-/-	-221.0794689655304	-28012.61934018135	33	0.08196721311475409	0.7575757575757576	0.07760532150776053
YDR504C	0	0/0	-221.130289375782	-48478.67368799448	132	0.08196721311475409	0.7575757575757576	0.07760532150776053
YKR069W	0	0/0	-221.1411966085434	-47072.99187916517	132	0.08196721311475409	0.7575757575757576	0.07760532150776053
YFL061W	0	0/-	-221.17340058088303	-47067.25902336836	132	0.08196721311475409	0.7575757575757576	0.07760532150776053
YHR094C	1	+/+	-221.22543907165527	-27195.345715761185	32	0.08496732026143791	0.7878787878787878	0.07760532150776053
YDR003W	0	0/0	-221.27202701568604	-49703.886124134064	132	0.08496732026143791	0.7878787878787878	0.07760532150776053
YCL025C	-1	-/-	-221.29544734954834	-27931.13261961937	33	0.08469055374592833	0.7878787878787878	0.07788248337028825
YLL028W	0	0/-	-221.34524714946747	-44609.29068881273	132	0.08469055374592833	0.7878787878787878	0.07788248337028825
YOL110W	-1	-/-	-221.35115766525269	-29843.294459819794	33	0.08441558441558442	0.7878787878787878	0.07815964523281596
YBR204C	0	0/-	-221.36533761024475	-44204.09575039148	132	0.08441558441558442	0.7878787878787878	0.07815964523281596
YDR258C	-1	-/-	-221.3944058418274	-28997.308002710342	33	0.08414239482200647	0.7878787878787878	0.07843680709534367
YAR066W	0	0/0	-221.39959108829498	-43203.61468535662	132	0.08414239482200647	0.7878787878787878	0.07843680709534367
YMR101C	-1	-/-	-221.39967966079712	-26335.164448022842	33	0.08387096774193549	0.7878787878787878	0.0787139689578714
YIL087C	0	0/0	-221.45500147342682	-43155.347674548626	132	0.08387096774193549	0.7878787878787878	0.0787139689578714
YJL144W	0	0/-	-221.47230422496796	-43356.52226018906	132	0.08387096774193549	0.7878787878787878	0.0787139689578714
YDR270W	-1	-/-	-221.49276876449585	-28948.872052907944	33	0.08360128617363344	0.7878787878787878	0.07899113082039912
YPL058C	-1	-/-	-221.5002646446228	-27970.823335170746	33	0.08333333333333333	0.7878787878787878	0.07926829268292683
YDL124W	0	0/-	-221.55279463529587	-44293.35459882021	132	0.08333333333333333	0.7878787878787878	0.07926829268292683
YJL155C	0	0/0	-221.5745004415512	-50717.46557879448	132	0.08333333333333333	0.7878787878787878	0.07926829268292683
YIL168W	0	0/0	-221.59347373247147	-43559.91080158949	132	0.08333333333333333	0.7878787878787878	0.07926829268292683
YJL068C	0	0/-	-221.6191337108612	-43273.55459982157	132	0.08333333333333333	0.7878787878787878	0.07926829268292683
YJR151C	0	0/-	-221.65699023008347	-45717.167485803366	132	0.08333333333333333	0.7878787878787878	0.07926829268292683
YKL146W	-1	-/-	-221.66629123687744	-32710.980399370193	33	0.08306709265175719	0.7878787878787878	0.07954545454545454
YGR247W	-1	-/-	-221.71481800079346	-29979.87798500061	33	0.08280254777070063	0.7878787878787878	0.07982261640798226
YNL117W	-1	-/-	-221.7201247215271	-26584.00221824646	33	0.08253968253968254	0.7878787878787878	0.08009977827050997
YPL155C	-1	-/-	-221.7231993675232	-30072.421701669693	33	0.08227848101265822	0.7878787878787878	0.0803769401330377
YDL181W	-1	-/0	-221.77998781204224	-27594.21958589554	33	0.08201892744479496	0.7878787878787878	0.08065410199556541
YJL042W	-1	-/-	-221.8447608947754	-30182.056696414948	33	0.08176100628930817	0.7878787878787878	0.08093126385809313
YGL227W	-1	-/-	-221.84821796417236	-31932.875018835068	33	0.08150470219435736	0.7878787878787878	0.08120842572062084
YBR003W	0	0/-	-221.8531830906868	-50695.293776750565	132	0.08150470219435736	0.7878787878787878	0.08120842572062084
YDR541C	0	0/-	-221.88958632946014	-44073.15027111769	132	0.08150470219435736	0.7878787878787878	0.08120842572062084
YNL008C	-1	-/-	-221.9011664390564	-30599.222745656967	33	0.08125	0.7878787878787878	0.08148558758314856
YJL093C	-1	-/-	-221.93343353271484	-29781.66035437584	33	0.08099688473520249	0.7878787878787878	0.08176274944567627
YMR174C	0	0/0	-221.9364117383957	-46560.54292881489	132	0.08099688473520249	0.7878787878787878	0.08176274944567627
YMR262W	0	0/-	-221.9377464056015	-43483.921454548836	132	0.08099688473520249	0.7878787878787878	0.08176274944567627
YOR356W	-1	-/-	-221.95041799545288	-27194.969249248505	33	0.08074534161490683	0.7878787878787878	0.082039911308204
YMR156C	-1	-/-	-221.95919752120972	-29444.531316518784	33	0.0804953560371517	0.7878787878787878	0.08231707317073171
YBR033W	0	0/-	-221.98270225524902	-44457.2904984951	132	0.0804953560371517	0.7878787878787878	0.08231707317073171
YDL027C	0	0/0	-222.00402742624283	-42972.99410659075	132	0.0804953560371517	0.7878787878787878	0.08231707317073171
YMR177W	-1	-/-	-222.02546215057373	-29521.169874191284	33	0.08024691358024691	0.7878787878787878	0.08259423503325942
YPR027C	0	0/0	-222.0783807039261	-44121.58698260784	132	0.08024691358024691	0.7878787878787878	0.08259423503325942
YCR068W	0	0/-	-222.13150691986084	-44369.92770630121	132	0.08024691358024691	0.7878787878787878	0.08259423503325942
YDR437W	-1	-/-	-222.15174102783203	-27766.71770977974	33	0.08	0.7878787878787878	0.08287139689578714
YDR309C	-1	-/-	-222.23266053199768	-29516.75652742386	33	0.07975460122699386	0.7878787878787878	0.08314855875831485
YIL013C	-1	-/-	-222.31688737869263	-27821.71178174019	33	0.07951070336391437	0.7878787878787878	0.08342572062084257
YDL039C	-1	-/0	-222.32004404067993	-29371.702577590942	33	0.07926829268292683	0.7878787878787878	0.0837028824833703
YER053C	-1	-/-	-222.32182431221008	-30136.59839963913	33	0.0790273556231003	0.7878787878787878	0.08398004434589801
YLL058W	0	0/0	-222.35127305984497	-43055.41795474291	132	0.0790273556231003	0.7878787878787878	0.08398004434589801
YCR073W-A	-1	-/-	-222.38475275039673	-29342.268400669098	33	0.07878787878787878	0.7878787878787878	0.08425720620842572
YAL034C	0	0/-	-222.45598995685577	-47698.55259209871	132	0.07878787878787878	0.7878787878787878	0.08425720620842572
YGR258C	-1	-/-	-222.5498490333557	-31991.29512810707	33	0.07854984894259819	0.7878787878787878	0.08453436807095344
YHL042W	0	0/0	-222.5663424730301	-43620.65932935476	132	0.07854984894259819	0.7878787878787878	0.08453436807095344
YEL057C	-1	-/0	-222.5789098739624	-26879.870138645172	33	0.0783132530120482	0.7878787878787878	0.08481152993348115
YCL048W	0	0/-	-222.63395923376083	-43327.32502603531	132	0.0783132530120482	0.7878787878787878	0.08481152993348115
YDL199C	0	0/+	-222.65348732471466	-42197.72860020399	132	0.0783132530120482	0.7878787878787878	0.08481152993348115
YBL064C	-1	-/-	-222.67212796211243	-32247.837812185287	33	0.07807807807807808	0.7878787878787878	0.08508869179600886
YCR005C	-1	-/-	-222.68144130706787	-27957.275349617004	33	0.07784431137724551	0.7878787878787878	0.08536585365853659
YPL056C	0	0/0	-222.6964715719223	-43372.05670130253	132	0.07784431137724551	0.7878787878787878	0.08536585365853659
YHR113W	0	0/0	-222.70691883563995	-43353.30469870567	132	0.07784431137724551	0.7878787878787878	0.08536585365853659
YBR008C	-1	-/-	-222.75955390930176	-29772.37928557396	33	0.07761194029850746	0.7878787878787878	0.0856430155210643
YOR389W	0	0/0	-222.81434798240662	-44350.14998626709	132	0.07761194029850746	0.7878787878787878	0.0856430155210643
YOL059W	-1	-/0	-222.81850147247314	-27809.21650004387	33	0.07738095238095238	0.7878787878787878	0.08592017738359202
YDR475C	0	0/-	-222.83252555131912	-47090.19505298138	132	0.07738095238095238	0.7878787878787878	0.08592017738359202
YLR341W	0	0/-	-222.83946585655212	-43891.904082894325	132	0.07738095238095238	0.7878787878787878	0.08592017738359202
YKR049C	0	0/-	-222.86407947540283	-46996.09466171265	132	0.07738095238095238	0.7878787878787878	0.08592017738359202
YOR058C	-1	-/-	-222.8798279762268	-32115.03843832016	33	0.0771513353115727	0.7878787878787878	0.08619733924611973
YOR377W	-1	-/0	-222.89400911331177	-28570.66534280777	33	0.07692307692307693	0.7878787878787878	0.08647450110864745
YML132W	-1	-/-	-222.91043043136597	-27259.871114730835	33	0.07669616519174041	0.7878787878787878	0.08675166297117516
YLR201C	-1	-/0	-222.9469509124756	-31841.758109092712	33	0.07647058823529412	0.7878787878787878	0.08702882483370289
YLR237W	0	0/-	-222.950927734375	-45907.08246575296	132	0.07647058823529412	0.7878787878787878	0.08702882483370289
YOL155C	0	0/-	-222.95647132396698	-44993.09127946198	132	0.07647058823529412	0.7878787878787878	0.08702882483370289
YDL037C	0	0/0	-222.99539428949356	-43989.41470140219	132	0.07647058823529412	0.7878787878787878	0.08702882483370289
YMR145C	-1	-/0	-223.0025234222412	-27945.47321987152	33	0.07624633431085044	0.7878787878787878	0.0873059866962306
YHR116W	-1	-/-	-223.00359964370728	-28656.351115942	33	0.07602339181286549	0.7878787878787878	0.08758314855875832
YMR083W	-1	-/0	-223.01186323165894	-28910.433552980423	33	0.07580174927113703	0.7878787878787878	0.08786031042128603
YDL079C	-1	-/-	-223.01590991020203	-27844.821102142334	33	0.0755813953488372	0.7878787878787878	0.08813747228381374
YPR115W	0	0/+	-223.02954006195068	-43468.52929824591	132	0.0755813953488372	0.7878787878787878	0.08813747228381374
YGL081W	0	0/0	-223.03302657604218	-42902.258071005344	132	0.0755813953488372	0.7878787878787878	0.08813747228381374
YGL260W	0	0/0	-223.06198132038116	-44266.403376698494	132	0.0755813953488372	0.7878787878787878	0.08813747228381374
YNL305C	0	0/-	-223.07472705841064	-42171.59233212471	132	0.0755813953488372	0.7878787878787878	0.08813747228381374
YHR139C	-1	-/-	-223.096745967865	-28076.706508874893	33	0.07536231884057971	0.7878787878787878	0.08841463414634146
YJL037W	0	0/-	-223.101000726223	-42521.553922235966	132	0.07536231884057971	0.7878787878787878	0.08841463414634146
YHR011W	-1	-/-	-223.13155031204224	-28442.3272793293	33	0.07514450867052024	0.7878787878787878	0.08869179600886919
YBR040W	-1	-/-	-223.15750789642334	-27093.117191553116	33	0.07492795389048991	0.7878787878787878	0.0889689578713969
YBR287W	0	0/0	-223.1924901008606	-48451.60713791847	132	0.07492795389048991	0.7878787878787878	0.0889689578713969
YDR262W	0	0/0	-223.24823170900345	-43166.61752849817	132	0.07492795389048991	0.7878787878787878	0.0889689578713969
YPL104W	0	0/-	-223.27101755142212	-47680.331697285175	132	0.07492795389048991	0.7878787878787878	0.0889689578713969
YOR062C	0	0/-	-223.27536749839783	-47666.3665792346	132	0.07492795389048991	0.7878787878787878	0.0889689578713969
YPL041C	-1	-/0	-223.29620218276978	-26361.06413459778	33	0.07471264367816093	0.7878787878787878	0.08924611973392461
YNL009W	-1	-/-	-223.32450199127197	-28358.81111049652	33	0.07449856733524356	0.7878787878787878	0.08952328159645233
YJL102W	-1	-/-	-223.3844485282898	-29367.452244758606	33	0.07428571428571429	0.7878787878787878	0.08980044345898004
YLR256W	-1	-/-	-223.40876579284668	-27816.654883623123	33	0.07407407407407407	0.7878787878787878	0.09007760532150776
YJR149W	0	0/0	-223.42531383037567	-44122.09632575512	132	0.07407407407407407	0.7878787878787878	0.09007760532150776
YDR019C	0	0/0	-223.4440964460373	-43402.892951220274	132	0.07407407407407407	0.7878787878787878	0.09007760532150776
YDR487C	-1	-/-	-223.5076003074646	-30013.066427469254	33	0.07386363636363637	0.7878787878787878	0.09035476718403547
YDL025C	0	0/-	-223.53516656160355	-43812.65879011154	132	0.07386363636363637	0.7878787878787878	0.09035476718403547
YLR393W	0	0/-	-223.564477622509	-44548.97756379843	132	0.07386363636363637	0.7878787878787878	0.09035476718403547
YMR114C	0	0/0	-223.58070814609528	-43916.42417740822	132	0.07386363636363637	0.7878787878787878	0.09035476718403547
YGR067C	0	0/-	-223.5911853313446	-43288.60972160101	132	0.07386363636363637	0.7878787878787878	0.09035476718403547
YOL163W	0	0/-	-223.64158815145493	-43892.675217568874	132	0.07386363636363637	0.7878787878787878	0.09035476718403547
YPL177C	-1	-/-	-223.6604084968567	-28868.543998003006	33	0.07365439093484419	0.7878787878787878	0.0906319290465632
YJL217W	0	0/0	-223.69465565681458	-45134.823619544506	132	0.07365439093484419	0.7878787878787878	0.0906319290465632
YKL086W	-1	-/-	-223.73062324523926	-26367.517761707306	33	0.07344632768361582	0.7878787878787878	0.09090909090909091
YKR067W	-1	-/-	-223.7858488559723	-31132.7169611454	33	0.07323943661971831	0.7878787878787878	0.09118625277161863
YLL057C	0	0/0	-223.79202795028687	-43877.43989312649	132	0.07323943661971831	0.7878787878787878	0.09118625277161863
YLL015W	-1	-/-	-223.81320428848267	-31847.867773532867	33	0.07303370786516854	0.7878787878787878	0.09146341463414634
YKL060C	-1	-/-	-223.84210586547852	-27912.866972506046	33	0.07282913165266107	0.7878787878787878	0.09174057649667405
YLR152C	0	0/0	-223.84547114372253	-42145.56712883711	132	0.07282913165266107	0.7878787878787878	0.09174057649667405
YEL005C	0	0/-	-223.8458616733551	-47147.90669173002	132	0.07282913165266107	0.7878787878787878	0.09174057649667405
YAL017W	-1	-/-	-223.84872436523438	-32339.588468551636	33	0.07262569832402235	0.7878787878787878	0.09201773835920177
YGR205W	0	0/0	-223.86086440086365	-43541.519333302975	132	0.07262569832402235	0.7878787878787878	0.09201773835920177
YMR210W	-1	-/-	-223.88629007339478	-26890.29347229004	33	0.07242339832869081	0.7878787878787878	0.0922949002217295
YCR106W	-1	-/-	-223.89905977249146	-27567.72265768051	33	0.07222222222222222	0.7878787878787878	0.09257206208425721
YMR191W	0	0/0	-223.90548831224442	-48606.446727216244	132	0.07222222222222222	0.7878787878787878	0.09257206208425721
YDR072C	-1	-/-	-223.93102645874023	-32004.418161392212	33	0.07202216066481995	0.7878787878787878	0.09284922394678492
YGR062C	0	0/-	-223.96881967782974	-47605.20666152239	132	0.07202216066481995	0.7878787878787878	0.09284922394678492
YMR256C	0	0/-	-223.99070262908936	-46063.72221279144	132	0.07202216066481995	0.7878787878787878	0.09284922394678492
YML047C	-1	-/-	-223.99460220336914	-25496.135057926178	33	0.0718232044198895	0.7878787878787878	0.09312638580931264
YKL215C	0	0/0	-224.00590801239014	-44495.20223283768	132	0.0718232044198895	0.7878787878787878	0.09312638580931264
YML027W	-1	-/-	-224.02010297775269	-28207.055337905884	33	0.07162534435261708	0.7878787878787878	0.09340354767184035
YPL087W	-1	-/-	-224.02563548088074	-31301.148782730103	33	0.07142857142857142	0.7878787878787878	0.09368070953436806
YJL137C	0	0/0	-224.04350244998932	-46710.04348218441	132	0.07142857142857142	0.7878787878787878	0.09368070953436806
YHR137W	0	0/0	-224.09811961650848	-44337.4945743382	132	0.07142857142857142	0.7878787878787878	0.09368070953436806
YPL271W	-1	-/-	-224.09926462173462	-30543.72963500023	33	0.07123287671232877	0.7878787878787878	0.09395787139689579
YGL143C	-1	-/-	-224.1562328338623	-28582.072447776794	33	0.07103825136612021	0.7878787878787878	0.0942350332594235
YJR095W	0	0/-	-224.18247961997986	-43788.36702525616	132	0.07103825136612021	0.7878787878787878	0.0942350332594235
YDR059C	-1	-/-	-224.1854796409607	-31129.412907600403	33	0.07084468664850137	0.7878787878787878	0.09451219512195122
YNL083W	0	0/-	-224.20169067382812	-46876.37308174372	132	0.07084468664850137	0.7878787878787878	0.09451219512195122
YDL238C	0	0/-	-224.21591877937317	-46092.7735067606	132	0.07084468664850137	0.7878787878787878	0.09451219512195122
YML083C	0	0/0	-224.26312398910522	-44089.505873441696	132	0.07084468664850137	0.7878787878787878	0.09451219512195122
YDR515W	-1	-/-	-224.26723194122314	-29456.717531204224	33	0.07065217391304347	0.7878787878787878	0.09478935698447893
YPR066W	0	0/-	-224.35104870796204	-46074.71188569069	132	0.07065217391304347	0.7878787878787878	0.09478935698447893
YGR065C	0	0/-	-224.35267305374146	-45831.21025317907	132	0.07065217391304347	0.7878787878787878	0.09478935698447893
YIR005W	-1	-/-	-224.37151861190796	-29021.050629377365	33	0.07046070460704607	0.7878787878787878	0.09506651884700665
YER098W	0	0/-	-224.41508096456528	-46842.16137480736	132	0.07046070460704607	0.7878787878787878	0.09506651884700665
YBR105C	-1	-/-	-224.42394065856934	-28539.969813346863	33	0.07027027027027027	0.7878787878787878	0.09534368070953436
YKL220C	-1	-/-	-224.4362440109253	-28506.14705991745	33	0.07008086253369272	0.7878787878787878	0.09562084257206209
YPL111W	0	0/0	-224.43825566768646	-43039.801477372646	132	0.07008086253369272	0.7878787878787878	0.09562084257206209
YJL164C	-1	-/-	-224.44320678710938	-29380.101342201233	33	0.06989247311827956	0.7878787878787878	0.0958980044345898
YGR087C	0	0/0	-224.44517248868942	-44109.40698321164	132	0.06989247311827956	0.7878787878787878	0.0958980044345898
YHR177W	0	0/-	-224.4660519361496	-46188.12486946583	132	0.06989247311827956	0.7878787878787878	0.0958980044345898
YER024W	-1	-/-	-224.5044493675232	-27931.29117012024	33	0.06970509383378017	0.7878787878787878	0.09617516629711752
YBR021W	-1	-/-	-224.53729629516602	-29093.917298316956	33	0.06951871657754011	0.7878787878787878	0.09645232815964523
YHR155W	0	0/-	-224.560424387455	-48626.46458983421	132	0.06951871657754011	0.7878787878787878	0.09645232815964523
YGR281W	-1	-/-	-224.57853269577026	-29638.063093185425	33	0.06933333333333333	0.7878787878787878	0.09672949002217295
YDR363W	-1	-/-	-224.5861632823944	-28382.790902137756	33	0.06914893617021277	0.7878787878787878	0.09700665188470066
YER175C	0	0/-	-224.6142122745514	-44831.08712655306	132	0.06914893617021277	0.7878787878787878	0.09700665188470066
YNL019C	0	0/0	-224.61784827709198	-44071.59606361389	132	0.06914893617021277	0.7878787878787878	0.09700665188470066
YFR023W	0	0/0	-224.61871594190598	-41905.67731297016	132	0.06914893617021277	0.7878787878787878	0.09700665188470066
YGR239C	-1	-/-	-224.63048362731934	-27185.4441010952	33	0.06896551724137931	0.7878787878787878	0.09728381374722839
YBL078C	-1	-/-	-224.65332555770874	-30626.883411169052	33	0.06878306878306878	0.7878787878787878	0.0975609756097561
YAR020C	0	0/-	-224.6609746813774	-45784.800143778324	132	0.06878306878306878	0.7878787878787878	0.0975609756097561
YGL259W	0	0/0	-224.6639843583107	-45541.24548459053	132	0.06878306878306878	0.7878787878787878	0.0975609756097561
YPL229W	0	0/0	-224.69966387748718	-43394.01811915636	132	0.06878306878306878	0.7878787878787878	0.0975609756097561
YBR197C	0	0/0	-224.7201430797577	-44774.23443877697	132	0.06878306878306878	0.7878787878787878	0.0975609756097561
YIL175W	0	0/0	-224.7502006292343	-44206.99099957943	132	0.06878306878306878	0.7878787878787878	0.0975609756097561
YLR283W	0	0/0	-224.7578625679016	-43173.35210841894	132	0.06878306878306878	0.7878787878787878	0.0975609756097561
YGL062W	-1	-/-	-224.77310419082642	-29100.273069143295	33	0.06860158311345646	0.7878787878787878	0.09783813747228381
YKL162C	0	0/-	-224.8049294948578	-43179.4757463336	132	0.06860158311345646	0.7878787878787878	0.09783813747228381
YML118W	-1	-/-	-224.8480966091156	-30427.580201387405	33	0.06842105263157895	0.7878787878787878	0.09811529933481153
YGR197C	-1	-/-	-224.84900069236755	-30618.94185948372	33	0.06824146981627296	0.7878787878787878	0.09839246119733924
YLR270W	-1	-/-	-224.87735080718994	-29393.54274582863	33	0.06806282722513089	0.7878787878787878	0.09866962305986696
YNL042W	-1	-/-	-224.88028240203857	-29571.831694364548	33	0.06788511749347259	0.7878787878787878	0.09894678492239468
YIL153W	-1	-/-	-224.91318702697754	-31273.45628762245	33	0.06770833333333333	0.7878787878787878	0.0992239467849224
YDR043C	-1	-/-	-224.93661880493164	-31353.53475880623	33	0.06753246753246753	0.7878787878787878	0.09950110864745011
YDL174C	-1	-/-	-224.94463348388672	-29426.59095811844	33	0.06735751295336788	0.7878787878787878	0.09977827050997783
YGR288W	-1	-/-	-224.9538917541504	-29392.87738609314	33	0.06718346253229975	0.7878787878787878	0.10005543237250554
YPL115C	-1	-/-	-224.95496368408203	-31545.825569152832	33	0.06701030927835051	0.7878787878787878	0.10033259423503325
YLL053C	0	0/-	-224.97231817245483	-45431.25108206272	132	0.06701030927835051	0.7878787878787878	0.10033259423503325
YER142C	-1	-/-	-225.02958154678345	-30436.96983385086	33	0.06683804627249357	0.7878787878787878	0.10060975609756098
YOR018W	-1	-/-	-225.0329623222351	-30791.546043872833	33	0.06666666666666667	0.7878787878787878	0.1008869179600887
YGL208W	-1	-/-	-225.04971551895142	-31251.029677152634	33	0.06649616368286446	0.7878787878787878	0.10116407982261641
YIL006W	0	0/-	-225.05325710773468	-45160.560647547245	132	0.06649616368286446	0.7878787878787878	0.10116407982261641
YMR251W-A	0	0/0	-225.07921934127808	-47961.95925706625	132	0.06649616368286446	0.7878787878787878	0.10116407982261641
YNL202W	-1	-/-	-225.14843845367432	-27385.709007501602	33	0.0663265306122449	0.7878787878787878	0.10144124168514412
YJR052W	-1	-/-	-225.20678329467773	-32210.78717303276	33	0.06615776081424936	0.7878787878787878	0.10171840354767184
YML087C	0	0/0	-225.20727276802063	-42958.13845229149	132	0.06615776081424936	0.7878787878787878	0.10171840354767184
YMR173W	-1	-/-	-225.21764039993286	-30006.388348817825	33	0.06598984771573604	0.7878787878787878	0.10199556541019955
YER034W	0	0/0	-225.21824419498444	-43886.09941256046	132	0.06598984771573604	0.7878787878787878	0.10199556541019955
YMR140W	-1	-/-	-225.2409119606018	-30360.391538143158	33	0.06582278481012659	0.7878787878787878	0.10227272727272728
YDL123W	0	0/0	-225.2540506720543	-47160.912182331085	132	0.06582278481012659	0.7878787878787878	0.10227272727272728
YCR100C	0	0/-	-225.25413262844086	-43675.41374909878	132	0.06582278481012659	0.7878787878787878	0.10227272727272728
YER028C	-1	-/-	-225.26664400100708	-29120.613133192062	33	0.06565656565656566	0.7878787878787878	0.10254988913525499
YKL034W	-1	-/-	-225.2670292854309	-31740.211933851242	33	0.0654911838790932	0.7878787878787878	0.1028270509977827
YKL161C	0	0/-	-225.26944309473038	-44451.62151029706	132	0.0654911838790932	0.7878787878787878	0.1028270509977827
YGR230W	-1	-/-	-225.26987028121948	-30805.96897649765	33	0.06532663316582915	0.7878787878787878	0.10310421286031042
YEL073C	0	0/0	-225.28150308132172	-42713.65532487631	132	0.06532663316582915	0.7878787878787878	0.10310421286031042
YHR112C	0	0/0	-225.33076012134552	-44165.72956317663	132	0.06532663316582915	0.7878787878787878	0.10310421286031042
YMR261C	0	0/-	-225.33975505828857	-48725.369084596634	132	0.06532663316582915	0.7878787878787878	0.10310421286031042
YPL024W	0	0/-	-225.3634535074234	-46526.84438228607	132	0.06532663316582915	0.7878787878787878	0.10310421286031042
YOR394W	0	0/-	-225.45270085334778	-43916.98358538747	132	0.06532663316582915	0.7878787878787878	0.10310421286031042
YGL090W	-1	-/-	-225.47245407104492	-27986.28129339218	33	0.06516290726817042	0.7878787878787878	0.10338137472283813
YJR106W	0	0/-	-225.47552454471588	-47241.35816806555	132	0.06516290726817042	0.7878787878787878	0.10338137472283813
YIR042C	0	0/-	-225.48450422286987	-44200.78754544258	132	0.06516290726817042	0.7878787878787878	0.10338137472283813
YGR268C	-1	-/0	-225.487530708313	-31037.70326733589	33	0.065	0.7878787878787878	0.10365853658536585
YGR125W	0	0/-	-225.4895669221878	-43970.376655220985	132	0.065	0.7878787878787878	0.10365853658536585
YIR031C	0	0/-	-225.4937379360199	-43909.278521835804	132	0.065	0.7878787878787878	0.10365853658536585
YER190W	-1	-/-	-225.50935125350952	-27636.620899677277	33	0.06483790523690773	0.7878787878787878	0.10393569844789358
YIL077C	-1	-/0	-225.51953077316284	-26533.32893371582	33	0.06467661691542288	0.7878787878787878	0.10421286031042129
YJL046W	0	0/-	-225.60146337747574	-43324.68742400408	132	0.06467661691542288	0.7878787878787878	0.10421286031042129
YAL030W	-1	-/-	-225.61738777160645	-29970.861404657364	33	0.06451612903225806	0.7878787878787878	0.104490022172949
YER179W	-1	-/-	-225.62100648880005	-25933.012477874756	33	0.06435643564356436	0.7878787878787878	0.10476718403547672
YCR061W	-1	-/0	-225.64578676223755	-29698.967858076096	33	0.06419753086419754	0.7878787878787878	0.10504434589800443
YMR244W	0	0/0	-225.68862664699554	-43752.94499373436	132	0.06419753086419754	0.7878787878787878	0.10504434589800443
YOR358W	0	0/-	-225.78374457359314	-48602.28655594587	132	0.06419753086419754	0.7878787878787878	0.10504434589800443
YOR186W	0	0/0	-225.78923571109772	-42964.262927889824	132	0.06419753086419754	0.7878787878787878	0.10504434589800443
YLR266C	-1	-/-	-225.7971363067627	-33007.62721538544	33	0.06403940886699508	0.7878787878787878	0.10532150776053215
YMR189W	0	0/0	-225.80382096767426	-42702.38966703415	132	0.06403940886699508	0.7878787878787878	0.10532150776053215
YHR209W	0	0/0	-225.811741232872	-46922.84035843611	132	0.06403940886699508	0.7878787878787878	0.10532150776053215
YPL057C	-1	-/-	-225.82145977020264	-29577.115772247314	33	0.06388206388206388	0.7878787878787878	0.10559866962305987
YCL008C	-1	-/-	-225.8229775428772	-29884.383110046387	33	0.06372549019607843	0.7878787878787878	0.10587583148558759
YJR161C	0	0/-	-225.8276528120041	-46834.423337996006	132	0.06372549019607843	0.7878787878787878	0.10587583148558759
YOR288C	-1	-/-	-225.8341076374054	-32348.09490966797	33	0.06356968215158924	0.7878787878787878	0.1061529933481153
YER093C-A	0	0/0	-225.8431500196457	-43418.56489300728	132	0.06356968215158924	0.7878787878787878	0.1061529933481153
YBR179C	-1	-/-	-225.88878107070923	-31076.772660255432	33	0.06341463414634146	0.7878787878787878	0.10643015521064302
YER079W	0	0/0	-225.8961877822876	-42723.11477190256	132	0.06341463414634146	0.7878787878787878	0.10643015521064302
YOR306C	0	0/-	-225.89638423919678	-44851.260936141014	132	0.06341463414634146	0.7878787878787878	0.10643015521064302
YIL166C	0	0/-	-225.9221533536911	-43131.62557643652	132	0.06341463414634146	0.7878787878787878	0.10643015521064302
YGR019W	0	0/-	-225.99934923648834	-47642.33199584484	132	0.06341463414634146	0.7878787878787878	0.10643015521064302
YLR012C	0	0/0	-226.00284075737	-44137.420718193054	132	0.06341463414634146	0.7878787878787878	0.10643015521064302
YMR187C	0	0/0	-226.01789271831512	-44301.86381524801	132	0.06341463414634146	0.7878787878787878	0.10643015521064302
YGR049W	0	0/-	-226.02187252044678	-42260.66133928299	132	0.06341463414634146	0.7878787878787878	0.10643015521064302
YCR045C	0	0/-	-226.04852735996246	-43095.51303792	132	0.06341463414634146	0.7878787878787878	0.10643015521064302
YCL049C	0	0/0	-226.06014108657837	-43122.22399932146	132	0.06341463414634146	0.7878787878787878	0.10643015521064302
YFL057C	-1	-/0	-226.15845251083374	-27450.956673145294	33	0.06326034063260341	0.7878787878787878	0.10670731707317073
YKL124W	0	0/-	-226.2118730545044	-48068.315715014935	132	0.06326034063260341	0.7878787878787878	0.10670731707317073
YPL269W	-1	-/-	-226.27066469192505	-28899.26787352562	33	0.06310679611650485	0.7878787878787878	0.10698447893569844
YOR034C	-1	-/-	-226.30307912826538	-31977.496314525604	33	0.06295399515738499	0.7878787878787878	0.10726164079822616
YER035W	-1	-/-	-226.3088402748108	-30467.742269039154	33	0.06280193236714976	0.7878787878787878	0.10753880266075388
YGR035C	0	0/0	-226.31007587909698	-44775.65134930611	132	0.06280193236714976	0.7878787878787878	0.10753880266075388
YHR198C	0	0/0	-226.33198130130768	-48307.983101427555	132	0.06280193236714976	0.7878787878787878	0.10753880266075388
YCL033C	-1	-/-	-226.33335828781128	-28243.521855831146	33	0.06265060240963856	0.7878787878787878	0.1078159645232816
YLR337C	-1	-/-	-226.36645793914795	-29287.324276924133	33	0.0625	0.7878787878787878	0.10809312638580931
YMR168C	-1	-/-	-226.37291860580444	-30340.83946967125	33	0.06235011990407674	0.7878787878787878	0.10837028824833703
YNR065C	0	0/-	-226.39919185638428	-45298.24836808443	132	0.06235011990407674	0.7878787878787878	0.10837028824833703
YJL131C	0	0/-	-226.40166783332825	-43167.64525514841	132	0.06235011990407674	0.7878787878787878	0.10837028824833703
YPL107W	0	0/0	-226.41994643211365	-43875.068195700645	132	0.06235011990407674	0.7878787878787878	0.10837028824833703
YDR542W	0	0/-	-226.43882477283478	-42441.12228626013	132	0.06235011990407674	0.7878787878787878	0.10837028824833703
YNL014W	-1	-/-	-226.46406841278076	-28316.352341890335	33	0.06220095693779904	0.7878787878787878	0.10864745011086474
YGL157W	0	0/0	-226.49143135547638	-44697.83667063713	132	0.06220095693779904	0.7878787878787878	0.10864745011086474
YCR076C	0	0/-	-226.5208032131195	-43691.29434353113	132	0.06220095693779904	0.7878787878787878	0.10864745011086474
YNL092W	0	0/-	-226.54713881015778	-43814.63867586851	132	0.06220095693779904	0.7878787878787878	0.10864745011086474
YDR031W	0	0/-	-226.55190253257751	-49236.00829035044	132	0.06220095693779904	0.7878787878787878	0.10864745011086474
YKR106W	0	0/-	-226.56204748153687	-44311.85865974426	132	0.06220095693779904	0.7878787878787878	0.10864745011086474
YEL067C	0	0/0	-226.58783304691315	-44153.30280536413	132	0.06220095693779904	0.7878787878787878	0.10864745011086474
YLR218C	0	0/-	-226.62929445505142	-43173.76056164503	132	0.06220095693779904	0.7878787878787878	0.10864745011086474
YPL196W	-1	-/-	-226.65820264816284	-30886.471178293228	33	0.06205250596658711	0.7878787878787878	0.10892461197339245
YLR460C	0	0/0	-226.6905814409256	-44246.65323936939	132	0.06205250596658711	0.7878787878787878	0.10892461197339245
YDL180W	0	0/0	-226.6986984014511	-44404.8429749012	132	0.06205250596658711	0.7878787878787878	0.10892461197339245
YOL117W	-1	-/-	-226.71973323822021	-29124.16514468193	33	0.06190476190476191	0.7878787878787878	0.10920177383592018
YML075C	-1	-/-	-226.7286891937256	-26837.192811012268	33	0.06175771971496437	0.7878787878787878	0.1094789356984479
YNL339C	-1	-/-	-226.7350263595581	-28282.769297361374	33	0.061611374407582936	0.7878787878787878	0.10975609756097561
YCL010C	-1	-/-	-226.73512077331543	-28283.28387236595	33	0.061465721040189124	0.7878787878787878	0.11003325942350332
YMR120C	0	0/-	-226.7455427646637	-45547.42366269231	132	0.061465721040189124	0.7878787878787878	0.11003325942350332
YKL151C	0	0/-	-226.755644261837	-44259.02924185991	132	0.061465721040189124	0.7878787878787878	0.11003325942350332
YMR023C	-1	-/-	-226.76950931549072	-31182.66788983345	33	0.06132075471698113	0.7878787878787878	0.11031042128603104
YHR131C	0	0/0	-226.7720935344696	-44233.31199872494	132	0.06132075471698113	0.7878787878787878	0.11031042128603104
YOR049C	-1	-/-	-226.78319311141968	-27474.470328092575	33	0.0611764705882353	0.7878787878787878	0.11058758314855875
YJR116W	0	0/0	-226.7834484577179	-43223.86636662483	132	0.0611764705882353	0.7878787878787878	0.11058758314855875
YNL012W	-1	-/-	-226.78914260864258	-28541.642554283142	33	0.06103286384976526	0.7878787878787878	0.11086474501108648
YJR150C	-1	-/-	-226.80506420135498	-27153.406772613525	33	0.06088992974238876	0.7878787878787878	0.1111419068736142
YLR415C	0	0/0	-226.8294402360916	-44403.25232923031	132	0.06088992974238876	0.7878787878787878	0.1111419068736142
YIR032C	0	0/-	-226.8563667535782	-45861.034049749374	132	0.06088992974238876	0.7878787878787878	0.1111419068736142
YKL163W	0	0/-	-226.92613619565964	-45421.29306727648	132	0.06088992974238876	0.7878787878787878	0.1111419068736142
YEL041W	-1	-/-	-226.93436002731323	-27075.944168567657	33	0.06074766355140187	0.7878787878787878	0.11141906873614191
YBR054W	0	0/0	-226.94897615909576	-46482.80005648732	132	0.06074766355140187	0.7878787878787878	0.11141906873614191
YHL010C	0	0/-	-226.96021711826324	-42950.491894841194	132	0.06074766355140187	0.7878787878787878	0.11141906873614191
YBR128C	0	0/-	-226.9881398677826	-46651.011485517025	132	0.06074766355140187	0.7878787878787878	0.11141906873614191
YJL101C	-1	-/-	-226.9955587387085	-29648.73401904106	33	0.06060606060606061	0.7878787878787878	0.11169623059866962
YKL133C	0	0/-	-227.02699267864227	-43184.56303066015	132	0.06060606060606061	0.7878787878787878	0.11169623059866962
YOR228C	0	0/-	-227.03057885169983	-43459.12958550453	132	0.06060606060606061	0.7878787878787878	0.11169623059866962
YMR148W	0	0/-	-227.03257250785828	-43454.118092656136	132	0.06060606060606061	0.7878787878787878	0.11169623059866962
YIR015W	-1	-/-	-227.07645654678345	-29994.164083242416	33	0.06046511627906977	0.7878787878787878	0.11197339246119734
YMR085W	0	0/-	-227.08398461341858	-43779.474044919014	132	0.06046511627906977	0.7878787878787878	0.11197339246119734
YBR295W	-1	-/-	-227.14098930358887	-29901.647671222687	33	0.060324825986078884	0.7878787878787878	0.11225055432372505
YAL008W	0	0/-	-227.148841381073	-45678.36975032091	132	0.060324825986078884	0.7878787878787878	0.11225055432372505
YCL038C	-1	-/-	-227.16247081756592	-29677.102432489395	33	0.06018518518518518	0.7878787878787878	0.11252771618625278
YMR008C	-1	-/-	-227.1979160308838	-29788.768566846848	33	0.06004618937644342	0.7878787878787878	0.11280487804878049
YPL201C	0	0/0	-227.21081244945526	-44609.00863677263	132	0.06004618937644342	0.7878787878787878	0.11280487804878049
YDL241W	0	0/0	-227.23278272151947	-43602.02878630161	132	0.06004618937644342	0.7878787878787878	0.11280487804878049
YGR171C	-1	-/-	-227.24173760414124	-30014.016055583954	33	0.059907834101382486	0.7878787878787878	0.1130820399113082
YBR037C	-1	-/-	-227.25643682479858	-29862.679342746735	33	0.059770114942528735	0.7878787878787878	0.11335920177383592
YPL171C	-1	-/0	-227.2603154182434	-28775.283704042435	33	0.05963302752293578	0.7878787878787878	0.11363636363636363
YLR091W	0	0/-	-227.2690761089325	-44131.9084905386	132	0.05963302752293578	0.7878787878787878	0.11363636363636363
YMR110C	0	0/-	-227.2839034795761	-48501.83629697561	132	0.05963302752293578	0.7878787878787878	0.11363636363636363
YBR088C	-1	-/-	-227.2913784980774	-29068.908262729645	33	0.059496567505720827	0.7878787878787878	0.11391352549889135
YHL019C	-1	-/-	-227.2984743118286	-32502.020744800568	33	0.0593607305936073	0.7878787878787878	0.11419068736141907
YIL108W	0	0/0	-227.32453060150146	-44262.525530815125	132	0.0593607305936073	0.7878787878787878	0.11419068736141907
YGR201C	0	0/-	-227.34374487400055	-42743.93352007866	132	0.0593607305936073	0.7878787878787878	0.11419068736141907
YPL214C	-1	-/-	-227.34455680847168	-32432.106729984283	33	0.05922551252847381	0.7878787878787878	0.11446784922394679
YHL028W	-1	-/-	-227.36355638504028	-28246.390968322754	33	0.05909090909090909	0.7878787878787878	0.1147450110864745
YLR219W	-1	-/-	-227.3696904182434	-30365.402593135834	33	0.05895691609977324	0.7878787878787878	0.11502217294900222
YBL101C	0	0/-	-227.38175016641617	-51006.67196649313	132	0.05895691609977324	0.7878787878787878	0.11502217294900222
YLL026W	-1	-/-	-227.38865280151367	-29351.175760269165	33	0.058823529411764705	0.7878787878787878	0.11529933481152993
YOR289W	0	0/0	-227.41406965255737	-44043.2597514987	132	0.058823529411764705	0.7878787878787878	0.11529933481152993
YNL045W	-1	-/-	-227.45680809020996	-27814.633121967316	33	0.05869074492099323	0.7878787878787878	0.11557649667405764
YOR223W	0	0/-	-227.45720183849335	-42615.1907248497	132	0.05869074492099323	0.7878787878787878	0.11557649667405764
YDR506C	0	0/-	-227.46102285385132	-43417.70370674133	132	0.05869074492099323	0.7878787878787878	0.11557649667405764
YMR313C	-1	-/-	-227.47942399978638	-31100.280527591705	33	0.05855855855855856	0.7878787878787878	0.11585365853658537
YBR238C	0	0/-	-227.48801124095917	-42611.422458052635	132	0.05855855855855856	0.7878787878787878	0.11585365853658537
YPR196W	0	0/-	-227.5059870481491	-43466.29020905495	132	0.05855855855855856	0.7878787878787878	0.11585365853658537
YDL113C	-1	-/-	-227.51304697990417	-32450.154657125473	33	0.058426966292134834	0.7878787878787878	0.11613082039911309
YHR006W	-1	-/-	-227.5143485069275	-29237.817063570023	33	0.05829596412556054	0.7878787878787878	0.1164079822616408
YPL017C	0	0/-	-227.5351373553276	-47859.91516652703	132	0.05829596412556054	0.7878787878787878	0.1164079822616408
YBR108W	0	0/-	-227.56874978542328	-43714.60104435682	132	0.05829596412556054	0.7878787878787878	0.1164079822616408
YOR190W	0	0/-	-227.58059507608414	-46565.93451857567	132	0.05829596412556054	0.7878787878787878	0.1164079822616408
YGL104C	-1	-/+	-227.5868592262268	-30195.20658993721	33	0.058165548098434	0.7878787878787878	0.11668514412416851
YLR246W	-1	-/-	-227.59893131256104	-29827.152980804443	33	0.05803571428571429	0.7878787878787878	0.11696230598669623
YDL186W	0	0/0	-227.6124860048294	-44283.07732963562	132	0.05803571428571429	0.7878787878787878	0.11696230598669623
YJL051W	0	0/-	-227.61568427085876	-46325.750958263874	132	0.05803571428571429	0.7878787878787878	0.11696230598669623
YLR350W	-1	-/-	-227.63370037078857	-30993.29523897171	33	0.05790645879732739	0.7878787878787878	0.11723946784922394
YPR054W	-1	-/-	-227.64708948135376	-28224.42375922203	33	0.057777777777777775	0.7878787878787878	0.11751662971175167
YER058W	0	0/-	-227.6676014661789	-45689.3303296566	132	0.057777777777777775	0.7878787878787878	0.11751662971175167
YLR392C	0	0/-	-227.67255008220673	-43053.79439783096	132	0.057777777777777775	0.7878787878787878	0.11751662971175167
YPL167C	-1	-/-	-227.6823182106018	-28639.15348482132	33	0.057649667405764965	0.7878787878787878	0.11779379157427938
YNL204C	0	0/-	-227.70343697071075	-45648.96814239025	132	0.057649667405764965	0.7878787878787878	0.11779379157427938
YHR104W	0	0/-	-227.76318550109863	-48367.031266629696	132	0.057649667405764965	0.7878787878787878	0.11779379157427938
YKR046C	-1	-/-	-227.77288579940796	-29334.740989923477	33	0.05752212389380531	0.7878787878787878	0.1180709534368071
YFL010W-A	-1	-/-	-227.77636194229126	-27371.927533626556	33	0.05739514348785872	0.7878787878787878	0.11834811529933481
YLL003W	-1	-/-	-227.7965030670166	-33374.59809541702	33	0.05726872246696035	0.7878787878787878	0.11862527716186252
YPL276W	-1	-/-	-227.8119764328003	-27293.814282894135	33	0.05714285714285714	0.7878787878787878	0.11890243902439024
YDR253C	0	0/-	-227.81378257274628	-45232.106214761734	132	0.05714285714285714	0.7878787878787878	0.11890243902439024
YOL100W	-1	-/-	-227.820063829422	-32972.24126982689	33	0.05701754385964912	0.7878787878787878	0.11917960088691797
YBR001C	0	0/-	-227.84572982788086	-52884.970312952995	132	0.05701754385964912	0.7878787878787878	0.11917960088691797
YNL098C	-1	-/-	-227.87665557861328	-30590.14654159546	33	0.05689277899343545	0.7878787878787878	0.11945676274944568
YDR317W	-1	-/-	-227.87866878509521	-26982.602657318115	33	0.056768558951965066	0.7878787878787878	0.1197339246119734
YMR315W	0	0/0	-227.90155923366547	-43116.71872764826	132	0.056768558951965066	0.7878787878787878	0.1197339246119734
YOR180C	-1	-/-	-227.9207887649536	-29507.75884437561	33	0.05664488017429194	0.7878787878787878	0.12001108647450111
YGR028W	-1	-/-	-227.9348497390747	-32424.88692522049	33	0.05652173913043478	0.7878787878787878	0.12028824833702882
YJL212C	0	0/-	-227.9487942457199	-46996.29546242952	132	0.05652173913043478	0.7878787878787878	0.12028824833702882
YHR157W	-1	-/-	-227.98747873306274	-28123.956530809402	33	0.05639913232104121	0.7878787878787878	0.12056541019955654
YJL170C	-1	-/-	-228.00701236724854	-27231.016987800598	33	0.05627705627705628	0.7878787878787878	0.12084257206208426
YCR101C	0	0/0	-228.01149451732635	-44239.58011949062	132	0.05627705627705628	0.7878787878787878	0.12084257206208426
YJR126C	-1	-/-	-228.0232343673706	-31787.88185119629	33	0.056155507559395246	0.7878787878787878	0.12111973392461198
YDR293C	-1	-/-	-228.06883668899536	-29656.55434179306	33	0.05603448275862069	0.7878787878787878	0.12139689578713969
YKL198C	0	0/-	-228.0715193748474	-47294.16485631466	132	0.05603448275862069	0.7878787878787878	0.12139689578713969
YJL218W	0	0/0	-228.0739860534668	-43779.25478583574	132	0.05603448275862069	0.7878787878787878	0.12139689578713969
YOR255W	0	0/-	-228.1579225063324	-43508.135991334915	132	0.05603448275862069	0.7878787878787878	0.12139689578713969
YBR052C	0	0/0	-228.17075675725937	-50197.39000248909	132	0.05603448275862069	0.7878787878787878	0.12139689578713969
YML052W	-1	-/-	-228.17587518692017	-28022.62787771225	33	0.05591397849462366	0.7878787878787878	0.1216740576496674
YEL020C	0	0/-	-228.184601187706	-43945.55867469311	132	0.05591397849462366	0.7878787878787878	0.1216740576496674
YLR121C	0	0/-	-228.20359867811203	-45609.78832489252	132	0.05591397849462366	0.7878787878787878	0.1216740576496674
YCR012W	-1	-/-	-228.20731496810913	-29239.745173692703	33	0.055793991416309016	0.7878787878787878	0.12195121951219512
YIR006C	-1	-/-	-228.23968839645386	-30691.33282637596	33	0.055674518201284794	0.7878787878787878	0.12222838137472283
YKL194C	-1	-/-	-228.25185918807983	-29613.89684867859	33	0.05555555555555555	0.7878787878787878	0.12250554323725056
YMR118C	0	0/-	-228.25861370563507	-42063.336119651794	132	0.05555555555555555	0.7878787878787878	0.12250554323725056
YJR034W	0	0/-	-228.28418385982513	-47274.16919451952	132	0.05555555555555555	0.7878787878787878	0.12250554323725056
YLR023C	-1	-/-	-228.33761405944824	-29809.66340446472	33	0.05543710021321962	0.7878787878787878	0.12278270509977827
YBL045C	-1	-/-	-228.36799335479736	-28263.440594434738	33	0.05531914893617021	0.7878787878787878	0.12305986696230599
YGR077C	-1	-/-	-228.3704710006714	-30531.167261600494	33	0.055201698513800426	0.7878787878787878	0.1233370288248337
YNL074C	-1	-/-	-228.38632535934448	-30733.546307086945	33	0.05508474576271186	0.7878787878787878	0.12361419068736142
YPR047W	0	0/-	-228.40540885925293	-47697.305574297905	132	0.05508474576271186	0.7878787878787878	0.12361419068736142
YPL165C	0	0/-	-228.4143087863922	-44687.138326883316	132	0.05508474576271186	0.7878787878787878	0.12361419068736142
YJR009C	-1	-/-	-228.46171855926514	-25993.25342106819	33	0.05496828752642706	0.7878787878787878	0.12389135254988913
YGL250W	0	0/-	-228.47931265830994	-50296.46126258373	132	0.05496828752642706	0.7878787878787878	0.12389135254988913
YBR285W	0	0/0	-228.48573744297028	-43398.50527244806	132	0.05496828752642706	0.7878787878787878	0.12389135254988913
YER095W	-1	-/-	-228.54017114639282	-30628.094167470932	33	0.05485232067510549	0.7878787878787878	0.12416851441241686
YOL096C	0	0/0	-228.5549774169922	-48212.51319116354	132	0.05485232067510549	0.7878787878787878	0.12416851441241686
YKL142W	0	0/0	-228.5589720606804	-51216.70914888382	132	0.05485232067510549	0.7878787878787878	0.12416851441241686
YMR232W	-1	-/-	-228.5748324394226	-26886.731504917145	33	0.05473684210526316	0.7878787878787878	0.12444567627494457
YKL037W	0	0/-	-228.5797474384308	-43040.824919462204	132	0.05473684210526316	0.7878787878787878	0.12444567627494457
YHR101C	0	0/-	-228.5825030207634	-47644.95169991255	132	0.05473684210526316	0.7878787878787878	0.12444567627494457
YDR539W	0	0/-	-228.61313807964325	-43328.704417705536	132	0.05473684210526316	0.7878787878787878	0.12444567627494457
YPR152C	0	0/-	-228.62809693813324	-46743.87101101875	132	0.05473684210526316	0.7878787878787878	0.12444567627494457
YER184C	0	0/-	-228.63201093673706	-44009.20126283169	132	0.05473684210526316	0.7878787878787878	0.12444567627494457
YNL193W	0	0/0	-228.63818430900574	-44842.50572812557	132	0.05473684210526316	0.7878787878787878	0.12444567627494457
YGR110W	0	0/-	-228.64536702632904	-42928.27170783281	132	0.05473684210526316	0.7878787878787878	0.12444567627494457
YER106W	-1	-/-	-228.65919065475464	-26351.08959531784	33	0.0546218487394958	0.7878787878787878	0.12472283813747229
YDR111C	0	0/0	-228.69161027669907	-46996.83237308264	132	0.0546218487394958	0.7878787878787878	0.12472283813747229
YPL132W	-1	-/-	-228.7215600013733	-27666.79516172409	33	0.05450733752620545	0.7878787878787878	0.125
YBR093C	-1	-/-	-228.73286294937134	-28105.37578845024	33	0.05439330543933055	0.7878787878787878	0.12527716186252771
YDR380W	0	0/0	-228.74284273386002	-45364.54100060463	132	0.05439330543933055	0.7878787878787878	0.12527716186252771
YLR364W	0	0/-	-228.75389659404755	-46113.36362415552	132	0.05439330543933055	0.7878787878787878	0.12527716186252771
YHR189W	0	0/-	-228.75922119617462	-45027.283414542675	132	0.05439330543933055	0.7878787878787878	0.12527716186252771
YGL248W	0	0/-	-228.8099627494812	-49132.26694685221	132	0.05439330543933055	0.7878787878787878	0.12527716186252771
YPR061C	0	0/0	-228.8103425502777	-47074.982536673546	132	0.05439330543933055	0.7878787878787878	0.12527716186252771
YCR079W	0	0/-	-228.85548251867294	-48184.482990682125	132	0.05439330543933055	0.7878787878787878	0.12527716186252771
YKR091W	0	0/-	-228.8770203590393	-45908.47064059973	132	0.05439330543933055	0.7878787878787878	0.12527716186252771
YLR046C	0	0/0	-228.89723014831543	-49028.20883566141	132	0.05439330543933055	0.7878787878787878	0.12527716186252771
YML131W	-1	-/0	-228.96007680892944	-27743.80964899063	33	0.054279749478079335	0.7878787878787878	0.12555432372505543
YLR348C	0	0/-	-228.97306060791016	-45528.96878576279	132	0.054279749478079335	0.7878787878787878	0.12555432372505543
YCL073C	0	0/-	-228.99012529850006	-44910.70154058933	132	0.054279749478079335	0.7878787878787878	0.12555432372505543
YOL132W	0	0/-	-229.0067414045334	-42766.216827094555	132	0.054279749478079335	0.7878787878787878	0.12555432372505543
YGR127W	0	0/0	-229.0070493221283	-44470.61398547888	132	0.054279749478079335	0.7878787878787878	0.12555432372505543
YBL080C	-1	-/-	-229.02813911437988	-30027.724948883057	33	0.05416666666666667	0.7878787878787878	0.12583148558758314
YOR156C	-1	-/-	-229.04965543746948	-30485.50848865509	33	0.05405405405405406	0.7878787878787878	0.12610864745011086
YKL150W	-1	-/-	-229.0596580505371	-29409.06493973732	33	0.05394190871369295	0.7878787878787878	0.12638580931263857
YJL078C	0	0/-	-229.06692802906036	-46583.50908631086	132	0.05394190871369295	0.7878787878787878	0.12638580931263857
YPR158W	0	0/-	-229.07707679271698	-47261.57391434908	132	0.05394190871369295	0.7878787878787878	0.12638580931263857
YEL059C-A	0	0/-	-229.07792097330093	-47789.79742407799	132	0.05394190871369295	0.7878787878787878	0.12638580931263857
YOL162W	0	0/-	-229.08468401432037	-43843.370196938515	132	0.05394190871369295	0.7878787878787878	0.12638580931263857
YLL029W	0	0/-	-229.1035560965538	-52008.062947034836	132	0.05394190871369295	0.7878787878787878	0.12638580931263857
YMR090W	0	0/0	-229.1283677816391	-44109.4553284049	132	0.05394190871369295	0.7878787878787878	0.12638580931263857
YLR375W	0	0/-	-229.13612973690033	-49769.37997144461	132	0.05394190871369295	0.7878787878787878	0.12638580931263857
YLR164W	0	0/-	-229.13927173614502	-43594.897613584995	132	0.05394190871369295	0.7878787878787878	0.12638580931263857
YJL055W	0	0/-	-229.14222991466522	-44007.511332809925	132	0.05394190871369295	0.7878787878787878	0.12638580931263857
YBR269C	0	0/-	-229.14241814613342	-48859.37208408117	132	0.05394190871369295	0.7878787878787878	0.12638580931263857
YLR214W	-1	-/-	-229.1548252105713	-28887.638993263245	33	0.053830227743271224	0.7878787878787878	0.12666297117516628
YGL180W	-1	-/-	-229.1811990737915	-30482.47509241104	33	0.05371900826446281	0.7878787878787878	0.12694013303769403
YGR130C	0	0/0	-229.181454539299	-44794.39697563648	132	0.05371900826446281	0.7878787878787878	0.12694013303769403
YIL065C	-1	-/-	-229.19365692138672	-30979.5591506958	33	0.05360824742268041	0.7878787878787878	0.12721729490022174
YDR540C	0	0/-	-229.20726573467255	-44560.847283005714	132	0.05360824742268041	0.7878787878787878	0.12721729490022174
YDL246C	0	0/0	-229.21221500635147	-48132.31933504343	132	0.05360824742268041	0.7878787878787878	0.12721729490022174
YMR068W	-1	-/-	-229.22784185409546	-30756.2376036644	33	0.053497942386831275	0.7878787878787878	0.12749445676274945
YJL071W	-1	-/0	-229.24079608917236	-28561.754435300827	33	0.053388090349075976	0.7878787878787878	0.12777161862527717
YDR124W	0	0/0	-229.2617702484131	-43666.47883415222	132	0.053388090349075976	0.7878787878787878	0.12777161862527717
YDR387C	0	0/+	-229.27485251426697	-44276.51935112476	132	0.053388090349075976	0.7878787878787878	0.12777161862527717
YLL054C	0	0/-	-229.30117046833038	-44996.61621451378	132	0.053388090349075976	0.7878787878787878	0.12777161862527717
YPL018W	-1	-/-	-229.31315898895264	-27757.78183412552	33	0.05327868852459016	0.7878787878787878	0.12804878048780488
YJL027C	0	0/0	-229.31431078910828	-44608.739240050316	132	0.05327868852459016	0.7878787878787878	0.12804878048780488
YNL318C	1	+/+	-229.3247685432434	-27860.428858995438	32	0.05521472392638037	0.8181818181818182	0.12804878048780488
YMR031C	0	0/0	-229.36564421653748	-43840.98182070255	132	0.05521472392638037	0.8181818181818182	0.12804878048780488
YIL124W	-1	-/-	-229.37953853607178	-29864.21226501465	33	0.05510204081632653	0.8181818181818182	0.1283259423503326
YBL063W	-1	-/-	-229.39062881469727	-30773.395845413208	33	0.054989816700611	0.8181818181818182	0.1286031042128603
YLR160C	-1	-/-	-229.39321422576904	-27384.676784038544	33	0.054878048780487805	0.8181818181818182	0.12888026607538802
YEL004W	1	+/+	-229.42041397094727	-28364.27145242691	32	0.056795131845841784	0.8484848484848485	0.12888026607538802
YJL088W	0	0/0	-229.4713852405548	-42235.34741204977	132	0.056795131845841784	0.8484848484848485	0.12888026607538802
YKR005C	0	0/0	-229.48734092712402	-42980.37180155516	132	0.056795131845841784	0.8484848484848485	0.12888026607538802
YMR119W	-1	-/-	-229.51039171218872	-31446.568613529205	33	0.05668016194331984	0.8484848484848485	0.12915742793791574
YBR296C	-1	-/-	-229.57033157348633	-28875.989331245422	33	0.05656565656565657	0.8484848484848485	0.12943458980044345
YLL060C	-1	-/0	-229.57141828536987	-28886.745882987976	33	0.056451612903225805	0.8484848484848485	0.12971175166297116
YGR254W	-1	-/-	-229.5837345123291	-27809.974925994873	33	0.056338028169014086	0.8484848484848485	0.12998891352549888
YML123C	-1	-/-	-229.59759664535522	-27298.965287446976	33	0.05622489959839357	0.8484848484848485	0.13026607538802662
YDR042C	0	0/0	-229.60165691375732	-43764.48465001583	132	0.05622489959839357	0.8484848484848485	0.13026607538802662
YJL038C	0	0/-	-229.61000442504883	-43299.716723024845	132	0.05622489959839357	0.8484848484848485	0.13026607538802662
YJR079W	0	0/0	-229.61712622642517	-43088.41847854853	132	0.05622489959839357	0.8484848484848485	0.13026607538802662
YDL125C	0	0/-	-229.6220760345459	-49692.09940600395	132	0.05622489959839357	0.8484848484848485	0.13026607538802662
YMR271C	0	0/-	-229.64044630527496	-46104.64047884941	132	0.05622489959839357	0.8484848484848485	0.13026607538802662
YPR011C	0	0/-	-229.64110279083252	-43806.09303641319	132	0.05622489959839357	0.8484848484848485	0.13026607538802662
YBL029W	0	0/0	-229.64802765846252	-44635.145032048225	132	0.05622489959839357	0.8484848484848485	0.13026607538802662
YDR076W	-1	-/-	-229.70582485198975	-28638.77142906189	33	0.056112224448897796	0.8484848484848485	0.13054323725055433
YLL051C	0	0/-	-229.7146419286728	-49117.2445396781	132	0.056112224448897796	0.8484848484848485	0.13054323725055433
YBR293W	-1	-/-	-229.72093534469604	-31055.39188528061	33	0.056	0.8484848484848485	0.13082039911308205
YLR297W	0	0/0	-229.72716999053955	-44229.73576003313	132	0.056	0.8484848484848485	0.13082039911308205
YOR298W	-1	-/-	-229.7305850982666	-26589.130756616592	33	0.05588822355289421	0.8484848484848485	0.13109756097560976
YIL121W	-1	-/-	-229.74971199035645	-26859.336354255676	33	0.055776892430278883	0.8484848484848485	0.13137472283813748
YOL130W	-1	-/-	-229.75681686401367	-32026.458589553833	33	0.055666003976143144	0.8484848484848485	0.1316518847006652
YOL091W	-1	-/-	-229.76680850982666	-26420.167852401733	33	0.05555555555555555	0.8484848484848485	0.1319290465631929
YMR094W	0	0/-	-229.78441274166107	-43950.93792414665	132	0.05555555555555555	0.8484848484848485	0.1319290465631929
YNL208W	0	0/0	-229.78892254829407	-43507.14710581303	132	0.05555555555555555	0.8484848484848485	0.1319290465631929
YMR009W	0	0/0	-229.80349361896515	-46978.727799355984	132	0.05555555555555555	0.8484848484848485	0.1319290465631929
YAL048C	0	0/-	-229.84008181095123	-47316.95536226034	132	0.05555555555555555	0.8484848484848485	0.1319290465631929
YDR384C	-1	-/-	-229.8525309562683	-27264.512912988663	33	0.055445544554455446	0.8484848484848485	0.13220620842572062
YPR098C	0	0/0	-229.86097407341003	-43776.54643058777	132	0.055445544554455446	0.8484848484848485	0.13220620842572062
YLR437C	0	0/0	-229.86697834730148	-48495.27290290594	132	0.055445544554455446	0.8484848484848485	0.13220620842572062
YCR098C	-1	-/-	-229.88385486602783	-28048.7763171196	33	0.05533596837944664	0.8484848484848485	0.13248337028824833
YJR129C	0	0/-	-229.89694023132324	-44090.858717024326	132	0.05533596837944664	0.8484848484848485	0.13248337028824833
YJL060W	-1	-/-	-229.89992570877075	-30330.683408260345	33	0.055226824457593686	0.8484848484848485	0.13276053215077604
YOR230W	-1	-/-	-229.90828847885132	-30721.303113937378	33	0.05511811023622047	0.8484848484848485	0.13303769401330376
YKL208W	-1	-/-	-229.94218969345093	-29408.92827987671	33	0.0550098231827112	0.8484848484848485	0.13331485587583147
YOL158C	-1	-/-	-229.96603679656982	-30540.206032037735	33	0.054901960784313725	0.8484848484848485	0.13359201773835921
YMR020W	0	0/-	-229.99953716993332	-48303.980418652296	132	0.054901960784313725	0.8484848484848485	0.13359201773835921
YDR443C	-1	-/-	-230.01235151290894	-29669.14419412613	33	0.0547945205479452	0.8484848484848485	0.13386917960088693
YLR080W	-1	-/-	-230.02438163757324	-29613.855970144272	33	0.0546875	0.8484848484848485	0.13414634146341464
YLR001C	0	0/0	-230.0264766216278	-43635.59984445572	132	0.0546875	0.8484848484848485	0.13414634146341464
YCL067C	-1	-/-	-230.03045225143433	-30894.723603963852	33	0.05458089668615984	0.8484848484848485	0.13442350332594236
YER066W	0	0/-	-230.03208470344543	-43767.66095995903	132	0.05458089668615984	0.8484848484848485	0.13442350332594236
YKL096W	0	0/-	-230.09376847743988	-41865.38702851534	132	0.05458089668615984	0.8484848484848485	0.13442350332594236
YBR066C	-1	-/-	-230.0967025756836	-25211.563648223877	33	0.054474708171206226	0.8484848484848485	0.13470066518847007
YBL042C	-1	-/-	-230.12466096878052	-29812.72264814377	33	0.05436893203883495	0.8484848484848485	0.13497782705099778
YJL171C	0	0/0	-230.1288627386093	-44003.13143837452	132	0.05436893203883495	0.8484848484848485	0.13497782705099778
YPR091C	0	0/-	-230.15165263414383	-43138.698243141174	132	0.05436893203883495	0.8484848484848485	0.13497782705099778
YBR244W	-1	-/-	-230.1532130241394	-29843.25084257126	33	0.05426356589147287	0.8484848484848485	0.1352549889135255
YLR098C	-1	-/-	-230.15656042099	-28580.868150234222	33	0.05415860735009671	0.8484848484848485	0.1355321507760532
YDL118W	-1	-/0	-230.20127534866333	-26931.42710161209	33	0.05405405405405406	0.8484848484848485	0.13580931263858093
YPL189W	0	0/+	-230.2072315812111	-42721.87452840805	132	0.05405405405405406	0.8484848484848485	0.13580931263858093
YKL053C-A	-1	-/-	-230.2205204963684	-29658.32592701912	33	0.05394990366088632	0.8484848484848485	0.13608647450110864
YPL003W	0	0/-	-230.23761415481567	-49051.10305458307	132	0.05394990366088632	0.8484848484848485	0.13608647450110864
YDR242W	0	0/0	-230.24151349067688	-46411.178613334894	132	0.05394990366088632	0.8484848484848485	0.13608647450110864
YLR371W	-1	-/-	-230.24347305297852	-30980.602964401245	33	0.05384615384615385	0.8484848484848485	0.13636363636363635
YDR160W	-1	-/-	-230.25440645217896	-30689.53790998459	33	0.053742802303262956	0.8484848484848485	0.13664079822616407
YMR086W	0	0/0	-230.26036965847015	-43949.11059516668	132	0.053742802303262956	0.8484848484848485	0.13664079822616407
YJR154W	0	0/0	-230.26739919185638	-43524.73199182749	132	0.053742802303262956	0.8484848484848485	0.13664079822616407
YNR001C	-1	-/-	-230.31483030319214	-31568.692560195923	33	0.05363984674329502	0.8484848484848485	0.1369179600886918
YIR034C	0	0/0	-230.3242391347885	-45396.11117145419	132	0.05363984674329502	0.8484848484848485	0.1369179600886918
YCL039W	-1	-/-	-230.35079050064087	-30054.69727253914	33	0.05353728489483748	0.8484848484848485	0.13719512195121952
YIR018W	-1	-/-	-230.35632181167603	-29254.441453695297	33	0.05343511450381679	0.8484848484848485	0.13747228381374724
YDL206W	0	0/-	-230.38080859184265	-45018.763407588005	132	0.05343511450381679	0.8484848484848485	0.13747228381374724
YHR024C	-1	-/-	-230.40554285049438	-31692.06860756874	33	0.05333333333333334	0.8484848484848485	0.13774944567627495
YLR087C	0	0/-	-230.44528591632843	-48097.31947672367	132	0.05333333333333334	0.8484848484848485	0.13774944567627495
YKL070W	-1	-/0	-230.47241497039795	-26239.436908721924	33	0.053231939163498096	0.8484848484848485	0.13802660753880266
YOR386W	-1	-/-	-230.49197149276733	-29508.584130048752	33	0.05313092979127135	0.8484848484848485	0.13830376940133038
YCL047C	0	0/-	-230.51192390918732	-44905.37248027325	132	0.05313092979127135	0.8484848484848485	0.13830376940133038
YFL026W	-1	-/-	-230.52619552612305	-27337.60587620735	33	0.05303030303030303	0.8484848484848485	0.1385809312638581
YOL126C	-1	-/-	-230.56746101379395	-29117.969331502914	33	0.052930056710775046	0.8484848484848485	0.1388580931263858
YLR133W	-1	-/-	-230.6220898628235	-28753.4135658741	33	0.052830188679245285	0.8484848484848485	0.13913525498891352
YGR250C	0	0/-	-230.62477219104767	-44368.2000489831	132	0.052830188679245285	0.8484848484848485	0.13913525498891352
YHR038W	-1	-/-	-230.633891582489	-30903.62012577057	33	0.05273069679849341	0.8484848484848485	0.13941241685144123
YLL040C	-1	-/-	-230.66218090057373	-28814.58738565445	33	0.05263157894736842	0.8484848484848485	0.13968957871396895
YHR051W	0	0/-	-230.66407597064972	-47546.373680114746	132	0.05263157894736842	0.8484848484848485	0.13968957871396895
YPR030W	-1	-/-	-230.67161893844604	-28535.081838846207	33	0.0525328330206379	0.8484848484848485	0.13996674057649666
YAL023C	-1	-/-	-230.68546104431152	-29996.65095281601	33	0.052434456928838954	0.8484848484848485	0.1402439024390244
YJL132W	0	0/-	-230.70211827754974	-43710.548341453075	132	0.052434456928838954	0.8484848484848485	0.1402439024390244
YIL167W	-1	-/0	-230.7218885421753	-27895.596150636673	33	0.052336448598130844	0.8484848484848485	0.14052106430155212
YDL183C	0	0/-	-230.7331027984619	-43948.234767735004	132	0.052336448598130844	0.8484848484848485	0.14052106430155212
YFR049W	0	0/-	-230.76335155963898	-49349.35410010815	132	0.052336448598130844	0.8484848484848485	0.14052106430155212
YKR050W	-1	-/-	-230.76433730125427	-29516.988686323166	33	0.05223880597014925	0.8484848484848485	0.14079822616407983
YOL159C	0	0/0	-230.78123235702515	-43733.07264304161	132	0.05223880597014925	0.8484848484848485	0.14079822616407983
YDL218W	0	0/0	-230.80759716033936	-43866.184326052666	132	0.05223880597014925	0.8484848484848485	0.14079822616407983
YFR012W	0	0/0	-230.81754767894745	-44280.04751008749	132	0.05223880597014925	0.8484848484848485	0.14079822616407983
YLR109W	-1	-/-	-230.82277011871338	-29095.72182750702	33	0.0521415270018622	0.8484848484848485	0.14107538802660755
YDR125C	0	0/-	-230.85099911689758	-44956.48658555746	132	0.0521415270018622	0.8484848484848485	0.14107538802660755
YIL122W	-1	-/-	-230.87388801574707	-30542.641430854797	33	0.05204460966542751	0.8484848484848485	0.14135254988913526
YAL040C	-1	-/-	-230.90623235702515	-27599.17470407486	33	0.05194805194805195	0.8484848484848485	0.14162971175166297
YHR044C	0	0/0	-230.9240918159485	-47860.53089374304	132	0.05194805194805195	0.8484848484848485	0.14162971175166297
YPL021W	-1	-/-	-230.93183088302612	-27469.281759262085	33	0.05185185185185185	0.8484848484848485	0.1419068736141907
YNL336W	0	0/-	-230.94107854366302	-46370.89176487923	132	0.05185185185185185	0.8484848484848485	0.1419068736141907
YJL034W	-1	-/-	-230.94570112228394	-28853.78378677368	33	0.051756007393715345	0.8484848484848485	0.1421840354767184
YNR004W	0	0/-	-230.9480755329132	-42973.09842759371	132	0.051756007393715345	0.8484848484848485	0.1421840354767184
YOL065C	-1	-/-	-230.99383306503296	-32743.432409524918	33	0.05166051660516605	0.8484848484848485	0.14246119733924612
YJR029W	-1	-/-	-231.02303171157837	-27121.25926709175	33	0.05156537753222836	0.8484848484848485	0.14273835920177383
YOR383C	0	0/-	-231.03649377822876	-45917.60632586479	132	0.05156537753222836	0.8484848484848485	0.14273835920177383
YOL073C	0	0/0	-231.0379604101181	-44042.849974155426	132	0.05156537753222836	0.8484848484848485	0.14273835920177383
YGL117W	0	0/0	-231.0425214767456	-42944.91356277466	132	0.05156537753222836	0.8484848484848485	0.14273835920177383
YIR022W	-1	-/-	-231.04671478271484	-32635.448822021484	33	0.051470588235294115	0.8484848484848485	0.14301552106430154
YDR148C	-1	-/-	-231.08604764938354	-31026.367114543915	33	0.05137614678899083	0.8484848484848485	0.14329268292682926
YDR436W	-1	-/-	-231.0942862033844	-34277.57608819008	33	0.05128205128205128	0.8484848484848485	0.14356984478935697
YGR031W	0	0/-	-231.1129320859909	-45465.035730957985	132	0.05128205128205128	0.8484848484848485	0.14356984478935697
YLR054C	0	0/-	-231.1404037475586	-42576.00777643919	132	0.05128205128205128	0.8484848484848485	0.14356984478935697
YOR081C	-1	-/-	-231.14620685577393	-29143.723377227783	33	0.051188299817184646	0.8484848484848485	0.1438470066518847
YGR270W	-1	-/-	-231.15073442459106	-31600.35351085663	33	0.051094890510948905	0.8484848484848485	0.14412416851441243
YIL165C	0	0/-	-231.15809643268585	-44315.526326954365	132	0.051094890510948905	0.8484848484848485	0.14412416851441243
YER187W	0	0/0	-231.15998315811157	-43316.421927034855	132	0.051094890510948905	0.8484848484848485	0.14412416851441243
YJR048W	0	0/-	-231.22644084692	-44591.472057402134	132	0.051094890510948905	0.8484848484848485	0.14412416851441243
YCR105W	0	0/0	-231.2582641839981	-44670.838198423386	132	0.051094890510948905	0.8484848484848485	0.14412416851441243
YGR021W	0	0/0	-231.28352165222168	-42985.16883546114	132	0.051094890510948905	0.8484848484848485	0.14412416851441243
YOR071C	0	0/-	-231.28902328014374	-45054.41364401579	132	0.051094890510948905	0.8484848484848485	0.14412416851441243
YIL105C	-1	-/-	-231.29956531524658	-31868.379462242126	33	0.051001821493624776	0.8484848484848485	0.14440133037694014
YIR043C	0	0/0	-231.33156287670135	-43531.295906603336	132	0.051001821493624776	0.8484848484848485	0.14440133037694014
YDR115W	-1	-/-	-231.3369517326355	-26838.641077518463	33	0.05090909090909091	0.8484848484848485	0.14467849223946785
YAR068W	0	0/0	-231.35330045223236	-44229.63836747408	132	0.05090909090909091	0.8484848484848485	0.14467849223946785
YNL223W	-1	-/-	-231.38367748260498	-30328.162004470825	33	0.050816696914700546	0.8484848484848485	0.14495565410199557
YFR007W	0	0/0	-231.3952558040619	-46931.96542322636	132	0.050816696914700546	0.8484848484848485	0.14495565410199557
YCL044C	-1	-/-	-231.40581703186035	-30282.60262775421	33	0.050724637681159424	0.8484848484848485	0.14523281596452328
YBL097W	-1	-/-	-231.4264039993286	-27104.453533172607	33	0.05063291139240506	0.8484848484848485	0.145509977827051
YDL234C	0	0/-	-231.44868779182434	-50840.417941987514	132	0.05063291139240506	0.8484848484848485	0.145509977827051
YOR208W	-1	-/-	-231.45103454589844	-29160.3722949028	33	0.05054151624548736	0.8484848484848485	0.1457871396895787
YML048W	-1	-/-	-231.46501064300537	-33018.343707084656	33	0.05045045045045045	0.8484848484848485	0.14606430155210642
YFR035C	0	0/0	-231.4835615158081	-45545.08120071888	132	0.05045045045045045	0.8484848484848485	0.14606430155210642
YPR156C	0	0/-	-231.48710852861404	-47501.640507400036	132	0.05045045045045045	0.8484848484848485	0.14606430155210642
YNR070W	0	0/-	-231.49760174751282	-44905.367397248745	132	0.05045045045045045	0.8484848484848485	0.14606430155210642
YPL089C	-1	-/-	-231.49990272521973	-29174.305769205093	33	0.050359712230215826	0.8484848484848485	0.14634146341463414
YGR044C	-1	-/-	-231.50687217712402	-28388.936598300934	33	0.05026929982046679	0.8484848484848485	0.14661862527716185
YML127W	-1	-/-	-231.5564866065979	-31489.71354985237	33	0.05017921146953405	0.8484848484848485	0.14689578713968957
YGL178W	-1	-/-	-231.56259870529175	-30714.582753658295	33	0.05008944543828265	0.8484848484848485	0.1471729490022173
YGR283C	0	0/0	-231.56560516357422	-45228.399525642395	132	0.05008944543828265	0.8484848484848485	0.1471729490022173
YHR174W	-1	-/-	-231.56629610061646	-27948.557388544083	33	0.05	0.8484848484848485	0.14745011086474502
YCL030C	0	0/0	-231.57169860601425	-46719.77411364764	132	0.05	0.8484848484848485	0.14745011086474502
YGL056C	0	0/-	-231.60082340240479	-47165.89563435316	132	0.05	0.8484848484848485	0.14745011086474502
YPL184C	0	0/-	-231.6098107099533	-44181.689818263054	132	0.05	0.8484848484848485	0.14745011086474502
YCL035C	-1	-/-	-231.61972856521606	-32821.153587818146	33	0.049910873440285206	0.8484848484848485	0.14772727272727273
YOL011W	-1	-/-	-231.62392568588257	-29711.659283638	33	0.0498220640569395	0.8484848484848485	0.14800443458980045
YNL134C	0	0/-	-231.62822139263153	-43904.3530677557	132	0.0498220640569395	0.8484848484848485	0.14800443458980045
YOR037W	-1	-/-	-231.6327347755432	-34670.38645362854	33	0.0497335701598579	0.8484848484848485	0.14828159645232816
YKR045C	0	0/0	-231.67274057865143	-43317.22393107414	132	0.0497335701598579	0.8484848484848485	0.14828159645232816
YMR162C	-1	-/-	-231.67700958251953	-29671.11962747574	33	0.04964539007092199	0.8484848484848485	0.14855875831485588
YDR338C	0	0/-	-231.6810313463211	-44132.954439759254	132	0.04964539007092199	0.8484848484848485	0.14855875831485588
YDR476C	0	0/0	-231.6851360797882	-44115.87145245075	132	0.04964539007092199	0.8484848484848485	0.14855875831485588
YKL067W	0	0/-	-231.7811244726181	-47597.357216238976	132	0.04964539007092199	0.8484848484848485	0.14855875831485588
YMR160W	0	0/0	-231.78242659568787	-43446.44251835346	132	0.04964539007092199	0.8484848484848485	0.14855875831485588
YJL153C	0	0/-	-231.80545592308044	-47205.19461643696	132	0.04964539007092199	0.8484848484848485	0.14855875831485588
YCR007C	0	0/0	-231.84096813201904	-44499.04845559597	132	0.04964539007092199	0.8484848484848485	0.14855875831485588
YPR154W	-1	-/-	-231.9754295349121	-30653.60797739029	33	0.049557522123893805	0.8484848484848485	0.1488359201773836
YGL197W	0	0/-	-231.9868813753128	-47994.271015167236	132	0.049557522123893805	0.8484848484848485	0.1488359201773836
YOR382W	0	0/-	-232.0013552904129	-43539.24448047578	132	0.049557522123893805	0.8484848484848485	0.1488359201773836
YGL138C	0	0/0	-232.0293538570404	-45177.93327784538	132	0.049557522123893805	0.8484848484848485	0.1488359201773836
YNL234W	0	0/-	-232.03527879714966	-44565.9391451478	132	0.049557522123893805	0.8484848484848485	0.1488359201773836
YFL051C	0	0/0	-232.06025612354279	-44705.27928543091	132	0.049557522123893805	0.8484848484848485	0.1488359201773836
YER153C	0	0/-	-232.07544189691544	-46000.90065771341	132	0.049557522123893805	0.8484848484848485	0.1488359201773836
YGR194C	0	0/0	-232.07557773590088	-49814.68242383003	132	0.049557522123893805	0.8484848484848485	0.1488359201773836
YFR045W	0	0/-	-232.08397090435028	-44234.41392505169	132	0.049557522123893805	0.8484848484848485	0.1488359201773836
YIR027C	0	0/-	-232.09547036886215	-42912.01317232847	132	0.049557522123893805	0.8484848484848485	0.1488359201773836
YDR018C	-1	-/-	-232.10212421417236	-25914.10555124283	33	0.04946996466431095	0.8484848484848485	0.1491130820399113
YKR017C	0	0/-	-232.10328376293182	-44291.52696633339	132	0.04946996466431095	0.8484848484848485	0.1491130820399113
YOL131W	0	0/0	-232.1107383966446	-43476.05838948488	132	0.04946996466431095	0.8484848484848485	0.1491130820399113
YOL048C	0	0/-	-232.11167967319489	-44237.055182397366	132	0.04946996466431095	0.8484848484848485	0.1491130820399113
YIL088C	0	0/-	-232.11525332927704	-49810.46350502968	132	0.04946996466431095	0.8484848484848485	0.1491130820399113
YMR066W	0	0/-	-232.1207103729248	-46674.31483203173	132	0.04946996466431095	0.8484848484848485	0.1491130820399113
YBR146W	0	0/-	-232.1558916568756	-47870.83138298988	132	0.04946996466431095	0.8484848484848485	0.1491130820399113
YPL109C	0	0/0	-232.15680956840515	-43269.43620419502	132	0.04946996466431095	0.8484848484848485	0.1491130820399113
YGL263W	0	0/-	-232.16856545209885	-43988.95755583048	132	0.04946996466431095	0.8484848484848485	0.1491130820399113
YJL107C	0	0/-	-232.1719218492508	-44034.43879598379	132	0.04946996466431095	0.8484848484848485	0.1491130820399113
YDL233W	0	0/-	-232.1748025417328	-43563.81709563732	132	0.04946996466431095	0.8484848484848485	0.1491130820399113
YHR179W	0	0/0	-232.1958206295967	-47224.146420001984	132	0.04946996466431095	0.8484848484848485	0.1491130820399113
YHR009C	0	0/-	-232.19878435134888	-42970.483141720295	132	0.04946996466431095	0.8484848484848485	0.1491130820399113
YPL150W	0	0/-	-232.20051097869873	-44257.93847131729	132	0.04946996466431095	0.8484848484848485	0.1491130820399113
YOR245C	-1	-/-	-232.21579885482788	-31137.6162211895	33	0.04938271604938271	0.8484848484848485	0.14939024390243902
YDR503C	-1	-/-	-232.22311735153198	-30722.224586486816	33	0.04929577464788732	0.8484848484848485	0.14966740576496673
YFL056C	-1	-/0	-232.23389339447021	-27633.296080589294	33	0.0492091388400703	0.8484848484848485	0.14994456762749445
YLR224W	-1	-/-	-232.23428010940552	-26791.263850688934	33	0.04912280701754386	0.8484848484848485	0.15022172949002216
YMR102C	0	0/-	-232.27908754348755	-43928.5182697773	132	0.04912280701754386	0.8484848484848485	0.15022172949002216
YOR387C	0	0/0	-232.30003416538239	-44979.58787083626	132	0.04912280701754386	0.8484848484848485	0.15022172949002216
YGR053C	0	0/-	-232.30198347568512	-43274.05160290003	132	0.04912280701754386	0.8484848484848485	0.15022172949002216
YLR271W	0	0/0	-232.30978322029114	-43651.66783386469	132	0.04912280701754386	0.8484848484848485	0.15022172949002216
YAL032C	-1	-/-	-232.34899973869324	-29755.074822187424	33	0.04903677758318739	0.8484848484848485	0.1504988913525499
YAL038W	-1	-/-	-232.36217594146729	-27864.752717494965	33	0.04895104895104895	0.8484848484848485	0.15077605321507762
YJL059W	-1	-/-	-232.3687400817871	-29127.567076444626	33	0.04886561954624782	0.8484848484848485	0.15105321507760533
YIL143C	-1	-/-	-232.43572449684143	-32569.071523666382	33	0.04878048780487805	0.8484848484848485	0.15133037694013304
YCR011C	0	0/-	-232.43617188930511	-48360.113487005234	132	0.04878048780487805	0.8484848484848485	0.15133037694013304
YOR338W	-1	-/-	-232.46771574020386	-27862.238850593567	33	0.04869565217391304	0.8484848484848485	0.15160753880266076
YJL016W	0	0/0	-232.471515417099	-47275.345610022545	132	0.04869565217391304	0.8484848484848485	0.15160753880266076
YKL168C	0	0/-	-232.4728661775589	-50255.22495019436	132	0.04869565217391304	0.8484848484848485	0.15160753880266076
YGR142W	-1	-/-	-232.48360347747803	-28883.757759809494	33	0.04861111111111111	0.8484848484848485	0.15188470066518847
YNL142W	-1	-/-	-232.4875886440277	-29656.33080649376	33	0.04852686308492201	0.8484848484848485	0.15216186252771619
YPR116W	0	0/-	-232.48764896392822	-42991.31344336271	132	0.04852686308492201	0.8484848484848485	0.15216186252771619
YKL051W	-1	-/-	-232.50156021118164	-29479.279078006744	33	0.04844290657439446	0.8484848484848485	0.1524390243902439
YOR202W	0	0/0	-232.51241183280945	-43683.89321297407	132	0.04844290657439446	0.8484848484848485	0.1524390243902439
YPR015C	0	0/-	-232.5163449048996	-43960.890857577324	132	0.04844290657439446	0.8484848484848485	0.1524390243902439
YAR031W	-1	-/0	-232.53509283065796	-29098.26755619049	33	0.04835924006908463	0.8484848484848485	0.1527161862527716
YCL027W	-1	-/-	-232.55104112625122	-28234.393137931824	33	0.04827586206896552	0.8484848484848485	0.15299334811529933
YNL334C	-1	-/-	-232.56034183502197	-26741.828766822815	33	0.04819277108433735	0.8484848484848485	0.15327050997782704
YGL010W	0	0/-	-232.5633898973465	-43850.961601257324	132	0.04819277108433735	0.8484848484848485	0.15327050997782704
YHR138C	-1	-/-	-232.5785689353943	-26911.37500500679	33	0.048109965635738834	0.8484848484848485	0.15354767184035475
YOR193W	-1	-/-	-232.5837106704712	-28700.780281066895	33	0.048027444253859346	0.8484848484848485	0.1538248337028825
YPR065W	-1	-/-	-232.58740186691284	-28675.5885951519	33	0.04794520547945205	0.8484848484848485	0.1541019955654102
YFL040W	0	0/-	-232.62009000778198	-44222.215493917465	132	0.04794520547945205	0.8484848484848485	0.1541019955654102
YJR103W	-1	-/-	-232.62172174453735	-30375.188918828964	33	0.04786324786324787	0.8484848484848485	0.15437915742793792
YGL033W	-1	-/-	-232.62417221069336	-27040.071219682693	33	0.04778156996587031	0.8484848484848485	0.15465631929046564
YER085C	0	0/0	-232.65536069869995	-44125.440427064896	132	0.04778156996587031	0.8484848484848485	0.15465631929046564
YBR090C	0	0/0	-232.6595995426178	-44798.26823925972	132	0.04778156996587031	0.8484848484848485	0.15465631929046564
YAR015W	-1	-/-	-232.67713165283203	-28780.12929201126	33	0.04770017035775128	0.8484848484848485	0.15493348115299335
YBR262C	0	0/-	-232.69586646556854	-49340.733265936375	132	0.04770017035775128	0.8484848484848485	0.15493348115299335
YPL278C	0	0/0	-232.70452737808228	-44820.236322999	132	0.04770017035775128	0.8484848484848485	0.15493348115299335
YPL060W	-1	-/-	-232.70995712280273	-32213.613639593124	33	0.047619047619047616	0.8484848484848485	0.15521064301552107
YDR501W	-1	-/0	-232.71965217590332	-29999.195058822632	33	0.04753820033955857	0.8484848484848485	0.15548780487804878
YJL023C	0	0/-	-232.7226084470749	-51656.19515168667	132	0.04753820033955857	0.8484848484848485	0.15548780487804878
YPL088W	0	0/0	-232.74383449554443	-44653.35476768017	132	0.04753820033955857	0.8484848484848485	0.15548780487804878
YJR113C	0	0/-	-232.75556814670563	-48914.9093683362	132	0.04753820033955857	0.8484848484848485	0.15548780487804878
YAL018C	0	0/-	-232.77056062221527	-43749.8983066082	132	0.04753820033955857	0.8484848484848485	0.15548780487804878
YJL091C	-1	-/-	-232.79505586624146	-32027.04787158966	33	0.04745762711864407	0.8484848484848485	0.1557649667405765
YLL017W	-1	-/-	-232.8003010749817	-27652.626283168793	33	0.047377326565143825	0.8484848484848485	0.1560421286031042
YOR003W	-1	-/0	-232.8146357536316	-26965.247291326523	33	0.0472972972972973	0.8484848484848485	0.15631929046563192
YGR042W	-1	-/-	-232.82769012451172	-27629.74342918396	33	0.047217537942664416	0.8484848484848485	0.15659645232815964
YKR089C	-1	-/-	-232.83678722381592	-31311.255362272263	33	0.04713804713804714	0.8484848484848485	0.15687361419068735
YMR223W	0	0/-	-232.83845555782318	-47767.29749107361	132	0.04713804713804714	0.8484848484848485	0.15687361419068735
YMR018W	0	0/-	-232.84358263015747	-43884.74454188347	132	0.04713804713804714	0.8484848484848485	0.15687361419068735
YML020W	0	0/0	-232.85775470733643	-44331.425461769104	132	0.04713804713804714	0.8484848484848485	0.15687361419068735
YGL229C	-1	-/-	-232.86401414871216	-28277.00898051262	33	0.047058823529411764	0.8484848484848485	0.1571507760532151
YER047C	0	0/0	-232.87551832199097	-50934.45365279913	132	0.047058823529411764	0.8484848484848485	0.1571507760532151
YOL036W	0	0/0	-232.89116835594177	-44265.65682590008	132	0.047058823529411764	0.8484848484848485	0.1571507760532151
YOR266W	-1	-/-	-232.89818382263184	-29552.31204032898	33	0.04697986577181208	0.8484848484848485	0.1574279379157428
YPL248C	-1	-/-	-232.90264415740967	-27873.812670230865	33	0.04690117252931323	0.8484848484848485	0.15770509977827052
YOR384W	0	0/-	-232.9063921570778	-45984.706088885665	132	0.04690117252931323	0.8484848484848485	0.15770509977827052
YLR205C	-1	-/-	-232.9136176109314	-26494.208491563797	33	0.046822742474916385	0.8484848484848485	0.15798226164079823
YMR317W	0	0/0	-232.930717587471	-43612.954590797424	132	0.046822742474916385	0.8484848484848485	0.15798226164079823
YDR044W	0	0/0	-232.94186234474182	-45645.85460495949	132	0.046822742474916385	0.8484848484848485	0.15798226164079823
YAL056W	-1	-/-	-232.9642252922058	-30404.60206913948	33	0.04674457429048414	0.8484848484848485	0.15825942350332595
YDR371W	0	0/-	-232.99132919311523	-48306.35016411543	132	0.04674457429048414	0.8484848484848485	0.15825942350332595
YOR222W	0	0/-	-233.0095363855362	-46310.23456668854	132	0.04674457429048414	0.8484848484848485	0.15825942350332595
YFR014C	-1	-/-	-233.02128314971924	-33156.76835155487	33	0.04666666666666667	0.8484848484848485	0.15853658536585366
YNL034W	0	0/0	-233.0243192911148	-44644.319771289825	132	0.04666666666666667	0.8484848484848485	0.15853658536585366
YNR047W	-1	-/-	-233.03311729431152	-30223.571111917496	33	0.04658901830282862	0.8484848484848485	0.15881374722838137
YHR058C	-1	-/-	-233.0475206375122	-31475.464950084686	33	0.046511627906976744	0.8484848484848485	0.1590909090909091
YOR303W	0	0/-	-233.052649974823	-46571.515450537205	132	0.046511627906976744	0.8484848484848485	0.1590909090909091
YBL051C	-1	-/-	-233.08830499649048	-26883.49269747734	33	0.04643449419568822	0.8484848484848485	0.1593680709534368
YHR050W	-1	-/-	-233.11119413375854	-31374.07013988495	33	0.046357615894039736	0.8484848484848485	0.15964523281596452
YAR029W	0	0/0	-233.1437737941742	-43820.5141825676	132	0.046357615894039736	0.8484848484848485	0.15964523281596452
YGR070W	-1	-/-	-233.15331745147705	-29721.497128248215	33	0.04628099173553719	0.8484848484848485	0.15992239467849223
YOR227W	0	0/0	-233.20632660388947	-50430.7945868969	132	0.04628099173553719	0.8484848484848485	0.15992239467849223
YDR282C	0	0/-	-233.2066502571106	-44169.66839814186	132	0.04628099173553719	0.8484848484848485	0.15992239467849223
YCR050C	0	0/0	-233.21187329292297	-44421.16535568237	132	0.04628099173553719	0.8484848484848485	0.15992239467849223
YDL119C	0	0/-	-233.22444784641266	-43515.343204021454	132	0.04628099173553719	0.8484848484848485	0.15992239467849223
YIL031W	-1	-/-	-233.22531270980835	-29105.069356679916	33	0.0462046204620462	0.8484848484848485	0.16019955654101994
YPL113C	0	0/0	-233.2329604625702	-42931.93244642019	132	0.0462046204620462	0.8484848484848485	0.16019955654101994
YKL141W	-1	-/-	-233.2344470024109	-29688.910947322845	33	0.04612850082372323	0.8484848484848485	0.16047671840354769
YDR186C	0	0/0	-233.2455152273178	-43530.58527773619	132	0.04612850082372323	0.8484848484848485	0.16047671840354769
YIL119C	-1	-/-	-233.25996828079224	-28559.004311561584	33	0.046052631578947366	0.8484848484848485	0.1607538802660754
YCR089W	-1	-/-	-233.29140996932983	-28619.94368982315	33	0.04597701149425287	0.8484848484848485	0.1610310421286031
YER088C	-1	-/-	-233.30252027511597	-30349.947941303253	33	0.04590163934426229	0.8484848484848485	0.16130820399113083
YJL083W	0	0/-	-233.30940294265747	-46371.728457570076	132	0.04590163934426229	0.8484848484848485	0.16130820399113083
YDR104C	0	0/-	-233.30989062786102	-48934.0147844553	132	0.04590163934426229	0.8484848484848485	0.16130820399113083
YGR157W	-1	-/-	-233.31544303894043	-28645.5739941597	33	0.04582651391162029	0.8484848484848485	0.16158536585365854
YBR286W	-1	-/0	-233.3537950515747	-32619.135889530182	33	0.0457516339869281	0.8484848484848485	0.16186252771618626
YPL192C	-1	-/-	-233.370512008667	-29589.255515813828	33	0.04567699836867863	0.8484848484848485	0.16213968957871397
YJL070C	0	0/0	-233.37252867221832	-43423.04236084223	132	0.04567699836867863	0.8484848484848485	0.16213968957871397
YNL036W	-1	-/-	-233.37507581710815	-29517.048431634903	33	0.04560260586319218	0.8484848484848485	0.16241685144124168
YNL077W	0	0/-	-233.37719547748566	-48385.230435192585	132	0.04560260586319218	0.8484848484848485	0.16241685144124168
YPL200W	-1	-/-	-233.37909603118896	-28218.732557296753	33	0.04552845528455285	0.8484848484848485	0.1626940133037694
YGR180C	-1	-/-	-233.40902376174927	-29224.132875919342	33	0.045454545454545456	0.8484848484848485	0.1629711751662971
YHR002W	0	0/-	-233.41179895401	-46083.9866386652	132	0.045454545454545456	0.8484848484848485	0.1629711751662971
YCR024C	0	0/-	-233.41915583610535	-46305.009555220604	132	0.045454545454545456	0.8484848484848485	0.1629711751662971
YLL063C	0	0/-	-233.43938797712326	-47126.52037298679	132	0.045454545454545456	0.8484848484848485	0.1629711751662971
YJR100C	0	0/-	-233.44432938098907	-43092.367704093456	132	0.045454545454545456	0.8484848484848485	0.1629711751662971
YNL024C	0	0/-	-233.4496569633484	-43675.711084127426	132	0.045454545454545456	0.8484848484848485	0.1629711751662971
YDR391C	0	0/0	-233.47647559642792	-44278.3423525095	132	0.045454545454545456	0.8484848484848485	0.1629711751662971
YJR019C	-1	-/-	-233.4765887260437	-28746.867096185684	33	0.04538087520259319	0.8484848484848485	0.16324833702882482
YGR177C	-1	-/-	-233.4860610961914	-26851.595098495483	33	0.045307443365695796	0.8484848484848485	0.16352549889135254
YOL067C	-1	-/-	-233.50967836380005	-27959.89075756073	33	0.045234248788368334	0.8484848484848485	0.16380266075388025
YDR114C	0	0/0	-233.5514544248581	-45112.85371494293	132	0.045234248788368334	0.8484848484848485	0.16380266075388025
YMR207C	-1	-/-	-233.5518889427185	-30142.196768522263	33	0.04516129032258064	0.8484848484848485	0.164079822616408
YDR232W	0	0/-	-233.55899226665497	-48128.256026148796	132	0.04516129032258064	0.8484848484848485	0.164079822616408
YLR137W	0	0/-	-233.56586170196533	-44879.69422864914	132	0.04516129032258064	0.8484848484848485	0.164079822616408
YDR011W	-1	-/-	-233.5781283378601	-31558.287307739258	33	0.04508856682769726	0.8484848484848485	0.1643569844789357
YLR290C	0	0/0	-233.59562921524048	-42591.57126557827	132	0.04508856682769726	0.8484848484848485	0.1643569844789357
YPR127W	0	0/-	-233.5990265607834	-44231.87393307686	132	0.04508856682769726	0.8484848484848485	0.1643569844789357
YNL230C	-1	-/-	-233.61213970184326	-29435.303294181824	33	0.04501607717041801	0.8484848484848485	0.16463414634146342
YMR135C	-1	-/-	-233.62410068511963	-33503.79365158081	33	0.0449438202247191	0.8484848484848485	0.16491130820399114
YGL162W	-1	-/-	-233.66393423080444	-28112.845405817032	33	0.04487179487179487	0.8484848484848485	0.16518847006651885
YDL054C	0	0/-	-233.67744731903076	-49273.45579755306	132	0.04487179487179487	0.8484848484848485	0.16518847006651885
YHR106W	-1	-/-	-233.68200826644897	-30629.124774456024	33	0.0448	0.8484848484848485	0.16546563192904656
YHR195W	0	0/0	-233.69262862205505	-49127.59402877092	132	0.0448	0.8484848484848485	0.16546563192904656
YGR255C	0	0/0	-233.6992268562317	-48338.257660508156	132	0.0448	0.8484848484848485	0.16546563192904656
YPL067C	0	0/0	-233.7185091972351	-43588.40473532677	132	0.0448	0.8484848484848485	0.16546563192904656
YDR432W	-1	-/-	-233.7530083656311	-28843.74323129654	33	0.04472843450479233	0.8484848484848485	0.16574279379157428
YDR264C	-1	-/-	-233.77857875823975	-32506.72350025177	33	0.044657097288676235	0.8484848484848485	0.166019955654102
YGR296W	-1	-/-	-233.7825059890747	-28669.203136205673	33	0.044585987261146494	0.8484848484848485	0.1662971175166297
YIL135C	-1	-/-	-233.79589748382568	-29944.946184396744	33	0.04451510333863275	0.8484848484848485	0.16657427937915742
YGR149W	0	0/-	-233.7988736629486	-43791.94861984253	132	0.04451510333863275	0.8484848484848485	0.16657427937915742
YJL166W	-1	-/-	-233.81606674194336	-29274.913475751877	33	0.044444444444444446	0.8484848484848485	0.16685144124168513
YNR066C	0	0/-	-233.81618237495422	-43821.93307286501	132	0.044444444444444446	0.8484848484848485	0.16685144124168513
YMR046C	-1	-/-	-233.81898069381714	-27190.163974285126	33	0.044374009508716325	0.8484848484848485	0.16712860310421285
YJR025C	-1	-/-	-233.83522391319275	-28081.207226991653	33	0.04430379746835443	0.8484848484848485	0.1674057649667406
YDR005C	-1	-/-	-233.87379026412964	-31329.47260117531	33	0.044233807266982623	0.8484848484848485	0.1676829268292683
YMR019W	0	0/-	-233.88618117570877	-51268.659172952175	132	0.044233807266982623	0.8484848484848485	0.1676829268292683
YPL257W	0	0/0	-233.91464018821716	-44052.34188914299	132	0.044233807266982623	0.8484848484848485	0.1676829268292683
YCR023C	0	0/-	-233.9234802722931	-43883.725670814514	132	0.044233807266982623	0.8484848484848485	0.1676829268292683
YNL011C	0	0/0	-233.9278542995453	-43997.477889597416	132	0.044233807266982623	0.8484848484848485	0.1676829268292683
YDR313C	0	0/-	-233.9396449327469	-47835.56609636545	132	0.044233807266982623	0.8484848484848485	0.1676829268292683
YMR170C	0	0/-	-233.96089112758636	-47781.366286695	132	0.044233807266982623	0.8484848484848485	0.1676829268292683
YOR128C	0	0/-	-233.97305065393448	-48264.43346309662	132	0.044233807266982623	0.8484848484848485	0.1676829268292683
YER052C	-1	-/0	-233.97548723220825	-30024.153705596924	33	0.04416403785488959	0.8484848484848485	0.16796008869179602
YOL009C	-1	-/-	-234.03511571884155	-31226.73969888687	33	0.04409448818897638	0.8484848484848485	0.16823725055432373
YLR466W	-1	-/-	-234.05114889144897	-27984.74071407318	33	0.0440251572327044	0.8484848484848485	0.16851441241685144
YGR096W	0	0/-	-234.06185936927795	-48119.631430625916	132	0.0440251572327044	0.8484848484848485	0.16851441241685144
YCR046C	0	0/-	-234.12377285957336	-48505.77687180042	132	0.0440251572327044	0.8484848484848485	0.16851441241685144
YNL100W	0	0/-	-234.13346803188324	-43484.913276195526	132	0.0440251572327044	0.8484848484848485	0.16851441241685144
YCR030C	0	0/-	-234.1588968038559	-52768.60840052366	132	0.0440251572327044	0.8484848484848485	0.16851441241685144
YOL023W	-1	-/-	-234.1606321334839	-28991.017229557037	33	0.04395604395604396	0.8484848484848485	0.16879157427937916
YFL042C	0	0/-	-234.16680788993835	-50865.774756491184	132	0.04395604395604396	0.8484848484848485	0.16879157427937916
YBR280C	-1	-/-	-234.17468786239624	-32901.78669667244	33	0.0438871473354232	0.8484848484848485	0.16906873614190687
YDR004W	-1	-/-	-234.18182039260864	-32423.07450389862	33	0.04381846635367762	0.8484848484848485	0.1693458980044346
YDR204W	0	0/0	-234.1839326620102	-48279.238583266735	132	0.04381846635367762	0.8484848484848485	0.1693458980044346
YDL008W	-1	-/-	-234.23051691055298	-30586.07740497589	33	0.04375	0.8484848484848485	0.1696230598669623
YLR273C	0	0/0	-234.2403782606125	-47550.77706891298	132	0.04375	0.8484848484848485	0.1696230598669623
YHR143W	-1	-/-	-234.26000452041626	-28097.420377969742	33	0.0436817472698908	0.8484848484848485	0.16990022172949001
YKL103C	0	0/-	-234.27591079473495	-48512.9401589632	132	0.0436817472698908	0.8484848484848485	0.16990022172949001
YDL033C	-1	-/-	-234.30921745300293	-29871.955916404724	33	0.04361370716510903	0.8484848484848485	0.17017738359201773
YLR211C	0	0/0	-234.3320392370224	-43175.803832530975	132	0.04361370716510903	0.8484848484848485	0.17017738359201773
YIR003W	0	0/-	-234.33558690547943	-44933.847550451756	132	0.04361370716510903	0.8484848484848485	0.17017738359201773
YPR096C	0	0/0	-234.34574329853058	-44070.19965648651	132	0.04361370716510903	0.8484848484848485	0.17017738359201773
YGR102C	0	0/-	-234.3602637052536	-44992.441078066826	132	0.04361370716510903	0.8484848484848485	0.17017738359201773
YDR446W	-1	-/-	-234.39495515823364	-26089.61635160446	33	0.04354587869362364	0.8484848484848485	0.17045454545454544
YNL240C	0	0/0	-234.39531862735748	-47460.983149945736	132	0.04354587869362364	0.8484848484848485	0.17045454545454544
YOL071W	-1	-/-	-234.39934635162354	-30571.28012561798	33	0.043478260869565216	0.8484848484848485	0.17073170731707318
YBR028C	0	0/-	-234.39976406097412	-43719.97723901272	132	0.043478260869565216	0.8484848484848485	0.17073170731707318
YPR153W	0	0/-	-234.4298688173294	-43874.763929486275	132	0.043478260869565216	0.8484848484848485	0.17073170731707318
YFL036W	-1	-/-	-234.4397487640381	-31121.612850904465	33	0.043410852713178294	0.8484848484848485	0.1710088691796009
YBR168W	-1	-/-	-234.46194314956665	-30104.837668418884	33	0.043343653250773995	0.8484848484848485	0.1712860310421286
YPL224C	-1	-/-	-234.4654040336609	-31904.44442820549	33	0.04327666151468315	0.8484848484848485	0.17156319290465633
YML023C	-1	-/-	-234.46928119659424	-30249.271829605103	33	0.043209876543209874	0.8484848484848485	0.17184035476718404
YKR052C	-1	-/-	-234.48703336715698	-31742.397288560867	33	0.04314329738058552	0.8484848484848485	0.17211751662971175
YLR134W	-1	-/-	-234.50597715377808	-29606.392770528793	33	0.043076923076923075	0.8484848484848485	0.17239467849223947
YLR058C	0	0/-	-234.53524434566498	-44495.407548069954	132	0.043076923076923075	0.8484848484848485	0.17239467849223947
YPR021C	-1	-/-	-234.54416465759277	-30083.574894428253	33	0.043010752688172046	0.8484848484848485	0.17267184035476718
YLR180W	0	0/-	-234.5529043674469	-44007.10426545143	132	0.043010752688172046	0.8484848484848485	0.17267184035476718
YJL149W	0	0/-	-234.55973839759827	-43847.97317016125	132	0.043010752688172046	0.8484848484848485	0.17267184035476718
YOR297C	-1	-/-	-234.64493656158447	-27386.94876241684	33	0.04294478527607362	0.8484848484848485	0.1729490022172949
YOL136C	0	0/-	-234.64663970470428	-48648.828422665596	132	0.04294478527607362	0.8484848484848485	0.1729490022172949
YGL262W	0	0/0	-234.65295612812042	-44590.33374726772	132	0.04294478527607362	0.8484848484848485	0.1729490022172949
YLR413W	0	0/-	-234.6750783920288	-43483.48376816511	132	0.04294478527607362	0.8484848484848485	0.1729490022172949
YJL005W	-1	-/-	-234.68235683441162	-29838.614869117737	33	0.042879019908116385	0.8484848484848485	0.1732261640798226
YGL127C	-1	-/-	-234.70600414276123	-30292.614226579666	33	0.04281345565749235	0.8484848484848485	0.17350332594235032
YGR169C	-1	-/-	-234.71731853485107	-32031.18569469452	33	0.042748091603053436	0.8484848484848485	0.17378048780487804
YPL033C	-1	-/-	-234.72963523864746	-25893.440222501755	33	0.042682926829268296	0.8484848484848485	0.17405764966740578
YKL219W	0	0/-	-234.74204033613205	-47627.35717087984	132	0.042682926829268296	0.8484848484848485	0.17405764966740578
YEL012W	-1	-/-	-234.749267578125	-30756.353211402893	33	0.0426179604261796	0.8484848484848485	0.1743348115299335
YLR242C	-1	-/-	-234.75479364395142	-30454.95653963089	33	0.0425531914893617	0.8484848484848485	0.1746119733924612
YDR369C	-1	-/-	-234.81129837036133	-30305.354022026062	33	0.042488619119878605	0.8484848484848485	0.17488913525498892
YLR436C	0	0/-	-234.83823543787003	-48688.33517551422	132	0.042488619119878605	0.8484848484848485	0.17488913525498892
YOL081W	0	0/-	-234.84092366695404	-47634.00502419472	132	0.042488619119878605	0.8484848484848485	0.17488913525498892
YJL114W	-1	-/-	-234.8595676422119	-28730.636056423187	33	0.04242424242424243	0.8484848484848485	0.17516629711751663
YLR245C	0	0/-	-234.8650358915329	-42664.25479900837	132	0.04242424242424243	0.8484848484848485	0.17516629711751663
YER081W	0	0/0	-234.8683151602745	-46575.096311211586	132	0.04242424242424243	0.8484848484848485	0.17516629711751663
YPR084W	0	0/0	-234.869771361351	-44684.917284846306	132	0.04242424242424243	0.8484848484848485	0.17516629711751663
YDR248C	0	0/-	-234.90746760368347	-44634.62760257721	132	0.04242424242424243	0.8484848484848485	0.17516629711751663
YLR050C	0	0/-	-234.90779447555542	-43367.832235336304	132	0.04242424242424243	0.8484848484848485	0.17516629711751663
YKR031C	-1	-/-	-234.9245104789734	-31717.60233926773	33	0.04236006051437216	0.8484848484848485	0.17544345898004435
YPL264C	0	0/0	-234.94739055633545	-43250.93487936258	132	0.04236006051437216	0.8484848484848485	0.17544345898004435
YPR049C	-1	-/-	-234.95022535324097	-30867.393605470657	33	0.04229607250755287	0.8484848484848485	0.17572062084257206
YIR044C	0	0/0	-234.95487248897552	-43408.90892666578	132	0.04229607250755287	0.8484848484848485	0.17572062084257206
YBR243C	-1	-/-	-234.98010730743408	-30351.557802438736	33	0.042232277526395176	0.8484848484848485	0.17599778270509978
YHR151C	0	0/0	-235.00687980651855	-49519.56631338596	132	0.042232277526395176	0.8484848484848485	0.17599778270509978
YOL135C	-1	-/-	-235.0173478126526	-31924.263257980347	33	0.04216867469879518	0.8484848484848485	0.1762749445676275
YDL138W	-1	-/+	-235.0350604057312	-29700.71359205246	33	0.042105263157894736	0.8484848484848485	0.1765521064301552
YDR066C	0	0/-	-235.0764752626419	-49948.45665735006	132	0.042105263157894736	0.8484848484848485	0.1765521064301552
YGL036W	0	0/0	-235.07710587978363	-42535.10665643215	132	0.042105263157894736	0.8484848484848485	0.1765521064301552
YOR083W	-1	-/-	-235.08094835281372	-28092.00850868225	33	0.042042042042042045	0.8484848484848485	0.17682926829268292
YBL105C	-1	-/-	-235.09210538864136	-32573.9530980587	33	0.041979010494752625	0.8484848484848485	0.17710643015521063
YPL095C	-1	-/-	-235.10246992111206	-27276.44345664978	33	0.041916167664670656	0.8484848484848485	0.17738359201773837
YML117W	0	0/0	-235.1125762462616	-50749.46132481098	132	0.041916167664670656	0.8484848484848485	0.17738359201773837
YMR166C	0	0/-	-235.12258541584015	-44089.06031060219	132	0.041916167664670656	0.8484848484848485	0.17738359201773837
YCR044C	-1	-/-	-235.16618967056274	-33358.97349214554	33	0.04185351270553064	0.8484848484848485	0.1776607538802661
YIL152W	0	0/0	-235.1667524576187	-43559.70067679882	132	0.04185351270553064	0.8484848484848485	0.1776607538802661
YLR424W	-1	-/-	-235.17399311065674	-28999.8721408844	33	0.041791044776119404	0.8484848484848485	0.1779379157427938
YER062C	-1	-/-	-235.1925253868103	-26945.79112958908	33	0.041728763040238454	0.8484848484848485	0.17821507760532151
YIL045W	0	0/0	-235.19917953014374	-47462.077453911304	132	0.041728763040238454	0.8484848484848485	0.17821507760532151
YMR281W	-1	-/-	-235.1999282836914	-31046.98829317093	33	0.041666666666666664	0.8484848484848485	0.17849223946784923
YLR454W	0	0/0	-235.20104432106018	-49346.24033623934	132	0.041666666666666664	0.8484848484848485	0.17849223946784923
YDR244W	-1	-/-	-235.21720123291016	-31707.283299684525	33	0.041604754829123326	0.8484848484848485	0.17876940133037694
YCL018W	0	0/-	-235.2230195403099	-46295.14788079262	132	0.041604754829123326	0.8484848484848485	0.17876940133037694
YKL029C	-1	-/-	-235.23239707946777	-28892.894250154495	33	0.04154302670623145	0.8484848484848485	0.17904656319290466
YCR004C	0	0/0	-235.24036145210266	-50008.78371042013	132	0.04154302670623145	0.8484848484848485	0.17904656319290466
YPL172C	0	0/0	-235.24595445394516	-47335.677007079124	132	0.04154302670623145	0.8484848484848485	0.17904656319290466
YIL083C	0	0/-	-235.27499270439148	-44977.07011830807	132	0.04154302670623145	0.8484848484848485	0.17904656319290466
YBR053C	0	0/-	-235.27776634693146	-44445.42875355482	132	0.04154302670623145	0.8484848484848485	0.17904656319290466
YFL012W	0	0/0	-235.28177738189697	-43000.175696730614	132	0.04154302670623145	0.8484848484848485	0.17904656319290466
YOL051W	-1	-/-	-235.29827737808228	-31044.517317533493	33	0.04148148148148148	0.8484848484848485	0.17932372505543237
YLR254C	-1	-/0	-235.31378984451294	-31728.3846244812	33	0.04142011834319527	0.8484848484848485	0.17960088691796008
YMR296C	-1	-/-	-235.33052825927734	-31191.13710641861	33	0.0413589364844904	0.8484848484848485	0.1798780487804878
YER152C	0	0/0	-235.33128547668457	-43689.63734191656	132	0.0413589364844904	0.8484848484848485	0.1798780487804878
YML030W	0	0/-	-235.3816316127777	-43667.54435694218	132	0.0413589364844904	0.8484848484848485	0.1798780487804878
YCL068C	0	0/0	-235.38587534427643	-44034.86967229843	132	0.0413589364844904	0.8484848484848485	0.1798780487804878
YJL052W	-1	-/-	-235.39289331436157	-28510.77791571617	33	0.04129793510324484	0.8484848484848485	0.1801552106430155
YJR110W	-1	-/-	-235.40336275100708	-30985.544395446777	33	0.041237113402061855	0.8484848484848485	0.18043237250554323
YLR408C	0	0/-	-235.42955100536346	-45000.332793176174	132	0.041237113402061855	0.8484848484848485	0.18043237250554323
YAL064C-A	0	0/0	-235.43660640716553	-44600.09696137905	132	0.041237113402061855	0.8484848484848485	0.18043237250554323
YMR182C	-1	-/-	-235.44609785079956	-28554.486843585968	33	0.041176470588235294	0.8484848484848485	0.18070953436807094
YLR024C	0	0/-	-235.44701254367828	-48952.412644565105	132	0.041176470588235294	0.8484848484848485	0.18070953436807094
YLR286C	-1	-/-	-235.454204082489	-27548.499762773514	33	0.041116005873715125	0.8484848484848485	0.18098669623059868
YGL176C	0	0/0	-235.47169077396393	-43482.709942519665	132	0.041116005873715125	0.8484848484848485	0.18098669623059868
YIR028W	-1	-/-	-235.47984313964844	-28444.29955625534	33	0.04105571847507331	0.8484848484848485	0.1812638580931264
YJR035W	-1	-/-	-235.52493047714233	-30264.3363032341	33	0.040995607613469986	0.8484848484848485	0.1815410199556541
YJL141C	-1	-/-	-235.53656196594238	-31911.102620124817	33	0.04093567251461988	0.8484848484848485	0.18181818181818182
YKR096W	0	0/-	-235.53791165351868	-44060.24133360386	132	0.04093567251461988	0.8484848484848485	0.18181818181818182
YEL035C	0	0/0	-235.5475730895996	-46280.96416848898	132	0.04093567251461988	0.8484848484848485	0.18181818181818182
YHL043W	0	0/-	-235.54919469356537	-43927.173071444035	132	0.04093567251461988	0.8484848484848485	0.18181818181818182
YCR020C	-1	-/-	-235.56976318359375	-28238.178740024567	33	0.040875912408759124	0.8484848484848485	0.18209534368070954
YKR015C	0	0/0	-235.57001626491547	-45062.366485118866	132	0.040875912408759124	0.8484848484848485	0.18209534368070954
YDR525W-A	0	0/-	-235.58245539665222	-47848.22331637144	132	0.040875912408759124	0.8484848484848485	0.18209534368070954
YIR024C	0	0/-	-235.59355133771896	-52090.5642067194	132	0.040875912408759124	0.8484848484848485	0.18209534368070954
YLR120C	0	0/-	-235.60466933250427	-47767.4621450901	132	0.040875912408759124	0.8484848484848485	0.18209534368070954
YMR171C	0	0/-	-235.61639380455017	-51740.666427731514	132	0.040875912408759124	0.8484848484848485	0.18209534368070954
YOR220W	0	0/0	-235.62536525726318	-50742.40130138397	132	0.040875912408759124	0.8484848484848485	0.18209534368070954
YOR097C	0	0/0	-235.63671898841858	-44805.763686060905	132	0.040875912408759124	0.8484848484848485	0.18209534368070954
YJL100W	-1	-/-	-235.6486349105835	-29265.876658439636	33	0.04081632653061224	0.8484848484848485	0.18237250554323725
YMR265C	0	0/-	-235.69018244743347	-44127.82934522629	132	0.04081632653061224	0.8484848484848485	0.18237250554323725
YPR095C	-1	-/-	-235.6963062286377	-32266.092699050903	33	0.040756914119359534	0.8484848484848485	0.18264966740576496
YMR306W	0	0/-	-235.70842337608337	-46504.3879365921	132	0.040756914119359534	0.8484848484848485	0.18264966740576496
YNL190W	0	0/-	-235.71718394756317	-43810.81988835335	132	0.040756914119359534	0.8484848484848485	0.18264966740576496
YOR237W	-1	-/-	-235.72802639007568	-25282.934971809387	33	0.040697674418604654	0.8484848484848485	0.18292682926829268
YNL278W	-1	-/-	-235.73751640319824	-29298.46820306778	33	0.040638606676342524	0.8484848484848485	0.1832039911308204
YKL121W	0	0/0	-235.753236413002	-48796.626165270805	132	0.040638606676342524	0.8484848484848485	0.1832039911308204
YGR008C	-1	-/-	-235.75944232940674	-30732.886372566223	33	0.04057971014492753	0.8484848484848485	0.1834811529933481
YDR109C	0	0/0	-235.8008290529251	-44573.55700588226	132	0.04057971014492753	0.8484848484848485	0.1834811529933481
YMR111C	0	0/-	-235.80221557617188	-44755.262942790985	132	0.04057971014492753	0.8484848484848485	0.1834811529933481
YHR008C	-1	-/-	-235.82209396362305	-28320.918835401535	33	0.04052098408104197	0.8484848484848485	0.18375831485587582
YNR044W	-1	-/-	-235.82689762115479	-28385.50290966034	33	0.04046242774566474	0.8484848484848485	0.18403547671840353
YHR056C	-1	-/-	-235.82708406448364	-29476.677798509598	33	0.04040404040404041	0.8484848484848485	0.18431263858093128
YAR071W	0	0/0	-235.8867171406746	-46076.88667225838	132	0.04040404040404041	0.8484848484848485	0.18431263858093128
YDL248W	0	0/-	-235.90520131587982	-48264.8710668087	132	0.04040404040404041	0.8484848484848485	0.18431263858093128
YJL079C	0	0/-	-235.91250216960907	-47198.03527081013	132	0.04040404040404041	0.8484848484848485	0.18431263858093128
YLR004C	0	0/-	-235.92547237873077	-45855.18125396967	132	0.04040404040404041	0.8484848484848485	0.18431263858093128
YJL225C	0	0/0	-235.96668326854706	-44589.78861093521	132	0.04040404040404041	0.8484848484848485	0.18431263858093128
YNR016C	-1	-/-	-235.97578954696655	-28573.67329144478	33	0.040345821325648415	0.8484848484848485	0.184589800443459
YPL187W	-1	-/-	-235.99905729293823	-26073.053106069565	33	0.04028776978417266	0.8484848484848485	0.1848669623059867
YJR039W	0	0/0	-236.00467789173126	-43733.36994755268	132	0.04028776978417266	0.8484848484848485	0.1848669623059867
YGR075C	-1	-/-	-236.00484466552734	-28659.060047626495	33	0.040229885057471264	0.8484848484848485	0.18514412416851442
YKL105C	0	0/0	-236.00677025318146	-44010.65342372656	132	0.040229885057471264	0.8484848484848485	0.18514412416851442
YPR008W	-1	-/-	-236.01930332183838	-34375.719594955444	33	0.040172166427546625	0.8484848484848485	0.18542128603104213
YBL031W	0	0/-	-236.0346610546112	-49228.10034739971	132	0.040172166427546625	0.8484848484848485	0.18542128603104213
YLR157C	-1	-/-	-236.0408959388733	-27750.64439058304	33	0.04011461318051576	0.8484848484848485	0.18569844789356985
YGL193C	0	0/0	-236.05145931243896	-44491.76866340637	132	0.04011461318051576	0.8484848484848485	0.18569844789356985
YAR023C	0	0/0	-236.05649662017822	-44348.82186061144	132	0.04011461318051576	0.8484848484848485	0.18569844789356985
YGR238C	-1	-/-	-236.05716943740845	-31738.716751098633	33	0.04005722460658083	0.8484848484848485	0.18597560975609756
YMR126C	0	0/0	-236.07581281661987	-49594.135480225086	132	0.04005722460658083	0.8484848484848485	0.18597560975609756
YLR055C	-1	-/-	-236.07712650299072	-29796.02050280571	33	0.04	0.8484848484848485	0.18625277161862527
YIL089W	0	0/0	-236.0996277332306	-44142.751394569874	132	0.04	0.8484848484848485	0.18625277161862527
YBL047C	-1	-/-	-236.11439418792725	-32194.346911907196	33	0.039942938659058486	0.8484848484848485	0.186529933481153
YMR003W	0	0/0	-236.11527609825134	-43494.94497126341	132	0.039942938659058486	0.8484848484848485	0.186529933481153
YPR147C	0	0/-	-236.13038313388824	-44462.45325279236	132	0.039942938659058486	0.8484848484848485	0.186529933481153
YDR085C	-1	-/-	-236.15283727645874	-30033.473348855972	33	0.039886039886039885	0.8484848484848485	0.1868070953436807
YHR102W	-1	-/-	-236.15821170806885	-30626.988445281982	33	0.03982930298719772	0.8484848484848485	0.18708425720620842
YJR121W	-1	-/-	-236.16347074508667	-29585.28244996071	33	0.03977272727272727	0.8484848484848485	0.18736141906873613
YHR213W	0	0/0	-236.1812264919281	-46305.11989963055	132	0.03977272727272727	0.8484848484848485	0.18736141906873613
YMR159C	0	0/-	-236.1906642317772	-46239.115732073784	132	0.03977272727272727	0.8484848484848485	0.18736141906873613
YNR062C	0	0/0	-236.21019983291626	-44550.32229363918	132	0.03977272727272727	0.8484848484848485	0.18736141906873613
YBR085W	-1	-/-	-236.21122550964355	-28058.61629885435	33	0.03971631205673759	0.8484848484848485	0.18763858093126387
YIL074C	0	0/0	-236.22050976753235	-49390.8379932642	132	0.03971631205673759	0.8484848484848485	0.18763858093126387
YKR034W	-1	-/-	-236.23006772994995	-28160.343228816986	33	0.039660056657223795	0.8484848484848485	0.18791574279379158
YDR377W	-1	-/-	-236.26008224487305	-30094.415098905563	33	0.039603960396039604	0.8484848484848485	0.1881929046563193
YMR176W	0	0/-	-236.286215364933	-48664.23341220617	132	0.039603960396039604	0.8484848484848485	0.1881929046563193
YNL052W	0	0/-	-236.30271589756012	-47457.62778276205	132	0.039603960396039604	0.8484848484848485	0.1881929046563193
YHR105W	0	0/0	-236.3190063238144	-45125.93659418821	132	0.039603960396039604	0.8484848484848485	0.1881929046563193
YIL173W	-1	-/-	-236.32587337493896	-27638.191648840904	33	0.03954802259887006	0.8484848484848485	0.188470066518847
YDR131C	-1	-/-	-236.3499002456665	-27466.54393005371	33	0.039492242595204514	0.8484848484848485	0.18874722838137473
YPL022W	-1	-/-	-236.35149669647217	-33620.269840717316	33	0.03943661971830986	0.8484848484848485	0.18902439024390244
YEL072W	0	0/-	-236.40857422351837	-45921.53749549389	132	0.03943661971830986	0.8484848484848485	0.18902439024390244
YDR286C	0	0/0	-236.42915225028992	-45188.22595202923	132	0.03943661971830986	0.8484848484848485	0.18902439024390244
YDR492W	-1	-/-	-236.4565930366516	-28505.661366462708	33	0.03938115330520394	0.8484848484848485	0.18930155210643015
YER011W	0	0/-	-236.46898996829987	-43935.65165925026	132	0.03938115330520394	0.8484848484848485	0.18930155210643015
YLR034C	-1	-/-	-236.4740285873413	-31474.48262643814	33	0.03932584269662921	0.8484848484848485	0.18957871396895787
YBL005W	-1	-/-	-236.5067539215088	-31066.421677589417	33	0.03927068723702665	0.8484848484848485	0.18985587583148558
YIL014C-A	0	0/0	-236.51804119348526	-44998.655751526356	132	0.03927068723702665	0.8484848484848485	0.18985587583148558
YJR102C	-1	-/-	-236.53731775283813	-32452.56465625763	33	0.0392156862745098	0.8484848484848485	0.1901330376940133
YMR084W	0	0/-	-236.57485330104828	-43326.063571989536	132	0.0392156862745098	0.8484848484848485	0.1901330376940133
YOR291W	0	0/-	-236.5768324136734	-44633.870604515076	132	0.0392156862745098	0.8484848484848485	0.1901330376940133
YPL036W	-1	-/-	-236.62666153907776	-26742.928094923496	33	0.039160839160839164	0.8484848484848485	0.190410199556541
YDR511W	-1	-/-	-236.6553874015808	-32725.911414146423	33	0.03910614525139665	0.8484848484848485	0.19068736141906872
YIL015W	0	0/-	-236.66254568099976	-47963.60180979967	132	0.03910614525139665	0.8484848484848485	0.19068736141906872
YBR200W	-1	-/-	-236.66372632980347	-33972.6239361763	33	0.03905160390516039	0.8484848484848485	0.19096452328159647
YNL026W	-1	-/-	-236.68658924102783	-31419.42869091034	33	0.03899721448467967	0.8484848484848485	0.19124168514412418
YMR304W	0	0/-	-236.69113433361053	-49053.49862474203	132	0.03899721448467967	0.8484848484848485	0.19124168514412418
YMR030W	-1	-/-	-236.70386457443237	-29759.61995625496	33	0.03894297635605007	0.8484848484848485	0.1915188470066519
YMR258C	0	0/-	-236.7331383228302	-43686.793852329254	132	0.03894297635605007	0.8484848484848485	0.1915188470066519
YDR508C	-1	-/-	-236.7639880180359	-29315.36271429062	33	0.03888888888888889	0.8484848484848485	0.1917960088691796
YPL265W	-1	-/-	-236.76605463027954	-26546.412922859192	33	0.038834951456310676	0.8484848484848485	0.19207317073170732
YIL070C	-1	-/-	-236.8038845062256	-29764.093114376068	33	0.038781163434903045	0.8484848484848485	0.19235033259423504
YHL008C	0	0/-	-236.80708837509155	-43681.15318214893	132	0.038781163434903045	0.8484848484848485	0.19235033259423504
YGR237C	0	0/0	-236.81481218338013	-43648.98874306679	132	0.038781163434903045	0.8484848484848485	0.19235033259423504
YHL006C	-1	-/-	-236.82139253616333	-27151.73974967003	33	0.03872752420470263	0.8484848484848485	0.19262749445676275
YJR004C	-1	-/-	-236.82927799224854	-29768.8089492321	33	0.03867403314917127	0.8484848484848485	0.19290465631929046
YPL154C	-1	-/-	-236.83001041412354	-31264.765714645386	33	0.038620689655172416	0.8484848484848485	0.19318181818181818
YBR223C	-1	-/-	-236.8377423286438	-29760.187067747116	33	0.03856749311294766	0.8484848484848485	0.1934589800443459
YLR347C	-1	-/-	-236.84906816482544	-30822.860694885254	33	0.03851444291609354	0.8484848484848485	0.1937361419068736
YBR043C	-1	-/-	-236.86711406707764	-32703.914322137833	33	0.038461538461538464	0.8484848484848485	0.19401330376940132
YOR337W	0	0/-	-236.8775223493576	-46572.52327680588	132	0.038461538461538464	0.8484848484848485	0.19401330376940132
YDR493W	0	0/-	-236.87911522388458	-48066.96751612425	132	0.038461538461538464	0.8484848484848485	0.19401330376940132
YPL130W	-1	-/-	-236.87987756729126	-26575.410912275314	33	0.038408779149519894	0.8484848484848485	0.19429046563192906
YOR052C	0	0/-	-236.88566672801971	-50563.3781927228	132	0.038408779149519894	0.8484848484848485	0.19429046563192906
YDL114W	0	0/0	-236.9107449054718	-44841.827917695045	132	0.038408779149519894	0.8484848484848485	0.19429046563192906
YKL167C	0	0/-	-236.92393386363983	-50557.90769916773	132	0.038408779149519894	0.8484848484848485	0.19429046563192906
YDR106W	-1	-/-	-236.9401912689209	-26771.09680914879	33	0.038356164383561646	0.8484848484848485	0.19456762749445677
YIL157C	0	0/-	-236.94628763198853	-51012.444859564304	132	0.038356164383561646	0.8484848484848485	0.19456762749445677
YJL156C	-1	-/-	-236.96620178222656	-31916.5291223526	33	0.038303693570451436	0.8484848484848485	0.1948447893569845
YHR215W	0	0/0	-236.98629331588745	-44851.10290399194	132	0.038303693570451436	0.8484848484848485	0.1948447893569845
YMR257C	0	0/-	-236.99470269680023	-47240.49250990152	132	0.038303693570451436	0.8484848484848485	0.1948447893569845
YBL005W-B	-1	-/-	-237.034010887146	-26698.695660591125	33	0.03825136612021858	0.8484848484848485	0.1951219512195122
YDR028C	-1	-/-	-237.05087423324585	-32541.477257728577	33	0.03819918144611187	0.8484848484848485	0.19539911308203992
YLR116W	-1	-/-	-237.09496116638184	-28376.36705160141	33	0.03814713896457766	0.8484848484848485	0.19567627494456763
YOR350C	0	0/-	-237.104550242424	-49549.29994934797	132	0.03814713896457766	0.8484848484848485	0.19567627494456763
YDR435C	-1	-/-	-237.1196894645691	-30999.76803445816	33	0.0380952380952381	0.8484848484848485	0.19595343680709534
YLL001W	-1	-/-	-237.13343000411987	-30670.44103717804	33	0.03804347826086957	0.8484848484848485	0.19623059866962306
YOL137W	0	0/-	-237.14439284801483	-48911.409665346146	132	0.03804347826086957	0.8484848484848485	0.19623059866962306
YNL310C	-1	-/-	-237.1478819847107	-30353.992406845093	33	0.037991858887381276	0.8484848484848485	0.19650776053215077
YOR344C	-1	-/-	-237.15252304077148	-27856.240887403488	33	0.037940379403794036	0.8484848484848485	0.19678492239467849
YMR042W	-1	-/-	-237.15534448623657	-29427.88936328888	33	0.037889039242219216	0.8484848484848485	0.1970620842572062
YGL108C	0	0/0	-237.15626919269562	-45292.07630944252	132	0.037889039242219216	0.8484848484848485	0.1970620842572062
YKL192C	-1	-/-	-237.16551208496094	-30953.573508024216	33	0.03783783783783784	0.8484848484848485	0.1973392461197339
YHR032W	0	0/-	-237.1728767156601	-44446.72929477692	132	0.03783783783783784	0.8484848484848485	0.1973392461197339
YNL295W	0	0/-	-237.1959491968155	-43391.89329481125	132	0.03783783783783784	0.8484848484848485	0.1973392461197339
YGR203W	0	0/0	-237.25932395458221	-44130.23394095898	132	0.03783783783783784	0.8484848484848485	0.1973392461197339
YDR073W	-1	-/-	-237.261794090271	-32216.82800769806	33	0.037786774628879895	0.8484848484848485	0.19761640798226163
YGR168C	0	0/-	-237.26921248435974	-44055.49426138401	132	0.037786774628879895	0.8484848484848485	0.19761640798226163
YAR064W	0	0/0	-237.281059384346	-44399.6878503561	132	0.037786774628879895	0.8484848484848485	0.19761640798226163
YHL047C	-1	-/-	-237.2814426422119	-28138.38948827982	33	0.03773584905660377	0.8484848484848485	0.19789356984478937
YCL004W	-1	-/-	-237.287579536438	-30707.066336154938	33	0.03768506056527591	0.8484848484848485	0.19817073170731708
YOR352W	0	0/0	-237.29270768165588	-44034.427735209465	132	0.03768506056527591	0.8484848484848485	0.19817073170731708
YHR054C	0	0/0	-237.31143307685852	-44842.71318745613	132	0.03768506056527591	0.8484848484848485	0.19817073170731708
YOR339C	0	0/-	-237.31966197490692	-45705.340027689934	132	0.03768506056527591	0.8484848484848485	0.19817073170731708
YGL017W	-1	-/-	-237.356201171875	-31368.66922903061	33	0.03763440860215054	0.8484848484848485	0.1984478935698448
YNL093W	-1	-/-	-237.35727286338806	-29529.28902196884	33	0.03758389261744966	0.8484848484848485	0.1987250554323725
YBR235W	0	0/-	-237.37788689136505	-45366.001202106476	132	0.03758389261744966	0.8484848484848485	0.1987250554323725
YBL086C	0	0/0	-237.38738679885864	-44880.130111694336	132	0.03758389261744966	0.8484848484848485	0.1987250554323725
YHR091C	-1	-/-	-237.39191675186157	-30502.03566646576	33	0.03753351206434316	0.8484848484848485	0.19900221729490022
YIL071C	0	0/-	-237.39598751068115	-47899.76307487488	132	0.03753351206434316	0.8484848484848485	0.19900221729490022
YNL103W	-1	-/-	-237.41069793701172	-33716.99502134323	33	0.03748326639892905	0.8484848484848485	0.19927937915742794
YCR015C	0	0/-	-237.4162633419037	-44842.8569085598	132	0.03748326639892905	0.8484848484848485	0.19927937915742794
YPL191C	0	0/-	-237.42367470264435	-43272.00631356239	132	0.03748326639892905	0.8484848484848485	0.19927937915742794
YBR259W	0	0/0	-237.44804346561432	-44043.488508701324	132	0.03748326639892905	0.8484848484848485	0.19927937915742794
YNR040W	0	0/-	-237.4490443468094	-43845.22938847542	132	0.03748326639892905	0.8484848484848485	0.19927937915742794
YJL206C	0	0/-	-237.4497630596161	-44277.01068305969	132	0.03748326639892905	0.8484848484848485	0.19927937915742794
YLR097C	-1	-/-	-237.46803379058838	-32760.32280921936	33	0.0374331550802139	0.8484848484848485	0.19955654101995565
YER130C	0	0/-	-237.4779074192047	-44003.32479405403	132	0.0374331550802139	0.8484848484848485	0.19955654101995565
YMR152W	0	0/0	-237.48593723773956	-49184.692966759205	132	0.0374331550802139	0.8484848484848485	0.19955654101995565
YIL046W	-1	-/-	-237.50780773162842	-31061.41299676895	33	0.037383177570093455	0.8484848484848485	0.19983370288248337
YLR125W	0	0/0	-237.51491713523865	-44375.11836826801	132	0.037383177570093455	0.8484848484848485	0.19983370288248337
YBR228W	-1	-/-	-237.55439376831055	-31511.964485645294	33	0.037333333333333336	0.8484848484848485	0.20011086474501108
YNL122C	0	0/-	-237.56091451644897	-43417.86926031113	132	0.037333333333333336	0.8484848484848485	0.20011086474501108
YHR071W	0	0/-	-237.56145691871643	-47489.20742601156	132	0.037333333333333336	0.8484848484848485	0.20011086474501108
YOR005C	-1	-/-	-237.5622901916504	-30503.20724916458	33	0.037283621837549935	0.8484848484848485	0.2003880266075388
YIL123W	-1	-/-	-237.56336402893066	-28641.17563199997	33	0.03723404255319149	0.8484848484848485	0.2006651884700665
YLR467W	-1	-/-	-237.58020067214966	-28497.47324836254	33	0.03718459495351926	0.8484848484848485	0.20094235033259422
YBR213W	-1	-/0	-237.5880627632141	-29804.862470149994	33	0.03713527851458886	0.8484848484848485	0.20121951219512196
YNR039C	-1	-/-	-237.59274768829346	-31598.49317741394	33	0.03708609271523179	0.8484848484848485	0.20149667405764968
YFR018C	0	0/-	-237.6090544462204	-44372.64818286896	132	0.03708609271523179	0.8484848484848485	0.20149667405764968
YOR349W	-1	-/-	-237.6136679649353	-30686.384533643723	33	0.037037037037037035	0.8484848484848485	0.2017738359201774
YLR456W	0	0/0	-237.6192969083786	-44451.3055075407	132	0.037037037037037035	0.8484848484848485	0.2017738359201774
YDR307W	0	0/-	-237.62187063694	-44239.372899889946	132	0.037037037037037035	0.8484848484848485	0.2017738359201774
YKL100C	0	0/-	-237.647354722023	-44304.57344931364	132	0.037037037037037035	0.8484848484848485	0.2017738359201774
YGL163C	-1	-/-	-237.6636791229248	-31695.301431655884	33	0.036988110964332896	0.8484848484848485	0.2020509977827051
YKR053C	-1	-/-	-237.66966009140015	-28318.632198810577	33	0.036939313984168866	0.8484848484848485	0.20232815964523282
YNL053W	-1	-/-	-237.67850971221924	-30230.133948802948	33	0.03689064558629776	0.8484848484848485	0.20260532150776053
YBR222C	0	0/-	-237.6838184595108	-47734.38539618254	132	0.03689064558629776	0.8484848484848485	0.20260532150776053
YMR272C	-1	-/-	-237.69176959991455	-29553.224561214447	33	0.03684210526315789	0.8484848484848485	0.20288248337028825
YER041W	-1	-/-	-237.70511293411255	-31051.898587703705	33	0.03679369250985545	0.8484848484848485	0.20315964523281596
YAL013W	-1	-/-	-237.7104616165161	-29597.059168338776	33	0.03674540682414698	0.8484848484848485	0.20343680709534367
YAR003W	-1	-/-	-237.71482467651367	-30737.63955783844	33	0.03669724770642202	0.8484848484848485	0.2037139689578714
YEL024W	-1	-/-	-237.7185502052307	-29836.35635280609	33	0.03664921465968586	0.8484848484848485	0.2039911308203991
YDL139C	0	0/-	-237.7195427417755	-49337.41226917505	132	0.03664921465968586	0.8484848484848485	0.2039911308203991
YDR214W	-1	-/-	-237.73304319381714	-28681.97368812561	33	0.036601307189542485	0.8484848484848485	0.20426829268292682
YDR007W	0	0/0	-237.74640023708344	-48516.31408876181	132	0.036601307189542485	0.8484848484848485	0.20426829268292682
YDL142C	-1	-/-	-237.75488710403442	-32205.122066259384	33	0.03655352480417755	0.8484848484848485	0.20454545454545456
YEL064C	0	0/-	-237.75494277477264	-49777.629466712475	132	0.03655352480417755	0.8484848484848485	0.20454545454545456
YOR238W	0	0/0	-237.79291474819183	-44620.920364141464	132	0.03655352480417755	0.8484848484848485	0.20454545454545456
YPR140W	-1	-/-	-237.80332374572754	-31692.908990859985	33	0.03650586701434159	0.8484848484848485	0.20482261640798227
YDL144C	0	0/0	-237.80395436286926	-44360.451305389404	132	0.03650586701434159	0.8484848484848485	0.20482261640798227
YKR041W	0	0/0	-237.8054370880127	-45735.58372056484	132	0.03650586701434159	0.8484848484848485	0.20482261640798227
YOR316C	-1	-/-	-237.80659866333008	-32750.19013595581	33	0.036458333333333336	0.8484848484848485	0.20509977827050999
YNR064C	-1	-/0	-237.80865383148193	-26911.9279589653	33	0.036410923276983094	0.8484848484848485	0.2053769401330377
YPR122W	-1	-/-	-237.8289623260498	-29154.194293260574	33	0.03636363636363636	0.8484848484848485	0.2056541019955654
YMR180C	0	0/-	-237.83361530303955	-49229.391623556614	132	0.03636363636363636	0.8484848484848485	0.2056541019955654
YAL049C	0	0/0	-237.84467697143555	-43902.78618431091	132	0.03636363636363636	0.8484848484848485	0.2056541019955654
YNL241C	-1	-/-	-237.87585592269897	-31630.966660499573	33	0.03631647211413749	0.8484848484848485	0.20593126385809313
YGR184C	0	0/-	-237.8876429796219	-48028.45146369934	132	0.03631647211413749	0.8484848484848485	0.20593126385809313
YPL014W	0	0/-	-237.89181661605835	-44443.78547656536	132	0.03631647211413749	0.8484848484848485	0.20593126385809313
YBR070C	-1	-/-	-237.9002923965454	-31221.50982618332	33	0.03626943005181347	0.8484848484848485	0.20620842572062084
YJR091C	-1	-/-	-237.90582418441772	-30791.160844802856	33	0.03622250970245795	0.8484848484848485	0.20648558758314856
YPR028W	0	0/-	-237.9201484322548	-48289.330380797386	132	0.03622250970245795	0.8484848484848485	0.20648558758314856
YJR138W	0	0/-	-237.93395960330963	-50518.69228410721	132	0.03622250970245795	0.8484848484848485	0.20648558758314856
YDR502C	0	0/0	-237.9367818236351	-43654.31824219227	132	0.03622250970245795	0.8484848484848485	0.20648558758314856
YPL272C	0	0/0	-237.9473775625229	-43191.611531972885	132	0.03622250970245795	0.8484848484848485	0.20648558758314856
YFL067W	0	0/0	-237.96167361736298	-44651.69415426254	132	0.03622250970245795	0.8484848484848485	0.20648558758314856
YJR104C	-1	-/-	-237.9672703742981	-30868.872376918793	33	0.03617571059431524	0.8484848484848485	0.20676274944567627
YGL255W	-1	-/-	-237.96933460235596	-27966.275065660477	33	0.03612903225806452	0.8484848484848485	0.20703991130820398
YDR490C	-1	-/-	-237.9820785522461	-32051.392656326294	33	0.03608247422680412	0.8484848484848485	0.2073170731707317
YOR114W	0	0/0	-237.99496006965637	-44328.4817468524	132	0.03608247422680412	0.8484848484848485	0.2073170731707317
YER144C	0	0/-	-238.0017739534378	-50266.561542093754	132	0.03608247422680412	0.8484848484848485	0.2073170731707317
YML050W	0	0/0	-238.016007065773	-43727.09631502628	132	0.03608247422680412	0.8484848484848485	0.2073170731707317
YPR003C	0	0/-	-238.02043974399567	-43506.732741713524	132	0.03608247422680412	0.8484848484848485	0.2073170731707317
YCR032W	0	0/-	-238.0332818031311	-48118.536094009876	132	0.03608247422680412	0.8484848484848485	0.2073170731707317
YHR150W	-1	-/-	-238.03852462768555	-30645.60630464554	33	0.036036036036036036	0.8484848484848485	0.2075942350332594
YOR026W	-1	-/-	-238.0840859413147	-32687.03489780426	33	0.03598971722365039	0.8484848484848485	0.20787139689578715
YPL008W	-1	-/-	-238.10574293136597	-33431.349142074585	33	0.03594351732991014	0.8484848484848485	0.20814855875831487
YDL045W-A	0	0/-	-238.12473320960999	-48915.09746670723	132	0.03594351732991014	0.8484848484848485	0.20814855875831487
YDL133W	0	0/-	-238.12634432315826	-43336.97165590525	132	0.03594351732991014	0.8484848484848485	0.20814855875831487
YDR061W	0	0/0	-238.13223528862	-44202.80190682411	132	0.03594351732991014	0.8484848484848485	0.20814855875831487
YLR346C	-1	-/0	-238.16004991531372	-27588.087831258774	33	0.035897435897435895	0.8484848484848485	0.20842572062084258
YGL140C	0	0/0	-238.168599486351	-44581.698684453964	132	0.035897435897435895	0.8484848484848485	0.20842572062084258
YNL095C	0	0/0	-238.2177094221115	-42877.88628780842	132	0.035897435897435895	0.8484848484848485	0.20842572062084258
YPR109W	0	0/0	-238.23185896873474	-43987.65482652187	132	0.035897435897435895	0.8484848484848485	0.20842572062084258
YOL105C	-1	-/-	-238.23348808288574	-30595.057439804077	33	0.03585147247119078	0.8484848484848485	0.2087028824833703
YPL156C	-1	-/0	-238.24771785736084	-29604.74779009819	33	0.03580562659846547	0.8484848484848485	0.208980044345898
YAL037W	0	0/0	-238.25264286994934	-44139.13565385342	132	0.03580562659846547	0.8484848484848485	0.208980044345898
YIL174W	0	0/0	-238.25704741477966	-45602.71559250355	132	0.03580562659846547	0.8484848484848485	0.208980044345898
YER162C	-1	-/-	-238.25969791412354	-30649.337562561035	33	0.035759897828863345	0.8484848484848485	0.20925720620842572
YIL151C	0	0/-	-238.26483404636383	-44677.28967821598	132	0.035759897828863345	0.8484848484848485	0.20925720620842572
YGL134W	0	0/-	-238.26686310768127	-48189.25504094362	132	0.035759897828863345	0.8484848484848485	0.20925720620842572
YJL159W	0	0/-	-238.2872451543808	-45640.91164410114	132	0.035759897828863345	0.8484848484848485	0.20925720620842572
YMR117C	-1	-/-	-238.29395818710327	-27881.40523648262	33	0.03571428571428571	0.8484848484848485	0.20953436807095344
YLL056C	-1	-/0	-238.31594228744507	-27566.975561141968	33	0.035668789808917196	0.8484848484848485	0.20981152993348115
YJR137C	-1	-/0	-238.3402271270752	-27994.37277030945	33	0.035623409669211195	0.8484848484848485	0.21008869179600886
YMR225C	-1	-/-	-238.34080743789673	-32218.719891548157	33	0.035578144853875476	0.8484848484848485	0.21036585365853658
YPL275W	-1	-/-	-238.35737228393555	-27594.7043094635	33	0.03553299492385787	0.8484848484848485	0.2106430155210643
YLR136C	-1	-/-	-238.37314558029175	-30243.35050368309	33	0.035487959442332066	0.8484848484848485	0.210920177383592
YKR061W	-1	-/-	-238.38247632980347	-28652.694083690643	33	0.035443037974683546	0.8484848484848485	0.21119733924611975
YIR030C	0	0/0	-238.4086036682129	-46395.98133724928	132	0.035443037974683546	0.8484848484848485	0.21119733924611975
YER027C	-1	-/-	-238.40899801254272	-31756.428731918335	33	0.035398230088495575	0.8484848484848485	0.21147450110864746
YBR211C	-1	-/-	-238.41079711914062	-32369.60816669464	33	0.03535353535353535	0.8484848484848485	0.21175166297117518
YKL222C	0	0/-	-238.41119503974915	-44596.602004647255	132	0.03535353535353535	0.8484848484848485	0.21175166297117518
YDL104C	0	0/-	-238.41607761383057	-46414.09882259369	132	0.03535353535353535	0.8484848484848485	0.21175166297117518
YGR068C	0	0/-	-238.4299705028534	-47977.38198149204	132	0.03535353535353535	0.8484848484848485	0.21175166297117518
YBR059C	-1	-/-	-238.4310393333435	-32675.886491298676	33	0.03530895334174023	0.8484848484848485	0.2120288248337029
YGR146C	0	0/0	-238.44352638721466	-43601.40594100952	132	0.03530895334174023	0.8484848484848485	0.2120288248337029
YBR039W	-1	-/-	-238.44737195968628	-32393.570367336273	33	0.03526448362720403	0.8484848484848485	0.2123059866962306
YNR036C	0	0/-	-238.46277087926865	-49380.73046827316	132	0.03526448362720403	0.8484848484848485	0.2123059866962306
YCL051W	-1	-/-	-238.472421169281	-30711.89029788971	33	0.03522012578616352	0.8484848484848485	0.21258314855875832
YPR119W	-1	-/-	-238.47385621070862	-26761.101830482483	33	0.035175879396984924	0.8484848484848485	0.21286031042128603
YDL109C	-1	-/-	-238.48923873901367	-27453.318955421448	33	0.03513174404015056	0.8484848484848485	0.21313747228381374
YBR069C	-1	-/-	-238.50905752182007	-28496.85789012909	33	0.03508771929824561	0.8484848484848485	0.21341463414634146
YPL170W	-1	-/-	-238.51171684265137	-27934.62459039688	33	0.03504380475594493	0.8484848484848485	0.21369179600886917
YOL108C	-1	-/-	-238.52144479751587	-33051.735404491425	33	0.035	0.8484848484848485	0.2139689578713969
YHR161C	-1	-/-	-238.53327322006226	-31437.357511281967	33	0.03495630461922597	0.8484848484848485	0.2142461197339246
YOL058W	0	0/0	-238.54290425777435	-43168.82623503357	132	0.03495630461922597	0.8484848484848485	0.2142461197339246
YBR071W	0	0/0	-238.54408049583435	-45033.22428750992	132	0.03495630461922597	0.8484848484848485	0.2142461197339246
YLR042C	0	0/0	-238.55613839626312	-43377.13947248459	132	0.03495630461922597	0.8484848484848485	0.2142461197339246
YOL112W	-1	-/-	-238.58827543258667	-32493.615629196167	33	0.034912718204488775	0.8484848484848485	0.21452328159645231
YOR035C	-1	-/-	-238.61006450653076	-33312.694145441055	33	0.034869240348692404	0.8484848484848485	0.21480044345898006
YML034W	-1	-/-	-238.6103229522705	-31684.846155643463	33	0.03482587064676617	0.8484848484848485	0.21507760532150777
YJR086W	-1	-/-	-238.61202716827393	-31369.998440027237	33	0.034782608695652174	0.8484848484848485	0.21535476718403548
YBL074C	-1	-/-	-238.68994045257568	-28375.950068950653	33	0.034739454094292806	0.8484848484848485	0.2156319290465632
YMR154C	0	0/-	-238.71448147296906	-46700.28256917	132	0.034739454094292806	0.8484848484848485	0.2156319290465632
YKR021W	0	0/-	-238.73159861564636	-50805.61479729414	132	0.034739454094292806	0.8484848484848485	0.2156319290465632
YNL176C	0	0/0	-238.77118062973022	-43845.40608775616	132	0.034739454094292806	0.8484848484848485	0.2156319290465632
YMR227C	-1	-/-	-238.79941940307617	-31985.697981357574	33	0.03469640644361834	0.8484848484848485	0.2159090909090909
YPL010W	-1	-/-	-238.85284233093262	-33090.834778785706	33	0.034653465346534656	0.8484848484848485	0.21618625277161863
YLR370C	-1	-/-	-238.8530240058899	-32953.35942554474	33	0.034610630407911	0.8484848484848485	0.21646341463414634
YOR110W	-1	-/-	-238.87050771713257	-32428.40284872055	33	0.0345679012345679	0.8484848484848485	0.21674057649667405
YCR048W	-1	-/-	-238.87580108642578	-29905.249198675156	33	0.0345252774352651	0.8484848484848485	0.21701773835920177
YHR021W-A	0	0/-	-238.87896859645844	-44613.20435214043	132	0.0345252774352651	0.8484848484848485	0.21701773835920177
YJL118W	0	0/0	-238.89382874965668	-44257.80240774155	132	0.0345252774352651	0.8484848484848485	0.21701773835920177
YBR207W	-1	-/-	-238.8995862007141	-31990.887333393097	33	0.034482758620689655	0.8484848484848485	0.21729490022172948
YER141W	0	0/0	-238.90460467338562	-48159.012092113495	132	0.034482758620689655	0.8484848484848485	0.21729490022172948
YBR114W	-1	-/-	-238.9119095802307	-31987.8089094162	33	0.03444034440344403	0.8484848484848485	0.2175720620842572
YAR028W	0	0/0	-238.93106889724731	-44369.23684954643	132	0.03444034440344403	0.8484848484848485	0.2175720620842572
YDR489W	-1	-/-	-238.94975423812866	-31274.3808863163	33	0.0343980343980344	0.8484848484848485	0.2178492239467849
YFL024C	-1	-/-	-238.95294713974	-30032.86013650894	33	0.0343558282208589	0.8484848484848485	0.21812638580931265
YLR228C	-1	-/-	-238.97524690628052	-29868.772847652435	33	0.03431372549019608	0.8484848484848485	0.21840354767184036
YEL038W	0	0/0	-238.9776130914688	-49141.29800283909	132	0.03431372549019608	0.8484848484848485	0.21840354767184036
YER061C	-1	-/-	-238.98360586166382	-30478.109964609146	33	0.03427172582619339	0.8484848484848485	0.21868070953436808
YOL025W	0	0/-	-238.98445975780487	-48639.36894124746	132	0.03427172582619339	0.8484848484848485	0.21868070953436808
YNL321W	0	0/-	-238.99604904651642	-47833.12885528803	132	0.03427172582619339	0.8484848484848485	0.21868070953436808
YDL237W	0	0/-	-239.00977277755737	-43295.75595289469	132	0.03427172582619339	0.8484848484848485	0.21868070953436808
YPL133C	-1	-/-	-239.01737070083618	-31201.35791349411	33	0.034229828850855744	0.8484848484848485	0.2189578713968958
YPL023C	0	0/0	-239.02175843715668	-52360.411462664604	132	0.034229828850855744	0.8484848484848485	0.2189578713968958
YIL067C	0	0/0	-239.06554782390594	-44839.07004606724	132	0.034229828850855744	0.8484848484848485	0.2189578713968958
YLR036C	0	0/0	-239.06757295131683	-43928.1767411232	132	0.034229828850855744	0.8484848484848485	0.2189578713968958
YKL063C	0	0/0	-239.07435536384583	-45360.590562939644	132	0.034229828850855744	0.8484848484848485	0.2189578713968958
YGL057C	0	0/0	-239.08244562149048	-44536.111488461494	132	0.034229828850855744	0.8484848484848485	0.2189578713968958
YEL036C	-1	-/-	-239.08850288391113	-28686.168365955353	33	0.03418803418803419	0.8484848484848485	0.2192350332594235
YGR150C	0	0/-	-239.09528481960297	-44654.52934384346	132	0.03418803418803419	0.8484848484848485	0.2192350332594235
YHR126C	0	0/0	-239.10422587394714	-42766.43018013239	132	0.03418803418803419	0.8484848484848485	0.2192350332594235
YLR056W	-1	-/-	-239.10447359085083	-27053.35186290741	33	0.03414634146341464	0.8484848484848485	0.21951219512195122
YKR086W	-1	-/-	-239.12597370147705	-30098.42357802391	33	0.0341047503045067	0.8484848484848485	0.21978935698447893
YFR048W	-1	-/-	-239.143572807312	-32313.747753620148	33	0.0340632603406326	0.8484848484848485	0.22006651884700665
YLR108C	0	0/0	-239.14507508277893	-45144.90285015106	132	0.0340632603406326	0.8484848484848485	0.22006651884700665
YLR139C	-1	-/-	-239.15320873260498	-28375.551039218903	33	0.03402187120291616	0.8484848484848485	0.22034368070953436
YBR221C	-1	-/-	-239.21153926849365	-31658.935122728348	33	0.03398058252427184	0.8484848484848485	0.22062084257206208
YJL035C	-1	-/-	-239.2131485939026	-31429.583186626434	33	0.03393939393939394	0.8484848484848485	0.2208980044345898
YNL231C	-1	-/-	-239.23145246505737	-30070.755944252014	33	0.03389830508474576	0.8484848484848485	0.2211751662971175
YPL236C	0	0/-	-239.2660435438156	-44077.818979382515	132	0.03389830508474576	0.8484848484848485	0.2211751662971175
YCR107W	-1	-/0	-239.27640199661255	-28796.53990507126	33	0.03385731559854897	0.8484848484848485	0.22145232815964525
YDR287W	0	0/-	-239.27660953998566	-50159.05291116238	132	0.03385731559854897	0.8484848484848485	0.22145232815964525
YDL130W-A	-1	-/0	-239.2790083885193	-30124.888516426086	33	0.033816425120772944	0.8484848484848485	0.22172949002217296
YBR056W	0	0/0	-239.28020477294922	-43964.84704250097	132	0.033816425120772944	0.8484848484848485	0.22172949002217296
YPL153C	-1	-/-	-239.28037881851196	-31030.36513710022	33	0.033775633293124246	0.8484848484848485	0.22200665188470067
YHR185C	0	0/-	-239.28963565826416	-44174.140828728676	132	0.033775633293124246	0.8484848484848485	0.22200665188470067
YJL049W	0	0/-	-239.29001462459564	-45752.36203253269	132	0.033775633293124246	0.8484848484848485	0.22200665188470067
YBR091C	-1	-/-	-239.31112003326416	-31885.603841543198	33	0.033734939759036145	0.8484848484848485	0.2222838137472284
YKL107W	0	0/-	-239.33249473571777	-44024.56607097387	132	0.033734939759036145	0.8484848484848485	0.2222838137472284
YBR092C	-1	-/-	-239.33311939239502	-27924.925631523132	33	0.03369434416365824	0.8484848484848485	0.2225609756097561
YDL046W	-1	-/-	-239.34650945663452	-31269.61611700058	33	0.03365384615384615	0.8484848484848485	0.22283813747228381
YLR462W	0	0/0	-239.35112273693085	-43899.07860118151	132	0.03365384615384615	0.8484848484848485	0.22283813747228381
YLL012W	-1	-/-	-239.35627341270447	-29157.614658355713	33	0.03361344537815126	0.8484848484848485	0.22311529933481153
YHR004C	-1	-/-	-239.36408615112305	-30546.699993133545	33	0.03357314148681055	0.8484848484848485	0.22339246119733924
YER069W	0	0/0	-239.37386673688889	-46514.541400551796	132	0.03357314148681055	0.8484848484848485	0.22339246119733924
YHR199C	0	0/0	-239.41213488578796	-50105.311399042606	132	0.03357314148681055	0.8484848484848485	0.22339246119733924
YKR093W	0	0/-	-239.4162095785141	-44751.69774866104	132	0.03357314148681055	0.8484848484848485	0.22339246119733924
YJL210W	-1	-/-	-239.43320417404175	-29711.13636994362	33	0.033532934131736525	0.8484848484848485	0.22366962305986696
YKL132C	0	0/0	-239.44030940532684	-45923.7585452199	132	0.033532934131736525	0.8484848484848485	0.22366962305986696
YBR149W	0	0/0	-239.44173896312714	-50906.14175885916	132	0.033532934131736525	0.8484848484848485	0.22366962305986696
YFL025C	-1	-/-	-239.44179677963257	-30557.978044986725	33	0.03349282296650718	0.8484848484848485	0.22394678492239467
YDL216C	-1	-/-	-239.480562210083	-32119.160908699036	33	0.03345280764635603	0.8484848484848485	0.22422394678492238
YDR357C	0	0/-	-239.48418927192688	-43572.193564772606	132	0.03345280764635603	0.8484848484848485	0.22422394678492238
YIL114C	-1	-/-	-239.4884729385376	-30468.21301841736	33	0.03341288782816229	0.8484848484848485	0.2245011086474501
YDL173W	0	0/0	-239.5279929637909	-44366.69217181206	132	0.03341288782816229	0.8484848484848485	0.2245011086474501
YNL146W	0	0/0	-239.52887988090515	-45365.05188584328	132	0.03341288782816229	0.8484848484848485	0.2245011086474501
YER123W	-1	-/-	-239.5332474708557	-31549.780269622803	33	0.033373063170441	0.8484848484848485	0.22477827050997784
YER070W	-1	-/-	-239.5449938774109	-27241.895624160767	33	0.03333333333333333	0.8484848484848485	0.22505543237250555
YLR303W	-1	-/0	-239.57292461395264	-27961.067989826202	33	0.03329369797859691	0.8484848484848485	0.22533259423503327
YBL008W	-1	-/-	-239.59637689590454	-30948.39867067337	33	0.0332541567695962	0.8484848484848485	0.22560975609756098
YJR085C	0	0/0	-239.5982460975647	-43475.49771654606	132	0.0332541567695962	0.8484848484848485	0.22560975609756098
YDR441C	0	0/-	-239.61692893505096	-51909.4452675581	132	0.0332541567695962	0.8484848484848485	0.22560975609756098
YJR092W	-1	-/-	-239.6180820465088	-28348.392640590668	33	0.033214709371293	0.8484848484848485	0.2258869179600887
YNL331C	-1	-/0	-239.62070441246033	-32182.648809194565	33	0.03317535545023697	0.8484848484848485	0.2261640798226164
YCL024W	-1	-/-	-239.631121635437	-30412.071009159088	33	0.033136094674556214	0.8484848484848485	0.22644124168514412
YKL195W	-1	-/-	-239.63280296325684	-31936.50827074051	33	0.03309692671394799	0.8484848484848485	0.22671840354767184
YDR538W	0	0/-	-239.64372718334198	-48047.635259747505	132	0.03309692671394799	0.8484848484848485	0.22671840354767184
YLR260W	-1	-/-	-239.65477418899536	-33884.114874362946	33	0.03305785123966942	0.8484848484848485	0.22699556541019955
YBR029C	-1	-/-	-239.65867614746094	-28955.830701828003	33	0.0330188679245283	0.8484848484848485	0.22727272727272727
YER124C	0	0/-	-239.65905737876892	-46961.147034317255	132	0.0330188679245283	0.8484848484848485	0.22727272727272727
YDL129W	0	0/0	-239.66388988494873	-43508.47645998001	132	0.0330188679245283	0.8484848484848485	0.22727272727272727
YIL037C	-1	-/-	-239.71093845367432	-27739.600217342377	33	0.03297997644287397	0.8484848484848485	0.22754988913525498
YLR206W	-1	-/-	-239.71267461776733	-30494.880443572998	33	0.03294117647058824	0.8484848484848485	0.2278270509977827
YOL107W	0	0/-	-239.72849225997925	-43970.85284328461	132	0.03294117647058824	0.8484848484848485	0.2278270509977827
YOL032W	0	0/-	-239.73235321044922	-46204.40786409378	132	0.03294117647058824	0.8484848484848485	0.2278270509977827
YLR173W	0	0/-	-239.74091231822968	-43666.5904917717	132	0.03294117647058824	0.8484848484848485	0.2278270509977827
YLR053C	0	0/-	-239.76574623584747	-43859.181780934334	132	0.03294117647058824	0.8484848484848485	0.2278270509977827
YBR138C	0	0/0	-239.76655852794647	-46515.09613364935	132	0.03294117647058824	0.8484848484848485	0.2278270509977827
YER014W	0	0/0	-239.7740821838379	-48074.35194581747	132	0.03294117647058824	0.8484848484848485	0.2278270509977827
YER163C	0	0/0	-239.7769273519516	-43937.97395914793	132	0.03294117647058824	0.8484848484848485	0.2278270509977827
YLR006C	-1	-/-	-239.78010606765747	-28808.95549440384	33	0.03290246768507638	0.8484848484848485	0.22810421286031043
YDL230W	-1	-/-	-239.78447341918945	-31062.29523897171	33	0.03286384976525822	0.8484848484848485	0.22838137472283815
YHL027W	-1	-/-	-239.78868579864502	-31561.32359266281	33	0.032825322391559206	0.8484848484848485	0.22865853658536586
YBL010C	0	0/0	-239.79023826122284	-45294.40205156803	132	0.032825322391559206	0.8484848484848485	0.22865853658536586
YLR382C	-1	-/-	-239.80101585388184	-29183.995219945908	33	0.03278688524590164	0.8484848484848485	0.22893569844789358
YLR241W	0	0/-	-239.81029284000397	-43961.29840773344	132	0.03278688524590164	0.8484848484848485	0.22893569844789358
YMR259C	0	0/-	-239.8245346546173	-44205.73063284159	132	0.03278688524590164	0.8484848484848485	0.22893569844789358
YOR125C	0	0/0	-239.8407026529312	-45014.524967610836	132	0.03278688524590164	0.8484848484848485	0.22893569844789358
YDL087C	-1	-/-	-239.84369468688965	-29707.276716709137	33	0.03274853801169591	0.8484848484848485	0.2292128603104213
YDR142C	-1	-/-	-239.85032105445862	-33327.83193612099	33	0.03271028037383177	0.8484848484848485	0.229490022172949
YOR286W	0	0/0	-239.86615669727325	-49605.2715408802	132	0.03271028037383177	0.8484848484848485	0.229490022172949
YPL006W	-1	-/-	-239.8716230392456	-30029.047616004944	33	0.03267211201866978	0.8484848484848485	0.22976718403547672
YDL231C	-1	-/-	-239.88001012802124	-29924.396034240723	33	0.03263403263403263	0.8484848484848485	0.23004434589800443
YDL057W	0	0/0	-239.88370859622955	-44009.26954108477	132	0.03263403263403263	0.8484848484848485	0.23004434589800443
YNR063W	0	0/-	-239.90162539482117	-44681.62966191769	132	0.03263403263403263	0.8484848484848485	0.23004434589800443
YBR007C	0	0/0	-239.90816128253937	-48230.708396971226	132	0.03263403263403263	0.8484848484848485	0.23004434589800443
YHR182W	0	0/-	-239.92610895633698	-44578.547186136246	132	0.03263403263403263	0.8484848484848485	0.23004434589800443
YJL057C	0	0/-	-239.92925018072128	-53016.955428123474	132	0.03263403263403263	0.8484848484848485	0.23004434589800443
YNL196C	0	0/-	-239.93870824575424	-46575.04531431198	132	0.03263403263403263	0.8484848484848485	0.23004434589800443
YLR233C	-1	-/-	-239.9391212463379	-29136.659137248993	33	0.03259604190919674	0.8484848484848485	0.23032150776053215
YBR067C	0	0/-	-239.94027519226074	-47772.23955732584	132	0.03259604190919674	0.8484848484848485	0.23032150776053215
YMR097C	-1	-/-	-239.95691204071045	-32331.79702448845	33	0.03255813953488372	0.8484848484848485	0.23059866962305986
YLL018C-A	-1	-/-	-239.96065187454224	-28153.785511016846	33	0.032520325203252036	0.8484848484848485	0.23087583148558757
YDR386W	-1	-/-	-239.9654564857483	-33847.299926280975	33	0.03248259860788863	0.8484848484848485	0.2311529933481153
YBL019W	-1	-/-	-239.97062397003174	-30959.208563804626	33	0.03244495944380069	0.8484848484848485	0.23143015521064303
YMR037C	-1	-/-	-240.00654125213623	-32672.628274679184	33	0.032407407407407406	0.8484848484848485	0.23170731707317074
YFR039C	0	0/-	-240.02525126934052	-45273.691027998924	132	0.032407407407407406	0.8484848484848485	0.23170731707317074
YJR015W	0	0/0	-240.0346747636795	-43286.70556503534	132	0.032407407407407406	0.8484848484848485	0.23170731707317074
YLR045C	-1	-/-	-240.03929328918457	-29758.69856452942	33	0.03236994219653179	0.8484848484848485	0.23198447893569846
YKL064W	-1	-/-	-240.07978010177612	-32032.407483816147	33	0.03233256351039261	0.8484848484848485	0.23226164079822617
YDL003W	-1	-/-	-240.08583688735962	-28745.784513950348	33	0.03229527104959631	0.8484848484848485	0.23253880266075388
YOR184W	0	0/-	-240.0986803174019	-48879.030701994896	132	0.03229527104959631	0.8484848484848485	0.23253880266075388
YJR111C	0	0/-	-240.10002994537354	-44145.6000110507	132	0.03229527104959631	0.8484848484848485	0.23253880266075388
YOR304C-A	0	0/-	-240.10386860370636	-45321.806790947914	132	0.03229527104959631	0.8484848484848485	0.23253880266075388
YJR153W	-1	-/-	-240.12247228622437	-28502.98153090477	33	0.03225806451612903	0.8484848484848485	0.2328159645232816
YLR162W	0	0/0	-240.14177453517914	-44692.03338122368	132	0.03225806451612903	0.8484848484848485	0.2328159645232816
YOR242C	0	0/-	-240.1697633266449	-43361.8908162415	132	0.03225806451612903	0.8484848484848485	0.2328159645232816
YHR156C	0	0/0	-240.18633383512497	-47246.70573538542	132	0.03225806451612903	0.8484848484848485	0.2328159645232816
YKL152C	-1	-/-	-240.1895260810852	-27975.11721110344	33	0.03222094361334868	0.8484848484848485	0.2330931263858093
YGL192W	-1	-/-	-240.1992893218994	-27095.83521747589	33	0.03218390804597701	0.8484848484848485	0.23337028824833703
YAL064W-B	0	0/0	-240.21546685695648	-45344.37848651409	132	0.03218390804597701	0.8484848484848485	0.23337028824833703
YGR284C	-1	-/-	-240.21633100509644	-30749.523337364197	33	0.03214695752009185	0.8484848484848485	0.23364745011086474
YHR109W	0	0/-	-240.21965563297272	-47648.404763281345	132	0.03214695752009185	0.8484848484848485	0.23364745011086474
YNL130C	-1	-/-	-240.24119806289673	-28337.593409061432	33	0.03211009174311927	0.8484848484848485	0.23392461197339245
YHR111W	-1	-/-	-240.253023147583	-32471.639510154724	33	0.032073310423825885	0.8484848484848485	0.23420177383592017
YIR035C	0	0/0	-240.27570974826813	-45687.00802564621	132	0.032073310423825885	0.8484848484848485	0.23420177383592017
YHR218W	0	0/0	-240.2762178182602	-44102.92090690136	132	0.032073310423825885	0.8484848484848485	0.23420177383592017
YER147C	-1	-/-	-240.34297943115234	-31635.58903169632	33	0.032036613272311214	0.8484848484848485	0.23447893569844788
YOL033W	-1	-/-	-240.35182523727417	-29025.890978336334	33	0.032	0.8484848484848485	0.2347560975609756
YLR304C	-1	-/-	-240.3527979850769	-29016.003738880157	33	0.0319634703196347	0.8484848484848485	0.23503325942350334
YBL037W	0	0/-	-240.38513839244843	-50163.66261065006	132	0.0319634703196347	0.8484848484848485	0.23503325942350334
YER064C	0	0/0	-240.38897562026978	-44354.513341128826	132	0.0319634703196347	0.8484848484848485	0.23503325942350334
YGL170C	0	0/-	-240.44648438692093	-42994.882980167866	132	0.0319634703196347	0.8484848484848485	0.23503325942350334
YDL154W	-1	-/-	-240.45044946670532	-30004.29087662697	33	0.03192702394526796	0.8484848484848485	0.23531042128603105
YKL174C	0	0/-	-240.45075070858002	-48965.972369253635	132	0.03192702394526796	0.8484848484848485	0.23531042128603105
YDR523C	-1	-/-	-240.4735827445984	-27432.249811649323	33	0.03189066059225513	0.8484848484848485	0.23558758314855877
YCR026C	-1	-/-	-240.47625160217285	-29500.895759105682	33	0.03185437997724687	0.8484848484848485	0.23586474501108648
YDR175C	-1	-/-	-240.48791790008545	-33127.80560922623	33	0.031818181818181815	0.8484848484848485	0.2361419068736142
YIR007W	0	0/-	-240.53697168827057	-44710.515044391155	132	0.031818181818181815	0.8484848484848485	0.2361419068736142
YNL040W	0	0/0	-240.54425299167633	-44196.032927155495	132	0.031818181818181815	0.8484848484848485	0.2361419068736142
YGL256W	-1	-/0	-240.56443119049072	-27760.492214679718	33	0.03178206583427923	0.8484848484848485	0.2364190687361419
YER044C	-1	-/-	-240.5649766921997	-28836.136904239655	33	0.031746031746031744	0.8484848484848485	0.23669623059866962
YOR226C	-1	-/-	-240.56638622283936	-29164.28102850914	33	0.031710079275198186	0.8484848484848485	0.23697339246119734
YKL071W	0	0/-	-240.5701893568039	-44653.60245168209	132	0.031710079275198186	0.8484848484848485	0.23697339246119734
YDR495C	-1	-/-	-240.5723876953125	-29680.096590042114	33	0.03167420814479638	0.8484848484848485	0.23725055432372505
YJL047C	-1	-/-	-240.58118391036987	-33086.36199235916	33	0.031638418079096044	0.8484848484848485	0.23752771618625276
YDL066W	0	0/-	-240.63179922103882	-47346.920644283295	132	0.031638418079096044	0.8484848484848485	0.23752771618625276
YER160C	-1	-/-	-240.66522884368896	-27172.10197329521	33	0.03160270880361174	0.8484848484848485	0.23780487804878048
YOR324C	0	0/-	-240.67925798892975	-48740.91262024641	132	0.03160270880361174	0.8484848484848485	0.23780487804878048
YNL275W	-1	-/-	-240.71472930908203	-30124.16547226906	33	0.03156708004509583	0.8484848484848485	0.2380820399113082
YPL099C	0	0/-	-240.71753120422363	-49106.46749293804	132	0.03156708004509583	0.8484848484848485	0.2380820399113082
YLR032W	-1	-/-	-240.75638484954834	-31597.741892814636	33	0.03153153153153153	0.8484848484848485	0.23835920177383593
YBR172C	-1	-/-	-240.77126622200012	-31423.257863521576	33	0.031496062992125984	0.8484848484848485	0.23863636363636365
YIL102C	0	0/0	-240.77534770965576	-44884.257576823235	132	0.031496062992125984	0.8484848484848485	0.23863636363636365
YKL050C	0	0/0	-240.78259754180908	-43989.12706077099	132	0.031496062992125984	0.8484848484848485	0.23863636363636365
YDR461W	-1	-/-	-240.78555393218994	-30580.37592101097	33	0.03146067415730337	0.8484848484848485	0.23891352549889136
YMR167W	-1	-/-	-240.79173469543457	-30742.69403553009	33	0.031425364758698095	0.8484848484848485	0.23919068736141907
YGR233C	0	0/-	-240.8006907105446	-48409.40308982134	132	0.031425364758698095	0.8484848484848485	0.23919068736141907
YIL066C	-1	-/-	-240.81199502944946	-29466.319053649902	33	0.03139013452914798	0.8484848484848485	0.2394678492239468
YGL212W	-1	-/-	-240.8264684677124	-28917.54981660843	33	0.03135498320268757	0.8484848484848485	0.2397450110864745
YOR214C	0	0/0	-240.8289030790329	-44576.689851641655	132	0.03135498320268757	0.8484848484848485	0.2397450110864745
YPR198W	-1	-/-	-240.8683090209961	-31329.29395675659	33	0.03131991051454139	0.8484848484848485	0.24002217294900222
YER134C	0	0/0	-240.8719004392624	-44298.43350714445	132	0.03131991051454139	0.8484848484848485	0.24002217294900222
YBR122C	0	0/-	-240.89030706882477	-50514.654726564884	132	0.03131991051454139	0.8484848484848485	0.24002217294900222
YPL055C	-1	-/-	-240.90280866622925	-31121.124611854553	33	0.03128491620111732	0.8484848484848485	0.24029933481152993
YPR023C	-1	-/-	-240.91284799575806	-32647.49361038208	33	0.03125	0.8484848484848485	0.24057649667405764
YCR083W	-1	-/-	-240.92035818099976	-31948.545179843903	33	0.03121516164994426	0.8484848484848485	0.24085365853658536
YPL147W	-1	-/-	-240.9326000213623	-30149.135146141052	33	0.031180400890868598	0.8484848484848485	0.24113082039911307
YLR426W	-1	-/-	-240.93550825119019	-27023.73015856743	33	0.03114571746384872	0.8484848484848485	0.24140798226164079
YPR106W	0	0/-	-240.9662207365036	-48457.06593024731	132	0.03114571746384872	0.8484848484848485	0.24140798226164079
YBR120C	0	0/-	-240.96720802783966	-49581.28706008196	132	0.03114571746384872	0.8484848484848485	0.24140798226164079
YOR092W	0	0/-	-240.9684209227562	-46703.63527983427	132	0.03114571746384872	0.8484848484848485	0.24140798226164079
YOL007C	0	0/0	-240.9687385559082	-49745.88957154751	132	0.03114571746384872	0.8484848484848485	0.24140798226164079
YBL107C	0	0/0	-240.97817850112915	-45597.03193306923	132	0.03114571746384872	0.8484848484848485	0.24140798226164079
YMR204C	-1	-/-	-240.99731397628784	-28445.541165590286	33	0.03111111111111111	0.8484848484848485	0.24168514412416853
YPR149W	0	0/-	-240.998810172081	-49557.090314626694	132	0.03111111111111111	0.8484848484848485	0.24168514412416853
YGR010W	-1	-/-	-241.05668210983276	-32244.014454364777	33	0.03107658157602664	0.8484848484848485	0.24196230598669624
YJL130C	0	0/-	-241.06473588943481	-48108.94504672289	132	0.03107658157602664	0.8484848484848485	0.24196230598669624
YER087W	0	0/-	-241.07034420967102	-44150.29602253437	132	0.03107658157602664	0.8484848484848485	0.24196230598669624
YHL020C	-1	-/-	-241.07035064697266	-31464.101248025894	33	0.031042128603104215	0.8484848484848485	0.24223946784922396
YML029W	-1	-/-	-241.07975435256958	-31414.17630624771	33	0.031007751937984496	0.8484848484848485	0.24251662971175167
YHR202W	0	0/-	-241.08137619495392	-43735.958780407906	132	0.031007751937984496	0.8484848484848485	0.24251662971175167
YPL040C	-1	-/-	-241.0865135192871	-29354.818113327026	33	0.030973451327433628	0.8484848484848485	0.24279379157427938
YCR073C	-1	-/-	-241.10295057296753	-27835.542820692062	33	0.030939226519337018	0.8484848484848485	0.2430709534368071
YBR005W	0	0/-	-241.10871255397797	-49717.519153892994	132	0.030939226519337018	0.8484848484848485	0.2430709534368071
YBR136W	-1	-/-	-241.11168766021729	-30049.75550031662	33	0.03090507726269316	0.8484848484848485	0.2433481152993348
YJR120W	-1	-/-	-241.116632938385	-26938.28621196747	33	0.030871003307607496	0.8484848484848485	0.24362527716186252
YGL187C	-1	-/-	-241.11953210830688	-29412.59353351593	33	0.030837004405286344	0.8484848484848485	0.24390243902439024
YBR251W	0	0/-	-241.14485502243042	-48682.42935407162	132	0.030837004405286344	0.8484848484848485	0.24390243902439024
YNL054W	-1	-/-	-241.1452875137329	-32431.311988830566	33	0.030803080308030802	0.8484848484848485	0.24417960088691795
YIL159W	-1	-/-	-241.14569473266602	-32137.43712902069	33	0.03076923076923077	0.8484848484848485	0.24445676274944567
YDR513W	-1	-/-	-241.1532506942749	-32152.652217388153	33	0.030735455543358946	0.8484848484848485	0.24473392461197338
YPL274W	-1	-/-	-241.17674207687378	-30122.185679912567	33	0.03070175438596491	0.8484848484848485	0.24501108647450112
YOR019W	0	0/-	-241.17864739894867	-44651.725016474724	132	0.03070175438596491	0.8484848484848485	0.24501108647450112
YBR137W	0	0/-	-241.18158078193665	-45267.17270511389	132	0.03070175438596491	0.8484848484848485	0.24501108647450112
YJR118C	-1	-/-	-241.20500469207764	-30279.62214946747	33	0.03066812705366922	0.8484848484848485	0.24528824833702884
YER128W	0	0/0	-241.23170733451843	-44226.43854290247	132	0.03066812705366922	0.8484848484848485	0.24528824833702884
YGR093W	0	0/-	-241.23205435276031	-44738.13505846262	132	0.03066812705366922	0.8484848484848485	0.24528824833702884
YER170W	0	0/-	-241.24145483970642	-48069.82205033302	132	0.03066812705366922	0.8484848484848485	0.24528824833702884
YCR102C	-1	-/-	-241.26144933700562	-27455.096896648407	33	0.030634573304157548	0.8484848484848485	0.24556541019955655
YCL064C	0	0/0	-241.2697510123253	-47291.81782615185	132	0.030634573304157548	0.8484848484848485	0.24556541019955655
YJL181W	0	0/0	-241.28138768672943	-44235.90718472004	132	0.030634573304157548	0.8484848484848485	0.24556541019955655
YJR030C	0	0/0	-241.2900322675705	-44065.95993685722	132	0.030634573304157548	0.8484848484848485	0.24556541019955655
YKL157W	0	0/0	-241.35265636444092	-47318.454830527306	132	0.030634573304157548	0.8484848484848485	0.24556541019955655
YFR033C	-1	-/-	-241.35596895217896	-29712.72580051422	33	0.030601092896174863	0.8484848484848485	0.24584257206208426
YBL030C	-1	-/-	-241.36113595962524	-29739.30535507202	33	0.03056768558951965	0.8484848484848485	0.24611973392461198
YBL098W	-1	-/-	-241.36213493347168	-28325.674498081207	33	0.030534351145038167	0.8484848484848485	0.2463968957871397
YDR050C	0	0/-	-241.36375749111176	-48429.684628903866	132	0.030534351145038167	0.8484848484848485	0.2463968957871397
YDR330W	-1	-/-	-241.37554121017456	-30694.702066659927	33	0.030501089324618737	0.8484848484848485	0.2466740576496674
YCR039C	-1	-/-	-241.3765163421631	-31922.63996744156	33	0.030467899891186073	0.8484848484848485	0.24695121951219512
YLR035C	-1	-/-	-241.3772211074829	-31008.214662075043	33	0.030434782608695653	0.8484848484848485	0.24722838137472283
YMR134W	-1	-/-	-241.38103485107422	-26866.627622127533	33	0.03040173724212812	0.8484848484848485	0.24750554323725055
YNL094W	-1	-/-	-241.38407945632935	-32263.85869216919	33	0.03036876355748373	0.8484848484848485	0.24778270509977826
YMR278W	0	0/-	-241.39444041252136	-49385.57259076834	132	0.03036876355748373	0.8484848484848485	0.24778270509977826
YMR027W	0	0/0	-241.39551734924316	-44355.18763101101	132	0.03036876355748373	0.8484848484848485	0.24778270509977826
YMR058W	-1	-/-	-241.39634037017822	-28457.70035123825	33	0.030335861321776816	0.8484848484848485	0.24805986696230597
YDR082W	-1	-/-	-241.4047360420227	-31883.72275543213	33	0.030303030303030304	0.8484848484848485	0.24833702882483372
YHR086W	-1	-/-	-241.40832805633545	-30908.308775901794	33	0.03027027027027027	0.8484848484848485	0.24861419068736143
YPR042C	-1	-/-	-241.4176745414734	-30176.8725771904	33	0.03023758099352052	0.8484848484848485	0.24889135254988914
YDR350C	0	0/-	-241.4191356897354	-49463.605638206005	132	0.03023758099352052	0.8484848484848485	0.24889135254988914
YGR141W	-1	-/-	-241.43116664886475	-31545.685036182404	33	0.030204962243797196	0.8484848484848485	0.24916851441241686
YJL053W	-1	-/-	-241.44135808944702	-34665.38012313843	33	0.03017241379310345	0.8484848484848485	0.24944567627494457
YOR093C	0	0/0	-241.46579432487488	-44915.371744155884	132	0.03017241379310345	0.8484848484848485	0.24944567627494457
YNL101W	-1	-/-	-241.484365940094	-31926.544135570526	33	0.030139935414424113	0.8484848484848485	0.24972283813747229
YMR215W	0	0/-	-241.48945784568787	-46944.40540868044	132	0.030139935414424113	0.8484848484848485	0.24972283813747229
YOR302W	0	0/0	-241.51427245140076	-43450.28270047903	132	0.030139935414424113	0.8484848484848485	0.24972283813747229
YOR185C	-1	-/-	-241.51543188095093	-28619.72556734085	33	0.030107526881720432	0.8484848484848485	0.25
YHR134W	0	0/-	-241.52203059196472	-47855.55939376354	132	0.030107526881720432	0.8484848484848485	0.25
YLR212C	-1	-/-	-241.5227403640747	-32046.31502223015	33	0.03007518796992481	0.8484848484848485	0.25027716186252774
YPR157W	0	0/0	-241.53825390338898	-43895.52298760414	132	0.03007518796992481	0.8484848484848485	0.25027716186252774
YDR077W	-1	-/-	-241.54091215133667	-31915.379118442535	33	0.030042918454935622	0.8484848484848485	0.25055432372505543
YKL092C	-1	-/-	-241.54479122161865	-31448.85410785675	33	0.030010718113612004	0.8484848484848485	0.25083148558758317
YFL062W	0	0/-	-241.5467928647995	-49363.17833697796	132	0.030010718113612004	0.8484848484848485	0.25083148558758317
YDR032C	0	0/0	-241.56829154491425	-50107.6232252121	132	0.030010718113612004	0.8484848484848485	0.25083148558758317
YDR197W	0	0/-	-241.57519567012787	-48290.660834789276	132	0.030010718113612004	0.8484848484848485	0.25083148558758317
YDR260C	-1	-/-	-241.578453540802	-32073.68400979042	33	0.029978586723768737	0.8484848484848485	0.25110864745011086
YGL116W	-1	-/-	-241.58126831054688	-29880.905642986298	33	0.029946524064171122	0.8484848484848485	0.2513858093126386
YJR056C	0	0/0	-241.5912537574768	-44273.30167508125	132	0.029946524064171122	0.8484848484848485	0.2513858093126386
YNR013C	-1	-/-	-241.59537744522095	-31713.477380275726	33	0.029914529914529916	0.8484848484848485	0.2516629711751663
YPL034W	0	0/0	-241.61768925189972	-44803.177884578705	132	0.029914529914529916	0.8484848484848485	0.2516629711751663
YPR024W	-1	-/-	-241.62543630599976	-33961.688329696655	33	0.029882604055496264	0.8484848484848485	0.251940133037694
YER040W	-1	-/-	-241.6268219947815	-30426.66025853157	33	0.029850746268656716	0.8484848484848485	0.2522172949002217
YPR176C	-1	-/-	-241.63301277160645	-31652.199664115906	33	0.029818956336528223	0.8484848484848485	0.25249445676274945
YER104W	-1	-/-	-241.64199542999268	-31027.196842193604	33	0.029787234042553193	0.8484848484848485	0.25277161862527714
YBR225W	0	0/0	-241.64367973804474	-44200.76049733162	132	0.029787234042553193	0.8484848484848485	0.25277161862527714
YLR141W	-1	-/-	-241.65213775634766	-29211.190847873688	33	0.02975557917109458	0.8484848484848485	0.2530487804878049
YOL087C	0	0/-	-241.65801537036896	-43155.10023891926	132	0.02975557917109458	0.8484848484848485	0.2530487804878049
YDL176W	0	0/-	-241.66424918174744	-44330.428475379944	132	0.02975557917109458	0.8484848484848485	0.2530487804878049
YLR194C	0	0/-	-241.67382395267487	-43499.77411735058	132	0.02975557917109458	0.8484848484848485	0.2530487804878049
YGL122C	-1	-/-	-241.68250799179077	-30088.933297157288	33	0.029723991507430998	0.8484848484848485	0.25332594235033257
YML130C	-1	-/-	-241.6870403289795	-29629.517817497253	33	0.029692470837751856	0.8484848484848485	0.2536031042128603
YPR172W	0	0/0	-241.68880891799927	-44261.54000353813	132	0.029692470837751856	0.8484848484848485	0.2536031042128603
YBL059W	0	0/0	-241.6941076517105	-44023.13284099102	132	0.029692470837751856	0.8484848484848485	0.2536031042128603
YMR087W	-1	-/-	-241.70206260681152	-26682.485198497772	33	0.029661016949152543	0.8484848484848485	0.25388026607538805
YBR062C	0	0/-	-241.71852815151215	-45080.813600063324	132	0.029661016949152543	0.8484848484848485	0.25388026607538805
YPR168W	-1	-/-	-241.74201488494873	-28182.830316781998	33	0.02962962962962963	0.8484848484848485	0.25415742793791574
YDL028C	-1	-/-	-241.7622275352478	-32506.08589029312	33	0.02959830866807611	0.8484848484848485	0.2544345898004435
YLR257W	0	0/0	-241.7685034275055	-44508.50023818016	132	0.02959830866807611	0.8484848484848485	0.2544345898004435
YDR485C	-1	-/-	-241.78033828735352	-32908.54294323921	33	0.029567053854276663	0.8484848484848485	0.25471175166297116
YGL082W	0	0/-	-241.78570532798767	-44441.11828804016	132	0.029567053854276663	0.8484848484848485	0.25471175166297116
YMR015C	-1	-/-	-241.7914023399353	-28720.937412023544	33	0.029535864978902954	0.8484848484848485	0.2549889135254989
YOR111W	0	0/-	-241.812952876091	-44521.25995469093	132	0.029535864978902954	0.8484848484848485	0.2549889135254989
YMR244C-A	0	0/-	-241.81356632709503	-44440.29206943512	132	0.029535864978902954	0.8484848484848485	0.2549889135254989
YDR532C	-1	-/0	-241.81718397140503	-32390.763396024704	33	0.029504741833508957	0.8484848484848485	0.2552660753880266
YDL203C	0	0/-	-241.8256978392601	-50709.00159347057	132	0.029504741833508957	0.8484848484848485	0.2552660753880266
YPR004C	0	0/-	-241.84543573856354	-44180.608013272285	132	0.029504741833508957	0.8484848484848485	0.2552660753880266
YIL116W	0	0/0	-241.86076200008392	-48060.77075147629	132	0.029504741833508957	0.8484848484848485	0.2552660753880266
YDR179W-A	0	0/0	-241.89912402629852	-43575.484773635864	132	0.029504741833508957	0.8484848484848485	0.2552660753880266
YLR057W	0	0/-	-241.90394186973572	-44499.861531317234	132	0.029504741833508957	0.8484848484848485	0.2552660753880266
YJL028W	0	0/0	-241.90971672534943	-44989.98881530762	132	0.029504741833508957	0.8484848484848485	0.2552660753880266
YOR183W	0	0/0	-241.91572701931	-44606.91189831495	132	0.029504741833508957	0.8484848484848485	0.2552660753880266
YKL178C	-1	-/-	-241.91883087158203	-27790.401831150055	33	0.029473684210526315	0.8484848484848485	0.25554323725055433
YGL196W	0	0/0	-241.94656801223755	-48308.98491114378	132	0.029473684210526315	0.8484848484848485	0.25554323725055433
YDR374C	0	0/-	-241.9481281042099	-44432.617834329605	132	0.029473684210526315	0.8484848484848485	0.25554323725055433
YGR222W	-1	-/-	-241.95633554458618	-31852.66081905365	33	0.029442691903259727	0.8484848484848485	0.255820399113082
YHR014W	-1	-/-	-241.9736065864563	-26305.114458560944	33	0.029411764705882353	0.8484848484848485	0.25609756097560976
YGL080W	0	0/-	-241.97513723373413	-52080.17024832964	132	0.029411764705882353	0.8484848484848485	0.25609756097560976
YPL179W	-1	-/-	-241.97825145721436	-29994.12023639679	33	0.02938090241343127	0.8484848484848485	0.25637472283813745
YCR088W	-1	-/-	-241.9784164428711	-27877.750598430634	33	0.029350104821802937	0.8484848484848485	0.2566518847006652
YNL249C	0	0/0	-241.98229205608368	-48150.36505150795	132	0.029350104821802937	0.8484848484848485	0.2566518847006652
YKR074W	0	0/0	-242.00256145000458	-44338.44603073597	132	0.029350104821802937	0.8484848484848485	0.2566518847006652
YER018C	-1	-/-	-242.01884984970093	-29244.10528254509	33	0.02931937172774869	0.8484848484848485	0.25692904656319293
YOR315W	-1	-/-	-242.02009630203247	-29137.281198978424	33	0.029288702928870293	0.8484848484848485	0.2572062084257206
YPL208W	-1	-/-	-242.02147102355957	-32296.050799369812	33	0.029258098223615466	0.8484848484848485	0.25748337028824836
YOR264W	0	0/0	-242.04121851921082	-47935.656253159046	132	0.029258098223615466	0.8484848484848485	0.25748337028824836
YBR133C	-1	-/-	-242.04996824264526	-33145.10024356842	33	0.029227557411273485	0.8484848484848485	0.25776053215077604
YBR268W	0	0/-	-242.0501343011856	-49341.827201485634	132	0.029227557411273485	0.8484848484848485	0.25776053215077604
YBR140C	0	0/-	-242.05085813999176	-48328.724583745	132	0.029227557411273485	0.8484848484848485	0.25776053215077604
YMR157C	0	0/0	-242.05088353157043	-49316.67045497894	132	0.029227557411273485	0.8484848484848485	0.25776053215077604
YHR214W	0	0/0	-242.0653703212738	-45652.92422902584	132	0.029227557411273485	0.8484848484848485	0.25776053215077604
YOL114C	0	0/-	-242.06718504428864	-44847.1785056591	132	0.029227557411273485	0.8484848484848485	0.25776053215077604
YML068W	0	0/-	-242.0840939283371	-50629.47688126564	132	0.029227557411273485	0.8484848484848485	0.25776053215077604
YLR183C	-1	-/0	-242.0952754020691	-29913.620537996292	33	0.029197080291970802	0.8484848484848485	0.2580376940133038
YOL075C	0	0/-	-242.11362612247467	-44243.93331968784	132	0.029197080291970802	0.8484848484848485	0.2580376940133038
YPL168W	0	0/0	-242.1240793466568	-43970.52847492695	132	0.029197080291970802	0.8484848484848485	0.2580376940133038
YJL194W	-1	-/-	-242.15816593170166	-28947.513011932373	33	0.029166666666666667	0.8484848484848485	0.2583148558758315
YMR224C	-1	-/-	-242.15897035598755	-32267.172701358795	33	0.029136316337148804	0.8484848484848485	0.2585920177383592
YMR297W	0	0/-	-242.193510055542	-49713.65502476692	132	0.029136316337148804	0.8484848484848485	0.2585920177383592
YLR464W	0	0/0	-242.2016805410385	-44336.37547773123	132	0.029136316337148804	0.8484848484848485	0.2585920177383592
YPR083W	-1	-/-	-242.22137641906738	-28310.626158237457	33	0.029106029106029108	0.8484848484848485	0.2588691796008869
YKR013W	0	0/-	-242.22918784618378	-49281.98477298021	132	0.029106029106029108	0.8484848484848485	0.2588691796008869
YEL007W	0	0/0	-242.23670959472656	-48233.88645559549	132	0.029106029106029108	0.8484848484848485	0.2588691796008869
YFR024C-A	-1	-/-	-242.24073314666748	-31860.07603430748	33	0.029075804776739357	0.8484848484848485	0.25914634146341464
YOL113W	-1	-/-	-242.25391817092896	-32155.784689188004	33	0.029045643153526972	0.8484848484848485	0.25942350332594233
YOR298C-A	-1	-/-	-242.29218578338623	-29547.47466468811	33	0.029015544041450778	0.8484848484848485	0.25970066518847007
YIL117C	-1	-/0	-242.29960823059082	-27965.93848013878	33	0.028985507246376812	0.8484848484848485	0.25997782705099776
YHL018W	0	0/0	-242.30760443210602	-45142.03748178482	132	0.028985507246376812	0.8484848484848485	0.25997782705099776
YDR285W	-1	-/-	-242.3076047897339	-28359.129749298096	33	0.028955532574974147	0.8484848484848485	0.2602549889135255
YJL077C	0	0/0	-242.31782400608063	-45246.42715448141	132	0.028955532574974147	0.8484848484848485	0.2602549889135255
YBR201W	-1	-/-	-242.3324294090271	-31590.919494628906	33	0.028925619834710745	0.8484848484848485	0.26053215077605324
YGR244C	-1	-/-	-242.33555936813354	-30417.512305498123	33	0.02889576883384933	0.8484848484848485	0.2608093126385809
YER014C-A	-1	-/-	-242.33732223510742	-26121.03955221176	33	0.0288659793814433	0.8484848484848485	0.26108647450110867
YCR081W	-1	-/-	-242.34673833847046	-30689.73434638977	33	0.028836251287332648	0.8484848484848485	0.26136363636363635
YLR225C	0	0/-	-242.35571217536926	-44092.901818573475	132	0.028836251287332648	0.8484848484848485	0.26136363636363635
[truncated: 3,961 more rows]
