# Supplementary material for: Revisiting co-expression-based automated function prediction in yeast with neural networks and updated Gene Ontology annotations
Source: PLoS One. 2026 Apr 16;21(4):e0322689. doi: 10.1371/journal.pone.0322689 (PMC13086303; doi:10.1371/journal.pone.0322689)
Supplement: S1 File — A zip file of tables in csv format containing individual genes ranked by their predicted involvement in each predicted GO term. These predictions were made by Model 1 as described in Table A of S1 Text. (ZIP) [file pone.0322689.s002.zip › GO0009408_SingleGeneRanking.csv]

Gene	Label	Annos	Score	Background Score	Num pos pairs	Precision	Recall	False Positive Rate
YDR516C	-1	-/-	-128.77622270584106	-26335.687183856964	22	0.0	0.0	0.00027631942525559546
YML128C	-1	-/-	-133.1039457321167	-27187.983707666397	22	0.0	0.0	0.0005526388505111909
YDL132W	-1	-/-	-136.13421630859375	-29625.739181518555	22	0.0	0.0	0.0008289582757667864
YKL085W	-1	-/-	-136.70582270622253	-26815.864097118378	22	0.0	0.0	0.0011052777010223818
YML004C	-1	-/-	-137.8889365196228	-28711.557005643845	22	0.0	0.0	0.0013815971262779773
YJL020C	-1	-/-	-139.4248971939087	-28280.99865269661	22	0.0	0.0	0.0016579165515335729
YBR286W	-1	-/0	-139.79921674728394	-28674.67338681221	22	0.0	0.0	0.0019342359767891683
YDL130W-A	-1	-/0	-140.54738759994507	-27218.788542985916	22	0.0	0.0	0.0022105554020447637
YJR065C	-1	-/-	-140.81221723556519	-28369.85607290268	22	0.0	0.0	0.0024868748273003593
YDR173C	-1	-/-	-140.97286367416382	-29245.869200706482	22	0.0	0.0	0.0027631942525559545
YMR104C	-1	-/-	-141.45813608169556	-27640.480164289474	22	0.0	0.0	0.00303951367781155
YGR248W	-1	-/0	-142.50572109222412	-28713.146011590958	22	0.0	0.0	0.0033158331030671458
YLR270W	-1	-/-	-142.96658945083618	-28989.297709941864	22	0.0	0.0	0.003592152528322741
YMR092C	-1	-/-	-143.79146003723145	-27473.135758399963	22	0.0	0.0	0.0038684719535783366
YKL193C	-1	-/-	-143.87213850021362	-28304.96385908127	22	0.0	0.0	0.004144791378833932
YNL274C	-1	-/-	-144.19651222229004	-28578.669197797775	22	0.0	0.0	0.004421110804089527
YML048W	-1	-/-	-144.20987582206726	-29506.574941158295	22	0.0	0.0	0.004697430229345123
YDR294C	-1	-/-	-144.28433561325073	-27825.083387374878	22	0.0	0.0	0.004973749654600719
YER054C	-1	-/0	-144.74058198928833	-29140.929440498352	22	0.0	0.0	0.005250069079856314
YLR240W	-1	-/-	-145.4570860862732	-29249.348227977753	22	0.0	0.0	0.005526388505111909
YER020W	-1	-/-	-146.98302555084229	-28500.631665945053	22	0.0	0.0	0.005802707930367505
YGL037C	-1	-/-	-147.18992948532104	-28929.14167380333	22	0.0	0.0	0.0060790273556231
YDR329C	-1	-/-	-147.34158325195312	-29648.31842470169	22	0.0	0.0	0.0063553467808786955
YNL098C	-1	-/-	-147.53582954406738	-28105.644963026047	22	0.0	0.0	0.0066316662061342915
YPL087W	1	+/-	-147.87814283370972	-29389.02745103836	21	0.04	0.045454545454545456	0.0066316662061342915
YMR200W	-1	-/-	-148.01914167404175	-29762.05626964569	22	0.038461538461538464	0.045454545454545456	0.006907985631389887
YGR143W	-1	-/-	-148.0660915374756	-28682.32980799675	22	0.037037037037037035	0.045454545454545456	0.007184305056645482
YKL062W	1	+/-	-148.1445927619934	-30545.787415981293	21	0.07142857142857142	0.09090909090909091	0.007184305056645482
YKL204W	-1	-/-	-148.1822690963745	-28661.25597190857	22	0.06896551724137931	0.09090909090909091	0.007460624481901078
YKL035W	-1	-/-	-148.18872356414795	-29848.805968761444	22	0.06666666666666667	0.09090909090909091	0.007736943907156673
YDR258C	-1	-/+	-148.3490343093872	-29515.176310539246	22	0.06451612903225806	0.09090909090909091	0.00801326333241227
YKL038W	-1	-/-	-148.6423635482788	-28531.317884922028	22	0.0625	0.09090909090909091	0.008289582757667864
YGR136W	0	0/-	-148.75039726495743	-47659.10447257757	88	0.0625	0.09090909090909091	0.008289582757667864
YBL047C	-1	-/-	-149.42424392700195	-29034.082995414734	22	0.06060606060606061	0.09090909090909091	0.00856590218292346
YIL097W	-1	-/-	-149.424467086792	-29750.198693990707	22	0.058823529411764705	0.09090909090909091	0.008842221608179055
YJL164C	-1	-/-	-150.05366802215576	-29504.7262301445	22	0.05714285714285714	0.09090909090909091	0.00911854103343465
YLR324W	-1	-/-	-150.06493663787842	-30108.947610616684	22	0.05555555555555555	0.09090909090909091	0.009394860458690245
YDR490C	-1	-/-	-150.31679391860962	-30595.99355983734	22	0.05405405405405406	0.09090909090909091	0.009671179883945842
YMR152W	0	0/0	-150.38982862234116	-48361.60508030653	88	0.05405405405405406	0.09090909090909091	0.009671179883945842
YOR086C	0	0/-	-150.61451506614685	-49592.801066577435	88	0.05405405405405406	0.09090909090909091	0.009671179883945842
YER125W	-1	-/-	-150.80265045166016	-29161.856770038605	22	0.05263157894736842	0.09090909090909091	0.009947499309201437
YKL142W	0	0/0	-151.0127428174019	-49570.720740795135	88	0.05263157894736842	0.09090909090909091	0.009947499309201437
YOR173W	-1	-/-	-151.01544189453125	-30262.80470275879	22	0.05128205128205128	0.09090909090909091	0.010223818734457032
YLL040C	-1	-/-	-151.13757371902466	-30164.10669374466	22	0.05	0.09090909090909091	0.010500138159712628
YCL052C	-1	-/-	-151.18686723709106	-30531.55791401863	22	0.04878048780487805	0.09090909090909091	0.010776457584968223
YFR024C-A	-1	-/-	-151.24925756454468	-28216.591086626053	22	0.047619047619047616	0.09090909090909091	0.011052777010223818
YKL039W	0	0/-	-151.26964902877808	-47769.43095713854	88	0.047619047619047616	0.09090909090909091	0.011052777010223818
YJL082W	0	0/-	-151.4004007577896	-49401.41497135162	88	0.047619047619047616	0.09090909090909091	0.011052777010223818
YBR052C	0	0/0	-151.444930434227	-48683.83819389343	88	0.047619047619047616	0.09090909090909091	0.011052777010223818
YCL039W	-1	-/-	-151.47499132156372	-28982.86245584488	22	0.046511627906976744	0.09090909090909091	0.011329096435479415
YBR026C	-1	-/-	-151.668860912323	-28611.99108505249	22	0.045454545454545456	0.09090909090909091	0.01160541586073501
YDR353W	-1	-/-	-151.69170999526978	-28432.655403614044	22	0.044444444444444446	0.09090909090909091	0.011881735285990605
YPL188W	-1	-/-	-151.7935733795166	-30311.38256931305	22	0.043478260869565216	0.09090909090909091	0.0121580547112462
YBR059C	-1	-/-	-151.81072521209717	-29704.591835975647	22	0.0425531914893617	0.09090909090909091	0.012434374136501796
YHR195W	0	0/0	-151.83873403072357	-49940.53080505133	88	0.0425531914893617	0.09090909090909091	0.012434374136501796
YDL193W	0	0/-	-151.86073422431946	-49154.97715252638	88	0.0425531914893617	0.09090909090909091	0.012434374136501796
YER136W	0	0/-	-151.86799097061157	-50360.36882823706	88	0.0425531914893617	0.09090909090909091	0.012434374136501796
YIL155C	-1	-/0	-152.0433201789856	-28583.141515254974	22	0.041666666666666664	0.09090909090909091	0.012710693561757391
YLL041C	-1	-/-	-152.0735411643982	-28984.632482767105	22	0.04081632653061224	0.09090909090909091	0.012987012987012988
YAR027W	0	0/0	-152.1957085132599	-48943.826032578945	88	0.04081632653061224	0.09090909090909091	0.012987012987012988
YMR072W	-1	-/-	-152.19954776763916	-28369.344688653946	22	0.04	0.09090909090909091	0.013263332412268583
YBL022C	1	+/-	-152.51722383499146	-30951.660390853882	21	0.058823529411764705	0.13636363636363635	0.013263332412268583
YBR169C	-1	-/-	-152.52103805541992	-29959.260350227356	22	0.057692307692307696	0.13636363636363635	0.013539651837524178
YHL034C	-1	-/0	-152.58586072921753	-28708.43272137642	22	0.05660377358490566	0.13636363636363635	0.013815971262779773
YLR370C	-1	-/-	-152.82775688171387	-29377.77666568756	22	0.05555555555555555	0.13636363636363635	0.014092290688035369
YNL239W	-1	-/-	-152.85666227340698	-29114.73394179344	22	0.05454545454545454	0.13636363636363635	0.014368610113290964
YGR281W	-1	-/-	-153.20614957809448	-29599.341103553772	22	0.05357142857142857	0.13636363636363635	0.014644929538546559
YBR199W	-1	-/-	-153.26578378677368	-29966.30591249466	22	0.05263157894736842	0.13636363636363635	0.014921248963802156
YDL046W	-1	-/-	-153.52394151687622	-30554.855959415436	22	0.05172413793103448	0.13636363636363635	0.015197568389057751
YIL034C	-1	-/-	-153.67875146865845	-28704.88475751877	22	0.05084745762711865	0.13636363636363635	0.015473887814313346
YDR204W	0	0/0	-153.69518166780472	-48918.30375504494	88	0.05084745762711865	0.13636363636363635	0.015473887814313346
YBR086C	-1	-/-	-153.7009596824646	-29607.46505713463	22	0.05	0.13636363636363635	0.015750207239568943
YLR193C	-1	-/-	-153.72953081130981	-30058.40954017639	22	0.04918032786885246	0.13636363636363635	0.01602652666482454
YDL223C	-1	-/-	-153.77050399780273	-29841.54483652115	22	0.04838709677419355	0.13636363636363635	0.016302846090080134
YML070W	0	0/-	-153.82337641716003	-50147.304813563824	88	0.04838709677419355	0.13636363636363635	0.016302846090080134
YNL160W	-1	-/-	-153.85797786712646	-30109.6584815979	22	0.047619047619047616	0.13636363636363635	0.01657916551533573
YKL213C	-1	-/-	-153.92765522003174	-29424.16585969925	22	0.046875	0.13636363636363635	0.016855484940591324
YDR074W	0	0/+	-153.97793644666672	-48926.04254293442	88	0.046875	0.13636363636363635	0.016855484940591324
YBR214W	-1	-/-	-153.9856824874878	-30022.203899860382	22	0.046153846153846156	0.13636363636363635	0.01713180436584692
YML117W	0	0/0	-154.0385410785675	-49566.1611841321	88	0.046153846153846156	0.13636363636363635	0.01713180436584692
YOR090C	0	0/-	-154.05851662158966	-49372.03054535389	88	0.046153846153846156	0.13636363636363635	0.01713180436584692
YPL221W	-1	-/-	-154.14502429962158	-28828.497861385345	22	0.045454545454545456	0.13636363636363635	0.017408123791102514
YML110C	-1	-/-	-154.40134739875793	-28668.891103744507	22	0.04477611940298507	0.13636363636363635	0.01768444321635811
YLR093C	0	0/-	-154.43492305278778	-49561.922646045685	88	0.04477611940298507	0.13636363636363635	0.01768444321635811
YOR132W	-1	-/-	-154.4511513710022	-28802.682377815247	22	0.04411764705882353	0.13636363636363635	0.017960762641613705
YDR229W	0	0/-	-154.54690611362457	-49872.115884423256	88	0.04411764705882353	0.13636363636363635	0.017960762641613705
YOR347C	-1	-/-	-154.57282638549805	-29553.94223880768	22	0.043478260869565216	0.13636363636363635	0.0182370820668693
YOR124C	0	0/-	-154.59016156196594	-50187.02664768696	88	0.043478260869565216	0.13636363636363635	0.0182370820668693
YOL071W	-1	-/-	-154.6175217628479	-29568.87073326111	22	0.04285714285714286	0.13636363636363635	0.018513401492124895
YDR335W	-1	-/-	-154.62341451644897	-30403.7847533226	22	0.04225352112676056	0.13636363636363635	0.01878972091738049
YIL124W	-1	-/-	-154.79848098754883	-29236.782737731934	22	0.041666666666666664	0.13636363636363635	0.01906604034263609
YMR109W	-1	-/-	-154.82511043548584	-28882.247148513794	22	0.0410958904109589	0.13636363636363635	0.019342359767891684
YMR071C	0	0/0	-154.84011960029602	-49326.86551862955	88	0.0410958904109589	0.13636363636363635	0.019342359767891684
YDR148C	-1	-/-	-154.85538244247437	-29077.581095695496	22	0.04054054054054054	0.13636363636363635	0.01961867919314728
YJL101C	1	+/-	-154.9231414794922	-31108.241478919983	21	0.05333333333333334	0.18181818181818182	0.01961867919314728
YDR293C	-1	-/-	-154.96634435653687	-30224.364614009857	22	0.05263157894736842	0.18181818181818182	0.019894998618402875
YDR099W	-1	-/-	-155.1136827468872	-30471.863985538483	22	0.05194805194805195	0.18181818181818182	0.02017131804365847
YBR111C	0	0/-	-155.61397099494934	-48984.81220537424	88	0.05194805194805195	0.18181818181818182	0.02017131804365847
YOR008C	1	+/+	-155.70949697494507	-30137.416548252106	21	0.0641025641025641	0.22727272727272727	0.02017131804365847
YDR171W	-1	-/+	-155.71306705474854	-29985.03891324997	22	0.06329113924050633	0.22727272727272727	0.020447637468914065
YDR394W	-1	-/-	-155.75978803634644	-31010.654227733612	22	0.0625	0.22727272727272727	0.02072395689416966
YBR006W	-1	-/-	-155.8354377746582	-30829.945699214935	22	0.06172839506172839	0.22727272727272727	0.021000276319425255
YFL007W	0	0/-	-155.8759115934372	-50571.75430572033	88	0.06172839506172839	0.22727272727272727	0.021000276319425255
YMR110C	0	0/-	-155.94078940153122	-50230.43090671301	88	0.06172839506172839	0.22727272727272727	0.021000276319425255
YEL013W	-1	-/-	-155.96700048446655	-29540.19054889679	22	0.06097560975609756	0.22727272727272727	0.02127659574468085
YOR275C	-1	-/-	-156.00941228866577	-29252.570840358734	22	0.060240963855421686	0.22727272727272727	0.021552915169936446
YGR101W	-1	-/-	-156.0224575996399	-30115.327627658844	22	0.05952380952380952	0.22727272727272727	0.02182923459519204
YIL125W	-1	-/-	-156.13664770126343	-29574.33107662201	22	0.058823529411764705	0.22727272727272727	0.022105554020447636
YDL134C	-1	-/-	-156.18765878677368	-30705.88220667839	22	0.05813953488372093	0.22727272727272727	0.02238187344570323
YBR212W	-1	-/-	-156.26230907440186	-29476.59352660179	22	0.05747126436781609	0.22727272727272727	0.02265819287095883
YJR091C	-1	-/-	-156.31021451950073	-29227.146044254303	22	0.056818181818181816	0.22727272727272727	0.022934512296214425
YBR149W	0	0/0	-156.32360708713531	-50227.52272647619	88	0.056818181818181816	0.22727272727272727	0.022934512296214425
YGR178C	-1	-/-	-156.44296836853027	-29662.05836200714	22	0.056179775280898875	0.22727272727272727	0.02321083172147002
YCL051W	1	+/-	-156.4841079711914	-31074.60281944275	21	0.06666666666666667	0.2727272727272727	0.02321083172147002
YMR037C	1	+/+	-156.52742719650269	-30470.789573669434	21	0.07692307692307693	0.3181818181818182	0.02321083172147002
YAL017W	-1	-/-	-156.5615839958191	-30420.786643981934	22	0.07608695652173914	0.3181818181818182	0.023487151146725616
YKL091C	0	0/0	-156.567995429039	-49571.517673671246	88	0.07608695652173914	0.3181818181818182	0.023487151146725616
YOR054C	-1	-/-	-156.60123348236084	-30192.34144449234	22	0.07526881720430108	0.3181818181818182	0.02376347057198121
YER080W	0	0/0	-156.75033283233643	-49737.06347537041	88	0.07526881720430108	0.3181818181818182	0.02376347057198121
YKL168C	0	0/-	-156.76858019828796	-51215.39651077986	88	0.07526881720430108	0.3181818181818182	0.02376347057198121
YPL089C	-1	-/-	-156.8141541481018	-30220.093737125397	22	0.07446808510638298	0.3181818181818182	0.024039789997236806
YHR190W	-1	-/-	-156.84392738342285	-30128.476934194565	22	0.07368421052631578	0.3181818181818182	0.0243161094224924
YIL036W	-1	-/-	-156.8449559211731	-30977.960391521454	22	0.07291666666666667	0.3181818181818182	0.024592428847747996
YDL078C	-1	-/-	-156.89838314056396	-30127.495819568634	22	0.07216494845360824	0.3181818181818182	0.02486874827300359
YJL066C	0	0/0	-156.98800265789032	-50227.25453954935	88	0.07216494845360824	0.3181818181818182	0.02486874827300359
YKR014C	-1	-/-	-156.9904260635376	-30389.278794288635	22	0.07142857142857142	0.3181818181818182	0.025145067698259187
YHR027C	-1	-/-	-157.0079779624939	-31538.711740493774	22	0.0707070707070707	0.3181818181818182	0.025421387123514782
YMR237W	-1	-/-	-157.0450940132141	-28925.31738615036	22	0.07	0.3181818181818182	0.025697706548770377
YNL071W	-1	-/-	-157.0532932281494	-29237.550457000732	22	0.06930693069306931	0.3181818181818182	0.025974025974025976
YKR067W	-1	-/-	-157.06326055526733	-29867.679585456848	22	0.06862745098039216	0.3181818181818182	0.02625034539928157
YKL121W	0	0/0	-157.1910219192505	-50025.785529732704	88	0.06862745098039216	0.3181818181818182	0.02625034539928157
YIL105C	-1	-/-	-157.3825306892395	-30809.150795459747	22	0.06796116504854369	0.3181818181818182	0.026526664824537166
YDR486C	-1	-/-	-157.43227815628052	-31732.754925251007	22	0.0673076923076923	0.3181818181818182	0.02680298424979276
YGR255C	0	0/0	-157.47832334041595	-50685.385006308556	88	0.0673076923076923	0.3181818181818182	0.02680298424979276
YKL094W	0	0/-	-157.50127601623535	-51076.68858444691	88	0.0673076923076923	0.3181818181818182	0.02680298424979276
YBL056W	-1	-/-	-157.63926649093628	-31155.291572093964	22	0.06666666666666667	0.3181818181818182	0.027079303675048357
YKL210W	0	0/-	-157.6911768913269	-51704.22922128439	88	0.06666666666666667	0.3181818181818182	0.027079303675048357
YNL268W	-1	-/-	-157.70780515670776	-29242.149259090424	22	0.0660377358490566	0.3181818181818182	0.02735562310030395
YDL113C	-1	-/-	-157.74445962905884	-30518.41361093521	22	0.06542056074766354	0.3181818181818182	0.027631942525559547
YOR163W	0	0/-	-157.8367964029312	-49095.64572107792	88	0.06542056074766354	0.3181818181818182	0.027631942525559547
YNR034W	-1	-/-	-157.9279704093933	-28909.963747262955	22	0.06481481481481481	0.3181818181818182	0.027908261950815142
YBR132C	-1	-/-	-157.9554204940796	-30467.464181900024	22	0.06422018348623854	0.3181818181818182	0.028184581376070737
YGR268C	-1	-/0	-157.9813380241394	-30454.924678325653	22	0.06363636363636363	0.3181818181818182	0.028460900801326332
YIL010W	-1	-/-	-157.9829683303833	-30441.279473781586	22	0.06306306306306306	0.3181818181818182	0.028737220226581928
YDR330W	-1	-/-	-157.99126052856445	-30736.253776073456	22	0.0625	0.3181818181818182	0.029013539651837523
YLR256W	-1	-/-	-158.0165138244629	-29904.656235218048	22	0.061946902654867256	0.3181818181818182	0.029289859077093118
YPL135W	-1	-/-	-158.02859115600586	-31018.10003232956	22	0.06140350877192982	0.3181818181818182	0.029566178502348717
YOL049W	1	+/0	-158.1150803565979	-30545.227989196777	21	0.06956521739130435	0.36363636363636365	0.029566178502348717
YMR008C	-1	-/-	-158.17661142349243	-30287.949779510498	22	0.06896551724137931	0.36363636363636365	0.029842497927604312
YCR036W	0	0/0	-158.2009001970291	-50288.05141091347	88	0.06896551724137931	0.36363636363636365	0.029842497927604312
YML091C	-1	-/-	-158.21058750152588	-29631.372261285782	22	0.06837606837606838	0.36363636363636365	0.030118817352859907
YER027C	-1	-/-	-158.2235074043274	-29503.246183395386	22	0.06779661016949153	0.36363636363636365	0.030395136778115502
YAL034C	0	0/-	-158.26751804351807	-50313.233147740364	88	0.06779661016949153	0.36363636363636365	0.030395136778115502
YHR161C	-1	-/-	-158.3486065864563	-30366.627534389496	22	0.06722689075630252	0.36363636363636365	0.030671456203371097
YER143W	-1	-/-	-158.4241328239441	-30946.138910770416	22	0.06666666666666667	0.36363636363636365	0.030947775628626693
YLR102C	-1	-/-	-158.5116901397705	-31079.054263591766	22	0.06611570247933884	0.36363636363636365	0.031224095053882288
YBL007C	-1	-/-	-158.5733242034912	-29887.9476852417	22	0.06557377049180328	0.36363636363636365	0.031500414479137887
YKR076W	-1	-/-	-158.81651163101196	-30900.601442575455	22	0.06504065040650407	0.36363636363636365	0.03177673390439348
YHR004C	-1	-/-	-158.84463167190552	-30143.5020775795	22	0.06451612903225806	0.36363636363636365	0.03205305332964908
YDR358W	-1	-/-	-158.86519956588745	-31051.44627761841	22	0.064	0.36363636363636365	0.03232937275490467
YAL008W	0	0/-	-158.89295268058777	-50369.828071177006	88	0.064	0.36363636363636365	0.03232937275490467
YER004W	0	0/0	-158.9802811741829	-50353.30290365219	88	0.064	0.36363636363636365	0.03232937275490467
YOR161C	0	0/-	-158.99377691745758	-49277.75254166126	88	0.064	0.36363636363636365	0.03232937275490467
YCL057W	0	0/0	-159.01744139194489	-50025.58165717125	88	0.064	0.36363636363636365	0.03232937275490467
YOR052C	0	0/-	-159.09118592739105	-51329.40241211653	88	0.064	0.36363636363636365	0.03232937275490467
YMR026C	-1	-/-	-159.142156124115	-30940.71619796753	22	0.06349206349206349	0.36363636363636365	0.03260569218016027
YCR030C	0	0/-	-159.15593135356903	-49897.76862299442	88	0.06349206349206349	0.36363636363636365	0.03260569218016027
YDR425W	-1	-/-	-159.21563816070557	-32179.44941353798	22	0.06299212598425197	0.36363636363636365	0.03288201160541586
YMR043W	-1	-/-	-159.24456977844238	-28807.544240951538	22	0.0625	0.36363636363636365	0.03315833103067146
YLR219W	-1	-/-	-159.27680444717407	-31042.56931591034	22	0.06201550387596899	0.36363636363636365	0.03343465045592705
YOR362C	-1	-/-	-159.28256940841675	-31173.42935180664	22	0.06153846153846154	0.36363636363636365	0.03371096988118265
YAL038W	-1	-/-	-159.3763084411621	-30215.95091867447	22	0.061068702290076333	0.36363636363636365	0.03398728930643824
YDR100W	0	0/0	-159.40698039531708	-49193.679463267326	88	0.061068702290076333	0.36363636363636365	0.03398728930643824
YGL197W	0	0/-	-159.5033586025238	-49742.48300743103	88	0.061068702290076333	0.36363636363636365	0.03398728930643824
YIL075C	-1	-/-	-159.65458488464355	-31165.928857803345	22	0.06060606060606061	0.36363636363636365	0.03426360873169384
YGR267C	-1	-/-	-159.66893339157104	-30707.763125896454	22	0.06015037593984962	0.36363636363636365	0.03453992815694943
YDR231C	-1	-/-	-159.71045923233032	-29537.595047473907	22	0.05970149253731343	0.36363636363636365	0.03481624758220503
YFR010W	0	0/-	-159.72929418087006	-50912.470967411995	88	0.05970149253731343	0.36363636363636365	0.03481624758220503
YHR028C	0	0/-	-159.7639218568802	-50415.35630577803	88	0.05970149253731343	0.36363636363636365	0.03481624758220503
YDL128W	-1	-/-	-159.82476425170898	-29058.199531316757	22	0.05925925925925926	0.36363636363636365	0.03509256700746063
YJR126C	-1	-/-	-159.83980989456177	-30616.337829828262	22	0.058823529411764705	0.36363636363636365	0.03536888643271622
YAL016W	-1	-/-	-159.85668659210205	-30121.25883245468	22	0.058394160583941604	0.36363636363636365	0.03564520585797182
YMR311C	-1	-/-	-159.99408388137817	-32212.256601333618	22	0.057971014492753624	0.36363636363636365	0.03592152528322741
YGL087C	-1	-/-	-160.0411524772644	-29997.23894739151	22	0.05755395683453238	0.36363636363636365	0.03619784470848301
YCL035C	-1	-/-	-160.07900476455688	-29049.443920135498	22	0.05714285714285714	0.36363636363636365	0.0364741641337386
YMR278W	0	0/-	-160.0997862815857	-50234.73364531994	88	0.05714285714285714	0.36363636363636365	0.0364741641337386
YDL100C	1	+/+	-160.13909244537354	-31143.59352207184	21	0.06382978723404255	0.4090909090909091	0.0364741641337386
YDR028C	-1	-/-	-160.1555233001709	-29855.993006706238	22	0.06338028169014084	0.4090909090909091	0.0367504835589942
YCR039C	-1	-/-	-160.15975904464722	-29438.16967010498	22	0.06293706293706294	0.4090909090909091	0.03702680298424979
YJL137C	0	0/0	-160.32475697994232	-51046.82573592663	88	0.06293706293706294	0.4090909090909091	0.03702680298424979
YDR168W	-1	-/-	-160.3942346572876	-31207.47049331665	22	0.0625	0.4090909090909091	0.03730312240950539
YGL038C	-1	-/-	-160.44081211090088	-29345.011160850525	22	0.06206896551724138	0.4090909090909091	0.03757944183476098
YDL029W	-1	-/-	-160.44935703277588	-30212.278861045837	22	0.06164383561643835	0.4090909090909091	0.03785576126001658
YDL072C	0	0/-	-160.46986532211304	-51367.599324047565	88	0.06164383561643835	0.4090909090909091	0.03785576126001658
YJL155C	0	0/0	-160.573303937912	-51475.07958716154	88	0.06164383561643835	0.4090909090909091	0.03785576126001658
YOR109W	-1	-/-	-160.58048915863037	-30385.47843313217	22	0.061224489795918366	0.4090909090909091	0.03813208068527218
YPL003W	0	0/-	-160.58782982826233	-49677.42781031132	88	0.061224489795918366	0.4090909090909091	0.03813208068527218
YGL173C	-1	-/-	-160.61847734451294	-30082.766709804535	22	0.060810810810810814	0.4090909090909091	0.03840840011052777
YDR477W	-1	-/-	-160.64392709732056	-29482.26348733902	22	0.06040268456375839	0.4090909090909091	0.03868471953578337
YGR086C	1	+/+	-160.6655240058899	-29793.36512041092	21	0.06666666666666667	0.45454545454545453	0.03868471953578337
YGL190C	-1	-/-	-160.68830347061157	-30588.834169387817	22	0.06622516556291391	0.45454545454545453	0.03896103896103896
YML013W	-1	-/-	-160.6944580078125	-30056.295507907867	22	0.06578947368421052	0.45454545454545453	0.03923735838629456
YFL033C	-1	-/+	-160.7015199661255	-30414.836916923523	22	0.06535947712418301	0.45454545454545453	0.03951367781155015
YBR126C	-1	-/+	-160.70694303512573	-30553.117834091187	22	0.06493506493506493	0.45454545454545453	0.03978999723680575
YPL270W	-1	-/-	-160.71510457992554	-29549.11412525177	22	0.06451612903225806	0.45454545454545453	0.04006631666206134
YOL032W	0	0/-	-160.72320926189423	-49944.15306991339	88	0.06451612903225806	0.45454545454545453	0.04006631666206134
YOR014W	-1	-/-	-160.72650909423828	-30924.21683359146	22	0.0641025641025641	0.45454545454545453	0.04034263608731694
YJR044C	-1	-/-	-160.73438453674316	-29323.496524333954	22	0.06369426751592357	0.45454545454545453	0.04061895551257253
YKL060C	-1	-/-	-160.73505449295044	-29836.367713928223	22	0.06329113924050633	0.45454545454545453	0.04089527493782813
YLL006W	-1	-/-	-160.7596960067749	-31816.134533405304	22	0.06289308176100629	0.45454545454545453	0.04117159436308372
YAR042W	-1	-/-	-160.80261516571045	-30630.276639461517	22	0.0625	0.45454545454545453	0.04144791378833932
YLR203C	0	0/-	-160.84244847297668	-49447.28185969591	88	0.0625	0.45454545454545453	0.04144791378833932
YPR140W	-1	-/-	-160.84769821166992	-30568.119782447815	22	0.062111801242236024	0.45454545454545453	0.04172423321359492
YNR002C	-1	-/-	-160.8734474182129	-30550.60146856308	22	0.06172839506172839	0.45454545454545453	0.04200055263885051
YIL065C	-1	-/-	-160.89117431640625	-30435.669414520264	22	0.06134969325153374	0.45454545454545453	0.04227687206410611
YHR114W	-1	-/-	-160.9135823249817	-30032.802656412125	22	0.06097560975609756	0.45454545454545453	0.0425531914893617
YKL167C	0	0/-	-160.91522109508514	-50018.86906826496	88	0.06097560975609756	0.45454545454545453	0.0425531914893617
YHR075C	-1	-/-	-160.93766975402832	-30466.784523010254	22	0.06060606060606061	0.45454545454545453	0.0428295109146173
YPL084W	-1	-/-	-160.95560503005981	-30346.357915878296	22	0.060240963855421686	0.45454545454545453	0.04310583033987289
YDR027C	-1	-/-	-160.96526861190796	-30064.341596126556	22	0.059880239520958084	0.45454545454545453	0.04338214976512849
YIL033C	1	+/-	-160.99076509475708	-31053.375519275665	21	0.06547619047619048	0.5	0.04338214976512849
YKL065C	0	0/-	-161.01589405536652	-51830.34262365103	88	0.06547619047619048	0.5	0.04338214976512849
YER182W	0	0/0	-161.06107449531555	-48556.56311506033	88	0.06547619047619048	0.5	0.04338214976512849
YDL234C	0	0/-	-161.0639729499817	-50480.80156195164	88	0.06547619047619048	0.5	0.04338214976512849
YHR008C	-1	-/-	-161.10999822616577	-31039.076634407043	22	0.0650887573964497	0.5	0.04365846919038408
YGL096W	-1	-/-	-161.12779712677002	-30561.332958698273	22	0.06470588235294118	0.5	0.04393478861563968
YBL058W	-1	-/-	-161.1282753944397	-30795.220315933228	22	0.06432748538011696	0.5	0.04421110804089527
YAL060W	0	0/0	-161.14562058448792	-48576.49630230665	88	0.06432748538011696	0.5	0.04421110804089527
YFR047C	-1	-/-	-161.18196821212769	-30048.12764430046	22	0.06395348837209303	0.5	0.04448742746615087
YOR142W	-1	-/-	-161.27450513839722	-30051.536506175995	22	0.06358381502890173	0.5	0.04476374689140646
YGL227W	-1	-/-	-161.30123376846313	-30712.880523204803	22	0.06321839080459771	0.5	0.04504006631666206
YHR104W	0	0/-	-161.309623837471	-50661.90333390236	88	0.06321839080459771	0.5	0.04504006631666206
YKR058W	0	0/0	-161.3277007341385	-49789.91554361582	88	0.06321839080459771	0.5	0.04504006631666206
YBL041W	-1	-/-	-161.34409475326538	-31614.869148492813	22	0.06285714285714286	0.5	0.04531638574191766
YNL297C	-1	-/-	-161.41538429260254	-29760.357573509216	22	0.0625	0.5	0.04559270516717325
YOR028C	-1	-/-	-161.45597410202026	-30722.20092010498	22	0.062146892655367235	0.5	0.04586902459242885
YLL015W	-1	-/-	-161.46075963974	-30454.66871738434	22	0.06179775280898876	0.5	0.04614534401768444
YMR304W	0	0/-	-161.46695709228516	-50212.76340287924	88	0.06179775280898876	0.5	0.04614534401768444
YFL042C	0	0/-	-161.49586713314056	-51719.88426941633	88	0.06179775280898876	0.5	0.04614534401768444
YMR173W	-1	-/-	-161.49620628356934	-32083.140919208527	22	0.061452513966480445	0.5	0.04642166344294004
YML042W	-1	-/-	-161.53485774993896	-30109.810723543167	22	0.06111111111111111	0.5	0.04669798286819563
YOR171C	-1	-/-	-161.56837606430054	-31166.64860534668	22	0.06077348066298342	0.5	0.04697430229345123
YMR184W	-1	-/-	-161.65634536743164	-29941.871445655823	22	0.06043956043956044	0.5	0.04725062171870682
YJL099W	-1	-/-	-161.692862033844	-32355.017870426178	22	0.060109289617486336	0.5	0.04752694114396242
YLR250W	0	0/0	-161.69953620433807	-51244.83795630932	88	0.060109289617486336	0.5	0.04752694114396242
YJL165C	-1	-/-	-161.73594856262207	-31253.976345539093	22	0.059782608695652176	0.5	0.04780326056921801
YJR036C	0	0/-	-161.76124143600464	-50402.049138605595	88	0.059782608695652176	0.5	0.04780326056921801
YKL146W	-1	-/-	-161.79512071609497	-31587.01996564865	22	0.05945945945945946	0.5	0.04807957999447361
YGL156W	0	0/-	-161.8367713689804	-51820.35977733135	88	0.05945945945945946	0.5	0.04807957999447361
YLR251W	0	0/0	-161.88283240795135	-50003.79526609182	88	0.05945945945945946	0.5	0.04807957999447361
YKR098C	0	0/-	-161.93835639953613	-49841.23677420616	88	0.05945945945945946	0.5	0.04807957999447361
YDR255C	-1	-/-	-161.9510669708252	-31047.23847103119	22	0.05913978494623656	0.5	0.048355899419729204
YAL030W	-1	-/-	-161.9557728767395	-29599.635390281677	22	0.058823529411764705	0.5	0.0486322188449848
YPL240C	-1	-/+	-161.9746584892273	-30977.40345287323	22	0.05851063829787234	0.5	0.0489085382702404
YGL011C	-1	-/-	-161.9819211959839	-31267.23809146881	22	0.0582010582010582	0.5	0.04918485769549599
YLR005W	-1	-/-	-161.99646615982056	-31383.00311565399	22	0.05789473684210526	0.5	0.04946117712075159
YFR014C	-1	-/-	-162.0140242576599	-30805.077816963196	22	0.05759162303664921	0.5	0.04973749654600718
YLR454W	0	0/0	-162.01425552368164	-50616.449676692486	88	0.05759162303664921	0.5	0.04973749654600718
YPL179W	-1	-/-	-162.0188503265381	-28936.465388298035	22	0.057291666666666664	0.5	0.05001381597126278
YMR302C	-1	-/-	-162.05716371536255	-30325.56525993347	22	0.05699481865284974	0.5	0.05029013539651837
YKL150W	-1	-/-	-162.09621906280518	-30580.74537706375	22	0.05670103092783505	0.5	0.05056645482177397
YJR106W	0	0/-	-162.1159509420395	-50642.58249592781	88	0.05670103092783505	0.5	0.05056645482177397
YDR096W	-1	-/-	-162.18452262878418	-30417.418793201447	22	0.05641025641025641	0.5	0.050842774247029564
YCR069W	0	0/-	-162.21175503730774	-51007.52601182461	88	0.05641025641025641	0.5	0.050842774247029564
YOR136W	-1	-/-	-162.29245519638062	-30571.230313777924	22	0.05612244897959184	0.5	0.05111909367228516
YNL130C	-1	-/-	-162.33123445510864	-29685.21508216858	22	0.05583756345177665	0.5	0.051395413097540754
YDR304C	0	0/-	-162.33736264705658	-49539.01397359371	88	0.05583756345177665	0.5	0.051395413097540754
YMR264W	-1	-/-	-162.34542274475098	-30797.22090625763	22	0.05555555555555555	0.5	0.05167173252279635
YLR248W	-1	-/-	-162.35739755630493	-31158.48925113678	22	0.05527638190954774	0.5	0.05194805194805195
YPR026W	0	0/-	-162.3682188987732	-51240.10692054033	88	0.05527638190954774	0.5	0.05194805194805195
YJR046W	-1	-/-	-162.39079475402832	-30068.4898352623	22	0.055	0.5	0.05222437137330754
YJL047C	-1	-/-	-162.43206977844238	-31261.309759140015	22	0.05472636815920398	0.5	0.05250069079856314
YBR151W	0	0/0	-162.4746481180191	-50653.54076898098	88	0.05472636815920398	0.5	0.05250069079856314
YCR004C	0	0/0	-162.5174770951271	-49923.44208371639	88	0.05472636815920398	0.5	0.05250069079856314
YLR120C	0	0/-	-162.52314293384552	-50902.616513967514	88	0.05472636815920398	0.5	0.05250069079856314
YAL005C	-1	-/-	-162.55041551589966	-30115.91195678711	22	0.054455445544554455	0.5	0.052777010223818734
YML051W	-1	-/-	-162.5676074028015	-29337.062366485596	22	0.054187192118226604	0.5	0.05305332964907433
YBL102W	-1	-/-	-162.57310104370117	-31160.182386398315	22	0.05392156862745098	0.5	0.053329649074329924
YNL138W	-1	-/-	-162.62600374221802	-31344.028563022614	22	0.05365853658536585	0.5	0.05360596849958552
YLR028C	-1	-/-	-162.66242122650146	-30256.12083387375	22	0.05339805825242718	0.5	0.053882287924841114
YDL204W	0	0/-	-162.71246147155762	-50507.182504951954	88	0.05339805825242718	0.5	0.053882287924841114
YNR007C	-1	-/-	-162.79864501953125	-31779.94167613983	22	0.05314009661835749	0.5	0.05415860735009671
YOL062C	0	0/-	-162.84266209602356	-50592.34047448635	88	0.05314009661835749	0.5	0.05415860735009671
YKL007W	-1	-/-	-162.91126918792725	-29829.342224121094	22	0.052884615384615384	0.5	0.054434926775352305
YCR011C	0	0/-	-162.92773866653442	-51571.16597145796	88	0.052884615384615384	0.5	0.054434926775352305
YGR197C	-1	-/-	-162.93164539337158	-30967.35602903366	22	0.05263157894736842	0.5	0.0547112462006079
YFR003C	-1	-/-	-162.947856426239	-29940.026297330856	22	0.05238095238095238	0.5	0.054987565625863495
YJL154C	-1	-/-	-162.95898342132568	-31861.480500936508	22	0.052132701421800945	0.5	0.055263885051119094
YGR167W	-1	-/-	-162.97124433517456	-30505.770032644272	22	0.05188679245283019	0.5	0.05554020447637469
YPL154C	-1	-/-	-162.99262475967407	-32174.172430992126	22	0.051643192488262914	0.5	0.055816523901630284
YJR021C	-1	-/-	-163.01787757873535	-30065.95298099518	22	0.0514018691588785	0.5	0.05609284332688588
YBL001C	0	0/0	-163.12221896648407	-49763.67228221893	88	0.0514018691588785	0.5	0.05609284332688588
YLL024C	-1	-/-	-163.12940502166748	-30559.443071126938	22	0.05116279069767442	0.5	0.056369162752141475
YOR125C	0	0/0	-163.15479171276093	-49256.054185152054	88	0.05116279069767442	0.5	0.056369162752141475
YHR002W	0	0/-	-163.22748374938965	-51084.678278803825	88	0.05116279069767442	0.5	0.056369162752141475
YDL110C	0	0/-	-163.23578989505768	-51120.30579048395	88	0.05116279069767442	0.5	0.056369162752141475
YIL136W	0	0/0	-163.3319284915924	-51675.87418830395	88	0.05116279069767442	0.5	0.056369162752141475
YGR070W	-1	-/-	-163.34364700317383	-29899.124299049377	22	0.05092592592592592	0.5	0.05664548217739707
YLR350W	-1	-/-	-163.37445878982544	-30745.200505256653	22	0.05069124423963134	0.5	0.056921801602652665
YLR201C	-1	-/0	-163.3797426223755	-29966.029882907867	22	0.05045871559633028	0.5	0.057198121027908264
YLR371W	-1	-/-	-163.45064115524292	-29888.931805610657	22	0.0502283105022831	0.5	0.057474440453163855
YMR197C	-1	-/-	-163.47302532196045	-31461.067278862	22	0.05	0.5	0.057750759878419454
YER048C	0	0/-	-163.48349368572235	-51558.540949344635	88	0.05	0.5	0.057750759878419454
YDR001C	0	0/-	-163.50076341629028	-51634.45259594917	88	0.05	0.5	0.057750759878419454
YNL074C	-1	-/-	-163.51075077056885	-30090.64653968811	22	0.049773755656108594	0.5	0.058027079303675046
YLR023C	-1	-/-	-163.54562997817993	-30157.31288099289	22	0.04954954954954955	0.5	0.058303398728930644
YPR149W	0	0/-	-163.5497374534607	-50385.1122443676	88	0.04954954954954955	0.5	0.058303398728930644
YGR231C	-1	-/-	-163.5655517578125	-30936.822551727295	22	0.04932735426008968	0.5	0.058579718154186236
YHR135C	-1	-/-	-163.57738733291626	-29584.07634830475	22	0.049107142857142856	0.5	0.058856037579441835
YKL148C	-1	-/-	-163.5948667526245	-29663.05114388466	22	0.04888888888888889	0.5	0.05913235700469743
YOR220W	0	0/0	-163.59816193580627	-50824.41462153196	88	0.04888888888888889	0.5	0.05913235700469743
YIL005W	0	0/-	-163.64340460300446	-51025.55465090275	88	0.04888888888888889	0.5	0.05913235700469743
YDL147W	-1	-/-	-163.6619668006897	-33278.64619112015	22	0.048672566371681415	0.5	0.059408676429953025
YOR070C	0	0/0	-163.71453833580017	-51141.75513231754	88	0.048672566371681415	0.5	0.059408676429953025
YOR329C	-1	-/-	-163.73437023162842	-31966.476202487946	22	0.048458149779735685	0.5	0.059684995855208624
YKL195W	-1	-/-	-163.7420630455017	-29943.177814483643	22	0.04824561403508772	0.5	0.059961315280464215
YBL101C	0	0/-	-163.80359661579132	-51082.65065717697	88	0.04824561403508772	0.5	0.059961315280464215
YKR066C	-1	-/-	-163.83096551895142	-30768.47483062744	22	0.048034934497816595	0.5	0.060237634705719814
YNR047W	-1	-/-	-163.83253145217896	-30051.501524925232	22	0.04782608695652174	0.5	0.060513954130975406
YAL043C	-1	-/-	-163.83644676208496	-30208.02763557434	22	0.047619047619047616	0.5	0.060790273556231005
YDL123W	0	0/0	-163.86189079284668	-51662.33439910412	88	0.047619047619047616	0.5	0.060790273556231005
YDR169C	0	0/-	-163.8699598312378	-51591.74464178085	88	0.047619047619047616	0.5	0.060790273556231005
YPR103W	-1	-/-	-163.89966011047363	-30688.255833625793	22	0.04741379310344827	0.5	0.061066592981486596
YGR023W	0	0/-	-163.90077996253967	-51616.14894682169	88	0.04741379310344827	0.5	0.061066592981486596
YEL063C	-1	-/-	-163.91795682907104	-30749.13965368271	22	0.04721030042918455	0.5	0.061342912406742195
YBR024W	-1	-/-	-163.93590831756592	-31143.345937252045	22	0.04700854700854701	0.5	0.06161923183199779
YGL215W	0	0/-	-163.93783688545227	-49554.814914762974	88	0.04700854700854701	0.5	0.06161923183199779
YOR230W	-1	-/-	-163.94393396377563	-31087.67757844925	22	0.04680851063829787	0.5	0.061895551257253385
YNL243W	-1	-/-	-163.96390342712402	-30893.237409114838	22	0.046610169491525424	0.5	0.06217187068250898
YHR188C	-1	-/-	-163.96447372436523	-29910.437162160873	22	0.046413502109704644	0.5	0.062448190107764576
YJL001W	-1	-/-	-164.02924633026123	-30978.441448688507	22	0.046218487394957986	0.5	0.06272450953302017
YGL233W	-1	-/-	-164.03972816467285	-30583.46688747406	22	0.04602510460251046	0.5	0.06300082895827577
YCL028W	0	0/0	-164.07847440242767	-49569.53219771385	88	0.04602510460251046	0.5	0.06300082895827577
YMR297W	0	0/-	-164.08808195590973	-52237.54402220249	88	0.04602510460251046	0.5	0.06300082895827577
YPL110C	-1	-/-	-164.09776973724365	-30916.311519622803	22	0.04583333333333333	0.5	0.06327714838353136
YDR406W	0	0/-	-164.14194285869598	-51232.964421093464	88	0.04583333333333333	0.5	0.06327714838353136
YLR090W	-1	-/-	-164.20775985717773	-30474.538697719574	22	0.04564315352697095	0.5	0.06355346780878696
YDR251W	-1	-/-	-164.2148094177246	-31092.941140174866	22	0.045454545454545456	0.5	0.06382978723404255
YGR141W	-1	-/-	-164.26471519470215	-31833.724037885666	22	0.04526748971193416	0.5	0.06410610665929815
YCL017C	-1	-/-	-164.3161005973816	-29785.603944778442	22	0.045081967213114756	0.5	0.06438242608455375
YOR374W	0	0/-	-164.32959461212158	-50562.35109996796	88	0.045081967213114756	0.5	0.06438242608455375
YKL034W	-1	-/-	-164.3564624786377	-31383.46933364868	22	0.044897959183673466	0.5	0.06465874550980934
YLL026W	-1	-/+	-164.35809326171875	-31035.562292575836	22	0.044715447154471545	0.5	0.06493506493506493
YPL196W	-1	-/-	-164.36365604400635	-30509.35547065735	22	0.044534412955465584	0.5	0.06521138436032053
YLR259C	-1	-/-	-164.3934350013733	-29796.753415822983	22	0.04435483870967742	0.5	0.06548770378557613
YDL022W	-1	-/-	-164.44831132888794	-30236.99445915222	22	0.04417670682730924	0.5	0.06576402321083172
YDR328C	-1	-/-	-164.47950983047485	-29881.551463603973	22	0.044	0.5	0.06604034263608732
YML007W	1	+/+	-164.48748350143433	-32498.461926460266	21	0.04780876494023904	0.5454545454545454	0.06604034263608732
YOL117W	-1	-/-	-164.51749658584595	-32192.86138010025	22	0.047619047619047616	0.5454545454545454	0.06631666206134292
YER035W	-1	-/-	-164.52405452728271	-30502.100748062134	22	0.04743083003952569	0.5454545454545454	0.06659298148659851
YKR049C	0	0/-	-164.54068100452423	-51700.03093457222	88	0.04743083003952569	0.5454545454545454	0.06659298148659851
YOR367W	-1	-/-	-164.55578994750977	-31351.920149326324	22	0.047244094488188976	0.5454545454545454	0.0668693009118541
YDR032C	0	0/0	-164.5696520805359	-50810.61129581928	88	0.047244094488188976	0.5454545454545454	0.0668693009118541
YHL024W	-1	-/-	-164.61344957351685	-31744.760605335236	22	0.047058823529411764	0.5454545454545454	0.0671456203371097
YDL107W	0	0/-	-164.66385781764984	-51090.047268271446	88	0.047058823529411764	0.5454545454545454	0.0671456203371097
YIR038C	0	0/-	-164.67384886741638	-51463.09829980135	88	0.047058823529411764	0.5454545454545454	0.0671456203371097
YMR139W	-1	-/-	-164.69688320159912	-31532.176119327545	22	0.046875	0.5454545454545454	0.0674219397623653
YLR019W	0	0/+	-164.72521150112152	-50939.14518505335	88	0.046875	0.5454545454545454	0.0674219397623653
YGL161C	0	0/0	-164.74506437778473	-51644.96349412203	88	0.046875	0.5454545454545454	0.0674219397623653
YKL067W	0	0/-	-164.7592350244522	-50605.67472010851	88	0.046875	0.5454545454545454	0.0674219397623653
YGL180W	-1	-/-	-164.78648900985718	-32796.679491996765	22	0.04669260700389105	0.5454545454545454	0.06769825918762089
YMR261C	0	0/-	-164.81630039215088	-50360.7641736269	88	0.04669260700389105	0.5454545454545454	0.06769825918762089
YCR009C	-1	-/-	-164.83182048797607	-31141.17155313492	22	0.046511627906976744	0.5454545454545454	0.06797457861287648
YOR122C	-1	-/-	-164.83911228179932	-29198.88555598259	22	0.04633204633204633	0.5454545454545454	0.06825089803813209
YGL228W	0	0/-	-164.86179387569427	-52386.150643110275	88	0.04633204633204633	0.5454545454545454	0.06825089803813209
YER162C	-1	-/-	-164.88410568237305	-30939.720725536346	22	0.046153846153846156	0.5454545454545454	0.06852721746338768
YKL192C	-1	-/-	-164.8988552093506	-29424.665090084076	22	0.04597701149425287	0.5454545454545454	0.06880353688864327
YKL104C	0	0/-	-164.93959081172943	-52201.96564471722	88	0.04597701149425287	0.5454545454545454	0.06880353688864327
YGR192C	-1	-/-	-164.9480276107788	-30266.330389499664	22	0.04580152671755725	0.5454545454545454	0.06907985631389886
YLR109W	-1	-/-	-164.9649429321289	-31587.435197353363	22	0.045627376425855515	0.5454545454545454	0.06935617573915447
YJL123C	0	0/0	-164.96864438056946	-49906.30916035175	88	0.045627376425855515	0.5454545454545454	0.06935617573915447
YGR121C	-1	-/-	-164.98624229431152	-30290.333830356598	22	0.045454545454545456	0.5454545454545454	0.06963249516441006
YKL025C	-1	-/-	-165.000910282135	-30433.89753961563	22	0.045283018867924525	0.5454545454545454	0.06990881458966565
YDR512C	-1	-/-	-165.01912879943848	-31209.788936138153	22	0.045112781954887216	0.5454545454545454	0.07018513401492125
YBR036C	-1	-/-	-165.04118633270264	-30349.24896478653	22	0.0449438202247191	0.5454545454545454	0.07046145344017685
YDR272W	-1	-/-	-165.0996813774109	-31298.009643554688	22	0.04477611940298507	0.5454545454545454	0.07073777286543244
YDR483W	-1	-/-	-165.1321415901184	-30119.880643367767	22	0.04460966542750929	0.5454545454545454	0.07101409229068803
YMR284W	-1	-/-	-165.13539791107178	-31040.28817653656	22	0.044444444444444446	0.5454545454545454	0.07129041171594364
YNL220W	-1	-/-	-165.16720533370972	-30528.408707141876	22	0.04428044280442804	0.5454545454545454	0.07156673114119923
YJR059W	-1	-/-	-165.1696901321411	-30654.12155199051	22	0.04411764705882353	0.5454545454545454	0.07184305056645482
YDR142C	-1	-/-	-165.1820206642151	-31793.463369369507	22	0.04395604395604396	0.5454545454545454	0.07211936999171041
YBR221C	-1	-/-	-165.22002410888672	-30940.3186712265	22	0.043795620437956206	0.5454545454545454	0.07239568941696602
YBL050W	-1	-/-	-165.24038743972778	-31785.52864074707	22	0.04363636363636364	0.5454545454545454	0.07267200884222161
YNL251C	-1	-/-	-165.25422286987305	-30023.346891880035	22	0.043478260869565216	0.5454545454545454	0.0729483282674772
YDR129C	-1	-/-	-165.36504459381104	-30821.886440753937	22	0.04332129963898917	0.5454545454545454	0.0732246476927328
YOR227W	0	0/0	-165.37827157974243	-51256.944695711136	88	0.04332129963898917	0.5454545454545454	0.0732246476927328
YOR208W	-1	-/-	-165.42730331420898	-29817.824254989624	22	0.04316546762589928	0.5454545454545454	0.0735009671179884
YIL050W	0	0/-	-165.4949985742569	-49499.51469743252	88	0.04316546762589928	0.5454545454545454	0.0735009671179884
YKR011C	0	0/0	-165.51198160648346	-52013.650578022	88	0.04316546762589928	0.5454545454545454	0.0735009671179884
YBR001C	0	0/-	-165.5256450176239	-51731.84204721451	88	0.04316546762589928	0.5454545454545454	0.0735009671179884
YDR435C	-1	-/-	-165.5476155281067	-30713.81560897827	22	0.043010752688172046	0.5454545454545454	0.07377728654324399
YDR504C	0	0/0	-165.58338832855225	-52200.86245697737	88	0.043010752688172046	0.5454545454545454	0.07377728654324399
YCR079W	0	0/-	-165.58438754081726	-51263.06685310602	88	0.043010752688172046	0.5454545454545454	0.07377728654324399
YMR276W	-1	-/-	-165.599627494812	-31113.105730056763	22	0.04285714285714286	0.5454545454545454	0.07405360596849958
YKR001C	-1	-/-	-165.60200548171997	-31400.619557380676	22	0.042704626334519574	0.5454545454545454	0.07432992539375519
YKL087C	0	0/0	-165.62861120700836	-49586.51078522205	88	0.042704626334519574	0.5454545454545454	0.07432992539375519
YPL094C	-1	-/-	-165.63282823562622	-30763.486017227173	22	0.0425531914893617	0.5454545454545454	0.07460624481901078
YLR163C	-1	-/-	-165.64294052124023	-30299.34379673004	22	0.04240282685512368	0.5454545454545454	0.07488256424426637
YJL094C	-1	-/-	-165.6476526260376	-31887.68920326233	22	0.04225352112676056	0.5454545454545454	0.07515888366952196
YER133W	1	+/+	-165.70439767837524	-31578.43197774887	21	0.0456140350877193	0.5909090909090909	0.07515888366952196
YHR030C	-1	-/-	-165.71566534042358	-30753.17276906967	22	0.045454545454545456	0.5909090909090909	0.07543520309477757
YKL176C	-1	-/-	-165.75251626968384	-30464.30489397049	22	0.04529616724738676	0.5909090909090909	0.07571152252003316
YLL028W	0	0/-	-165.76607084274292	-52216.425953149796	88	0.04529616724738676	0.5909090909090909	0.07571152252003316
YIL107C	0	0/0	-165.8177980184555	-50659.44585573673	88	0.04529616724738676	0.5909090909090909	0.07571152252003316
YGR080W	-1	-/-	-165.82035779953003	-30049.631069660187	22	0.04513888888888889	0.5909090909090909	0.07598784194528875
YLR151C	0	0/-	-165.83978617191315	-52138.317637860775	88	0.04513888888888889	0.5909090909090909	0.07598784194528875
YDL004W	-1	-/-	-165.87239694595337	-30034.85540676117	22	0.04498269896193772	0.5909090909090909	0.07626416137054436
YKR031C	-1	-/-	-165.8724045753479	-31269.683108329773	22	0.04482758620689655	0.5909090909090909	0.07654048079579995
YMR250W	-1	-/-	-165.882661819458	-31608.37326478958	22	0.044673539518900345	0.5909090909090909	0.07681680022105554
YHR106W	-1	-/-	-165.98957633972168	-31237.678805589676	22	0.04452054794520548	0.5909090909090909	0.07709311964631113
YOR042W	0	0/-	-166.00188088417053	-51010.39746302366	88	0.04452054794520548	0.5909090909090909	0.07709311964631113
YKL126W	-1	-/-	-166.03874826431274	-31140.778372764587	22	0.04436860068259386	0.5909090909090909	0.07736943907156674
YPL118W	-1	-/-	-166.05978107452393	-29715.881134033203	22	0.04421768707482993	0.5909090909090909	0.07764575849682233
YNL321W	0	0/-	-166.1046748161316	-50988.29939985275	88	0.04421768707482993	0.5909090909090909	0.07764575849682233
YOR062C	0	0/-	-166.10899138450623	-51546.19201076031	88	0.04421768707482993	0.5909090909090909	0.07764575849682233
YCR061W	-1	-/0	-166.12135076522827	-32224.023015022278	22	0.04406779661016949	0.5909090909090909	0.07792207792207792
YLR299W	0	0/-	-166.12302041053772	-51808.54796677828	88	0.04406779661016949	0.5909090909090909	0.07792207792207792
YDR409W	-1	-/-	-166.12952327728271	-31971.927247047424	22	0.04391891891891892	0.5909090909090909	0.07819839734733351
YIL041W	0	0/-	-166.2095092535019	-50711.12451505661	88	0.04391891891891892	0.5909090909090909	0.07819839734733351
YJL003W	-1	-/-	-166.24080395698547	-30996.27424645424	22	0.04377104377104377	0.5909090909090909	0.07847471677258912
YLL039C	0	0/-	-166.25371825695038	-51077.715060830116	88	0.04377104377104377	0.5909090909090909	0.07847471677258912
YFL038C	-1	-/-	-166.26852083206177	-30561.628612041473	22	0.0436241610738255	0.5909090909090909	0.07875103619784471
YPL224C	-1	-/-	-166.27192401885986	-29957.2188038826	22	0.043478260869565216	0.5909090909090909	0.0790273556231003
YLR258W	0	0/0	-166.33024847507477	-51651.87286925316	88	0.043478260869565216	0.5909090909090909	0.0790273556231003
YER141W	0	0/0	-166.33965361118317	-51245.46638607979	88	0.043478260869565216	0.5909090909090909	0.0790273556231003
YLR332W	-1	-/-	-166.35002040863037	-30544.701825141907	22	0.043333333333333335	0.5909090909090909	0.07930367504835589
YJL048C	-1	-/-	-166.39313077926636	-30228.732218027115	22	0.04318936877076412	0.5909090909090909	0.0795799944736115
YGR243W	0	0/-	-166.5138520002365	-50728.04393231869	88	0.04318936877076412	0.5909090909090909	0.0795799944736115
YML057W	-1	-/-	-166.54519033432007	-31640.156193256378	22	0.04304635761589404	0.5909090909090909	0.07985631389886709
YKR016W	0	0/-	-166.5477977991104	-51511.20808184147	88	0.04304635761589404	0.5909090909090909	0.07985631389886709
YKL135C	-1	-/-	-166.54947900772095	-31032.13127231598	22	0.0429042904290429	0.5909090909090909	0.08013263332412268
YHL032C	0	0/-	-166.56910812854767	-51011.66467821598	88	0.0429042904290429	0.5909090909090909	0.08013263332412268
YDL019C	-1	-/-	-166.5741810798645	-29759.980110883713	22	0.04276315789473684	0.5909090909090909	0.08040895274937829
YMR192W	-1	-/-	-166.61969423294067	-30263.349482536316	22	0.04262295081967213	0.5909090909090909	0.08068527217463388
YPL159C	-1	-/-	-166.68928575515747	-31030.831839561462	22	0.042483660130718956	0.5909090909090909	0.08096159159988947
YIL154C	-1	-/-	-166.69466590881348	-30806.341384887695	22	0.04234527687296417	0.5909090909090909	0.08123791102514506
YBR014C	0	0/-	-166.74117374420166	-51867.911848545074	88	0.04234527687296417	0.5909090909090909	0.08123791102514506
YDL195W	-1	-/-	-166.78800439834595	-30655.079595565796	22	0.04220779220779221	0.5909090909090909	0.08151423045040067
YBR109C	-1	-/-	-166.80586004257202	-30273.35022830963	22	0.042071197411003236	0.5909090909090909	0.08179054987565626
YOL122C	-1	-/-	-166.83018350601196	-30137.038898944855	22	0.041935483870967745	0.5909090909090909	0.08206686930091185
YOR126C	-1	-/-	-166.8431429862976	-31416.133272647858	22	0.04180064308681672	0.5909090909090909	0.08234318872616744
YKL175W	-1	-/-	-166.86240673065186	-31790.21630525589	22	0.041666666666666664	0.5909090909090909	0.08261950815142305
YEL039C	0	0/-	-166.8700852394104	-51104.0161934495	88	0.041666666666666664	0.5909090909090909	0.08261950815142305
YDR287W	0	0/-	-166.87273859977722	-51954.24144291878	88	0.041666666666666664	0.5909090909090909	0.08261950815142305
YML029W	-1	-/-	-166.87275314331055	-31328.585557937622	22	0.04153354632587859	0.5909090909090909	0.08289582757667864
YEL011W	0	0/0	-166.92267608642578	-51583.41156333685	88	0.04153354632587859	0.5909090909090909	0.08289582757667864
YDR005C	-1	-/-	-166.92560243606567	-31389.62214899063	22	0.041401273885350316	0.5909090909090909	0.08317214700193423
YHR209W	0	0/0	-166.92838895320892	-51354.77417743206	88	0.041401273885350316	0.5909090909090909	0.08317214700193423
YOL004W	-1	-/+	-166.95707607269287	-30044.781868457794	22	0.04126984126984127	0.5909090909090909	0.08344846642718984
YMR119W	-1	-/-	-166.9572811126709	-31277.1119389534	22	0.04113924050632911	0.5909090909090909	0.08372478585244543
YKL020C	-1	-/-	-166.97945976257324	-31338.473108768463	22	0.04100946372239748	0.5909090909090909	0.08400110527770102
YPL057C	-1	-/-	-166.99971914291382	-31353.857359409332	22	0.040880503144654086	0.5909090909090909	0.08427742470295661
YNL265C	0	0/-	-167.02879166603088	-51091.49745309353	88	0.040880503144654086	0.5909090909090909	0.08427742470295661
YCR012W	-1	-/-	-167.0525245666504	-31124.222549438477	22	0.04075235109717868	0.5909090909090909	0.08455374412821222
YBL037W	0	0/-	-167.07932662963867	-51078.65142047405	88	0.04075235109717868	0.5909090909090909	0.08455374412821222
YKL145W	-1	-/-	-167.08713340759277	-31687.886800289154	22	0.040625	0.5909090909090909	0.08483006355346781
YKL064W	-1	-/-	-167.10975980758667	-31859.10045146942	22	0.040498442367601244	0.5909090909090909	0.0851063829787234
YPL249C	-1	-/-	-167.11004400253296	-30887.329288482666	22	0.040372670807453416	0.5909090909090909	0.085382702403979
YBR201W	-1	-/-	-167.12545108795166	-31309.338633060455	22	0.04024767801857585	0.5909090909090909	0.0856590218292346
YIL088C	0	0/-	-167.16163575649261	-51156.29685509205	88	0.04024767801857585	0.5909090909090909	0.0856590218292346
YDR331W	-1	-/-	-167.18778944015503	-29973.49188399315	22	0.040123456790123455	0.5909090909090909	0.08593534125449019
YMR169C	0	0/-	-167.19819295406342	-52926.72705197334	88	0.040123456790123455	0.5909090909090909	0.08593534125449019
YMR098C	0	0/-	-167.20270264148712	-50246.26821362972	88	0.040123456790123455	0.5909090909090909	0.08593534125449019
YEL052W	0	0/-	-167.20781737565994	-49914.325186014175	88	0.040123456790123455	0.5909090909090909	0.08593534125449019
YNL156C	-1	-/-	-167.21598100662231	-31479.421067237854	22	0.04	0.5909090909090909	0.08621166067974578
YOL116W	-1	-/-	-167.21722888946533	-31370.502601623535	22	0.03987730061349693	0.5909090909090909	0.08648798010500137
YBR068C	-1	-/-	-167.23544359207153	-30619.142982959747	22	0.039755351681957186	0.5909090909090909	0.08676429953025698
YHR205W	-1	-/-	-167.29248666763306	-31999.51108980179	22	0.039634146341463415	0.5909090909090909	0.08704061895551257
YDL168W	0	0/-	-167.34229350090027	-52542.28058707714	88	0.039634146341463415	0.5909090909090909	0.08704061895551257
YLR133W	-1	-/-	-167.387544631958	-30287.840134382248	22	0.03951367781155015	0.5909090909090909	0.08731693838076816
YDL066W	0	0/-	-167.4003769159317	-51169.37081801891	88	0.03951367781155015	0.5909090909090909	0.08731693838076816
YML130C	-1	-/-	-167.48026371002197	-30930.11101579666	22	0.03939393939393939	0.5909090909090909	0.08759325780602377
YDL065C	-1	-/-	-167.50454187393188	-31204.982799053192	22	0.03927492447129909	0.5909090909090909	0.08786957723127936
YML028W	-1	-/-	-167.5539836883545	-30614.629465579987	22	0.0391566265060241	0.5909090909090909	0.08814589665653495
YIL113W	0	0/-	-167.56953823566437	-51859.862633764744	88	0.0391566265060241	0.5909090909090909	0.08814589665653495
YMR053C	-1	-/0	-167.61319160461426	-30726.21881389618	22	0.03903903903903904	0.5909090909090909	0.08842221608179054
YOR100C	-1	-/-	-167.6135711669922	-31872.847052574158	22	0.038922155688622756	0.5909090909090909	0.08869853550704615
YJL172W	0	0/-	-167.63531398773193	-52420.59574228525	88	0.038922155688622756	0.5909090909090909	0.08869853550704615
YPL120W	-1	-/-	-167.6577868461609	-32103.514469623566	22	0.03880597014925373	0.5909090909090909	0.08897485493230174
YOR348C	-1	-/-	-167.70372676849365	-30601.327055454254	22	0.03869047619047619	0.5909090909090909	0.08925117435755733
YKL093W	-1	-/-	-167.70978546142578	-30268.020633220673	22	0.03857566765578635	0.5909090909090909	0.08952749378281293
YBR229C	0	0/-	-167.7192748785019	-51850.386373758316	88	0.03857566765578635	0.5909090909090909	0.08952749378281293
YGL198W	0	0/-	-167.7503560781479	-50755.06855934858	88	0.03857566765578635	0.5909090909090909	0.08952749378281293
YOR298C-A	-1	-/-	-167.77760362625122	-30998.525250911713	22	0.038461538461538464	0.5909090909090909	0.08980381320806853
YOR360C	0	0/-	-167.7928706407547	-51815.503916978836	88	0.038461538461538464	0.5909090909090909	0.08980381320806853
YGL136C	-1	-/-	-167.8132882118225	-31226.78219985962	22	0.038348082595870206	0.5909090909090909	0.09008013263332412
YJR148W	0	0/0	-167.8256175518036	-52325.34921717644	88	0.038348082595870206	0.5909090909090909	0.09008013263332412
YBL016W	-1	-/-	-167.8293719291687	-30898.509969234467	22	0.03823529411764706	0.5909090909090909	0.09035645205857971
YOR176W	0	0/0	-167.84032654762268	-50414.821459531784	88	0.03823529411764706	0.5909090909090909	0.09035645205857971
YCR091W	-1	-/-	-167.84158945083618	-32021.063968658447	22	0.03812316715542522	0.5909090909090909	0.09063277148383532
YEL012W	-1	-/-	-167.845449924469	-32002.075349330902	22	0.038011695906432746	0.5909090909090909	0.09090909090909091
YGR284C	-1	-/-	-167.9129195213318	-30937.00899553299	22	0.037900874635568516	0.5909090909090909	0.0911854103343465
YJL166W	-1	-/-	-167.95111513137817	-31093.081488132477	22	0.0377906976744186	0.5909090909090909	0.0914617297596021
YER088C	-1	-/-	-167.96081972122192	-30739.865066051483	22	0.03768115942028986	0.5909090909090909	0.0917380491848577
YBR218C	-1	-/-	-167.97254133224487	-30370.176594734192	22	0.03757225433526012	0.5909090909090909	0.09201436861011329
YDR035W	0	0/0	-168.02584874629974	-51871.85025393963	88	0.03757225433526012	0.5909090909090909	0.09201436861011329
YJL151C	0	0/-	-168.02726209163666	-51909.32763159275	88	0.03757225433526012	0.5909090909090909	0.09201436861011329
YMR068W	-1	-/-	-168.07109832763672	-31974.21664237976	22	0.037463976945244955	0.5909090909090909	0.09229068803536888
YDR422C	-1	-/-	-168.0894889831543	-30556.235116004944	22	0.03735632183908046	0.5909090909090909	0.09256700746062448
YIL143C	-1	-/-	-168.09047651290894	-31000.687549591064	22	0.03724928366762178	0.5909090909090909	0.09284332688588008
YDR479C	-1	-/-	-168.10216569900513	-31942.041503429413	22	0.037142857142857144	0.5909090909090909	0.09311964631113567
YKL109W	0	0/-	-168.15890181064606	-51347.673008441925	88	0.037142857142857144	0.5909090909090909	0.09311964631113567
YLR447C	-1	-/-	-168.17076015472412	-31472.89393377304	22	0.037037037037037035	0.5909090909090909	0.09339596573639126
YOR040W	-1	-/-	-168.17233991622925	-30658.930408000946	22	0.036931818181818184	0.5909090909090909	0.09367228516164687
YDR041W	0	0/-	-168.26731979846954	-49877.4226205349	88	0.036931818181818184	0.5909090909090909	0.09367228516164687
YGR046W	-1	-/-	-168.3263897895813	-31303.90307044983	22	0.036827195467422094	0.5909090909090909	0.09394860458690246
YMR100W	-1	-/-	-168.36819076538086	-32623.406858444214	22	0.03672316384180791	0.5909090909090909	0.09422492401215805
YPR165W	-1	-/-	-168.37475967407227	-31445.038021564484	22	0.036619718309859155	0.5909090909090909	0.09450124343741365
YPR081C	-1	-/-	-168.40040016174316	-30384.139648914337	22	0.03651685393258427	0.5909090909090909	0.09477756286266925
YGL048C	-1	-/-	-168.448956489563	-32952.455701828	22	0.036414565826330535	0.5909090909090909	0.09505388228792484
YPL152W	-1	-/-	-168.4620509147644	-32251.563215732574	22	0.036312849162011177	0.5909090909090909	0.09533020171318043
YCR077C	-1	-/-	-168.4718098640442	-30175.229146003723	22	0.036211699164345405	0.5909090909090909	0.09560652113843603
YKL174C	0	0/-	-168.4892454147339	-52163.36874592304	88	0.036211699164345405	0.5909090909090909	0.09560652113843603
YDL126C	-1	-/-	-168.50085163116455	-32464.083507061005	22	0.03611111111111111	0.5909090909090909	0.09588284056369163
YJL141C	-1	-/+	-168.50097751617432	-31047.88641357422	22	0.036011080332409975	0.5909090909090909	0.09615915998894722
YDL224C	-1	-/-	-168.50192594528198	-30999.52215909958	22	0.03591160220994475	0.5909090909090909	0.09643547941420282
YNR036C	0	0/-	-168.51589012145996	-50222.67576497793	88	0.03591160220994475	0.5909090909090909	0.09643547941420282
YNL173C	-1	-/-	-168.52658653259277	-30576.073726654053	22	0.03581267217630854	0.5909090909090909	0.09671179883945841
YJL029C	-1	-/-	-168.53475856781006	-32055.36098766327	22	0.03571428571428571	0.5909090909090909	0.09698811826471401
YDR043C	-1	-/-	-168.5544719696045	-30773.9714512825	22	0.03561643835616438	0.5909090909090909	0.0972644376899696
YBR122C	0	0/-	-168.58351278305054	-50646.467126488686	88	0.03561643835616438	0.5909090909090909	0.0972644376899696
YPL259C	-1	-/-	-168.60022449493408	-30572.7820019722	22	0.03551912568306011	0.5909090909090909	0.0975407571152252
YKL157W	0	0/0	-168.60029804706573	-51573.574766755104	88	0.03551912568306011	0.5909090909090909	0.0975407571152252
YJL016W	0	0/0	-168.61132299900055	-51509.04396289587	88	0.03551912568306011	0.5909090909090909	0.0975407571152252
YKR035W-A	-1	-/-	-168.62610960006714	-30711.245356559753	22	0.035422343324250684	0.5909090909090909	0.0978170765404808
YPL119C	-1	-/-	-168.62818384170532	-32338.694472789764	22	0.035326086956521736	0.5909090909090909	0.0980933959657364
YAL002W	-1	-/-	-168.6459355354309	-31081.973589897156	22	0.03523035230352303	0.5909090909090909	0.09836971539099199
YIL117C	-1	-/0	-168.64992475509644	-30449.26561355591	22	0.03513513513513514	0.5909090909090909	0.09864603481624758
YEL058W	0	0/-	-168.6582361459732	-53236.38098657131	88	0.03513513513513514	0.5909090909090909	0.09864603481624758
YGR132C	-1	-/-	-168.681538105011	-29988.18370294571	22	0.03504043126684636	0.5909090909090909	0.09892235424150318
YOL013C	-1	-/-	-168.68599557876587	-31951.343451976776	22	0.03494623655913978	0.5909090909090909	0.09919867366675877
YOR035C	-1	-/-	-168.71213817596436	-31396.82175064087	22	0.03485254691689008	0.5909090909090909	0.09947499309201437
YDL190C	-1	-/-	-168.72445917129517	-30256.87526988983	22	0.034759358288770054	0.5909090909090909	0.09975131251726996
YDR003W	0	0/0	-168.75995683670044	-52558.75566077232	88	0.034759358288770054	0.5909090909090909	0.09975131251726996
YLL018C-A	-1	-/-	-168.76294898986816	-30317.59969329834	22	0.034666666666666665	0.5909090909090909	0.10002763194252556
YJL057C	0	0/-	-168.80098021030426	-52768.36222958565	88	0.034666666666666665	0.5909090909090909	0.10002763194252556
YJL081C	-1	-/-	-168.8060121536255	-31539.712152004242	22	0.034574468085106384	0.5909090909090909	0.10030395136778116
YDR421W	-1	-/-	-168.80921840667725	-31972.865619897842	22	0.034482758620689655	0.5909090909090909	0.10058027079303675
YNL241C	-1	-/-	-168.81061458587646	-31007.59983730316	22	0.03439153439153439	0.5909090909090909	0.10085659021829235
YBL051C	-1	-/-	-168.8281831741333	-30062.3183426857	22	0.03430079155672823	0.5909090909090909	0.10113290964354794
YDR072C	-1	-/-	-168.8293685913086	-30609.838389396667	22	0.034210526315789476	0.5909090909090909	0.10140922906880354
YJL045W	-1	-/-	-168.84649085998535	-31737.92363882065	22	0.03412073490813648	0.5909090909090909	0.10168554849405913
YDR475C	0	0/-	-168.8603000640869	-52439.88630622625	88	0.03412073490813648	0.5909090909090909	0.10168554849405913
YDR247W	-1	-/-	-168.87913370132446	-30819.822443008423	22	0.034031413612565446	0.5909090909090909	0.10196186791931473
YDR452W	0	0/0	-168.92885184288025	-52432.51637220383	88	0.034031413612565446	0.5909090909090909	0.10196186791931473
YNL065W	-1	-/-	-168.95620393753052	-30449.07327413559	22	0.033942558746736295	0.5909090909090909	0.10223818734457032
YLR077W	0	0/-	-168.9574657678604	-50138.88498234749	88	0.033942558746736295	0.5909090909090909	0.10223818734457032
YMR322C	-1	-/-	-168.95770406723022	-32670.74106645584	22	0.033854166666666664	0.5909090909090909	0.10251450676982592
YER094C	-1	-/-	-168.9578137397766	-31805.26168012619	22	0.033766233766233764	0.5909090909090909	0.10279082619508151
YOR155C	0	0/-	-168.9586217403412	-51641.74971425533	88	0.033766233766233764	0.5909090909090909	0.10279082619508151
YJR125C	-1	-/-	-168.96393013000488	-29909.08014202118	22	0.03367875647668394	0.5909090909090909	0.10306714562033711
YGR222W	-1	-/-	-168.9655637741089	-30448.870166778564	22	0.03359173126614987	0.5909090909090909	0.1033434650455927
YLR403W	-1	-/-	-168.9707579612732	-31229.964655399323	22	0.03350515463917526	0.5909090909090909	0.1036197844708483
YMR073C	-1	-/-	-168.9854474067688	-32345.721509456635	22	0.033419023136246784	0.5909090909090909	0.1038961038961039
YMR135C	-1	-/-	-168.98746252059937	-31347.421942710876	22	0.03333333333333333	0.5909090909090909	0.1041724233213595
YER021W	-1	-/-	-169.02245569229126	-31578.32549762726	22	0.03324808184143223	0.5909090909090909	0.10444874274661509
YMR108W	0	0/0	-169.0454466342926	-51014.28894305229	88	0.03324808184143223	0.5909090909090909	0.10444874274661509
YMR029C	-1	-/-	-169.05677890777588	-30313.29865884781	22	0.03316326530612245	0.5909090909090909	0.10472506217187068
YGL219C	-1	-/-	-169.05929613113403	-30105.56767654419	22	0.03307888040712468	0.5909090909090909	0.10500138159712628
YCR073W-A	-1	-/-	-169.0604977607727	-31379.123898983	22	0.03299492385786802	0.5909090909090909	0.10527770102238188
YKL117W	-1	-/-	-169.0796160697937	-30409.823330163956	22	0.03291139240506329	0.5909090909090909	0.10555402044763747
YDL135C	-1	-/-	-169.0857434272766	-31859.51385474205	22	0.03282828282828283	0.5909090909090909	0.10583033987289306
YMR191W	0	0/0	-169.11534714698792	-51977.13285267353	88	0.03282828282828283	0.5909090909090909	0.10583033987289306
YNL336W	0	0/-	-169.12620794773102	-51874.626871943474	88	0.03282828282828283	0.5909090909090909	0.10583033987289306
YDR298C	-1	-/-	-169.15777111053467	-29684.72343969345	22	0.0327455919395466	0.5909090909090909	0.10610665929814866
YMR149W	-1	-/-	-169.200364112854	-29677.285150051117	22	0.032663316582914576	0.5909090909090909	0.10638297872340426
YGR253C	-1	-/-	-169.20117807388306	-31748.743753910065	22	0.03258145363408521	0.5909090909090909	0.10665929814865985
YLR410W	-1	-/0	-169.2210612297058	-31340.33824968338	22	0.0325	0.5909090909090909	0.10693561757391544
YAL014C	0	0/-	-169.22107708454132	-52026.18102157116	88	0.0325	0.5909090909090909	0.10693561757391544
YKL196C	-1	-/-	-169.2343397140503	-31275.507586479187	22	0.032418952618453865	0.5909090909090909	0.10721193699917105
YOL096C	0	0/0	-169.26503705978394	-51166.91698664427	88	0.032418952618453865	0.5909090909090909	0.10721193699917105
YOR204W	-1	-/-	-169.32716035842896	-30195.280503749847	22	0.03233830845771144	0.5909090909090909	0.10748825642442664
YCR088W	-1	-/-	-169.34262704849243	-29399.659912586212	22	0.03225806451612903	0.5909090909090909	0.10776457584968223
YFL016C	-1	-/+	-169.39306783676147	-30203.28815793991	22	0.03217821782178218	0.5909090909090909	0.10804089527493783
YIR036C	0	0/0	-169.41323900222778	-51806.971484422684	88	0.03217821782178218	0.5909090909090909	0.10804089527493783
YMR170C	0	0/-	-169.42085444927216	-51626.08326840401	88	0.03217821782178218	0.5909090909090909	0.10804089527493783
YLR097C	-1	-/-	-169.4250693321228	-31699.50963115692	22	0.03209876543209877	0.5909090909090909	0.10831721470019343
YGR100W	0	0/0	-169.42643868923187	-51414.819021463394	88	0.03209876543209877	0.5909090909090909	0.10831721470019343
YML035C	0	0/-	-169.42953491210938	-50994.68289232254	88	0.03209876543209877	0.5909090909090909	0.10831721470019343
YLR436C	0	0/-	-169.4366992712021	-52245.141402602196	88	0.03209876543209877	0.5909090909090909	0.10831721470019343
YKR052C	-1	-/-	-169.44122171401978	-30772.20708179474	22	0.03201970443349754	0.5909090909090909	0.10859353412544902
YKR091W	0	0/-	-169.4451460838318	-50687.09672284126	88	0.03201970443349754	0.5909090909090909	0.10859353412544902
YDR062W	-1	-/-	-169.46335220336914	-30878.022067070007	22	0.03194103194103194	0.5909090909090909	0.10886985355070461
YCR020C	-1	-/-	-169.48001337051392	-31422.535615444183	22	0.031862745098039214	0.5909090909090909	0.10914617297596022
YHL019C	-1	-/-	-169.48195886611938	-30770.083330631256	22	0.03178484107579462	0.5909090909090909	0.1094224924012158
YPR181C	-1	-/-	-169.48314380645752	-30692.63850593567	22	0.03170731707317073	0.5909090909090909	0.1096988118264714
YPR029C	-1	-/-	-169.48780012130737	-31352.428352355957	22	0.031630170316301706	0.5909090909090909	0.10997513125172699
YKL140W	-1	-/-	-169.48878622055054	-31888.564635276794	22	0.03155339805825243	0.5909090909090909	0.1102514506769826
YFR004W	-1	-/-	-169.5042085647583	-32161.763149261475	22	0.031476997578692496	0.5909090909090909	0.11052777010223819
YML074C	-1	-/-	-169.5156044960022	-30952.753430366516	22	0.03140096618357488	0.5909090909090909	0.11080408952749378
YDR316W	0	0/0	-169.55722522735596	-51746.36737346649	88	0.03140096618357488	0.5909090909090909	0.11080408952749378
YPR024W	-1	-/-	-169.5594654083252	-30535.015112400055	22	0.03132530120481928	0.5909090909090909	0.11108040895274938
YDR511W	-1	-/-	-169.56356382369995	-30441.30118227005	22	0.03125	0.5909090909090909	0.11135672837800498
YBR298C	-1	-/-	-169.5938630104065	-31396.202023506165	22	0.03117505995203837	0.5909090909090909	0.11163304780326057
YDR141C	-1	-/-	-169.61466121673584	-30250.34854745865	22	0.03110047846889952	0.5909090909090909	0.11190936722851616
YAL061W	0	0/0	-169.63297057151794	-51992.1887344718	88	0.03110047846889952	0.5909090909090909	0.11190936722851616
YJR086W	-1	-/-	-169.63333797454834	-30507.883192539215	22	0.031026252983293555	0.5909090909090909	0.11218568665377177
YDR405W	0	0/-	-169.66447746753693	-50214.16645073891	88	0.031026252983293555	0.5909090909090909	0.11218568665377177
YNL121C	-1	-/-	-169.66718339920044	-30901.935344696045	22	0.030952380952380953	0.5909090909090909	0.11246200607902736
YKL141W	-1	-/-	-169.71264934539795	-30628.857791423798	22	0.030878859857482184	0.5909090909090909	0.11273832550428295
YER178W	-1	-/-	-169.72975635528564	-32274.806067466736	22	0.030805687203791468	0.5909090909090909	0.11301464492953854
YPL176C	-1	-/-	-169.73343753814697	-31394.238330841064	22	0.030732860520094562	0.5909090909090909	0.11329096435479415
YFL041W	-1	-/-	-169.744637966156	-30450.681188583374	22	0.030660377358490566	0.5909090909090909	0.11356728378004974
YMR188C	-1	-/-	-169.75396537780762	-29529.34340572357	22	0.03058823529411765	0.5909090909090909	0.11384360320530533
YGR135W	-1	-/-	-169.7571678161621	-31726.777590751648	22	0.03051643192488263	0.5909090909090909	0.11411992263056092
YGL073W	1	+/+	-169.81072568893433	-32242.896892547607	21	0.03278688524590164	0.6363636363636364	0.11411992263056092
YDR313C	0	0/-	-169.84662413597107	-51512.893556416035	88	0.03278688524590164	0.6363636363636364	0.11411992263056092
YNL015W	-1	-/-	-169.86111688613892	-30895.302903175354	22	0.03271028037383177	0.6363636363636364	0.11439624205581653
YOL027C	-1	-/-	-169.86921405792236	-29698.745637893677	22	0.03263403263403263	0.6363636363636364	0.11467256148107212
YPL091W	-1	-/-	-169.89511346817017	-31071.96165704727	22	0.03255813953488372	0.6363636363636364	0.11494888090632771
YDR487C	-1	-/-	-169.90709781646729	-28731.103997707367	22	0.03248259860788863	0.6363636363636364	0.11522520033158332
YEL017C-A	-1	-/0	-169.94779634475708	-29643.76934146881	22	0.032407407407407406	0.6363636363636364	0.11550151975683891
YOR007C	1	+/+	-169.94968509674072	-32215.704430103302	21	0.03464203233256351	0.6818181818181818	0.11550151975683891
YGR088W	-1	-/-	-169.95838022232056	-31433.21972179413	22	0.03456221198156682	0.6818181818181818	0.1157778391820945
YBR230C	0	0/-	-169.97294342517853	-51097.69694048166	88	0.03456221198156682	0.6818181818181818	0.1157778391820945
YPR028W	0	0/-	-169.97299766540527	-51257.554023087025	88	0.03456221198156682	0.6818181818181818	0.1157778391820945
YEL025C	0	0/0	-170.0106053352356	-51466.40394341946	88	0.03456221198156682	0.6818181818181818	0.1157778391820945
YCL033C	-1	-/-	-170.01209783554077	-32120.103868484497	22	0.034482758620689655	0.6818181818181818	0.11605415860735009
YDR289C	-1	-/-	-170.0214877128601	-32126.847013950348	22	0.034403669724770644	0.6818181818181818	0.1163304780326057
YOL052C-A	0	0/+	-170.0400561094284	-51723.723985672	88	0.034403669724770644	0.6818181818181818	0.1163304780326057
YEL038W	0	0/0	-170.0490379333496	-51510.16028392315	88	0.034403669724770644	0.6818181818181818	0.1163304780326057
YNL293W	-1	-/-	-170.08588409423828	-31561.620100975037	22	0.034324942791762014	0.6818181818181818	0.11660679745786129
YDR525W-A	0	0/-	-170.13205206394196	-51409.56537258625	88	0.034324942791762014	0.6818181818181818	0.11660679745786129
YNL006W	-1	-/-	-170.1501545906067	-32201.263434886932	22	0.03424657534246575	0.6818181818181818	0.11688311688311688
YDL194W	-1	-/-	-170.15175676345825	-32075.36558532715	22	0.03416856492027335	0.6818181818181818	0.11715943630837247
YIR037W	-1	-/-	-170.17840099334717	-31467.18154859543	22	0.03409090909090909	0.6818181818181818	0.11743575573362808
YLL055W	0	0/-	-170.2527163028717	-51309.3149753809	88	0.03409090909090909	0.6818181818181818	0.11743575573362808
YNL125C	0	0/-	-170.28322088718414	-52344.25031918287	88	0.03409090909090909	0.6818181818181818	0.11743575573362808
YHL030W	0	0/-	-170.29269468784332	-52655.90728914738	88	0.03409090909090909	0.6818181818181818	0.11743575573362808
YPR008W	-1	-/-	-170.30393409729004	-31229.482560157776	22	0.034013605442176874	0.6818181818181818	0.11771207515888367
YMR314W	-1	-/-	-170.3068709373474	-31300.753828048706	22	0.033936651583710405	0.6818181818181818	0.11798839458413926
YML100W	0	0/-	-170.3213331103325	-52371.07135218382	88	0.033936651583710405	0.6818181818181818	0.11798839458413926
YIL146C	0	0/-	-170.32837283611298	-52732.7661857605	88	0.033936651583710405	0.6818181818181818	0.11798839458413926
YKR039W	-1	-/-	-170.35286664962769	-29824.855007648468	22	0.033860045146726865	0.6818181818181818	0.11826471400939487
YOR273C	0	0/-	-170.37583947181702	-50151.348866939545	88	0.033860045146726865	0.6818181818181818	0.11826471400939487
YGL245W	-1	-/-	-170.38375091552734	-30639.31249809265	22	0.033783783783783786	0.6818181818181818	0.11854103343465046
YAL042W	-1	-/-	-170.38418626785278	-31238.00472831726	22	0.033707865168539325	0.6818181818181818	0.11881735285990605
YOL025W	0	0/-	-170.3920657634735	-53619.86149644852	88	0.033707865168539325	0.6818181818181818	0.11881735285990605
YJL128C	-1	-/-	-170.39853620529175	-31816.5915350914	22	0.033632286995515695	0.6818181818181818	0.11909367228516164
YDL021W	0	0/-	-170.40625524520874	-51405.856639802456	88	0.033632286995515695	0.6818181818181818	0.11909367228516164
YKL194C	-1	-/-	-170.4126100540161	-31856.719151973724	22	0.03355704697986577	0.6818181818181818	0.11936999171041725
YBL105C	-1	-/-	-170.43693447113037	-31733.778076171875	22	0.033482142857142856	0.6818181818181818	0.11964631113567284
YOR162C	-1	-/-	-170.44290161132812	-31975.067253112793	22	0.0334075723830735	0.6818181818181818	0.11992263056092843
YNL242W	-1	-/-	-170.46636486053467	-31329.77233839035	22	0.03333333333333333	0.6818181818181818	0.12019894998618402
YDR046C	-1	-/-	-170.50729274749756	-29983.612476348877	22	0.03325942350332594	0.6818181818181818	0.12047526941143963
YDL106C	-1	-/-	-170.53546857833862	-31912.94397211075	22	0.033185840707964605	0.6818181818181818	0.12075158883669522
YNL104C	0	0/0	-170.5402535200119	-52017.81673300266	88	0.033185840707964605	0.6818181818181818	0.12075158883669522
YBL071W-A	-1	-/-	-170.54573440551758	-30424.295113563538	22	0.033112582781456956	0.6818181818181818	0.12102790826195081
YHR198C	0	0/0	-170.56825828552246	-51780.65610516071	88	0.033112582781456956	0.6818181818181818	0.12102790826195081
YDR375C	-1	-/-	-170.57517910003662	-30195.60548210144	22	0.03303964757709251	0.6818181818181818	0.12130422768720642
YGL004C	-1	-/-	-170.5807023048401	-31256.716544151306	22	0.03296703296703297	0.6818181818181818	0.12158054711246201
YMR281W	-1	-/-	-170.60595703125	-30675.111876487732	22	0.03289473684210526	0.6818181818181818	0.1218568665377176
YDR069C	-1	-/-	-170.63100337982178	-32681.89085149765	22	0.03282275711159737	0.6818181818181818	0.12213318596297319
YJR099W	0	0/-	-170.65880703926086	-51526.2721978426	88	0.03282275711159737	0.6818181818181818	0.12213318596297319
YLR006C	-1	-/-	-170.66901683807373	-30650.35147666931	22	0.03275109170305677	0.6818181818181818	0.1224095053882288
YML086C	-1	-/-	-170.6991982460022	-30774.99017572403	22	0.032679738562091505	0.6818181818181818	0.12268582481348439
YLR216C	-1	-/-	-170.7117805480957	-30733.426253318787	22	0.03260869565217391	0.6818181818181818	0.12296214423873998
YLR309C	-1	-/-	-170.7277421951294	-31858.67450094223	22	0.03253796095444685	0.6818181818181818	0.12323846366399557
YBR269C	0	0/-	-170.7953087091446	-52472.91425329447	88	0.03253796095444685	0.6818181818181818	0.12323846366399557
YLR128W	0	0/-	-170.79538357257843	-52163.383700847626	88	0.03253796095444685	0.6818181818181818	0.12323846366399557
YBL015W	-1	-/-	-170.81749820709229	-31983.198997974396	22	0.032467532467532464	0.6818181818181818	0.12351478308925118
YIL042C	-1	-/-	-170.81778478622437	-31374.964712142944	22	0.032397408207343416	0.6818181818181818	0.12379110251450677
YNL137C	0	0/-	-170.8384976387024	-50448.78072178364	88	0.032397408207343416	0.6818181818181818	0.12379110251450677
YLR220W	-1	-/-	-170.83955574035645	-30947.92222881317	22	0.032327586206896554	0.6818181818181818	0.12406742193976236
YAL022C	-1	-/-	-170.84214210510254	-30974.544416427612	22	0.03225806451612903	0.6818181818181818	0.12434374136501795
YJR001W	-1	-/-	-170.85338020324707	-31849.90219116211	22	0.032188841201716736	0.6818181818181818	0.12462006079027356
YPL002C	-1	-/-	-170.86864280700684	-31224.052161216736	22	0.032119914346895075	0.6818181818181818	0.12489638021552915
YJR033C	-1	-/-	-170.87638235092163	-31444.40871810913	22	0.03205128205128205	0.6818181818181818	0.12517269964078476
YGR232W	0	0/0	-170.87855052947998	-52151.960429906845	88	0.03205128205128205	0.6818181818181818	0.12517269964078476
YJL103C	0	0/-	-170.95959317684174	-51920.37265902758	88	0.03205128205128205	0.6818181818181818	0.12517269964078476
YMR238W	-1	-/-	-170.95973348617554	-32374.74898004532	22	0.031982942430703626	0.6818181818181818	0.12544901906604033
YJR040W	-1	-/-	-170.9768261909485	-30320.248203277588	22	0.031914893617021274	0.6818181818181818	0.12572533849129594
YNR013C	-1	-/-	-170.99241590499878	-30598.670095920563	22	0.03184713375796178	0.6818181818181818	0.12600165791655155
YDR371W	0	0/-	-170.993226647377	-51464.262808442116	88	0.03184713375796178	0.6818181818181818	0.12600165791655155
YDR057W	-1	-/-	-170.99860191345215	-31512.321575164795	22	0.03177966101694915	0.6818181818181818	0.12627797734180712
YBR273C	-1	-/-	-170.99938249588013	-31157.762675762177	22	0.03171247357293869	0.6818181818181818	0.12655429676706273
YJR156C	-1	-/-	-171.02638292312622	-31171.297053813934	22	0.03164556962025317	0.6818181818181818	0.1268306161923183
YPL230W	0	0/-	-171.03346866369247	-52219.873062253	88	0.03164556962025317	0.6818181818181818	0.1268306161923183
YPL203W	-1	-/-	-171.05271816253662	-32478.511219978333	22	0.031578947368421054	0.6818181818181818	0.1271069356175739
YDR238C	-1	-/-	-171.07178020477295	-31343.942341327667	22	0.031512605042016806	0.6818181818181818	0.12738325504282952
YDL076C	-1	-/-	-171.07744073867798	-32182.719307422638	22	0.031446540880503145	0.6818181818181818	0.1276595744680851
YDR494W	-1	-/-	-171.0793480873108	-30787.633675575256	22	0.03138075313807531	0.6818181818181818	0.1279358938933407
YMR041C	-1	-/0	-171.0837435722351	-32384.41367816925	22	0.031315240083507306	0.6818181818181818	0.1282122133185963
YPR040W	0	0/-	-171.09157526493073	-52554.52989757061	88	0.031315240083507306	0.6818181818181818	0.1282122133185963
YJL167W	-1	-/-	-171.09199953079224	-31261.218733787537	22	0.03125	0.6818181818181818	0.12848853274385189
YGR112W	-1	-/-	-171.13199663162231	-30281.56410264969	22	0.031185031185031187	0.6818181818181818	0.1287648521691075
YDR277C	-1	-/-	-171.15014123916626	-31380.604963302612	22	0.03112033195020747	0.6818181818181818	0.1290411715943631
YGR161C	-1	-/0	-171.15371656417847	-33052.22717189789	22	0.031055900621118012	0.6818181818181818	0.12931749101961867
YGR028W	-1	-/-	-171.16224098205566	-31799.93451833725	22	0.030991735537190084	0.6818181818181818	0.12959381044487428
YFL018C	-1	-/-	-171.16565799713135	-30874.5133600235	22	0.030927835051546393	0.6818181818181818	0.12987012987012986
YFL036W	-1	-/-	-171.173969745636	-31587.611105442047	22	0.030864197530864196	0.6818181818181818	0.13014644929538546
YFL029C	-1	-/-	-171.17593097686768	-32134.6561126709	22	0.030800821355236138	0.6818181818181818	0.13042276872064107
YJL093C	-1	-/-	-171.23902559280396	-31549.216628074646	22	0.030737704918032786	0.6818181818181818	0.13069908814589665
YCR048W	-1	-/-	-171.23979949951172	-31867.748012542725	22	0.03067484662576687	0.6818181818181818	0.13097540757115225
YNL322C	0	0/-	-171.24193227291107	-51626.31562912464	88	0.03067484662576687	0.6818181818181818	0.13097540757115225
YHR150W	-1	-/-	-171.2647738456726	-31848.075433254242	22	0.030612244897959183	0.6818181818181818	0.13125172699640786
YOR261C	-1	-/-	-171.27502870559692	-32564.22778892517	22	0.03054989816700611	0.6818181818181818	0.13152804642166344
YGL208W	-1	-/-	-171.28148078918457	-30411.21680164337	22	0.03048780487804878	0.6818181818181818	0.13180436584691904
YFR052W	-1	-/-	-171.28375339508057	-31028.83288049698	22	0.030425963488843813	0.6818181818181818	0.13208068527217465
YBL011W	-1	-/-	-171.29187631607056	-30813.37114429474	22	0.030364372469635626	0.6818181818181818	0.13235700469743023
YMR022W	-1	-/-	-171.29507112503052	-31198.364602565765	22	0.030303030303030304	0.6818181818181818	0.13263332412268583
YCR067C	-1	-/-	-171.3105001449585	-32227.59394454956	22	0.03024193548387097	0.6818181818181818	0.1329096435479414
YML016C	-1	-/-	-171.3243236541748	-31014.155836105347	22	0.030181086519114688	0.6818181818181818	0.13318596297319701
YKL189W	-1	-/-	-171.33328866958618	-32818.964106082916	22	0.030120481927710843	0.6818181818181818	0.13346228239845262
YOR219C	0	0/-	-171.34405767917633	-51720.105463624	88	0.030120481927710843	0.6818181818181818	0.13346228239845262
YER167W	-1	-/-	-171.37712049484253	-31498.5314745903	22	0.03006012024048096	0.6818181818181818	0.1337386018237082
YDR197W	0	0/-	-171.37947368621826	-51921.211317420006	88	0.03006012024048096	0.6818181818181818	0.1337386018237082
YJR117W	0	0/-	-171.38969933986664	-52210.69352257252	88	0.03006012024048096	0.6818181818181818	0.1337386018237082
YOR118W	0	0/0	-171.43849110603333	-52223.296969771385	88	0.03006012024048096	0.6818181818181818	0.1337386018237082
YLL022C	-1	-/-	-171.443838596344	-32019.435653686523	22	0.03	0.6818181818181818	0.1340149212489638
YGL032C	-1	-/-	-171.44504404067993	-32069.23642206192	22	0.029940119760479042	0.6818181818181818	0.1342912406742194
YOR363C	-1	-/-	-171.4484634399414	-31366.583147525787	22	0.029880478087649404	0.6818181818181818	0.134567560099475
YGL059W	0	0/-	-171.44867706298828	-52596.43450796604	88	0.029880478087649404	0.6818181818181818	0.134567560099475
YER155C	-1	-/-	-171.4752836227417	-32353.04432630539	22	0.02982107355864811	0.6818181818181818	0.1348438795247306
YFR049W	0	0/-	-171.48935294151306	-51058.332390248775	88	0.02982107355864811	0.6818181818181818	0.1348438795247306
YGL141W	0	0/-	-171.50859141349792	-50582.71752679348	88	0.02982107355864811	0.6818181818181818	0.1348438795247306
YOL042W	-1	-/-	-171.5122880935669	-31411.713344573975	22	0.02976190476190476	0.6818181818181818	0.1351201989499862
YFR007W	0	0/0	-171.51868200302124	-51459.42320346832	88	0.02976190476190476	0.6818181818181818	0.1351201989499862
YGL006W	-1	-/-	-171.52420330047607	-32031.50966835022	22	0.0297029702970297	0.6818181818181818	0.13539651837524178
YGL100W	-1	-/-	-171.53077220916748	-32684.155875205994	22	0.029644268774703556	0.6818181818181818	0.13567283780049738
YOR089C	-1	-/-	-171.54636669158936	-31805.176481723785	22	0.029585798816568046	0.6818181818181818	0.13594915722575296
YBR058C	-1	-/-	-171.55567932128906	-31937.642391204834	22	0.02952755905511811	0.6818181818181818	0.13622547665100856
YNL106C	-1	-/-	-171.56204414367676	-31600.102982521057	22	0.029469548133595286	0.6818181818181818	0.13650179607626417
YIR006C	-1	-/-	-171.58100080490112	-30970.860787391663	22	0.029411764705882353	0.6818181818181818	0.13677811550151975
YBL064C	-1	-/-	-171.60363149642944	-31318.854964256287	22	0.029354207436399216	0.6818181818181818	0.13705443492677535
YJR104C	-1	-/-	-171.60432720184326	-30004.399809360504	22	0.029296875	0.6818181818181818	0.13733075435203096
YEL002C	-1	-/-	-171.6147322654724	-31878.920873641968	22	0.029239766081871343	0.6818181818181818	0.13760707377728654
YMR070W	-1	-/-	-171.6195421218872	-30919.684587478638	22	0.029182879377431907	0.6818181818181818	0.13788339320254214
YLR166C	-1	-/-	-171.6504135131836	-32385.649570465088	22	0.02912621359223301	0.6818181818181818	0.13815971262779772
YHR037W	0	0/0	-171.65989017486572	-52532.12104910612	88	0.02912621359223301	0.6818181818181818	0.13815971262779772
YPL186C	0	0/-	-171.66108548641205	-52397.72295635939	88	0.02912621359223301	0.6818181818181818	0.13815971262779772
YKL163W	0	0/-	-171.66426301002502	-53022.846328258514	88	0.02912621359223301	0.6818181818181818	0.13815971262779772
YKL013C	-1	-/-	-171.66621208190918	-30818.98404932022	22	0.029069767441860465	0.6818181818181818	0.13843603205305333
YIL135C	-1	-/-	-171.67367458343506	-31780.832801818848	22	0.029013539651837523	0.6818181818181818	0.13871235147830893
YHR155W	0	0/-	-171.67510795593262	-51631.16302740574	88	0.029013539651837523	0.6818181818181818	0.13871235147830893
YDR155C	0	0/-	-171.7023378610611	-51043.36547100544	88	0.029013539651837523	0.6818181818181818	0.13871235147830893
YGL040C	0	0/0	-171.71082246303558	-52554.197246432304	88	0.029013539651837523	0.6818181818181818	0.13871235147830893
YDR182W	-1	-/-	-171.71465063095093	-32455.090231895447	22	0.02895752895752896	0.6818181818181818	0.1389886709035645
YDR276C	-1	-/-	-171.7189655303955	-31538.028385162354	22	0.028901734104046242	0.6818181818181818	0.13926499032882012
YDR208W	-1	-/-	-171.72050428390503	-33405.435022354126	22	0.028846153846153848	0.6818181818181818	0.13954130975407572
YJL005W	-1	-/-	-171.72618055343628	-32028.384257793427	22	0.028790786948176585	0.6818181818181818	0.1398176291793313
YJL091C	-1	-/-	-171.730694770813	-33219.336723804474	22	0.028735632183908046	0.6818181818181818	0.1400939486045869
YKL129C	-1	-/-	-171.7338080406189	-32395.941485881805	22	0.028680688336520075	0.6818181818181818	0.1403702680298425
YER012W	-1	-/-	-171.73713493347168	-32231.622080802917	22	0.02862595419847328	0.6818181818181818	0.1406465874550981
YPL219W	0	0/-	-171.758687376976	-50753.195977926254	88	0.02862595419847328	0.6818181818181818	0.1406465874550981
YGR240C	0	0/-	-171.76628875732422	-52046.92764300108	88	0.02862595419847328	0.6818181818181818	0.1406465874550981
YDL248W	0	0/-	-171.77792418003082	-52136.570773243904	88	0.02862595419847328	0.6818181818181818	0.1406465874550981
YKL017C	-1	-/-	-171.78032112121582	-32315.66064977646	22	0.02857142857142857	0.6818181818181818	0.1409229068803537
YGL129C	-1	-/-	-171.81931257247925	-30533.478229522705	22	0.028517110266159697	0.6818181818181818	0.14119922630560927
YOR358W	0	0/-	-171.83408379554749	-52373.92341333628	88	0.028517110266159697	0.6818181818181818	0.14119922630560927
YOR027W	-1	-/-	-171.85438108444214	-30520.9351811409	22	0.028462998102466792	0.6818181818181818	0.14147554573086488
YBR287W	0	0/0	-171.86778318881989	-52411.1937507391	88	0.028462998102466792	0.6818181818181818	0.14147554573086488
YDL188C	-1	-/-	-171.86869955062866	-30620.42624950409	22	0.028409090909090908	0.6818181818181818	0.14175186515612048
YML032C	-1	-/-	-171.87300777435303	-32214.213595867157	22	0.02835538752362949	0.6818181818181818	0.14202818458137606
YOR084W	-1	-/-	-171.8908658027649	-31173.826740264893	22	0.02830188679245283	0.6818181818181818	0.14230450400663167
YNL037C	-1	-/-	-171.8909831047058	-30813.421085357666	22	0.02824858757062147	0.6818181818181818	0.14258082343188727
YER123W	-1	-/-	-171.90239429473877	-31550.03595018387	22	0.02819548872180451	0.6818181818181818	0.14285714285714285
YDL089W	0	0/-	-171.90884470939636	-51183.12986719608	88	0.02819548872180451	0.6818181818181818	0.14285714285714285
YMR318C	0	0/0	-171.9157131910324	-52127.51257789135	88	0.02819548872180451	0.6818181818181818	0.14285714285714285
YGR170W	-1	-/-	-171.94543743133545	-30852.203446388245	22	0.028142589118198873	0.6818181818181818	0.14313346228239845
YLR273C	0	0/0	-171.9533566236496	-52659.06851518154	88	0.028142589118198873	0.6818181818181818	0.14313346228239845
YMR054W	-1	-/-	-171.9581561088562	-30890.943512916565	22	0.028089887640449437	0.6818181818181818	0.14340978170765406
YOL060C	-1	-/-	-171.96204471588135	-31470.034925937653	22	0.028037383177570093	0.6818181818181818	0.14368610113290964
YMR180C	0	0/-	-172.0002715587616	-51929.07000660896	88	0.028037383177570093	0.6818181818181818	0.14368610113290964
YDR322W	0	0/-	-172.00483751296997	-50624.739025354385	88	0.028037383177570093	0.6818181818181818	0.14368610113290964
YJR060W	-1	-/-	-172.02081680297852	-31430.517635822296	22	0.027985074626865673	0.6818181818181818	0.14396242055816524
YLL025W	0	0/-	-172.0365505218506	-51076.3192050457	88	0.027985074626865673	0.6818181818181818	0.14396242055816524
YOR087W	-1	-/-	-172.04684400558472	-31282.614767551422	22	0.027932960893854747	0.6818181818181818	0.14423873998342082
YER166W	-1	-/-	-172.05048751831055	-31442.875942230225	22	0.027881040892193308	0.6818181818181818	0.14451505940867643
YOL126C	-1	-/-	-172.05711889266968	-30513.17758655548	22	0.027829313543599257	0.6818181818181818	0.14479137883393203
YDR349C	0	0/-	-172.06080281734467	-50531.61415839195	88	0.027829313543599257	0.6818181818181818	0.14479137883393203
YDR505C	0	0/0	-172.06981992721558	-51769.748364150524	88	0.027829313543599257	0.6818181818181818	0.14479137883393203
YLR450W	-1	-/-	-172.0717225074768	-31218.071444034576	22	0.027777777777777776	0.6818181818181818	0.1450676982591876
YHR199C	0	0/0	-172.07936191558838	-52274.35731315613	88	0.027777777777777776	0.6818181818181818	0.1450676982591876
YKL046C	-1	-/-	-172.104238986969	-31550.08635854721	22	0.027726432532347505	0.6818181818181818	0.14534401768444322
YDR259C	-1	-/-	-172.10434436798096	-30688.3701338768	22	0.027675276752767528	0.6818181818181818	0.14562033710969882
YDR200C	-1	-/-	-172.11284255981445	-31764.894275665283	22	0.027624309392265192	0.6818181818181818	0.1458966565349544
YNL192W	-1	-/-	-172.11778926849365	-31127.236855983734	22	0.027573529411764705	0.6818181818181818	0.14617297596021
YKR048C	-1	-/-	-172.11951398849487	-31480.01665496826	22	0.027522935779816515	0.6818181818181818	0.1464492953854656
YJR025C	-1	-/-	-172.13129043579102	-30636.340192317963	22	0.027472527472527472	0.6818181818181818	0.1467256148107212
YNL116W	-1	-/-	-172.1376519203186	-33334.96414852142	22	0.027422303473491772	0.6818181818181818	0.1470019342359768
YDR034C	0	0/-	-172.1448187828064	-51246.686589837074	88	0.027422303473491772	0.6818181818181818	0.1470019342359768
YDR513W	-1	-/-	-172.15184593200684	-31100.842131137848	22	0.02737226277372263	0.6818181818181818	0.14727825366123237
YJR161C	0	0/-	-172.15727484226227	-51546.93035554886	88	0.02737226277372263	0.6818181818181818	0.14727825366123237
YOR181W	-1	-/-	-172.1754117012024	-30802.12912273407	22	0.0273224043715847	0.6818181818181818	0.14755457308648798
YDR388W	-1	-/-	-172.17581796646118	-30908.451791763306	22	0.02727272727272727	0.6818181818181818	0.14783089251174358
YDR273W	-1	-/-	-172.17926025390625	-30172.897218227386	22	0.02722323049001815	0.6818181818181818	0.14810721193699916
YKL190W	-1	-/-	-172.20319604873657	-30844.837515830994	22	0.02717391304347826	0.6818181818181818	0.14838353136225477
YOR153W	-1	-/-	-172.20962572097778	-32268.807292938232	22	0.027124773960216998	0.6818181818181818	0.14865985078751037
YFL037W	-1	-/-	-172.22598314285278	-31691.96684360504	22	0.02707581227436823	0.6818181818181818	0.14893617021276595
YKR003W	-1	-/-	-172.2507200241089	-30910.16921377182	22	0.02702702702702703	0.6818181818181818	0.14921248963802156
YOR290C	-1	-/-	-172.26354026794434	-30274.781227588654	22	0.02697841726618705	0.6818181818181818	0.14948880906327716
YIR039C	0	0/-	-172.31440842151642	-52620.050973176956	88	0.02697841726618705	0.6818181818181818	0.14948880906327716
YPR047W	0	0/-	-172.32296133041382	-50546.502078056335	88	0.02697841726618705	0.6818181818181818	0.14948880906327716
YGR241C	-1	-/-	-172.32703351974487	-31233.599762439728	22	0.026929982046678635	0.6818181818181818	0.14976512848853274
YLR099C	0	0/-	-172.36067020893097	-52901.54207241535	88	0.026929982046678635	0.6818181818181818	0.14976512848853274
YER017C	-1	-/-	-172.37564516067505	-30572.874015808105	22	0.026881720430107527	0.6818181818181818	0.15004144791378835
YDR214W	-1	-/-	-172.46699571609497	-29727.725450515747	22	0.026833631484794274	0.6818181818181818	0.15031776733904392
YBL090W	-1	-/-	-172.48762369155884	-31379.91573905945	22	0.026785714285714284	0.6818181818181818	0.15059408676429953
YDR007W	0	0/0	-172.49678254127502	-50355.91735625267	88	0.026785714285714284	0.6818181818181818	0.15059408676429953
YKR046C	-1	-/-	-172.50308895111084	-31402.88024377823	22	0.026737967914438502	0.6818181818181818	0.15087040618955513
YBL020W	-1	-/-	-172.5103497505188	-31133.898650169373	22	0.026690391459074734	0.6818181818181818	0.1511467256148107
YHR132C	0	0/-	-172.51539015769958	-52768.54176592827	88	0.026690391459074734	0.6818181818181818	0.1511467256148107
YDR006C	0	0/-	-172.5195232629776	-52419.37309002876	88	0.026690391459074734	0.6818181818181818	0.1511467256148107
YKL074C	-1	-/-	-172.52626514434814	-31867.299326896667	22	0.02664298401420959	0.6818181818181818	0.15142304504006632
YER144C	0	0/-	-172.5318146944046	-53030.42507970333	88	0.02664298401420959	0.6818181818181818	0.15142304504006632
YKL015W	-1	-/-	-172.56302452087402	-32213.81224679947	22	0.026595744680851064	0.6818181818181818	0.15169936446532192
YLR148W	-1	-/-	-172.5909242630005	-32047.875767230988	22	0.02654867256637168	0.6818181818181818	0.1519756838905775
YNL145W	-1	-/-	-172.59736967086792	-30744.154861450195	22	0.026501766784452298	0.6818181818181818	0.1522520033158331
YPR131C	-1	-/-	-172.59761095046997	-31227.43536090851	22	0.026455026455026454	0.6818181818181818	0.1525283227410887
YNL281W	-1	-/-	-172.65449380874634	-31399.61923456192	22	0.02640845070422535	0.6818181818181818	0.1528046421663443
YAL062W	0	0/0	-172.65722393989563	-53201.01469218731	88	0.02640845070422535	0.6818181818181818	0.1528046421663443
YOL100W	-1	-/-	-172.6816849708557	-31830.125428199768	22	0.026362038664323375	0.6818181818181818	0.1530809615915999
YMR115W	0	0/-	-172.69284224510193	-53730.57054519653	88	0.026362038664323375	0.6818181818181818	0.1530809615915999
YPL053C	-1	-/-	-172.7083034515381	-33252.299416065216	22	0.02631578947368421	0.6818181818181818	0.15335728101685547
YBR294W	-1	-/-	-172.73817014694214	-32485.281319141388	22	0.02626970227670753	0.6818181818181818	0.15363360044211108
YDR202C	-1	-/-	-172.73837232589722	-31388.30288219452	22	0.026223776223776224	0.6818181818181818	0.15390991986736668
YLR289W	0	0/0	-172.74222564697266	-52842.009439110756	88	0.026223776223776224	0.6818181818181818	0.15390991986736668
YGR279C	-1	-/-	-172.7462420463562	-30704.645715236664	22	0.02617801047120419	0.6818181818181818	0.15418623929262226
YJL117W	-1	-/-	-172.79207134246826	-30436.142930030823	22	0.02613240418118467	0.6818181818181818	0.15446255871787787
YMR157C	0	0/0	-172.81721758842468	-51326.025232732296	88	0.02613240418118467	0.6818181818181818	0.15446255871787787
YDR456W	-1	-/-	-172.8355417251587	-31091.068226337433	22	0.02608695652173913	0.6818181818181818	0.15473887814313347
YBR140C	0	0/-	-172.86274302005768	-51862.5104790926	88	0.02608695652173913	0.6818181818181818	0.15473887814313347
YBR082C	-1	-/-	-172.86682844161987	-31205.24262046814	22	0.026041666666666668	0.6818181818181818	0.15501519756838905
YGR218W	-1	-/-	-172.89689588546753	-31269.15661907196	22	0.025996533795493933	0.6818181818181818	0.15529151699364466
YGR295C	0	0/-	-172.90214478969574	-51937.530247449875	88	0.025996533795493933	0.6818181818181818	0.15529151699364466
YBR080C	-1	-/-	-172.91698455810547	-32262.087835788727	22	0.025951557093425604	0.6818181818181818	0.15556783641890023
YKL116C	0	0/-	-172.94078695774078	-52808.29396247864	88	0.025951557093425604	0.6818181818181818	0.15556783641890023
YDR170C	-1	-/-	-172.95696830749512	-31225.515486717224	22	0.025906735751295335	0.6818181818181818	0.15584415584415584
YGL139W	0	0/-	-172.96224343776703	-52003.153757572174	88	0.025906735751295335	0.6818181818181818	0.15584415584415584
YGR077C	-1	-/-	-172.96697092056274	-31257.39738893509	22	0.02586206896551724	0.6818181818181818	0.15612047526941145
YBR290W	-1	-/-	-172.97015857696533	-32276.852610111237	22	0.025817555938037865	0.6818181818181818	0.15639679469466702
YPR158W	0	0/-	-172.9793186187744	-53988.33695721626	88	0.025817555938037865	0.6818181818181818	0.15639679469466702
YNL103W	-1	-/-	-172.98337697982788	-31455.804146289825	22	0.02577319587628866	0.6818181818181818	0.15667311411992263
YDL131W	0	0/0	-172.98481559753418	-53086.55654203892	88	0.02577319587628866	0.6818181818181818	0.15667311411992263
YDL182W	0	0/-	-172.9871405363083	-51704.62736368179	88	0.02577319587628866	0.6818181818181818	0.15667311411992263
YJL146W	-1	-/-	-172.9878749847412	-31135.18642759323	22	0.025728987993138937	0.6818181818181818	0.15694943354517824
YBR067C	0	0/-	-172.9883290529251	-51958.19997096062	88	0.025728987993138937	0.6818181818181818	0.15694943354517824
YMR089C	-1	-/-	-172.99086093902588	-30556.417983531952	22	0.025684931506849314	0.6818181818181818	0.1572257529704338
YJL042W	-1	-/-	-172.99306297302246	-32318.29409980774	22	0.02564102564102564	0.6818181818181818	0.15750207239568942
YPL023C	0	0/0	-172.997878074646	-51528.595645070076	88	0.02564102564102564	0.6818181818181818	0.15750207239568942
YMR097C	-1	-/-	-173.00149297714233	-32019.98779964447	22	0.025597269624573378	0.6818181818181818	0.15777839182094502
YHR017W	0	0/0	-173.0094918012619	-52946.75934910774	88	0.025597269624573378	0.6818181818181818	0.15777839182094502
YDR070C	0	0/0	-173.02070915699005	-52310.23027467728	88	0.025597269624573378	0.6818181818181818	0.15777839182094502
YCR008W	-1	-/-	-173.03063011169434	-30543.06507372856	22	0.02555366269165247	0.6818181818181818	0.1580547112462006
YER105C	-1	-/-	-173.04467344284058	-30580.988052845	22	0.025510204081632654	0.6818181818181818	0.1583310306714562
YGL053W	-1	-/0	-173.07001495361328	-33271.83748006821	22	0.025466893039049237	0.6818181818181818	0.15860735009671179
YBR193C	-1	-/-	-173.11078882217407	-31897.314066410065	22	0.025423728813559324	0.6818181818181818	0.1588836695219674
YCL008C	-1	-/-	-173.11525011062622	-30897.565524101257	22	0.025380710659898477	0.6818181818181818	0.159159988947223
YJL053W	-1	-/-	-173.1266736984253	-32325.52502965927	22	0.02533783783783784	0.6818181818181818	0.15943630837247857
YLR295C	-1	-/-	-173.15358877182007	-30272.62570476532	22	0.025295109612141653	0.6818181818181818	0.15971262779773418
YML038C	-1	-/-	-173.16883516311646	-31153.372696876526	22	0.025252525252525252	0.6818181818181818	0.15998894722298979
YEL071W	-1	-/-	-173.16958093643188	-31562.35759115219	22	0.025210084033613446	0.6818181818181818	0.16026526664824536
YOR353C	-1	-/-	-173.1708641052246	-33207.51655626297	22	0.025167785234899327	0.6818181818181818	0.16054158607350097
YJL012C	-1	-/-	-173.1806411743164	-31680.263944625854	22	0.02512562814070352	0.6818181818181818	0.16081790549875657
YER063W	0	0/-	-173.18202352523804	-51255.13047397137	88	0.02512562814070352	0.6818181818181818	0.16081790549875657
YMR255W	-1	-/-	-173.23587799072266	-32252.56304359436	22	0.02508361204013378	0.6818181818181818	0.16109422492401215
YDR122W	-1	-/-	-173.26901245117188	-32479.03812980652	22	0.025041736227045076	0.6818181818181818	0.16137054434926776
YPR138C	-1	-/-	-173.271342754364	-31253.58357334137	22	0.025	0.6818181818181818	0.16164686377452334
YOR324C	0	0/-	-173.28220283985138	-51994.505795001984	88	0.025	0.6818181818181818	0.16164686377452334
YNL180C	0	0/-	-173.28738057613373	-50383.540384054184	88	0.025	0.6818181818181818	0.16164686377452334
YPR093C	-1	-/-	-173.2874493598938	-32256.825937271118	22	0.024958402662229616	0.6818181818181818	0.16192318319977894
YHR016C	-1	-/-	-173.29470109939575	-31092.081950187683	22	0.024916943521594685	0.6818181818181818	0.16219950262503455
YNR035C	-1	-/-	-173.29503107070923	-31096.95831298828	22	0.024875621890547265	0.6818181818181818	0.16247582205029013
YDR261C	0	0/-	-173.3368626832962	-53044.38220465183	88	0.024875621890547265	0.6818181818181818	0.16247582205029013
YNL306W	0	0/-	-173.35556840896606	-50902.19868052006	88	0.024875621890547265	0.6818181818181818	0.16247582205029013
YKL051W	-1	-/-	-173.35886192321777	-31124.400594711304	22	0.024834437086092714	0.6818181818181818	0.16275214147554573
YOL051W	-1	-/-	-173.37079763412476	-30723.181045532227	22	0.024793388429752067	0.6818181818181818	0.16302846090080134
YBR234C	-1	-/-	-173.3711085319519	-30770.57217168808	22	0.024752475247524754	0.6818181818181818	0.16330478032605691
YBR135W	-1	-/-	-173.37716007232666	-30470.94901418686	22	0.02471169686985173	0.6818181818181818	0.16358109975131252
YNL223W	-1	-/-	-173.3852481842041	-32826.578117370605	22	0.024671052631578948	0.6818181818181818	0.16385741917656813
YFL005W	-1	-/-	-173.40253686904907	-32010.88490819931	22	0.024630541871921183	0.6818181818181818	0.1641337386018237
YAL031C	-1	-/-	-173.42286491394043	-31737.52927160263	22	0.02459016393442623	0.6818181818181818	0.1644100580270793
YBL038W	0	0/-	-173.4268523454666	-51432.30272591114	88	0.02459016393442623	0.6818181818181818	0.1644100580270793
YFR021W	-1	-/-	-173.44023323059082	-31261.68907880783	22	0.024549918166939442	0.6818181818181818	0.1646863774523349
YOR117W	-1	-/-	-173.46520233154297	-31597.890781402588	22	0.024509803921568627	0.6818181818181818	0.1649626968775905
YML129C	-1	-/-	-173.49886226654053	-30017.51025533676	22	0.024469820554649267	0.6818181818181818	0.1652390163028461
YBR297W	-1	-/-	-173.49968910217285	-31055.357133865356	22	0.024429967426710098	0.6818181818181818	0.16551533572810168
YMR145C	-1	-/0	-173.5095248222351	-32063.037989139557	22	0.024390243902439025	0.6818181818181818	0.16579165515335728
YGR133W	-1	-/-	-173.51286506652832	-33453.60098218918	22	0.024350649350649352	0.6818181818181818	0.1660679745786129
YKL159C	0	0/-	-173.51966893672943	-52446.00782197714	88	0.024350649350649352	0.6818181818181818	0.1660679745786129
YDR175C	-1	-/-	-173.5258355140686	-30546.878635406494	22	0.024311183144246355	0.6818181818181818	0.16634429400386846
YLL038C	-1	-/-	-173.52939748764038	-30829.86581325531	22	0.024271844660194174	0.6818181818181818	0.16662061342912407
YLR168C	0	0/-	-173.55268919467926	-51017.90613567829	88	0.024271844660194174	0.6818181818181818	0.16662061342912407
YER045C	-1	-/-	-173.55509042739868	-32000.071353912354	22	0.024232633279483037	0.6818181818181818	0.16689693285437968
YBR280C	-1	-/-	-173.6133599281311	-31911.11887025833	22	0.024193548387096774	0.6818181818181818	0.16717325227963525
YIL122W	-1	-/-	-173.61909198760986	-32303.741621494293	22	0.024154589371980676	0.6818181818181818	0.16744957170489086
YPL190C	-1	-/-	-173.65862607955933	-31787.64082956314	22	0.024115755627009645	0.6818181818181818	0.16772589113014644
YDR216W	-1	-/-	-173.67163801193237	-32494.478870391846	22	0.024077046548956663	0.6818181818181818	0.16800221055540204
YER014W	0	0/0	-173.68467712402344	-51679.05232489109	88	0.024077046548956663	0.6818181818181818	0.16800221055540204
YCR082W	-1	-/-	-173.70214223861694	-32570.82952451706	22	0.02403846153846154	0.6818181818181818	0.16827852998065765
YPL060W	-1	-/-	-173.70705842971802	-32924.66784620285	22	0.024	0.6818181818181818	0.16855484940591323
YDR517W	-1	-/-	-173.7522792816162	-31211.762593746185	22	0.023961661341853034	0.6818181818181818	0.16883116883116883
YNL280C	-1	-/-	-173.7533941268921	-31196.317912578583	22	0.023923444976076555	0.6818181818181818	0.16910748825642444
YJL031C	-1	-/-	-173.76555919647217	-32732.764808654785	22	0.02388535031847134	0.6818181818181818	0.16938380768168002
YDR038C	-1	-/-	-173.77994203567505	-31740.333785057068	22	0.02384737678855326	0.6818181818181818	0.16966012710693562
YMR004W	-1	-/-	-173.78574562072754	-32815.30536365509	22	0.023809523809523808	0.6818181818181818	0.16993644653219123
YIL147C	-1	-/-	-173.8175721168518	-32660.522387504578	22	0.02377179080824089	0.6818181818181818	0.1702127659574468
YOL018C	0	0/-	-173.8315122127533	-53662.839051008224	88	0.02377179080824089	0.6818181818181818	0.1702127659574468
YDR039C	-1	-/-	-173.83243083953857	-30798.07432937622	22	0.023734177215189875	0.6818181818181818	0.1704890853827024
YDR085C	-1	-/-	-173.84070491790771	-31863.350826263428	22	0.023696682464454975	0.6818181818181818	0.170765404807958
YLR375W	0	0/-	-173.84907007217407	-51499.38995695114	88	0.023696682464454975	0.6818181818181818	0.170765404807958
YKR050W	-1	-/-	-173.85717058181763	-31764.45876312256	22	0.02365930599369085	0.6818181818181818	0.1710417242332136
YJR109C	0	0/-	-173.88722610473633	-52208.80478024483	88	0.02365930599369085	0.6818181818181818	0.1710417242332136
YPL078C	-1	-/-	-173.89162397384644	-31020.449192523956	22	0.023622047244094488	0.6818181818181818	0.1713180436584692
YKL073W	-1	-/-	-173.9059853553772	-31511.79350376129	22	0.02358490566037736	0.6818181818181818	0.17159436308372478
YDR372C	-1	-/-	-173.9240689277649	-32056.93553352356	22	0.023547880690737835	0.6818181818181818	0.17187068250898038
YGR032W	0	0/-	-173.93695485591888	-52269.10754299164	88	0.023547880690737835	0.6818181818181818	0.17187068250898038
YBR120C	0	0/-	-173.96150851249695	-51823.94641798735	88	0.023547880690737835	0.6818181818181818	0.17187068250898038
YPL075W	-1	-/-	-173.99072742462158	-30197.500287532806	22	0.023510971786833857	0.6818181818181818	0.172147001934236
YDL115C	-1	-/0	-173.9921154975891	-32623.735263347626	22	0.023474178403755867	0.6818181818181818	0.17242332135949157
YJL083W	0	0/-	-174.02529668807983	-53093.231573581696	88	0.023474178403755867	0.6818181818181818	0.17242332135949157
YDR265W	-1	-/-	-174.03622198104858	-31292.181953907013	22	0.0234375	0.6818181818181818	0.17269964078474717
YPL015C	-1	-/-	-174.0621738433838	-31615.389040470123	22	0.0234009360374415	0.6818181818181818	0.17297596021000275
YIL048W	-1	-/-	-174.06697273254395	-31047.40140247345	22	0.02336448598130841	0.6818181818181818	0.17325227963525835
YIL090W	0	0/-	-174.0769158601761	-52423.99849379063	88	0.02336448598130841	0.6818181818181818	0.17325227963525835
YBR160W	-1	-/-	-174.07721376419067	-32955.66363430023	22	0.02332814930015552	0.6818181818181818	0.17352859906051396
YDL174C	-1	-/-	-174.0837106704712	-30680.798988819122	22	0.023291925465838508	0.6818181818181818	0.17380491848576954
YCR005C	-1	-/-	-174.11541080474854	-33318.59913110733	22	0.023255813953488372	0.6818181818181818	0.17408123791102514
YER095W	-1	-/-	-174.16225004196167	-31825.548996448517	22	0.02321981424148607	0.6818181818181818	0.17435755733628075
YDL054C	0	0/-	-174.16374218463898	-52716.81449449062	88	0.02321981424148607	0.6818181818181818	0.17435755733628075
YOR256C	-1	-/-	-174.17280530929565	-30933.749051570892	22	0.023183925811437404	0.6818181818181818	0.17463387676153633
YBR179C	-1	-/-	-174.17408418655396	-30887.920109272003	22	0.023148148148148147	0.6818181818181818	0.17491019618679193
YPL170W	-1	-/-	-174.17727518081665	-30398.20564842224	22	0.023112480739599383	0.6818181818181818	0.17518651561204754
YAL041W	-1	-/-	-174.21611309051514	-31242.05756855011	22	0.023076923076923078	0.6818181818181818	0.17546283503730312
YJR110W	-1	-/-	-174.2163381576538	-32793.882100105286	22	0.02304147465437788	0.6818181818181818	0.17573915446255872
YBR207W	-1	-/-	-174.23276281356812	-31080.437505722046	22	0.023006134969325152	0.6818181818181818	0.1760154738878143
YDR211W	-1	-/-	-174.24220418930054	-32164.75012111664	22	0.022970903522205207	0.6818181818181818	0.1762917933130699
YDL088C	-1	-/+	-174.25240278244019	-31846.594819545746	22	0.022935779816513763	0.6818181818181818	0.1765681127383255
YDR181C	-1	-/-	-174.25859308242798	-33492.35747337341	22	0.022900763358778626	0.6818181818181818	0.1768444321635811
YGL206C	-1	-/-	-174.26469612121582	-31955.870008945465	22	0.022865853658536585	0.6818181818181818	0.1771207515888367
YLR390W-A	-1	-/-	-174.27236127853394	-29773.9998960495	22	0.0228310502283105	0.6818181818181818	0.1773970710140923
YGL115W	-1	-/-	-174.28037929534912	-31282.664397716522	22	0.022796352583586626	0.6818181818181818	0.17767339043934788
YGR116W	-1	-/-	-174.2899055480957	-31255.30275440216	22	0.02276176024279211	0.6818181818181818	0.17794970986460348
YOR187W	-1	-/-	-174.29621744155884	-30897.19445180893	22	0.022727272727272728	0.6818181818181818	0.1782260292898591
YGR174C	0	0/-	-174.29907286167145	-52571.879314899445	88	0.022727272727272728	0.6818181818181818	0.1782260292898591
YML115C	-1	-/-	-174.30148839950562	-31367.35326576233	22	0.0226928895612708	0.6818181818181818	0.17850234871511467
YOR138C	0	0/-	-174.33057355880737	-52141.553565740585	88	0.0226928895612708	0.6818181818181818	0.17850234871511467
YMR083W	-1	-/0	-174.3345365524292	-29948.312913894653	22	0.022658610271903322	0.6818181818181818	0.17877866814037027
YJR019C	-1	-/-	-174.36214876174927	-31945.991524219513	22	0.02262443438914027	0.6818181818181818	0.17905498756562585
YHR194W	-1	-/-	-174.36629343032837	-31543.00785636902	22	0.022590361445783132	0.6818181818181818	0.17933130699088146
YLL019C	-1	-/-	-174.36930990219116	-32758.56190443039	22	0.022556390977443608	0.6818181818181818	0.17960762641613706
YAL055W	-1	-/-	-174.37492752075195	-31997.778656482697	22	0.02252252252252252	0.6818181818181818	0.17988394584139264
YNL118C	-1	-/-	-174.379225730896	-31280.34402036667	22	0.022488755622188907	0.6818181818181818	0.18016026526664825
YBR177C	-1	-/-	-174.38093757629395	-30636.859501838684	22	0.02245508982035928	0.6818181818181818	0.18043658469190385
YMR313C	-1	-/-	-174.39779090881348	-31924.119830608368	22	0.02242152466367713	0.6818181818181818	0.18071290411715943
YGR142W	-1	-/-	-174.42339277267456	-30838.75694513321	22	0.022388059701492536	0.6818181818181818	0.18098922354241503
YMR186W	-1	-/+	-174.44007301330566	-31163.433659553528	22	0.022354694485842028	0.6818181818181818	0.18126554296767064
YBR222C	0	0/-	-174.44571602344513	-51293.04145228863	88	0.022354694485842028	0.6818181818181818	0.18126554296767064
YJL100W	-1	-/-	-174.4540867805481	-31811.044464588165	22	0.022321428571428572	0.6818181818181818	0.18154186239292622
YDR350C	0	0/-	-174.45437681674957	-52606.71693074703	88	0.022321428571428572	0.6818181818181818	0.18154186239292622
YGL196W	0	0/0	-174.45475208759308	-51626.151091337204	88	0.022321428571428572	0.6818181818181818	0.18154186239292622
YMR214W	-1	-/-	-174.46520137786865	-32116.16935300827	22	0.022288261515601784	0.6818181818181818	0.18181818181818182
YNL168C	0	0/0	-174.4718827009201	-52258.393270254135	88	0.022288261515601784	0.6818181818181818	0.18181818181818182
YMR156C	-1	-/-	-174.480788230896	-33309.608855724335	22	0.02225519287833828	0.6818181818181818	0.1820945012434374
YBL019W	-1	-/-	-174.4810175895691	-31503.57562828064	22	0.022222222222222223	0.6818181818181818	0.182370820668693
YGL181W	-1	-/-	-174.4921498298645	-31245.76589822769	22	0.022189349112426034	0.6818181818181818	0.1826471400939486
YLR337C	-1	-/-	-174.5301547050476	-31373.34972000122	22	0.022156573116691284	0.6818181818181818	0.1829234595192042
YDL142C	-1	-/-	-174.5578875541687	-31768.098744869232	22	0.022123893805309734	0.6818181818181818	0.1831997789444598
YDR309C	-1	-/-	-174.56053161621094	-30074.675749778748	22	0.022091310751104567	0.6818181818181818	0.1834760983697154
YIL045W	0	0/0	-174.56793820858002	-53627.11631977558	88	0.022091310751104567	0.6818181818181818	0.1834760983697154
YJL056C	-1	-/-	-174.5687518119812	-32498.230734348297	22	0.022058823529411766	0.6818181818181818	0.18375241779497098
YOL133W	-1	-/-	-174.56963682174683	-32421.18954563141	22	0.022026431718061675	0.6818181818181818	0.18402873722022658
YKL184W	0	0/-	-174.57253432273865	-52607.57067549229	88	0.022026431718061675	0.6818181818181818	0.18402873722022658
YDR411C	-1	-/-	-174.57989025115967	-31941.494153022766	22	0.021994134897360705	0.6818181818181818	0.1843050566454822
YBR255W	0	0/0	-174.58494448661804	-52673.00917494297	88	0.021994134897360705	0.6818181818181818	0.1843050566454822
YLR119W	-1	-/-	-174.59810543060303	-32401.80520772934	22	0.021961932650073207	0.6818181818181818	0.18458137607073777
YKL098W	0	0/0	-174.6025766134262	-52657.05063164234	88	0.021961932650073207	0.6818181818181818	0.18458137607073777
YDR177W	-1	-/-	-174.62131643295288	-32601.889041423798	22	0.021929824561403508	0.6818181818181818	0.18485769549599337
YGL213C	-1	-/-	-174.6249017715454	-32168.977968215942	22	0.021897810218978103	0.6818181818181818	0.18513401492124895
YPR198W	-1	-/-	-174.64368867874146	-32253.642268657684	22	0.021865889212827987	0.6818181818181818	0.18541033434650456
YMR067C	-1	-/-	-174.64910364151	-31949.02111721039	22	0.021834061135371178	0.6818181818181818	0.18568665377176016
YOL011W	-1	-/-	-174.65353155136108	-31986.189180850983	22	0.02180232558139535	0.6818181818181818	0.18596297319701574
YDR466W	0	0/-	-174.66869354248047	-51898.53843164444	88	0.02180232558139535	0.6818181818181818	0.18596297319701574
YGL126W	-1	-/-	-174.69332599639893	-32243.459640979767	22	0.02177068214804064	0.6818181818181818	0.18623929262227135
YGR037C	-1	-/-	-174.7039451599121	-32498.690514564514	22	0.021739130434782608	0.6818181818181818	0.18651561204752695
YKL179C	-1	-/-	-174.73157453536987	-31787.280849933624	22	0.02170767004341534	0.6818181818181818	0.18679193147278253
YCL009C	0	0/0	-174.73303973674774	-51709.45136284828	88	0.02170767004341534	0.6818181818181818	0.18679193147278253
YNR033W	-1	-/-	-174.73579931259155	-31539.58935546875	22	0.02167630057803468	0.6818181818181818	0.18706825089803814
YBR050C	-1	-/-	-174.7360324859619	-32240.08043074608	22	0.021645021645021644	0.6818181818181818	0.18734457032329374
YNL284C	0	0/-	-174.73806643486023	-51059.296899318695	88	0.021645021645021644	0.6818181818181818	0.18734457032329374
YHR001W	-1	-/-	-174.7592158317566	-31023.995708465576	22	0.021613832853025938	0.6818181818181818	0.18762088974854932
YLR369W	-1	-/-	-174.76630306243896	-33626.152390003204	22	0.02158273381294964	0.6818181818181818	0.18789720917380492
YER050C	0	0/-	-174.77935111522675	-51667.79576802254	88	0.02158273381294964	0.6818181818181818	0.18789720917380492
YOL113W	-1	-/-	-174.81516361236572	-30796.229233264923	22	0.021551724137931036	0.6818181818181818	0.1881735285990605
YDR040C	-1	-/-	-174.81582021713257	-30470.327910900116	22	0.021520803443328552	0.6818181818181818	0.1884498480243161
YJR009C	-1	-/-	-174.82982206344604	-31061.753606319427	22	0.02148997134670487	0.6818181818181818	0.1887261674495717
YBR003W	0	0/-	-174.8319010734558	-52523.2185189724	88	0.02148997134670487	0.6818181818181818	0.1887261674495717
YKL019W	-1	-/-	-174.8389310836792	-31050.216889858246	22	0.02145922746781116	0.6818181818181818	0.1890024868748273
YLR260W	1	+/+	-174.8612666130066	-32964.35720348358	21	0.022857142857142857	0.7272727272727273	0.1890024868748273
YLR265C	-1	-/-	-174.8777141571045	-32576.881086826324	22	0.02282453637660485	0.7272727272727273	0.1892788063000829
YOL065C	-1	-/-	-174.8821029663086	-32254.60541677475	22	0.022792022792022793	0.7272727272727273	0.1895551257253385
YBL091C	0	0/-	-174.88546073436737	-51860.0463501215	88	0.022792022792022793	0.7272727272727273	0.1895551257253385
YJR158W	-1	-/-	-174.901282787323	-32006.856405735016	22	0.02275960170697013	0.7272727272727273	0.18983144515059408
YPR151C	0	0/0	-174.92203497886658	-53752.73532164097	88	0.02275960170697013	0.7272727272727273	0.18983144515059408
YDL230W	-1	-/-	-174.930682182312	-31893.095311164856	22	0.022727272727272728	0.7272727272727273	0.19010776457584969
YIL106W	-1	-/-	-174.9498634338379	-31603.835636138916	22	0.02269503546099291	0.7272727272727273	0.1903840840011053
YGL207W	-1	-/-	-174.97581720352173	-32248.122920513153	22	0.0226628895184136	0.7272727272727273	0.19066040342636087
YAL053W	-1	-/-	-174.989173412323	-31881.97895717621	22	0.02263083451202263	0.7272727272727273	0.19093672285161647
YJR090C	-1	-/-	-175.02349519729614	-33411.36267995834	22	0.022598870056497175	0.7272727272727273	0.19121304227687205
YGL223C	-1	-/-	-175.02365493774414	-32691.142348766327	22	0.022566995768688293	0.7272727272727273	0.19148936170212766
YJL039C	-1	-/-	-175.0245862007141	-32687.15102481842	22	0.022535211267605635	0.7272727272727273	0.19176568112738326
YPR193C	-1	-/-	-175.03552770614624	-31870.12999534607	22	0.02250351617440225	0.7272727272727273	0.19204200055263884
YDL222C	0	0/-	-175.05414807796478	-53011.87608599663	88	0.02250351617440225	0.7272727272727273	0.19204200055263884
YDR320C-A	-1	-/-	-175.05887126922607	-31003.420373916626	22	0.02247191011235955	0.7272727272727273	0.19231831997789445
YPL100W	-1	-/-	-175.0611276626587	-31229.489940166473	22	0.02244039270687237	0.7272727272727273	0.19259463940315005
YPR101W	-1	-/-	-175.0632348060608	-30874.133303165436	22	0.022408963585434174	0.7272727272727273	0.19287095882840563
YHR074W	-1	-/-	-175.0789966583252	-31664.519528388977	22	0.022377622377622378	0.7272727272727273	0.19314727825366124
YER101C	0	0/-	-175.0835658311844	-52042.54759520292	88	0.022377622377622378	0.7272727272727273	0.19314727825366124
YPR124W	-1	-/-	-175.08440685272217	-29293.89462375641	22	0.0223463687150838	0.7272727272727273	0.19342359767891681
YLR328W	-1	-/-	-175.09304523468018	-30912.408627033234	22	0.022315202231520222	0.7272727272727273	0.19369991710417242
YOR259C	-1	-/-	-175.0953450202942	-32123.57828092575	22	0.022284122562674095	0.7272727272727273	0.19397623652942803
YEL041W	-1	-/-	-175.09567832946777	-31170.767622947693	22	0.022253129346314324	0.7272727272727273	0.1942525559546836
YPL005W	0	0/-	-175.11670088768005	-51756.45262038708	88	0.022253129346314324	0.7272727272727273	0.1942525559546836
YGR183C	-1	-/-	-175.11962509155273	-31600.49685525894	22	0.022222222222222223	0.7272727272727273	0.1945288753799392
YER139C	0	0/-	-175.12635385990143	-53741.57031035423	88	0.022222222222222223	0.7272727272727273	0.1945288753799392
YDR368W	0	0/-	-175.1454484462738	-51338.28080654144	88	0.022222222222222223	0.7272727272727273	0.1945288753799392
YHR206W	-1	-/-	-175.14786863327026	-30553.996792316437	22	0.022191400832177532	0.7272727272727273	0.19480519480519481
YEL060C	-1	-/-	-175.1679449081421	-32037.960683822632	22	0.0221606648199446	0.7272727272727273	0.1950815142304504
YDR176W	-1	-/-	-175.18180656433105	-33729.64578342438	22	0.022130013831258646	0.7272727272727273	0.195357833655706
YLR027C	0	0/0	-175.2003172636032	-52652.147208333015	88	0.022130013831258646	0.7272727272727273	0.195357833655706
YLR347C	-1	-/-	-175.21783924102783	-31613.285755634308	22	0.022099447513812154	0.7272727272727273	0.1956341530809616
YGL252C	-1	-/-	-175.22458744049072	-31633.785289764404	22	0.022068965517241378	0.7272727272727273	0.19591047250621718
YFL062W	0	0/-	-175.2555958032608	-53005.276322841644	88	0.022068965517241378	0.7272727272727273	0.19591047250621718
YDR188W	-1	-/-	-175.2572774887085	-32314.05890893936	22	0.02203856749311295	0.7272727272727273	0.1961867919314728
YAL051W	-1	-/-	-175.259428024292	-31444.31482028961	22	0.02200825309491059	0.7272727272727273	0.19646311135672836
YJL004C	-1	-/-	-175.26260566711426	-31602.920214176178	22	0.02197802197802198	0.7272727272727273	0.19673943078198397
YGR199W	-1	-/-	-175.26893043518066	-32626.049798965454	22	0.02194787379972565	0.7272727272727273	0.19701575020723958
YJR151C	0	0/-	-175.27799701690674	-52762.59641230106	88	0.02194787379972565	0.7272727272727273	0.19701575020723958
YOR377W	-1	-/0	-175.29711723327637	-31410.17644882202	22	0.021917808219178082	0.7272727272727273	0.19729206963249515
YBR094W	0	0/0	-175.29952573776245	-52887.64029145241	88	0.021917808219178082	0.7272727272727273	0.19729206963249515
YOL044W	-1	-/-	-175.3246397972107	-31653.87656545639	22	0.02188782489740082	0.7272727272727273	0.19756838905775076
YBR173C	-1	-/-	-175.3293137550354	-32082.37843132019	22	0.02185792349726776	0.7272727272727273	0.19784470848300637
YJL034W	-1	-/-	-175.33526134490967	-31066.522255420685	22	0.021828103683492497	0.7272727272727273	0.19812102790826194
YOR023C	-1	-/-	-175.33892917633057	-32029.058377742767	22	0.021798365122615803	0.7272727272727273	0.19839734733351755
YAL027W	0	0/-	-175.34464418888092	-53507.714349508286	88	0.021798365122615803	0.7272727272727273	0.19839734733351755
YLR127C	-1	-/-	-175.34840059280396	-31924.712190151215	22	0.021768707482993196	0.7272727272727273	0.19867366675877315
YGR024C	-1	-/-	-175.36438035964966	-31737.85848712921	22	0.021739130434782608	0.7272727272727273	0.19894998618402873
YLR443W	0	0/-	-175.37367582321167	-51930.57751441002	88	0.021739130434782608	0.7272727272727273	0.19894998618402873
YGR202C	-1	-/-	-175.3810110092163	-31733.93647146225	22	0.021709633649932156	0.7272727272727273	0.19922630560928434
YBL078C	-1	-/-	-175.39141511917114	-32893.438534259796	22	0.02168021680216802	0.7272727272727273	0.19950262503453992
YKL124W	0	0/-	-175.39733934402466	-52931.48224413395	88	0.02168021680216802	0.7272727272727273	0.19950262503453992
YHR175W	-1	-/-	-175.40735530853271	-30405.363473415375	22	0.02165087956698241	0.7272727272727273	0.19977894445979552
YDR071C	-1	-/-	-175.40736150741577	-31426.24231481552	22	0.021621621621621623	0.7272727272727273	0.20005526388505113
YNL097C	-1	-/+	-175.42027616500854	-31784.09751176834	22	0.021592442645074223	0.7272727272727273	0.2003315833103067
YOR157C	-1	-/-	-175.42085027694702	-31258.645005702972	22	0.0215633423180593	0.7272727272727273	0.2006079027355623
YPL232W	-1	-/-	-175.43315649032593	-31749.215615272522	22	0.021534320323014805	0.7272727272727273	0.20088422216081792
YML072C	0	0/-	-175.4634701013565	-52147.464430212975	88	0.021534320323014805	0.7272727272727273	0.20088422216081792
YBL033C	-1	-/-	-175.46787977218628	-32398.07626247406	22	0.021505376344086023	0.7272727272727273	0.2011605415860735
YJL159W	0	0/-	-175.478222489357	-52647.78466784954	88	0.021505376344086023	0.7272727272727273	0.2011605415860735
YCR083W	-1	-/-	-175.48723697662354	-32479.94400882721	22	0.021476510067114093	0.7272727272727273	0.2014368610113291
YBR263W	0	0/-	-175.4955496788025	-52334.48456346989	88	0.021476510067114093	0.7272727272727273	0.2014368610113291
YMR020W	0	0/-	-175.49681437015533	-53587.06865096092	88	0.021476510067114093	0.7272727272727273	0.2014368610113291
YML068W	0	0/-	-175.49715149402618	-53922.353719472885	88	0.021476510067114093	0.7272727272727273	0.2014368610113291
YDR151C	-1	-/-	-175.5073046684265	-31406.820021629333	22	0.021447721179624665	0.7272727272727273	0.2017131804365847
YDR470C	-1	-/-	-175.52265977859497	-32068.037419319153	22	0.0214190093708166	0.7272727272727273	0.20198949986184028
YDR150W	-1	-/-	-175.53639793395996	-31560.92320728302	22	0.0213903743315508	0.7272727272727273	0.2022658192870959
YIL157C	0	0/-	-175.54461908340454	-51355.90598040819	88	0.0213903743315508	0.7272727272727273	0.2022658192870959
YGR286C	-1	-/-	-175.55105876922607	-32569.567662715912	22	0.021361815754339118	0.7272727272727273	0.20254213871235147
YKL026C	-1	-/-	-175.55623769760132	-31773.66751050949	22	0.021333333333333333	0.7272727272727273	0.20281845813760707
YJR122W	0	0/-	-175.55797159671783	-51375.507487654686	88	0.021333333333333333	0.7272727272727273	0.20281845813760707
YPR105C	-1	-/-	-175.57008504867554	-32657.059074878693	22	0.02130492676431425	0.7272727272727273	0.20309477756286268
YPR180W	0	0/-	-175.59267115592957	-53265.18170297146	88	0.02130492676431425	0.7272727272727273	0.20309477756286268
YCR017C	0	0/-	-175.6151819229126	-52343.3159481287	88	0.02130492676431425	0.7272727272727273	0.20309477756286268
YLR078C	-1	-/-	-175.62025833129883	-32747.980804920197	22	0.02127659574468085	0.7272727272727273	0.20337109698811826
YBR045C	0	0/-	-175.6232305765152	-52123.556186676025	88	0.02127659574468085	0.7272727272727273	0.20337109698811826
YDL161W	-1	-/-	-175.63555097579956	-31623.399993896484	22	0.021248339973439574	0.7272727272727273	0.20364741641337386
YGL248W	0	0/-	-175.64699280261993	-54347.67930471897	88	0.021248339973439574	0.7272727272727273	0.20364741641337386
YDL097C	-1	-/-	-175.6504635810852	-33212.86528587341	22	0.021220159151193633	0.7272727272727273	0.20392373583862947
YJL180C	0	0/-	-175.6764178276062	-51008.889038324356	88	0.021220159151193633	0.7272727272727273	0.20392373583862947
YOL111C	-1	-/-	-175.68022441864014	-30680.636593341827	22	0.02119205298013245	0.7272727272727273	0.20420005526388504
YLL027W	-1	-/-	-175.69890546798706	-31968.680634498596	22	0.021164021164021163	0.7272727272727273	0.20447637468914065
YBR044C	0	0/-	-175.69943177700043	-51251.7852858305	88	0.021164021164021163	0.7272727272727273	0.20447637468914065
YPL031C	-1	-/-	-175.69983053207397	-31101.7328748703	22	0.021136063408190225	0.7272727272727273	0.20475269411439626
YLL048C	0	0/-	-175.71403408050537	-52600.64351963997	88	0.021136063408190225	0.7272727272727273	0.20475269411439626
YMR047C	-1	-/-	-175.7150468826294	-31224.946581840515	22	0.021108179419525065	0.7272727272727273	0.20502901353965183
YMR025W	-1	-/-	-175.7225956916809	-32384.153024196625	22	0.021080368906455864	0.7272727272727273	0.20530533296490744
YNL197C	-1	-/-	-175.72384595870972	-31273.524986743927	22	0.021052631578947368	0.7272727272727273	0.20558165239016302
YML120C	-1	-/-	-175.72792863845825	-31142.194229602814	22	0.02102496714848883	0.7272727272727273	0.20585797181541862
YOR350C	0	0/-	-175.73867177963257	-54205.729919195175	88	0.02102496714848883	0.7272727272727273	0.20585797181541862
YIL062C	-1	-/-	-175.74461889266968	-31845.824341773987	22	0.02099737532808399	0.7272727272727273	0.20613429124067423
YOL030W	0	0/-	-175.7529957294464	-52483.00716495514	88	0.02099737532808399	0.7272727272727273	0.20613429124067423
YNR030W	-1	-/-	-175.75975227355957	-32317.774272441864	22	0.020969855832241154	0.7272727272727273	0.2064106106659298
YBR005W	0	0/-	-175.76674902439117	-52308.10546708107	88	0.020969855832241154	0.7272727272727273	0.2064106106659298
YNL080C	-1	-/-	-175.77041339874268	-31826.42499256134	22	0.020942408376963352	0.7272727272727273	0.2066869300911854
YER059W	0	0/-	-175.77475440502167	-52966.348851680756	88	0.020942408376963352	0.7272727272727273	0.2066869300911854
YER019W	-1	-/-	-175.78030061721802	-31856.653519630432	22	0.02091503267973856	0.7272727272727273	0.20696324951644102
YBR035C	-1	-/-	-175.7830572128296	-31502.24303627014	22	0.020887728459530026	0.7272727272727273	0.2072395689416966
YDL215C	0	0/0	-175.80759727954865	-53500.920657515526	88	0.020887728459530026	0.7272727272727273	0.2072395689416966
YJR062C	0	0/0	-175.84799075126648	-53316.122041106224	88	0.020887728459530026	0.7272727272727273	0.2072395689416966
YGL095C	-1	-/-	-175.85827779769897	-32719.049661636353	22	0.020860495436766623	0.7272727272727273	0.2075158883669522
YHR096C	-1	-/-	-175.86066198349	-32340.68514060974	22	0.020833333333333332	0.7272727272727273	0.2077922077922078
YDL169C	0	0/0	-175.87612569332123	-53605.858260154724	88	0.020833333333333332	0.7272727272727273	0.2077922077922078
YCL038C	-1	-/-	-175.8793067932129	-32623.098146915436	22	0.02080624187256177	0.7272727272727273	0.20806852721746338
YNL007C	-1	-/+	-175.885085105896	-31266.636833667755	22	0.02077922077922078	0.7272727272727273	0.208344846642719
YJL161W	0	0/0	-175.89373755455017	-51971.440210580826	88	0.02077922077922078	0.7272727272727273	0.208344846642719
YMR190C	-1	-/-	-175.89376783370972	-32885.97282409668	22	0.020752269779507133	0.7272727272727273	0.20862116606797457
YKR068C	-1	-/-	-175.8943476676941	-31927.29412317276	22	0.02072538860103627	0.7272727272727273	0.20889748549323017
YGR157W	-1	-/-	-175.89715480804443	-32754.644866466522	22	0.02069857697283312	0.7272727272727273	0.20917380491848578
YBR041W	-1	-/-	-175.90131282806396	-32924.41781806946	22	0.020671834625323	0.7272727272727273	0.20945012434374136
YHR115C	-1	-/-	-175.90758514404297	-30833.98487472534	22	0.02064516129032258	0.7272727272727273	0.20972644376899696
YOL138C	-1	-/-	-175.91236400604248	-32106.830679893494	22	0.020618556701030927	0.7272727272727273	0.21000276319425257
YIR022W	-1	-/-	-175.91484928131104	-31723.53120803833	22	0.02059202059202059	0.7272727272727273	0.21027908261950815
YPR075C	-1	-/-	-175.9224500656128	-32411.48052930832	22	0.02056555269922879	0.7272727272727273	0.21055540204476375
YPL149W	-1	-/-	-175.94142246246338	-31322.81097459793	22	0.02053915275994865	0.7272727272727273	0.21083172147001933
YPR176C	-1	-/-	-175.9492359161377	-31193.038667201996	22	0.020512820512820513	0.7272727272727273	0.21110804089527493
YGR019W	0	0/-	-175.9705789089203	-53372.4294680953	88	0.020512820512820513	0.7272727272727273	0.21110804089527493
YOR175C	0	0/-	-175.99810230731964	-52003.847606897354	88	0.020512820512820513	0.7272727272727273	0.21110804089527493
YPL271W	-1	-/-	-175.99815130233765	-31246.12343978882	22	0.020486555697823303	0.7272727272727273	0.21138436032053054
YIL038C	-1	-/-	-176.01451921463013	-30298.122930526733	22	0.020460358056265986	0.7272727272727273	0.21166067974578612
YBR046C	0	0/-	-176.03435170650482	-53918.03614282608	88	0.020460358056265986	0.7272727272727273	0.21166067974578612
YDL095W	-1	-/-	-176.0528016090393	-33104.657383441925	22	0.020434227330779056	0.7272727272727273	0.21193699917104172
YER003C	-1	-/-	-176.06708478927612	-31670.100704669952	22	0.02040816326530612	0.7272727272727273	0.21221331859629733
YDL231C	-1	-/-	-176.06789588928223	-30853.277326583862	22	0.02038216560509554	0.7272727272727273	0.2124896380215529
YDR189W	-1	-/-	-176.08476781845093	-32075.153635025024	22	0.020356234096692113	0.7272727272727273	0.2127659574468085
YPR021C	-1	-/-	-176.0963363647461	-30613.558111190796	22	0.020330368487928845	0.7272727272727273	0.21304227687206412
YML092C	-1	-/-	-176.1146535873413	-32059.545689582825	22	0.02030456852791878	0.7272727272727273	0.2133185962973197
YLR361C	-1	-/-	-176.12651014328003	-32549.517835617065	22	0.020278833967046894	0.7272727272727273	0.2135949157225753
YBR077C	-1	-/-	-176.1723861694336	-33245.62571525574	22	0.020253164556962026	0.7272727272727273	0.21387123514783088
YOL077W-A	-1	-/-	-176.2038140296936	-30574.953547000885	22	0.020227560050568902	0.7272727272727273	0.21414755457308648
YHR024C	-1	-/-	-176.21123600006104	-31217.73187160492	22	0.020202020202020204	0.7272727272727273	0.2144238739983421
YLR025W	-1	-/-	-176.2154483795166	-32082.352908611298	22	0.0201765447667087	0.7272727272727273	0.21470019342359767
YBR103W	-1	-/-	-176.23506879806519	-32676.116946220398	22	0.020151133501259445	0.7272727272727273	0.21497651284885327
YCL026C-B	0	0/-	-176.2363749742508	-51226.3174905777	88	0.020151133501259445	0.7272727272727273	0.21497651284885327
YDR481C	-1	-/-	-176.2659296989441	-33389.965051651	22	0.02012578616352201	0.7272727272727273	0.21525283227410888
YOR069W	-1	-/-	-176.26623821258545	-32072.96963739395	22	0.020100502512562814	0.7272727272727273	0.21552915169936446
YNL063W	0	0/-	-176.28682231903076	-53016.138701438904	88	0.020100502512562814	0.7272727272727273	0.21552915169936446
YGR223C	0	0/-	-176.3043086528778	-54175.80876004696	88	0.020100502512562814	0.7272727272727273	0.21552915169936446
YAL010C	-1	-/-	-176.3074436187744	-32491.810006141663	22	0.020075282308657464	0.7272727272727273	0.21580547112462006
YLR188W	0	0/-	-176.31328284740448	-53186.66750693321	88	0.020075282308657464	0.7272727272727273	0.21580547112462006
YOL064C	-1	-/-	-176.32956171035767	-31639.96954059601	22	0.020050125313283207	0.7272727272727273	0.21608179054987567
YPL065W	-1	-/-	-176.3314723968506	-31613.50529575348	22	0.02002503128911139	0.7272727272727273	0.21635810997513125
YFR050C	-1	-/-	-176.33518409729004	-31585.447184562683	22	0.02	0.7272727272727273	0.21663442940038685
YML025C	-1	-/-	-176.3465838432312	-30917.962275981903	22	0.019975031210986267	0.7272727272727273	0.21691074882564243
YMR009W	0	0/0	-176.34715020656586	-51758.16148352623	88	0.019975031210986267	0.7272727272727273	0.21691074882564243
YMR038C	-1	-/-	-176.36196184158325	-30078.071260929108	22	0.0199501246882793	0.7272727272727273	0.21718706825089804
YGL045W	-1	-/-	-176.3629641532898	-32614.691175937653	22	0.019925280199252802	0.7272727272727273	0.21746338767615364
YOR039W	-1	-/-	-176.37112426757812	-31943.653220176697	22	0.01990049751243781	0.7272727272727273	0.21773970710140922
YMR030W	-1	-/-	-176.38116455078125	-32072.24009180069	22	0.01987577639751553	0.7272727272727273	0.21801602652666482
YFL009W	-1	-/-	-176.38329696655273	-32100.266853809357	22	0.019851116625310174	0.7272727272727273	0.21829234595192043
YDL018C	0	0/-	-176.3886283636093	-53650.36247217655	88	0.019851116625310174	0.7272727272727273	0.21829234595192043
YOR197W	0	0/-	-176.39177405834198	-51477.44981777668	88	0.019851116625310174	0.7272727272727273	0.21829234595192043
YGL056C	0	0/-	-176.3940978050232	-53512.737909793854	88	0.019851116625310174	0.7272727272727273	0.21829234595192043
YBL067C	0	0/-	-176.40103840827942	-53039.67039525509	88	0.019851116625310174	0.7272727272727273	0.21829234595192043
YDR430C	0	0/-	-176.40708696842194	-51433.38126885891	88	0.019851116625310174	0.7272727272727273	0.21829234595192043
YBR288C	-1	-/-	-176.41042518615723	-32061.18060541153	22	0.01982651796778191	0.7272727272727273	0.218568665377176
YPR023C	-1	-/-	-176.43300437927246	-31753.636184692383	22	0.019801980198019802	0.7272727272727273	0.2188449848024316
YLR380W	-1	-/-	-176.438458442688	-30185.972694396973	22	0.019777503090234856	0.7272727272727273	0.21912130422768722
YCL032W	-1	-/-	-176.45646333694458	-33151.01200628281	22	0.019753086419753086	0.7272727272727273	0.2193976236529428
YDR254W	-1	-/-	-176.45957040786743	-31983.66443014145	22	0.01972872996300863	0.7272727272727273	0.2196739430781984
YIL076W	-1	-/-	-176.46019220352173	-32553.84297800064	22	0.019704433497536946	0.7272727272727273	0.21995026250345398
YKL103C	0	0/-	-176.4787701368332	-52945.81199449301	88	0.019704433497536946	0.7272727272727273	0.21995026250345398
YGL153W	-1	-/-	-176.48446702957153	-32688.646139144897	22	0.01968019680196802	0.7272727272727273	0.22022658192870959
YNL287W	-1	-/-	-176.4955825805664	-32715.32914352417	22	0.019656019656019656	0.7272727272727273	0.2205029013539652
YMR161W	-1	-/-	-176.50683307647705	-30987.071469783783	22	0.0196319018404908	0.7272727272727273	0.22077922077922077
YJR066W	-1	-/+	-176.5534963607788	-32566.0819067955	22	0.0196078431372549	0.7272727272727273	0.22105554020447638
YEL036C	-1	-/-	-176.55999279022217	-32149.5471367836	22	0.019583843329253364	0.7272727272727273	0.22133185962973198
YPR155C	-1	-/-	-176.5688076019287	-31703.256941318512	22	0.019559902200488997	0.7272727272727273	0.22160817905498756
YIL109C	-1	-/-	-176.5747971534729	-32613.82159614563	22	0.019536019536019536	0.7272727272727273	0.22188449848024316
YIL056W	-1	-/-	-176.58264636993408	-30932.404760360718	22	0.01951219512195122	0.7272727272727273	0.22216081790549877
YNL330C	-1	-/-	-176.60230159759521	-32712.60418176651	22	0.0194884287454324	0.7272727272727273	0.22243713733075435
YDL125C	0	0/-	-176.61037862300873	-52350.30045723915	88	0.0194884287454324	0.7272727272727273	0.22243713733075435
YDL045C	-1	-/-	-176.61361455917358	-32350.17275619507	22	0.019464720194647202	0.7272727272727273	0.22271345675600995
YOR316C	-1	-/-	-176.64565896987915	-31557.61719417572	22	0.019441069258809233	0.7272727272727273	0.22298977618126553
YNL286W	-1	-/-	-176.66967630386353	-31329.303178310394	22	0.019417475728155338	0.7272727272727273	0.22326609560652114
YGL020C	-1	-/-	-176.67013263702393	-32017.497334957123	22	0.019393939393939394	0.7272727272727273	0.22354241503177674
YOR322C	-1	-/-	-176.67185163497925	-32832.408609867096	22	0.01937046004842615	0.7272727272727273	0.22381873445703232
YGR010W	-1	-/-	-176.67836999893188	-30454.66677904129	22	0.019347037484885126	0.7272727272727273	0.22409505388228793
YER036C	-1	-/-	-176.69069957733154	-32362.09059238434	22	0.01932367149758454	0.7272727272727273	0.22437137330754353
YNL008C	-1	-/-	-176.7176070213318	-31962.532462596893	22	0.019300361881785282	0.7272727272727273	0.2246476927327991
YGL002W	0	0/-	-176.7187317609787	-53055.58576285839	88	0.019300361881785282	0.7272727272727273	0.2246476927327991
YBR272C	-1	-/-	-176.7364320755005	-32299.898414611816	22	0.01927710843373494	0.7272727272727273	0.22492401215805471
YGR258C	-1	-/-	-176.7629952430725	-32767.23724269867	22	0.019253910950661854	0.7272727272727273	0.22520033158331032
YOR354C	-1	-/-	-176.76541709899902	-30973.770045280457	22	0.019230769230769232	0.7272727272727273	0.2254766510085659
YBR129C	-1	-/-	-176.7691421508789	-32883.988136291504	22	0.01920768307322929	0.7272727272727273	0.2257529704338215
YDL232W	-1	-/-	-176.769268989563	-31863.949867725372	22	0.019184652278177457	0.7272727272727273	0.22602928985907708
YNL084C	-1	-/-	-176.77016687393188	-31886.51253938675	22	0.019161676646706587	0.7272727272727273	0.2263056092843327
YOR148C	-1	-/-	-176.7705054283142	-33068.432173252106	22	0.019138755980861243	0.7272727272727273	0.2265819287095883
YKL080W	-1	-/-	-176.77190923690796	-31287.07168149948	22	0.019115890083632018	0.7272727272727273	0.22685824813484387
YER024W	-1	-/-	-176.78448629379272	-31728.53082370758	22	0.01909307875894988	0.7272727272727273	0.22713456756009948
YLR089C	0	0/0	-176.78621554374695	-52804.58482718468	88	0.01909307875894988	0.7272727272727273	0.22713456756009948
YFL021W	-1	-/-	-176.78878688812256	-31998.11666727066	22	0.01907032181168057	0.7272727272727273	0.22741088698535508
YDR443C	-1	-/-	-176.7962875366211	-31932.417796611786	22	0.01904761904761905	0.7272727272727273	0.22768720641061066
YNL257C	-1	-/-	-176.8009328842163	-31704.000633239746	22	0.019024970273483946	0.7272727272727273	0.22796352583586627
YEL005C	0	0/-	-176.81817531585693	-52948.02762246132	88	0.019024970273483946	0.7272727272727273	0.22796352583586627
YEL031W	-1	-/-	-176.83290576934814	-31940.713596343994	22	0.019002375296912115	0.7272727272727273	0.22823984526112184
YHR171W	-1	-/-	-176.84778547286987	-32625.607477664948	22	0.018979833926453145	0.7272727272727273	0.22851616468637745
YOR311C	0	0/-	-176.8588024377823	-51712.237956404686	88	0.018979833926453145	0.7272727272727273	0.22851616468637745
YMR002W	0	0/-	-176.8601109981537	-51896.22243094444	88	0.018979833926453145	0.7272727272727273	0.22851616468637745
YER042W	-1	-/-	-176.87859201431274	-31407.174788475037	22	0.018957345971563982	0.7272727272727273	0.22879248411163305
YGR261C	-1	-/-	-176.8957657814026	-32763.581260204315	22	0.01893491124260355	0.7272727272727273	0.22906880353688863
YPL206C	-1	-/-	-176.89711332321167	-32167.844803333282	22	0.018912529550827423	0.7272727272727273	0.22934512296214424
YJL108C	-1	-/-	-176.90424919128418	-32162.28023004532	22	0.018890200708382526	0.7272727272727273	0.22962144238739984
YOL038W	-1	-/-	-176.91985750198364	-31151.1627202034	22	0.018867924528301886	0.7272727272727273	0.22989776181265542
YNL332W	-1	-/-	-176.92278575897217	-32399.598999023438	22	0.01884570082449941	0.7272727272727273	0.23017408123791103
YDL080C	-1	-/-	-176.92359161376953	-33107.902633190155	22	0.018823529411764704	0.7272727272727273	0.23045040066316663
YPL070W	0	0/-	-176.9276293516159	-52876.80938708782	88	0.018823529411764704	0.7272727272727273	0.23045040066316663
YOR370C	0	0/-	-176.95511519908905	-53131.059975624084	88	0.018823529411764704	0.7272727272727273	0.23045040066316663
YBL005W	-1	-/-	-176.95909309387207	-32230.4181098938	22	0.01880141010575793	0.7272727272727273	0.2307267200884222
YHR137W	0	0/0	-176.96000611782074	-52640.45526212454	88	0.01880141010575793	0.7272727272727273	0.2307267200884222
YER013W	-1	-/-	-176.9650616645813	-33145.90291929245	22	0.018779342723004695	0.7272727272727273	0.23100303951367782
YFR025C	0	0/0	-176.9690636396408	-52848.011400818825	88	0.018779342723004695	0.7272727272727273	0.23100303951367782
YDR363W-A	-1	-/-	-176.98190212249756	-31499.00897169113	22	0.01875732708089097	0.7272727272727273	0.2312793589389334
YDR128W	0	0/-	-176.98657548427582	-52418.28331100941	88	0.01875732708089097	0.7272727272727273	0.2312793589389334
YER037W	0	0/-	-176.99399983882904	-52719.509716033936	88	0.01875732708089097	0.7272727272727273	0.2312793589389334
YLR327C	0	0/0	-176.9955233335495	-51846.609918534756	88	0.01875732708089097	0.7272727272727273	0.2312793589389334
YNL054W	-1	-/-	-177.00023746490479	-32739.416915416718	22	0.01873536299765808	0.7272727272727273	0.231555678364189
YGL167C	-1	-/-	-177.0107970237732	-32514.88783121109	22	0.01871345029239766	0.7272727272727273	0.2318319977894446
YGR029W	-1	-/-	-177.0372142791748	-31559.546195030212	22	0.018691588785046728	0.7272727272727273	0.23210831721470018
YDR297W	-1	-/-	-177.057954788208	-31281.6396856308	22	0.01866977829638273	0.7272727272727273	0.2323846366399558
YKR061W	-1	-/-	-177.0697946548462	-31049.413908958435	22	0.018648018648018648	0.7272727272727273	0.2326609560652114
YLR047C	-1	-/-	-177.0745038986206	-32747.22709941864	22	0.018626309662398137	0.7272727272727273	0.23293727549046697
YDR054C	-1	-/-	-177.0820426940918	-31770.840935707092	22	0.018604651162790697	0.7272727272727273	0.23321359491572258
YML121W	-1	-/-	-177.0914716720581	-32874.8566236496	22	0.018583042973286876	0.7272727272727273	0.23348991434097818
YOR241W	-1	-/0	-177.12023973464966	-32655.780867099762	22	0.018561484918793503	0.7272727272727273	0.23376623376623376
YNL183C	0	0/-	-177.12096846103668	-52740.65694355965	88	0.018561484918793503	0.7272727272727273	0.23376623376623376
YNL036W	-1	-/-	-177.12267780303955	-30784.444315433502	22	0.01853997682502897	0.7272727272727273	0.23404255319148937
YBR112C	-1	-/-	-177.1227250099182	-32374.31328201294	22	0.018518518518518517	0.7272727272727273	0.23431887261674494
YGR194C	0	0/0	-177.14150869846344	-52514.121208548546	88	0.018518518518518517	0.7272727272727273	0.23431887261674494
YLR079W	-1	-/-	-177.1455159187317	-31530.05090522766	22	0.018497109826589597	0.7272727272727273	0.23459519204200055
YNL219C	-1	-/-	-177.14867401123047	-31839.417716503143	22	0.018475750577367205	0.7272727272727273	0.23487151146725616
YFR044C	0	0/0	-177.1491743326187	-52656.496118068695	88	0.018475750577367205	0.7272727272727273	0.23487151146725616
YOR137C	-1	-/-	-177.15036010742188	-33258.71643161774	22	0.01845444059976932	0.7272727272727273	0.23514783089251173
YER083C	-1	-/-	-177.1610951423645	-31927.233996868134	22	0.018433179723502304	0.7272727272727273	0.23542415031776734
YMR105C	0	0/-	-177.1891486644745	-52975.13727295399	88	0.018433179723502304	0.7272727272727273	0.23542415031776734
YBR107C	-1	-/-	-177.1973466873169	-31273.75783777237	22	0.018411967779056387	0.7272727272727273	0.23570046974302294
YDR320C	-1	-/-	-177.19856548309326	-32584.08506155014	22	0.01839080459770115	0.7272727272727273	0.23597678916827852
YGR052W	0	0/-	-177.20603573322296	-52860.582971692085	88	0.01839080459770115	0.7272727272727273	0.23597678916827852
YDR031W	0	0/-	-177.2156081199646	-52640.274436831474	88	0.01839080459770115	0.7272727272727273	0.23597678916827852
YHR117W	0	0/-	-177.2189178466797	-52215.415892243385	88	0.01839080459770115	0.7272727272727273	0.23597678916827852
YLR354C	-1	-/0	-177.22753810882568	-32244.095437526703	22	0.018369690011481057	0.7272727272727273	0.23625310859353413
YFL010C	0	0/0	-177.2369109392166	-51441.47936677933	88	0.018369690011481057	0.7272727272727273	0.23625310859353413
YDR347W	0	0/-	-177.24588334560394	-51149.45251148939	88	0.018369690011481057	0.7272727272727273	0.23625310859353413
YFR013W	-1	-/-	-177.2801456451416	-31927.194530010223	22	0.01834862385321101	0.7272727272727273	0.23652942801878973
YJR017C	-1	-/-	-177.28379487991333	-30658.530460834503	22	0.018327605956471937	0.7272727272727273	0.2368057474440453
YGL062W	-1	-/-	-177.28681659698486	-32960.99300765991	22	0.018306636155606407	0.7272727272727273	0.23708206686930092
YMR275C	-1	-/-	-177.2938995361328	-33181.865193367004	22	0.018285714285714287	0.7272727272727273	0.2373583862945565
YLR037C	0	0/-	-177.29751920700073	-52175.24796485901	88	0.018285714285714287	0.7272727272727273	0.2373583862945565
YOL059W	-1	-/0	-177.3163242340088	-31423.380959033966	22	0.0182648401826484	0.7272727272727273	0.2376347057198121
YAL048C	0	0/-	-177.32688915729523	-53222.50896310806	88	0.0182648401826484	0.7272727272727273	0.2376347057198121
YAL039C	0	0/0	-177.33863019943237	-51894.81059360504	88	0.0182648401826484	0.7272727272727273	0.2376347057198121
YHR086W	-1	-/-	-177.34226942062378	-32247.988065719604	22	0.018244013683010263	0.7272727272727273	0.2379110251450677
YIL112W	-1	-/-	-177.34927129745483	-32069.34605073929	22	0.018223234624145785	0.7272727272727273	0.23818734457032328
YLR138W	-1	-/-	-177.35307216644287	-31399.7470369339	22	0.01820250284414107	0.7272727272727273	0.2384636639955789
YNL167C	-1	-/-	-177.35701036453247	-31692.77427816391	22	0.01818181818181818	0.7272727272727273	0.2387399834208345
YJR073C	-1	-/-	-177.35937309265137	-29002.794408798218	22	0.018161180476730987	0.7272727272727273	0.23901630284609007
YLR351C	0	0/0	-177.3606230020523	-51659.78784608841	88	0.018161180476730987	0.7272727272727273	0.23901630284609007
YPL010W	-1	-/-	-177.36309432983398	-32827.547490119934	22	0.018140589569160998	0.7272727272727273	0.23929262227134568
YPL123C	-1	-/-	-177.37885332107544	-32313.15095424652	22	0.01812004530011325	0.7272727272727273	0.23956894169660128
YIL145C	0	0/-	-177.39544916152954	-52089.84033501148	88	0.01812004530011325	0.7272727272727273	0.23956894169660128
YER096W	0	0/-	-177.39733231067657	-54205.72984683514	88	0.01812004530011325	0.7272727272727273	0.23956894169660128
YDR219C	-1	-/-	-177.4259877204895	-33670.77472925186	22	0.01809954751131222	0.7272727272727273	0.23984526112185686
YJL174W	0	0/-	-177.4354908466339	-52842.1676248312	88	0.01809954751131222	0.7272727272727273	0.23984526112185686
YHR057C	0	0/-	-177.4496887922287	-52509.381532013416	88	0.01809954751131222	0.7272727272727273	0.23984526112185686
YIL137C	0	0/-	-177.46863734722137	-53037.32224273682	88	0.01809954751131222	0.7272727272727273	0.23984526112185686
YDR105C	0	0/0	-177.46966576576233	-52900.86353313923	88	0.01809954751131222	0.7272727272727273	0.23984526112185686
YIL153W	-1	-/-	-177.48965883255005	-32518.505610466003	22	0.01807909604519774	0.7272727272727273	0.24012158054711247
YNL267W	-1	-/-	-177.49514865875244	-31840.57020330429	22	0.01805869074492099	0.7272727272727273	0.24039789997236805
YEL062W	-1	-/-	-177.50198316574097	-32545.316092967987	22	0.018038331454340473	0.7272727272727273	0.24067421939762365
YPR184W	0	0/0	-177.50769174098969	-53021.164167165756	88	0.018038331454340473	0.7272727272727273	0.24067421939762365
YPR185W	-1	-/-	-177.5456223487854	-32921.03540229797	22	0.018018018018018018	0.7272727272727273	0.24095053882287926
YJR058C	0	0/-	-177.56413638591766	-52478.61922943592	88	0.018018018018018018	0.7272727272727273	0.24095053882287926
YLR182W	-1	-/+	-177.56515264511108	-33906.46649694443	22	0.01799775028121485	0.7272727272727273	0.24122685824813483
YBL091C-A	0	0/-	-177.56589555740356	-51471.08193421364	88	0.01799775028121485	0.7272727272727273	0.24122685824813483
YNL027W	-1	-/-	-177.5993390083313	-32302.283026218414	22	0.017977528089887642	0.7272727272727273	0.24150317767339044
YOR002W	-1	-/-	-177.6215534210205	-32155.318932533264	22	0.017957351290684626	0.7272727272727273	0.24177949709864605
YMR195W	0	0/0	-177.62534826993942	-54002.92802530527	88	0.017957351290684626	0.7272727272727273	0.24177949709864605
YNL323W	-1	-/-	-177.63057327270508	-31642.169018745422	22	0.017937219730941704	0.7272727272727273	0.24205581652390162
YMR272C	-1	-/-	-177.64718294143677	-30900.966280937195	22	0.01791713325867861	0.7272727272727273	0.24233213594915723
YGR047C	-1	-/-	-177.64977073669434	-34219.678997039795	22	0.017897091722595078	0.7272727272727273	0.24260845537441283
YBL082C	-1	-/-	-177.6638560295105	-31673.23500728607	22	0.017877094972067038	0.7272727272727273	0.2428847747996684
YMR140W	-1	-/-	-177.6718578338623	-31875.72770833969	22	0.017857142857142856	0.7272727272727273	0.24316109422492402
YOR085W	-1	-/-	-177.68444061279297	-32608.55565404892	22	0.017837235228539576	0.7272727272727273	0.2434374136501796
YNR059W	-1	-/-	-177.68848705291748	-33002.345930576324	22	0.017817371937639197	0.7272727272727273	0.2437137330754352
YOR076C	-1	-/-	-177.69835138320923	-31970.31498479843	22	0.017797552836484983	0.7272727272727273	0.2439900525006908
YOR104W	0	0/0	-177.70797038078308	-53331.75475013256	88	0.017797552836484983	0.7272727272727273	0.2439900525006908
YGR020C	-1	-/-	-177.70926094055176	-31487.364191532135	22	0.017777777777777778	0.7272727272727273	0.24426637192594639
YGR013W	-1	-/-	-177.7196102142334	-32701.94264268875	22	0.017758046614872364	0.7272727272727273	0.244542691351202
YOL082W	-1	-/-	-177.72376775741577	-31832.76256418228	22	0.017738359201773836	0.7272727272727273	0.2448190107764576
YOR280C	0	0/0	-177.72495067119598	-51018.195033311844	88	0.017738359201773836	0.7272727272727273	0.2448190107764576
YNL212W	0	0/0	-177.72770071029663	-54418.53669536114	88	0.017738359201773836	0.7272727272727273	0.2448190107764576
YNL083W	0	0/-	-177.73560202121735	-53405.696543097496	88	0.017738359201773836	0.7272727272727273	0.2448190107764576
YDR164C	-1	-/-	-177.74550342559814	-31379.240880012512	22	0.017718715393133997	0.7272727272727273	0.24509533020171317
YKL003C	0	0/-	-177.75927031040192	-52816.77793073654	88	0.017718715393133997	0.7272727272727273	0.24509533020171317
YKR084C	0	0/-	-177.76867508888245	-52165.96487772465	88	0.017718715393133997	0.7272727272727273	0.24509533020171317
YDR098C	-1	-/-	-177.77090883255005	-32039.62697505951	22	0.017699115044247787	0.7272727272727273	0.24537164962696878
YOR020C	-1	-/-	-177.81169080734253	-30253.206535339355	22	0.017679558011049725	0.7272727272727273	0.24564796905222436
YHR050W	-1	-/-	-177.81907653808594	-32117.40361070633	22	0.017660044150110375	0.7272727272727273	0.24592428847747996
YJL079C	0	0/-	-177.82515275478363	-53538.56701183319	88	0.017660044150110375	0.7272727272727273	0.24592428847747996
YJR127C	-1	-/-	-177.8320722579956	-30838.803451538086	22	0.017640573318632856	0.7272727272727273	0.24620060790273557
YJL036W	-1	-/-	-177.83858728408813	-33873.25659799576	22	0.01762114537444934	0.7272727272727273	0.24647692732799115
YOL147C	-1	-/-	-177.86175632476807	-33422.60644578934	22	0.0176017601760176	0.7272727272727273	0.24675324675324675
YNL004W	-1	-/-	-177.86574602127075	-32779.70361328125	22	0.017582417582417582	0.7272727272727273	0.24702956617850236
YHR087W	0	0/-	-177.88020384311676	-52607.00736296177	88	0.017582417582417582	0.7272727272727273	0.24702956617850236
YPL177C	-1	-/-	-177.8830270767212	-30888.15793275833	22	0.01756311745334797	0.7272727272727273	0.24730588560375794
YJR051W	0	0/-	-177.88327813148499	-51882.35187590122	88	0.01756311745334797	0.7272727272727273	0.24730588560375794
YCR052W	-1	-/-	-177.88929891586304	-32949.8562746048	22	0.017543859649122806	0.7272727272727273	0.24758220502901354
YGL066W	-1	-/-	-177.8954200744629	-31752.399357318878	22	0.017524644030668127	0.7272727272727273	0.24785852445426915
YLR118C	0	0/-	-177.9017186164856	-52824.52270758152	88	0.017524644030668127	0.7272727272727273	0.24785852445426915
YGR147C	-1	-/-	-177.902587890625	-32884.77267932892	22	0.0175054704595186	0.7272727272727273	0.24813484387952472
YDR059C	-1	-/-	-177.91774082183838	-32708.197170734406	22	0.017486338797814208	0.7272727272727273	0.24841116330478033
YKL188C	-1	-/-	-177.91936206817627	-33296.58358478546	22	0.017467248908296942	0.7272727272727273	0.2486874827300359
YNR069C	0	0/-	-177.92038655281067	-53191.60089468956	88	0.017467248908296942	0.7272727272727273	0.2486874827300359
YFR008W	-1	-/-	-177.92645263671875	-32703.18870973587	22	0.017448200654307525	0.7272727272727273	0.2489638021552915
YCR093W	-1	-/-	-177.92997550964355	-31182.514461040497	22	0.017429193899782137	0.7272727272727273	0.24924012158054712
YLR208W	-1	-/-	-177.93214893341064	-32043.69680595398	22	0.017410228509249184	0.7272727272727273	0.2495164410058027
YLL001W	-1	-/-	-177.93455410003662	-32344.235775470734	22	0.017391304347826087	0.7272727272727273	0.2497927604310583
YDR221W	-1	-/0	-177.95742082595825	-31809.02710199356	22	0.01737242128121607	0.7272727272727273	0.2500690798563139
YGL080W	0	0/-	-177.95943820476532	-53542.43851029873	88	0.01737242128121607	0.7272727272727273	0.2500690798563139
YIL007C	-1	-/0	-177.96030187606812	-31831.905406951904	22	0.01735357917570499	0.7272727272727273	0.2503453992815695
YLR246W	-1	-/-	-177.96547079086304	-32093.456025600433	22	0.01733477789815818	0.7272727272727273	0.2506217187068251
YOR036W	-1	-/-	-177.9747772216797	-32852.747015953064	22	0.017316017316017316	0.7272727272727273	0.25089803813208067
YOR286W	0	0/0	-177.98300182819366	-51088.52737444639	88	0.017316017316017316	0.7272727272727273	0.25089803813208067
YPL262W	-1	-/-	-177.9857840538025	-31498.966025352478	22	0.017297297297297298	0.7272727272727273	0.2511743575573363
YIL047C	0	0/-	-177.9959248304367	-52124.25515437126	88	0.017297297297297298	0.7272727272727273	0.2511743575573363
YDR162C	1	+/-	-177.99844455718994	-33427.47932720184	21	0.0183585313174946	0.7727272727272727	0.2511743575573363
YOL151W	-1	-/-	-178.00387477874756	-31705.68159222603	22	0.018338727076591153	0.7727272727272727	0.2514506769825919
YLR399C	-1	-/-	-178.0108699798584	-30435.572266578674	22	0.018318965517241378	0.7727272727272727	0.25172699640784746
YDR137W	-1	-/-	-178.02418041229248	-32836.77380132675	22	0.01829924650161464	0.7727272727272727	0.2520033158331031
YFL004W	-1	-/-	-178.0340919494629	-32899.971224308014	22	0.01827956989247312	0.7727272727272727	0.25227963525835867
YFR042W	0	0/-	-178.03466844558716	-53619.47607111931	88	0.01827956989247312	0.7727272727272727	0.25227963525835867
YMR298W	-1	-/-	-178.04275798797607	-31055.310269355774	22	0.018259935553168637	0.7727272727272727	0.25255595468361425
YDL138W	-1	-/-	-178.04903268814087	-32727.543822288513	22	0.018240343347639486	0.7727272727272727	0.2528322741088699
YNL333W	-1	-/-	-178.07199716567993	-31737.463053703308	22	0.01822079314040729	0.7727272727272727	0.25310859353412546
YKR071C	0	0/-	-178.08442330360413	-52530.03712141514	88	0.01822079314040729	0.7727272727272727	0.25310859353412546
YER052C	-1	-/0	-178.10279035568237	-32637.446825504303	22	0.018201284796573874	0.7727272727272727	0.25338491295938104
YKL022C	-1	-/-	-178.12658643722534	-31902.093457221985	22	0.01818181818181818	0.7727272727272727	0.2536612323846366
YHL021C	0	0/-	-178.1353418827057	-51733.313198924065	88	0.01818181818181818	0.7727272727272727	0.2536612323846366
YNL177C	-1	-/-	-178.1357183456421	-30874.98482322693	22	0.018162393162393164	0.7727272727272727	0.25393755180989225
YNR019W	-1	-/-	-178.1515884399414	-32287.23281621933	22	0.01814300960512273	0.7727272727272727	0.2542138712351478
YDR354W	0	0/0	-178.1529769897461	-53587.44179332256	88	0.01814300960512273	0.7727272727272727	0.2542138712351478
YMR289W	0	0/-	-178.16085290908813	-54476.37919330597	88	0.01814300960512273	0.7727272727272727	0.2542138712351478
YHL002W	-1	-/-	-178.16436862945557	-31116.494655132294	22	0.01812366737739872	0.7727272727272727	0.2544901906604034
YDR459C	-1	-/-	-178.16533851623535	-32823.72417640686	22	0.01810436634717785	0.7727272727272727	0.25476651008565904
YDL175C	-1	-/-	-178.1800217628479	-33120.07231092453	22	0.018085106382978722	0.7727272727272727	0.2550428295109146
YKR006C	0	0/-	-178.18078756332397	-51864.91545462608	88	0.018085106382978722	0.7727272727272727	0.2550428295109146
YOR147W	-1	-/-	-178.19244194030762	-32092.84594154358	22	0.018065887353878853	0.7727272727272727	0.2553191489361702
YNL191W	0	0/0	-178.19332885742188	-52365.95534133911	88	0.018065887353878853	0.7727272727272727	0.2553191489361702
YKR085C	-1	-/-	-178.20210552215576	-31220.39255142212	22	0.018046709129511677	0.7727272727272727	0.2555954683614258
YOR110W	-1	-/-	-178.20330333709717	-31813.520473480225	22	0.018027571580063628	0.7727272727272727	0.2558717877866814
YIL098C	-1	-/-	-178.20391464233398	-31839.215059280396	22	0.018008474576271187	0.7727272727272727	0.256148107211937
YNR039C	-1	-/-	-178.20964336395264	-32883.14851808548	22	0.01798941798941799	0.7727272727272727	0.2564244266371926
YHR073W	-1	-/-	-178.22547245025635	-31957.167523384094	22	0.017970401691331923	0.7727272727272727	0.2567007460624482
YLR438C-A	-1	-/-	-178.2264642715454	-31805.276354789734	22	0.01795142555438226	0.7727272727272727	0.25697706548770377
YER119C	-1	-/-	-178.24796438217163	-31504.70423412323	22	0.017932489451476793	0.7727272727272727	0.2572533849129594
YER030W	-1	-/-	-178.25339603424072	-32298.18475341797	22	0.01791359325605901	0.7727272727272727	0.257529704338215
YBR183W	-1	-/-	-178.27166223526	-30873.06722831726	22	0.017894736842105262	0.7727272727272727	0.25780602376347056
YLR207W	-1	-/-	-178.27882862091064	-33239.054159641266	22	0.017875920084121977	0.7727272727272727	0.2580823431887262
YPL215W	0	0/-	-178.28382670879364	-51428.497302651405	88	0.017875920084121977	0.7727272727272727	0.2580823431887262
YGL054C	-1	-/-	-178.29417943954468	-31359.46626186371	22	0.017857142857142856	0.7727272727272727	0.25835866261398177
YBR260C	-1	-/-	-178.30656957626343	-33005.302587509155	22	0.017838405036726127	0.7727272727272727	0.25863498203923735
YPL194W	-1	-/-	-178.3109540939331	-31860.40105676651	22	0.01781970649895178	0.7727272727272727	0.2589113014644929
YLR178C	0	0/-	-178.31292366981506	-53303.020611941814	88	0.01781970649895178	0.7727272727272727	0.2589113014644929
YOL084W	0	0/-	-178.32187461853027	-53845.9230928421	88	0.01781970649895178	0.7727272727272727	0.2589113014644929
YLR310C	-1	-/-	-178.32648992538452	-32247.964014530182	22	0.01780104712041885	0.7727272727272727	0.25918762088974856
YBR301W	0	0/-	-178.3328332901001	-52832.36374795437	88	0.01780104712041885	0.7727272727272727	0.25918762088974856
YNL091W	-1	-/-	-178.35565376281738	-31582.448812007904	22	0.01778242677824268	0.7727272727272727	0.25946394031500414
YLR421C	0	0/-	-178.3646582365036	-53863.94609725475	88	0.01778242677824268	0.7727272727272727	0.25946394031500414
YHR018C	0	0/0	-178.3699051141739	-54013.68585681915	88	0.01778242677824268	0.7727272727272727	0.25946394031500414
YDL140C	-1	-/-	-178.37941646575928	-31029.827392578125	22	0.017763845350052248	0.7727272727272727	0.2597402597402597
YBR101C	0	0/-	-178.3844974040985	-52262.309171020985	88	0.017763845350052248	0.7727272727272727	0.2597402597402597
YCL034W	-1	-/-	-178.39763736724854	-33067.71764802933	22	0.017745302713987474	0.7727272727272727	0.26001657916551535
YCL067C	-1	-/-	-178.39910697937012	-31076.135197162628	22	0.017726798748696558	0.7727272727272727	0.2602928985907709
YHR071W	0	0/-	-178.40535175800323	-53720.14951252937	88	0.017726798748696558	0.7727272727272727	0.2602928985907709
YIL156W	0	0/-	-178.42678105831146	-52742.25317919254	88	0.017726798748696558	0.7727272727272727	0.2602928985907709
YDL160C	-1	-/-	-178.4268832206726	-31347.82034635544	22	0.017708333333333333	0.7727272727272727	0.2605692180160265
YCR028C	-1	-/-	-178.4353723526001	-31870.66037130356	22	0.01768990634755463	0.7727272727272727	0.26084553744128214
YOL110W	-1	-/-	-178.4472074508667	-31021.438302516937	22	0.017671517671517672	0.7727272727272727	0.2611218568665377
YPR159W	0	0/-	-178.45261812210083	-53492.618190288544	88	0.017671517671517672	0.7727272727272727	0.2611218568665377
YPR002W	-1	-/-	-178.4728193283081	-32046.424144268036	22	0.017653167185877467	0.7727272727272727	0.2613981762917933
YGR097W	-1	-/-	-178.48977422714233	-31431.864818572998	22	0.017634854771784232	0.7727272727272727	0.2616744957170489
YBL089W	0	0/-	-178.49032044410706	-54191.92680251598	88	0.017634854771784232	0.7727272727272727	0.2616744957170489
YJL002C	-1	-/-	-178.49167203903198	-31704.32466173172	22	0.017616580310880828	0.7727272727272727	0.2619508151423045
YFR033C	-1	-/-	-178.5004105567932	-31408.22917032242	22	0.017598343685300208	0.7727272727272727	0.2622271345675601
YPL138C	-1	-/-	-178.51206064224243	-33219.29474258423	22	0.017580144777662874	0.7727272727272727	0.2625034539928157
YGR055W	-1	-/-	-178.51392555236816	-32601.757559776306	22	0.01756198347107438	0.7727272727272727	0.2627797734180713
YHL027W	-1	-/-	-178.51573848724365	-33042.60904598236	22	0.017543859649122806	0.7727272727272727	0.26305609284332687
YGL122C	-1	-/-	-178.535249710083	-32600.356420516968	22	0.01752577319587629	0.7727272727272727	0.2633324122685825
YPR088C	-1	-/-	-178.54025268554688	-31281.00559568405	22	0.017507723995880537	0.7727272727272727	0.2636087316938381
YGL237C	0	0/-	-178.552774310112	-52351.61262702942	88	0.017507723995880537	0.7727272727272727	0.2636087316938381
YGR230W	-1	-/-	-178.55626583099365	-33311.47446298599	22	0.01748971193415638	0.7727272727272727	0.26388505111909366
YLR247C	0	0/-	-178.57273542881012	-54180.965129852295	88	0.01748971193415638	0.7727272727272727	0.26388505111909366
YDR463W	-1	-/-	-178.5797643661499	-33503.230285167694	22	0.017471736896197326	0.7727272727272727	0.2641613705443493
YDL035C	-1	-/-	-178.5896701812744	-31635.440752506256	22	0.017453798767967144	0.7727272727272727	0.26443768996960487
YOL006C	-1	-/-	-178.6346936225891	-32188.0078830719	22	0.017435897435897435	0.7727272727272727	0.26471400939486045
YML127W	-1	-/-	-178.64905786514282	-32372.57023715973	22	0.017418032786885244	0.7727272727272727	0.26499032882011603
YDL226C	-1	-/-	-178.65844583511353	-32589.375029563904	22	0.017400204708290685	0.7727272727272727	0.26526664824537166
YBR054W	0	0/0	-178.67154812812805	-52943.47513496876	88	0.017400204708290685	0.7727272727272727	0.26526664824537166
YKL149C	-1	-/-	-178.69889068603516	-32623.50946044922	22	0.017382413087934562	0.7727272727272727	0.26554296767062724
YOR165W	0	0/-	-178.70984637737274	-53154.40269780159	88	0.017382413087934562	0.7727272727272727	0.26554296767062724
YLL062C	0	0/0	-178.71255326271057	-52918.53830766678	88	0.017382413087934562	0.7727272727272727	0.26554296767062724
YOL003C	-1	-/-	-178.71462726593018	-31779.05035352707	22	0.017364657814096015	0.7727272727272727	0.2658192870958828
YNL238W	0	0/-	-178.7260684967041	-52609.98481321335	88	0.017364657814096015	0.7727272727272727	0.2658192870958828
YER098W	0	0/-	-178.73323738574982	-53895.02858531475	88	0.017364657814096015	0.7727272727272727	0.2658192870958828
YGL134W	0	0/-	-178.74351799488068	-52774.37494671345	88	0.017364657814096015	0.7727272727272727	0.2658192870958828
YGR007W	-1	-/-	-178.74639892578125	-31725.493280887604	22	0.017346938775510204	0.7727272727272727	0.26609560652113845
YCR024C-A	-1	-/0	-178.74914598464966	-30844.185445308685	22	0.017329255861365953	0.7727272727272727	0.26637192594639403
YBR089C-A	-1	-/-	-178.7496099472046	-31750.76334285736	22	0.017311608961303463	0.7727272727272727	0.2666482453716496
YJL052W	-1	-/-	-178.76120901107788	-31967.49174118042	22	0.017293997965412006	0.7727272727272727	0.26692456479690524
YNL127W	-1	-/-	-178.76140880584717	-32312.33572435379	22	0.017276422764227643	0.7727272727272727	0.2672008842221608
YCR096C	0	0/-	-178.7651298046112	-53219.32184147835	88	0.017276422764227643	0.7727272727272727	0.2672008842221608
YLR267W	0	0/0	-178.77067303657532	-52864.47863149643	88	0.017276422764227643	0.7727272727272727	0.2672008842221608
YHR043C	-1	-/0	-178.77265310287476	-30236.273108005524	22	0.017258883248730966	0.7727272727272727	0.2674772036474164
YLR174W	0	0/-	-178.7766913175583	-53702.73975336552	88	0.017258883248730966	0.7727272727272727	0.2674772036474164
YJR108W	-1	-/-	-178.79105758666992	-31975.48606777191	22	0.017241379310344827	0.7727272727272727	0.26775352307267203
YMR028W	0	0/-	-178.79412412643433	-54058.372574329376	88	0.017241379310344827	0.7727272727272727	0.26775352307267203
YER104W	-1	-/-	-178.79626655578613	-33926.361372470856	22	0.017223910840932118	0.7727272727272727	0.2680298424979276
YGR238C	-1	-/-	-178.7992458343506	-31124.925236225128	22	0.01720647773279352	0.7727272727272727	0.2683061619231832
YOR172W	-1	-/-	-178.80764484405518	-31806.358667373657	22	0.017189079878665317	0.7727272727272727	0.2685824813484388
YBR114W	-1	-/-	-178.80951499938965	-30640.604965686798	22	0.01717171717171717	0.7727272727272727	0.2688588007736944
YER115C	0	0/-	-178.81334781646729	-53491.38570201397	88	0.01717171717171717	0.7727272727272727	0.2688588007736944
YFL056C	-1	-/0	-178.82966899871826	-32431.087498664856	22	0.017154389505549948	0.7727272727272727	0.26913512019895
YGL023C	0	0/-	-178.84231758117676	-52998.66304600239	88	0.017154389505549948	0.7727272727272727	0.26913512019895
YKL052C	-1	-/-	-178.8456425666809	-32116.665618419647	22	0.017137096774193547	0.7727272727272727	0.2694114396242056
YDR158W	-1	-/0	-178.84756565093994	-30372.767191886902	22	0.017119838872104734	0.7727272727272727	0.2696877590494612
YGR156W	-1	-/-	-178.85817003250122	-31778.123329162598	22	0.01710261569416499	0.7727272727272727	0.26996407847471676
YFL046W	0	0/-	-178.863241314888	-53545.939967632294	88	0.01710261569416499	0.7727272727272727	0.26996407847471676
YHR083W	-1	-/-	-178.86532020568848	-31839.350170612335	22	0.017085427135678392	0.7727272727272727	0.2702403978999724
YBR172C	-1	-/-	-178.86560916900635	-32182.912308216095	22	0.01706827309236948	0.7727272727272727	0.270516717325228
YFR051C	-1	-/-	-178.86643981933594	-31661.284423351288	22	0.017051153460381142	0.7727272727272727	0.27079303675048355
YNL264C	-1	-/-	-178.88268327713013	-31369.90301799774	22	0.017034068136272545	0.7727272727272727	0.27106935617573913
YLR088W	-1	-/-	-178.88936710357666	-32561.26322889328	22	0.01701701701701702	0.7727272727272727	0.27134567560099476
YJL127C	-1	-/-	-178.90012502670288	-31534.24343442917	22	0.017	0.7727272727272727	0.27162199502625034
YOR043W	-1	-/+	-178.90098524093628	-31749.20469045639	22	0.016983016983016984	0.7727272727272727	0.2718983144515059
YDR166C	-1	-/-	-178.9145007133484	-32708.3217754364	22	0.016966067864271458	0.7727272727272727	0.27217463387676155
YIL023C	-1	-/-	-178.91709280014038	-32245.202391147614	22	0.01694915254237288	0.7727272727272727	0.27245095330201713
YGL178W	-1	-/-	-178.93008518218994	-31736.069756507874	22	0.01693227091633466	0.7727272727272727	0.2727272727272727
YHR103W	0	0/-	-178.9345200061798	-53541.6252720356	88	0.01693227091633466	0.7727272727272727	0.2727272727272727
YNL231C	-1	-/-	-178.93472862243652	-31969.152015209198	22	0.01691542288557214	0.7727272727272727	0.27300359215252834
YKL155C	0	0/-	-178.94048070907593	-52280.75067770481	88	0.01691542288557214	0.7727272727272727	0.27300359215252834
YDR376W	-1	-/-	-178.940495967865	-32539.653978824615	22	0.016898608349900597	0.7727272727272727	0.2732799115777839
YLR142W	0	0/0	-178.94648027420044	-54465.7462195158	88	0.016898608349900597	0.7727272727272727	0.2732799115777839
YPL059W	-1	-/-	-178.9710659980774	-31246.852055072784	22	0.016881827209533268	0.7727272727272727	0.2735562310030395
YGR296W	-1	-/-	-178.97284030914307	-31258.73906850815	22	0.016865079365079364	0.7727272727272727	0.27383255042829513
YGR057C	-1	-/-	-178.97528505325317	-33520.948565006256	22	0.01684836471754212	0.7727272727272727	0.2741088698535507
YDR510W	0	0/-	-178.98607981204987	-52575.425063729286	88	0.01684836471754212	0.7727272727272727	0.2741088698535507
YOR141C	0	0/-	-179.00200724601746	-53427.58968043327	88	0.01684836471754212	0.7727272727272727	0.2741088698535507
YBL088C	-1	-/-	-179.00970649719238	-32515.013293743134	22	0.016831683168316833	0.7727272727272727	0.2743851892788063
YJR121W	-1	-/-	-179.0137209892273	-32068.565549373627	22	0.016815034619188922	0.7727272727272727	0.2746615087040619
YDL008W	-1	-/-	-179.02773141860962	-32732.031767845154	22	0.016798418972332016	0.7727272727272727	0.2749378281293175
YPR067W	-1	-/-	-179.03363800048828	-32167.27584171295	22	0.01678183613030602	0.7727272727272727	0.2752141475545731
YKR055W	-1	-/-	-179.04265069961548	-32864.59065723419	22	0.016765285996055226	0.7727272727272727	0.2754904669798287
YNL229C	-1	-/-	-179.0466628074646	-32547.043015003204	22	0.016748768472906402	0.7727272727272727	0.2757667864050843
YOL081W	0	0/-	-179.05263209342957	-52955.48198902607	88	0.016748768472906402	0.7727272727272727	0.2757667864050843
YKL010C	0	0/-	-179.06588697433472	-53696.18310344219	88	0.016748768472906402	0.7727272727272727	0.2757667864050843
YDL103C	0	0/-	-179.07570910453796	-54507.42682516575	88	0.016748768472906402	0.7727272727272727	0.2757667864050843
YBR039W	-1	-/-	-179.08498287200928	-30777.153600215912	22	0.01673228346456693	0.7727272727272727	0.27604310583033986
YKL214C	-1	-/-	-179.0858564376831	-32664.90664768219	22	0.01671583087512291	0.7727272727272727	0.27631942525559544
YHR142W	-1	-/-	-179.10020399093628	-33058.016622543335	22	0.01669941060903733	0.7727272727272727	0.2765957446808511
YDR305C	0	0/-	-179.10380101203918	-51892.4973962307	88	0.01669941060903733	0.7727272727272727	0.2765957446808511
YLR191W	-1	-/-	-179.10419750213623	-33793.273517131805	22	0.016683022571148183	0.7727272727272727	0.27687206410610665
YFR048W	-1	-/-	-179.10748100280762	-32423.783131599426	22	0.016666666666666666	0.7727272727272727	0.27714838353136223
YHR110W	0	0/-	-179.11814069747925	-53683.40320467949	88	0.016666666666666666	0.7727272727272727	0.27714838353136223
YNR045W	0	0/-	-179.1260563135147	-51755.14910042286	88	0.016666666666666666	0.7727272727272727	0.27714838353136223
YBR170C	-1	-/-	-179.13400602340698	-33090.3154296875	22	0.01665034280117532	0.7727272727272727	0.27742470295661786
YDR223W	0	0/-	-179.14769852161407	-54345.769062161446	88	0.01665034280117532	0.7727272727272727	0.27742470295661786
YOR178C	1	+/+	-179.1527714729309	-33778.39238834381	21	0.01761252446183953	0.8181818181818182	0.27742470295661786
YJL085W	-1	-/-	-179.15353298187256	-33562.28979969025	22	0.017595307917888565	0.8181818181818182	0.27770102238187344
YJL205C	0	0/0	-179.16073143482208	-52201.93846130371	88	0.017595307917888565	0.8181818181818182	0.27770102238187344
YGL210W	-1	-/-	-179.17266368865967	-32519.931171894073	22	0.017578125	0.8181818181818182	0.277977341807129
YDR488C	-1	-/-	-179.17355966567993	-30662.458796024323	22	0.0175609756097561	0.8181818181818182	0.27825366123238465
YMR222C	0	0/0	-179.1933033466339	-51840.62676811218	88	0.0175609756097561	0.8181818181818182	0.27825366123238465
YGL019W	-1	-/-	-179.1993489265442	-31837.67509508133	22	0.017543859649122806	0.8181818181818182	0.27852998065764023
YJL210W	-1	-/-	-179.19947242736816	-32120.34855890274	22	0.017526777020447908	0.8181818181818182	0.2788063000828958
YPR100W	-1	-/-	-179.20416688919067	-30636.7283411026	22	0.017509727626459144	0.8181818181818182	0.27908261950815144
YMR207C	-1	-/-	-179.2196183204651	-31904.644023418427	22	0.01749271137026239	0.8181818181818182	0.279358938933407
YGR043C	0	0/-	-179.23115837574005	-52943.567544043064	88	0.01749271137026239	0.8181818181818182	0.279358938933407
YOR031W	-1	-/-	-179.23270273208618	-31998.297163009644	22	0.017475728155339806	0.8181818181818182	0.2796352583586626
YIL044C	-1	-/-	-179.26476764678955	-31482.13454055786	22	0.01745877788554801	0.8181818181818182	0.27991157778391823
YER048W-A	0	0/0	-179.27966332435608	-53049.06127142906	88	0.01745877788554801	0.8181818181818182	0.27991157778391823
YKL016C	-1	-/-	-179.29062175750732	-31098.098514556885	22	0.01744186046511628	0.8181818181818182	0.2801878972091738
YGR171C	-1	-/-	-179.30903482437134	-32507.799067497253	22	0.017424975798644726	0.8181818181818182	0.2804642166344294
YNL003C	-1	-/-	-179.34665870666504	-33262.19907140732	22	0.017408123791102514	0.8181818181818182	0.280740536059685
YGL003C	-1	-/-	-179.38379859924316	-31351.785286426544	22	0.017391304347826087	0.8181818181818182	0.2810168554849406
YBL080C	-1	-/-	-179.3853030204773	-32367.65088748932	22	0.017374517374517374	0.8181818181818182	0.2812931749101962
YOR357C	0	0/-	-179.38630616664886	-52949.00662612915	88	0.017374517374517374	0.8181818181818182	0.2812931749101962
YDR067C	0	0/-	-179.3929396867752	-53208.9351439476	88	0.017374517374517374	0.8181818181818182	0.2812931749101962
YIR015W	-1	-/-	-179.42219638824463	-31489.924436569214	22	0.017357762777242044	0.8181818181818182	0.2815694943354518
YKL032C	-1	-/-	-179.42649459838867	-31296.822072029114	22	0.017341040462427744	0.8181818181818182	0.2818458137607074
YLR206W	-1	-/-	-179.43117427825928	-31624.61114501953	22	0.017324350336862367	0.8181818181818182	0.28212213318596296
YLR292C	-1	-/-	-179.44931173324585	-32709.980484962463	22	0.01730769230769231	0.8181818181818182	0.28239845261121854
YER068W	-1	-/-	-179.45223331451416	-32531.642774105072	22	0.01729106628242075	0.8181818181818182	0.2826747720364742
YOL016C	-1	-/-	-179.45437288284302	-30878.322909355164	22	0.01727447216890595	0.8181818181818182	0.28295109146172975
YPL180W	-1	-/-	-179.4610514640808	-32449.09498500824	22	0.01725790987535954	0.8181818181818182	0.28322741088698533
YPL195W	-1	-/-	-179.4664649963379	-31471.631193637848	22	0.017241379310344827	0.8181818181818182	0.28350373031224096
YHR084W	-1	-/-	-179.47431707382202	-30730.818989753723	22	0.01722488038277512	0.8181818181818182	0.28378004973749654
YDR051C	0	0/-	-179.47643792629242	-52671.21899616718	88	0.01722488038277512	0.8181818181818182	0.28378004973749654
YPR089W	0	0/0	-179.47653687000275	-53163.68627142906	88	0.01722488038277512	0.8181818181818182	0.28378004973749654
YKR030W	0	0/0	-179.48802864551544	-52930.788289666176	88	0.01722488038277512	0.8181818181818182	0.28378004973749654
YDR207C	-1	-/-	-179.49080991744995	-31779.856971740723	22	0.017208413001912046	0.8181818181818182	0.2840563691627521
YMR182C	-1	-/-	-179.49820232391357	-32274.017704486847	22	0.017191977077363897	0.8181818181818182	0.28433268858800775
YOR239W	-1	-/-	-179.50860357284546	-30898.787953853607	22	0.01717557251908397	0.8181818181818182	0.28460900801326333
YEL020W-A	-1	-/-	-179.51690864562988	-30533.315502643585	22	0.017159199237368923	0.8181818181818182	0.2848853274385189
YOL009C	-1	-/-	-179.51927423477173	-32675.56826877594	22	0.017142857142857144	0.8181818181818182	0.28516164686377454
YNL081C	0	0/-	-179.52446496486664	-51786.58836591244	88	0.017142857142857144	0.8181818181818182	0.28516164686377454
YOR317W	-1	-/-	-179.52528142929077	-31004.577980041504	22	0.017126546146527116	0.8181818181818182	0.2854379662890301
YKR042W	-1	-/-	-179.53224802017212	-30951.352472782135	22	0.017110266159695818	0.8181818181818182	0.2857142857142857
YDR127W	0	0/0	-179.53742265701294	-52313.464946866035	88	0.017110266159695818	0.8181818181818182	0.2857142857142857
YJL044C	0	0/0	-179.53763508796692	-53182.643923044205	88	0.017110266159695818	0.8181818181818182	0.2857142857142857
YER046W	0	0/-	-179.58472454547882	-53325.250182151794	88	0.017110266159695818	0.8181818181818182	0.2857142857142857
YHL031C	-1	-/-	-179.59601306915283	-30693.940351486206	22	0.017094017094017096	0.8181818181818182	0.28599060513954133
YNR055C	0	0/-	-179.61391294002533	-51834.18304371834	88	0.017094017094017096	0.8181818181818182	0.28599060513954133
YPR113W	-1	-/-	-179.61810445785522	-31302.216570854187	22	0.017077798861480076	0.8181818181818182	0.2862669245647969
YMR165C	-1	-/-	-179.6199197769165	-32308.878331184387	22	0.017061611374407582	0.8181818181818182	0.2865432439900525
YLR067C	-1	-/-	-179.62550497055054	-31367.509430408478	22	0.017045454545454544	0.8181818181818182	0.2868195634153081
YFL028C	0	0/-	-179.6417955160141	-52746.84881401062	88	0.017045454545454544	0.8181818181818182	0.2868195634153081
YAL026C	-1	-/-	-179.64211559295654	-32247.87947702408	22	0.017029328287606435	0.8181818181818182	0.2870958828405637
YPR061C	0	0/0	-179.6439014673233	-54986.38623404503	88	0.017029328287606435	0.8181818181818182	0.2870958828405637
YBR202W	-1	-/-	-179.6484293937683	-32231.305552005768	22	0.017013232514177693	0.8181818181818182	0.2873722022658193
YGL259W	0	0/0	-179.67316162586212	-55446.784296453	88	0.017013232514177693	0.8181818181818182	0.2873722022658193
YGR106C	0	0/0	-179.67752635478973	-53412.46894431114	88	0.017013232514177693	0.8181818181818182	0.2873722022658193
YML054C	0	0/-	-179.67866170406342	-52402.40185856819	88	0.017013232514177693	0.8181818181818182	0.2873722022658193
YDR519W	0	0/-	-179.7095321416855	-53179.22561395168	88	0.017013232514177693	0.8181818181818182	0.2873722022658193
YJR050W	-1	-/-	-179.70961475372314	-33049.17967224121	22	0.0169971671388102	0.8181818181818182	0.2876485216910749
YGL104C	-1	-/-	-179.71124935150146	-31708.063940048218	22	0.016981132075471698	0.8181818181818182	0.2879248411163305
YNL237W	0	0/0	-179.72269928455353	-52168.75749659538	88	0.016981132075471698	0.8181818181818182	0.2879248411163305
YGL166W	-1	-/-	-179.73852586746216	-31658.649335861206	22	0.016965127238454288	0.8181818181818182	0.28820116054158607
YOR221C	-1	-/-	-179.7444567680359	-31172.533130168915	22	0.01694915254237288	0.8181818181818182	0.28847747996684164
YNL094W	-1	-/-	-179.74513721466064	-31947.675055980682	22	0.016933207902163686	0.8181818181818182	0.2887537993920973
YMR251W-A	0	0/0	-179.75737249851227	-51971.2747194767	88	0.016933207902163686	0.8181818181818182	0.2887537993920973
YEL037C	-1	-/-	-179.77584075927734	-32312.27948141098	22	0.016917293233082706	0.8181818181818182	0.28903011881735285
YNR006W	-1	-/-	-179.78254985809326	-31573.840401172638	22	0.016901408450704224	0.8181818181818182	0.28930643824260843
YCR068W	0	0/-	-179.78278398513794	-53586.605075359344	88	0.016901408450704224	0.8181818181818182	0.28930643824260843
YER007W	-1	-/-	-179.7886414527893	-33193.250958919525	22	0.016885553470919325	0.8181818181818182	0.28958275766786407
YLR387C	0	0/-	-179.78867161273956	-54108.76002061367	88	0.016885553470919325	0.8181818181818182	0.28958275766786407
YBR127C	-1	-/-	-179.79371547698975	-31830.2472114563	22	0.016869728209934397	0.8181818181818182	0.28985907709311964
YBL006C	-1	-/-	-179.80337524414062	-31869.04252386093	22	0.016853932584269662	0.8181818181818182	0.2901353965183752
YDR315C	0	0/-	-179.80473172664642	-54906.005467772484	88	0.016853932584269662	0.8181818181818182	0.2901353965183752
YBR283C	-1	-/-	-179.80754613876343	-30654.702701091766	22	0.01683816651075772	0.8181818181818182	0.29041171594363085
YPR020W	-1	-/-	-179.8106813430786	-30941.995025634766	22	0.016822429906542057	0.8181818181818182	0.29068803536888643
YHR211W	0	0/0	-179.8207710981369	-53229.23691213131	88	0.016822429906542057	0.8181818181818182	0.29068803536888643
YIL111W	0	0/-	-179.8228259086609	-51977.54702067375	88	0.016822429906542057	0.8181818181818182	0.29068803536888643
YCR046C	0	0/-	-179.8413369655609	-52355.68450397253	88	0.016822429906542057	0.8181818181818182	0.29068803536888643
YGR206W	-1	-/-	-179.84214115142822	-31526.049629211426	22	0.01680672268907563	0.8181818181818182	0.290964354794142
YNL005C	0	0/-	-179.8496733903885	-52507.00483465195	88	0.01680672268907563	0.8181818181818182	0.290964354794142
YPL125W	-1	-/0	-179.86127471923828	-33740.74950313568	22	0.016791044776119403	0.8181818181818182	0.29124067421939764
YIL014W	-1	-/-	-179.8754186630249	-33211.2252407074	22	0.016775396085740912	0.8181818181818182	0.2915169936446532
YJL026W	-1	-/-	-179.87942504882812	-31669.507361888885	22	0.01675977653631285	0.8181818181818182	0.2917933130699088
YHR079C	-1	-/-	-179.88547611236572	-32793.19903564453	22	0.01674418604651163	0.8181818181818182	0.29206963249516443
YGR276C	-1	-/-	-179.88685417175293	-32320.76533460617	22	0.016728624535315983	0.8181818181818182	0.29234595192042
YEL049W	0	0/-	-179.88879692554474	-53385.198103785515	88	0.016728624535315983	0.8181818181818182	0.29234595192042
YBL057C	-1	-/-	-179.89663076400757	-33114.70701313019	22	0.016713091922005572	0.8181818181818182	0.2926222713456756
YHR044C	0	0/0	-179.90397155284882	-53360.911343216896	88	0.016713091922005572	0.8181818181818182	0.2926222713456756
YOR194C	-1	-/-	-179.91241645812988	-32191.03013753891	22	0.016697588126159554	0.8181818181818182	0.2928985907709312
YJL019W	-1	-/-	-179.9149842262268	-32016.315371990204	22	0.016682113067655237	0.8181818181818182	0.2931749101961868
YBR165W	-1	-/-	-179.91620922088623	-33373.561438560486	22	0.016666666666666666	0.8181818181818182	0.2934512296214424
YDR068W	0	0/0	-179.91783916950226	-52036.24481809139	88	0.016666666666666666	0.8181818181818182	0.2934512296214424
YLR165C	-1	-/-	-179.92061758041382	-32673.309794425964	22	0.016651248843663275	0.8181818181818182	0.29372754904669796
YOR297C	-1	-/-	-179.92434406280518	-30770.315965652466	22	0.0166358595194085	0.8181818181818182	0.2940038684719536
YGL121C	0	0/-	-179.93741190433502	-54360.67070829868	88	0.0166358595194085	0.8181818181818182	0.2940038684719536
YJL030W	-1	-/-	-179.95101833343506	-31763.716295719147	22	0.01662049861495845	0.8181818181818182	0.29428018789720917
YAL028W	0	0/-	-179.9653992652893	-53229.15265291929	88	0.01662049861495845	0.8181818181818182	0.29428018789720917
YPR134W	-1	-/-	-179.98272514343262	-33321.5575170517	22	0.016605166051660517	0.8181818181818182	0.29455650732246474
YBR264C	0	0/0	-179.98785424232483	-54572.46095788479	88	0.016605166051660517	0.8181818181818182	0.29455650732246474
YER087C-B	-1	-/-	-179.9967555999756	-31538.147594451904	22	0.016589861751152075	0.8181818181818182	0.2948328267477204
YJR074W	-1	-/-	-180.0108289718628	-32168.7570476532	22	0.016574585635359115	0.8181818181818182	0.29510914617297596
YGL143C	-1	-/-	-180.03561162948608	-31822.067715168	22	0.01655933762649494	0.8181818181818182	0.29538546559823153
YBR097W	-1	-/-	-180.03843688964844	-32543.025897979736	22	0.016544117647058824	0.8181818181818182	0.29566178502348717
YMR193W	0	0/-	-180.0417720079422	-51287.669009685516	88	0.016544117647058824	0.8181818181818182	0.29566178502348717
YOR149C	-1	-/-	-180.05649328231812	-31944.71485900879	22	0.01652892561983471	0.8181818181818182	0.29593810444874274
YBR278W	-1	-/-	-180.0574026107788	-32132.96531677246	22	0.01651376146788991	0.8181818181818182	0.2962144238739983
YDR078C	-1	-/-	-180.08124256134033	-32033.174671173096	22	0.016498625114573784	0.8181818181818182	0.29649074329925396
YLR228C	-1	-/-	-180.09188079833984	-31610.99792098999	22	0.016483516483516484	0.8181818181818182	0.29676706272450953
YLR113W	-1	-/-	-180.10805225372314	-32684.453403949738	22	0.01646843549862763	0.8181818181818182	0.2970433821497651
YJR134C	0	0/0	-180.13253021240234	-53541.3822824955	88	0.01646843549862763	0.8181818181818182	0.2970433821497651
YBR002C	-1	-/-	-180.1359348297119	-31497.469425201416	22	0.016453382084095063	0.8181818181818182	0.29731970157502075
YBR302C	0	0/-	-180.1365567445755	-52368.441778063774	88	0.016453382084095063	0.8181818181818182	0.29731970157502075
YDL091C	0	0/-	-180.14077067375183	-53234.637335419655	88	0.016453382084095063	0.8181818181818182	0.29731970157502075
YIR001C	0	0/0	-180.1530363559723	-52138.533348083496	88	0.016453382084095063	0.8181818181818182	0.29731970157502075
YOR092W	0	0/-	-180.15451526641846	-52624.47526693344	88	0.016453382084095063	0.8181818181818182	0.29731970157502075
YER086W	0	0/0	-180.17850482463837	-53989.32812678814	88	0.016453382084095063	0.8181818181818182	0.29731970157502075
YGL035C	-1	-/-	-180.18346881866455	-32761.476704120636	22	0.01643835616438356	0.8181818181818182	0.2975960210002763
YCR026C	-1	-/-	-180.1894087791443	-32065.10382127762	22	0.016423357664233577	0.8181818181818182	0.2978723404255319
YFR046C	-1	-/-	-180.20115900039673	-33520.24327135086	22	0.016408386508659983	0.8181818181818182	0.29814865985078753
YLR114C	-1	-/-	-180.21343517303467	-32699.56042575836	22	0.01639344262295082	0.8181818181818182	0.2984249792760431
YNL307C	-1	-/-	-180.2294144630432	-31290.338263988495	22	0.01637852593266606	0.8181818181818182	0.2987012987012987
YPR199C	-1	-/-	-180.23357248306274	-32038.76118707657	22	0.016363636363636365	0.8181818181818182	0.2989776181265543
YCR024C	0	0/-	-180.23935210704803	-53034.25224137306	88	0.016363636363636365	0.8181818181818182	0.2989776181265543
YDR457W	-1	-/-	-180.25653791427612	-31575.239312171936	22	0.01634877384196185	0.8181818181818182	0.2992539375518099
YLR314C	-1	-/-	-180.25823640823364	-32058.418083190918	22	0.016333938294010888	0.8181818181818182	0.2995302569770655
YBR037C	-1	-/-	-180.26314640045166	-30618.48708152771	22	0.016319129646418858	0.8181818181818182	0.29980657640232106
YDR424C	-1	-/-	-180.27767086029053	-31882.438978672028	22	0.016304347826086956	0.8181818181818182	0.3000828958275767
YPL204W	-1	-/-	-180.29042959213257	-32716.68200778961	22	0.016289592760180997	0.8181818181818182	0.30035921525283227
YCR044C	-1	-/-	-180.2961401939392	-32694.400505542755	22	0.0162748643761302	0.8181818181818182	0.30063553467808785
YOL112W	-1	-/-	-180.30382347106934	-31918.747002601624	22	0.016260162601626018	0.8181818181818182	0.3009118541033435
YDR002W	-1	-/-	-180.3082995414734	-31505.531936645508	22	0.016245487364620937	0.8181818181818182	0.30118817352859906
YCR073C	-1	-/-	-180.31409168243408	-31761.396985054016	22	0.016230838593327322	0.8181818181818182	0.30146449295385463
YDR460W	-1	-/-	-180.3160743713379	-33444.56263971329	22	0.016216216216216217	0.8181818181818182	0.30174081237911027
YMR267W	-1	-/-	-180.32542085647583	-31522.540265083313	22	0.016201620162016202	0.8181818181818182	0.30201713180436585
YJL170C	-1	-/-	-180.32719373703003	-32694.124871730804	22	0.01618705035971223	0.8181818181818182	0.3022934512296214
YJL178C	-1	-/-	-180.33756160736084	-31344.13690519333	22	0.016172506738544475	0.8181818181818182	0.30256977065487706
YDR079W	-1	-/-	-180.34290313720703	-33357.35893344879	22	0.01615798922800718	0.8181818181818182	0.30284609008013263
YGL220W	0	0/-	-180.3464151620865	-53224.69927752018	88	0.01615798922800718	0.8181818181818182	0.30284609008013263
YDR436W	-1	-/-	-180.35165357589722	-33082.90497303009	22	0.016143497757847534	0.8181818181818182	0.3031224095053882
YPR058W	0	0/-	-180.3818405866623	-54026.05332517624	88	0.016143497757847534	0.8181818181818182	0.3031224095053882
YPL137C	-1	-/-	-180.38340187072754	-32484.74634027481	22	0.016129032258064516	0.8181818181818182	0.30339872893064385
YOR344C	-1	-/-	-180.39800310134888	-31611.8683924675	22	0.01611459265890779	0.8181818181818182	0.3036750483558994
YHL047C	-1	-/-	-180.41970300674438	-32751.69255065918	22	0.016100178890876567	0.8181818181818182	0.303951367781155
YPL140C	-1	-/-	-180.4298219680786	-33459.99534893036	22	0.0160857908847185	0.8181818181818182	0.30422768720641064
YNL085W	-1	-/-	-180.4525556564331	-31769.650016784668	22	0.01607142857142857	0.8181818181818182	0.3045040066316662
YOR113W	-1	-/-	-180.45406293869019	-32343.672695159912	22	0.016057091882247992	0.8181818181818182	0.3047803260569218
YKL198C	0	0/-	-180.46395683288574	-54416.7005661726	88	0.016057091882247992	0.8181818181818182	0.3047803260569218
YDR518W	-1	-/-	-180.46797609329224	-32716.875905513763	22	0.016042780748663103	0.8181818181818182	0.3050566454821774
YGL127C	-1	-/-	-180.47806310653687	-32325.890163898468	22	0.016028495102404273	0.8181818181818182	0.305332964907433
YEL046C	0	0/0	-180.47864305973053	-53003.25801503658	88	0.016028495102404273	0.8181818181818182	0.305332964907433
YDR314C	-1	-/-	-180.47986936569214	-32856.229405879974	22	0.01601423487544484	0.8181818181818182	0.3056092843326886
YGR009C	-1	-/-	-180.5076780319214	-31887.64634513855	22	0.016	0.8181818181818182	0.30588560375794416
YPL096W	-1	-/-	-180.51562643051147	-32998.10876274109	22	0.015985790408525755	0.8181818181818182	0.3061619231831998
YGL018C	-1	-/-	-180.52804613113403	-32325.578418254852	22	0.015971606033717833	0.8181818181818182	0.30643824260845537
YOR236W	-1	-/0	-180.54271602630615	-32595.53223466873	22	0.015957446808510637	0.8181818181818182	0.30671456203371095
YJR093C	-1	-/-	-180.54974508285522	-33151.80294036865	22	0.015943312666076175	0.8181818181818182	0.3069908814589666
YPL032C	-1	-/-	-180.55468273162842	-32976.26309680939	22	0.01592920353982301	0.8181818181818182	0.30726720088422216
YDR337W	-1	-/-	-180.5635528564453	-31082.405948638916	22	0.015915119363395226	0.8181818181818182	0.30754352030947774
YIL043C	0	0/-	-180.563747048378	-52430.15624880791	88	0.015915119363395226	0.8181818181818182	0.30754352030947774
YCR033W	-1	-/-	-180.56799840927124	-31474.692993164062	22	0.015901060070671377	0.8181818181818182	0.30781983973473337
YIL071C	0	0/-	-180.57166373729706	-54168.004997730255	88	0.015901060070671377	0.8181818181818182	0.30781983973473337
YDR480W	-1	-/-	-180.57265424728394	-33838.16519832611	22	0.01588702559576346	0.8181818181818182	0.30809615915998895
YBR262C	0	0/-	-180.57362973690033	-52209.92100942135	88	0.01588702559576346	0.8181818181818182	0.30809615915998895
YPR108W	-1	-/-	-180.59387826919556	-32191.42583847046	22	0.015873015873015872	0.8181818181818182	0.3083724785852445
YNL271C	-1	-/-	-180.6036376953125	-33220.59145259857	22	0.015859030837004406	0.8181818181818182	0.30864879801050016
YDR205W	-1	-/-	-180.61812353134155	-32458.38359451294	22	0.01584507042253521	0.8181818181818182	0.30892511743575574
YBR293W	-1	-/-	-180.6328125	-32014.489776611328	22	0.0158311345646438	0.8181818181818182	0.3092014368610113
YDR135C	-1	-/-	-180.63856077194214	-32452.146171569824	22	0.015817223198594025	0.8181818181818182	0.30947775628626695
YLR459W	-1	-/-	-180.65769243240356	-32938.71922445297	22	0.015803336259877086	0.8181818181818182	0.3097540757115225
YKL041W	-1	-/-	-180.66290760040283	-32345.11296415329	22	0.015789473684210527	0.8181818181818182	0.3100303951367781
YKR101W	-1	-/-	-180.6806697845459	-33525.90719652176	22	0.015775635407537247	0.8181818181818182	0.31030671456203374
YBR150C	0	0/-	-180.70385491847992	-52374.117245554924	88	0.015775635407537247	0.8181818181818182	0.31030671456203374
YNL149C	-1	-/0	-180.70496606826782	-32857.44492292404	22	0.01576182136602452	0.8181818181818182	0.3105830339872893
YMR174C	0	0/0	-180.714662194252	-54053.44596731663	88	0.01576182136602452	0.8181818181818182	0.3105830339872893
YNL159C	-1	-/-	-180.7191710472107	-32969.30037021637	22	0.015748031496062992	0.8181818181818182	0.3108593534125449
YLR096W	-1	-/-	-180.7212986946106	-31891.14610671997	22	0.015734265734265736	0.8181818181818182	0.31113567283780047
YDR419W	-1	-/-	-180.72354173660278	-32958.78880405426	22	0.01572052401746725	0.8181818181818182	0.3114119922630561
YBR210W	-1	-/-	-180.7300443649292	-31278.94681072235	22	0.015706806282722512	0.8181818181818182	0.3116883116883117
YOR189W	0	0/-	-180.742733836174	-53468.847893714905	88	0.015706806282722512	0.8181818181818182	0.3116883116883117
YHR146W	0	0/-	-180.7454617023468	-53516.629239439964	88	0.015706806282722512	0.8181818181818182	0.3116883116883117
YOR158W	0	0/-	-180.7478131055832	-51499.75212132931	88	0.015706806282722512	0.8181818181818182	0.3116883116883117
YML118W	-1	-/-	-180.79087924957275	-33306.84315299988	22	0.015693112467306015	0.8181818181818182	0.31196463111356726
YHR111W	-1	-/-	-180.80310344696045	-31534.107397079468	22	0.0156794425087108	0.8181818181818182	0.3122409505388229
YKL028W	-1	-/-	-180.82840251922607	-32681.722029685974	22	0.015665796344647518	0.8181818181818182	0.31251726996407847
YOR330C	-1	-/-	-180.8302116394043	-32491.56815958023	22	0.01565217391304348	0.8181818181818182	0.31279358938933405
YNL016W	-1	-/-	-180.871910572052	-31537.8935174942	22	0.015638575152041704	0.8181818181818182	0.3130699088145897
YMR286W	0	0/-	-180.87300491333008	-51444.591754198074	88	0.015638575152041704	0.8181818181818182	0.3130699088145897
YKR002W	-1	-/-	-180.87634754180908	-33246.73914146423	22	0.015625	0.8181818181818182	0.31334622823984526
YIL051C	-1	-/-	-180.88997220993042	-31572.32432937622	22	0.015611448395490026	0.8181818181818182	0.31362254766510084
YOR065W	0	0/-	-180.8915809392929	-51930.888296842575	88	0.015611448395490026	0.8181818181818182	0.31362254766510084
YNL270C	-1	-/-	-180.89702463150024	-32585.34585237503	22	0.01559792027729636	0.8181818181818182	0.31389886709035647
YBR236C	-1	-/-	-180.89818477630615	-32319.224156856537	22	0.015584415584415584	0.8181818181818182	0.31417518651561205
YJR103W	-1	-/-	-180.90253496170044	-32480.743921756744	22	0.015570934256055362	0.8181818181818182	0.3144515059408676
YNL073W	-1	-/-	-180.91254901885986	-32809.564723968506	22	0.015557476231633534	0.8181818181818182	0.31472782536612326
YOR355W	-1	-/-	-180.92425394058228	-31114.951918125153	22	0.015544041450777202	0.8181818181818182	0.31500414479137884
YHR200W	-1	-/-	-180.94197511672974	-31733.333022117615	22	0.015530629853321829	0.8181818181818182	0.3152804642166344
YMR273C	-1	-/-	-180.94834184646606	-30903.076996326447	22	0.015517241379310345	0.8181818181818182	0.31555678364189005
YJL221C	0	0/-	-180.9503732919693	-52861.946126937866	88	0.015517241379310345	0.8181818181818182	0.31555678364189005
YDR073W	-1	-/-	-180.9576587677002	-32020.451879024506	22	0.015503875968992248	0.8181818181818182	0.3158331030671456
YNL012W	-1	-/-	-180.97153568267822	-32604.947689533234	22	0.01549053356282272	0.8181818181818182	0.3161094224924012
YLR386W	-1	-/-	-180.9723424911499	-34343.6141910553	22	0.015477214101461736	0.8181818181818182	0.31638574191765684
YNL129W	-1	-/-	-180.97291898727417	-33101.49311542511	22	0.015463917525773196	0.8181818181818182	0.3166620613429124
YNL032W	-1	-/-	-180.9799361228943	-31478.443976402283	22	0.015450643776824034	0.8181818181818182	0.316938380768168
YPL054W	0	0/-	-180.9876915216446	-53992.05487841368	88	0.015450643776824034	0.8181818181818182	0.316938380768168
YDR319C	0	0/-	-180.98899579048157	-53378.51205205917	88	0.015450643776824034	0.8181818181818182	0.316938380768168
YER177W	-1	-/-	-180.99261474609375	-32420.276034832	22	0.015437392795883362	0.8181818181818182	0.31721470019342357
YOR151C	-1	-/-	-180.99654531478882	-33211.58983707428	22	0.015424164524421594	0.8181818181818182	0.3174910196186792
YPL040C	-1	-/-	-180.99740505218506	-31996.299426078796	22	0.015410958904109588	0.8181818181818182	0.3177673390439348
YOL043C	-1	-/-	-181.0092568397522	-33741.68870592117	22	0.015397775876817793	0.8181818181818182	0.31804365846919036
YPL171C	-1	-/0	-181.02104806900024	-31742.4373588562	22	0.015384615384615385	0.8181818181818182	0.318319977894446
YOR336W	0	0/-	-181.02255582809448	-53924.59820437431	88	0.015384615384615385	0.8181818181818182	0.318319977894446
YCL004W	-1	-/-	-181.04004573822021	-32788.46106529236	22	0.015371477369769428	0.8181818181818182	0.31859629731970157
YGR181W	-1	-/-	-181.05130863189697	-31628.9243516922	22	0.015358361774744027	0.8181818181818182	0.31887261674495715
YBR276C	-1	-/-	-181.07267999649048	-32653.363075733185	22	0.015345268542199489	0.8181818181818182	0.3191489361702128
YER116C	-1	-/-	-181.0743498802185	-32881.18281888962	22	0.015332197614991482	0.8181818181818182	0.31942525559546836
YNL310C	-1	-/-	-181.097234249115	-32179.934206962585	22	0.015319148936170212	0.8181818181818182	0.31970157502072394
YKL138C	0	0/-	-181.11193704605103	-51868.21519935131	88	0.015319148936170212	0.8181818181818182	0.31970157502072394
YER142C	-1	-/-	-181.11593770980835	-33074.695300102234	22	0.015306122448979591	0.8181818181818182	0.31997789444597957
YGR257C	-1	-/-	-181.11802530288696	-32240.197627544403	22	0.015293118096856415	0.8181818181818182	0.32025421387123515
YKL137W	0	0/-	-181.12229812145233	-52747.18041360378	88	0.015293118096856415	0.8181818181818182	0.32025421387123515
YGR048W	-1	-/-	-181.12650680541992	-33821.734130859375	22	0.015280135823429542	0.8181818181818182	0.3205305332964907
YIL049W	-1	-/-	-181.14339065551758	-32423.899527549744	22	0.015267175572519083	0.8181818181818182	0.32080685272174636
YIL039W	-1	-/-	-181.1489396095276	-32903.439061164856	22	0.015254237288135594	0.8181818181818182	0.32108317214700194
YFR029W	-1	-/-	-181.15576076507568	-33341.525968551636	22	0.015241320914479255	0.8181818181818182	0.3213594915722575
YDL053C	0	0/0	-181.16329562664032	-52347.61799323559	88	0.015241320914479255	0.8181818181818182	0.3213594915722575
YJR034W	0	0/-	-181.1783183813095	-52256.4994904995	88	0.015241320914479255	0.8181818181818182	0.3213594915722575
YBR216C	-1	-/-	-181.18868207931519	-33196.9778676033	22	0.015228426395939087	0.8181818181818182	0.32163581099751315
YML034W	-1	-/-	-181.19601726531982	-31671.483759880066	22	0.015215553677092139	0.8181818181818182	0.3219121304227687
YLR390W	0	0/-	-181.19674968719482	-51835.905168414116	88	0.015215553677092139	0.8181818181818182	0.3219121304227687
YML069W	-1	-/-	-181.19841527938843	-34399.214973926544	22	0.015202702702702704	0.8181818181818182	0.3221884498480243
YMR076C	-1	-/-	-181.20505619049072	-32556.88133239746	22	0.015189873417721518	0.8181818181818182	0.32246476927327994
YFR034C	-1	-/-	-181.21556568145752	-31548.27652311325	22	0.01517706576728499	0.8181818181818182	0.3227410886985355
YDR088C	-1	-/-	-181.2295355796814	-32962.70520019531	22	0.015164279696714406	0.8181818181818182	0.3230174081237911
YMR106C	-1	-/-	-181.2374758720398	-32605.93016433716	22	0.015151515151515152	0.8181818181818182	0.32329372754904667
YDR232W	0	0/-	-181.24835395812988	-52476.006516098976	88	0.015151515151515152	0.8181818181818182	0.32329372754904667
YDL155W	-1	-/-	-181.2503685951233	-31886.005661010742	22	0.015138772077375946	0.8181818181818182	0.3235700469743023
YOR195W	-1	-/-	-181.25539922714233	-32583.063326358795	22	0.015126050420168067	0.8181818181818182	0.3238463663995579
YOR057W	-1	-/0	-181.25653791427612	-31449.0123128891	22	0.015113350125944584	0.8181818181818182	0.32412268582481346
YOR066W	0	0/-	-181.25769245624542	-53099.34676641226	88	0.015113350125944584	0.8181818181818182	0.32412268582481346
YEL047C	0	0/-	-181.2822642326355	-53209.904870033264	88	0.015113350125944584	0.8181818181818182	0.32412268582481346
YJR013W	-1	-/-	-181.2851185798645	-33472.22370481491	22	0.015100671140939598	0.8181818181818182	0.3243990052500691
YGR033C	-1	-/-	-181.29537916183472	-32990.23696756363	22	0.015088013411567477	0.8181818181818182	0.3246753246753247
YLR438W	0	0/0	-181.30021059513092	-52531.35957682133	88	0.015088013411567477	0.8181818181818182	0.3246753246753247
YDR107C	0	0/-	-181.30352878570557	-53944.32808947563	88	0.015088013411567477	0.8181818181818182	0.3246753246753247
YDL185W	-1	-/-	-181.3148226737976	-31778.183027744293	22	0.01507537688442211	0.8181818181818182	0.32495164410058025
YBL066C	0	0/-	-181.31628799438477	-53447.13796770573	88	0.01507537688442211	0.8181818181818182	0.32495164410058025
YLR284C	-1	-/-	-181.32308101654053	-31491.420676231384	22	0.01506276150627615	0.8181818181818182	0.3252279635258359
YOR044W	0	0/0	-181.3457338809967	-52648.01271378994	88	0.01506276150627615	0.8181818181818182	0.3252279635258359
YML124C	-1	-/-	-181.34834623336792	-32711.76653766632	22	0.015050167224080268	0.8181818181818182	0.32550428295109146
YMR316W	-1	-/-	-181.35647869110107	-32213.401031970978	22	0.015037593984962405	0.8181818181818182	0.32578060237634704
YFL044C	0	0/-	-181.36893796920776	-54149.787751317024	88	0.015037593984962405	0.8181818181818182	0.32578060237634704
YGL005C	-1	-/-	-181.40013360977173	-32766.489121437073	22	0.015025041736227046	0.8181818181818182	0.3260569218016027
YDL005C	-1	-/-	-181.41174602508545	-34208.50307369232	22	0.015012510425354461	0.8181818181818182	0.32633324122685825
YGR216C	-1	-/-	-181.42769861221313	-33674.77219295502	22	0.015	0.8181818181818182	0.32660956065211383
YMR024W	0	0/-	-181.433403134346	-52234.24420464039	88	0.015	0.8181818181818182	0.32660956065211383
YPR068C	-1	-/-	-181.4377326965332	-33138.32006692886	22	0.01498751040799334	0.8181818181818182	0.32688588007736946
YDL120W	-1	-/-	-181.43962907791138	-31822.027428627014	22	0.014975041597337771	0.8181818181818182	0.32716219950262504
YOR059C	0	0/-	-181.46050655841827	-54603.127442121506	88	0.014975041597337771	0.8181818181818182	0.32716219950262504
YNL214W	-1	-/-	-181.46112966537476	-32920.14278745651	22	0.014962593516209476	0.8181818181818182	0.3274385189278806
YGR252W	-1	-/-	-181.4695339202881	-31593.803268432617	22	0.014950166112956811	0.8181818181818182	0.32771483835313625
YJR131W	-1	-/-	-181.47984409332275	-32244.89333486557	22	0.014937759336099586	0.8181818181818182	0.32799115777839183
YKL201C	-1	-/-	-181.49313640594482	-32374.39504623413	22	0.014925373134328358	0.8181818181818182	0.3282674772036474
YER159C	-1	-/+	-181.50294065475464	-31753.93236017227	22	0.014913007456503728	0.8181818181818182	0.328543796628903
YDR212W	-1	-/-	-181.5051670074463	-32267.68657875061	22	0.014900662251655629	0.8181818181818182	0.3288201160541586
YBR011C	0	0/0	-181.50559222698212	-52137.581391334534	88	0.014900662251655629	0.8181818181818182	0.3288201160541586
YDR174W	-1	-/-	-181.51095008850098	-31058.0170712471	22	0.01488833746898263	0.8181818181818182	0.3290964354794142
YBR182C	-1	-/-	-181.51965761184692	-32642.925153255463	22	0.01487603305785124	0.8181818181818182	0.3293727549046698
YKR034W	-1	-/-	-181.54077243804932	-33547.3159866333	22	0.01486374896779521	0.8181818181818182	0.3296490743299254
YLR095C	-1	-/-	-181.5427474975586	-32289.155636787415	22	0.01485148514851485	0.8181818181818182	0.329925393755181
YFR041C	-1	-/-	-181.54825687408447	-31992.608978271484	22	0.01483924154987634	0.8181818181818182	0.33020171318043656
YNL263C	-1	-/-	-181.5519528388977	-31883.915912151337	22	0.014827018121911038	0.8181818181818182	0.3304780326056922
YDR536W	0	0/-	-181.5646060705185	-53354.73604094982	88	0.014827018121911038	0.8181818181818182	0.3304780326056922
YOR372C	-1	-/-	-181.5791301727295	-32229.012040138245	22	0.014814814814814815	0.8181818181818182	0.3307543520309478
YKL053C-A	-1	-/-	-181.5837426185608	-31995.432285308838	22	0.014802631578947368	0.8181818181818182	0.33103067145620335
YNR010W	-1	-/-	-181.58905935287476	-32926.00361824036	22	0.014790468364831553	0.8181818181818182	0.331306990881459
YNL026W	-1	-/-	-181.59128522872925	-32868.914603710175	22	0.014778325123152709	0.8181818181818182	0.33158331030671456
YLR070C	0	0/0	-181.59576857089996	-52749.140056967735	88	0.014778325123152709	0.8181818181818182	0.33158331030671456
YGL172W	-1	-/-	-181.6226601600647	-33574.0223531723	22	0.014766201804757998	0.8181818181818182	0.33185962973197014
YAL013W	-1	-/+	-181.6298108100891	-32424.952151298523	22	0.014754098360655738	0.8181818181818182	0.3321359491572258
YGL250W	0	0/-	-181.63886082172394	-54750.06118428707	88	0.014754098360655738	0.8181818181818182	0.3321359491572258
YML012W	-1	-/-	-181.6404595375061	-32594.95916080475	22	0.014742014742014743	0.8181818181818182	0.33241226858248135
YPR139C	-1	-/-	-181.65787839889526	-32282.77369594574	22	0.014729950900163666	0.8181818181818182	0.33268858800773693
YDR407C	-1	-/-	-181.67577266693115	-33785.794380664825	22	0.014717906786590351	0.8181818181818182	0.33296490743299256
YKL211C	0	0/0	-181.68727254867554	-52462.51305890083	88	0.014717906786590351	0.8181818181818182	0.33296490743299256
YJL223C	0	0/-	-181.69143402576447	-53178.39367771149	88	0.014717906786590351	0.8181818181818182	0.33296490743299256
YHR056C	-1	-/-	-181.69245433807373	-31246.43162202835	22	0.014705882352941176	0.8181818181818182	0.33324122685824814
YOR245C	-1	-/-	-181.6928253173828	-33194.90436077118	22	0.014693877551020407	0.8181818181818182	0.3335175462835037
YKR100C	0	0/-	-181.69456672668457	-52668.02003467083	88	0.014693877551020407	0.8181818181818182	0.3335175462835037
YDR364C	-1	-/-	-181.70778894424438	-32838.43352794647	22	0.01468189233278956	0.8181818181818182	0.33379386570875935
YLR107W	-1	-/-	-181.75050592422485	-32570.660034656525	22	0.014669926650366748	0.8181818181818182	0.33407018513401493
YBR105C	-1	-/-	-181.75437211990356	-33849.99250125885	22	0.014657980456026058	0.8181818181818182	0.3343465045592705
YLL050C	-1	-/-	-181.75898456573486	-30247.19616127014	22	0.014646053702196907	0.8181818181818182	0.3346228239845261
YHL025W	-1	-/-	-181.7684783935547	-32549.456539154053	22	0.014634146341463415	0.8181818181818182	0.3348991434097817
YOL155C	0	0/-	-181.77149522304535	-54489.792570352554	88	0.014634146341463415	0.8181818181818182	0.3348991434097817
YDR118W	-1	-/-	-181.77916860580444	-33153.94652891159	22	0.01462225832656377	0.8181818181818182	0.3351754628350373
YJL217W	0	0/0	-181.79089307785034	-53096.384294986725	88	0.01462225832656377	0.8181818181818182	0.3351754628350373
YMR021C	-1	-/-	-181.8011565208435	-33335.09091806412	22	0.01461038961038961	0.8181818181818182	0.3354517822602929
YPR042C	-1	-/-	-181.8088583946228	-30929.467019557953	22	0.014598540145985401	0.8181818181818182	0.3357281016855485
YML116W	-1	-/-	-181.82553005218506	-31340.157184123993	22	0.014586709886547812	0.8181818181818182	0.3360044211108041
YHR039C-A	-1	-/-	-181.83436012268066	-30558.612017154694	22	0.014574898785425101	0.8181818181818182	0.33628074053605966
YER058W	0	0/-	-181.83524298667908	-52726.74065351486	88	0.014574898785425101	0.8181818181818182	0.33628074053605966
YHR186C	-1	-/-	-181.84754419326782	-32829.65620517731	22	0.014563106796116505	0.8181818181818182	0.3365570599613153
YFL034C-B	-1	-/-	-181.85637855529785	-33216.79500198364	22	0.014551333872271624	0.8181818181818182	0.3368333793865709
YLR418C	-1	-/-	-181.86486387252808	-32764.512778759003	22	0.014539579967689823	0.8181818181818182	0.33710969881182645
YDL007W	-1	-/-	-181.87418460845947	-33274.120319366455	22	0.014527845036319613	0.8181818181818182	0.3373860182370821
YGL144C	-1	-/-	-181.8807454109192	-32037.978013038635	22	0.014516129032258065	0.8181818181818182	0.33766233766233766
YDR077W	-1	-/-	-181.89128828048706	-32816.2385764122	22	0.014504431909750202	0.8181818181818182	0.33793865708759324
YLR293C	-1	-/-	-181.89436864852905	-31059.354866981506	22	0.014492753623188406	0.8181818181818182	0.3382149765128489
YLR189C	-1	-/-	-181.89911794662476	-33373.51189661026	22	0.014481094127111826	0.8181818181818182	0.33849129593810445
YKR065C	-1	-/-	-181.90604639053345	-31120.874882221222	22	0.014469453376205787	0.8181818181818182	0.33876761536336003
YOL123W	-1	-/-	-181.9112467765808	-32489.731592655182	22	0.014457831325301205	0.8181818181818182	0.33904393478861566
YGR233C	0	0/-	-181.94441270828247	-53858.63098907471	88	0.014457831325301205	0.8181818181818182	0.33904393478861566
YGR209C	-1	-/-	-181.96837663650513	-32798.76960849762	22	0.014446227929373997	0.8181818181818182	0.33932025421387124
YNR031C	-1	-/-	-181.97841501235962	-31647.60691165924	22	0.014434643143544507	0.8181818181818182	0.3395965736391268
YHR072W	-1	-/-	-181.98511791229248	-32593.28076696396	22	0.014423076923076924	0.8181818181818182	0.33987289306438245
YOR184W	0	0/-	-181.9895477294922	-53709.752331495285	88	0.014423076923076924	0.8181818181818182	0.33987289306438245
YBR157C	0	0/0	-181.9910193681717	-53394.97363781929	88	0.014423076923076924	0.8181818181818182	0.33987289306438245
YJL023C	0	0/-	-181.99618124961853	-55764.79699730873	88	0.014423076923076924	0.8181818181818182	0.33987289306438245
YPL101W	-1	-/-	-181.99805068969727	-32296.347202301025	22	0.014411529223378704	0.8181818181818182	0.34014921248963803
YIL160C	-1	-/-	-182.00061130523682	-32970.294939517975	22	0.0144	0.8181818181818182	0.3404255319148936
YNL055C	-1	-/-	-182.00972080230713	-31948.994921207428	22	0.014388489208633094	0.8181818181818182	0.3407018513401492
YLR429W	-1	-/-	-182.02454662322998	-32198.70594406128	22	0.01437699680511182	0.8181818181818182	0.3409781707654048
YIR032C	0	0/-	-182.02640759944916	-54376.81781518459	88	0.01437699680511182	0.8181818181818182	0.3409781707654048
YBR072W	-1	-/+	-182.03750324249268	-33082.63064098358	22	0.014365522745411013	0.8181818181818182	0.3412544901906604
YMR208W	-1	-/-	-182.03862285614014	-32129.233954429626	22	0.014354066985645933	0.8181818181818182	0.341530809615916
YPR189W	-1	-/-	-182.04964113235474	-32712.071249961853	22	0.014342629482071713	0.8181818181818182	0.3418071290411716
YJR045C	-1	-/-	-182.09492111206055	-31517.75816297531	22	0.014331210191082803	0.8181818181818182	0.3420834484664272
YPL193W	-1	-/-	-182.1027193069458	-33233.58730888367	22	0.014319809069212411	0.8181818181818182	0.34235976789168276
YDR301W	-1	-/-	-182.10411596298218	-32074.504684448242	22	0.014308426073131956	0.8181818181818182	0.3426360873169384
YPR154W	-1	-/-	-182.11077070236206	-32716.39322900772	22	0.014297061159650517	0.8181818181818182	0.342912406742194
YIL027C	0	0/-	-182.12203669548035	-54191.02338051796	88	0.014297061159650517	0.8181818181818182	0.342912406742194
YDR022C	-1	-/-	-182.1460886001587	-33518.621646404266	22	0.014285714285714285	0.8181818181818182	0.34318872616744955
YGL047W	-1	-/-	-182.1472783088684	-32420.5628657341	22	0.014274385408406027	0.8181818181818182	0.3434650455927052
YPL274W	-1	-/-	-182.1538610458374	-32258.468702316284	22	0.014263074484944533	0.8181818181818182	0.34374136501796076
YOL091W	-1	-/-	-182.1597466468811	-32433.757176876068	22	0.014251781472684086	0.8181818181818182	0.34401768444321634
YLR181C	-1	-/-	-182.17669916152954	-33501.582825660706	22	0.014240506329113924	0.8181818181818182	0.344294003868472
YGR282C	0	0/-	-182.18036448955536	-53677.96355974674	88	0.014240506329113924	0.8181818181818182	0.344294003868472
YNL169C	-1	-/-	-182.19067335128784	-33716.49456214905	22	0.014229249011857707	0.8181818181818182	0.34457032329372755
YGR065C	0	0/-	-182.20736467838287	-53310.639377355576	88	0.014229249011857707	0.8181818181818182	0.34457032329372755
YNL161W	-1	-/-	-182.2179183959961	-33051.494671821594	22	0.014218009478672985	0.8181818181818182	0.34484664271898313
YPL049C	-1	-/-	-182.222403049469	-31444.74507665634	22	0.014206787687450671	0.8181818181818182	0.34512296214423877
YER008C	-1	-/-	-182.23896646499634	-32134.81885623932	22	0.014195583596214511	0.8181818181818182	0.34539928156949434
YLR439W	0	0/-	-182.24536836147308	-51438.86170446873	88	0.014195583596214511	0.8181818181818182	0.34539928156949434
YDR427W	-1	-/-	-182.25579929351807	-32609.74194097519	22	0.014184397163120567	0.8181818181818182	0.3456756009947499
YBR102C	-1	-/-	-182.29076290130615	-32280.017924308777	22	0.014173228346456693	0.8181818181818182	0.3459519204200055
YKR089C	-1	-/-	-182.31186819076538	-32598.7179813385	22	0.014162077104642014	0.8181818181818182	0.34622823984526113
YLR461W	0	0/-	-182.32171881198883	-54068.74294769764	88	0.014162077104642014	0.8181818181818182	0.34622823984526113
YOR180C	-1	-/-	-182.3219347000122	-33149.68889760971	22	0.014150943396226415	0.8181818181818182	0.3465045592705167
YDR236C	-1	-/-	-182.32896518707275	-31907.2790517807	22	0.014139827179890024	0.8181818181818182	0.3467808786957723
YBR265W	-1	-/-	-182.3429946899414	-31308.23219060898	22	0.0141287284144427	0.8181818181818182	0.3470571981210279
YGL226W	0	0/-	-182.34726560115814	-53995.54608666897	88	0.0141287284144427	0.8181818181818182	0.3470571981210279
YDR268W	-1	-/-	-182.34796619415283	-31925.098936080933	22	0.01411764705882353	0.8181818181818182	0.3473335175462835
YOL055C	-1	-/-	-182.3561873435974	-31602.146865844727	22	0.014106583072100314	0.8181818181818182	0.3476098369715391
YDR392W	-1	-/-	-182.36033868789673	-33287.63680410385	22	0.014095536413469069	0.8181818181818182	0.3478861563967947
YOL088C	-1	-/-	-182.3680305480957	-33009.965494155884	22	0.014084507042253521	0.8181818181818182	0.3481624758220503
YKL011C	-1	-/-	-182.3687562942505	-32844.26575422287	22	0.014073494917904612	0.8181818181818182	0.34843879524730587
YOL148C	-1	-/-	-182.3716368675232	-32930.77770757675	22	0.0140625	0.8181818181818182	0.3487151146725615
YNL275W	-1	-/-	-182.3802366256714	-30720.254369735718	22	0.01405152224824356	0.8181818181818182	0.3489914340978171
YNL230C	-1	-/-	-182.39592170715332	-31541.83850812912	22	0.014040561622464899	0.8181818181818182	0.34926775352307265
YDR153C	-1	-/-	-182.39994192123413	-32033.536206245422	22	0.014029618082618862	0.8181818181818182	0.3495440729483283
YPL223C	0	0/0	-182.41323971748352	-53843.20908397436	88	0.014029618082618862	0.8181818181818182	0.3495440729483283
YPR156C	0	0/-	-182.41670513153076	-53242.93634688854	88	0.014029618082618862	0.8181818181818182	0.3495440729483283
YBL017C	-1	-/-	-182.43896579742432	-31530.78303384781	22	0.014018691588785047	0.8181818181818182	0.34982039237358387
YJR135W-A	-1	-/-	-182.44114923477173	-30836.939479351044	22	0.014007782101167316	0.8181818181818182	0.35009671179883944
YNL326C	-1	-/-	-182.4451813697815	-32662.962150096893	22	0.013996889580093312	0.8181818181818182	0.3503730312240951
YCR081W	-1	-/-	-182.44778299331665	-33382.87361955643	22	0.013986013986013986	0.8181818181818182	0.35064935064935066
YKR064W	0	0/-	-182.4512219429016	-56046.009140372276	88	0.013986013986013986	0.8181818181818182	0.35064935064935066
YKL170W	-1	-/-	-182.4533634185791	-31024.04833650589	22	0.013975155279503106	0.8181818181818182	0.35092567007460623
YCR003W	0	0/-	-182.46192014217377	-51891.41482067108	88	0.013975155279503106	0.8181818181818182	0.35092567007460623
YJL156C	-1	-/-	-182.49071979522705	-33674.038086891174	22	0.013964313421256789	0.8181818181818182	0.35120198949986187
YJR006W	-1	-/-	-182.49306392669678	-33094.04526090622	22	0.013953488372093023	0.8181818181818182	0.35147830892511744
YHR157W	-1	-/-	-182.49372148513794	-31782.311623573303	22	0.013942680092951201	0.8181818181818182	0.351754628350373
YNL029C	-1	-/-	-182.49837827682495	-32727.34710741043	22	0.01393188854489164	0.8181818181818182	0.3520309477756286
YNL047C	-1	-/-	-182.5012445449829	-32272.039498806	22	0.013921113689095127	0.8181818181818182	0.35230726720088423
YKL160W	-1	-/-	-182.50686836242676	-32073.954708099365	22	0.013910355486862442	0.8181818181818182	0.3525835866261398
YMR271C	0	0/-	-182.5193327665329	-54449.537076830864	88	0.013910355486862442	0.8181818181818182	0.3525835866261398
YKL002W	-1	-/-	-182.546489238739	-32456.59504699707	22	0.013899613899613899	0.8181818181818182	0.3528599060513954
YGR092W	-1	-/-	-182.5535912513733	-33261.49666070938	22	0.013888888888888888	0.8181818181818182	0.353136225476651
YDL070W	0	0/-	-182.56794679164886	-52726.5218641758	88	0.013888888888888888	0.8181818181818182	0.353136225476651
YBR256C	-1	-/-	-182.58732795715332	-32200.41491317749	22	0.013878180416345412	0.8181818181818182	0.3534125449019066
YGL026C	0	0/0	-182.59166312217712	-54130.0681964159	88	0.013878180416345412	0.8181818181818182	0.3534125449019066
YDR390C	0	0/-	-182.59197890758514	-55329.86296701431	88	0.013878180416345412	0.8181818181818182	0.3534125449019066
YML071C	-1	-/-	-182.59496927261353	-33614.583414554596	22	0.01386748844375963	0.8181818181818182	0.3536888643271622
YDR468C	0	0/-	-182.5953507423401	-54320.2589673996	88	0.01386748844375963	0.8181818181818182	0.3536888643271622
YNL093W	-1	-/-	-182.59724950790405	-33220.2754034996	22	0.013856812933025405	0.8181818181818182	0.3539651837524178
YDR242W	0	0/0	-182.60018491744995	-53798.44007694721	88	0.013856812933025405	0.8181818181818182	0.3539651837524178
YKL054C	-1	-/-	-182.60850524902344	-31562.14879655838	22	0.013846153846153847	0.8181818181818182	0.3542415031776734
YIL129C	-1	-/-	-182.6330451965332	-31356.31422185898	22	0.013835511145272867	0.8181818181818182	0.35451782260292897
YOR393W	0	0/-	-182.6368899345398	-53004.121512293816	88	0.013835511145272867	0.8181818181818182	0.35451782260292897
YGR249W	-1	-/-	-182.65234327316284	-33588.438494205475	22	0.013824884792626729	0.8181818181818182	0.3547941420281846
YJR005W	0	0/-	-182.6693890094757	-53450.50812780857	88	0.013824884792626729	0.8181818181818182	0.3547941420281846
YOR032C	-1	-/-	-182.67452573776245	-33214.78068494797	22	0.013814274750575594	0.8181818181818182	0.3550704614534402
YMR205C	0	0/-	-182.68706858158112	-52359.09231162071	88	0.013814274750575594	0.8181818181818182	0.3550704614534402
YDR256C	-1	-/-	-182.69171953201294	-33410.95460510254	22	0.013803680981595092	0.8181818181818182	0.35534678087869576
YKR021W	0	0/-	-182.70300018787384	-53805.685366511345	88	0.013803680981595092	0.8181818181818182	0.35534678087869576
YMR088C	-1	-/-	-182.72854804992676	-32832.7620177269	22	0.013793103448275862	0.8181818181818182	0.3556231003039514
YML123C	-1	-/-	-182.7286500930786	-33489.65265893936	22	0.013782542113323124	0.8181818181818182	0.35589941972920697
YJL196C	-1	-/-	-182.75897026062012	-32990.86627483368	22	0.013771996939556235	0.8181818181818182	0.35617573915446255
YGR193C	-1	-/-	-182.7590456008911	-31412.56720352173	22	0.013761467889908258	0.8181818181818182	0.3564520585797182
YKL161C	0	0/-	-182.7691067457199	-52916.220309734344	88	0.013761467889908258	0.8181818181818182	0.3564520585797182
YDL149W	-1	-/-	-182.77096128463745	-32595.000075817108	22	0.013750954927425516	0.8181818181818182	0.35672837800497376
YMR189W	0	0/0	-182.7825392484665	-53724.676506996155	88	0.013750954927425516	0.8181818181818182	0.35672837800497376
YER051W	-1	-/-	-182.84107208251953	-31472.00873565674	22	0.013740458015267175	0.8181818181818182	0.35700469743022933
YHR183W	-1	-/-	-182.84619760513306	-31758.792971611023	22	0.013729977116704805	0.8181818181818182	0.35728101685548497
YMR319C	-1	-/-	-182.84960317611694	-32736.594407081604	22	0.013719512195121951	0.8181818181818182	0.35755733628074055
YAL021C	-1	-/-	-182.85232257843018	-31956.87950706482	22	0.013709063214013708	0.8181818181818182	0.3578336557059961
YNL059C	-1	-/-	-182.8526644706726	-32512.28950023651	22	0.0136986301369863	0.8181818181818182	0.3581099751312517
YOL054W	-1	-/-	-182.85749626159668	-33453.46838712692	22	0.013688212927756654	0.8181818181818182	0.35838629455650733
YBR145W	-1	-/0	-182.86986827850342	-31120.034638404846	22	0.013677811550151976	0.8181818181818182	0.3586626139817629
YGL191W	-1	-/-	-182.87841367721558	-31989.02611541748	22	0.01366742596810934	0.8181818181818182	0.3589389334070185
YML062C	-1	-/-	-182.887442111969	-33518.7807469368	22	0.013657056145675266	0.8181818181818182	0.3592152528322741
YMR015C	-1	-/-	-182.89213180541992	-33602.029748916626	22	0.013646702047005308	0.8181818181818182	0.3594915722575297
YJL090C	-1	-/-	-182.89577054977417	-31778.812764644623	22	0.013636363636363636	0.8181818181818182	0.3597678916827853
YDR533C	0	0/-	-182.89740645885468	-54483.55030918121	88	0.013636363636363636	0.8181818181818182	0.3597678916827853
YNR052C	-1	-/-	-182.90632152557373	-31921.035104751587	22	0.013626040878122634	0.8181818181818182	0.3600442111080409
YER057C	0	0/0	-182.91585171222687	-53141.18701219559	88	0.013626040878122634	0.8181818181818182	0.3600442111080409
YDL145C	-1	-/-	-182.9246382713318	-33848.45128393173	22	0.01361573373676248	0.8181818181818182	0.3603205305332965
YNL315C	0	0/-	-182.92510187625885	-52830.720083236694	88	0.01361573373676248	0.8181818181818182	0.3603205305332965
YGL116W	-1	-/-	-182.93719863891602	-33177.86572408676	22	0.013605442176870748	0.8181818181818182	0.36059684995855207
YDL015C	-1	-/-	-182.9440450668335	-31748.566700458527	22	0.013595166163141994	0.8181818181818182	0.3608731693838077
YOR156C	-1	-/-	-182.94461107254028	-32013.184627056122	22	0.013584905660377358	0.8181818181818182	0.3611494888090633
YDR036C	-1	-/-	-182.95589017868042	-31292.045649051666	22	0.013574660633484163	0.8181818181818182	0.36142580823431886
YGL124C	-1	-/-	-182.95704650878906	-33044.47876358032	22	0.013564431047475508	0.8181818181818182	0.3617021276595745
YML001W	-1	-/-	-182.96084260940552	-33354.5036611557	22	0.01355421686746988	0.8181818181818182	0.36197844708483007
YGL098W	-1	-/-	-182.96799039840698	-33544.07376194	22	0.013544018058690745	0.8181818181818182	0.36225476651008565
YKL114C	-1	-/-	-182.9701280593872	-33152.49562597275	22	0.013533834586466165	0.8181818181818182	0.3625310859353413
YPL017C	0	0/-	-182.9701384305954	-54213.29639196396	88	0.013533834586466165	0.8181818181818182	0.3625310859353413
YLL012W	-1	-/-	-182.9748363494873	-33862.829869270325	22	0.013523666416228399	0.8181818181818182	0.36280740536059686
YEL044W	0	0/-	-182.9949995279312	-52229.34620654583	88	0.013523666416228399	0.8181818181818182	0.36280740536059686
YOL130W	-1	-/-	-182.99711561203003	-32079.530054569244	22	0.013513513513513514	0.8181818181818182	0.36308372478585244
YLR020C	-1	-/-	-183.0037989616394	-31985.962604522705	22	0.01350337584396099	0.8181818181818182	0.36336004421110807
YCR027C	-1	-/-	-183.01241493225098	-32337.726095199585	22	0.013493253373313344	0.8181818181818182	0.36363636363636365
YMR293C	-1	-/-	-183.0197229385376	-32173.494110107422	22	0.01348314606741573	0.8181818181818182	0.3639126830616192
YDL239C	0	0/-	-183.03199934959412	-54127.7958728075	88	0.01348314606741573	0.8181818181818182	0.3639126830616192
YGR044C	-1	-/-	-183.03382110595703	-32490.351729393005	22	0.01347305389221557	0.8181818181818182	0.3641890024868748
YGR246C	-1	-/-	-183.03431177139282	-34368.86463069916	22	0.013462976813762155	0.8181818181818182	0.36446532191213044
YER047C	0	0/0	-183.03475868701935	-53723.52391552925	88	0.013462976813762155	0.8181818181818182	0.36446532191213044
YGL133W	-1	-/-	-183.03701496124268	-31072.749997615814	22	0.013452914798206279	0.8181818181818182	0.364741641337386
YKL217W	0	0/-	-183.0403198003769	-53383.577932477	88	0.013452914798206279	0.8181818181818182	0.364741641337386
YOL143C	-1	-/-	-183.0509810447693	-31520.23327255249	22	0.01344286781179985	0.8181818181818182	0.3650179607626416
YOR061W	-1	-/-	-183.0573534965515	-32583.872677326202	22	0.013432835820895522	0.8181818181818182	0.3652942801878972
YOR267C	-1	-/-	-183.05737113952637	-32188.89812231064	22	0.013422818791946308	0.8181818181818182	0.3655705996131528
YNL252C	0	0/-	-183.06057798862457	-52373.33098089695	88	0.013422818791946308	0.8181818181818182	0.3655705996131528
YLR204W	0	0/-	-183.079274892807	-51805.880665779114	88	0.013422818791946308	0.8181818181818182	0.3655705996131528
YMR163C	-1	-/-	-183.09167671203613	-33105.74948692322	22	0.013412816691505217	0.8181818181818182	0.3658469190384084
YHR005C	-1	-/-	-183.09503936767578	-33848.718896865845	22	0.01340282948622487	0.8181818181818182	0.366123238463664
YML081C-A	-1	-/-	-183.10839557647705	-31391.349784374237	22	0.013392857142857142	0.8181818181818182	0.3663995578889196
YFL048C	-1	-/-	-183.10985374450684	-33572.876104831696	22	0.013382899628252789	0.8181818181818182	0.36667587731417517
YIL030C	-1	-/-	-183.1349720954895	-32636.661602020264	22	0.01337295690936107	0.8181818181818182	0.3669521967394308
YLL029W	0	0/-	-183.14542639255524	-54496.98570227623	88	0.01337295690936107	0.8181818181818182	0.3669521967394308
YKL043W	-1	-/-	-183.1458067893982	-32938.81581449509	22	0.013363028953229399	0.8181818181818182	0.3672285161646864
YKL224C	0	0/-	-183.15000188350677	-53061.516466259956	88	0.013363028953229399	0.8181818181818182	0.3672285161646864
YDL247W	-1	-/-	-183.1631121635437	-33308.405025959015	22	0.013353115727002967	0.8181818181818182	0.36750483558994196
YFL020C	0	0/-	-183.16389882564545	-54500.63652539253	88	0.013353115727002967	0.8181818181818182	0.36750483558994196
YDR084C	0	0/0	-183.18156599998474	-52925.41399359703	88	0.013353115727002967	0.8181818181818182	0.36750483558994196
YGR184C	0	0/-	-183.1874873638153	-52718.7029954195	88	0.013353115727002967	0.8181818181818182	0.36750483558994196
YJR080C	0	0/-	-183.21089231967926	-53508.49932396412	88	0.013353115727002967	0.8181818181818182	0.36750483558994196
YGL130W	-1	-/-	-183.21643161773682	-33495.070034980774	22	0.013343217197924388	0.8181818181818182	0.3677811550151976
YLR237W	0	0/-	-183.23624992370605	-52925.62386369705	88	0.013343217197924388	0.8181818181818182	0.3677811550151976
YDR538W	0	0/-	-183.25720489025116	-53248.747089385986	88	0.013343217197924388	0.8181818181818182	0.3677811550151976
YPR129W	0	0/-	-183.26471960544586	-52496.661088228226	88	0.013343217197924388	0.8181818181818182	0.3677811550151976
YGR212W	-1	-/-	-183.26522541046143	-32279.41839981079	22	0.013333333333333334	0.8181818181818182	0.36805747444045317
YFR019W	-1	-/-	-183.26730823516846	-32652.002490520477	22	0.013323464100666173	0.8181818181818182	0.36833379386570875
YMR203W	-1	-/-	-183.27914762496948	-31582.031323432922	22	0.013313609467455622	0.8181818181818182	0.3686101132909644
YML067C	-1	-/-	-183.28308963775635	-31604.53412771225	22	0.013303769401330377	0.8181818181818182	0.36888643271621996
YOR332W	-1	-/-	-183.28742218017578	-32309.481295108795	22	0.013293943870014771	0.8181818181818182	0.36916275214147554
YLR423C	-1	-/-	-183.31353569030762	-32057.19340133667	22	0.013284132841328414	0.8181818181818182	0.3694390715667311
YKR072C	-1	-/-	-183.31487894058228	-31806.734431266785	22	0.01327433628318584	0.8181818181818182	0.36971539099198675
YDL099W	-1	-/-	-183.3194670677185	-31390.863064289093	22	0.013264554163596167	0.8181818181818182	0.3699917104172423
YLR032W	-1	-/-	-183.35091304779053	-33281.176936626434	22	0.013254786450662739	0.8181818181818182	0.3702680298424979
YHL029C	0	0/0	-183.3575657606125	-53292.89006912708	88	0.013254786450662739	0.8181818181818182	0.3702680298424979
YPL145C	-1	-/-	-183.36814260482788	-33102.581151008606	22	0.013245033112582781	0.8181818181818182	0.37054434926775354
YLR431C	-1	-/-	-183.37919425964355	-33668.56852674484	22	0.013235294117647059	0.8181818181818182	0.3708206686930091
YKL206C	-1	-/0	-183.38040161132812	-31918.17727279663	22	0.01322556943423953	0.8181818181818182	0.3710969881182647
YER150W	0	0/-	-183.39828944206238	-54583.137424349785	88	0.01322556943423953	0.8181818181818182	0.3710969881182647
YOL137W	0	0/-	-183.4152135848999	-54449.69534814358	88	0.01322556943423953	0.8181818181818182	0.3710969881182647
YLR348C	0	0/-	-183.41934466362	-55017.81226718426	88	0.01322556943423953	0.8181818181818182	0.3710969881182647
YMR158W	0	0/-	-183.42062425613403	-52802.00406050682	88	0.01322556943423953	0.8181818181818182	0.3710969881182647
YDR263C	-1	-/-	-183.4239730834961	-32340.92806148529	22	0.013215859030837005	0.8181818181818182	0.3713733075435203
YJR035W	-1	-/-	-183.42720937728882	-34459.85440015793	22	0.013206162876008804	0.8181818181818182	0.3716496269687759
YGL164C	0	0/0	-183.42879557609558	-53915.580849289894	88	0.013206162876008804	0.8181818181818182	0.3716496269687759
YLR110C	-1	-/-	-183.44871854782104	-30315.04002714157	22	0.013196480938416423	0.8181818181818182	0.3719259463940315
YBL045C	-1	-/-	-183.47893905639648	-32973.242636203766	22	0.013186813186813187	0.8181818181818182	0.3722022658192871
YLR195C	-1	-/-	-183.4862518310547	-32136.63139295578	22	0.013177159590043924	0.8181818181818182	0.3724785852445427
YAL056W	-1	-/-	-183.4918475151062	-32294.564782619476	22	0.013167520117044623	0.8181818181818182	0.37275490466979827
YLR100W	-1	-/-	-183.49550247192383	-32127.180412769318	22	0.013157894736842105	0.8181818181818182	0.3730312240950539
YOR288C	-1	-/-	-183.5093216896057	-32375.011311531067	22	0.013148283418553688	0.8181818181818182	0.3733075435203095
YLR300W	0	0/-	-183.5133594274521	-53412.900703430176	88	0.013148283418553688	0.8181818181818182	0.3733075435203095
YGL022W	-1	-/-	-183.51376342773438	-32506.9045085907	22	0.013138686131386862	0.8181818181818182	0.37358386294556506
YHR076W	0	0/-	-183.52259695529938	-52508.13877940178	88	0.013138686131386862	0.8181818181818182	0.37358386294556506
YPR106W	0	0/-	-183.53627049922943	-53324.65831232071	88	0.013138686131386862	0.8181818181818182	0.37358386294556506
YGL013C	-1	-/-	-183.54197072982788	-32561.89472913742	22	0.01312910284463895	0.8181818181818182	0.3738601823708207
YMR296C	-1	-/-	-183.54553651809692	-31304.87529182434	22	0.013119533527696793	0.8181818181818182	0.37413650179607627
YBR233W-A	-1	-/-	-183.55000972747803	-31549.199326992035	22	0.013109978150036417	0.8181818181818182	0.37441282122133185
YPR160W	0	0/0	-183.55763149261475	-52675.2750685215	88	0.013109978150036417	0.8181818181818182	0.37441282122133185
YBR058C-A	-1	-/-	-183.55805683135986	-31260.73885536194	22	0.013100436681222707	0.8181818181818182	0.3746891406465875
YDR389W	-1	-/-	-183.56687545776367	-33369.64252662659	22	0.01309090909090909	0.8181818181818182	0.37496546007184306
YLR239C	0	0/-	-183.57188844680786	-52723.85928118229	88	0.01309090909090909	0.8181818181818182	0.37496546007184306
YDR529C	-1	-/-	-183.5722279548645	-31185.29118204117	22	0.01308139534883721	0.8181818181818182	0.37524177949709864
YNL253W	-1	-/-	-183.57286024093628	-33379.45645952225	22	0.013071895424836602	0.8181818181818182	0.3755180989223542
YDL047W	-1	-/-	-183.57995748519897	-32285.288163661957	22	0.013062409288824383	0.8181818181818182	0.37579441834760985
YOL078W	-1	-/-	-183.59257793426514	-33590.02821445465	22	0.01305293691080493	0.8181818181818182	0.3760707377728654
YPR073C	-1	-/-	-183.61449337005615	-31670.633105754852	22	0.013043478260869565	0.8181818181818182	0.376347057198121
YLR330W	-1	-/-	-183.6380739212036	-31938.724321365356	22	0.013034033309196235	0.8181818181818182	0.37662337662337664
YHR034C	-1	-/-	-183.63869428634644	-33237.40910053253	22	0.013024602026049204	0.8181818181818182	0.3768996960486322
YOL023W	-1	-/-	-183.63911724090576	-31653.545936107635	22	0.013015184381778741	0.8181818181818182	0.3771760154738878
YJR078W	-1	-/-	-183.64319705963135	-32736.314341068268	22	0.01300578034682081	0.8181818181818182	0.3774523348991434
YMR211W	-1	-/-	-183.64473485946655	-34414.42790937424	22	0.012996389891696752	0.8181818181818182	0.377728654324399
YIL022W	-1	-/-	-183.69629859924316	-32074.0703997612	22	0.012987012987012988	0.8181818181818182	0.3780049737496546
YLR266C	-1	-/-	-183.70820808410645	-33345.99347305298	22	0.012977649603460706	0.8181818181818182	0.3782812931749102
YPL173W	0	0/-	-183.71959722042084	-52236.80142879486	88	0.012977649603460706	0.8181818181818182	0.3782812931749102
YIL063C	-1	-/-	-183.7269582748413	-31838.33461713791	22	0.012968299711815562	0.8181818181818182	0.3785576126001658
YGR204W	-1	-/-	-183.7288112640381	-34341.6038851738	22	0.012958963282937365	0.8181818181818182	0.37883393202542137
YOR349W	-1	-/-	-183.7457103729248	-32419.83850669861	22	0.012949640287769784	0.8181818181818182	0.379110251450677
YBR156C	-1	-/-	-183.7630729675293	-33724.54199409485	22	0.012940330697340043	0.8181818181818182	0.3793865708759326
YKR028W	-1	-/-	-183.77999639511108	-32732.178833961487	22	0.01293103448275862	0.8181818181818182	0.37966289030118816
YPR191W	-1	-/-	-183.7866349220276	-31457.204576969147	22	0.012921751615218953	0.8181818181818182	0.3799392097264438
YGR262C	-1	-/-	-183.78741788864136	-32946.84763669968	22	0.01291248206599713	0.8181818181818182	0.38021552915169937
YNL206C	-1	-/-	-183.80701780319214	-35695.415910720825	22	0.012903225806451613	0.8181818181818182	0.38049184857695495
YML088W	-1	-/-	-183.81263160705566	-33102.648633003235	22	0.012893982808022923	0.8181818181818182	0.3807681680022106
YPL048W	-1	-/-	-183.8269772529602	-31973.24418401718	22	0.012884753042233358	0.8181818181818182	0.38104448742746616
YDR453C	-1	-/-	-183.82809972763062	-32214.674172878265	22	0.012875536480686695	0.8181818181818182	0.38132080685272174
YDL229W	-1	-/-	-183.8514289855957	-31980.788907527924	22	0.012866333095067906	0.8181818181818182	0.3815971262779773
YBR161W	-1	-/-	-183.8531255722046	-31786.984574317932	22	0.012857142857142857	0.8181818181818182	0.38187344570323295
YDR275W	0	0/0	-183.86589682102203	-53444.197041511536	88	0.012857142857142857	0.8181818181818182	0.38187344570323295
YDR462W	0	0/-	-183.89810955524445	-51816.54338020086	88	0.012857142857142857	0.8181818181818182	0.38187344570323295
YDL048C	0	0/-	-183.8983964920044	-53265.33734881878	88	0.012857142857142857	0.8181818181818182	0.38187344570323295
YDL040C	-1	-/-	-183.90153646469116	-31919.30429840088	22	0.01284796573875803	0.8181818181818182	0.3821497651284885
YML132W	-1	-/-	-183.91088247299194	-31520.444622516632	22	0.012838801711840228	0.8181818181818182	0.3824260845537441
YBR010W	-1	-/-	-183.91299390792847	-31361.5768494606	22	0.012829650748396294	0.8181818181818182	0.38270240397899974
YBL049W	0	0/0	-183.94880664348602	-55737.286580085754	88	0.012829650748396294	0.8181818181818182	0.38270240397899974
YNL186W	-1	-/-	-183.98155069351196	-32282.84488916397	22	0.01282051282051282	0.8181818181818182	0.3829787234042553
YPL074W	0	0/0	-183.98526966571808	-54280.70007634163	88	0.01282051282051282	0.8181818181818182	0.3829787234042553
YJL207C	-1	-/-	-183.98723602294922	-31964.89619731903	22	0.012811387900355872	0.8181818181818182	0.3832550428295109
YDL171C	0	0/0	-183.99355614185333	-53926.161351561546	88	0.012811387900355872	0.8181818181818182	0.3832550428295109
YPL099C	0	0/-	-183.99672770500183	-53520.64212548733	88	0.012811387900355872	0.8181818181818182	0.3832550428295109
YGL092W	-1	-/-	-184.00885105133057	-31117.481820106506	22	0.012802275960170697	0.8181818181818182	0.38353136225476653
YJR113C	0	0/-	-184.01528787612915	-51754.56044435501	88	0.012802275960170697	0.8181818181818182	0.38353136225476653
YOR386W	-1	-/-	-184.01653051376343	-33147.6172618866	22	0.01279317697228145	0.8181818181818182	0.3838076816800221
YKL101W	-1	-/-	-184.02601051330566	-31727.805160045624	22	0.01278409090909091	0.8181818181818182	0.3840840011052777
YDR458C	0	0/0	-184.05265259742737	-53326.982271552086	88	0.01278409090909091	0.8181818181818182	0.3840840011052777
YGL179C	0	0/-	-184.058696269989	-53207.05899810791	88	0.01278409090909091	0.8181818181818182	0.3840840011052777
YBL061C	-1	-/-	-184.06758642196655	-32958.91177558899	22	0.0127750177430802	0.8181818181818182	0.3843603205305333
YDR284C	-1	-/-	-184.07384777069092	-32924.64800739288	22	0.01276595744680851	0.8181818181818182	0.3846366399557889
[truncated: 3,961 more rows]
