# Supplementary material for: Revisiting co-expression-based automated function prediction in yeast with neural networks and updated Gene Ontology annotations
Source: PLoS One. 2026 Apr 16;21(4):e0322689. doi: 10.1371/journal.pone.0322689 (PMC13086303; doi:10.1371/journal.pone.0322689)
Supplement: S1 File — A zip file of tables in csv format containing individual genes ranked by their predicted involvement in each predicted GO term. These predictions were made by Model 1 as described in Table A of S1 Text. (ZIP) [file pone.0322689.s002.zip › GO0009451_SingleGeneRanking.csv]

Gene	Label	Annos	Score	Background Score	Num pos pairs	Precision	Recall	False Positive Rate
YLR397C	-1	-/-	-99.09935654699802	-22884.873771157116	65	0.0	0.0	0.0002796420581655481
YCR072C	-1	-/-	-115.59515540674329	-21377.503244984895	65	0.0	0.0	0.0005592841163310962
YNR053C	-1	-/-	-133.46829695999622	-21772.93508543074	65	0.0	0.0	0.0008389261744966443
YHR066W	-1	-/-	-139.25642812252045	-25945.721276134253	65	0.0	0.0	0.0011185682326621924
YDR101C	-1	-/-	-141.740069296211	-20310.376187365502	65	0.0	0.0	0.0013982102908277406
YOL124C	1	+/+	-143.4765861555934	-22292.209687955678	64	0.16666666666666666	0.015384615384615385	0.0013982102908277406
YGR083C	-1	-/-	-143.60248269885778	-25076.834449760616	65	0.14285714285714285	0.015384615384615385	0.0016778523489932886
YNR046W	1	+/+	-145.6094841733575	-23318.12614827603	64	0.25	0.03076923076923077	0.0016778523489932886
YHR085W	-1	-/-	-145.74980553239584	-24496.92910540849	65	0.2222222222222222	0.03076923076923077	0.0019574944071588368
YDL208W	1	+/+	-145.97073939442635	-25813.77225932479	64	0.3	0.046153846153846156	0.0019574944071588368
YJR002W	-1	-/-	-147.13415282964706	-22294.418901264668	65	0.2727272727272727	0.046153846153846156	0.0022371364653243847
YGR145W	-1	-/-	-149.03184440359473	-22297.551272187382	65	0.25	0.046153846153846156	0.0025167785234899327
YIL019W	-1	-/-	-149.98920111358166	-23832.245104275644	65	0.23076923076923078	0.046153846153846156	0.002796420581655481
YMR093W	-1	-/-	-152.8948673605919	-22805.457381546497	65	0.21428571428571427	0.046153846153846156	0.003076062639821029
YML014W	1	+/+	-153.19905392825603	-22994.30379587412	64	0.26666666666666666	0.06153846153846154	0.003076062639821029
YKL009W	-1	-/-	-157.94271583855152	-21987.05222259462	65	0.25	0.06153846153846154	0.003355704697986577
YPR144C	-1	-/-	-158.8990511894226	-21883.052112367004	65	0.23529411764705882	0.06153846153846154	0.003635346756152125
YHR062C	-1	-/-	-160.41601362079382	-23891.509036444128	65	0.2222222222222222	0.06153846153846154	0.0039149888143176735
YLR316C	1	+/+	-160.58608646690845	-22949.01157414913	64	0.2631578947368421	0.07692307692307693	0.0039149888143176735
YOR310C	1	+/-	-161.36964309215546	-26027.607928469777	64	0.3	0.09230769230769231	0.0039149888143176735
YNL062C	1	+/+	-163.17346397042274	-24895.834335118532	64	0.3333333333333333	0.1076923076923077	0.0039149888143176735
YHR197W	-1	-/-	-163.60125121474266	-22942.63599345088	65	0.3181818181818182	0.1076923076923077	0.0041946308724832215
YDR083W	-1	-/+	-165.01506650447845	-22763.983691822737	65	0.30434782608695654	0.1076923076923077	0.0044742729306487695
YML080W	1	+/+	-166.2760485522449	-23211.18265278265	64	0.3333333333333333	0.12307692307692308	0.0044742729306487695
YNR054C	-1	-/-	-166.70314726233482	-23046.179043754935	65	0.32	0.12307692307692308	0.0047539149888143175
YCR047C	-1	-/+	-166.71000523865223	-24130.591007314622	65	0.3076923076923077	0.12307692307692308	0.0050335570469798654
YHR070W	1	+/+	-167.72875360772014	-22202.530187737197	64	0.3333333333333333	0.13846153846153847	0.0050335570469798654
YNL164C	-1	-/-	-167.94779340177774	-24895.62781713158	65	0.32142857142857145	0.13846153846153847	0.005313199105145414
YGR159C	-1	-/-	-168.5438520014286	-23361.54555379972	65	0.3103448275862069	0.13846153846153847	0.005592841163310962
YNL110C	-1	-/-	-168.6756178624928	-22175.964193675667	65	0.3	0.13846153846153847	0.00587248322147651
YLR435W	-1	-/-	-170.55001793801785	-21780.13432137668	65	0.2903225806451613	0.13846153846153847	0.006152125279642058
YLR276C	-1	-/-	-170.63123252987862	-22917.752787567675	65	0.28125	0.13846153846153847	0.006431767337807606
YKL014C	-1	-/-	-171.72515347599983	-21790.091200966388	65	0.2727272727272727	0.13846153846153847	0.006711409395973154
YPR010C	-1	-/-	-172.47212943434715	-24302.94640403986	65	0.2647058823529412	0.13846153846153847	0.006991051454138702
YDL060W	-1	-/-	-173.11566203832626	-22738.552436083555	65	0.2571428571428571	0.13846153846153847	0.00727069351230425
YOR206W	-1	-/-	-173.7152002453804	-22882.17354351282	65	0.25	0.13846153846153847	0.007550335570469799
YGL246C	-1	-/-	-174.3559595644474	-22914.753265652806	65	0.24324324324324326	0.13846153846153847	0.007829977628635347
YHR144C	0	0/-	-174.38314312510192	-40525.745488917455	260	0.24324324324324326	0.13846153846153847	0.007829977628635347
YBL004W	-1	-/-	-174.50431237369776	-22832.229900419712	65	0.23684210526315788	0.13846153846153847	0.008109619686800894
YNL182C	-1	-/-	-174.57006295770407	-25611.632705435157	65	0.23076923076923078	0.13846153846153847	0.008389261744966443
YDL112W	1	+/+	-174.6734960079193	-22900.89133015275	64	0.25	0.15384615384615385	0.008389261744966443
YLL034C	-1	-/-	-174.83032074570656	-23681.26637542993	65	0.24390243902439024	0.15384615384615385	0.008668903803131992
YKL205W	-1	-/-	-175.8116703554988	-25313.258516810834	65	0.23809523809523808	0.15384615384615385	0.008948545861297539
YHR169W	-1	-/-	-176.1452210098505	-22650.405869722366	65	0.23255813953488372	0.15384615384615385	0.009228187919463088
YBR247C	-1	-/-	-177.84752655029297	-22443.32866922766	65	0.22727272727272727	0.15384615384615385	0.009507829977628635
YDL014W	1	+/+	-178.39663480967283	-24315.45476485789	64	0.24444444444444444	0.16923076923076924	0.009507829977628635
YNR038W	-1	-/-	-179.56526812911034	-25233.55212468654	65	0.2391304347826087	0.16923076923076924	0.009787472035794184
YLR401C	1	+/+	-180.0087107717991	-23706.994353711605	64	0.2553191489361702	0.18461538461538463	0.009787472035794184
YDR184C	-1	-/-	-180.2329999357462	-23870.303362831473	65	0.25	0.18461538461538463	0.010067114093959731
YOL077C	-1	-/-	-180.38221127539873	-25667.878570735455	65	0.24489795918367346	0.18461538461538463	0.01034675615212528
YOR207C	-1	-/-	-180.76312062889338	-23397.28121239692	65	0.24	0.18461538461538463	0.010626398210290829
YOL093W	1	+/+	-181.3161227107048	-22376.235231518745	64	0.2549019607843137	0.2	0.010626398210290829
YPL093W	-1	-/-	-181.36583092063665	-23697.629585273564	65	0.25	0.2	0.010906040268456376
YHR170W	-1	-/-	-182.7462784051895	-24979.853403814137	65	0.24528301886792453	0.2	0.011185682326621925
YIR012W	-1	-/-	-182.8102912902832	-22981.965541929007	65	0.24074074074074073	0.2	0.011465324384787472
YJR041C	0	0/-	-182.9681216944009	-38445.98647266999	260	0.24074074074074073	0.2	0.011465324384787472
YGL099W	-1	-/-	-183.68276561424136	-25854.02720019594	65	0.23636363636363636	0.2	0.01174496644295302
YGR090W	-1	-/-	-184.14956858754158	-22608.856327846646	65	0.23214285714285715	0.2	0.012024608501118568
YDR300C	-1	-/0	-184.47493291646242	-25277.60538469255	65	0.22807017543859648	0.2	0.012304250559284116
YOL115W	-1	-/+	-185.03633159399033	-23061.20676715672	65	0.22413793103448276	0.2	0.012583892617449664
YGR200C	1	+/+	-186.64276298880577	-25673.09593334794	64	0.23728813559322035	0.2153846153846154	0.012583892617449664
YLL008W	-1	-/-	-187.04847252368927	-23911.503778018057	65	0.23333333333333334	0.2153846153846154	0.012863534675615212
YGL078C	-1	-/-	-187.13498637080193	-23499.623902142048	65	0.22950819672131148	0.2153846153846154	0.013143176733780761
YDL051W	-1	-/-	-187.208719458431	-23751.365155827254	65	0.22580645161290322	0.2153846153846154	0.013422818791946308
YHR148W	1	+/-	-187.27537232637405	-24973.31483796239	64	0.23809523809523808	0.23076923076923078	0.013422818791946308
YLR196W	-1	-/-	-188.18416711688042	-23493.998836398125	65	0.234375	0.23076923076923078	0.013702460850111857
YJL069C	-1	-/-	-188.22156158089638	-24275.49179676175	65	0.23076923076923078	0.23076923076923078	0.013982102908277404
YHR052W	-1	-/+	-188.39876567199826	-23663.601602874696	65	0.22727272727272727	0.23076923076923078	0.014261744966442953
YDR120C	1	+/+	-189.07900077104568	-22565.284929733723	64	0.23880597014925373	0.24615384615384617	0.014261744966442953
YPL211W	-1	-/-	-189.6164261251688	-25967.281863823533	65	0.23529411764705882	0.24615384615384617	0.0145413870246085
YDR465C	-1	-/-	-189.8046362325549	-23411.791816480458	65	0.2318840579710145	0.24615384615384617	0.01482102908277405
YPL043W	-1	-/-	-190.6040060222149	-25683.20576390624	65	0.22857142857142856	0.24615384615384617	0.015100671140939598
YGL171W	-1	-/-	-191.95783228427172	-25890.605603694916	65	0.22535211267605634	0.24615384615384617	0.015380313199105145
YAL025C	-1	-/-	-191.9788675904274	-24974.104119963944	65	0.2222222222222222	0.24615384615384617	0.015659955257270694
YGL029W	-1	-/-	-192.05260127782822	-24578.696968615055	65	0.2191780821917808	0.24615384615384617	0.015939597315436243
YOL080C	-1	-/-	-192.7919960319996	-22722.644638761878	65	0.21621621621621623	0.24615384615384617	0.01621923937360179
YKL144C	-1	-/-	-193.6708833873272	-23776.589113920927	65	0.21333333333333335	0.24615384615384617	0.016498881431767337
YPR048W	0	0/-	-193.78375502489507	-42454.99166911375	260	0.21333333333333335	0.24615384615384617	0.016498881431767337
YOR272W	-1	-/-	-193.80755131691694	-25767.014531061053	65	0.21052631578947367	0.24615384615384617	0.016778523489932886
YOR361C	-1	-/-	-193.94466856122017	-26185.83407396078	65	0.2077922077922078	0.24615384615384617	0.017058165548098435
YDL036C	1	+/+	-193.94757670164108	-25102.949237555265	64	0.21794871794871795	0.26153846153846155	0.017058165548098435
YLR409C	-1	-/-	-195.06744268536568	-25704.52130290121	65	0.21518987341772153	0.26153846153846155	0.017337807606263984
YAL036C	0	0/-	-195.8108940757811	-39581.15234404104	260	0.21518987341772153	0.26153846153846155	0.017337807606263984
YBL024W	1	+/+	-195.94384545087814	-24794.561084985733	64	0.225	0.27692307692307694	0.017337807606263984
YBR055C	-1	-/-	-196.03038227558136	-24660.04466373846	65	0.2222222222222222	0.27692307692307694	0.01761744966442953
YER006W	-1	-/-	-196.09204947948456	-23401.92235520482	65	0.21951219512195122	0.27692307692307694	0.017897091722595078
YNL132W	0	0/+	-196.97414358519018	-39653.41497520916	260	0.21951219512195122	0.27692307692307694	0.017897091722595078
YFL001W	0	0/+	-197.02917989436537	-40503.45225254446	260	0.21951219512195122	0.27692307692307694	0.017897091722595078
YER082C	-1	-/-	-197.07107363641262	-22917.397036269307	65	0.21686746987951808	0.27692307692307694	0.018176733780760627
YOR340C	-1	-/-	-198.25167167186737	-22877.50785781443	65	0.21428571428571427	0.27692307692307694	0.018456375838926176
YGR128C	-1	-/-	-198.59396256506443	-26005.733968637884	65	0.21176470588235294	0.27692307692307694	0.01873601789709172
YOR294W	-1	-/-	-199.13057193160057	-23962.63884845376	65	0.20930232558139536	0.27692307692307694	0.01901565995525727
YLR017W	0	0/-	-199.20487255230546	-40625.86017882079	260	0.20930232558139536	0.27692307692307694	0.01901565995525727
YIL110W	-1	-/-	-199.47747686505318	-23037.991353183985	65	0.20689655172413793	0.27692307692307694	0.01929530201342282
YDR091C	-1	-/-	-200.58792531490326	-25137.778678536415	65	0.20454545454545456	0.27692307692307694	0.019574944071588368
YMR239C	-1	-/-	-200.60724022984505	-23640.194434031844	65	0.20224719101123595	0.27692307692307694	0.019854586129753916
YPL012W	-1	-/-	-200.83898830413818	-23491.517888516188	65	0.2	0.27692307692307694	0.020134228187919462
YMR290C	-1	-/-	-200.9461267143488	-26258.832995519042	65	0.1978021978021978	0.27692307692307694	0.02041387024608501
YOR048C	-1	-/-	-201.12712842971087	-26663.78501626849	65	0.1956521739130435	0.27692307692307694	0.02069351230425056
YKR060W	-1	-/-	-201.50743809342384	-22550.15348625183	65	0.1935483870967742	0.27692307692307694	0.02097315436241611
YPL263C	0	0/0	-201.66245707124472	-41447.21355109755	260	0.1935483870967742	0.27692307692307694	0.02097315436241611
YGR078C	-1	-/-	-202.01196472346783	-24020.021641120315	65	0.19148936170212766	0.27692307692307694	0.021252796420581657
YPR137W	1	+/-	-202.1323972940445	-23424.56705069542	64	0.2	0.2923076923076923	0.021252796420581657
YHR128W	0	0/-	-202.42271174956113	-41582.467008517124	260	0.2	0.2923076923076923	0.021252796420581657
YEL026W	-1	-/-	-202.60600996017456	-25625.45194476843	65	0.19791666666666666	0.2923076923076923	0.021532438478747203
YBL039C	-1	-/-	-202.89609447866678	-26176.492505080998	65	0.1958762886597938	0.2923076923076923	0.02181208053691275
YOL125W	1	+/+	-203.22289150953293	-23726.37010266632	64	0.20408163265306123	0.3076923076923077	0.02181208053691275
YPL237W	-1	-/-	-203.33951714634895	-24753.557709813118	65	0.20202020202020202	0.3076923076923077	0.0220917225950783
YLR222C	-1	-/-	-203.650585770607	-22278.517823040485	65	0.2	0.3076923076923077	0.02237136465324385
YML093W	-1	-/-	-204.16576552391052	-26456.460218399763	65	0.19801980198019803	0.3076923076923077	0.022651006711409395
YHR069C	-1	-/-	-204.2816578745842	-24347.926410347223	65	0.19607843137254902	0.3076923076923077	0.022930648769574943
YOL021C	-1	-/-	-204.3703934252262	-21903.90418946743	65	0.1941747572815534	0.3076923076923077	0.023210290827740492
YBR079C	-1	-/-	-204.6997086405754	-25336.175887286663	65	0.19230769230769232	0.3076923076923077	0.02348993288590604
YER049W	-1	-/-	-205.2805041372776	-22935.20462140441	65	0.19047619047619047	0.3076923076923077	0.02376957494407159
YJL050W	-1	-/-	-205.735089302063	-23777.811173051596	65	0.18867924528301888	0.3076923076923077	0.024049217002237135
YNR003C	-1	-/-	-205.82601165771484	-23919.502366691828	65	0.18691588785046728	0.3076923076923077	0.024328859060402684
YKL099C	-1	-/-	-206.05602572858334	-21864.204394981265	65	0.18518518518518517	0.3076923076923077	0.024608501118568233
YEL018W	-1	-/-	-206.41533410549164	-25665.761590756476	65	0.1834862385321101	0.3076923076923077	0.024888143176733782
YOR046C	-1	-/-	-206.4672298282385	-24373.924827992916	65	0.18181818181818182	0.3076923076923077	0.025167785234899327
YNL004W	-1	-/-	-206.86430948972702	-25863.089419487864	65	0.18018018018018017	0.3076923076923077	0.025447427293064876
YKR024C	-1	-/-	-206.89247965812683	-24446.119927234948	65	0.17857142857142858	0.3076923076923077	0.025727069351230425
YNL256W	-1	-/-	-206.9848011136055	-25861.6468642354	65	0.17699115044247787	0.3076923076923077	0.026006711409395974
YDL166C	-1	-/-	-207.07662226259708	-24322.572625651956	65	0.17543859649122806	0.3076923076923077	0.026286353467561523
YOR269W	-1	-/-	-208.33591359853745	-25870.11859794706	65	0.17391304347826086	0.3076923076923077	0.026565995525727068
YPL183C	0	0/+	-208.43100949004292	-40445.01356260851	260	0.17391304347826086	0.3076923076923077	0.026565995525727068
YDR449C	-1	-/-	-208.52420309185982	-23068.227941781282	65	0.1724137931034483	0.3076923076923077	0.026845637583892617
YDR021W	-1	-/-	-208.6001797094941	-25102.103687942028	65	0.17094017094017094	0.3076923076923077	0.027125279642058166
YJL208C	-1	-/-	-209.0416735112667	-22703.799249492586	65	0.1694915254237288	0.3076923076923077	0.027404921700223715
YIL103W	-1	-/-	-209.2174222767353	-23258.609940618277	65	0.16806722689075632	0.3076923076923077	0.027684563758389263
YPR143W	-1	-/-	-209.44555777311325	-23449.105382442474	65	0.16666666666666666	0.3076923076923077	0.02796420581655481
YGL064C	0	0/-	-209.4697542814538	-43906.25318555534	260	0.16666666666666666	0.3076923076923077	0.02796420581655481
YGR173W	0	0/-	-210.16082859039307	-40812.999485330656	260	0.16666666666666666	0.3076923076923077	0.02796420581655481
YGR095C	-1	-/-	-210.31888934969902	-23911.374529451132	65	0.1652892561983471	0.3076923076923077	0.028243847874720358
YOR091W	0	0/-	-211.56331696547568	-41600.21895966865	260	0.1652892561983471	0.3076923076923077	0.028243847874720358
YJL148W	-1	-/-	-211.65213277190924	-25498.8569624573	65	0.16393442622950818	0.3076923076923077	0.028523489932885907
YIL104C	0	0/0	-212.09674457460642	-40431.59640146978	260	0.16393442622950818	0.3076923076923077	0.028523489932885907
YER171W	-1	-/-	-212.34902873635292	-25435.53528831154	65	0.16260162601626016	0.3076923076923077	0.028803131991051455
YDL201W	1	+/+	-212.47157491743565	-24468.845278397202	64	0.1693548387096774	0.3230769230769231	0.028803131991051455
YKL082C	-1	-/-	-212.5021973848343	-24210.256076693535	65	0.168	0.3230769230769231	0.029082774049217
YHL013C	0	0/-	-212.83453940600157	-41019.46782700531	260	0.168	0.3230769230769231	0.029082774049217
YLR186W	-1	-/+	-213.94292268157005	-23693.411315113306	65	0.16666666666666666	0.3230769230769231	0.02936241610738255
YDR087C	-1	-/-	-214.07039052248	-24125.15215522051	65	0.16535433070866143	0.3230769230769231	0.0296420581655481
YGR158C	-1	-/-	-214.23651856184006	-24569.30930072069	65	0.1640625	0.3230769230769231	0.029921700223713647
YNR015W	1	+/+	-214.89308607578278	-23985.18978303671	64	0.17054263565891473	0.3384615384615385	0.029921700223713647
YKL078W	0	0/-	-215.4710265547037	-39678.97690935433	260	0.17054263565891473	0.3384615384615385	0.029921700223713647
YLR129W	-1	-/-	-215.8342783153057	-23130.70499661565	65	0.16923076923076924	0.3384615384615385	0.030201342281879196
YDL153C	-1	-/-	-215.83939707279205	-24206.971431076527	65	0.16793893129770993	0.3384615384615385	0.03048098434004474
YMR014W	-1	-/-	-216.1861011981964	-25539.530426084995	65	0.16666666666666666	0.3384615384615385	0.03076062639821029
YOL010W	-1	-/-	-216.42057466506958	-22189.98832947761	65	0.16541353383458646	0.3384615384615385	0.03104026845637584
YPL126W	-1	-/-	-216.5509532727301	-23323.693094734102	65	0.16417910447761194	0.3384615384615385	0.03131991051454139
YMR308C	-1	-/-	-217.4054500758648	-24089.652624875307	65	0.16296296296296298	0.3384615384615385	0.03159955257270693
YNL151C	-1	-/-	-217.851099409163	-25679.296554416418	65	0.16176470588235295	0.3384615384615385	0.031879194630872486
YHR036W	-1	-/-	-217.98312965780497	-24375.1656107679	65	0.16058394160583941	0.3384615384615385	0.03215883668903803
YJL198W	-1	-/-	-218.2043652907014	-24990.817079789937	65	0.15942028985507245	0.3384615384615385	0.03243847874720358
YDR060W	-1	-/-	-218.6389311850071	-23268.76734879613	65	0.15827338129496402	0.3384615384615385	0.03271812080536913
YGR103W	-1	-/-	-218.63992507755756	-23469.808019772172	65	0.15714285714285714	0.3384615384615385	0.032997762863534674
YKL191W	-1	-/-	-218.94988453388214	-24846.294861495495	65	0.15602836879432624	0.3384615384615385	0.03327740492170023
YEL029C	-1	-/-	-219.01910427585244	-23677.90653627366	65	0.15492957746478872	0.3384615384615385	0.03355704697986577
YBL068W	0	0/-	-219.1930685825646	-41811.53693389613	260	0.15492957746478872	0.3384615384615385	0.03355704697986577
YJL033W	-1	-/-	-219.2425565496087	-25337.797548688948	65	0.15384615384615385	0.3384615384615385	0.03383668903803132
YFL023W	-1	-/-	-219.53734129667282	-23541.212421953678	65	0.1527777777777778	0.3384615384615385	0.03411633109619687
YNL112W	-1	-/-	-219.66701263189316	-26016.22008730471	65	0.15172413793103448	0.3384615384615385	0.034395973154362415
YHR088W	-1	-/-	-219.79399478435516	-23806.510901868343	65	0.1506849315068493	0.3384615384615385	0.03467561521252797
YNL061W	-1	-/+	-220.0573449730873	-25451.277297854424	65	0.14965986394557823	0.3384615384615385	0.03495525727069351
YNR012W	0	0/-	-220.1416632719338	-40917.50192870572	260	0.14965986394557823	0.3384615384615385	0.03495525727069351
YIR026C	-1	-/-	-220.3105565495789	-23849.375627029687	65	0.14864864864864866	0.3384615384615385	0.03523489932885906
YJR070C	-1	-/-	-220.31145748123527	-23767.12828045711	65	0.1476510067114094	0.3384615384615385	0.03551454138702461
YGL120C	-1	-/-	-220.33641582727432	-24206.344298660755	65	0.14666666666666667	0.3384615384615385	0.035794183445190156
YDR398W	-1	-/-	-220.56769704073668	-24687.395255617797	65	0.1456953642384106	0.3384615384615385	0.03607382550335571
YNR024W	0	0/-	-220.78995079547167	-40485.84042761475	260	0.1456953642384106	0.3384615384615385	0.03607382550335571
YDR412W	-1	-/-	-220.80058481544256	-23443.687817037106	65	0.14473684210526316	0.3384615384615385	0.036353467561521254
YBR172C	-1	-/-	-220.99102964997292	-24974.612091988325	65	0.1437908496732026	0.3384615384615385	0.0366331096196868
YBR142W	-1	-/-	-221.0836741924286	-26852.429794579744	65	0.14285714285714285	0.3384615384615385	0.03691275167785235
YJL010C	-1	-/-	-221.6655274629593	-24304.834080696106	65	0.14193548387096774	0.3384615384615385	0.0371923937360179
YLR172C	-1	-/-	-222.26563457399607	-28770.920821540058	65	0.14102564102564102	0.3384615384615385	0.03747203579418344
YDR172W	-1	-/-	-222.4617862701416	-26133.2359001711	65	0.14012738853503184	0.3384615384615385	0.037751677852348994
YGR264C	-1	-/-	-222.93556720018387	-24231.45398259163	65	0.13924050632911392	0.3384615384615385	0.03803131991051454
YNL096C	0	0/-	-223.3975949836895	-43654.24243535474	260	0.13924050632911392	0.3384615384615385	0.03803131991051454
YLL011W	1	+/-	-223.56533053517342	-23569.115423887968	64	0.14465408805031446	0.35384615384615387	0.03803131991051454
YPL226W	0	0/-	-224.36579385586083	-40719.87097932957	260	0.14465408805031446	0.35384615384615387	0.03803131991051454
YGR123C	-1	-/-	-224.46612218022346	-23516.78386515379	65	0.14375	0.35384615384615387	0.03831096196868009
YJL109C	-1	-/-	-224.4920116662979	-22374.03813266754	65	0.14285714285714285	0.35384615384615387	0.03859060402684564
YMR229C	-1	-/-	-225.04152235388756	-25858.189380913973	65	0.1419753086419753	0.35384615384615387	0.03887024608501118
YPL101W	1	+/+	-225.043665766716	-24318.7931702137	64	0.147239263803681	0.36923076923076925	0.03887024608501118
YDR496C	0	0/-	-225.23915412276983	-39380.729036020115	260	0.147239263803681	0.36923076923076925	0.03887024608501118
YPR110C	-1	-/-	-225.65879828110337	-24073.063196543604	65	0.14634146341463414	0.36923076923076925	0.039149888143176735
YPL210C	-1	-/-	-225.90115186572075	-25755.437208030373	65	0.14545454545454545	0.36923076923076925	0.03942953020134228
YEL055C	0	0/-	-226.14821726083755	-41837.58939341456	260	0.14545454545454545	0.36923076923076925	0.03942953020134228
YOR056C	-1	-/-	-226.3905825316906	-22582.21482464671	65	0.14457831325301204	0.36923076923076925	0.03970917225950783
YDL213C	-1	-/-	-226.59860607981682	-26113.591301500797	65	0.1437125748502994	0.36923076923076925	0.03998881431767338
YHR089C	-1	-/+	-226.99274769425392	-23456.356083661318	65	0.14285714285714285	0.36923076923076925	0.040268456375838924
YNL248C	-1	-/-	-227.08519462123513	-23233.99306610599	65	0.14201183431952663	0.36923076923076925	0.040548098434004476
YKL154W	-1	-/-	-227.87286219000816	-24917.77762001753	65	0.1411764705882353	0.36923076923076925	0.04082774049217002
YJR063W	-1	-/-	-228.02386363595724	-24703.668165147305	65	0.14035087719298245	0.36923076923076925	0.041107382550335574
YKL172W	-1	-/-	-228.46127776801586	-26209.098326787353	65	0.13953488372093023	0.36923076923076925	0.04138702460850112
YGR162W	-1	-/-	-228.4699737727642	-26583.897389799356	65	0.13872832369942195	0.36923076923076925	0.041666666666666664
YPL266W	1	+/+	-228.53919300436974	-23794.778966460377	64	0.14367816091954022	0.38461538461538464	0.041666666666666664
YPL212C	1	+/+	-228.58093798160553	-22625.198229789734	64	0.14857142857142858	0.4	0.041666666666666664
YLR009W	-1	-/-	-228.69258512184024	-23721.680072110146	65	0.14772727272727273	0.4	0.04194630872483222
YNL207W	-1	-/-	-228.75435383990407	-21925.11222045496	65	0.14689265536723164	0.4	0.04222595078299776
YDR280W	-1	-/-	-229.08841454982758	-24466.425050377846	65	0.14606741573033707	0.4	0.042505592841163314
YGL043W	-1	-/-	-229.12261044979095	-24813.581965658814	65	0.1452513966480447	0.4	0.04278523489932886
YDR045C	-1	-/-	-229.65263724327087	-25245.218385457993	65	0.14444444444444443	0.4	0.043064876957494405
YGR271C-A	0	0/-	-229.98088106513023	-41009.039655677974	260	0.14444444444444443	0.4	0.043064876957494405
YOR095C	-1	-/-	-230.27607494406402	-25805.965657053515	65	0.143646408839779	0.4	0.04334451901565996
YHR013C	-1	-/-	-230.29932142794132	-27785.578730091453	65	0.14285714285714285	0.4	0.0436241610738255
YDR339C	-1	-/-	-230.37870115041733	-24281.476911723614	65	0.14207650273224043	0.4	0.04390380313199105
YMR123W	0	0/0	-230.50662916339934	-40948.16569900885	260	0.14207650273224043	0.4	0.04390380313199105
YDR361C	-1	-/-	-230.60272812843323	-23420.560003250837	65	0.14130434782608695	0.4	0.0441834451901566
YKR092C	0	0/0	-230.78341599553823	-39353.21209461894	260	0.14130434782608695	0.4	0.0441834451901566
YKL143W	-1	-/-	-231.5805081129074	-25011.469534754753	65	0.14054054054054055	0.4	0.044463087248322146
YGR195W	-1	-/-	-231.89548939466476	-22418.26843072474	65	0.13978494623655913	0.4	0.0447427293064877
YPL207W	0	0/+	-232.0902429074049	-42923.88094637543	260	0.13978494623655913	0.4	0.0447427293064877
YGL111W	-1	-/-	-232.22965773940086	-25363.964051388204	65	0.13903743315508021	0.4	0.045022371364653244
YLR197W	1	+/+	-232.38861525058746	-26035.523871213198	64	0.14361702127659576	0.4153846153846154	0.045022371364653244
YDR299W	-1	-/-	-232.60401916503906	-24186.19785517454	65	0.14285714285714285	0.4153846153846154	0.04530201342281879
YNL255C	0	0/-	-233.08838444948196	-43410.062410824	260	0.14285714285714285	0.4153846153846154	0.04530201342281879
YOR001W	-1	-/-	-233.2196574807167	-23381.15681552887	65	0.14210526315789473	0.4153846153846154	0.04558165548098434
YER126C	-1	-/-	-233.50968950986862	-24353.84379351139	65	0.14136125654450263	0.4153846153846154	0.04586129753914989
YAR002W	-1	-/-	-234.2963349223137	-26404.253575354815	65	0.140625	0.4153846153846154	0.04614093959731544
YLL035W	-1	-/-	-234.89587146043777	-23302.132812857628	65	0.13989637305699482	0.4153846153846154	0.046420581655480984
YMR131C	0	0/-	-235.54890674352646	-41373.56407708023	260	0.13989637305699482	0.4153846153846154	0.046420581655480984
YBR084W	1	+/-	-236.03359547257423	-27678.816340059042	64	0.14432989690721648	0.4307692307692308	0.046420581655480984
YCL054W	1	+/+	-236.05027002096176	-24474.79807138443	64	0.14871794871794872	0.4461538461538462	0.046420581655480984
YOL144W	-1	-/-	-236.2402302622795	-26720.750417232513	65	0.14795918367346939	0.4461538461538462	0.04670022371364653
YOR004W	-1	-/-	-236.30807548761368	-26384.461581259966	65	0.14720812182741116	0.4461538461538462	0.04697986577181208
YOR341W	-1	-/-	-236.33023104071617	-23703.51237694919	65	0.14646464646464646	0.4461538461538462	0.04725950782997763
YMR059W	-1	-/-	-236.86271560192108	-27493.357568748295	65	0.1457286432160804	0.4461538461538462	0.04753914988814318
YOL052C	0	0/-	-236.95060660364106	-41383.5565158925	260	0.1457286432160804	0.4461538461538462	0.04753914988814318
YHR040W	0	0/-	-237.09453224390745	-41454.714504987	260	0.1457286432160804	0.4461538461538462	0.04753914988814318
YGL050W	0	0/+	-237.35976512357593	-42982.18041050993	260	0.1457286432160804	0.4461538461538462	0.04753914988814318
YPL030W	0	0/+	-237.44649226404727	-41391.13014929509	260	0.1457286432160804	0.4461538461538462	0.04753914988814318
YNL002C	-1	-/-	-237.44718664884567	-23721.34380477667	65	0.145	0.4461538461538462	0.047818791946308725
YPR112C	-1	-/-	-237.8092499114573	-23644.558975402266	65	0.14427860696517414	0.4461538461538462	0.04809843400447427
YLR384C	1	+/+	-238.11451548337936	-23053.023398458958	64	0.1485148514851485	0.46153846153846156	0.04809843400447427
YMR211W	-1	-/-	-238.3165338933468	-24346.07274863124	65	0.1477832512315271	0.46153846153846156	0.04837807606263982
YPL217C	-1	-/-	-238.41738576814532	-24240.595741327852	65	0.14705882352941177	0.46153846153846156	0.04865771812080537
YDR198C	-1	-/-	-238.5771484412253	-25587.18889283389	65	0.14634146341463414	0.46153846153846156	0.04893736017897092
YDR312W	-1	-/-	-239.3724249601364	-24455.32645994425	65	0.14563106796116504	0.46153846153846156	0.049217002237136466
YDR156W	-1	-/-	-239.605606675148	-25138.376949831843	65	0.14492753623188406	0.46153846153846156	0.04949664429530201
YLR003C	-1	-/0	-239.66256365180016	-24084.917534261942	65	0.14423076923076922	0.46153846153846156	0.049776286353467564
YOR116C	-1	-/-	-239.7002432346344	-23756.32972072065	65	0.14354066985645933	0.46153846153846156	0.05005592841163311
YPL273W	0	0/-	-239.834192417562	-43287.16420037672	260	0.14354066985645933	0.46153846153846156	0.05005592841163311
YKL181W	0	0/-	-239.90685465931892	-41682.280956059694	260	0.14354066985645933	0.46153846153846156	0.05005592841163311
YNL232W	-1	-/-	-240.32464230060577	-24893.29665493965	65	0.14285714285714285	0.46153846153846156	0.050335570469798654
YJR097W	-1	-/-	-240.69938683509827	-23681.69087833166	65	0.14218009478672985	0.46153846153846156	0.05061521252796421
YIL020C	0	0/0	-241.36683044582605	-42996.667116981	260	0.14218009478672985	0.46153846153846156	0.05061521252796421
YOR243C	1	+/+	-241.46086239814758	-23030.873963057995	64	0.14622641509433962	0.47692307692307695	0.05061521252796421
YKL166C	-1	-/-	-241.70784813165665	-25093.44593563676	65	0.14553990610328638	0.47692307692307695	0.05089485458612975
YHR120W	-1	-/-	-241.7609692066908	-27044.817030869424	65	0.14485981308411214	0.47692307692307695	0.051174496644295304
YBR154C	-1	-/-	-241.8224903345108	-25963.79745578766	65	0.14418604651162792	0.47692307692307695	0.05145413870246085
YML043C	-1	-/-	-241.8365358710289	-24519.832652270794	65	0.14351851851851852	0.47692307692307695	0.051733780760626395
YHR065C	-1	-/-	-241.9046420454979	-22891.914510399103	65	0.14285714285714285	0.47692307692307695	0.05201342281879195
YJL122W	-1	-/-	-241.96590140461922	-23458.23643568158	65	0.14220183486238533	0.47692307692307695	0.05229306487695749
YGL169W	-1	-/+	-242.2183257341385	-22220.90577095747	65	0.1415525114155251	0.47692307692307695	0.052572706935123045
YOR205C	0	0/-	-242.9215379320085	-42606.35002310388	260	0.1415525114155251	0.47692307692307695	0.052572706935123045
YBR034C	-1	-/-	-243.15550684928894	-24825.719598054886	65	0.1409090909090909	0.47692307692307695	0.05285234899328859
YDR395W	-1	-/-	-243.28493881225586	-24756.805871248245	65	0.14027149321266968	0.47692307692307695	0.053131991051454136
YKR079C	-1	-/-	-243.33299160003662	-23704.270437836647	65	0.13963963963963963	0.47692307692307695	0.05341163310961969
YDL148C	-1	-/-	-243.36657601594925	-23674.46112793684	65	0.13901345291479822	0.47692307692307695	0.053691275167785234
YLR175W	1	+/+	-243.4472826719284	-26257.53883177042	64	0.14285714285714285	0.49230769230769234	0.053691275167785234
YNL292W	1	+/+	-243.6286003291607	-24459.68481478095	64	0.14666666666666667	0.5076923076923077	0.053691275167785234
YPL086C	1	+/+	-243.98161378502846	-25105.265811353922	64	0.1504424778761062	0.5230769230769231	0.053691275167785234
YJL011C	-1	-/-	-244.61426597833633	-25440.48688942194	65	0.14977973568281938	0.5230769230769231	0.053970917225950786
YOL041C	0	0/-	-244.64558960683644	-39065.21811626293	260	0.14977973568281938	0.5230769230769231	0.053970917225950786
YKR025W	-1	-/-	-244.8726303577423	-24020.971101641655	65	0.14912280701754385	0.5230769230769231	0.05425055928411633
YCR035C	-1	-/-	-245.20405268669128	-27339.38163936138	65	0.14847161572052403	0.5230769230769231	0.05453020134228188
YOR145C	-1	-/-	-245.461359500885	-25114.001543164253	65	0.14782608695652175	0.5230769230769231	0.05480984340044743
YNL163C	-1	-/-	-246.27037328481674	-22734.712145775557	65	0.1471861471861472	0.5230769230769231	0.055089485458612975
YLR449W	-1	-/-	-246.4138111397624	-26894.29092799127	65	0.14655172413793102	0.5230769230769231	0.05536912751677853
YBR261C	0	0/-	-246.5141857266426	-42449.52637159079	260	0.14655172413793102	0.5230769230769231	0.05536912751677853
YER127W	1	+/-	-246.67716789245605	-25930.327657580376	64	0.15021459227467812	0.5384615384615384	0.05536912751677853
YLR146C	0	0/-	-246.734837513417	-41956.57338921353	260	0.15021459227467812	0.5384615384615384	0.05536912751677853
YDR324C	-1	-/-	-246.86671608686447	-23583.13393234089	65	0.14957264957264957	0.5384615384615384	0.05564876957494407
YCR057C	-1	-/-	-246.87459087371826	-23211.204522669315	65	0.14893617021276595	0.5384615384615384	0.05592841163310962
YPL178W	-1	-/-	-247.34617620706558	-27596.19084788859	65	0.1483050847457627	0.5384615384615384	0.05620805369127517
YDL111C	-1	-/-	-247.3492071032524	-25564.567070782185	65	0.14767932489451477	0.5384615384615384	0.056487695749440715
YOL097C	-1	-/-	-247.5038649737835	-24173.682832688093	65	0.14705882352941177	0.5384615384615384	0.05676733780760626
YDR190C	-1	-/-	-248.48295295238495	-25918.958968520164	65	0.14644351464435146	0.5384615384615384	0.05704697986577181
YLR215C	-1	-/-	-249.19297429919243	-28483.170658260584	65	0.14583333333333334	0.5384615384615384	0.05732662192393736
YBR104W	0	0/-	-249.74703323282301	-39712.21542336978	260	0.14583333333333334	0.5384615384615384	0.05732662192393736
YGR187C	0	0/-	-249.95071263052523	-41847.73818639852	260	0.14583333333333334	0.5384615384615384	0.05732662192393736
YFR028C	-1	-/-	-250.1815691292286	-25854.761359244585	65	0.14522821576763487	0.5384615384615384	0.05760626398210291
YMR146C	-1	-/-	-250.50986206531525	-26754.89770179987	65	0.1446280991735537	0.5384615384615384	0.057885906040268456
YGL236C	1	+/+	-250.5715535879135	-26515.164727658033	64	0.14814814814814814	0.5538461538461539	0.057885906040268456
YML023C	-1	-/-	-250.84717684984207	-24722.23311382532	65	0.14754098360655737	0.5538461538461539	0.058165548098434
YKR026C	-1	-/-	-251.48967769742012	-26579.1084703207	65	0.1469387755102041	0.5538461538461539	0.058445190156599554
YGR245C	-1	-/-	-251.52070552110672	-25173.219591081142	65	0.14634146341463414	0.5538461538461539	0.0587248322147651
YNL308C	0	0/-	-252.16933109611273	-41647.56740233302	260	0.14634146341463414	0.5538461538461539	0.0587248322147651
YNL124W	0	0/+	-252.3179612159729	-40752.02098429669	260	0.14634146341463414	0.5538461538461539	0.0587248322147651
YGL063W	1	+/+	-252.9741792678833	-25472.14560317993	64	0.14979757085020243	0.5692307692307692	0.0587248322147651
YDR245W	-1	-/-	-253.31125915050507	-25335.83155155182	65	0.14919354838709678	0.5692307692307692	0.05900447427293065
YLR068W	-1	-/-	-253.34215354919434	-25199.33036133647	65	0.14859437751004015	0.5692307692307692	0.0592841163310962
YBL018C	-1	-/-	-253.41131588816643	-26774.045036703348	65	0.148	0.5692307692307692	0.05956375838926174
YMR138W	-1	-/-	-253.66748750209808	-24853.50151360035	65	0.14741035856573706	0.5692307692307692	0.059843400447427295
YNL119W	-1	-/+	-253.93939027190208	-23455.424601256847	65	0.14682539682539683	0.5692307692307692	0.06012304250559284
YOR271C	0	0/-	-253.95278402790427	-44373.047661896795	260	0.14682539682539683	0.5692307692307692	0.06012304250559284
YER025W	-1	-/-	-254.20400501787663	-25374.41585034132	65	0.14624505928853754	0.5692307692307692	0.06040268456375839
YMR235C	-1	-/-	-254.64452803134918	-24714.698324084282	65	0.14566929133858267	0.5692307692307692	0.06068232662192394
YKR081C	-1	-/-	-254.88340759277344	-25232.850447654724	65	0.1450980392156863	0.5692307692307692	0.06096196868008948
YMR309C	-1	-/-	-254.92711028456688	-27100.946198493242	65	0.14453125	0.5692307692307692	0.061241610738255035
YBL054W	0	0/-	-254.9998633787036	-39426.157160528004	260	0.14453125	0.5692307692307692	0.061241610738255035
YLR060W	-1	-/-	-255.02884447574615	-23824.148723512888	65	0.14396887159533073	0.5692307692307692	0.06152125279642058
YDR081C	-1	-/-	-255.34528703987598	-29396.872830934823	65	0.1434108527131783	0.5692307692307692	0.06180089485458613
YOL061W	-1	-/-	-255.60811276733875	-25012.232988372445	65	0.14285714285714285	0.5692307692307692	0.06208053691275168
YKL033W	0	0/-	-255.60970343276858	-45395.57187002711	260	0.14285714285714285	0.5692307692307692	0.06208053691275168
YKR056W	1	+/+	-255.63799899816513	-22302.189920067787	64	0.14615384615384616	0.5846153846153846	0.06208053691275168
YDR211W	-1	-/-	-255.73800319433212	-25834.14033204317	65	0.14559386973180077	0.5846153846153846	0.062360178970917224
YGL016W	-1	-/0	-256.2495492696762	-25498.914141267538	65	0.1450381679389313	0.5846153846153846	0.06263982102908278
YDR165W	1	+/+	-256.25552329421043	-23659.112970083952	64	0.1482889733840304	0.6	0.06263982102908278
YNL282W	-1	-/-	-256.3494167327881	-22808.510364174843	65	0.14772727272727273	0.6	0.06291946308724833
YBR143C	-1	-/-	-256.5729590654373	-25223.38900721073	65	0.1471698113207547	0.6	0.06319910514541387
YPL243W	-1	-/-	-256.6028200984001	-27476.255283653736	65	0.14661654135338345	0.6	0.06347874720357942
YDL082W	0	0/-	-256.6650610920042	-45387.18976945989	260	0.14661654135338345	0.6	0.06347874720357942
YER131W	0	0/-	-256.8055985206738	-45482.891142346896	260	0.14661654135338345	0.6	0.06347874720357942
YJR112W	-1	-/-	-256.9073469042778	-24998.882345080376	65	0.14606741573033707	0.6	0.06375838926174497
YJR042W	-1	-/-	-256.95272266864777	-24314.048879384995	65	0.1455223880597015	0.6	0.06403803131991051
YDR429C	-1	-/-	-257.492059469223	-24197.23549568653	65	0.1449814126394052	0.6	0.06431767337807606
YNL227C	-1	-/-	-257.8304785490036	-27144.910471320152	65	0.14444444444444443	0.6	0.06459731543624161
YML046W	-1	-/-	-257.91032761335373	-27574.528911441565	65	0.14391143911439114	0.6	0.06487695749440715
YBR061C	1	+/+	-258.0038339793682	-24687.589483708143	64	0.14705882352941177	0.6153846153846154	0.06487695749440715
YDR075W	-1	-/-	-258.3224421739578	-26631.75381332636	65	0.14652014652014653	0.6153846153846154	0.0651565995525727
YOR108W	0	0/0	-258.3582327887416	-42749.492184996605	260	0.14652014652014653	0.6153846153846154	0.0651565995525727
YLR051C	-1	-/-	-258.8141368627548	-24646.560272932053	65	0.145985401459854	0.6153846153846154	0.06543624161073826
YHR196W	-1	-/-	-258.940009534359	-24041.38660365343	65	0.14545454545454545	0.6153846153846154	0.06571588366890381
YOL139C	-1	-/-	-258.9646546840668	-26537.973376095295	65	0.14492753623188406	0.6153846153846154	0.06599552572706935
YER110C	-1	-/-	-259.10442674160004	-25683.508266568184	65	0.1444043321299639	0.6153846153846154	0.0662751677852349
YJL125C	1	+/+	-259.2942422032356	-26180.414513766766	64	0.1474820143884892	0.6307692307692307	0.0662751677852349
YCL036W	0	0/0	-260.0643948838115	-41522.44463035464	260	0.1474820143884892	0.6307692307692307	0.0662751677852349
YFR037C	-1	-/-	-260.3345650434494	-25742.089634627104	65	0.14695340501792115	0.6307692307692307	0.06655480984340045
YGL092W	-1	-/-	-260.34480822086334	-25237.574113607407	65	0.14642857142857144	0.6307692307692307	0.06683445190156599
YDR037W	-1	-/-	-260.4420791864395	-25151.242447912693	65	0.14590747330960854	0.6307692307692307	0.06711409395973154
YEL036C	-1	-/-	-260.6466113328934	-24926.45241099596	65	0.1453900709219858	0.6307692307692307	0.0673937360178971
YNL075W	1	+/-	-260.71824902296066	-24751.839939534664	64	0.14840989399293286	0.6461538461538462	0.0673937360178971
YLR406C	0	0/-	-260.78864826262	-44727.656496450305	260	0.14840989399293286	0.6461538461538462	0.0673937360178971
YGR280C	-1	-/-	-260.8083128929138	-25061.54492497444	65	0.14788732394366197	0.6461538461538462	0.06767337807606263
YER149C	-1	-/-	-260.84005373716354	-26153.93331706524	65	0.14736842105263157	0.6461538461538462	0.06795302013422819
YNL141W	0	0/-	-261.07119550928473	-42547.62600033544	260	0.14736842105263157	0.6461538461538462	0.06795302013422819
YDR527W	-1	-/-	-261.4329345226288	-25750.624371767044	65	0.14685314685314685	0.6461538461538462	0.06823266219239374
YPR169W	0	0/-	-261.89364743232727	-43210.80517779291	260	0.14685314685314685	0.6461538461538462	0.06823266219239374
YOR078W	-1	-/-	-262.07687842845917	-25482.305518865585	65	0.14634146341463414	0.6461538461538462	0.06851230425055928
YDR144C	0	0/-	-262.1670733895153	-41540.973772010766	260	0.14634146341463414	0.6461538461538462	0.06851230425055928
YHR081W	-1	-/-	-262.3743236064911	-26022.8962546587	65	0.14583333333333334	0.6461538461538462	0.06879194630872483
YMR128W	-1	-/-	-263.5068124085665	-23089.477589562535	65	0.1453287197231834	0.6461538461538462	0.06907158836689038
YMR194W	0	0/-	-263.98348393663764	-44977.55356224254	260	0.1453287197231834	0.6461538461538462	0.06907158836689038
YMR217W	0	0/-	-264.2016679365188	-43326.74643046595	260	0.1453287197231834	0.6461538461538462	0.06907158836689038
YMR301C	-1	-/-	-264.4667983651161	-24327.91141241789	65	0.14482758620689656	0.6461538461538462	0.06935123042505593
YML113W	-1	-/-	-264.6727976799011	-25174.40281701088	65	0.14432989690721648	0.6461538461538462	0.06963087248322147
YLR223C	-1	-/-	-264.9647618532181	-24290.47442996502	65	0.14383561643835616	0.6461538461538462	0.06991051454138703
YLR405W	1	+/+	-264.9682187438011	-25814.315636187792	64	0.14675767918088736	0.6615384615384615	0.06991051454138703
YNR027W	-1	-/-	-265.42919087409973	-24955.387183904648	65	0.14625850340136054	0.6615384615384615	0.07019015659955258
YOR236W	-1	-/0	-265.4326648712158	-23806.701753139496	65	0.14576271186440679	0.6615384615384615	0.07046979865771812
YOR101W	0	0/-	-265.474076744169	-43385.966817460954	260	0.14576271186440679	0.6615384615384615	0.07046979865771812
YMR049C	-1	-/-	-266.05713814496994	-24928.880032390356	65	0.14527027027027026	0.6615384615384615	0.07074944071588367
YPR190C	-1	-/-	-266.27008306980133	-23030.2413482666	65	0.1447811447811448	0.6615384615384615	0.07102908277404922
YLR002C	-1	-/-	-266.36938716843724	-23184.82892711833	65	0.14429530201342283	0.6615384615384615	0.07130872483221476
YDL031W	-1	-/-	-266.80952429771423	-23109.889067947865	65	0.14381270903010032	0.6615384615384615	0.07158836689038031
YBR030W	-1	-/-	-267.29587054252625	-26548.67128109932	65	0.14333333333333334	0.6615384615384615	0.07186800894854586
YFR001W	-1	-/-	-267.6268984079361	-23873.033938348293	65	0.14285714285714285	0.6615384615384615	0.07214765100671142
YKL021C	-1	-/-	-268.3398223221302	-24921.817432761192	65	0.1423841059602649	0.6615384615384615	0.07242729306487695
YKR036C	-1	-/-	-268.5882588624954	-25819.620880961418	65	0.1419141914191419	0.6615384615384615	0.07270693512304251
YBR202W	-1	-/-	-268.71337890625	-25598.531170904636	65	0.14144736842105263	0.6615384615384615	0.07298657718120806
YPR041W	-1	-/-	-268.74662566185	-24993.76628792286	65	0.14098360655737704	0.6615384615384615	0.0732662192393736
YLR291C	-1	-/-	-268.91968417167664	-25443.797316133976	65	0.14052287581699346	0.6615384615384615	0.07354586129753915
YKR099W	-1	-/-	-269.53030091524124	-25674.707194417715	65	0.14006514657980457	0.6615384615384615	0.0738255033557047
YCL059C	-1	-/-	-269.5757802128792	-24676.931101977825	65	0.1396103896103896	0.6615384615384615	0.07410514541387024
YKR082W	-1	-/-	-269.93914318084717	-26044.682353019714	65	0.13915857605177995	0.6615384615384615	0.0743847874720358
YDR414C	-1	-/-	-270.122398853302	-24387.68518781662	65	0.13870967741935483	0.6615384615384615	0.07466442953020135
YIL021W	-1	-/-	-270.677050948143	-26936.581025362015	65	0.1382636655948553	0.6615384615384615	0.07494407158836688
YJR072C	0	0/-	-270.7092385981232	-45054.64750594832	260	0.1382636655948553	0.6615384615384615	0.07494407158836688
YGL211W	-1	-/+	-271.0058324933052	-24862.777116715908	65	0.13782051282051283	0.6615384615384615	0.07522371364653244
YJL087C	-1	-/-	-271.08128476142883	-25608.828584611416	65	0.13738019169329074	0.6615384615384615	0.07550335570469799
YIL016W	-1	-/-	-271.37777626514435	-26914.98613023758	65	0.13694267515923567	0.6615384615384615	0.07578299776286354
YJL191W	-1	-/-	-272.12344655394554	-24382.182558745146	65	0.1365079365079365	0.6615384615384615	0.07606263982102908
YPL157W	-1	-/+	-272.12702536582947	-24754.103707030416	65	0.1360759493670886	0.6615384615384615	0.07634228187919463
YOR252W	0	0/0	-272.19510221481323	-40863.25123025477	260	0.1360759493670886	0.6615384615384615	0.07634228187919463
YNL216W	-1	-/-	-272.2133946418762	-24816.806611716747	65	0.13564668769716087	0.6615384615384615	0.07662192393736018
YDL083C	-1	-/-	-272.30769208073616	-27018.31983819604	65	0.13522012578616352	0.6615384615384615	0.07690156599552572
YNR011C	-1	-/-	-272.5345205068588	-29222.66574576497	65	0.13479623824451412	0.6615384615384615	0.07718120805369127
YER007C-A	0	0/-	-272.7067361846566	-45290.61120581254	260	0.13479623824451412	0.6615384615384615	0.07718120805369127
YML031W	-1	-/-	-272.76207876205444	-26452.920228600502	65	0.134375	0.6615384615384615	0.07746085011185683
YNL175C	0	0/-	-272.88103982340544	-41958.34673909191	260	0.134375	0.6615384615384615	0.07746085011185683
YJR132W	-1	-/0	-273.0395703315735	-24545.647873282433	65	0.13395638629283488	0.6615384615384615	0.07774049217002237
YOR166C	0	0/-	-273.4205529689789	-43896.15021728119	260	0.13395638629283488	0.6615384615384615	0.07774049217002237
YJL133W	-1	-/-	-275.2126212120056	-25895.57560658455	65	0.13354037267080746	0.6615384615384615	0.07802013422818792
YPL252C	0	0/0	-275.22501262649894	-42823.37746891379	260	0.13354037267080746	0.6615384615384615	0.07802013422818792
YDL167C	0	0/0	-275.56277011334896	-39400.71263065934	260	0.13354037267080746	0.6615384615384615	0.07802013422818792
YNL299W	-1	-/-	-275.6684499382973	-26821.453119158745	65	0.13312693498452013	0.6615384615384615	0.07829977628635347
YMR212C	-1	-/0	-276.49855184555054	-27713.915065944195	65	0.13271604938271606	0.6615384615384615	0.07857941834451902
YBL035C	-1	-/-	-276.55556440353394	-24476.254637241364	65	0.13230769230769232	0.6615384615384615	0.07885906040268456
YBR060C	-1	-/-	-276.6680910587311	-24369.181483626366	65	0.13190184049079753	0.6615384615384615	0.07913870246085011
YLR319C	-1	-/-	-276.6770958304405	-28955.552048623562	65	0.13149847094801223	0.6615384615384615	0.07941834451901567
YDR121W	-1	-/-	-276.94813191890717	-24971.604891896248	65	0.13109756097560976	0.6615384615384615	0.0796979865771812
YDR152W	0	0/-	-277.522518472746	-43981.67089074198	260	0.13109756097560976	0.6615384615384615	0.0796979865771812
YCR037C	-1	-/-	-277.91629445552826	-27136.83650073409	65	0.13069908814589665	0.6615384615384615	0.07997762863534676
YOR233W	-1	-/-	-278.24923384189606	-26444.139967381954	65	0.1303030303030303	0.6615384615384615	0.08025727069351231
YHL007C	-1	-/-	-278.6055033802986	-27386.914435625076	65	0.1299093655589124	0.6615384615384615	0.08053691275167785
YDR489W	-1	-/-	-278.6685082912445	-25396.801295638084	65	0.12951807228915663	0.6615384615384615	0.0808165548098434
YOR308C	-1	-/-	-279.4743090867996	-25211.77707529068	65	0.12912912912912913	0.6615384615384615	0.08109619686800895
YOR229W	-1	-/-	-279.5541782975197	-27565.979018304497	65	0.12874251497005987	0.6615384615384615	0.08137583892617449
YMR269W	0	0/-	-280.00170773267746	-41609.273081079125	260	0.12874251497005987	0.6615384615384615	0.08137583892617449
YBR002C	-1	-/-	-280.19596004486084	-27015.225640296936	65	0.12835820895522387	0.6615384615384615	0.08165548098434004
YOR051C	0	0/-	-280.3046195656061	-43349.57023078203	260	0.12835820895522387	0.6615384615384615	0.08165548098434004
YBR155W	-1	-/-	-280.32188737392426	-25554.511474132538	65	0.12797619047619047	0.6615384615384615	0.0819351230425056
YOR335C	-1	-/+	-280.35179165005684	-26881.18169414997	65	0.12759643916913946	0.6615384615384615	0.08221476510067115
YLR451W	-1	-/-	-280.4236595630646	-27865.364440754056	65	0.12721893491124261	0.6615384615384615	0.08249440715883669
YPL244C	-1	-/-	-280.51084339618683	-25885.03940808773	65	0.12684365781710916	0.6615384615384615	0.08277404921700224
YKL110C	1	+/+	-280.56650483608246	-24742.36413872242	64	0.12941176470588237	0.676923076923077	0.08277404921700224
YGR119C	-1	-/-	-280.6775608062744	-27632.57333958149	65	0.12903225806451613	0.676923076923077	0.08305369127516779
YLR074C	-1	-/-	-280.734623670578	-26998.199645996094	65	0.1286549707602339	0.676923076923077	0.08333333333333333
YAL019W	0	0/-	-281.5023442208767	-40602.710578747094	260	0.1286549707602339	0.676923076923077	0.08333333333333333
YDL130W	-1	-/-	-281.5592634677887	-28630.50483366847	65	0.1282798833819242	0.676923076923077	0.08361297539149888
YAL059W	-1	-/-	-282.0765782594681	-25027.17559194565	65	0.12790697674418605	0.676923076923077	0.08389261744966443
YBR257W	-1	-/-	-282.4108737707138	-26958.93177831173	65	0.12753623188405797	0.676923076923077	0.08417225950782997
YHR143W-A	-1	-/-	-283.79661601781845	-25094.667926490307	65	0.12716763005780346	0.676923076923077	0.08445190156599552
YIL128W	-1	-/-	-283.8860936164856	-24516.006048083305	65	0.12680115273775217	0.676923076923077	0.08473154362416108
YIL022W	-1	-/-	-283.9623601436615	-29371.169291198254	65	0.12643678160919541	0.676923076923077	0.08501118568232663
YPL146C	-1	-/-	-283.9657446742058	-22562.117566406727	65	0.12607449856733524	0.676923076923077	0.08529082774049217
YAL035W	-1	-/-	-284.09647381305695	-28018.6407122612	65	0.12571428571428572	0.676923076923077	0.08557046979865772
YKL018W	-1	-/-	-284.1475330591202	-29491.751670718193	65	0.12535612535612536	0.676923076923077	0.08585011185682327
YGR085C	-1	-/-	-284.2142135500908	-28434.846039235592	65	0.125	0.676923076923077	0.08612975391498881
YPR060C	0	0/0	-284.383320748806	-44258.63988490403	260	0.125	0.676923076923077	0.08612975391498881
YNL298W	-1	-/-	-284.5447373390198	-26693.40987545252	65	0.12464589235127478	0.676923076923077	0.08640939597315436
YJR031C	-1	-/-	-284.54840993881226	-25742.977457404137	65	0.12429378531073447	0.676923076923077	0.08668903803131991
YMR243C	-1	-/-	-284.56764817237854	-27170.688821792603	65	0.12394366197183099	0.676923076923077	0.08696868008948545
YPL249C-A	0	0/-	-285.2059391438961	-44921.15648418665	260	0.12394366197183099	0.676923076923077	0.08696868008948545
YHR077C	-1	-/-	-285.2645276784897	-25017.86207318306	65	0.12359550561797752	0.676923076923077	0.087248322147651
YLR285W	-1	-/-	-285.4248106479645	-26372.004379987717	65	0.12324929971988796	0.676923076923077	0.08752796420581656
YIL079C	-1	-/-	-285.51816761493683	-24847.365363121033	65	0.12290502793296089	0.676923076923077	0.0878076062639821
YKL120W	-1	-/-	-285.91873025894165	-25950.467723608017	65	0.12256267409470752	0.676923076923077	0.08808724832214765
YER168C	1	+/-	-286.05487525463104	-27149.68454450369	64	0.125	0.6923076923076923	0.08808724832214765
YMR312W	1	+/+	-286.0906408429146	-27666.517917126417	64	0.12742382271468145	0.7076923076923077	0.08808724832214765
YER172C	-1	-/-	-287.3208917379379	-27564.419725053012	65	0.1270718232044199	0.7076923076923077	0.0883668903803132
YDR123C	-1	-/-	-287.48103189468384	-28539.172656059265	65	0.12672176308539945	0.7076923076923077	0.08864653243847875
YDL209C	-1	-/-	-287.69476795196533	-25118.158501267433	65	0.12637362637362637	0.7076923076923077	0.08892617449664429
YJR014W	0	0/-	-288.12256559729576	-45120.099627926946	260	0.12637362637362637	0.7076923076923077	0.08892617449664429
YOR143C	-1	-/-	-288.2111716270447	-26521.397824048996	65	0.12602739726027398	0.7076923076923077	0.08920581655480984
YOR234C	0	0/-	-288.259640134871	-46112.4100676775	260	0.12602739726027398	0.7076923076923077	0.08920581655480984
YGL243W	1	+/+	-288.841983795166	-28361.191460967064	64	0.1284153005464481	0.7230769230769231	0.08920581655480984
YEL053C	-1	-/-	-289.0414831638336	-25573.608301639557	65	0.12806539509536785	0.7230769230769231	0.0894854586129754
YMR277W	-1	-/-	-289.5379967689514	-27176.08476638794	65	0.12771739130434784	0.7230769230769231	0.08976510067114093
YDR321W	0	0/0	-289.6430307663977	-43646.720802698284	260	0.12771739130434784	0.7230769230769231	0.08976510067114093
YLR022C	-1	-/-	-289.7675824165344	-27128.584686636925	65	0.12737127371273713	0.7230769230769231	0.09004474272930649
YER107C	-1	-/-	-290.3879452943802	-28308.20635396242	65	0.12702702702702703	0.7230769230769231	0.09032438478747204
YJR069C	-1	-/-	-290.7386347055435	-25902.053273677826	65	0.12668463611859837	0.7230769230769231	0.09060402684563758
YNL113W	-1	-/-	-290.81424697488546	-25208.892910562456	65	0.12634408602150538	0.7230769230769231	0.09088366890380313
YOR370C	0	0/-	-290.886715054512	-43430.31083216518	260	0.12634408602150538	0.7230769230769231	0.09088366890380313
YKR063C	-1	-/-	-291.1604994535446	-27767.76672565937	65	0.1260053619302949	0.7230769230769231	0.09116331096196868
YPR163C	-1	-/-	-291.8012099266052	-25401.049890875816	65	0.12566844919786097	0.7230769230769231	0.09144295302013423
YOL142W	-1	-/-	-291.8876922130585	-25950.720351576805	65	0.12533333333333332	0.7230769230769231	0.09172259507829977
YBR267W	-1	-/-	-292.05729925632477	-26375.152679145336	65	0.125	0.7230769230769231	0.09200223713646533
YIL078W	0	0/-	-292.1309420969337	-45951.49478956126	260	0.125	0.7230769230769231	0.09200223713646533
YGL234W	0	0/-	-292.900067538023	-46295.856836274266	260	0.125	0.7230769230769231	0.09200223713646533
YLR277C	-1	-/-	-293.0372242927551	-27131.765869259834	65	0.1246684350132626	0.7230769230769231	0.09228187919463088
YGR148C	0	0/-	-293.22981986030936	-47276.88720612507	260	0.1246684350132626	0.7230769230769231	0.09228187919463088
YGR094W	-1	-/-	-293.5716542005539	-26361.06686770916	65	0.12433862433862433	0.7230769230769231	0.09256152125279642
YPR187W	-1	-/-	-293.711666226387	-24836.692572832108	65	0.12401055408970976	0.7230769230769231	0.09284116331096197
YBL104C	0	0/-	-293.9725327938795	-46455.47132769227	260	0.12401055408970976	0.7230769230769231	0.09284116331096197
YJR094W-A	0	0/-	-294.29891100525856	-44669.18340253085	260	0.12401055408970976	0.7230769230769231	0.09284116331096197
YPR118W	0	0/0	-294.38531643897295	-44699.78219579905	260	0.12401055408970976	0.7230769230769231	0.09284116331096197
YNL123W	-1	-/-	-294.73033452033997	-28776.898449897766	65	0.12368421052631579	0.7230769230769231	0.09312080536912752
YOR323C	0	0/0	-294.98653484880924	-45866.50449553132	260	0.12368421052631579	0.7230769230769231	0.09312080536912752
YHR025W	0	0/0	-295.42543056607246	-46042.87382892519	260	0.12368421052631579	0.7230769230769231	0.09312080536912752
YIL085C	-1	-/-	-295.6012554168701	-26445.344457626343	65	0.12335958005249344	0.7230769230769231	0.09340044742729306
YLR221C	-1	-/-	-295.7271795272827	-23946.971738934517	65	0.12303664921465969	0.7230769230769231	0.09368008948545861
YMR142C	-1	-/-	-295.78162837028503	-27433.4879976511	65	0.1227154046997389	0.7230769230769231	0.09395973154362416
YHR149C	0	0/-	-295.8839917331934	-43328.8662250936	260	0.1227154046997389	0.7230769230769231	0.09395973154362416
YHL011C	-1	-/-	-296.4103708267212	-24586.67267560959	65	0.12239583333333333	0.7230769230769231	0.0942393736017897
YLR264W	-1	-/-	-296.54891550540924	-27607.137729525566	65	0.12207792207792208	0.7230769230769231	0.09451901565995526
YBL027W	0	0/-	-296.652102727443	-47390.159596238285	260	0.12207792207792208	0.7230769230769231	0.09451901565995526
YOR210W	-1	-/-	-296.67447447776794	-25888.97957110405	65	0.12176165803108809	0.7230769230769231	0.09479865771812081
YIL090W	0	0/-	-296.7114377617836	-43450.15524737537	260	0.12176165803108809	0.7230769230769231	0.09479865771812081
YKL122C	-1	-/-	-296.7497515678406	-27702.365163087845	65	0.12144702842377261	0.7230769230769231	0.09507829977628636
YPL129W	-1	-/-	-296.7666733264923	-25614.433254241943	65	0.1211340206185567	0.7230769230769231	0.0953579418344519
YER056C-A	0	0/-	-296.77508357167244	-45797.03455854952	260	0.1211340206185567	0.7230769230769231	0.0953579418344519
YHL001W	0	0/-	-296.8092102557421	-45302.1015278101	260	0.1211340206185567	0.7230769230769231	0.0953579418344519
YER118C	-1	-/-	-296.9614264816046	-25670.249393209815	65	0.12082262210796915	0.7230769230769231	0.09563758389261745
YIL118W	-1	-/-	-297.4897298812866	-25861.09137248993	65	0.12051282051282051	0.7230769230769231	0.095917225950783
YMR230W	0	0/-	-297.6334152966738	-46148.753778889775	260	0.12051282051282051	0.7230769230769231	0.095917225950783
YMR127C	-1	-/-	-297.7282061576843	-24847.861337184906	65	0.12020460358056266	0.7230769230769231	0.09619686800894854
YML060W	-1	-/-	-297.95433646440506	-23893.07032483816	65	0.11989795918367346	0.7230769230769231	0.0964765100671141
YPL038W	0	0/-	-298.1727625131607	-42725.78167115338	260	0.11989795918367346	0.7230769230769231	0.0964765100671141
YOL135C	-1	-/-	-298.55211141705513	-28871.54454356432	65	0.11959287531806616	0.7230769230769231	0.09675615212527965
YEL032W	-1	-/-	-298.58921813964844	-24726.552892684937	65	0.11928934010152284	0.7230769230769231	0.09703579418344518
YGR003W	-1	-/-	-298.6607277393341	-28073.757770180702	65	0.1189873417721519	0.7230769230769231	0.09731543624161074
YJL124C	-1	-/-	-298.9165234565735	-27916.523641705513	65	0.11868686868686869	0.7230769230769231	0.09759507829977629
YNL072W	-1	-/-	-298.9532893896103	-26759.083580851555	65	0.11838790931989925	0.7230769230769231	0.09787472035794184
YOR295W	-1	-/-	-299.1724177598953	-26906.171754539013	65	0.11809045226130653	0.7230769230769231	0.09815436241610738
YKR057W	-1	-/-	-299.2609910964966	-27334.118349790573	65	0.11779448621553884	0.7230769230769231	0.09843400447427293
YIL038C	-1	-/-	-299.5697021484375	-25516.22979950905	65	0.1175	0.7230769230769231	0.09871364653243848
YPL081W	0	0/-	-300.04485806822777	-46840.53390074521	260	0.1175	0.7230769230769231	0.09871364653243848
YPR088C	-1	-/-	-300.2209596633911	-27695.15202975273	65	0.1172069825436409	0.7230769230769231	0.09899328859060402
YJR007W	-1	-/-	-300.35277926921844	-26037.829636454582	65	0.11691542288557213	0.7230769230769231	0.09927293064876958
YMR129W	-1	-/-	-300.3606491088867	-25594.327286958694	65	0.11662531017369727	0.7230769230769231	0.09955257270693513
YNR020C	0	0/-	-300.58921909332275	-46702.91602875292	260	0.11662531017369727	0.7230769230769231	0.09955257270693513
YDR416W	-1	-/-	-301.0609327554703	-27952.90959304571	65	0.11633663366336634	0.7230769230769231	0.09983221476510067
YPR018W	-1	-/-	-301.10045981407166	-27190.70128417015	65	0.11604938271604938	0.7230769230769231	0.10011185682326622
YBR121C	-1	-/-	-301.40162429213524	-28850.343431442976	65	0.11576354679802955	0.7230769230769231	0.10039149888143177
YGR208W	0	0/0	-301.9877036269754	-45220.836923411116	260	0.11576354679802955	0.7230769230769231	0.10039149888143177
YNR017W	-1	-/-	-302.11774230003357	-27492.41779023409	65	0.11547911547911548	0.7230769230769231	0.10067114093959731
YLR015W	-1	-/-	-302.1576656103134	-29560.292960762978	65	0.11519607843137254	0.7230769230769231	0.10095078299776286
YOR224C	-1	-/-	-302.32861042022705	-23939.13863682747	65	0.11491442542787286	0.7230769230769231	0.10123042505592841
YBR069C	-1	-/-	-302.3559294939041	-27351.313497900963	65	0.11463414634146342	0.7230769230769231	0.10151006711409397
YLR244C	0	0/-	-302.44176197052	-43965.63115295768	260	0.11463414634146342	0.7230769230769231	0.10151006711409397
YLR336C	0	0/-	-302.7599763274193	-41556.221675902605	260	0.11463414634146342	0.7230769230769231	0.10151006711409397
YOR276W	0	0/-	-302.869131937623	-44379.56335039437	260	0.11463414634146342	0.7230769230769231	0.10151006711409397
YKL068W	-1	-/-	-302.94606602191925	-27504.405863165855	65	0.11435523114355231	0.7230769230769231	0.1017897091722595
YLR083C	0	0/-	-303.5374888628721	-42024.79370189458	260	0.11435523114355231	0.7230769230769231	0.1017897091722595
YHR133C	-1	-/-	-303.9085385799408	-27093.12529504299	65	0.11407766990291263	0.7230769230769231	0.10206935123042506
YBL014C	-1	-/-	-303.9708911180496	-25855.40267086029	65	0.11380145278450363	0.7230769230769231	0.10234899328859061
YGR229C	-1	-/-	-304.0232286155224	-28475.101923912764	65	0.11352657004830918	0.7230769230769231	0.10262863534675615
YOR241W	-1	-/0	-304.4631567001343	-27368.617495536804	65	0.11325301204819277	0.7230769230769231	0.1029082774049217
YLR321C	-1	-/-	-304.5600907802582	-25825.293587565422	65	0.11298076923076923	0.7230769230769231	0.10318791946308725
YMR153W	-1	-/-	-304.59974551200867	-26245.38307929039	65	0.11270983213429256	0.7230769230769231	0.10346756152125279
YDR110W	-1	-/-	-305.49029564857483	-26735.009496212006	65	0.11244019138755981	0.7230769230769231	0.10374720357941834
YFR036W	-1	-/-	-305.82768535614014	-26167.35741686821	65	0.11217183770883055	0.7230769230769231	0.1040268456375839
YBL079W	-1	-/-	-306.014652967453	-25568.531972527504	65	0.11190476190476191	0.7230769230769231	0.10430648769574945
YFL022C	-1	-/-	-306.054367646575	-26245.507399067283	65	0.11163895486935867	0.7230769230769231	0.10458612975391499
YDL030W	-1	-/-	-306.11809957027435	-27220.867289185524	65	0.11137440758293839	0.7230769230769231	0.10486577181208054
YNL201C	-1	-/-	-306.402809381485	-25765.607938051224	65	0.1111111111111111	0.7230769230769231	0.10514541387024609
YJL145W	-1	-/-	-306.40453600883484	-27401.988221526146	65	0.11084905660377359	0.7230769230769231	0.10542505592841163
YOR098C	-1	-/-	-306.4661101102829	-26183.242750406265	65	0.11058823529411765	0.7230769230769231	0.10570469798657718
YHR019C	-1	-/-	-306.810990691185	-28461.115738272667	65	0.11032863849765258	0.7230769230769231	0.10598434004474273
YGR081C	-1	-/-	-307.2370718717575	-25342.329262018204	65	0.11007025761124122	0.7230769230769231	0.10626398210290827
YBR248C	0	0/0	-307.41539549827576	-41600.212466835976	260	0.11007025761124122	0.7230769230769231	0.10626398210290827
YOL020W	-1	-/-	-307.54263257980347	-26445.77788066864	65	0.10981308411214953	0.7230769230769231	0.10654362416107382
YJR067C	0	0/-	-307.97716020047665	-45084.93977534771	260	0.10981308411214953	0.7230769230769231	0.10654362416107382
YGL155W	-1	-/0	-308.4717993736267	-28490.186695575714	65	0.10955710955710955	0.7230769230769231	0.10682326621923938
YDR478W	-1	-/-	-308.7290709018707	-28017.001737952232	65	0.10930232558139535	0.7230769230769231	0.10710290827740492
YPL254W	-1	-/-	-308.9315559864044	-25851.99245405197	65	0.10904872389791183	0.7230769230769231	0.10738255033557047
YDR418W	-1	-/-	-309.37708365917206	-28928.35857653618	65	0.1087962962962963	0.7230769230769231	0.10766219239373602
YFR038W	0	0/-	-309.59155048429966	-46522.20338201523	260	0.1087962962962963	0.7230769230769231	0.10766219239373602
YMR213W	-1	-/-	-310.4614403247833	-29556.486878037453	65	0.10854503464203233	0.7230769230769231	0.10794183445190157
YGR214W	-1	-/-	-310.53882002830505	-28937.86959207058	65	0.10829493087557604	0.7230769230769231	0.10822147651006711
YOL076W	-1	-/-	-310.64577412605286	-25017.01258957386	65	0.10804597701149425	0.7230769230769231	0.10850111856823266
YML094W	-1	-/-	-310.7694592475891	-25058.359504699707	65	0.10779816513761468	0.7230769230769231	0.10878076062639822
YLR061W	0	0/-	-310.87166096270084	-47442.85803039372	260	0.10779816513761468	0.7230769230769231	0.10878076062639822
YNL001W	-1	-/-	-310.9152898788452	-25886.458305835724	65	0.10755148741418764	0.7230769230769231	0.10906040268456375
YBR192W	-1	-/-	-311.04161524772644	-27424.349205970764	65	0.10730593607305935	0.7230769230769231	0.1093400447427293
YKL156W	0	0/-	-311.0577993988991	-46034.43294554949	260	0.10730593607305935	0.7230769230769231	0.1093400447427293
YJL008C	-1	-/-	-311.08242678642273	-31559.224418878555	65	0.1070615034168565	0.7230769230769231	0.10961968680089486
YGL255W	-1	-/-	-311.2252025604248	-26991.96655958891	65	0.10681818181818181	0.7230769230769231	0.1098993288590604
YMR125W	-1	-/-	-311.3573406934738	-28500.722365260124	65	0.10657596371882086	0.7230769230769231	0.11017897091722595
YBR189W	0	0/-	-311.5807579951361	-46781.145100374706	260	0.10657596371882086	0.7230769230769231	0.11017897091722595
YNL221C	-1	-/-	-311.83919942379	-27038.197934746742	65	0.10633484162895927	0.7230769230769231	0.1104586129753915
YPL235W	-1	-/-	-311.8682436943054	-25156.91121852398	65	0.10609480812641084	0.7230769230769231	0.11073825503355705
YML065W	-1	-/-	-311.90532326698303	-27627.46490740776	65	0.10585585585585586	0.7230769230769231	0.11101789709172259
YJL162C	0	0/-	-311.9146852642298	-47842.87682783604	260	0.10585585585585586	0.7230769230769231	0.11101789709172259
YDR341C	-1	-/-	-311.9625246524811	-27540.06685936451	65	0.10561797752808989	0.7230769230769231	0.11129753914988814
YGR061C	0	0/-	-312.1381622850895	-43552.63257825002	260	0.10561797752808989	0.7230769230769231	0.11129753914988814
YJL072C	-1	-/-	-312.23276126384735	-25907.2989962101	65	0.10538116591928251	0.7230769230769231	0.1115771812080537
YKL183W	0	0/-	-312.2640731930733	-44192.46913141012	260	0.10538116591928251	0.7230769230769231	0.1115771812080537
YPL227C	-1	-/-	-312.50939214229584	-24376.058005809784	65	0.10514541387024609	0.7230769230769231	0.11185682326621924
YML022W	0	0/-	-312.627646535635	-42951.37354876101	260	0.10514541387024609	0.7230769230769231	0.11185682326621924
YGR118W	-1	-/-	-312.7131685614586	-27341.104675352573	65	0.10491071428571429	0.7230769230769231	0.11213646532438479
YDR180W	-1	-/-	-312.77618634700775	-26309.040850400925	65	0.10467706013363029	0.7230769230769231	0.11241610738255034
YCR060W	-1	-/-	-312.78446601331234	-26232.295991048217	65	0.10444444444444445	0.7230769230769231	0.11269574944071588
YLR052W	-1	-/-	-313.0085697174072	-26032.757766366005	65	0.10421286031042129	0.7230769230769231	0.11297539149888143
YDL191W	0	0/-	-313.35101698338985	-48007.31661249697	260	0.10421286031042129	0.7230769230769231	0.11297539149888143
YDL040C	-1	-/-	-313.3655195236206	-28161.233114242554	65	0.10398230088495575	0.7230769230769231	0.11325503355704698
YHR206W	-1	-/-	-313.6893856525421	-26848.70186471939	65	0.10375275938189846	0.7230769230769231	0.11353467561521252
YNL313C	-1	-/-	-313.7416613101959	-23614.38532757759	65	0.10352422907488987	0.7230769230769231	0.11381431767337807
YMR079W	-1	-/-	-313.9502456188202	-26657.459594607353	65	0.10329670329670329	0.7230769230769231	0.11409395973154363
YDR471W	0	0/-	-313.9525212869048	-47126.59929021448	260	0.10329670329670329	0.7230769230769231	0.11409395973154363
YDR311W	-1	-/-	-314.1520254611969	-27105.8527713418	65	0.10307017543859649	0.7230769230769231	0.11437360178970918
YJL024C	-1	-/-	-314.4223458766937	-29181.831408262253	65	0.10284463894967177	0.7230769230769231	0.11465324384787472
YPL160W	-1	-/-	-314.4598613679409	-26644.089179962873	65	0.10262008733624454	0.7230769230769231	0.11493288590604027
YFL002C	-1	-/-	-314.6353439092636	-25251.53953754902	65	0.10239651416122005	0.7230769230769231	0.11521252796420582
YGL195W	-1	-/-	-314.6493595838547	-27106.845109939575	65	0.10217391304347827	0.7230769230769231	0.11549217002237136
YNL316C	0	0/0	-314.76054337620735	-45655.130918592215	260	0.10217391304347827	0.7230769230769231	0.11549217002237136
YHL014C	0	0/0	-314.91084319353104	-46310.60164472461	260	0.10217391304347827	0.7230769230769231	0.11549217002237136
YDR292C	-1	-/-	-315.0144931077957	-28288.697858810425	65	0.1019522776572668	0.7230769230769231	0.11577181208053691
YMR177W	-1	-/-	-315.5517107248306	-27942.029124498367	65	0.10173160173160173	0.7230769230769231	0.11605145413870246
YCL037C	0	0/-	-315.70241954922676	-40671.118586957455	260	0.10173160173160173	0.7230769230769231	0.11605145413870246
YNL111C	-1	-/-	-315.7038400173187	-23434.03410422802	65	0.10151187904967603	0.7230769230769231	0.116331096196868
YML097C	-1	-/-	-315.77006697654724	-27251.057730555534	65	0.10129310344827586	0.7230769230769231	0.11661073825503356
YFL034C-A	0	0/-	-315.91160303354263	-43238.73891976476	260	0.10129310344827586	0.7230769230769231	0.11661073825503356
YLR008C	-1	-/-	-316.06304121017456	-27194.82069683075	65	0.1010752688172043	0.7230769230769231	0.11689038031319911
YPR016C	-1	-/-	-316.2667062282562	-26644.835463047028	65	0.10085836909871244	0.7230769230769231	0.11717002237136466
YLL022C	-1	-/-	-316.44743621349335	-27251.415251731873	65	0.1006423982869379	0.7230769230769231	0.1174496644295302
YFL025C	-1	-/-	-316.4586532115936	-24955.089218378067	65	0.10042735042735043	0.7230769230769231	0.11772930648769575
YIL115C	-1	-/-	-316.56301748752594	-27348.820098996162	65	0.10021321961620469	0.7230769230769231	0.1180089485458613
YLR372W	-1	-/-	-316.87658655643463	-24077.7071903944	65	0.1	0.7230769230769231	0.11828859060402684
YDL042C	-1	-/-	-317.0138807296753	-25042.089566111565	65	0.09978768577494693	0.7230769230769231	0.1185682326621924
YJL098W	-1	-/+	-317.05858838558197	-25509.174820303917	65	0.09957627118644068	0.7230769230769231	0.11884787472035795
YDL150W	-1	-/-	-317.11197781562805	-25450.593403458595	65	0.09936575052854123	0.7230769230769231	0.11912751677852348
YOL022C	0	0/-	-317.29315012693405	-41140.60899794102	260	0.09936575052854123	0.7230769230769231	0.11912751677852348
YFR032C-A	0	0/-	-317.40258610248566	-43623.68178448081	260	0.09936575052854123	0.7230769230769231	0.11912751677852348
YHR168W	0	0/-	-317.50949972867966	-45349.917757958174	260	0.09936575052854123	0.7230769230769231	0.11912751677852348
YLR432W	0	0/-	-317.5736635774374	-45454.50546581298	260	0.09936575052854123	0.7230769230769231	0.11912751677852348
YGL113W	-1	-/-	-317.5822250843048	-25775.12254881859	65	0.09915611814345991	0.7230769230769231	0.11940715883668904
YLR448W	-1	-/-	-317.6599406003952	-28203.076833486557	65	0.09894736842105263	0.7230769230769231	0.11968680089485459
YDL203C	0	0/-	-317.82158156484365	-48437.7471194854	260	0.09894736842105263	0.7230769230769231	0.11968680089485459
YKL173W	-1	-/-	-318.0269889831543	-27997.781921565533	65	0.09873949579831932	0.7230769230769231	0.11996644295302013
YLR200W	-1	-/-	-318.1898025274277	-28328.496643185616	65	0.09853249475890985	0.7230769230769231	0.12024608501118568
YBR163W	0	0/-	-318.4203479886055	-44967.47373237461	260	0.09853249475890985	0.7230769230769231	0.12024608501118568
YDR524C	-1	-/-	-318.46276807785034	-24750.346055865288	65	0.09832635983263599	0.7230769230769231	0.12052572706935123
YGL162W	-1	-/-	-318.4695670604706	-26975.970403254032	65	0.09812108559498957	0.7230769230769231	0.12080536912751678
YEL015W	-1	-/-	-318.6226590871811	-27526.68500596285	65	0.09791666666666667	0.7230769230769231	0.12108501118568232
YOL140W	0	0/0	-318.85549879074097	-45062.133042000234	260	0.09791666666666667	0.7230769230769231	0.12108501118568232
YML074C	-1	-/-	-318.9414310455322	-28145.105276823044	65	0.09771309771309772	0.7230769230769231	0.12136465324384788
YMR223W	0	0/-	-318.95397502183914	-44548.768224060535	260	0.09771309771309772	0.7230769230769231	0.12136465324384788
YIL130W	0	0/-	-319.1696954667568	-44855.33878219128	260	0.09771309771309772	0.7230769230769231	0.12136465324384788
YLR071C	-1	-/-	-319.35147500038147	-28124.54716193676	65	0.0975103734439834	0.7230769230769231	0.12164429530201343
YLL012W	-1	-/-	-319.43282890319824	-24235.667608499527	65	0.09730848861283643	0.7230769230769231	0.12192393736017897
YIL061C	-1	-/-	-319.45799016952515	-27473.251985430717	65	0.09710743801652892	0.7230769230769231	0.12220357941834452
YMR080C	-1	-/-	-319.5885260105133	-25216.813420414925	65	0.09690721649484536	0.7230769230769231	0.12248322147651007
YLR106C	-1	-/-	-319.68572983145714	-25950.756218880415	65	0.09670781893004116	0.7230769230769231	0.12276286353467561
YGL070C	-1	-/-	-319.84703636169434	-25726.420105695724	65	0.09650924024640657	0.7230769230769231	0.12304250559284116
YAR014C	-1	-/-	-319.86804246902466	-27587.805344223976	65	0.09631147540983606	0.7230769230769231	0.12332214765100671
YBR231C	-1	-/-	-319.9573698043823	-28965.308337390423	65	0.09611451942740286	0.7230769230769231	0.12360178970917227
YDR240C	-1	-/-	-320.37118804454803	-27784.305534124374	65	0.09591836734693877	0.7230769230769231	0.1238814317673378
YNL153C	-1	-/-	-320.62652349472046	-28221.07529401779	65	0.09572301425661914	0.7230769230769231	0.12416107382550336
YOR119C	-1	-/-	-320.8186196088791	-25652.930243313313	65	0.09552845528455285	0.7230769230769231	0.12444071588366891
YIL064W	0	0/-	-321.0645561218262	-42655.10567206144	260	0.09552845528455285	0.7230769230769231	0.12444071588366891
YNL088W	-1	-/-	-321.23767614364624	-28298.41038417816	65	0.09533468559837728	0.7230769230769231	0.12472035794183445
YLR249W	-1	-/-	-321.4114018678665	-29424.0098413229	65	0.0951417004048583	0.7230769230769231	0.125
YAL011W	-1	-/-	-321.668673992157	-25533.825016856194	65	0.09494949494949495	0.7230769230769231	0.12527964205816555
YPL132W	-1	-/-	-321.67308473587036	-27511.482656002045	65	0.09475806451612903	0.7230769230769231	0.1255592841163311
YHR187W	1	+/+	-321.92633628845215	-27148.91592025757	64	0.096579476861167	0.7384615384615385	0.1255592841163311
YLR335W	-1	-/-	-322.5203298330307	-29093.609672904015	65	0.0963855421686747	0.7384615384615385	0.12583892617449666
YJR147W	-1	-/-	-322.58447456359863	-24555.671702623367	65	0.09619238476953908	0.7384615384615385	0.12611856823266218
YDR119W	0	0/-	-322.67196276783943	-44306.05490064621	260	0.09619238476953908	0.7384615384615385	0.12611856823266218
YOR188W	-1	-/0	-322.72793567180634	-25633.03498864174	65	0.096	0.7384615384615385	0.12639821029082773
YOL094C	-1	-/-	-322.90057921409607	-26010.820007920265	65	0.09580838323353294	0.7384615384615385	0.1266778523489933
YFR005C	-1	-/-	-323.1418524980545	-26919.297403216362	65	0.09561752988047809	0.7384615384615385	0.12695749440715884
YMR268C	-1	-/-	-323.44484210014343	-26450.295364379883	65	0.09542743538767395	0.7384615384615385	0.1272371364653244
YER073W	-1	-/-	-324.1248722076416	-27645.505205750465	65	0.09523809523809523	0.7384615384615385	0.12751677852348994
YPR125W	-1	-/-	-324.14282989501953	-28676.64246916771	65	0.09504950495049505	0.7384615384615385	0.12779642058165547
YEL054C	-1	-/-	-324.1575540304184	-26975.691530942917	65	0.09486166007905138	0.7384615384615385	0.12807606263982102
YHR010W	0	0/-	-324.1950373277068	-46608.38904877752	260	0.09486166007905138	0.7384615384615385	0.12807606263982102
YOL137W	0	0/-	-324.2452571094036	-44007.453959837556	260	0.09486166007905138	0.7384615384615385	0.12807606263982102
YPL050C	-1	-/-	-324.3237339258194	-26798.10841858387	65	0.09467455621301775	0.7384615384615385	0.12835570469798657
YFL047W	0	0/-	-324.60908955335617	-47862.4892257303	260	0.09467455621301775	0.7384615384615385	0.12835570469798657
YHR041C	-1	-/-	-324.6203225851059	-28085.845886051655	65	0.09448818897637795	0.7384615384615385	0.12863534675615212
YGL112C	-1	-/-	-324.8882236480713	-28370.700650453568	65	0.09430255402750491	0.7384615384615385	0.12891498881431768
YGL097W	-1	-/-	-324.98189902305603	-25145.703570246696	65	0.09411764705882353	0.7384615384615385	0.12919463087248323
YER002W	-1	-/-	-325.1285115480423	-26021.64275610447	65	0.09393346379647749	0.7384615384615385	0.12947427293064878
YDR302W	-1	-/-	-325.45539259910583	-26930.065179228783	65	0.09375	0.7384615384615385	0.1297539149888143
YKR085C	-1	-/-	-325.509539604187	-28889.24025142193	65	0.0935672514619883	0.7384615384615385	0.13003355704697986
YHR204W	-1	-/-	-325.5169892311096	-25318.69484758377	65	0.0933852140077821	0.7384615384615385	0.1303131991051454
YGR004W	-1	-/-	-325.6410059928894	-25836.874471783638	65	0.09320388349514563	0.7384615384615385	0.13059284116331096
YKR044W	0	0/-	-325.7353640496731	-41178.06670394167	260	0.09320388349514563	0.7384615384615385	0.13059284116331096
YER132C	0	0/-	-325.77495025098324	-43729.34742873907	260	0.09320388349514563	0.7384615384615385	0.13059284116331096
YOL054W	-1	-/-	-326.3816707134247	-27639.36805164814	65	0.09302325581395349	0.7384615384615385	0.13087248322147652
YGL210W	-1	-/-	-326.52152585983276	-29983.190517544746	65	0.09284332688588008	0.7384615384615385	0.13115212527964207
YJL014W	-1	-/-	-326.70909798145294	-28214.485761404037	65	0.09266409266409266	0.7384615384615385	0.13143176733780762
YGR262C	-1	-/-	-327.0821166038513	-26923.691313147545	65	0.09248554913294797	0.7384615384615385	0.13171140939597314
YJL189W	0	0/-	-327.0945717319846	-46836.285633556545	260	0.09248554913294797	0.7384615384615385	0.13171140939597314
YBL087C	0	0/-	-327.09554743766785	-47547.22559413314	260	0.09248554913294797	0.7384615384615385	0.13171140939597314
YER165W	-1	-/-	-327.333575963974	-27005.86627984047	65	0.09230769230769231	0.7384615384615385	0.1319910514541387
YDL061C	0	0/-	-327.41611079871655	-45282.84742628783	260	0.09230769230769231	0.7384615384615385	0.1319910514541387
YLR147C	-1	-/-	-327.52425038814545	-27473.371398568153	65	0.09213051823416507	0.7384615384615385	0.13227069351230425
YAL033W	-1	-/-	-327.55366921424866	-27816.497612833977	65	0.09195402298850575	0.7384615384615385	0.1325503355704698
YLR430W	-1	-/-	-327.5555944442749	-26127.252522826195	65	0.09177820267686425	0.7384615384615385	0.13282997762863535
YBL076C	0	0/-	-327.6656260192394	-44691.07170635462	260	0.09177820267686425	0.7384615384615385	0.13282997762863535
YDL189W	0	0/0	-327.8329876810312	-43657.23435524106	260	0.09177820267686425	0.7384615384615385	0.13282997762863535
YGR120C	-1	-/-	-327.91526222229004	-28682.256739616394	65	0.0916030534351145	0.7384615384615385	0.1331096196868009
YML103C	-1	-/-	-328.0480281114578	-29451.555434823036	65	0.09142857142857143	0.7384615384615385	0.13338926174496643
YMR260C	-1	-/-	-328.2947082519531	-26257.142216801643	65	0.09125475285171103	0.7384615384615385	0.13366890380313198
YDR267C	0	0/+	-328.7380445599556	-46810.59766608477	260	0.09125475285171103	0.7384615384615385	0.13366890380313198
YBR187W	0	0/-	-329.0507188439369	-43198.6661812067	260	0.09125475285171103	0.7384615384615385	0.13366890380313198
YOR359W	-1	-/-	-329.0753490924835	-25667.280975282192	65	0.09108159392789374	0.7384615384615385	0.13394854586129754
YOR213C	-1	-/-	-329.1118539571762	-27681.248715043068	65	0.09090909090909091	0.7384615384615385	0.1342281879194631
YGR063C	-1	-/-	-329.1848154067993	-28135.4393709898	65	0.09073724007561437	0.7384615384615385	0.13450782997762864
YLR412W	0	0/0	-329.30985110998154	-45836.71246165037	260	0.09073724007561437	0.7384615384615385	0.13450782997762864
YJL076W	-1	-/-	-329.3706625699997	-27486.57129228115	65	0.09056603773584905	0.7384615384615385	0.1347874720357942
YIL008W	-1	-/+	-329.5961709022522	-26100.53305852413	65	0.0903954802259887	0.7384615384615385	0.13506711409395974
YFR009W	-1	-/-	-329.6048619747162	-27982.196078062057	65	0.09022556390977443	0.7384615384615385	0.13534675615212527
YJL136C	0	0/-	-329.7090182416141	-47290.827383648604	260	0.09022556390977443	0.7384615384615385	0.13534675615212527
YOR140W	-1	-/-	-329.7168927192688	-26711.933665156364	65	0.0900562851782364	0.7384615384615385	0.13562639821029082
YBR252W	0	0/-	-329.75787803530693	-45087.48403313756	260	0.0900562851782364	0.7384615384615385	0.13562639821029082
YOL141W	0	0/+	-330.0811656713486	-42844.09762138128	260	0.0900562851782364	0.7384615384615385	0.13562639821029082
YLR073C	0	0/-	-330.23677748441696	-42090.109362483025	260	0.0900562851782364	0.7384615384615385	0.13562639821029082
YCR034W	-1	-/-	-330.37274849414825	-28027.604952335358	65	0.0898876404494382	0.7384615384615385	0.13590604026845637
YIL127C	0	0/0	-330.51775443553925	-41477.66718286276	260	0.0898876404494382	0.7384615384615385	0.13590604026845637
YEL042W	-1	-/-	-330.7466164827347	-26653.05699533224	65	0.08971962616822429	0.7384615384615385	0.13618568232662193
YCR094W	-1	-/-	-330.8264925479889	-30686.698696136475	65	0.08955223880597014	0.7384615384615385	0.13646532438478748
YOR239W	-1	-/+	-330.9022305011749	-27791.025867819786	65	0.0893854748603352	0.7384615384615385	0.13674496644295303
YGL083W	0	0/-	-331.0739868879318	-47772.5251532495	260	0.0893854748603352	0.7384615384615385	0.13674496644295303
YJL104W	-1	-/-	-331.08074778318405	-29213.34730619192	65	0.08921933085501858	0.7384615384615385	0.13702460850111856
YDR097C	-1	-/-	-331.1391251087189	-30010.168702840805	65	0.08905380333951762	0.7384615384615385	0.1373042505592841
YOR154W	0	0/-	-331.206405967474	-42072.17208352685	260	0.08905380333951762	0.7384615384615385	0.1373042505592841
YDL074C	-1	-/-	-331.22295463085175	-26096.705977916718	65	0.08888888888888889	0.7384615384615385	0.13758389261744966
YER056C	-1	-/-	-331.5282680988312	-26889.31550502777	65	0.08872458410351201	0.7384615384615385	0.1378635346756152
YPL239W	-1	-/-	-331.5373545885086	-27814.38989150524	65	0.08856088560885608	0.7384615384615385	0.13814317673378076
YGR169C	1	+/+	-331.5449172258377	-28304.574763178825	64	0.09023941068139964	0.7538461538461538	0.13814317673378076
YJL025W	-1	-/-	-331.5991997718811	-23706.539121747017	65	0.0900735294117647	0.7538461538461538	0.13842281879194632
YMR285C	-1	-/-	-331.6327736377716	-27781.953234910965	65	0.08990825688073395	0.7538461538461538	0.13870246085011187
YGL107C	0	0/-	-331.75205993652344	-47567.23076069355	260	0.08990825688073395	0.7538461538461538	0.13870246085011187
YGL076C	0	0/-	-331.91093877796084	-47171.90223661903	260	0.08990825688073395	0.7538461538461538	0.13870246085011187
YIL142W	-1	-/-	-332.1661487817764	-32259.855849027634	65	0.08974358974358974	0.7538461538461538	0.1389821029082774
YIL052C	-1	-/-	-332.51120805740356	-28208.53133702278	65	0.08957952468007313	0.7538461538461538	0.13926174496644295
YDL039C	-1	-/0	-332.5160493850708	-25802.608719825745	65	0.08941605839416059	0.7538461538461538	0.1395413870246085
YBL082C	-1	-/-	-332.92251324653625	-26107.254348039627	65	0.08925318761384335	0.7538461538461538	0.13982102908277405
YIL131C	-1	-/-	-333.33234453201294	-27973.7227370739	65	0.0890909090909091	0.7538461538461538	0.1401006711409396
YOR182C	-1	-/-	-333.33499550819397	-27563.564559221268	65	0.08892921960072596	0.7538461538461538	0.14038031319910516
YJL121C	-1	-/0	-333.4271447658539	-28770.346219539642	65	0.08876811594202899	0.7538461538461538	0.14065995525727068
YBR091C	-1	-/-	-333.5112683773041	-27329.101185798645	65	0.08860759493670886	0.7538461538461538	0.14093959731543623
YPR017C	-1	-/-	-333.5638687610626	-30516.453391075134	65	0.08844765342960288	0.7538461538461538	0.14121923937360178
YGR191W	-1	-/-	-333.7429691553116	-26164.84018611908	65	0.08828828828828829	0.7538461538461538	0.14149888143176734
YKR038C	-1	-/+	-333.97451186180115	-26556.806736946106	65	0.08812949640287769	0.7538461538461538	0.1417785234899329
YGR082W	-1	-/-	-334.013845205307	-26607.859139204025	65	0.08797127468581688	0.7538461538461538	0.14205816554809844
YCR031C	-1	-/-	-334.25411438941956	-29328.70996403694	65	0.08781362007168458	0.7538461538461538	0.142337807606264
YPL079W	0	0/-	-334.269280269742	-49324.32043337077	260	0.08781362007168458	0.7538461538461538	0.142337807606264
YNR048W	-1	-/-	-334.5068461894989	-28500.633476257324	65	0.08765652951699464	0.7538461538461538	0.14261744966442952
YLR325C	0	0/-	-334.8193895816803	-47471.32559084892	260	0.08765652951699464	0.7538461538461538	0.14261744966442952
YPL175W	-1	-/-	-335.0108221769333	-24736.04197871685	65	0.0875	0.7538461538461538	0.14289709172259507
YBR131W	-1	-/-	-335.19138062000275	-26706.707919597626	65	0.0873440285204991	0.7538461538461538	0.14317673378076062
YNL209W	-1	-/-	-335.3570146560669	-30432.659572720528	65	0.08718861209964412	0.7538461538461538	0.14345637583892618
YFR002W	-1	-/-	-335.50810527801514	-30415.739027619362	65	0.08703374777975133	0.7538461538461538	0.14373601789709173
YLR441C	0	0/-	-335.8786944746971	-47697.623355567455	260	0.08703374777975133	0.7538461538461538	0.14373601789709173
YML026C	0	0/-	-335.899949491024	-48048.9349680841	260	0.08703374777975133	0.7538461538461538	0.14373601789709173
YJL197W	0	0/-	-335.9090239405632	-45443.64062911272	260	0.08703374777975133	0.7538461538461538	0.14373601789709173
YBL092W	0	0/-	-335.99021096527576	-48264.94443413615	260	0.08703374777975133	0.7538461538461538	0.14373601789709173
YOR346W	-1	-/-	-336.2265580892563	-25453.69280421734	65	0.08687943262411348	0.7538461538461538	0.14401565995525728
YBL009W	-1	-/-	-336.37104201316833	-26191.151933073997	65	0.08672566371681416	0.7538461538461538	0.14429530201342283
YJL061W	-1	-/-	-336.43666595220566	-28710.571096360683	65	0.08657243816254417	0.7538461538461538	0.14457494407158836
YOR337W	0	0/-	-336.4629964828491	-40465.632607996464	260	0.08657243816254417	0.7538461538461538	0.14457494407158836
YPL112C	-1	-/-	-336.53997230529785	-28711.131054759026	65	0.08641975308641975	0.7538461538461538	0.1448545861297539
YGR074W	-1	-/-	-336.6671848297119	-25822.165253400803	65	0.08626760563380281	0.7538461538461538	0.14513422818791946
YML098W	-1	-/-	-336.6943987607956	-27849.41475737095	65	0.08611599297012303	0.7538461538461538	0.14541387024608501
YLR344W	0	0/-	-336.91061179339886	-47573.63403944671	260	0.08611599297012303	0.7538461538461538	0.14541387024608501
YNL166C	-1	-/-	-336.94753861427307	-26784.06799173355	65	0.08596491228070176	0.7538461538461538	0.14569351230425057
YKL057C	-1	-/-	-337.04482674598694	-28925.535730957985	65	0.08581436077057793	0.7538461538461538	0.14597315436241612
YGR177C	-1	-/-	-337.4384169578552	-26521.47340321541	65	0.08566433566433566	0.7538461538461538	0.14625279642058164
YJL035C	1	+/+	-337.53170454502106	-28035.935611486435	64	0.08726003490401396	0.7692307692307693	0.14625279642058164
YML105C	-1	-/-	-337.57944321632385	-26540.740306138992	65	0.08710801393728224	0.7692307692307693	0.1465324384787472
YGR239C	-1	-/-	-337.6262466907501	-27802.8265209198	65	0.08695652173913043	0.7692307692307693	0.14681208053691275
YGR185C	-1	-/-	-337.7907841205597	-27723.739303469658	65	0.08680555555555555	0.7692307692307693	0.1470917225950783
YHR107C	-1	-/-	-337.7914705276489	-30414.145828723907	65	0.08665511265164645	0.7692307692307693	0.14737136465324385
YOR179C	-1	-/-	-337.84740924835205	-28984.266883015633	65	0.08650519031141868	0.7692307692307693	0.1476510067114094
YIL126W	-1	-/-	-337.9782018661499	-28788.4859906435	65	0.08635578583765112	0.7692307692307693	0.14793064876957496
YER164W	-1	-/-	-338.3824803829193	-25884.290788412094	65	0.08620689655172414	0.7692307692307693	0.14821029082774048
YOL149W	-1	-/-	-338.4178030490875	-26567.48003101349	65	0.08605851979345955	0.7692307692307693	0.14848993288590603
YOR151C	-1	-/-	-338.4196472167969	-27305.685792922974	65	0.0859106529209622	0.7692307692307693	0.1487695749440716
YOR094W	-1	-/-	-338.42963230609894	-28589.671374440193	65	0.08576329331046312	0.7692307692307693	0.14904921700223714
YHR208W	0	0/0	-338.4314588904381	-46788.93635845184	260	0.08576329331046312	0.7692307692307693	0.14904921700223714
YLR333C	0	0/-	-338.5656037032604	-46928.572297886014	260	0.08576329331046312	0.7692307692307693	0.14904921700223714
YGR285C	-1	-/-	-338.8181314468384	-26824.853546500206	65	0.08561643835616438	0.7692307692307693	0.1493288590604027
YML063W	0	0/-	-338.96556410193443	-48129.19834013283	260	0.08561643835616438	0.7692307692307693	0.1493288590604027
YJR003C	0	0/0	-339.2118175625801	-42213.76359629631	260	0.08561643835616438	0.7692307692307693	0.1493288590604027
YPL117C	-1	-/-	-339.2582154273987	-26589.406448602676	65	0.08547008547008547	0.7692307692307693	0.14960850111856824
YBR017C	-1	-/-	-339.3558988571167	-26940.959807395935	65	0.08532423208191127	0.7692307692307693	0.14988814317673377
YNL023C	-1	-/-	-339.65970611572266	-26531.047168910503	65	0.08517887563884156	0.7692307692307693	0.15016778523489932
YMR300C	0	0/-	-339.6700167953968	-45099.195365577936	260	0.08517887563884156	0.7692307692307693	0.15016778523489932
YLR185W	0	0/-	-340.02254262566566	-47654.527003496885	260	0.08517887563884156	0.7692307692307693	0.15016778523489932
YDR194C	-1	-/-	-340.20427227020264	-28451.089920043945	65	0.08503401360544217	0.7692307692307693	0.15044742729306487
YGL201C	-1	-/-	-340.2495856285095	-26290.883747577667	65	0.08488964346349745	0.7692307692307693	0.15072706935123042
YDR492W	-1	-/-	-340.34833240509033	-26664.02714407444	65	0.0847457627118644	0.7692307692307693	0.15100671140939598
YBR162W-A	0	0/-	-340.7459504008293	-46448.20936906338	260	0.0847457627118644	0.7692307692307693	0.15100671140939598
YEL040W	0	0/-	-340.8232967853546	-45029.432960510254	260	0.0847457627118644	0.7692307692307693	0.15100671140939598
YNL246W	-1	-/-	-340.8845479488373	-27725.93684709072	65	0.08460236886632826	0.7692307692307693	0.15128635346756153
YNL301C	0	0/-	-340.9653347879648	-48456.55685465038	260	0.08460236886632826	0.7692307692307693	0.15128635346756153
YHR129C	-1	-/-	-340.98398876190186	-27662.782219409943	65	0.08445945945945946	0.7692307692307693	0.15156599552572708
YPL144W	-1	-/0	-341.0115215778351	-28301.964108228683	65	0.08431703204047218	0.7692307692307693	0.1518456375838926
YJL179W	-1	-/-	-341.06294083595276	-26204.23778963089	65	0.08417508417508418	0.7692307692307693	0.15212527964205816
YLR014C	-1	-/-	-341.1145775318146	-27008.806577801704	65	0.08403361344537816	0.7692307692307693	0.1524049217002237
YJL080C	-1	-/-	-341.1785875558853	-26248.873884558678	65	0.08389261744966443	0.7692307692307693	0.15268456375838926
YHR084W	-1	-/-	-341.2987332344055	-27519.52939105034	65	0.08375209380234507	0.7692307692307693	0.15296420581655482
YJR064W	-1	-/-	-341.4982080459595	-29673.68444752693	65	0.08361204013377926	0.7692307692307693	0.15324384787472037
YGL061C	-1	-/-	-341.56320786476135	-31478.18183338642	65	0.08347245409015025	0.7692307692307693	0.1535234899328859
YEL037C	-1	-/-	-341.5665316581726	-29272.8541482687	65	0.08333333333333333	0.7692307692307693	0.15380313199105144
YDL235C	-1	-/-	-341.68542861938477	-26585.442054271698	65	0.08319467554076539	0.7692307692307693	0.154082774049217
YOR209C	-1	-/-	-341.7152100801468	-28609.269058942795	65	0.08305647840531562	0.7692307692307693	0.15436241610738255
YKR072C	-1	-/-	-341.8097667694092	-25441.834318757057	65	0.08291873963515754	0.7692307692307693	0.1546420581655481
YMR042W	-1	-/-	-341.8240067958832	-25506.9866399765	65	0.08278145695364239	0.7692307692307693	0.15492170022371365
YJL203W	-1	-/-	-341.91200041770935	-28952.522812366486	65	0.08264462809917356	0.7692307692307693	0.1552013422818792
YLR433C	-1	-/-	-341.920786857605	-27739.543125987053	65	0.08250825082508251	0.7692307692307693	0.15548098434004473
YLR357W	-1	-/-	-341.95910239219666	-28320.589596748352	65	0.08237232289950576	0.7692307692307693	0.15576062639821028
YHR165C	-1	-/-	-341.9743688106537	-27028.919235944748	65	0.08223684210526316	0.7692307692307693	0.15604026845637584
YML056C	0	0/-	-341.9774803966284	-45723.509513899684	260	0.08223684210526316	0.7692307692307693	0.15604026845637584
YNL188W	-1	-/-	-342.2333700656891	-30164.97805571556	65	0.08210180623973727	0.7692307692307693	0.1563199105145414
YPL139C	-1	-/-	-342.5496187210083	-30591.318070054054	65	0.08196721311475409	0.7692307692307693	0.15659955257270694
YDR500C	0	0/-	-342.74910375475883	-46491.38585099578	260	0.08196721311475409	0.7692307692307693	0.15659955257270694
YOR254C	-1	-/-	-342.83208775520325	-25811.613023519516	65	0.08183306055646482	0.7692307692307693	0.1568791946308725
YHR020W	-1	-/-	-342.9390003681183	-25799.888796567917	65	0.08169934640522876	0.7692307692307693	0.15715883668903805
YKL214C	-1	-/-	-343.09627318382263	-29664.49219894409	65	0.08156606851549755	0.7692307692307693	0.15743847874720357
YKL004W	-1	-/-	-343.10233902931213	-24358.143168210983	65	0.08143322475570032	0.7692307692307693	0.15771812080536912
YPR102C	-1	-/-	-343.11279249191284	-29878.788459420204	65	0.08130081300813008	0.7692307692307693	0.15799776286353467
YNL247W	-1	-/-	-343.63939237594604	-24418.924394607544	65	0.08116883116883117	0.7692307692307693	0.15827740492170023
YOR260W	-1	-/-	-343.76670503616333	-28343.92259144783	65	0.08103727714748785	0.7692307692307693	0.15855704697986578
YDR365C	-1	-/-	-343.9524174928665	-26626.752527594566	65	0.08090614886731391	0.7692307692307693	0.15883668903803133
YNR026C	-1	-/-	-344.1534116268158	-28446.195143342018	65	0.08077544426494346	0.7692307692307693	0.15911633109619686
YJR135C	-1	-/-	-344.202965259552	-27588.20043182373	65	0.08064516129032258	0.7692307692307693	0.1593959731543624
YDL219W	0	0/0	-344.59150382876396	-47972.911244891584	260	0.08064516129032258	0.7692307692307693	0.1593959731543624
YML024W	-1	-/-	-344.74528193473816	-29474.53911304474	65	0.08051529790660225	0.7692307692307693	0.15967561521252796
YMR246W	-1	-/-	-344.84188508987427	-29595.954438090324	65	0.08038585209003216	0.7692307692307693	0.1599552572706935
YGR198W	0	0/-	-344.91985934972763	-47826.68566212058	260	0.08038585209003216	0.7692307692307693	0.1599552572706935
YIL145C	0	0/-	-344.9657540023327	-44199.8732534796	260	0.08038585209003216	0.7692307692307693	0.1599552572706935
YMR241W	-1	-/-	-345.08162891864777	-30434.725481510162	65	0.08025682182985554	0.7692307692307693	0.16023489932885907
YBL042C	-1	-/-	-345.1048631668091	-26454.84583425522	65	0.08012820512820513	0.7692307692307693	0.16051454138702462
YBL026W	-1	-/-	-345.30214619636536	-28061.102458953857	65	0.08	0.7692307692307693	0.16079418344519017
YDL184C	0	0/-	-345.3712528347969	-46188.1942422986	260	0.08	0.7692307692307693	0.16079418344519017
YCL011C	-1	-/-	-345.87480115890503	-26925.632621526718	65	0.07987220447284345	0.7692307692307693	0.1610738255033557
YCL063W	-1	-/-	-346.28423738479614	-25973.191614724696	65	0.07974481658692185	0.7692307692307693	0.16135346756152125
YOR253W	-1	-/-	-346.29905676841736	-25803.68352842331	65	0.07961783439490445	0.7692307692307693	0.1616331096196868
YER036C	-1	-/-	-346.44636702537537	-28176.056113004684	65	0.0794912559618442	0.7692307692307693	0.16191275167785235
YLR226W	-1	-/-	-346.5236579179764	-28592.478757619858	65	0.07936507936507936	0.7692307692307693	0.1621923937360179
YMR227C	-1	-/-	-346.5289351940155	-26791.14704632759	65	0.07923930269413629	0.7692307692307693	0.16247203579418346
YMR055C	-1	-/-	-346.7064526081085	-27699.49521446228	65	0.07911392405063292	0.7692307692307693	0.16275167785234898
YMR091C	-1	-/-	-346.79939007759094	-28601.428403377533	65	0.07898894154818326	0.7692307692307693	0.16303131991051453
YIL096C	0	0/+	-346.96648797392845	-41125.31950220466	260	0.07898894154818326	0.7692307692307693	0.16303131991051453
YGL014W	-1	-/-	-347.101619720459	-26799.06590628624	65	0.07886435331230283	0.7692307692307693	0.16331096196868009
YGL056C	0	0/-	-347.2378508746624	-47830.895999506116	260	0.07886435331230283	0.7692307692307693	0.16331096196868009
YPR058W	0	0/-	-347.5986724495888	-45464.33189743757	260	0.07886435331230283	0.7692307692307693	0.16331096196868009
YOR217W	-1	-/-	-347.70345973968506	-30152.609404325485	65	0.07874015748031496	0.7692307692307693	0.16359060402684564
YJL168C	-1	-/-	-348.0165581703186	-27114.949080467224	65	0.07861635220125786	0.7692307692307693	0.1638702460850112
YGR104C	-1	-/-	-348.17817544937134	-29470.320020914078	65	0.07849293563579278	0.7692307692307693	0.16414988814317674
YBR198C	-1	-/-	-348.32259225845337	-28881.848129987717	65	0.07836990595611286	0.7692307692307693	0.1644295302013423
YBR249C	0	0/0	-348.4159660935402	-46826.13370782137	260	0.07836990595611286	0.7692307692307693	0.1644295302013423
YPR082C	-1	-/-	-348.59212732315063	-29231.382312059402	65	0.0782472613458529	0.7692307692307693	0.16470917225950782
YDL043C	-1	-/-	-348.65695917606354	-27515.526230454445	65	0.078125	0.7692307692307693	0.16498881431767337
YOL102C	-1	-/-	-348.7785243988037	-28642.254842042923	65	0.078003120124805	0.7692307692307693	0.16526845637583892
YDR206W	-1	-/-	-348.8878357410431	-26291.37878203392	65	0.0778816199376947	0.7692307692307693	0.16554809843400448
YBR022W	-1	-/-	-348.90120792388916	-27156.567860126495	65	0.07776049766718507	0.7692307692307693	0.16582774049217003
YOR144C	-1	-/-	-349.2518615722656	-28656.040793061256	65	0.07763975155279502	0.7692307692307693	0.16610738255033558
YHR058C	-1	-/-	-349.284467458725	-26908.764158010483	65	0.07751937984496124	0.7692307692307693	0.1663870246085011
YDR390C	0	0/-	-349.38935919851065	-49902.93434461206	260	0.07751937984496124	0.7692307692307693	0.1663870246085011
YNL186W	-1	-/-	-349.408851146698	-27058.565316081047	65	0.07739938080495357	0.7692307692307693	0.16666666666666666
YOL040C	-1	-/-	-349.5333037376404	-27526.95912182331	65	0.07727975270479134	0.7692307692307693	0.1669463087248322
YFL017W-A	-1	-/-	-349.6783273220062	-28146.62437725067	65	0.07716049382716049	0.7692307692307693	0.16722595078299776
YLR438C-A	-1	-/-	-349.6987533569336	-26494.71699643135	65	0.07704160246533127	0.7692307692307693	0.16750559284116331
YAR008W	-1	-/-	-349.76023411750793	-27519.142605781555	65	0.07692307692307693	0.7692307692307693	0.16778523489932887
YGL105W	-1	-/-	-349.97314262390137	-30246.476745843887	65	0.07680491551459294	0.7692307692307693	0.16806487695749442
YMR310C	0	0/0	-350.0527137517929	-40925.33511659503	260	0.07680491551459294	0.7692307692307693	0.16806487695749442
YCR051W	0	0/0	-350.0879936218262	-41381.811117351055	260	0.07680491551459294	0.7692307692307693	0.16806487695749442
YML010W	-1	-/-	-350.29394817352295	-28178.6019616127	65	0.07668711656441718	0.7692307692307693	0.16834451901565994
YPR009W	-1	-/-	-350.46417117118835	-28709.964943528175	65	0.07656967840735068	0.7692307692307693	0.1686241610738255
YGL148W	0	0/0	-350.62213864922523	-43283.34306406975	260	0.07656967840735068	0.7692307692307693	0.1686241610738255
YGR188C	-1	-/-	-350.7025113105774	-26818.472741127014	65	0.0764525993883792	0.7692307692307693	0.16890380313199105
YBR135W	-1	-/-	-350.8976354598999	-28808.3748472929	65	0.07633587786259542	0.7692307692307693	0.1691834451901566
YLR150W	-1	-/-	-350.9191372394562	-31284.069962978363	65	0.07621951219512195	0.7692307692307693	0.16946308724832215
YHL039W	0	0/-	-350.99381268024445	-42133.66353881359	260	0.07621951219512195	0.7692307692307693	0.16946308724832215
YGR072W	-1	-/-	-351.1804744005203	-27514.491074204445	65	0.076103500761035	0.7692307692307693	0.1697427293064877
YLL045C	0	0/-	-351.22957569360733	-48398.55287131667	260	0.076103500761035	0.7692307692307693	0.1697427293064877
YIL133C	0	0/-	-351.3096745610237	-46805.99738627672	260	0.076103500761035	0.7692307692307693	0.1697427293064877
YPR033C	-1	-/-	-351.33292722702026	-26998.43645811081	65	0.07598784194528875	0.7692307692307693	0.17002237136465326
YHR068W	-1	-/-	-351.37934041023254	-25715.572301268578	65	0.07587253414264036	0.7692307692307693	0.17030201342281878
YNL291C	-1	-/-	-351.4483468532562	-27729.14271235466	65	0.07575757575757576	0.7692307692307693	0.17058165548098433
YMR270C	-1	-/-	-351.5495083332062	-29053.769459486008	65	0.07564296520423601	0.7692307692307693	0.1708612975391499
YJR124C	0	0/-	-351.6290397644043	-42353.655078709126	260	0.07564296520423601	0.7692307692307693	0.1708612975391499
YPL169C	-1	-/-	-351.6324471235275	-27942.169901251793	65	0.0755287009063444	0.7692307692307693	0.17114093959731544
YKL212W	-1	-/-	-351.66321897506714	-24600.059327363968	65	0.07541478129713423	0.7692307692307693	0.171420581655481
YBR171W	-1	-/-	-351.7854657173157	-28089.067635536194	65	0.07530120481927711	0.7692307692307693	0.17170022371364654
YDL081C	-1	-/-	-351.97471982240677	-29153.314146339893	65	0.07518796992481203	0.7692307692307693	0.17197986577181207
YGL103W	0	0/-	-352.2763669490814	-49055.308177530766	260	0.07518796992481203	0.7692307692307693	0.17197986577181207
YML073C	-1	-/-	-352.8709250688553	-31981.820717692375	65	0.07507507507507508	0.7692307692307693	0.17225950782997762
YLR029C	0	0/-	-352.91945756971836	-49274.58975215256	260	0.07507507507507508	0.7692307692307693	0.17225950782997762
YJL112W	-1	-/-	-353.0821520090103	-29467.135620355606	65	0.07496251874062969	0.7692307692307693	0.17253914988814317
YDL226C	-1	-/-	-353.48624324798584	-28443.490946769714	65	0.0748502994011976	0.7692307692307693	0.17281879194630873
YKL072W	0	0/0	-353.50187277793884	-46021.37879526615	260	0.0748502994011976	0.7692307692307693	0.17281879194630873
YOL092W	0	0/-	-353.60803413391113	-42109.58834540844	260	0.0748502994011976	0.7692307692307693	0.17281879194630873
YDL117W	-1	-/-	-353.70382499694824	-25064.538813352585	65	0.07473841554559044	0.7692307692307693	0.17309843400447428
YML082W	0	0/0	-353.79324239492416	-41774.25561773777	260	0.07473841554559044	0.7692307692307693	0.17309843400447428
YNL069C	0	0/-	-353.7984895259142	-48377.76845011115	260	0.07473841554559044	0.7692307692307693	0.17309843400447428
YJL039C	-1	-/-	-353.90726041793823	-26217.59392142296	65	0.07462686567164178	0.7692307692307693	0.17337807606263983
YLR275W	-1	-/-	-354.0229842662811	-26943.3264939785	65	0.07451564828614009	0.7692307692307693	0.17365771812080538
YDR212W	-1	-/-	-354.03649854660034	-31017.797783136368	65	0.0744047619047619	0.7692307692307693	0.1739373601789709
YER075C	-1	-/-	-354.1682959794998	-31017.078726530075	65	0.07429420505200594	0.7692307692307693	0.17421700223713646
YOR033C	-1	-/-	-354.2653024196625	-26400.354291200638	65	0.07418397626112759	0.7692307692307693	0.174496644295302
YIR021W	-1	-/-	-354.31426203250885	-28661.120329260826	65	0.07407407407407407	0.7692307692307693	0.17477628635346756
YIR023W	-1	-/-	-354.39753675460815	-26565.9789788723	65	0.07396449704142012	0.7692307692307693	0.17505592841163312
YOL034W	-1	-/-	-354.5116078853607	-27723.928374528885	65	0.07385524372230429	0.7692307692307693	0.17533557046979867
YJR055W	-1	-/-	-354.7275929450989	-26859.22006893158	65	0.07374631268436578	0.7692307692307693	0.1756152125279642
YER145C	-1	-/-	-354.8029992580414	-29363.670214533806	65	0.07363770250368189	0.7692307692307693	0.17589485458612975
YIL035C	-1	-/-	-355.1596484184265	-27581.213994264603	65	0.07352941176470588	0.7692307692307693	0.1761744966442953
YLR020C	-1	-/-	-355.295049905777	-28253.895052552223	65	0.07342143906020558	0.7692307692307693	0.17645413870246085
YDR279W	-1	-/-	-355.32647812366486	-30782.43051469326	65	0.07331378299120235	0.7692307692307693	0.1767337807606264
YHL015W	0	0/-	-355.3887996226549	-48914.755245283246	260	0.07331378299120235	0.7692307692307693	0.1767337807606264
YGR024C	1	+/+	-355.39942622184753	-26924.789596796036	64	0.0746705710102489	0.7846153846153846	0.1767337807606264
YBR048W	-1	-/-	-355.40790486335754	-29200.467381238937	65	0.07456140350877193	0.7846153846153846	0.17701342281879195
YML019W	-1	-/-	-355.4595170021057	-27653.886703014374	65	0.07445255474452554	0.7846153846153846	0.1772930648769575
YAR015W	-1	-/-	-355.58358669281006	-27258.272577285767	65	0.07434402332361516	0.7846153846153846	0.17757270693512303
YHR031C	-1	-/-	-355.67532229423523	-26684.816121578217	65	0.07423580786026202	0.7846153846153846	0.17785234899328858
YKL216W	0	0/-	-355.91905438899994	-43738.940929830074	260	0.07423580786026202	0.7846153846153846	0.17785234899328858
YGR027C	0	0/-	-355.98246812820435	-49160.70228213072	260	0.07423580786026202	0.7846153846153846	0.17785234899328858
YNL022C	0	0/+	-356.0053545832634	-41270.125661730766	260	0.07423580786026202	0.7846153846153846	0.17785234899328858
YBL028C	0	0/0	-356.0504162311554	-40915.4588226676	260	0.07423580786026202	0.7846153846153846	0.17785234899328858
YMR233W	0	0/-	-356.21503111720085	-46143.01377156377	260	0.07423580786026202	0.7846153846153846	0.17785234899328858
YDR017C	-1	-/-	-356.35912680625916	-27557.805116653442	65	0.07412790697674419	0.7846153846153846	0.17813199105145414
YBR153W	-1	-/-	-356.417676448822	-29150.66877579689	65	0.07402031930333818	0.7846153846153846	0.1784116331096197
YDL064W	-1	-/-	-356.6574115753174	-28439.86109471321	65	0.07391304347826087	0.7846153846153846	0.17869127516778524
YLR026C	-1	-/-	-356.80417490005493	-29300.53165078163	65	0.07380607814761216	0.7846153846153846	0.1789709172259508
YPL090C	0	0/-	-357.04312857985497	-47952.97332751751	260	0.07380607814761216	0.7846153846153846	0.1789709172259508
YDR346C	-1	-/-	-357.39786648750305	-26576.329139709473	65	0.07369942196531792	0.7846153846153846	0.17925055928411632
YJR024C	0	0/0	-357.7210493385792	-44050.87050053477	260	0.07369942196531792	0.7846153846153846	0.17925055928411632
YPL193W	-1	-/-	-357.94554257392883	-27824.73710656166	65	0.0735930735930736	0.7846153846153846	0.17953020134228187
YLR018C	0	0/-	-358.00900983810425	-44367.366721987724	260	0.0735930735930736	0.7846153846153846	0.17953020134228187
YDR057W	-1	-/-	-358.07500648498535	-29923.09613585472	65	0.07348703170028818	0.7846153846153846	0.17980984340044742
YIL139C	-1	-/-	-358.3103721141815	-27918.944724798203	65	0.07338129496402877	0.7846153846153846	0.18008948545861297
YGL247W	-1	-/-	-358.4787800312042	-27025.314919233322	65	0.07327586206896551	0.7846153846153846	0.18036912751677853
YML025C	-1	-/-	-358.497841835022	-30192.018721222878	65	0.07317073170731707	0.7846153846153846	0.18064876957494408
YPR132W	-1	-/-	-358.7419753074646	-29348.955560922623	65	0.07306590257879657	0.7846153846153846	0.18092841163310963
YER176W	0	0/-	-358.7973625063896	-46886.011830836535	260	0.07306590257879657	0.7846153846153846	0.18092841163310963
YPL128C	-1	-/-	-358.8628444671631	-27034.95544528961	65	0.07296137339055794	0.7846153846153846	0.18120805369127516
YHL033C	0	0/-	-358.88126850128174	-48506.174786657095	260	0.07296137339055794	0.7846153846153846	0.18120805369127516
YDR174W	-1	-/-	-359.002064704895	-29060.868074774742	65	0.07285714285714286	0.7846153846153846	0.1814876957494407
YAL029C	-1	-/-	-359.37436628341675	-28572.338475584984	65	0.07275320970042796	0.7846153846153846	0.18176733780760626
YFR048W	-1	-/-	-359.4328866004944	-27750.73573231697	65	0.07264957264957266	0.7846153846153846	0.1820469798657718
YHR127W	0	0/-	-359.5622670352459	-46794.363103568554	260	0.07264957264957266	0.7846153846153846	0.1820469798657718
YDR012W	0	0/-	-359.7843613885343	-47810.519431781024	260	0.07264957264957266	0.7846153846153846	0.1820469798657718
YOR315W	-1	-/-	-359.84011912345886	-26175.07342147827	65	0.07254623044096728	0.7846153846153846	0.18232662192393737
YHR167W	-1	-/-	-360.2070167064667	-27949.903042793274	65	0.07244318181818182	0.7846153846153846	0.18260626398210292
YLL036C	-1	-/-	-360.2466971874237	-30565.72369480133	65	0.07234042553191489	0.7846153846153846	0.18288590604026847
YJR043C	-1	-/-	-360.3044488430023	-27411.46543455124	65	0.07223796033994334	0.7846153846153846	0.183165548098434
YDR441C	0	0/-	-360.3924188017845	-45299.61440950632	260	0.07223796033994334	0.7846153846153846	0.183165548098434
YKR086W	-1	-/+	-360.43553471565247	-26072.314531326294	65	0.07213578500707214	0.7846153846153846	0.18344519015659955
YJL041W	-1	-/-	-360.56140184402466	-26833.126690626144	65	0.07203389830508475	0.7846153846153846	0.1837248322147651
YDR023W	-1	-/-	-360.65724086761475	-30221.106728553772	65	0.07193229901269393	0.7846153846153846	0.18400447427293065
YGR079W	0	0/0	-360.76255571842194	-42736.11872589588	260	0.07193229901269393	0.7846153846153846	0.18400447427293065
YOR196C	0	0/-	-360.7949952483177	-48408.04002035782	260	0.07193229901269393	0.7846153846153846	0.18400447427293065
YKL114C	-1	-/-	-361.0376648902893	-28370.363137483597	65	0.07183098591549296	0.7846153846153846	0.1842841163310962
YAL003W	-1	-/-	-361.0899832248688	-29415.89194703102	65	0.07172995780590717	0.7846153846153846	0.18456375838926176
YPL198W	0	0/-	-361.1947029232979	-45669.57749387622	260	0.07172995780590717	0.7846153846153846	0.18456375838926176
YDL102W	-1	-/-	-361.19942903518677	-25324.44210958481	65	0.07162921348314606	0.7846153846153846	0.18484340044742728
YML107C	-1	-/-	-361.4348475933075	-32820.25882744789	65	0.07152875175315568	0.7846153846153846	0.18512304250559283
YDR257C	0	0/-	-361.5244151055813	-45937.10809606314	260	0.07152875175315568	0.7846153846153846	0.18512304250559283
YKL130C	-1	-/-	-361.5903820991516	-27414.064128160477	65	0.07142857142857142	0.7846153846153846	0.18540268456375839
YOR328W	-1	-/-	-361.7802382707596	-28378.492688655853	65	0.07132867132867132	0.7846153846153846	0.18568232662192394
YER086W	0	0/0	-361.8131163418293	-45126.036453932524	260	0.07132867132867132	0.7846153846153846	0.18568232662192394
YLR195C	-1	-/-	-361.9610389471054	-30709.55191910267	65	0.0712290502793296	0.7846153846153846	0.1859619686800895
YER105C	-1	-/-	-362.21624732017517	-30296.74509692192	65	0.07112970711297072	0.7846153846153846	0.18624161073825504
YFR031C-A	0	0/-	-362.2417804179713	-47998.58145505469	260	0.07112970711297072	0.7846153846153846	0.18624161073825504
YNL178W	0	0/-	-362.3826451897621	-48490.06281410158	260	0.07112970711297072	0.7846153846153846	0.18624161073825504
YLR192C	-1	-/-	-362.50993633270264	-29273.158798456192	65	0.07103064066852367	0.7846153846153846	0.1865212527964206
YGR140W	-1	-/-	-363.2440605163574	-27206.79198408127	65	0.07093184979137691	0.7846153846153846	0.18680089485458612
YPL268W	-1	-/-	-363.2626986503601	-28453.700394153595	65	0.07083333333333333	0.7846153846153846	0.18708053691275167
YNR013C	-1	-/-	-363.4241063594818	-27102.709221601486	65	0.07073509015256588	0.7846153846153846	0.18736017897091722
YNL286W	-1	-/-	-363.45096731185913	-26221.2191529274	65	0.07063711911357341	0.7846153846153846	0.18763982102908278
YOR293W	0	0/-	-363.6489177942276	-48086.81892374158	260	0.07063711911357341	0.7846153846153846	0.18763982102908278
YBL020W	-1	-/-	-364.0220799446106	-25425.175664663315	65	0.07053941908713693	0.7846153846153846	0.18791946308724833
YPR175W	-1	-/-	-364.36190581321716	-27030.866132497787	65	0.07044198895027624	0.7846153846153846	0.18819910514541388
YPR043W	0	0/-	-364.57470305263996	-48932.6432800442	260	0.07044198895027624	0.7846153846153846	0.18819910514541388
YGL139W	0	0/-	-364.6210285425186	-45867.72203525901	260	0.07044198895027624	0.7846153846153846	0.18819910514541388
YER055C	0	0/0	-364.80628859996796	-46254.14469331503	260	0.07044198895027624	0.7846153846153846	0.18819910514541388
YER029C	-1	-/-	-364.80926990509033	-28397.291249275208	65	0.0703448275862069	0.7846153846153846	0.1884787472035794
YER183C	-1	-/0	-364.9122703075409	-26341.382161855698	65	0.07024793388429752	0.7846153846153846	0.18875838926174496
YOR301W	-1	-/-	-364.93725538253784	-29009.036254525185	65	0.07015130674002751	0.7846153846153846	0.1890380313199105
YBR031W	0	0/-	-365.18825636804104	-47607.327481374145	260	0.07015130674002751	0.7846153846153846	0.1890380313199105
YBL097W	-1	-/-	-365.21060705184937	-26065.999042272568	65	0.07005494505494506	0.7846153846153846	0.18931767337807606
YLR242C	-1	-/-	-365.2664535045624	-26553.665602207184	65	0.06995884773662552	0.7846153846153846	0.18959731543624161
YEL003W	-1	-/-	-365.3262015581131	-29362.97050344944	65	0.06986301369863014	0.7846153846153846	0.18987695749440717
YMR242C	0	0/-	-365.33064199984074	-48057.880048424006	260	0.06986301369863014	0.7846153846153846	0.18987695749440717
YMR185W	0	0/0	-365.46618527173996	-42295.98505204916	260	0.06986301369863014	0.7846153846153846	0.18987695749440717
YGR056W	-1	-/-	-365.63870215415955	-25729.361624002457	65	0.06976744186046512	0.7846153846153846	0.19015659955257272
YKL028W	-1	-/-	-365.7219920158386	-30583.275239944458	65	0.06967213114754098	0.7846153846153846	0.19043624161073824
YLR355C	-1	-/-	-365.7295243740082	-28432.321781873703	65	0.06957708049113233	0.7846153846153846	0.1907158836689038
YPR161C	-1	-/-	-365.745640873909	-29393.415710568428	65	0.06948228882833787	0.7846153846153846	0.19099552572706935
YGR096W	0	0/-	-365.8163371682167	-46804.36304359138	260	0.06948228882833787	0.7846153846153846	0.19099552572706935
YBR058C-A	-1	-/-	-365.8196425437927	-26976.731595039368	65	0.06938775510204082	0.7846153846153846	0.1912751677852349
YOR212W	-1	-/-	-365.9108819961548	-27020.205075740814	65	0.06929347826086957	0.7846153846153846	0.19155480984340045
YHR064C	0	0/-	-366.06191420555115	-46741.33989877999	260	0.06929347826086957	0.7846153846153846	0.19155480984340045
YDR188W	-1	-/-	-366.14938592910767	-30236.37357890606	65	0.06919945725915876	0.7846153846153846	0.191834451901566
YDR195W	-1	-/-	-366.338960647583	-27005.837391614914	65	0.06910569105691057	0.7846153846153846	0.19211409395973153
YPL143W	0	0/-	-366.6177051663399	-49631.81084764004	260	0.06910569105691057	0.7846153846153846	0.19211409395973153
YDR399W	0	0/-	-366.78105702996254	-44523.61391361058	260	0.06910569105691057	0.7846153846153846	0.19211409395973153
YMR033W	-1	-/-	-366.9314525127411	-27622.310994148254	65	0.06901217861975643	0.7846153846153846	0.19239373601789708
YDR161W	0	0/-	-367.13279980421066	-42089.39233535528	260	0.06901217861975643	0.7846153846153846	0.19239373601789708
YIL091C	0	0/-	-367.2162208557129	-43511.38979589939	260	0.06901217861975643	0.7846153846153846	0.19239373601789708
YJL204C	-1	-/-	-367.56733322143555	-27592.659878492355	65	0.06891891891891892	0.7846153846153846	0.19267337807606263
YOR360C	0	0/-	-367.614879488945	-47098.56220963597	260	0.06891891891891892	0.7846153846153846	0.19267337807606263
YJL190C	-1	-/-	-367.9695534706116	-27980.197360277176	65	0.06882591093117409	0.7846153846153846	0.1929530201342282
YKR094C	0	0/-	-367.97458043694496	-47689.201616197824	260	0.06882591093117409	0.7846153846153846	0.1929530201342282
YER007W	-1	-/-	-367.99502205848694	-28656.713043689728	65	0.06873315363881402	0.7846153846153846	0.19323266219239374
YHR049W	0	0/0	-368.0727313756943	-47945.48603019118	260	0.06873315363881402	0.7846153846153846	0.19323266219239374
YBR092C	-1	-/-	-368.1432979106903	-30123.890870571136	65	0.06864064602960969	0.7846153846153846	0.1935123042505593
YNL102W	-1	-/-	-368.18714237213135	-28980.761583447456	65	0.06854838709677419	0.7846153846153846	0.19379194630872484
YML077W	-1	-/-	-368.1930637359619	-27222.19569683075	65	0.06845637583892618	0.7846153846153846	0.19407158836689037
YBR188C	-1	-/-	-368.5988929271698	-29633.172607660294	65	0.06836461126005362	0.7846153846153846	0.19435123042505592
YKL011C	-1	-/-	-368.65466380119324	-25304.482661247253	65	0.06827309236947791	0.7846153846153846	0.19463087248322147
YBR191W	0	0/-	-368.7351779639721	-47578.38114286959	260	0.06827309236947791	0.7846153846153846	0.19463087248322147
YOR006C	0	0/+	-368.91009962558746	-42891.53070759773	260	0.06827309236947791	0.7846153846153846	0.19463087248322147
YNL041C	-1	-/-	-368.9391305446625	-31603.78257203102	65	0.06818181818181818	0.7846153846153846	0.19491051454138703
YGR057C	-1	-/-	-368.96171712875366	-28916.476356744766	65	0.06809078771695594	0.7846153846153846	0.19519015659955258
YBR291C	0	0/-	-368.99151796102524	-45807.86017397046	260	0.06809078771695594	0.7846153846153846	0.19519015659955258
YOR133W	-1	-/-	-369.06985211372375	-29381.743666648865	65	0.068	0.7846153846153846	0.19546979865771813
YMR209C	0	0/0	-369.11364459991455	-43473.962029755116	260	0.068	0.7846153846153846	0.19546979865771813
YDR093W	-1	-/-	-369.24146723747253	-29186.06379455328	65	0.06790945406125166	0.7846153846153846	0.19574944071588368
YER156C	0	0/-	-369.3564446568489	-42079.31793290377	260	0.06790945406125166	0.7846153846153846	0.19574944071588368
YMR218C	-1	-/-	-369.4144914150238	-29060.26825606823	65	0.0678191489361702	0.7846153846153846	0.1960290827740492
YML106W	0	0/-	-369.5942831225693	-45127.410573679954	260	0.0678191489361702	0.7846153846153846	0.1960290827740492
YIL158W	0	0/0	-369.6016870737076	-42224.66131949425	260	0.0678191489361702	0.7846153846153846	0.1960290827740492
YCR059C	0	0/-	-369.65722665190697	-44450.7782574296	260	0.0678191489361702	0.7846153846153846	0.1960290827740492
YNL087W	0	0/-	-370.0997258424759	-42991.80099633336	260	0.0678191489361702	0.7846153846153846	0.1960290827740492
YHR201C	0	0/0	-370.2319941520691	-47113.5744677484	260	0.0678191489361702	0.7846153846153846	0.1960290827740492
YIL159W	-1	-/-	-370.4524037837982	-30351.4764200449	65	0.06772908366533864	0.7846153846153846	0.19630872483221476
YPL094C	-1	-/-	-370.61277866363525	-28482.089306354523	65	0.06763925729442971	0.7846153846153846	0.1965883668903803
YLR055C	-1	-/-	-371.04073190689087	-29517.760679006577	65	0.06754966887417219	0.7846153846153846	0.19686800894854586
YEL022W	-1	-/-	-371.19745993614197	-29139.935403347015	65	0.06746031746031746	0.7846153846153846	0.19714765100671142
YCR066W	-1	-/-	-371.20257019996643	-28900.271283864975	65	0.06737120211360634	0.7846153846153846	0.19742729306487697
YML018C	0	0/0	-371.218262553215	-44075.51098507643	260	0.06737120211360634	0.7846153846153846	0.19742729306487697
YBL093C	-1	-/-	-371.22146797180176	-27563.234669446945	65	0.06728232189973615	0.7846153846153846	0.1977069351230425
YLR154C	-1	-/-	-371.27104234695435	-28499.575250178576	65	0.06719367588932806	0.7846153846153846	0.19798657718120805
YDR349C	0	0/-	-371.46363765001297	-44450.77974849939	260	0.06719367588932806	0.7846153846153846	0.19798657718120805
YBL021C	0	0/-	-371.5907700061798	-50819.33127436042	260	0.06719367588932806	0.7846153846153846	0.19798657718120805
YPL063W	-1	-/-	-371.62319684028625	-28498.545457601547	65	0.06710526315789474	0.7846153846153846	0.1982662192393736
YIL069C	0	0/-	-371.6287586390972	-47050.582126677036	260	0.06710526315789474	0.7846153846153846	0.1982662192393736
YOR096W	0	0/-	-371.6562763005495	-47239.04953607917	260	0.06710526315789474	0.7846153846153846	0.1982662192393736
YOR123C	-1	-/-	-371.7526173591614	-27318.008899211884	65	0.06701708278580815	0.7846153846153846	0.19854586129753915
YGL031C	0	0/-	-371.8196149766445	-48296.14573895931	260	0.06701708278580815	0.7846153846153846	0.19854586129753915
YDL116W	-1	-/-	-371.85815954208374	-32169.334901213646	65	0.06692913385826772	0.7846153846153846	0.1988255033557047
YML081W	0	0/-	-371.85822039842606	-43239.69798398018	260	0.06692913385826772	0.7846153846153846	0.1988255033557047
YPR133C	-1	-/-	-371.93384075164795	-29142.94041287899	65	0.06684141546526867	0.7846153846153846	0.19910514541387025
YKL006W	0	0/-	-371.96886733174324	-46642.56397810578	260	0.06684141546526867	0.7846153846153846	0.19910514541387025
YMR214W	-1	-/-	-371.98827266693115	-29289.812631845474	65	0.06675392670157068	0.7846153846153846	0.1993847874720358
YDR325W	-1	-/-	-372.080384016037	-28734.942595481873	65	0.06666666666666667	0.7846153846153846	0.19966442953020133
YLR407W	0	0/0	-372.13261234760284	-43392.75578224659	260	0.06666666666666667	0.7846153846153846	0.19966442953020133
YMR247C	-1	-/-	-372.18317341804504	-27658.91096484661	65	0.06657963446475196	0.7846153846153846	0.19994407158836688
YOR319W	-1	-/-	-372.2120370864868	-27659.642335891724	65	0.06649282920469361	0.7846153846153846	0.20022371364653244
YKL134C	-1	-/-	-372.31380224227905	-29475.480530500412	65	0.06640625	0.7846153846153846	0.200503355704698
YDR408C	0	0/-	-372.5265308022499	-47881.664686232805	260	0.06640625	0.7846153846153846	0.200503355704698
YJL090C	-1	-/-	-372.5323348045349	-26597.70848608017	65	0.06631989596879063	0.7846153846153846	0.20078299776286354
YHR021C	-1	-/-	-372.59452843666077	-31338.623513698578	65	0.06623376623376623	0.7846153846153846	0.2010626398210291
YMR016C	-1	-/-	-372.75804924964905	-26471.435938596725	65	0.06614785992217899	0.7846153846153846	0.20134228187919462
YNL187W	0	0/-	-372.77327197790146	-46924.855480492115	260	0.06614785992217899	0.7846153846153846	0.20134228187919462
YPR083W	-1	-/-	-373.0085995197296	-29067.575281620026	65	0.06606217616580311	0.7846153846153846	0.20162192393736017
YMR098C	0	0/-	-373.19142815470695	-49718.11803409457	260	0.06606217616580311	0.7846153846153846	0.20162192393736017
YIL150C	-1	-/-	-373.3564455509186	-27208.99717450142	65	0.06597671410090557	0.7846153846153846	0.20190156599552572
YMR224C	-1	-/-	-373.37069940567017	-26596.257312059402	65	0.06589147286821706	0.7846153846153846	0.20218120805369127
YGR251W	-1	-/-	-373.4848620891571	-23899.91801381111	65	0.06580645161290323	0.7846153846153846	0.20246085011185683
YER099C	0	0/-	-373.61216819286346	-44523.87174272537	260	0.06580645161290323	0.7846153846153846	0.20246085011185683
YHR060W	-1	-/-	-373.8842544555664	-29534.010016322136	65	0.06572164948453608	0.7846153846153846	0.20274049217002238
YBR133C	-1	-/-	-374.1754310131073	-26527.278193235397	65	0.06563706563706563	0.7846153846153846	0.20302013422818793
YDR243C	-1	-/-	-374.1889672279358	-27251.685235500336	65	0.06555269922879177	0.7846153846153846	0.20329977628635346
YGL238W	-1	-/-	-374.2369132041931	-26584.597952842712	65	0.06546854942233633	0.7846153846153846	0.203579418344519
YHL029C	0	0/0	-374.25503861904144	-47700.93836170435	260	0.06546854942233633	0.7846153846153846	0.203579418344519
YJR032W	0	0/-	-374.31570464372635	-43808.05356031656	260	0.06546854942233633	0.7846153846153846	0.203579418344519
YDL075W	0	0/-	-374.3365960717201	-48234.35839039087	260	0.06546854942233633	0.7846153846153846	0.203579418344519
YCL005W	0	0/-	-374.35154950618744	-46418.866965055466	260	0.06546854942233633	0.7846153846153846	0.203579418344519
YOL146W	-1	-/-	-374.40119767189026	-30442.206038236618	65	0.06538461538461539	0.7846153846153846	0.20385906040268456
YJR075W	0	0/-	-374.4131794720888	-44814.290857598186	260	0.06538461538461539	0.7846153846153846	0.20385906040268456
YKL188C	-1	-/-	-374.54169034957886	-29837.67126917839	65	0.06530089628681178	0.7846153846153846	0.2041387024608501
YCR087C-A	0	0/-	-374.6716446876526	-44053.51241713762	260	0.06530089628681178	0.7846153846153846	0.2041387024608501
YLR243W	0	0/-	-374.710784137249	-41743.285790503025	260	0.06530089628681178	0.7846153846153846	0.2041387024608501
YBR021W	-1	-/-	-374.72411608695984	-26389.767046928406	65	0.06521739130434782	0.7846153846153846	0.20441834451901567
YGR172C	-1	-/-	-374.73958230018616	-31049.215473413467	65	0.06513409961685823	0.7846153846153846	0.20469798657718122
YKR028W	-1	-/+	-374.7515940666199	-29501.086306333542	65	0.06505102040816327	0.7846153846153846	0.20497762863534674
YPR162C	-1	-/-	-374.78787779808044	-27180.485597252846	65	0.06496815286624204	0.7846153846153846	0.2052572706935123
YGR006W	-1	-/-	-374.8973376750946	-28077.14370584488	65	0.0648854961832061	0.7846153846153846	0.20553691275167785
YLR413W	0	0/-	-374.9165508747101	-42668.21386373043	260	0.0648854961832061	0.7846153846153846	0.20553691275167785
YDL033C	1	+/+	-375.05397772789	-27915.273334503174	64	0.06607369758576874	0.8	0.20553691275167785
YHR046C	0	0/-	-375.06084328889847	-43827.8289642632	260	0.06607369758576874	0.8	0.20553691275167785
YLR420W	0	0/-	-375.3482536673546	-48990.865546017885	260	0.06607369758576874	0.8	0.20553691275167785
YJL184W	-1	-/-	-375.35762095451355	-27306.346039772034	65	0.06598984771573604	0.8	0.2058165548098434
YGR084C	0	0/-	-375.3796235918999	-47538.60999804735	260	0.06598984771573604	0.8	0.2058165548098434
YMR274C	0	0/-	-375.38986110687256	-45983.038609713316	260	0.06598984771573604	0.8	0.2058165548098434
YOR201C	1	+/+	-375.414803981781	-27745.919791817665	64	0.06717363751584284	0.8153846153846154	0.2058165548098434
YHR134W	0	0/-	-375.4627106189728	-47117.408200502396	260	0.06717363751584284	0.8153846153846154	0.2058165548098434
YJL111W	-1	-/-	-375.565465927124	-29224.648824334145	65	0.0670886075949367	0.8153846153846154	0.20609619686800895
YPL082C	-1	-/-	-375.6755630970001	-26803.46538376808	65	0.06700379266750948	0.8153846153846154	0.2063758389261745
YER161C	-1	-/-	-375.683655500412	-28873.85486292839	65	0.06691919191919192	0.8153846153846154	0.20665548098434006
YMR283C	1	+/+	-375.68445324897766	-31191.392471075058	64	0.06809583858764187	0.8307692307692308	0.20665548098434006
YNL050C	0	0/0	-375.7540766596794	-43034.3435280323	260	0.06809583858764187	0.8307692307692308	0.20665548098434006
YJL054W	-1	-/-	-375.77047896385193	-31370.992965459824	65	0.06801007556675064	0.8307692307692308	0.20693512304250558
YER074W	0	0/-	-375.8373464643955	-48913.041396945715	260	0.06801007556675064	0.8307692307692308	0.20693512304250558
YCL031C	-1	-/-	-375.9507939815521	-28581.917013406754	65	0.06792452830188679	0.8307692307692308	0.20721476510067113
YDL098C	-1	-/-	-376.00268602371216	-29019.485808372498	65	0.0678391959798995	0.8307692307692308	0.20749440715883669
YNL080C	-1	-/-	-376.0028917789459	-27567.549545526505	65	0.06775407779171895	0.8307692307692308	0.20777404921700224
YBR175W	-1	-/-	-376.4998049736023	-29310.486020326614	65	0.06766917293233082	0.8307692307692308	0.2080536912751678
YDL202W	0	0/-	-376.54599779844284	-47774.05808457732	260	0.06766917293233082	0.8307692307692308	0.2080536912751678
YHR186C	-1	-/-	-376.5840816497803	-29098.69968175888	65	0.06758448060075094	0.8307692307692308	0.20833333333333334
YLR239C	0	0/-	-376.6226459145546	-48899.93810388446	260	0.06758448060075094	0.8307692307692308	0.20833333333333334
YHR032W	0	0/-	-376.7502307295799	-43269.32827502489	260	0.06758448060075094	0.8307692307692308	0.20833333333333334
YBR106W	-1	-/-	-376.787606716156	-30310.331883907318	65	0.0675	0.8307692307692308	0.2086129753914989
YBR283C	-1	-/-	-376.8032212257385	-28769.912043094635	65	0.06741573033707865	0.8307692307692308	0.20889261744966442
YLR262C	-1	-/-	-376.8508017063141	-29155.25529241562	65	0.06733167082294264	0.8307692307692308	0.20917225950782997
YJR136C	0	0/-	-377.0445209145546	-46855.42120248079	260	0.06733167082294264	0.8307692307692308	0.20917225950782997
YGR077C	-1	-/-	-377.0857949256897	-30473.920521259308	65	0.06724782067247821	0.8307692307692308	0.20945190156599552
YOR061W	-1	-/-	-377.24115884304047	-27323.418042063713	65	0.06716417910447761	0.8307692307692308	0.20973154362416108
YGL030W	-1	-/-	-377.27307987213135	-27868.901331186295	65	0.0670807453416149	0.8307692307692308	0.21001118568232663
YCR016W	0	0/0	-377.3428678512573	-42725.24438273907	260	0.0670807453416149	0.8307692307692308	0.21001118568232663
YPL055C	-1	-/-	-377.43112349510193	-28481.101318359375	65	0.06699751861042183	0.8307692307692308	0.21029082774049218
YJR101W	0	0/-	-377.4674915075302	-49040.481007009745	260	0.06699751861042183	0.8307692307692308	0.21029082774049218
YLR103C	-1	-/-	-377.4814832210541	-27113.944046258926	65	0.06691449814126393	0.8307692307692308	0.2105704697986577
YBR074W	0	0/0	-377.5083222389221	-44749.74360513687	260	0.06691449814126393	0.8307692307692308	0.2105704697986577
YMR116C	-1	-/-	-377.5372511148453	-29331.47615969181	65	0.06683168316831684	0.8307692307692308	0.21085011185682326
YKL155C	0	0/-	-377.9262586236	-49604.48518496752	260	0.06683168316831684	0.8307692307692308	0.21085011185682326
YPL072W	0	0/-	-378.0740188360214	-47779.54327523708	260	0.06683168316831684	0.8307692307692308	0.21085011185682326
YGL244W	-1	-/-	-378.1079442501068	-27804.53687119484	65	0.06674907292954264	0.8307692307692308	0.2111297539149888
YNL067W	0	0/-	-378.189938724041	-47227.071452468634	260	0.06674907292954264	0.8307692307692308	0.2111297539149888
YBR085W	-1	-/-	-378.27065324783325	-28562.440853357315	65	0.06666666666666667	0.8307692307692308	0.21140939597315436
YOR262W	0	0/-	-378.57645148038864	-42184.902777493	260	0.06666666666666667	0.8307692307692308	0.21140939597315436
YLR105C	-1	-/-	-378.7382173538208	-27971.45370745659	65	0.06658446362515413	0.8307692307692308	0.21168903803131991
YDL013W	-1	-/-	-378.75863432884216	-28365.530555963516	65	0.0665024630541872	0.8307692307692308	0.21196868008948547
YLR440C	0	0/-	-378.7686770558357	-51046.662704735994	260	0.0665024630541872	0.8307692307692308	0.21196868008948547
YER019C-A	-1	-/-	-378.77578711509705	-26633.99665904045	65	0.06642066420664207	0.8307692307692308	0.21224832214765102
YNL108C	0	0/0	-378.781257212162	-46499.01039612293	260	0.06642066420664207	0.8307692307692308	0.21224832214765102
YDL001W	0	0/-	-378.84558188170195	-47922.412525348365	260	0.06642066420664207	0.8307692307692308	0.21224832214765102
YML011C	-1	-/-	-378.8619589805603	-30021.806179523468	65	0.06633906633906633	0.8307692307692308	0.21252796420581654
YLR191W	-1	-/-	-379.20215010643005	-32255.8287961483	65	0.06625766871165645	0.8307692307692308	0.2128076062639821
YJL177W	0	0/-	-379.2064619362354	-48228.248344153166	260	0.06625766871165645	0.8307692307692308	0.2128076062639821
YPR062W	0	0/-	-379.24028384685516	-44485.287563055754	260	0.06625766871165645	0.8307692307692308	0.2128076062639821
YPL122C	-1	-/-	-379.36941504478455	-29385.478409051895	65	0.0661764705882353	0.8307692307692308	0.21308724832214765
YNL254C	0	0/0	-379.40479201078415	-47384.976986050606	260	0.0661764705882353	0.8307692307692308	0.21308724832214765
YMR005W	-1	-/-	-379.475448846817	-31949.15921330452	65	0.06609547123623011	0.8307692307692308	0.2133668903803132
YDL155W	-1	-/-	-379.7845721244812	-28532.339065551758	65	0.06601466992665037	0.8307692307692308	0.21364653243847875
YBR265W	-1	-/-	-379.7976977825165	-28551.527493953705	65	0.06593406593406594	0.8307692307692308	0.2139261744966443
YER180C	0	0/-	-379.97687286138535	-49408.72682207823	260	0.06593406593406594	0.8307692307692308	0.2139261744966443
YHR099W	-1	-/-	-380.0071551799774	-26720.712125062943	65	0.06585365853658537	0.8307692307692308	0.21420581655480983
YPR034W	-1	-/-	-380.2447850704193	-33153.32596921921	65	0.06577344701583435	0.8307692307692308	0.21448545861297538
YFL009W	-1	-/-	-380.2587127685547	-28687.78750681877	65	0.06569343065693431	0.8307692307692308	0.21476510067114093
YGR283C	0	0/0	-380.28599613904953	-41977.325526595116	260	0.06569343065693431	0.8307692307692308	0.21476510067114093
YPL241C	-1	-/-	-380.53678369522095	-28841.04633831978	65	0.06561360874848117	0.8307692307692308	0.2150447427293065
YAL047C	-1	-/-	-380.6854569911957	-28926.317132472992	65	0.06553398058252427	0.8307692307692308	0.21532438478747204
YCL029C	-1	-/-	-380.9500296115875	-29130.91721177101	65	0.06545454545454546	0.8307692307692308	0.2156040268456376
YPR104C	-1	-/-	-380.96483302116394	-27779.476270198822	65	0.06537530266343826	0.8307692307692308	0.21588366890380314
YKR043C	0	0/0	-381.0741934776306	-42148.61426818371	260	0.06537530266343826	0.8307692307692308	0.21588366890380314
YDR428C	0	0/-	-381.1868006885052	-47379.98889222741	260	0.06537530266343826	0.8307692307692308	0.21588366890380314
YMR287C	-1	-/-	-381.26037764549255	-28214.20695745945	65	0.06529625151148731	0.8307692307692308	0.21616331096196867
YJL058C	-1	-/-	-381.30525612831116	-28766.70209288597	65	0.06521739130434782	0.8307692307692308	0.21644295302013422
YAL042W	-1	-/-	-381.4399538040161	-30737.898302078247	65	0.06513872135102533	0.8307692307692308	0.21672259507829977
YPL029W	-1	-/-	-381.76929783821106	-29703.401469945908	65	0.06506024096385542	0.8307692307692308	0.21700223713646533
YNL238W	0	0/-	-381.8272567987442	-44505.91232275963	260	0.06506024096385542	0.8307692307692308	0.21700223713646533
YDR108W	-1	-/-	-381.8808259963989	-28100.59453868866	65	0.06498194945848375	0.8307692307692308	0.21728187919463088
YDL175C	-1	-/+	-381.94420433044434	-31154.1170732975	65	0.06490384615384616	0.8307692307692308	0.21756152125279643
YCR038C	-1	-/-	-382.02622056007385	-28678.308309555054	65	0.06482593037214886	0.8307692307692308	0.21784116331096195
YGR030C	-1	-/-	-382.1285569667816	-30630.85541343689	65	0.06474820143884892	0.8307692307692308	0.2181208053691275
YBR095C	-1	-/-	-382.14779460430145	-29326.512409448624	65	0.06467065868263473	0.8307692307692308	0.21840044742729306
YGR091W	-1	-/-	-382.1968340873718	-28959.340283870697	65	0.0645933014354067	0.8307692307692308	0.2186800894854586
YLR442C	-1	-/-	-382.2290279865265	-31347.83425295353	65	0.06451612903225806	0.8307692307692308	0.21895973154362416
YHL026C	0	0/0	-382.2513546347618	-42444.06712239981	260	0.06451612903225806	0.8307692307692308	0.21895973154362416
YNL005C	0	0/-	-382.2997093498707	-52916.41943010688	260	0.06451612903225806	0.8307692307692308	0.21895973154362416
YML076C	-1	-/-	-382.35755014419556	-30375.255326747894	65	0.06443914081145585	0.8307692307692308	0.21923937360178972
YLR388W	0	0/-	-382.46346005797386	-47188.89765672386	260	0.06443914081145585	0.8307692307692308	0.21923937360178972
YEL048C	0	0/-	-382.5847798585892	-42304.02147948742	260	0.06443914081145585	0.8307692307692308	0.21923937360178972
YDR138W	-1	-/-	-382.61839294433594	-27683.172243833542	65	0.06436233611442194	0.8307692307692308	0.21951901565995527
YGL123W	0	0/-	-382.62729173898697	-48651.358496159315	260	0.06436233611442194	0.8307692307692308	0.21951901565995527
YGR065C	0	0/-	-382.82747834920883	-45974.85116803646	260	0.06436233611442194	0.8307692307692308	0.21951901565995527
YNL065W	-1	-/-	-382.8801622390747	-27589.871326208115	65	0.06428571428571428	0.8307692307692308	0.2197986577181208
YHR100C	0	0/-	-382.97844487428665	-41645.97959280014	260	0.06428571428571428	0.8307692307692308	0.2197986577181208
YBR227C	0	0/-	-382.9806526899338	-47504.93288767338	260	0.06428571428571428	0.8307692307692308	0.2197986577181208
YCR055C	-1	-/-	-383.0145387649536	-26418.447289705276	65	0.06420927467300833	0.8307692307692308	0.22007829977628635
YGR216C	-1	-/-	-383.06743335723877	-27303.218030929565	65	0.06413301662707839	0.8307692307692308	0.2203579418344519
YJR141W	-1	-/-	-383.1008324623108	-24464.270197868347	65	0.06405693950177936	0.8307692307692308	0.22063758389261745
YML099C	-1	-/-	-383.1195545196533	-27024.45575284958	65	0.06398104265402843	0.8307692307692308	0.220917225950783
YDR322W	0	0/-	-383.2445499300957	-49390.726209402084	260	0.06398104265402843	0.8307692307692308	0.220917225950783
YMR321C	0	0/0	-383.2975444197655	-43595.32215285301	260	0.06398104265402843	0.8307692307692308	0.220917225950783
YGL100W	-1	-/-	-383.4120147228241	-29482.503925323486	65	0.06390532544378698	0.8307692307692308	0.22119686800894856
YDL236W	-1	-/0	-383.4917993545532	-27487.786600351334	65	0.06382978723404255	0.8307692307692308	0.2214765100671141
YGR029W	-1	-/-	-383.6138963699341	-28952.165116786957	65	0.06375442739079103	0.8307692307692308	0.22175615212527963
YBL057C	-1	-/-	-383.7286732196808	-29211.2823946476	65	0.06367924528301887	0.8307692307692308	0.22203579418344518
YMR236W	-1	-/-	-383.745001077652	-32094.682528734207	65	0.0636042402826855	0.8307692307692308	0.22231543624161074
YKL184W	0	0/-	-383.7487310767174	-48352.5807364285	260	0.0636042402826855	0.8307692307692308	0.22231543624161074
YDR420W	-1	-/-	-383.9479869604111	-28377.333636641502	65	0.06352941176470588	0.8307692307692308	0.2225950782997763
YGR152C	-1	-/-	-383.9498767852783	-26265.75204205513	65	0.06345475910693302	0.8307692307692308	0.22287472035794184
YDR064W	0	0/-	-383.96466317772865	-48896.474337130785	260	0.06345475910693302	0.8307692307692308	0.22287472035794184
YJL200C	0	0/-	-384.027490735054	-43619.34634500742	260	0.06345475910693302	0.8307692307692308	0.22287472035794184
YDL131W	0	0/0	-384.04253566265106	-47752.66756206751	260	0.06345475910693302	0.8307692307692308	0.22287472035794184
YCL055W	-1	-/+	-384.25786089897156	-28749.285838127136	65	0.06338028169014084	0.8307692307692308	0.2231543624161074
YPL245W	0	0/0	-384.2760286331177	-42659.29265141487	260	0.06338028169014084	0.8307692307692308	0.2231543624161074
YOR115C	-1	-/-	-384.30182003974915	-32124.70450949669	65	0.06330597889800703	0.8307692307692308	0.22343400447427292
YNL149C	-1	-/0	-384.30614972114563	-30693.070874214172	65	0.06323185011709602	0.8307692307692308	0.22371364653243847
YAL010C	-1	-/-	-384.3280680179596	-29471.7837703228	65	0.06315789473684211	0.8307692307692308	0.22399328859060402
YCR054C	0	0/0	-384.46796172857285	-43845.60140040517	260	0.06315789473684211	0.8307692307692308	0.22399328859060402
YMR172W	-1	-/-	-384.49609303474426	-30822.60664856434	65	0.0630841121495327	0.8307692307692308	0.22427293064876958
YDR520C	0	0/-	-384.64995181560516	-47196.40199846029	260	0.0630841121495327	0.8307692307692308	0.22427293064876958
YAR019C	-1	-/-	-384.79619002342224	-27009.283367872238	65	0.06301050175029171	0.8307692307692308	0.22455257270693513
YIL149C	-1	-/-	-384.8903224468231	-31108.539387702942	65	0.06293706293706294	0.8307692307692308	0.22483221476510068
YDR025W	-1	-/-	-384.99195742607117	-28751.51226401329	65	0.06286379511059371	0.8307692307692308	0.22511185682326623
YBR087W	-1	-/-	-385.116574048996	-30065.10226559639	65	0.06279069767441861	0.8307692307692308	0.22539149888143176
YMR296C	-1	-/-	-385.1333165168762	-28222.102538347244	65	0.0627177700348432	0.8307692307692308	0.2256711409395973
YDR331W	-1	-/-	-385.2286260128021	-27909.494392633438	65	0.06264501160092807	0.8307692307692308	0.22595078299776286
YCR052W	-1	-/-	-385.2873501777649	-30826.80476999283	65	0.06257242178447277	0.8307692307692308	0.2262304250559284
YBR254C	-1	-/-	-385.57010650634766	-28663.452402234077	65	0.0625	0.8307692307692308	0.22651006711409397
YLR010C	-1	-/-	-385.636611700058	-28134.184741020203	65	0.06242774566473988	0.8307692307692308	0.22678970917225952
YKL186C	-1	-/-	-385.65116333961487	-28031.298825383186	65	0.06235565819861432	0.8307692307692308	0.22706935123042504
YLR274W	-1	-/-	-386.0032262802124	-27672.650493621826	65	0.06228373702422145	0.8307692307692308	0.2273489932885906
YBL008W	-1	-/-	-386.12736439704895	-27643.797508001328	65	0.06221198156682028	0.8307692307692308	0.22762863534675615
YGR105W	0	0/0	-386.4957999587059	-46338.41104802489	260	0.06221198156682028	0.8307692307692308	0.22762863534675615
YLR048W	-1	-/-	-386.50001323223114	-27069.731650710106	65	0.06214039125431531	0.8307692307692308	0.2279082774049217
YKL006C-A	-1	-/-	-386.53726506233215	-29211.00504374504	65	0.06206896551724138	0.8307692307692308	0.22818791946308725
YPL056C	0	0/0	-386.5931199789047	-44146.29579329491	260	0.06206896551724138	0.8307692307692308	0.22818791946308725
YLR167W	-1	-/-	-386.6422336101532	-30109.92870283127	65	0.06199770378874857	0.8307692307692308	0.2284675615212528
YML061C	-1	-/-	-386.6845724582672	-27758.813425719738	65	0.06192660550458716	0.8307692307692308	0.22874720357941836
YBL081W	0	0/0	-386.78103172779083	-44622.17050373554	260	0.06192660550458716	0.8307692307692308	0.22874720357941836
YNR039C	-1	-/-	-386.80358815193176	-29039.752872258425	65	0.061855670103092786	0.8307692307692308	0.22902684563758388
YMR259C	0	0/+	-387.01323533058167	-43251.51554620266	260	0.061855670103092786	0.8307692307692308	0.22902684563758388
YDL104C	0	0/+	-387.1628041267395	-46126.96368667483	260	0.061855670103092786	0.8307692307692308	0.22902684563758388
YML114C	-1	-/-	-387.16704201698303	-28470.881865501404	65	0.06178489702517163	0.8307692307692308	0.22930648769574943
YKL081W	-1	-/-	-387.25424790382385	-30745.4539706707	65	0.061714285714285715	0.8307692307692308	0.22958612975391499
YDR013W	-1	-/-	-387.53792095184326	-27206.924030303955	65	0.06164383561643835	0.8307692307692308	0.22986577181208054
YPL105C	0	0/-	-387.61186134815216	-46718.32241266966	260	0.06164383561643835	0.8307692307692308	0.22986577181208054
YKL055C	-1	-/-	-387.78353905677795	-29458.297601938248	65	0.06157354618015964	0.8307692307692308	0.2301454138702461
YER112W	-1	-/-	-387.96844387054443	-31387.22554731369	65	0.06150341685649203	0.8307692307692308	0.23042505592841164
YBR167C	-1	-/-	-388.026335477829	-29239.012845277786	65	0.06143344709897611	0.8307692307692308	0.23070469798657717
YLR287C-A	0	0/-	-388.09757167100906	-48356.8784468174	260	0.06143344709897611	0.8307692307692308	0.23070469798657717
YKL075C	-1	-/-	-388.1364212036133	-24665.289199113846	65	0.06136363636363636	0.8307692307692308	0.23098434004474272
YML125C	0	0/0	-388.14305955171585	-49847.293005257845	260	0.06136363636363636	0.8307692307692308	0.23098434004474272
YKL149C	-1	-/-	-388.1529004573822	-30298.799909114838	65	0.06129398410896708	0.8307692307692308	0.23126398210290827
YBR263W	0	0/-	-388.15687477588654	-49046.91082036495	260	0.06129398410896708	0.8307692307692308	0.23126398210290827
YNL085W	-1	-/-	-388.1710567474365	-32175.25683617592	65	0.061224489795918366	0.8307692307692308	0.23154362416107382
YHR003C	0	0/+	-388.2728353738785	-44251.43018442392	260	0.061224489795918366	0.8307692307692308	0.23154362416107382
YGR210C	0	0/0	-388.4204355478287	-44166.0342900157	260	0.061224489795918366	0.8307692307692308	0.23154362416107382
YLR292C	-1	-/-	-388.4219391345978	-27728.712846279144	65	0.061155152887882216	0.8307692307692308	0.23182326621923938
YJR068W	-1	-/-	-388.4466555118561	-29180.413088083267	65	0.06108597285067873	0.8307692307692308	0.23210290827740493
YLR389C	0	0/-	-388.4763852953911	-49569.575678527355	260	0.06108597285067873	0.8307692307692308	0.23210290827740493
YDR440W	-1	-/-	-388.51340079307556	-26876.039667367935	65	0.061016949152542375	0.8307692307692308	0.23238255033557048
YBL055C	-1	-/-	-388.5154983997345	-27414.01029443741	65	0.060948081264108354	0.8307692307692308	0.232662192393736
YNL189W	0	0/-	-388.5227215886116	-48274.919155716896	260	0.060948081264108354	0.8307692307692308	0.232662192393736
YOL127W	-1	-/-	-388.6952774524689	-28593.62646794319	65	0.060879368658399095	0.8307692307692308	0.23294183445190156
YML005W	1	+/+	-388.79443311691284	-29312.62876176834	64	0.061936936936936936	0.8461538461538461	0.23294183445190156
YDR104C	0	0/-	-388.86828076839447	-49657.73352855444	260	0.061936936936936936	0.8461538461538461	0.23294183445190156
YBR271W	0	0/-	-388.93319940567017	-41940.24900263548	260	0.061936936936936936	0.8461538461538461	0.23294183445190156
YLR116W	-1	-/-	-388.9501187801361	-28287.830110549927	65	0.06186726659167604	0.8461538461538461	0.2332214765100671
YJL156C	-1	-/-	-388.96084928512573	-28423.476207494736	65	0.06179775280898876	0.8461538461538461	0.23350111856823266
YML127W	-1	-/-	-388.96932578086853	-27709.981077432632	65	0.06172839506172839	0.8461538461538461	0.23378076062639822
YOR172W	-1	-/-	-389.0666193962097	-26599.732664585114	65	0.061659192825112105	0.8461538461538461	0.23406040268456377
YBR275C	-1	-/-	-389.1735963821411	-28441.023430347443	65	0.06159014557670773	0.8461538461538461	0.23434004474272932
YNL206C	-1	-/-	-389.1761155128479	-29262.401530385017	65	0.06152125279642058	0.8461538461538461	0.23461968680089484
YHR005C	-1	-/-	-389.2875440120697	-28551.241275548935	65	0.061452513966480445	0.8461538461538461	0.2348993288590604
YGR007W	-1	-/-	-389.326110124588	-31021.28498196602	65	0.06138392857142857	0.8461538461538461	0.23517897091722595
YNR029C	0	0/0	-389.43718588352203	-43020.489834845066	260	0.06138392857142857	0.8461538461538461	0.23517897091722595
YNL311C	-1	-/-	-389.52907538414	-29714.068274259567	65	0.06131549609810479	0.8461538461538461	0.2354586129753915
YDR316W	0	0/0	-389.61640986800194	-50033.503428429365	260	0.06131549609810479	0.8461538461538461	0.2354586129753915
YHR094C	-1	-/-	-389.6275177001953	-26082.390121936798	65	0.061247216035634745	0.8461538461538461	0.23573825503355705
YDL105W	-1	-/-	-389.65247082710266	-27382.062166690826	65	0.06117908787541713	0.8461538461538461	0.2360178970917226
YDR205W	-1	-/-	-389.6889007091522	-30121.934973716736	65	0.06111111111111111	0.8461538461538461	0.23629753914988813
YIL134W	0	0/-	-389.8194862604141	-45090.34923052788	260	0.06111111111111111	0.8461538461538461	0.23629753914988813
YGL189C	0	0/-	-389.85813039541245	-48903.02813115716	260	0.06111111111111111	0.8461538461538461	0.23629753914988813
YGL190C	-1	-/-	-389.8652813434601	-30256.620352983475	65	0.06104328523862375	0.8461538461538461	0.23657718120805368
YML015C	-1	-/-	-390.0066649913788	-30834.559688568115	65	0.06097560975609756	0.8461538461538461	0.23685682326621924
YDR153C	-1	-/-	-390.1575789451599	-31307.46356678009	65	0.06090808416389812	0.8461538461538461	0.2371364653243848
YDR217C	-1	-/-	-390.1587426662445	-27487.799095392227	65	0.06084070796460177	0.8461538461538461	0.23741610738255034
YGR093W	0	0/-	-390.2513563632965	-42255.61498725414	260	0.06084070796460177	0.8461538461538461	0.23741610738255034
YGR271W	0	0/-	-390.3044381737709	-49256.155133485794	260	0.06084070796460177	0.8461538461538461	0.23741610738255034
YNL162W	0	0/-	-390.3618222475052	-47913.41848281026	260	0.06084070796460177	0.8461538461538461	0.23741610738255034
YOL028C	-1	-/-	-390.3827965259552	-26350.66986322403	65	0.06077348066298342	0.8461538461538461	0.2376957494407159
YAL032C	-1	-/-	-390.4228332042694	-30651.80857872963	65	0.06070640176600441	0.8461538461538461	0.23797539149888144
YJL194W	-1	-/-	-390.4902939796448	-25620.202309846878	65	0.06063947078280044	0.8461538461538461	0.23825503355704697
YLR320W	-1	-/-	-390.5198276042938	-27786.154799699783	65	0.0605726872246696	0.8461538461538461	0.23853467561521252
YJL207C	-1	-/-	-390.87155413627625	-27760.131425261497	65	0.06050605060506051	0.8461538461538461	0.23881431767337807
YGR129W	-1	-/-	-390.9044964313507	-27692.303438186646	65	0.06043956043956044	0.8461538461538461	0.23909395973154363
YIL173W	-1	-/-	-390.9680953025818	-27153.964013814926	65	0.06037321624588365	0.8461538461538461	0.23937360178970918
YJR030C	0	0/0	-390.9718688726425	-43290.29240810871	260	0.06037321624588365	0.8461538461538461	0.23937360178970918
YBL071W-A	1	+/+	-391.1226062774658	-26854.05547451973	64	0.06140350877192982	0.8615384615384616	0.23937360178970918
YOR168W	-1	-/-	-391.12847089767456	-26927.12140727043	65	0.06133625410733844	0.8615384615384616	0.23965324384787473
YGL119W	-1	-/0	-391.22849583625793	-29833.999637126923	65	0.061269146608315096	0.8615384615384616	0.23993288590604026
YNL154C	-1	-/-	-391.2374732494354	-29402.4752972126	65	0.06120218579234973	0.8615384615384616	0.2402125279642058
YDR498C	-1	-/-	-391.2760422229767	-28531.25099658966	65	0.0611353711790393	0.8615384615384616	0.24049217002237136
YER174C	-1	-/-	-391.31124091148376	-27742.826805353165	65	0.061068702290076333	0.8615384615384616	0.2407718120805369
YDR140W	-1	-/-	-391.46789813041687	-26865.470873355865	65	0.06100217864923747	0.8615384615384616	0.24105145413870246
YBR237W	-1	-/-	-391.48596477508545	-28468.826724529266	65	0.060935799782372145	0.8615384615384616	0.24133109619686802
YCL050C	0	0/-	-391.58083099126816	-48990.63038289547	260	0.060935799782372145	0.8615384615384616	0.24133109619686802
YLR084C	-1	-/-	-391.6011426448822	-25352.281108260155	65	0.06086956521739131	0.8615384615384616	0.24161073825503357
YKR095W	-1	-/-	-391.6336760520935	-26463.777346372604	65	0.06080347448425624	0.8615384615384616	0.2418903803131991
YOR369C	0	0/-	-391.65135779976845	-49078.90294215083	260	0.06080347448425624	0.8615384615384616	0.2418903803131991
YMR003W	0	0/0	-391.7094375491142	-44278.3492975235	260	0.06080347448425624	0.8615384615384616	0.2418903803131991
YER148W	-1	-/-	-391.7261176109314	-28901.045453071594	65	0.06073752711496746	0.8615384615384616	0.24217002237136465
YHR072W	-1	-/-	-391.92324590682983	-28776.624871492386	65	0.06067172264355363	0.8615384615384616	0.2424496644295302
YLR272C	-1	-/-	-391.9648189544678	-28549.76429462433	65	0.06060606060606061	0.8615384615384616	0.24272930648769575
YBL006C	-1	-/-	-391.99104404449463	-31305.181366086006	65	0.06054054054054054	0.8615384615384616	0.2430089485458613
YNL284C	0	0/-	-392.0484744310379	-49759.56611061096	260	0.06054054054054054	0.8615384615384616	0.2430089485458613
YLR139C	-1	-/-	-392.1105101108551	-26306.240003824234	65	0.06047516198704104	0.8615384615384616	0.24328859060402686
YOR355W	-1	-/-	-392.188351392746	-27693.128264188766	65	0.06040992448759439	0.8615384615384616	0.24356823266219238
YGR257C	-1	-/-	-392.2266068458557	-29422.185291051865	65	0.0603448275862069	0.8615384615384616	0.24384787472035793
YLR212C	-1	-/-	-392.27000975608826	-27612.553653478622	65	0.060279870828848225	0.8615384615384616	0.24412751677852348
YNL323W	-1	-/-	-392.36680245399475	-30844.841767072678	65	0.060215053763440864	0.8615384615384616	0.24440715883668904
YDR310C	-1	-/-	-392.4081199169159	-28004.738086223602	65	0.06015037593984962	0.8615384615384616	0.2446868008948546
YMR126C	0	0/0	-392.42633455991745	-46842.11213362217	260	0.06015037593984962	0.8615384615384616	0.2446868008948546
YMR060C	-1	-/-	-392.4949052333832	-27245.015944719315	65	0.060085836909871244	0.8615384615384616	0.24496644295302014
YGR252W	-1	-/-	-392.53161096572876	-29479.360306978226	65	0.06002143622722401	0.8615384615384616	0.2452460850111857
YPL148C	0	0/-	-392.68685805797577	-49297.02955374122	260	0.06002143622722401	0.8615384615384616	0.2452460850111857
YOR342C	0	0/0	-392.70079630613327	-42022.101200699806	260	0.06002143622722401	0.8615384615384616	0.2452460850111857
YBR233W-A	-1	-/-	-392.86508989334106	-27211.84931921959	65	0.059957173447537475	0.8615384615384616	0.24552572706935122
YKR062W	-1	-/-	-393.0610842704773	-31655.12078356743	65	0.059893048128342244	0.8615384615384616	0.24580536912751677
YDL200C	-1	-/-	-393.08589720726013	-31866.32518672943	65	0.05982905982905983	0.8615384615384616	0.24608501118568232
YPR129W	0	0/-	-393.1173217892647	-50228.743106007576	260	0.05982905982905983	0.8615384615384616	0.24608501118568232
YJL006C	-1	-/-	-393.21217584609985	-28608.61683034897	65	0.05976520811099253	0.8615384615384616	0.24636465324384788
YDR469W	-1	-/-	-393.3627393245697	-26374.277166843414	65	0.05970149253731343	0.8615384615384616	0.24664429530201343
YEL046C	0	0/0	-393.37767565250397	-46771.461184471846	260	0.05970149253731343	0.8615384615384616	0.24664429530201343
YBR242W	0	0/-	-393.45744943618774	-42550.86129915714	260	0.05970149253731343	0.8615384615384616	0.24664429530201343
YLR293C	-1	-/-	-393.4634373188019	-30062.19833445549	65	0.059637912673056445	0.8615384615384616	0.24692393736017898
YOR390W	0	0/-	-393.662295460701	-43077.503227710724	260	0.059637912673056445	0.8615384615384616	0.24692393736017898
YGR165W	-1	-/-	-393.7321331501007	-29805.87682366371	65	0.059574468085106386	0.8615384615384616	0.24720357941834453
YER146W	-1	-/-	-393.86778378486633	-29072.62528181076	65	0.05951115834218916	0.8615384615384616	0.24748322147651006
YOR216C	-1	-/-	-393.8857617378235	-29059.60672736168	65	0.059447983014861996	0.8615384615384616	0.2477628635346756
YKL024C	0	0/-	-394.2547870874405	-47051.80819183588	260	0.059447983014861996	0.8615384615384616	0.2477628635346756
YIL009W	-1	-/-	-394.3051726818085	-27788.354430913925	65	0.05938494167550371	0.8615384615384616	0.24804250559284116
YGR116W	-1	-/-	-394.33509135246277	-28602.60503745079	65	0.059322033898305086	0.8615384615384616	0.2483221476510067
YAL034W-A	-1	-/-	-394.3821976184845	-29596.5849711895	65	0.05925925925925926	0.8615384615384616	0.24860178970917227
YGR109C	-1	-/-	-394.52212619781494	-26928.927649974823	65	0.05919661733615222	0.8615384615384616	0.24888143176733782
YJR138W	0	0/-	-394.53203696012497	-47066.202355355024	260	0.05919661733615222	0.8615384615384616	0.24888143176733782
YGR058W	0	0/-	-394.6176224350929	-47485.07722106576	260	0.05919661733615222	0.8615384615384616	0.24888143176733782
YKL174C	0	0/-	-394.73950093984604	-47138.345328330994	260	0.05919661733615222	0.8615384615384616	0.24888143176733782
YOR305W	-1	-/0	-394.77267837524414	-25185.472930431366	65	0.059134107708553325	0.8615384615384616	0.24916107382550334
YPL074W	0	0/0	-394.8401654660702	-50364.82022893429	260	0.059134107708553325	0.8615384615384616	0.24916107382550334
YOR159C	-1	-/-	-394.8595817089081	-27735.09434247017	65	0.05907172995780591	0.8615384615384616	0.2494407158836689
YDR167W	-1	-/-	-394.95062136650085	-30898.27702331543	65	0.059009483667017915	0.8615384615384616	0.24972035794183445
YLR138W	-1	-/-	-395.057555437088	-29445.9408724308	65	0.05894736842105263	0.8615384615384616	0.25
YDR384C	-1	-/-	-395.05858993530273	-26606.070766568184	65	0.058885383806519455	0.8615384615384616	0.25027964205816555
YDR364C	-1	-/-	-395.0648248195648	-27725.016374588013	65	0.058823529411764705	0.8615384615384616	0.2505592841163311
YML096W	0	0/0	-395.144362449646	-43823.262483000755	260	0.058823529411764705	0.8615384615384616	0.2505592841163311
YDR308C	-1	-/-	-395.20728302001953	-30104.218808412552	65	0.05876180482686254	0.8615384615384616	0.25083892617449666
YDR495C	-1	-/-	-395.38536310195923	-28556.928654193878	65	0.05870020964360587	0.8615384615384616	0.2511185682326622
YER013W	-1	-/-	-395.54745960235596	-27099.374867916107	65	0.05863874345549738	0.8615384615384616	0.25139821029082776
YBR219C	0	0/-	-395.71695733070374	-43083.24182540178	260	0.05863874345549738	0.8615384615384616	0.25139821029082776
YER109C	-1	-/-	-395.7411127090454	-27604.905633449554	65	0.058577405857740586	0.8615384615384616	0.2516778523489933
YGL220W	0	0/-	-395.7583197951317	-46965.2929341197	260	0.058577405857740586	0.8615384615384616	0.2516778523489933
YCR014C	-1	-/-	-395.88530921936035	-28880.517961502075	65	0.05851619644723093	0.8615384615384616	0.2519574944071588
YOR244W	-1	-/-	-395.9263684749603	-30318.638462781906	65	0.05845511482254697	0.8615384615384616	0.25223713646532436
YNR018W	0	0/-	-395.9501657485962	-42826.2000002861	260	0.05845511482254697	0.8615384615384616	0.25223713646532436
YCR020C-A	-1	-/-	-395.9707577228546	-27903.063374996185	65	0.058394160583941604	0.8615384615384616	0.2525167785234899
YJR129C	0	0/-	-395.9840154647827	-43289.58221524954	260	0.058394160583941604	0.8615384615384616	0.2525167785234899
YLR179C	0	0/-	-396.10565054416656	-44098.218699514866	260	0.058394160583941604	0.8615384615384616	0.2525167785234899
YOR079C	-1	-/-	-396.1066725254059	-28459.303711891174	65	0.058333333333333334	0.8615384615384616	0.25279642058165547
YDR493W	0	0/-	-396.13715732097626	-49172.757648706436	260	0.058333333333333334	0.8615384615384616	0.25279642058165547
YMR143W	-1	-/-	-396.1555104255676	-32741.947244405746	65	0.05827263267429761	0.8615384615384616	0.253076062639821
YLR323C	0	0/-	-396.1581126153469	-51171.26203094423	260	0.05827263267429761	0.8615384615384616	0.253076062639821
YPL096C-A	-1	-/-	-396.4190716743469	-25561.62948703766	65	0.058212058212058215	0.8615384615384616	0.2533557046979866
YBR205W	-1	-/-	-396.48775815963745	-30000.03775048256	65	0.058151609553478714	0.8615384615384616	0.2536353467561521
YPR168W	-1	-/-	-396.51067757606506	-25947.140574216843	65	0.058091286307053944	0.8615384615384616	0.2539149888143177
YMR293C	-1	-/-	-396.511043548584	-29299.01914334297	65	0.058031088082901555	0.8615384615384616	0.25419463087248323
YHR172W	-1	-/-	-396.758483171463	-26819.38688546419	65	0.057971014492753624	0.8615384615384616	0.2544742729306488
YBR094W	0	0/0	-396.89246356487274	-50344.99007844925	260	0.057971014492753624	0.8615384615384616	0.2544742729306488
YEL004W	-1	-/-	-397.0012950897217	-28279.68967628479	65	0.057911065149948295	0.8615384615384616	0.25475391498881433
YNL127W	-1	-/-	-397.1196870803833	-29245.829204797745	65	0.05785123966942149	0.8615384615384616	0.2550335570469799
YCR063W	-1	-/-	-397.13389563560486	-27911.438229084015	65	0.05779153766769866	0.8615384615384616	0.25531319910514544
YLR130C	-1	-/-	-397.4009323120117	-29427.157445192337	65	0.0577319587628866	0.8615384615384616	0.25559284116331094
YHR007C	-1	-/-	-397.738894701004	-26285.998116612434	65	0.057672502574665295	0.8615384615384616	0.2558724832214765
YDR143C	-1	-/-	-397.7730658054352	-28711.734908103943	65	0.05761316872427984	0.8615384615384616	0.25615212527964204
YDL207W	-1	-/-	-397.839328289032	-29951.671788215637	65	0.05755395683453238	0.8615384615384616	0.2564317673378076
YLR312W-A	0	0/-	-397.9595497250557	-49833.82229486108	260	0.05755395683453238	0.8615384615384616	0.2564317673378076
YCL002C	0	0/0	-398.0540820360184	-44015.15368449688	260	0.05755395683453238	0.8615384615384616	0.2564317673378076
YPL133C	-1	-/-	-398.0577049255371	-30964.150297880173	65	0.057494866529774126	0.8615384615384616	0.25671140939597314
YHR098C	-1	-/-	-398.07047510147095	-28691.231204509735	65	0.057435897435897436	0.8615384615384616	0.2569910514541387
YER140W	0	0/-	-398.1415954232216	-44947.21332651377	260	0.057435897435897436	0.8615384615384616	0.2569910514541387
YLR439W	0	0/-	-398.2041531801224	-50434.752961963415	260	0.057435897435897436	0.8615384615384616	0.2569910514541387
YER137C	0	0/0	-398.2646460533142	-43687.31656271219	260	0.057435897435897436	0.8615384615384616	0.2569910514541387
YKL084W	-1	-/-	-398.31505823135376	-27875.150371074677	65	0.05737704918032787	0.8615384615384616	0.25727069351230425
YDL143W	-1	-/-	-398.40857005119324	-32719.61196422577	65	0.057318321392016376	0.8615384615384616	0.2575503355704698
YJR144W	-1	-/-	-398.59827637672424	-29727.71297979355	65	0.05725971370143149	0.8615384615384616	0.25782997762863535
YNL185C	0	0/-	-398.6310781240463	-51240.18835487962	260	0.05725971370143149	0.8615384615384616	0.25782997762863535
YLR085C	-1	-/-	-398.8855154514313	-32532.79735326767	65	0.05720122574055159	0.8615384615384616	0.2581096196868009
YBR130C	-1	-/-	-398.894992351532	-29651.892949819565	65	0.05714285714285714	0.8615384615384616	0.25838926174496646
YLR021W	0	0/-	-398.94308668375015	-50489.19567862153	260	0.05714285714285714	0.8615384615384616	0.25838926174496646
YDL058W	-1	-/-	-398.944970369339	-28595.341138601303	65	0.05708460754332314	0.8615384615384616	0.258668903803132
YJL209W	-1	-/-	-399.09045124053955	-27981.54072713852	65	0.05702647657841141	0.8615384615384616	0.25894854586129756
YGL071W	-1	-/-	-399.1464080810547	-27563.490960240364	65	0.056968463886063074	0.8615384615384616	0.25922818791946306
YMR207C	-1	-/-	-399.2055070400238	-28516.847182273865	65	0.056910569105691054	0.8615384615384616	0.2595078299776286
YPL131W	-1	-/-	-399.2206594944	-31685.146476626396	65	0.05685279187817259	0.8615384615384616	0.25978747203579416
YMR234W	-1	-/-	-399.2546937465668	-26830.76032090187	65	0.056795131845841784	0.8615384615384616	0.2600671140939597
YNL035C	0	0/0	-399.2616277933121	-43749.08964121342	260	0.056795131845841784	0.8615384615384616	0.2600671140939597
YIL120W	-1	-/-	-399.37001276016235	-28707.304604530334	65	0.05673758865248227	0.8615384615384616	0.26034675615212527
YOR278W	0	0/0	-399.4812530875206	-52369.51886925101	260	0.05673758865248227	0.8615384615384616	0.26034675615212527
YDR460W	-1	-/-	-399.48973846435547	-30494.955625534058	65	0.05668016194331984	0.8615384615384616	0.2606263982102908
YOR021C	0	0/-	-399.5466588139534	-42072.25814944506	260	0.05668016194331984	0.8615384615384616	0.2606263982102908
YOR304W	-1	-/-	-399.82128143310547	-28230.11706328392	65	0.056622851365015166	0.8615384615384616	0.2609060402684564
YAL026C	-1	-/-	-399.8245406150818	-28813.086245417595	65	0.05656565656565657	0.8615384615384616	0.2611856823266219
YDR470C	-1	-/-	-400.049423456192	-29262.06618821621	65	0.056508577194752774	0.8615384615384616	0.2614653243847875
YNL042W	-1	-/-	-400.06456232070923	-27104.581003904343	65	0.056451612903225805	0.8615384615384616	0.26174496644295303
YDL156W	0	0/-	-400.07293570041656	-43694.342347443104	260	0.056451612903225805	0.8615384615384616	0.26174496644295303
YDR454C	0	0/-	-400.10373432934284	-46392.77855874598	260	0.056451612903225805	0.8615384615384616	0.26174496644295303
YFR031C	-1	-/-	-400.12278389930725	-27622.4812541008	65	0.05639476334340383	0.8615384615384616	0.2620246085011186
YMR019W	0	0/-	-400.1354526281357	-48065.463741481304	260	0.05639476334340383	0.8615384615384616	0.2620246085011186
YNL309W	-1	-/-	-400.172381401062	-27677.405476093292	65	0.056338028169014086	0.8615384615384616	0.26230425055928414
YGL232W	1	+/+	-400.2365531921387	-32571.25919318199	64	0.05728643216080402	0.8769230769230769	0.26230425055928414
YOR204W	-1	-/-	-400.3678765296936	-28892.459676504135	65	0.0572289156626506	0.8769230769230769	0.2625838926174497
YDL047W	-1	-/+	-400.4328022003174	-28838.28083562851	65	0.05717151454363089	0.8769230769230769	0.26286353467561524
YDL073W	0	0/-	-400.5358167886734	-43832.64498782158	260	0.05717151454363089	0.8769230769230769	0.26286353467561524
YOR246C	0	0/-	-400.7664950489998	-43570.6968473196	260	0.05717151454363089	0.8769230769230769	0.26286353467561524
YBR156C	-1	-/-	-400.8382785320282	-24871.133695364	65	0.05711422845691383	0.8769230769230769	0.26314317673378074
YER031C	-1	-/-	-400.9328103065491	-30191.258663773537	65	0.057057057057057055	0.8769230769230769	0.2634228187919463
YDL164C	-1	-/-	-400.9344439506531	-28593.53502678871	65	0.057	0.8769230769230769	0.26370246085011184
YIL076W	-1	-/-	-400.9949550628662	-29560.881735920906	65	0.056943056943056944	0.8769230769230769	0.2639821029082774
YLR289W	0	0/0	-401.0085303783417	-48276.74406668544	260	0.056943056943056944	0.8769230769230769	0.2639821029082774
YOR222W	0	0/-	-401.0875385403633	-44924.63427686691	260	0.056943056943056944	0.8769230769230769	0.2639821029082774
YJR016C	0	0/0	-401.14747393131256	-46620.504283964634	260	0.056943056943056944	0.8769230769230769	0.2639821029082774
YDL080C	-1	-/-	-401.20276618003845	-30971.516521930695	65	0.05688622754491018	0.8769230769230769	0.26426174496644295
YDR404C	-1	-/-	-401.2363352775574	-26699.50589776039	65	0.05682951146560319	0.8769230769230769	0.2645413870246085
YHR072W-A	1	+/+	-401.57701301574707	-28504.903926610947	64	0.05776892430278884	0.8923076923076924	0.2645413870246085
YLL004W	-1	-/-	-401.6602339744568	-29071.707312107086	65	0.05771144278606965	0.8923076923076924	0.26482102908277405
YLR425W	-1	-/-	-402.0887541770935	-27442.726844787598	65	0.05765407554671968	0.8923076923076924	0.2651006711409396
YHR118C	-1	-/-	-402.11457800865173	-29602.33002471924	65	0.05759682224428997	0.8923076923076924	0.26538031319910516
YGL145W	-1	-/-	-402.1412479877472	-27707.606031656265	65	0.057539682539682536	0.8923076923076924	0.2656599552572707
YML095C	-1	-/-	-402.19947600364685	-28220.086393117905	65	0.057482656095143705	0.8923076923076924	0.26593959731543626
YOL026C	-1	-/-	-402.2804183959961	-30715.248387813568	65	0.05742574257425743	0.8923076923076924	0.2662192393736018
YIL040W	-1	-/-	-402.3643608093262	-28983.78712439537	65	0.057368941641938676	0.8923076923076924	0.26649888143176736
YCR058C	-1	-/-	-402.4561414718628	-27162.81947016716	65	0.05731225296442688	0.8923076923076924	0.26677852348993286
YDL121C	0	0/0	-402.602325797081	-43029.142276883125	260	0.05731225296442688	0.8923076923076924	0.26677852348993286
YGR034W	0	0/-	-402.64198392629623	-48247.19651174545	260	0.05731225296442688	0.8923076923076924	0.26677852348993286
YJR143C	-1	-/-	-402.6596772670746	-29514.601515740156	65	0.05725567620927937	0.8923076923076924	0.2670581655480984
YOR165W	0	0/-	-402.76467007398605	-50320.77366670966	260	0.05725567620927937	0.8923076923076924	0.2670581655480984
YLR128W	0	0/-	-402.79702442884445	-48952.34877258539	260	0.05725567620927937	0.8923076923076924	0.2670581655480984
YHR091C	-1	-/-	-402.8154528141022	-30899.907038211823	65	0.05719921104536489	0.8923076923076924	0.26733780760626397
YNL054W	-1	-/-	-402.88534021377563	-30483.110751867294	65	0.05714285714285714	0.8923076923076924	0.2676174496644295
YPL253C	-1	-/-	-402.97992038726807	-27757.02663564682	65	0.05708661417322835	0.8923076923076924	0.26789709172259507
YDR375C	-1	-/-	-403.1916377544403	-29434.101496458054	65	0.05703048180924287	0.8923076923076924	0.2681767337807606
YNL029C	-1	-/-	-403.20167541503906	-29769.60397386551	65	0.05697445972495088	0.8923076923076924	0.2684563758389262
YGR217W	-1	-/-	-403.2320432662964	-26267.62911438942	65	0.05691854759568204	0.8923076923076924	0.26873601789709173
YOR281C	-1	-/-	-403.28282403945923	-34077.89914345741	65	0.056862745098039215	0.8923076923076924	0.2690156599552573
YIR005W	-1	-/-	-403.29914259910583	-27697.75611245632	65	0.05680705190989226	0.8923076923076924	0.26929530201342283
YLR065C	0	0/-	-403.3062945008278	-43895.312886595726	260	0.05680705190989226	0.8923076923076924	0.26929530201342283
YDR049W	0	0/-	-403.3282675743103	-44368.35462534428	260	0.05680705190989226	0.8923076923076924	0.26929530201342283
YEL021W	0	0/-	-403.3529536128044	-46064.23035079241	260	0.05680705190989226	0.8923076923076924	0.26929530201342283
YAR050W	0	0/0	-403.401743888855	-47455.62110504508	260	0.05680705190989226	0.8923076923076924	0.26929530201342283
YBR159W	-1	-/-	-403.46781969070435	-25594.155939102173	65	0.05675146771037182	0.8923076923076924	0.2695749440715884
YCL016C	-1	-/-	-403.5164167881012	-29818.325042963028	65	0.056695992179863146	0.8923076923076924	0.26985458612975394
YBR215W	-1	-/-	-403.6095726490021	-31406.401133298874	65	0.056640625	0.8923076923076924	0.2701342281879195
YPL068C	0	0/0	-403.6593562364578	-42386.89460539818	260	0.056640625	0.8923076923076924	0.2701342281879195
YPL046C	-1	-/-	-403.84699749946594	-33146.66394495964	65	0.05658536585365854	0.8923076923076924	0.270413870246085
YDR234W	0	0/0	-403.85118997097015	-43234.957325324416	260	0.05658536585365854	0.8923076923076924	0.270413870246085
YLR367W	0	0/-	-403.86220705509186	-47044.36821818352	260	0.05658536585365854	0.8923076923076924	0.270413870246085
YGL116W	-1	-/-	-404.0870771408081	-28206.634657621384	65	0.056530214424951264	0.8923076923076924	0.27069351230425054
YDR291W	0	0/-	-404.1866429448128	-50675.527872383595	260	0.056530214424951264	0.8923076923076924	0.27069351230425054
YDL227C	-1	-/-	-404.3017919063568	-27992.086873054504	65	0.05647517039922103	0.8923076923076924	0.2709731543624161
YJL081C	-1	-/-	-404.35859632492065	-29688.282831668854	65	0.05642023346303502	0.8923076923076924	0.27125279642058164
YBL023C	-1	-/-	-404.50155878067017	-28582.85171675682	65	0.056365403304178816	0.8923076923076924	0.2715324384787472
YKR084C	0	0/-	-404.5541936159134	-49945.64072945714	260	0.056365403304178816	0.8923076923076924	0.2715324384787472
YJR123W	0	0/-	-404.712359726429	-49266.245777606964	260	0.056365403304178816	0.8923076923076924	0.2715324384787472
YOR258W	0	0/-	-404.8449727296829	-48747.14681625366	260	0.056365403304178816	0.8923076923076924	0.2715324384787472
YER113C	0	0/-	-404.8628813624382	-45526.67051884532	260	0.056365403304178816	0.8923076923076924	0.2715324384787472
YDR098C	-1	-/-	-405.14348554611206	-31374.640624284744	65	0.05631067961165048	0.8923076923076924	0.27181208053691275
YLR075W	-1	-/-	-405.23373436927795	-31495.496567249298	65	0.05625606207565471	0.8923076923076924	0.2720917225950783
YLR419W	0	0/0	-405.24638843536377	-42445.6844496727	260	0.05625606207565471	0.8923076923076924	0.2720917225950783
YOL120C	0	0/-	-405.25012758374214	-48586.343304008245	260	0.05625606207565471	0.8923076923076924	0.2720917225950783
YMR313C	-1	-/-	-405.25176668167114	-29283.37562608719	65	0.0562015503875969	0.8923076923076924	0.27237136465324385
YDL225W	-1	-/-	-405.4232621192932	-34397.80622577667	65	0.05614714424007745	0.8923076923076924	0.2726510067114094
YLR187W	0	0/-	-405.4997850060463	-48837.27904462814	260	0.05614714424007745	0.8923076923076924	0.2726510067114094
YPL069C	-1	-/-	-405.5214133262634	-29267.917019844055	65	0.05609284332688588	0.8923076923076924	0.27293064876957496
YER060W-A	0	0/-	-405.68052208423615	-44734.692855000496	260	0.05609284332688588	0.8923076923076924	0.27293064876957496
YDR227W	-1	-/-	-405.71512055397034	-28166.505726099014	65	0.05603864734299517	0.8923076923076924	0.2732102908277405
YDR337W	-1	-/-	-405.81003284454346	-29984.9209048748	65	0.055984555984555984	0.8923076923076924	0.27348993288590606
YIL093C	0	0/-	-405.8287305235863	-47298.56020769477	260	0.055984555984555984	0.8923076923076924	0.27348993288590606
YJL093C	-1	-/-	-405.8516638278961	-28978.484268188477	65	0.055930568948891035	0.8923076923076924	0.2737695749440716
YNL148C	-1	-/-	-405.8603320121765	-28839.115388393402	65	0.055876685934489405	0.8923076923076924	0.2740492170022371
YIL122W	-1	-/-	-405.9540286064148	-30941.661679506302	65	0.05582290664100096	0.8923076923076924	0.27432885906040266
YNL310C	-1	-/-	-405.967964887619	-29880.84423303604	65	0.05576923076923077	0.8923076923076924	0.2746085011185682
YMR013C	-1	-/-	-406.0092611312866	-28608.112590789795	65	0.05571565802113353	0.8923076923076924	0.27488814317673377
YDR348C	0	0/-	-406.06355768442154	-44197.84413778782	260	0.05571565802113353	0.8923076923076924	0.27488814317673377
YHR079C	-1	-/-	-406.1663086414337	-29994.729363918304	65	0.05566218809980806	0.8923076923076924	0.2751677852348993
YLR098C	-1	-/-	-406.1976330280304	-27497.737824440002	65	0.05560882070949185	0.8923076923076924	0.2754474272930649
YDR076W	-1	-/-	-406.3480291366577	-29334.37567591667	65	0.05555555555555555	0.8923076923076924	0.2757270693512304
YHR178W	-1	-/-	-406.4096710681915	-28616.51743578911	65	0.05550239234449761	0.8923076923076924	0.276006711409396
YER173W	-1	-/-	-406.41295337677	-28497.96121239662	65	0.055449330783938815	0.8923076923076924	0.27628635346756153
YIL014W	-1	-/-	-406.56532740592957	-29319.06547141075	65	0.055396370582617004	0.8923076923076924	0.2765659955257271
YGR211W	-1	-/-	-406.62281608581543	-27201.659856319427	65	0.05534351145038168	0.8923076923076924	0.27684563758389263
YJL089W	-1	-/-	-406.6230866909027	-28177.042813539505	65	0.055290753098188754	0.8923076923076924	0.2771252796420582
YKR064W	0	0/-	-406.76794439554214	-48584.96759903431	260	0.055290753098188754	0.8923076923076924	0.2771252796420582
YDR260C	-1	-/-	-406.78646874427795	-32438.27667927742	65	0.05523809523809524	0.8923076923076924	0.27740492170022374
YNL244C	-1	-/-	-406.8941237926483	-29734.207491874695	65	0.05518553758325404	0.8923076923076924	0.27768456375838924
YKL125W	-1	-/-	-406.923948764801	-28845.947799682617	65	0.055133079847908745	0.8923076923076924	0.2779642058165548
YBR176W	0	0/-	-407.1647150814533	-47059.73808076978	260	0.055133079847908745	0.8923076923076924	0.2779642058165548
YKL180W	0	0/-	-407.2198351919651	-47797.45238164067	260	0.055133079847908745	0.8923076923076924	0.2779642058165548
YBR141C	0	0/+	-407.27293825149536	-43453.35692679882	260	0.055133079847908745	0.8923076923076924	0.2779642058165548
YLR383W	-1	-/-	-407.277441740036	-29459.34748029709	65	0.055080721747388414	0.8923076923076924	0.27824384787472034
YGL090W	-1	-/-	-407.29909563064575	-28715.976293087006	65	0.05502846299810247	0.8923076923076924	0.2785234899328859
YJR089W	-1	-/-	-407.32333517074585	-31193.21863603592	65	0.054976303317535544	0.8923076923076924	0.27880313199105144
YDR020C	0	0/-	-407.3264647722244	-42130.93129640818	260	0.054976303317535544	0.8923076923076924	0.27880313199105144
YJL138C	-1	-/-	-407.32858657836914	-29140.685559511185	65	0.054924242424242424	0.8923076923076924	0.279082774049217
YBR084C-A	0	0/-	-407.3701431155205	-49278.56041127443	260	0.054924242424242424	0.8923076923076924	0.279082774049217
YGL044C	-1	-/-	-407.50704765319824	-27687.781016349792	65	0.05487228003784295	0.8923076923076924	0.27936241610738255
YOR358W	0	0/-	-407.5116956830025	-48081.42511597276	260	0.05487228003784295	0.8923076923076924	0.27936241610738255
YGR134W	-1	-/-	-407.51696515083313	-31092.390337705612	65	0.054820415879017016	0.8923076923076924	0.2796420581655481
YDR370C	0	0/-	-407.64697605371475	-44795.956735014915	260	0.054820415879017016	0.8923076923076924	0.2796420581655481
YNL068C	-1	-/-	-407.7320828437805	-27787.97164797783	65	0.05476864966949953	0.8923076923076924	0.27992170022371365
YPR186C	-1	-/-	-407.77929735183716	-27973.62589263916	65	0.05471698113207547	0.8923076923076924	0.2802013422818792
YBL088C	-1	-/-	-407.81897592544556	-28384.307682991028	65	0.05466540999057493	0.8923076923076924	0.28048098434004476
YBR195C	-1	-/-	-407.9021592140198	-29088.46078622341	65	0.054613935969868174	0.8923076923076924	0.2807606263982103
YGL019W	-1	-/-	-408.017147064209	-27889.113198518753	65	0.05456255879586077	0.8923076923076924	0.28104026845637586
YKR027W	-1	-/-	-408.01957654953003	-30003.75743818283	65	0.05451127819548872	0.8923076923076924	0.28131991051454136
YDR160W	-1	-/-	-408.3442802429199	-27597.498259067535	65	0.054460093896713614	0.8923076923076924	0.2815995525727069
YKL027W	0	0/+	-408.3686181306839	-44950.306763112545	260	0.054460093896713614	0.8923076923076924	0.2815995525727069
YJL193W	0	0/-	-408.4493305683136	-42351.223886847496	260	0.054460093896713614	0.8923076923076924	0.2815995525727069
YBL080C	-1	-/-	-408.45789909362793	-28612.39606308937	65	0.054409005628517824	0.8923076923076924	0.28187919463087246
YLR262C-A	0	0/-	-408.57785880565643	-45566.98657545447	260	0.054409005628517824	0.8923076923076924	0.28187919463087246
YDR464W	-1	-/0	-408.7451822757721	-28112.609994888306	65	0.05435801312089972	0.8923076923076924	0.282158836689038
YBL036C	0	0/0	-408.9119416475296	-43937.74940037727	260	0.05435801312089972	0.8923076923076924	0.282158836689038
YNL095C	0	0/0	-408.9720307588577	-42563.54217803478	260	0.05435801312089972	0.8923076923076924	0.282158836689038
YJL023C	0	0/-	-408.9903994202614	-52435.77752125263	260	0.05435801312089972	0.8923076923076924	0.282158836689038
YNL099C	-1	-/-	-409.11732959747314	-29945.094919204712	65	0.054307116104868915	0.8923076923076924	0.28243847874720357
YOL152W	0	0/-	-409.1495635509491	-46283.54680991173	260	0.054307116104868915	0.8923076923076924	0.28243847874720357
YBR166C	0	0/0	-409.3348383307457	-47834.65133202076	260	0.054307116104868915	0.8923076923076924	0.28243847874720357
YPR171W	-1	-/-	-409.3972990512848	-31201.44898366928	65	0.05425631431244153	0.8923076923076924	0.2827181208053691
YHL004W	0	0/-	-409.44535940885544	-48640.24970549345	260	0.05425631431244153	0.8923076923076924	0.2827181208053691
YNR051C	0	0/-	-409.5755367875099	-47168.17746323347	260	0.05425631431244153	0.8923076923076924	0.2827181208053691
YNR021W	0	0/-	-409.58717036247253	-43675.76392364502	260	0.05425631431244153	0.8923076923076924	0.2827181208053691
YDR397C	-1	-/-	-409.7019422054291	-27995.565803050995	65	0.05420560747663551	0.8923076923076924	0.2829977628635347
YOR283W	0	0/0	-409.9494243860245	-43696.57566744089	260	0.05420560747663551	0.8923076923076924	0.2829977628635347
YHR163W	-1	-/0	-410.0445828437805	-28511.410932540894	65	0.05415499533146592	0.8923076923076924	0.2832774049217002
YLR227C	0	0/-	-410.1485332250595	-47746.47372829914	260	0.05415499533146592	0.8923076923076924	0.2832774049217002
YBR023C	-1	-/-	-410.20358753204346	-25940.67536854744	65	0.054104477611940295	0.8923076923076924	0.2835570469798658
YAL058W	-1	-/-	-410.2728865146637	-29128.580735206604	65	0.05405405405405406	0.8923076923076924	0.28383668903803133
YPL174C	-1	-/-	-410.28978204727173	-27698.830461740494	65	0.054003724394785846	0.8923076923076924	0.2841163310961969
YMR112C	-1	-/-	-410.37512016296387	-31970.692128419876	65	0.053953488372093024	0.8923076923076924	0.28439597315436244
YKL020C	-1	-/-	-410.50135707855225	-29889.599096775055	65	0.05390334572490706	0.8923076923076924	0.284675615212528
YKL179C	-1	-/-	-410.5017774105072	-30451.709410905838	65	0.05385329619312906	0.8923076923076924	0.2849552572706935
YOR312C	0	0/-	-410.6099652647972	-47700.62764745951	260	0.05385329619312906	0.8923076923076924	0.2849552572706935
YDL231C	-1	-/-	-410.6420621871948	-27178.82499074936	65	0.05380333951762523	0.8923076923076924	0.28523489932885904
YDL005C	-1	-/-	-410.8408510684967	-29295.35768556595	65	0.05375347544022243	0.8923076923076924	0.2855145413870246
YDR472W	-1	-/-	-411.09447383880615	-28450.054026842117	65	0.053703703703703705	0.8923076923076924	0.28579418344519014
YKL074C	-1	-/-	-411.1463963985443	-27998.264876127243	65	0.05365402405180388	0.8923076923076924	0.2860738255033557
YDL122W	0	0/-	-411.1739704012871	-45034.60855296254	260	0.05365402405180388	0.8923076923076924	0.2860738255033557
YDR393W	-1	-/-	-411.34608483314514	-31302.607804059982	65	0.053604436229205174	0.8923076923076924	0.28635346756152125
YGR031W	0	0/-	-411.4210230112076	-44915.21881484985	260	0.053604436229205174	0.8923076923076924	0.28635346756152125
YOR167C	0	0/-	-411.4484544992447	-48913.518182590604	260	0.053604436229205174	0.8923076923076924	0.28635346756152125
YMR058W	-1	-/-	-411.50981402397156	-29096.99962925911	65	0.05355493998153278	0.8923076923076924	0.2866331096196868
YAL055W	-1	-/-	-411.52893590927124	-30572.11017036438	65	0.05350553505535055	0.8923076923076924	0.28691275167785235
YGL233W	-1	-/-	-411.63283133506775	-31279.66402864456	65	0.053456221198156684	0.8923076923076924	0.2871923937360179
YJL071W	-1	-/0	-411.6672308444977	-26754.01504445076	65	0.053406998158379376	0.8923076923076924	0.28747203579418346
YPR031W	-1	-/-	-411.8139839172363	-28068.38145685196	65	0.05335786568537258	0.8923076923076924	0.287751677852349
YBR220C	0	0/-	-411.8908272385597	-43559.29754137993	260	0.05335786568537258	0.8923076923076924	0.287751677852349
YLR137W	0	0/-	-412.02420645952225	-45349.14442259073	260	0.05335786568537258	0.8923076923076924	0.287751677852349
YHR184W	0	0/-	-412.0503615140915	-49241.19062715769	260	0.05335786568537258	0.8923076923076924	0.287751677852349
YBL069W	-1	-/-	-412.0798749923706	-28101.237057447433	65	0.05330882352941176	0.8923076923076924	0.28803131991051456
YBR063C	0	0/0	-412.1635868549347	-45309.32549750805	260	0.05330882352941176	0.8923076923076924	0.28803131991051456
YDL240W	0	0/-	-412.2392997145653	-47430.115249723196	260	0.05330882352941176	0.8923076923076924	0.28803131991051456
YGL122C	-1	-/-	-412.24051880836487	-32037.45919418335	65	0.05325987144168962	0.8923076923076924	0.2883109619686801
YJL095W	-1	-/-	-412.64551305770874	-30689.865392446518	65	0.05321100917431193	0.8923076923076924	0.28859060402684567
YOL138C	-1	-/-	-412.74523091316223	-32112.010134458542	65	0.05316223648029331	0.8923076923076924	0.28887024608501116
YOR242C	0	0/-	-412.8158410191536	-43139.33766460419	260	0.05316223648029331	0.8923076923076924	0.28887024608501116
YBR282W	0	0/-	-412.8694204092026	-48323.80947551131	260	0.05316223648029331	0.8923076923076924	0.28887024608501116
YNL016W	-1	-/-	-412.8779311180115	-29045.41343998909	65	0.05311355311355311	0.8923076923076924	0.2891498881431767
YDR058C	-1	-/-	-413.10932779312134	-32825.66411173344	65	0.053064958828911254	0.8923076923076924	0.28942953020134227
YIL009C-A	-1	-/-	-413.1327910423279	-30312.543862342834	65	0.05301645338208409	0.8923076923076924	0.2897091722595078
YGL144C	-1	-/-	-413.1559953689575	-29503.171308279037	65	0.052968036529680365	0.8923076923076924	0.28998881431767337
YGR233C	0	0/-	-413.1911354660988	-49583.30453020334	260	0.052968036529680365	0.8923076923076924	0.28998881431767337
YIL039W	-1	-/-	-413.33185958862305	-30258.92873597145	65	0.05291970802919708	0.8923076923076924	0.2902684563758389
YGL020C	-1	-/-	-413.5315272808075	-28921.509241580963	65	0.0528714676390155	0.8923076923076924	0.2905480984340045
YIL148W	0	0/-	-413.8243626356125	-49343.02634984255	260	0.0528714676390155	0.8923076923076924	0.2905480984340045
YOL121C	-1	-/-	-413.85850071907043	-30814.6615858078	65	0.052823315118397086	0.8923076923076924	0.29082774049217003
YCL064C	0	0/0	-413.9692683815956	-46685.57424724102	260	0.052823315118397086	0.8923076923076924	0.29082774049217003
YOL066C	1	+/+	-414.0654294490814	-28056.76083636284	64	0.05368516833484986	0.9076923076923077	0.29082774049217003
YER022W	-1	-/-	-414.07015323638916	-28987.360917568207	65	0.053636363636363635	0.9076923076923077	0.2911073825503356
YMR154C	0	0/-	-414.10128247737885	-50723.918567597866	260	0.053636363636363635	0.9076923076923077	0.2911073825503356
YPL040C	-1	-/-	-414.1370794773102	-30619.415937662125	65	0.053587647593097185	0.9076923076923077	0.29138702460850113
YFL034C-B	-1	-/-	-414.1469147205353	-27219.773569583893	65	0.05353901996370236	0.9076923076923077	0.2916666666666667
YMR158W	0	0/-	-414.1500140428543	-49920.06211298704	260	0.05353901996370236	0.9076923076923077	0.2916666666666667
YIL043C	0	0/+	-414.1610748767853	-50323.00950473547	260	0.05353901996370236	0.9076923076923077	0.2916666666666667
YMR011W	-1	-/-	-414.2505440711975	-30017.54161810875	65	0.05349048050770626	0.9076923076923077	0.29194630872483224
YNL245C	-1	-/-	-414.2514624595642	-26311.72926878929	65	0.05344202898550725	0.9076923076923077	0.2922259507829978
YJL192C	-1	-/-	-414.2722706794739	-29022.377522945404	65	0.05339366515837104	0.9076923076923077	0.2925055928411633
YBL091C	0	0/-	-414.2860269546509	-50411.29157191515	260	0.05339366515837104	0.9076923076923077	0.2925055928411633
YLR305C	-1	-/-	-414.3265869617462	-30625.817159175873	65	0.05334538878842676	0.9076923076923077	0.29278523489932884
YJR135W-A	-1	-/-	-414.35448360443115	-28236.072343826294	65	0.053297199638663056	0.9076923076923077	0.2930648769574944
YPL140C	-1	-/-	-414.37938475608826	-32503.20406770706	65	0.05324909747292419	0.9076923076923077	0.29334451901565994
YOR073W	-1	-/-	-414.39388632774353	-30247.571246147156	65	0.05320108205590622	0.9076923076923077	0.2936241610738255
YOL101C	-1	-/-	-414.4030091762543	-30369.499700546265	65	0.05315315315315315	0.9076923076923077	0.29390380313199105
YPL023C	0	0/0	-414.5280282497406	-48426.99860018492	260	0.05315315315315315	0.9076923076923077	0.29390380313199105
YNL233W	-1	-/-	-414.532514333725	-30615.582801818848	65	0.05310531053105311	0.9076923076923077	0.2941834451901566
YHR141C	0	0/-	-414.6609037518501	-47032.105282485485	260	0.05310531053105311	0.9076923076923077	0.2941834451901566
YER058W	0	0/-	-414.6806017756462	-46609.632566690445	260	0.05310531053105311	0.9076923076923077	0.2941834451901566
YLR145W	-1	-/-	-414.7346444129944	-31466.154507160187	65	0.053057553956834536	0.9076923076923077	0.29446308724832215
YLL038C	-1	-/-	-414.84096908569336	-28855.116131544113	65	0.053009883198562445	0.9076923076923077	0.2947427293064877
YMR228W	0	0/-	-414.9882624745369	-46896.806429088116	260	0.053009883198562445	0.9076923076923077	0.2947427293064877
YHR142W	-1	-/-	-415.0023744106293	-28365.848640680313	65	0.05296229802513465	0.9076923076923077	0.29502237136465326
YOR038C	-1	-/-	-415.05645871162415	-33682.51234936714	65	0.05291479820627803	0.9076923076923077	0.2953020134228188
YDR354W	0	0/0	-415.0946280360222	-47044.782524853945	260	0.05291479820627803	0.9076923076923077	0.2953020134228188
YDR285W	-1	-/-	-415.14422512054443	-29585.11887860298	65	0.0528673835125448	0.9076923076923077	0.29558165548098436
YNR023W	-1	-/-	-415.15695667266846	-31950.240690231323	65	0.052820053715308866	0.9076923076923077	0.2958612975391499
YMR288W	-1	-/-	-415.23968291282654	-29255.599487781525	65	0.052772808586762074	0.9076923076923077	0.2961409395973154
YGR171C	-1	-/-	-415.2842049598694	-31143.372353315353	65	0.05272564789991063	0.9076923076923077	0.29642058165548096
YNL082W	-1	-/-	-415.39945888519287	-28898.367973923683	65	0.05267857142857143	0.9076923076923077	0.2967002237136465
YNL101W	-1	-/-	-415.4245412349701	-29659.442458868027	65	0.05263157894736842	0.9076923076923077	0.29697986577181207
YNL137C	0	0/-	-415.4858366250992	-50528.00383353233	260	0.05263157894736842	0.9076923076923077	0.29697986577181207
YBR181C	0	0/-	-415.4862588047981	-48869.41364914179	260	0.05263157894736842	0.9076923076923077	0.29697986577181207
YOR353C	-1	-/-	-415.66577219963074	-29325.10471177101	65	0.05258467023172905	0.9076923076923077	0.2972595078299776
YNL145W	-1	-/-	-415.69079303741455	-26452.63412475586	65	0.05253784505788068	0.9076923076923077	0.2975391498881432
YIL003W	0	0/+	-415.7201015949249	-45843.72003135085	260	0.05253784505788068	0.9076923076923077	0.2975391498881432
YCR020W-B	-1	-/-	-415.7427489757538	-26701.8484313488	65	0.05249110320284697	0.9076923076923077	0.2978187919463087
YJL183W	-1	-/-	-415.74691009521484	-30689.13523554802	65	0.052444444444444446	0.9076923076923077	0.2980984340044743
YML104C	-1	-/-	-415.8688907623291	-27933.09983086586	65	0.052397868561278864	0.9076923076923077	0.29837807606263983
YKR048C	-1	-/-	-415.9301462173462	-30403.32827949524	65	0.05235137533274179	0.9076923076923077	0.2986577181208054
YDL092W	-1	-/-	-415.9577705860138	-30830.802688598633	65	0.05230496453900709	0.9076923076923077	0.29893736017897093
YDL108W	-1	-/-	-415.9734489917755	-29859.034649133682	65	0.05225863596102746	0.9076923076923077	0.2992170022371365
YDR038C	-1	-/-	-416.1382396221161	-29845.931938886642	65	0.05221238938053097	0.9076923076923077	0.29949664429530204
YDR409W	-1	-/-	-416.16290950775146	-28809.333496809006	65	0.052166224580017684	0.9076923076923077	0.29977628635346754
YML071C	-1	-/-	-416.2121934890747	-27901.778747081757	65	0.052120141342756186	0.9076923076923077	0.3000559284116331
YJR145C	-1	-/-	-416.34820079803467	-27825.17998957634	65	0.05207413945278023	0.9076923076923077	0.30033557046979864
YOR191W	-1	-/-	-416.36613488197327	-29667.424889326096	65	0.05202821869488536	0.9076923076923077	0.3006152125279642
YHR119W	-1	-/-	-416.3926749229431	-29519.107877969742	65	0.051982378854625554	0.9076923076923077	0.30089485458612975
YMR282C	0	0/-	-416.5978986620903	-50107.71135395765	260	0.051982378854625554	0.9076923076923077	0.30089485458612975
YKR008W	-1	-/-	-416.67656993865967	-30133.380300045013	65	0.05193661971830986	0.9076923076923077	0.3011744966442953
YHR034C	-1	-/-	-416.7187623977661	-31738.323185920715	65	0.051890941072999124	0.9076923076923077	0.30145413870246085
YDR363W	-1	-/-	-416.7931127548218	-26590.59670305252	65	0.05184534270650264	0.9076923076923077	0.3017337807606264
YOR148C	-1	-/-	-416.81839752197266	-28763.68478512764	65	0.05179982440737489	0.9076923076923077	0.30201342281879195
YGR207C	0	0/0	-416.85966992378235	-45563.59311658144	260	0.05179982440737489	0.9076923076923077	0.30201342281879195
YGR012W	0	0/0	-416.8743997812271	-44471.685031712055	260	0.05179982440737489	0.9076923076923077	0.30201342281879195
YLR359W	0	0/-	-417.1852282881737	-47880.23859128356	260	0.05179982440737489	0.9076923076923077	0.30201342281879195
YLR218C	0	0/-	-417.2119799852371	-44201.87645161152	260	0.05179982440737489	0.9076923076923077	0.30201342281879195
YDR457W	-1	-/-	-417.2189407348633	-30204.123257160187	65	0.05175438596491228	0.9076923076923077	0.3022930648769575
YER116C	-1	-/-	-417.22538208961487	-27725.56618642807	65	0.051709027169149865	0.9076923076923077	0.30257270693512306
YDL229W	-1	-/-	-417.24888372421265	-29103.798050880432	65	0.05166374781085814	0.9076923076923077	0.3028523489932886
YML062C	-1	-/-	-417.25247716903687	-29108.147143244743	65	0.051618547681539804	0.9076923076923077	0.30313199105145416
YNL048W	-1	-/-	-417.36417961120605	-29253.029707431793	65	0.051573426573426576	0.9076923076923077	0.30341163310961966
YMR023C	1	+/+	-417.40859150886536	-33408.997086048126	64	0.05240174672489083	0.9230769230769231	0.30341163310961966
YDL063C	0	0/-	-417.4948308467865	-42125.53066045046	260	0.05240174672489083	0.9230769230769231	0.30341163310961966
YOR226C	-1	-/+	-417.495854139328	-29461.802381157875	65	0.05235602094240838	0.9230769230769231	0.3036912751677852
YPL180W	-1	-/-	-417.5862295627594	-32269.399165153503	65	0.05231037489102005	0.9230769230769231	0.30397091722595077
YGL205W	-1	-/-	-417.66833090782166	-27527.831090688705	65	0.05226480836236934	0.9230769230769231	0.3042505592841163
YDR071C	-1	-/-	-417.7087082862854	-31986.768092632294	65	0.05221932114882506	0.9230769230769231	0.30453020134228187
YEL044W	0	0/-	-417.72208923101425	-51653.062430113554	260	0.05221932114882506	0.9230769230769231	0.30453020134228187
YDL136W	0	0/-	-417.7448487877846	-48230.880653977394	260	0.05221932114882506	0.9230769230769231	0.30453020134228187
YLR090W	-1	-/-	-417.8580312728882	-29529.498730897903	65	0.05217391304347826	0.9230769230769231	0.3048098434004474
YKR090W	-1	-/-	-417.951696395874	-28299.875633001328	65	0.052128583840139006	0.9230769230769231	0.305089485458613
YPL231W	-1	-/-	-417.99557662010193	-30045.455072164536	65	0.052083333333333336	0.9230769230769231	0.3053691275167785
YLR032W	-1	-/-	-418.04275155067444	-30174.187604665756	65	0.05203816131830009	0.9230769230769231	0.3056487695749441
YMR187C	0	0/0	-418.076167345047	-46470.112921476364	260	0.05203816131830009	0.9230769230769231	0.3056487695749441
YDR086C	-1	-/-	-418.21658635139465	-28208.974927663803	65	0.05199306759098787	0.9230769230769231	0.30592841163310963
YDR297W	-1	-/-	-418.2361218929291	-27744.324285268784	65	0.05194805194805195	0.9230769230769231	0.3062080536912752
YIL094C	0	0/0	-418.3604863882065	-48861.60813112557	260	0.05194805194805195	0.9230769230769231	0.3062080536912752
YGR227W	-1	-/-	-418.4962782859802	-29074.115911483765	65	0.05190311418685121	0.9230769230769231	0.30648769574944074
YEL020W-A	-1	-/-	-418.712571144104	-29057.198835849762	65	0.05185825410544512	0.9230769230769231	0.3067673378076063
YDL178W	-1	-/-	-418.9168801307678	-30701.821894168854	65	0.05181347150259067	0.9230769230769231	0.3070469798657718
YER019W	-1	-/-	-419.00240182876587	-28248.87321996689	65	0.05176876617773943	0.9230769230769231	0.30732662192393734
YBL025W	-1	-/-	-419.37595438957214	-31933.15859103203	65	0.05172413793103448	0.9230769230769231	0.3076062639821029
YGL135W	-1	-/-	-419.3942699432373	-29536.743856191635	65	0.05167958656330749	0.9230769230769231	0.30788590604026844
YIL027C	0	0/-	-419.39503997564316	-48690.7663192749	260	0.05167958656330749	0.9230769230769231	0.30788590604026844
YOL095C	-1	-/-	-419.46185207366943	-27120.574491500854	65	0.05163511187607573	0.9230769230769231	0.308165548098434
YDL192W	-1	-/-	-419.6293611526489	-28621.89576435089	65	0.051590713671539126	0.9230769230769231	0.30844519015659955
YJL005W	-1	-/-	-419.7354600429535	-29748.688176870346	65	0.05154639175257732	0.9230769230769231	0.3087248322147651
YGL245W	-1	-/-	-419.99850606918335	-30693.143018960953	65	0.05150214592274678	0.9230769230769231	0.30900447427293065
YBL061C	-1	-/-	-420.0496425628662	-29732.642389059067	65	0.051457975986277875	0.9230769230769231	0.3092841163310962
YMR025W	-1	-/-	-420.0809326171875	-30789.37031531334	65	0.05141388174807198	0.9230769230769231	0.30956375838926176
YGR147C	-1	-/-	-420.15754532814026	-33798.46388196945	65	0.05136986301369863	0.9230769230769231	0.3098434004474273
YLL067C	0	0/0	-420.34544909000397	-44734.62898850441	260	0.05136986301369863	0.9230769230769231	0.3098434004474273
YKL128C	0	0/0	-420.37223821878433	-47320.29476070404	260	0.05136986301369863	0.9230769230769231	0.3098434004474273
YAL043C	-1	-/-	-420.4901113510132	-30980.878407001495	65	0.05132591958939264	0.9230769230769231	0.31012304250559286
YHL022C	-1	-/-	-420.70926427841187	-28509.4285697937	65	0.05128205128205128	0.9230769230769231	0.3104026845637584
YKL203C	-1	-/+	-420.7292437553406	-29629.020267009735	65	0.05123825789923143	0.9230769230769231	0.3106823266219239
YKL022C	-1	-/-	-420.8227758407593	-30242.097297906876	65	0.051194539249146756	0.9230769230769231	0.31096196868008946
YNL021W	-1	-/-	-420.8373565673828	-28818.50217318535	65	0.05115089514066496	0.9230769230769231	0.311241610738255
YDR514C	0	0/0	-420.84130251407623	-43802.87946116924	260	0.05115089514066496	0.9230769230769231	0.311241610738255
YDR139C	0	0/-	-420.8710128068924	-49030.51432546973	260	0.05115089514066496	0.9230769230769231	0.311241610738255
YOR063W	-1	-/-	-420.87854075431824	-32290.932845830917	65	0.05110732538330494	0.9230769230769231	0.31152125279642057
YPL042C	-1	-/-	-420.9243595600128	-31538.037031173706	65	0.05106382978723404	0.9230769230769231	0.3118008948545861
YDL044C	-1	-/-	-420.9683494567871	-29742.395060539246	65	0.05102040816326531	0.9230769230769231	0.31208053691275167
YBR057C	-1	-/+	-421.03626823425293	-29544.58396434784	65	0.05097706032285471	0.9230769230769231	0.3123601789709172
YKL106W	0	0/0	-421.1728178858757	-46028.4793946147	260	0.05097706032285471	0.9230769230769231	0.3123601789709172
YOR307C	-1	-/-	-421.2008538246155	-27669.69752597809	65	0.050933786078098474	0.9230769230769231	0.3126398210290828
YCR027C	-1	-/-	-421.2274055480957	-27876.737033605576	65	0.05089058524173028	0.9230769230769231	0.31291946308724833
YHL003C	-1	-/-	-421.2706232070923	-28536.449618577957	65	0.05084745762711865	0.9230769230769231	0.3131991051454139
YPL199C	0	0/-	-421.3113878965378	-43548.05371785164	260	0.05084745762711865	0.9230769230769231	0.3131991051454139
YLL057C	0	0/0	-421.3189079761505	-48908.750011861324	260	0.05084745762711865	0.9230769230769231	0.3131991051454139
YPL022W	-1	-/-	-421.35520029067993	-29661.69445848465	65	0.05080440304826418	0.9230769230769231	0.31347874720357943
YGR166W	-1	-/-	-421.3781886100769	-28217.01064968109	65	0.050761421319796954	0.9230769230769231	0.313758389261745
YOR043W	-1	-/-	-421.4461205005646	-29215.433205366135	65	0.0507185122569738	0.9230769230769231	0.31403803131991054
YNL090W	-1	-/-	-421.4636640548706	-28173.0475127697	65	0.05067567567567568	0.9230769230769231	0.3143176733780761
YOR077W	0	0/0	-421.492958009243	-48135.57299757004	260	0.05067567567567568	0.9230769230769231	0.3143176733780761
YLR418C	-1	-/-	-421.5324635505676	-30302.117318034172	65	0.05063291139240506	0.9230769230769231	0.3145973154362416
YJR105W	-1	-/-	-421.53483629226685	-27961.966902017593	65	0.050590219224283306	0.9230769230769231	0.31487695749440714
YFL028C	0	0/-	-421.53808331489563	-49304.099584043026	260	0.050590219224283306	0.9230769230769231	0.31487695749440714
YJL139C	-1	-/-	-421.5762882232666	-29591.55305480957	65	0.05054759898904802	0.9230769230769231	0.3151565995525727
YBL072C	0	0/-	-421.6754049062729	-50115.47234919667	260	0.05054759898904802	0.9230769230769231	0.3151565995525727
YNL197C	-1	-/-	-421.7601399421692	-28631.245076179504	65	0.050505050505050504	0.9230769230769231	0.31543624161073824
YDR191W	-1	-/-	-421.82896280288696	-28902.704226017	65	0.050462573591253154	0.9230769230769231	0.3157158836689038
YLR016C	-1	-/-	-421.83613562583923	-31542.060041427612	65	0.05042016806722689	0.9230769230769231	0.31599552572706935
YLR318W	-1	-/-	-421.91515278816223	-29317.12940120697	65	0.05037783375314862	0.9230769230769231	0.3162751677852349
YFR055W	-1	-/-	-421.9337041378021	-27024.620216608047	65	0.050335570469798654	0.9230769230769231	0.31655480984340045
YFR007W	0	0/0	-421.94784623384476	-48025.32878816128	260	0.050335570469798654	0.9230769230769231	0.31655480984340045
YDR531W	0	0/-	-421.9974081516266	-43922.66189455986	260	0.050335570469798654	0.9230769230769231	0.31655480984340045
YGR275W	-1	-/-	-421.99797344207764	-29205.023618221283	65	0.050293378038558254	0.9230769230769231	0.316834451901566
YOR034C	-1	-/-	-422.1450033187866	-27626.294226169586	65	0.05025125628140704	0.9230769230769231	0.31711409395973156
YDR116C	-1	-/-	-422.15664529800415	-31456.395008325577	65	0.0502092050209205	0.9230769230769231	0.3173937360178971
YML029W	-1	-/-	-422.17811727523804	-31627.94535112381	65	0.05016722408026756	0.9230769230769231	0.31767337807606266
YGR263C	0	0/-	-422.19352501630783	-49446.74929815531	260	0.05016722408026756	0.9230769230769231	0.31767337807606266
YLL048C	0	0/-	-422.3239874243736	-47584.553349137306	260	0.05016722408026756	0.9230769230769231	0.31767337807606266
YBL037W	0	0/-	-422.42348009347916	-49356.65211391449	260	0.05016722408026756	0.9230769230769231	0.31767337807606266
YMR048W	-1	-/-	-422.49980998039246	-30203.92498254776	65	0.05012531328320802	0.9230769230769231	0.3179530201342282
YHL023C	0	0/-	-422.5052174925804	-51339.81433284283	260	0.05012531328320802	0.9230769230769231	0.3179530201342282
YNL262W	-1	-/-	-422.53815627098083	-30777.32690525055	65	0.05008347245409015	0.9230769230769231	0.3182326621923937
YNL302C	-1	-/-	-422.56435441970825	-33129.25144124031	65	0.05004170141784821	0.9230769230769231	0.31851230425055926
YPL064C	0	0/-	-422.59514808654785	-50688.70706790686	260	0.05004170141784821	0.9230769230769231	0.31851230425055926
YOR211C	-1	-/-	-422.604998588562	-32609.937274456024	65	0.05	0.9230769230769231	0.3187919463087248
YDR303C	-1	-/-	-422.63134384155273	-31841.755258321762	65	0.04995836802664446	0.9230769230769231	0.31907158836689037
YMR140W	-1	-/-	-422.69184255599976	-30452.971854925156	65	0.04991680532445923	0.9230769230769231	0.3193512304250559
YNL329C	-1	-/-	-422.7126293182373	-29952.020444869995	65	0.04987531172069826	0.9230769230769231	0.3196308724832215
YLR069C	-1	-/-	-422.865220785141	-29504.29175376892	65	0.04983388704318937	0.9230769230769231	0.319910514541387
YDR051C	0	0/-	-422.8969680070877	-52089.846224963665	260	0.04983388704318937	0.9230769230769231	0.319910514541387
YAR002C-A	-1	-/-	-423.0034031867981	-29506.177359580994	65	0.04979253112033195	0.9230769230769231	0.3201901565995526
YER151C	-1	-/-	-423.055303812027	-29630.13547515869	65	0.04975124378109453	0.9230769230769231	0.32046979865771813
YML036W	-1	-/+	-423.0553283691406	-27798.89522743225	65	0.04971002485501243	0.9230769230769231	0.3207494407158837
YLR228C	-1	-/-	-423.05733728408813	-30514.597944498062	65	0.04966887417218543	0.9230769230769231	0.32102908277404923
YDR111C	0	0/0	-423.0663025379181	-49069.04915201664	260	0.04966887417218543	0.9230769230769231	0.32102908277404923
YLL014W	0	0/-	-423.12720453739166	-44569.41792756319	260	0.04966887417218543	0.9230769230769231	0.32102908277404923
YFL013C	-1	-/-	-423.7026844024658	-31541.311244249344	65	0.04962779156327544	0.9230769230769231	0.3213087248322148
YOR106W	-1	-/-	-423.78028297424316	-30866.39241862297	65	0.049586776859504134	0.9230769230769231	0.32158836689038034
YKL015W	-1	-/-	-423.7856137752533	-29436.179604291916	65	0.0495458298926507	0.9230769230769231	0.32186800894854584
YMR108W	0	0/0	-423.7990852892399	-48553.33787703514	260	0.0495458298926507	0.9230769230769231	0.32186800894854584
YIL030C	-1	-/-	-423.96314096450806	-31025.48512649536	65	0.04950495049504951	0.9230769230769231	0.3221476510067114
YHR109W	0	0/-	-424.0796065926552	-49124.557687044144	260	0.04950495049504951	0.9230769230769231	0.3221476510067114
YHR205W	-1	-/-	-424.20459747314453	-30919.4680249691	65	0.0494641384995878	0.9230769230769231	0.32242729306487694
YOR245C	-1	-/-	-424.3791072368622	-30039.15534877777	65	0.04942339373970346	0.9230769230769231	0.3227069351230425
YOL145C	-1	-/-	-424.4041802883148	-30813.01058959961	65	0.04938271604938271	0.9230769230769231	0.32298657718120805
YDR382W	-1	-/-	-424.4966821670532	-32308.37544941902	65	0.049342105263157895	0.9230769230769231	0.3232662192393736
YGR036C	-1	-/-	-424.55154514312744	-28382.77902340889	65	0.049301561216105176	0.9230769230769231	0.32354586129753915
YNL220W	-1	-/-	-424.5544979572296	-30537.695293188095	65	0.04926108374384237	0.9230769230769231	0.3238255033557047
YNR075W	-1	-/-	-424.7218906879425	-28943.49173426628	65	0.04922067268252666	0.9230769230769231	0.32410514541387025
YPR182W	-1	-/-	-424.94673442840576	-31011.729815721512	65	0.04918032786885246	0.9230769230769231	0.3243847874720358
YPL161C	-1	-/-	-425.11723947525024	-34060.5174343586	65	0.04914004914004914	0.9230769230769231	0.32466442953020136
YDR179W-A	0	0/0	-425.13073885440826	-44224.21613359451	260	0.04914004914004914	0.9230769230769231	0.32466442953020136
YHL009C	-1	-/-	-425.2321586608887	-28858.050201654434	65	0.049099836333878884	0.9230769230769231	0.3249440715883669
YDL241W	0	0/0	-425.38175439834595	-44858.09691989422	260	0.049099836333878884	0.9230769230769231	0.3249440715883669
YEL025C	0	0/0	-425.3991809487343	-45958.08261078596	260	0.049099836333878884	0.9230769230769231	0.3249440715883669
YNL181W	0	0/0	-425.42969131469727	-44832.991459310055	260	0.049099836333878884	0.9230769230769231	0.3249440715883669
YLR170C	-1	-/-	-425.5677032470703	-29669.931203842163	65	0.04905968928863451	0.9230769230769231	0.32522371364653246
YOR371C	-1	-/-	-425.5769610404968	-28857.291996002197	65	0.049019607843137254	0.9230769230769231	0.32550335570469796
YPL039W	0	0/0	-425.66137087345123	-45206.3203163147	260	0.049019607843137254	0.9230769230769231	0.32550335570469796
YPL108W	0	0/0	-425.8289988040924	-42106.76815474033	260	0.049019607843137254	0.9230769230769231	0.32550335570469796
YOL154W	0	0/0	-425.86650532484055	-44188.011382222176	260	0.049019607843137254	0.9230769230769231	0.32550335570469796
YBR238C	0	0/-	-426.0189309120178	-42282.18621635437	260	0.049019607843137254	0.9230769230769231	0.32550335570469796
YNL236W	-1	-/-	-426.0281298160553	-30651.352509260178	65	0.04897959183673469	0.9230769230769231	0.3257829977628635
YHR059W	-1	-/-	-426.04527592658997	-30586.515787124634	65	0.048939641109298535	0.9230769230769231	0.32606263982102907
YJR019C	-1	-/-	-426.11970615386963	-29478.800243079662	65	0.0488997555012225	0.9230769230769231	0.3263422818791946
YGR274C	-1	-/-	-426.21494722366333	-29307.23927307129	65	0.048859934853420196	0.9230769230769231	0.32662192393736017
YER016W	-1	-/-	-426.2234728336334	-33941.106855630875	65	0.04882017900732303	0.9230769230769231	0.3269015659955257
YJR060W	-1	-/-	-426.27210903167725	-29204.247396945953	65	0.04878048780487805	0.9230769230769231	0.3271812080536913
YML121W	-1	-/-	-426.29077339172363	-31397.012178182602	65	0.048740861088545896	0.9230769230769231	0.3274608501118568
YOR193W	-1	-/-	-426.3090784549713	-29372.65555024147	65	0.048701298701298704	0.9230769230769231	0.3277404921700224
YOR339C	0	0/-	-426.34600138664246	-49207.450694680214	260	0.048701298701298704	0.9230769230769231	0.3277404921700224
YHR090C	-1	-/-	-426.35014057159424	-28719.86189866066	65	0.04866180048661801	0.9230769230769231	0.32802013422818793
YML045W	-1	-/-	-426.4275469779968	-25207.950276374817	65	0.04862236628849271	0.9230769230769231	0.3282997762863535
YIL065C	-1	-/-	-426.5115079879761	-30793.463272809982	65	0.048582995951417005	0.9230769230769231	0.32857941834451904
YOR274W	1	+/+	-426.59464263916016	-30279.004026412964	64	0.049352750809061485	0.9384615384615385	0.32857941834451904
YCR033W	-1	-/-	-426.70603466033936	-29490.87229847908	65	0.04931285367825384	0.9384615384615385	0.3288590604026846
YOL039W	-1	-/-	-426.8491551876068	-30244.25875902176	65	0.049273021001615507	0.9384615384615385	0.3291387024608501
YGR276C	-1	-/-	-426.8850734233856	-31700.648951292038	65	0.04923325262308313	0.9384615384615385	0.32941834451901564
YIR008C	-1	-/-	-426.89908838272095	-29310.207525014877	65	0.049193548387096775	0.9384615384615385	0.3296979865771812
YLR394W	-1	-/-	-426.9850091934204	-28987.04195713997	65	0.04915390813859791	0.9384615384615385	0.32997762863534674
YBR217W	-1	-/-	-426.98782205581665	-29064.879966020584	65	0.04911433172302738	0.9384615384615385	0.3302572706935123
YNL118C	-1	-/-	-426.9878742694855	-30999.43324661255	65	0.04907481898632341	0.9384615384615385	0.33053691275167785
YDL037C	0	0/0	-427.09130108356476	-45088.387429356575	260	0.04907481898632341	0.9384615384615385	0.33053691275167785
YPR120C	-1	-/-	-427.1174900531769	-32537.047915935516	65	0.04903536977491962	0.9384615384615385	0.3308165548098434
YLR199C	0	0/0	-427.1391612589359	-50970.42768469453	260	0.04903536977491962	0.9384615384615385	0.3308165548098434
YBL052C	-1	-/-	-427.15097403526306	-32285.550767421722	65	0.04899598393574297	0.9384615384615385	0.33109619686800895
YNL199C	-1	-/-	-427.19222235679626	-32479.801792383194	65	0.048956661316211875	0.9384615384615385	0.3313758389261745
YJR056C	0	0/0	-427.23808324337006	-44343.33249270916	260	0.048956661316211875	0.9384615384615385	0.3313758389261745
YPR056W	-1	-/-	-427.2572362422943	-31467.555681467056	65	0.04891740176423416	0.9384615384615385	0.33165548098434006
YBL103C	-1	-/-	-427.30995988845825	-30927.04198384285	65	0.04887820512820513	0.9384615384615385	0.3319351230425056
YCR053W	-1	-/0	-427.3330616950989	-28701.069281578064	65	0.0488390712570056	0.9384615384615385	0.33221476510067116
YDR490C	-1	-/-	-427.36433601379395	-31311.40160536766	65	0.0488	0.9384615384615385	0.3324944071588367
YLR431C	-1	-/-	-427.368985414505	-29881.284210443497	65	0.04876099120703437	0.9384615384615385	0.3327740492170022
YNL083W	0	0/-	-427.3971116542816	-50087.349968880415	260	0.04876099120703437	0.9384615384615385	0.3327740492170022
YBL090W	-1	-/-	-427.3982791900635	-31129.44944691658	65	0.048722044728434506	0.9384615384615385	0.33305369127516776
YJL110C	-1	-/-	-427.39883494377136	-28802.95438694954	65	0.04868316041500399	0.9384615384615385	0.3333333333333333
YGR098C	-1	-/-	-427.41919898986816	-29185.26100039482	65	0.04864433811802233	0.9384615384615385	0.33361297539149887
YPL172C	0	0/0	-427.58751767873764	-48294.117817759514	260	0.04864433811802233	0.9384615384615385	0.33361297539149887
YNL304W	-1	-/-	-427.6196331977844	-28839.14747929573	65	0.04860557768924303	0.9384615384615385	0.3338926174496644
YDR447C	-1	-/-	-427.62376379966736	-32046.301461696625	65	0.04856687898089172	0.9384615384615385	0.33417225950782997
YIR010W	-1	-/-	-427.6331624984741	-29243.76028585434	65	0.04852824184566428	0.9384615384615385	0.3344519015659955
YNL106C	-1	-/-	-427.66145968437195	-32351.18980050087	65	0.04848966613672496	0.9384615384615385	0.3347315436241611
YDR132C	0	0/0	-427.68522387742996	-47007.9834048152	260	0.04848966613672496	0.9384615384615385	0.3347315436241611
YAL013W	-1	-/-	-427.6863648891449	-30340.96670269966	65	0.048451151707704525	0.9384615384615385	0.33501118568232663
YGR246C	-1	-/-	-427.7498970031738	-29639.51722240448	65	0.048412698412698414	0.9384615384615385	0.3352908277404922
YCR032W	0	0/-	-427.8463715314865	-48056.55159923434	260	0.048412698412698414	0.9384615384615385	0.3352908277404922
YOR304C-A	0	0/-	-427.848042845726	-43684.63521820307	260	0.048412698412698414	0.9384615384615385	0.3352908277404922
YPL119C	-1	-/-	-427.8656814098358	-30563.665017604828	65	0.04837430610626487	0.9384615384615385	0.33557046979865773
YNL290W	-1	-/-	-427.90399503707886	-30272.166898965836	65	0.04833597464342314	0.9384615384615385	0.3358501118568233
YDR002W	-1	-/-	-427.9114875793457	-29569.591030597687	65	0.04829770387965162	0.9384615384615385	0.33612975391498884
YDL157C	0	0/0	-427.9445768594742	-44228.05615615845	260	0.04829770387965162	0.9384615384615385	0.33612975391498884
YDL144C	0	0/0	-428.0040336251259	-44133.09440100193	260	0.04829770387965162	0.9384615384615385	0.33612975391498884
YLR057W	0	0/-	-428.0051609277725	-43700.8960621357	260	0.04829770387965162	0.9384615384615385	0.33612975391498884
YIL132C	-1	-/-	-428.0732865333557	-29458.03546190262	65	0.048259493670886076	0.9384615384615385	0.33640939597315433
YMR183C	-1	-/-	-428.099157333374	-28609.495324373245	65	0.048221343873517786	0.9384615384615385	0.3366890380313199
YDR466W	0	0/-	-428.31895887851715	-50239.98748141527	260	0.048221343873517786	0.9384615384615385	0.3366890380313199
YMR303C	-1	-/0	-428.47257709503174	-26302.852029323578	65	0.04818325434439179	0.9384615384615385	0.33696868008948544
YNL147W	-1	-/-	-428.5110909938812	-33833.54011821747	65	0.04814522494080505	0.9384615384615385	0.337248322147651
YLL003W	-1	-/-	-428.55589056015015	-32254.18936419487	65	0.04810725552050473	0.9384615384615385	0.33752796420581654
YML067C	-1	-/-	-428.6816875934601	-29638.34517812729	65	0.04806934594168637	0.9384615384615385	0.3378076062639821
YER114C	-1	-/-	-428.75862216949463	-28885.743000984192	65	0.048031496062992125	0.9384615384615385	0.33808724832214765
YDR437W	-1	-/-	-428.80324602127075	-26762.42966914177	65	0.04799370574350905	0.9384615384615385	0.3383668903803132
YBR235W	0	0/-	-428.83573031425476	-45230.33417344093	260	0.04799370574350905	0.9384615384615385	0.3383668903803132
YGL066W	-1	-/-	-428.8378577232361	-30117.320958852768	65	0.0479559748427673	0.9384615384615385	0.33864653243847875
YGL023C	0	0/-	-428.8538303375244	-48735.498083755374	260	0.0479559748427673	0.9384615384615385	0.33864653243847875
YIL015W	0	0/-	-428.8934645652771	-45799.0758125186	260	0.0479559748427673	0.9384615384615385	0.33864653243847875
YIL004C	-1	-/-	-429.0361022949219	-31402.07108092308	65	0.047918303220738416	0.9384615384615385	0.3389261744966443
YLR183C	-1	-/0	-429.04324102401733	-30357.042263269424	65	0.047880690737833596	0.9384615384615385	0.33920581655480986
YKL160W	-1	-/-	-429.1277973651886	-31490.656311511993	65	0.04784313725490196	0.9384615384615385	0.3394854586129754
YBR245C	-1	-/-	-429.18582677841187	-33508.67328834534	65	0.04780564263322884	0.9384615384615385	0.33976510067114096
YDR317W	-1	-/-	-429.35198068618774	-28219.78651213646	65	0.047768206734534066	0.9384615384615385	0.3400447427293065
YER098W	0	0/-	-429.4995971918106	-49457.799636006355	260	0.047768206734534066	0.9384615384615385	0.3400447427293065
YNL225C	-1	-/-	-429.52267146110535	-29516.26194000244	65	0.04773082942097027	0.9384615384615385	0.340324384787472
YPR189W	-1	-/-	-429.6146721839905	-30459.06746649742	65	0.04769351055512119	0.9384615384615385	0.34060402684563756
YDR079C-A	-1	-/-	-429.7297806739807	-25988.23731970787	65	0.04765625	0.9384615384615385	0.3408836689038031
YPL233W	-1	-/-	-429.75376296043396	-29368.674953460693	65	0.047619047619047616	0.9384615384615385	0.34116331096196867
YDR147W	-1	-/-	-429.8370416164398	-32160.648311138153	65	0.04758190327613104	0.9384615384615385	0.3414429530201342
YML068W	0	0/-	-429.9692227244377	-51811.17593425512	260	0.04758190327613104	0.9384615384615385	0.3414429530201342
YPR011C	0	0/-	-430.01370120048523	-44303.22213470936	260	0.04758190327613104	0.9384615384615385	0.3414429530201342
YKL112W	-1	-/-	-430.03934955596924	-30401.34598815441	65	0.0475448168355417	0.9384615384615385	0.3417225950782998
YGL226W	0	0/-	-430.20018440485	-48911.04116922617	260	0.0475448168355417	0.9384615384615385	0.3417225950782998
YDR352W	0	0/-	-430.25626373291016	-44388.03062528372	260	0.0475448168355417	0.9384615384615385	0.3417225950782998
YHR073W	-1	-/-	-430.2862820625305	-30807.248505830765	65	0.04750778816199377	0.9384615384615385	0.3420022371364653
YGL025C	-1	-/-	-430.28652238845825	-33608.89929485321	65	0.047470817120622566	0.9384615384615385	0.3422818791946309
YIL018W	-1	-/-	-430.3272933959961	-30157.71039199829	65	0.04743390357698289	0.9384615384615385	0.34256152125279643
YER068W	-1	-/-	-430.328067779541	-31157.735563755035	65	0.0473970473970474	0.9384615384615385	0.342841163310962
YMR064W	0	0/0	-430.61369174718857	-50965.12961632013	260	0.0473970473970474	0.9384615384615385	0.342841163310962
YDR389W	-1	-/-	-430.63117599487305	-31611.83929824829	65	0.04736024844720497	0.9384615384615385	0.34312080536912754
YNR022C	0	0/-	-430.637982070446	-51605.97042912245	260	0.04736024844720497	0.9384615384615385	0.34312080536912754
YDR438W	0	0/0	-430.68242996931076	-47053.00601750612	260	0.04736024844720497	0.9384615384615385	0.34312080536912754
YDR089W	0	0/-	-430.7082681655884	-45423.8887706399	260	0.04736024844720497	0.9384615384615385	0.34312080536912754
YER060W	0	0/-	-430.71836155653	-44642.45264559984	260	0.04736024844720497	0.9384615384615385	0.34312080536912754
YNL295W	0	0/-	-430.75220477581024	-45526.100154042244	260	0.04736024844720497	0.9384615384615385	0.34312080536912754
YCL056C	0	0/-	-430.8033081293106	-45778.548469781876	260	0.04736024844720497	0.9384615384615385	0.34312080536912754
YNR008W	-1	-/-	-430.87019062042236	-26909.642507314682	65	0.047323506594259115	0.9384615384615385	0.3434004474272931
YDR283C	-1	-/-	-431.0026879310608	-28432.300908088684	65	0.047286821705426356	0.9384615384615385	0.34368008948545864
YMR069W	-1	-/-	-431.0189175605774	-28146.677048444748	65	0.047250193648334625	0.9384615384615385	0.34395973154362414
YBR228W	-1	-/-	-431.02075576782227	-29409.01636481285	65	0.04721362229102167	0.9384615384615385	0.3442393736017897
YMR132C	0	0/0	-431.02457225322723	-46777.88685619831	260	0.04721362229102167	0.9384615384615385	0.3442393736017897
YER167W	-1	-/-	-431.1244502067566	-29865.917861700058	65	0.04717710750193349	0.9384615384615385	0.34451901565995524
YIL129C	-1	-/-	-431.17833256721497	-29485.383574962616	65	0.04714064914992272	0.9384615384615385	0.3447986577181208
YJR119C	-1	-/-	-431.20157957077026	-28542.631181955338	65	0.047104247104247106	0.9384615384615385	0.34507829977628635
YDL077C	-1	-/-	-431.41105699539185	-32826.26072907448	65	0.0470679012345679	0.9384615384615385	0.3453579418344519
YER070W	-1	-/-	-431.44566226005554	-28457.99356651306	65	0.047031611410948346	0.9384615384615385	0.34563758389261745
YFR013W	-1	-/-	-431.51007080078125	-32692.76434326172	65	0.04699537750385208	0.9384615384615385	0.345917225950783
YCL051W	-1	-/-	-431.6511857509613	-29037.616277694702	65	0.04695919938414165	0.9384615384615385	0.34619686800894856
YGL172W	-1	-/-	-431.67225646972656	-30921.888305425644	65	0.04692307692307692	0.9384615384615385	0.3464765100671141
YJL186W	-1	-/-	-431.70523977279663	-28588.16294646263	65	0.04688700999231361	0.9384615384615385	0.34675615212527966
YCL062W	-1	-/-	-431.73538732528687	-27058.407106399536	65	0.04685099846390169	0.9384615384615385	0.3470357941834452
YJL096W	0	0/-	-431.7400525212288	-52178.266839146614	260	0.04685099846390169	0.9384615384615385	0.3470357941834452
YKR010C	0	0/-	-431.7810121178627	-48549.790429353714	260	0.04685099846390169	0.9384615384615385	0.3470357941834452
YPL058C	-1	-/-	-431.8017065525055	-24439.968875408173	65	0.04681504221028396	0.9384615384615385	0.34731543624161076
YER157W	-1	-/-	-432.00265979766846	-30213.48288178444	65	0.04677914110429448	0.9384615384615385	0.34759507829977626
YHR047C	0	0/0	-432.0155266523361	-48037.10073286295	260	0.04677914110429448	0.9384615384615385	0.34759507829977626
YLR314C	-1	-/-	-432.08395409584045	-32632.232099294662	65	0.04674329501915709	0.9384615384615385	0.3478747203579418
YCR028C-A	-1	-/-	-432.10618019104004	-29441.55309867859	65	0.04670750382848392	0.9384615384615385	0.34815436241610737
YEL001C	0	0/0	-432.1148865222931	-50142.05745816231	260	0.04670750382848392	0.9384615384615385	0.34815436241610737
YGL231C	0	0/-	-432.15195190906525	-43861.76179534197	260	0.04670750382848392	0.9384615384615385	0.34815436241610737
YPR151C	0	0/0	-432.2100019752979	-42596.34189939499	260	0.04670750382848392	0.9384615384615385	0.34815436241610737
YLR298C	-1	-/-	-432.36637449264526	-27292.894780635834	65	0.046671767406273906	0.9384615384615385	0.3484340044742729
YBR058C	-1	-/-	-432.3891267776489	-29583.449776411057	65	0.046636085626911315	0.9384615384615385	0.34871364653243847
YNL294C	-1	-/-	-432.4493131637573	-29109.06471645832	65	0.04660045836516425	0.9384615384615385	0.348993288590604
YBR239C	0	0/-	-432.45401775836945	-43971.83083963394	260	0.04660045836516425	0.9384615384615385	0.348993288590604
YLR248W	-1	-/-	-432.47517466545105	-29727.57441997528	65	0.046564885496183206	0.9384615384615385	0.3492729306487696
YLR224W	-1	-/-	-432.4903783798218	-26739.100885391235	65	0.04652936689549962	0.9384615384615385	0.3495525727069351
YGR054W	-1	-/-	-432.51105546951294	-27307.763640880585	65	0.04649390243902439	0.9384615384615385	0.3498322147651007
YPR155C	-1	-/-	-432.51552057266235	-30635.83047771454	65	0.046458492003046456	0.9384615384615385	0.35011185682326623
YPL145C	-1	-/-	-432.7611494064331	-28676.724411010742	65	0.04642313546423135	0.9384615384615385	0.3503914988814318
YML075C	-1	-/-	-432.78785943984985	-26720.95615875721	65	0.04638783269961977	0.9384615384615385	0.35067114093959734
YGR131W	0	0/0	-432.80948108434677	-43475.5136474967	260	0.04638783269961977	0.9384615384615385	0.35067114093959734
YML055W	-1	-/-	-432.81289768218994	-29409.275505542755	65	0.04635258358662614	0.9384615384615385	0.3509507829977629
YGL017W	-1	-/-	-432.8635129928589	-31581.568462610245	65	0.0463173880030372	0.9384615384615385	0.3512304250559284
YHR182W	0	0/-	-432.983704328537	-44973.433148384094	260	0.0463173880030372	0.9384615384615385	0.3512304250559284
YBR125C	0	0/-	-432.991275370121	-51775.33890211582	260	0.0463173880030372	0.9384615384615385	0.3512304250559284
YBR288C	-1	-/-	-432.99233293533325	-29301.619981765747	65	0.04628224582701062	0.9384615384615385	0.35151006711409394
YLR087C	0	0/-	-433.00889015197754	-45986.370444476604	260	0.04628224582701062	0.9384615384615385	0.35151006711409394
YKL005C	-1	-/-	-433.09257221221924	-30439.35583114624	65	0.04624715693707354	0.9384615384615385	0.3517897091722595
YBR029C	-1	-/-	-433.1051995754242	-29959.87681412697	65	0.04621212121212121	0.9384615384615385	0.35206935123042504
YGR220C	-1	-/-	-433.12430334091187	-32007.01874947548	65	0.04617713853141559	0.9384615384615385	0.3523489932885906
YER102W	0	0/-	-433.15624701976776	-48327.95941644907	260	0.04617713853141559	0.9384615384615385	0.3523489932885906
YFR035C	0	0/0	-433.20671820640564	-43857.009954452515	260	0.04617713853141559	0.9384615384615385	0.3523489932885906
YDR515W	-1	-/-	-433.2113709449768	-29862.642505407333	65	0.046142208774583963	0.9384615384615385	0.35262863534675615
YBR152W	-1	-/-	-433.42668056488037	-30168.309823989868	65	0.04610733182161754	0.9384615384615385	0.3529082774049217
YMR134W	-1	-/-	-433.4519987106323	-25410.829945087433	65	0.04607250755287009	0.9384615384615385	0.35318791946308725
YLR096W	-1	-/-	-433.51163959503174	-29633.532814741135	65	0.046037735849056606	0.9384615384615385	0.3534675615212528
YHL024W	-1	-/-	-433.76889967918396	-29096.733777046204	65	0.04600301659125189	0.9384615384615385	0.35374720357941836
YMR204C	-1	-/-	-433.95514488220215	-28652.84529900551	65	0.045968349660889224	0.9384615384615385	0.3540268456375839
YDR266C	0	0/-	-433.96702468395233	-44544.66353023052	260	0.045968349660889224	0.9384615384615385	0.3540268456375839
YOR074C	-1	-/-	-434.00230622291565	-28303.96091914177	65	0.04593373493975904	0.9384615384615385	0.35430648769574946
YKL135C	-1	-/-	-434.02177906036377	-31956.92917060852	65	0.04589917231000752	0.9384615384615385	0.354586129753915
YPL047W	-1	-/-	-434.06387424468994	-29373.971848726273	65	0.04586466165413534	0.9384615384615385	0.3548657718120805
YFL034W	0	0/0	-434.11721098423004	-44469.68977177143	260	0.04586466165413534	0.9384615384615385	0.3548657718120805
YJL222W	-1	-/-	-434.1484136581421	-29574.182438850403	65	0.04583020285499624	0.9384615384615385	0.35514541387024606
YOR118W	0	0/0	-434.1524927020073	-49602.77879738808	260	0.04583020285499624	0.9384615384615385	0.35514541387024606
YKL047W	0	0/0	-434.1551877260208	-45037.36682116985	260	0.04583020285499624	0.9384615384615385	0.35514541387024606
YLR143W	0	0/-	-434.168887257576	-44177.078489005566	260	0.04583020285499624	0.9384615384615385	0.35514541387024606
YLR283W	0	0/0	-434.21640169620514	-44850.90193605423	260	0.04583020285499624	0.9384615384615385	0.35514541387024606
YFL049W	-1	-/-	-434.3463454246521	-31232.973722696304	65	0.0457957957957958	0.9384615384615385	0.3554250559284116
YML109W	-1	-/-	-434.3968172073364	-28918.029289245605	65	0.04576144036009002	0.9384615384615385	0.35570469798657717
YPR070W	-1	-/-	-434.40826892852783	-28226.310421943665	65	0.04572713643178411	0.9384615384615385	0.3559843400447427
YPL125W	-1	-/0	-434.5063633918762	-28864.41941523552	65	0.045692883895131084	0.9384615384615385	0.35626398210290827
YDR228C	-1	-/-	-434.5651888847351	-30509.23859524727	65	0.04565868263473054	0.9384615384615385	0.3565436241610738
YDR192C	-1	-/-	-434.5893225669861	-31826.751760959625	65	0.0456245325355273	0.9384615384615385	0.3568232662192394
YPL176C	-1	-/-	-434.59170293807983	-29290.04282093048	65	0.045590433482810166	0.9384615384615385	0.35710290827740493
YNL128W	-1	-/-	-434.72515630722046	-30621.30358672142	65	0.04555638536221061	0.9384615384615385	0.3573825503355705
YJL225C	0	0/0	-434.7386291027069	-44304.87561804056	260	0.04555638536221061	0.9384615384615385	0.3573825503355705
YLR253W	0	0/-	-434.8952543735504	-44863.78780066967	260	0.04555638536221061	0.9384615384615385	0.3573825503355705
YER117W	-1	-/-	-434.9699697494507	-32245.06213092804	65	0.04552238805970149	0.9384615384615385	0.35766219239373603
YKR001C	-1	-/-	-434.9766414165497	-30739.84659409523	65	0.04548844146159582	0.9384615384615385	0.3579418344519016
YPL045W	-1	-/-	-435.02194476127625	-32792.43960213661	65	0.045454545454545456	0.9384615384615385	0.35822147651006714
YMR065W	-1	-/-	-435.0531949996948	-30584.0493144989	65	0.045420699925539834	0.9384615384615385	0.35850111856823264
YCR092C	-1	-/-	-435.330509185791	-30598.643697738647	65	0.04538690476190476	0.9384615384615385	0.3587807606263982
YKL176C	-1	-/-	-435.34134340286255	-28886.94803071022	65	0.04535315985130112	0.9384615384615385	0.35906040268456374
YDL232W	-1	-/-	-435.38942527770996	-30290.52850818634	65	0.045319465081723624	0.9384615384615385	0.3593400447427293
YPL008W	-1	-/-	-435.4310760498047	-30229.43417572975	65	0.04528582034149963	0.9384615384615385	0.35961968680089484
YOL164W	-1	-/-	-435.55696201324463	-28252.198235034943	65	0.045252225519287835	0.9384615384615385	0.3598993288590604
YGR150C	0	0/-	-435.63404870033264	-44539.335759460926	260	0.045252225519287835	0.9384615384615385	0.3598993288590604
YLR347C	-1	-/-	-435.6766743659973	-28194.850865602493	65	0.0452186805040771	0.9384615384615385	0.36017897091722595
YJL063C	-1	-/-	-435.7164030075073	-30896.484673261642	65	0.04518518518518518	0.9384615384615385	0.3604586129753915
YOR060C	-1	-/-	-435.7583005428314	-29194.66721701622	65	0.04515173945225759	0.9384615384615385	0.36073825503355705
YLR426W	-1	-/-	-435.7619209289551	-27315.247321128845	65	0.045118343195266274	0.9384615384615385	0.3610178970917226
YMR137C	-1	-/-	-435.77945137023926	-31170.70121359825	65	0.0450849963045085	0.9384615384615385	0.36129753914988816
YOR238W	0	0/0	-435.9404990673065	-45005.31695473194	260	0.0450849963045085	0.9384615384615385	0.36129753914988816
YHR039C-A	-1	-/-	-435.97777032852173	-30575.225724458694	65	0.045051698670605614	0.9384615384615385	0.3615771812080537
YAL002W	-1	-/-	-435.9844722747803	-29354.995455026627	65	0.045018450184501846	0.9384615384615385	0.36185682326621926
YOL013W-A	0	0/0	-436.00473523139954	-45164.23768526316	260	0.045018450184501846	0.9384615384615385	0.36185682326621926
YDR026C	0	0/-	-436.0346084833145	-44448.79151302576	260	0.045018450184501846	0.9384615384615385	0.36185682326621926
YGR068C	0	0/-	-436.05022847652435	-48311.747777342796	260	0.045018450184501846	0.9384615384615385	0.36185682326621926
YNL064C	-1	-/-	-436.0778224468231	-31044.06643295288	65	0.04498525073746313	0.9384615384615385	0.36213646532438476
YGR086C	-1	-/-	-436.09770154953003	-29211.642559051514	65	0.0449521002210759	0.9384615384615385	0.3624161073825503
YDR378C	-1	-/-	-436.1384449005127	-28931.293390274048	65	0.04491899852724595	0.9384615384615385	0.36269574944071586
YER038C	-1	-/-	-436.15546703338623	-29485.876039981842	65	0.044885945548197206	0.9384615384615385	0.3629753914988814
YFL046W	0	0/-	-436.1709553003311	-50397.35354912281	260	0.044885945548197206	0.9384615384615385	0.3629753914988814
YLR398C	-1	-/-	-436.3003351688385	-32558.53503704071	65	0.04485294117647059	0.9384615384615385	0.36325503355704697
YLL018C	0	0/-	-436.30084413290024	-50109.819699168205	260	0.04485294117647059	0.9384615384615385	0.36325503355704697
YOL148C	-1	-/-	-436.32043743133545	-30342.574741363525	65	0.04481998530492285	0.9384615384615385	0.3635346756152125
YDR286C	0	0/0	-436.348885178566	-45221.68075931072	260	0.04481998530492285	0.9384615384615385	0.3635346756152125
YOL005C	-1	-/-	-436.40910482406616	-30508.30864572525	65	0.044787077826725405	0.9384615384615385	0.3638143176733781
YGL256W	-1	-/0	-436.42326641082764	-28767.986842632294	65	0.04475421863536317	0.9384615384615385	0.3640939597315436
YBL107C	0	0/0	-436.4359015226364	-45062.53587627411	260	0.04475421863536317	0.9384615384615385	0.3640939597315436
YKR021W	0	0/-	-436.4419472813606	-49808.12855505943	260	0.04475421863536317	0.9384615384615385	0.3640939597315436
YLR056W	-1	-/-	-436.4776027202606	-29412.513277627528	65	0.04472140762463343	0.9384615384615385	0.3643736017897092
YMR307W	0	0/-	-436.5447167158127	-44907.12048754096	260	0.04472140762463343	0.9384615384615385	0.3643736017897092
YNR052C	-1	-/-	-436.55835008621216	-30627.111404418945	65	0.04468864468864469	0.9384615384615385	0.36465324384787473
YKL029C	-1	-/-	-436.57446336746216	-28359.25709068775	65	0.04465592972181552	0.9384615384615385	0.3649328859060403
YBL105C	-1	-/-	-436.633526802063	-30957.911382198334	65	0.04462326261887344	0.9384615384615385	0.36521252796420584
YMR024W	0	0/-	-436.69351679086685	-51275.586018145084	260	0.04462326261887344	0.9384615384615385	0.36521252796420584
YBR200W	-1	-/-	-436.723916053772	-29789.352298021317	65	0.0445906432748538	0.9384615384615385	0.3654921700223714
YGR163W	-1	-/-	-436.7803535461426	-31284.056224107742	65	0.04455807158509861	0.9384615384615385	0.36577181208053694
YKR006C	0	0/-	-436.80041468143463	-52177.834882617	260	0.04455807158509861	0.9384615384615385	0.36577181208053694
YDR233C	0	0/-	-436.95214319229126	-47860.699413359165	260	0.04455807158509861	0.9384615384615385	0.36577181208053694
YOR153W	-1	-/-	-436.99486207962036	-29470.001750707626	65	0.04452554744525548	0.9384615384615385	0.36605145413870244
YKL063C	0	0/0	-437.10786521434784	-45069.05380654335	260	0.04452554744525548	0.9384615384615385	0.36605145413870244
YGR286C	-1	-/-	-437.10849952697754	-29228.641142368317	65	0.04449307075127644	0.9384615384615385	0.366331096196868
YER147C	-1	-/-	-437.1143071651459	-33950.831971883774	65	0.04446064139941691	0.9384615384615385	0.36661073825503354
YLR268W	-1	-/-	-437.1311368942261	-31422.569089651108	65	0.04442825928623452	0.9384615384615385	0.3668903803131991
YDR334W	-1	-/-	-437.2010681629181	-31716.569283008575	65	0.04439592430858806	0.9384615384615385	0.36717002237136465
YKL002W	-1	-/-	-437.2325117588043	-30843.246301174164	65	0.04436363636363636	0.9384615384615385	0.3674496644295302
YBR118W	-1	-/-	-437.2597556114197	-29010.59434580803	65	0.04433139534883721	0.9384615384615385	0.36772930648769575
YFR051C	-1	-/-	-437.26599502563477	-30065.000953912735	65	0.04429920116194626	0.9384615384615385	0.3680089485458613
YML108W	0	0/0	-437.2833948135376	-43346.745792508125	260	0.04429920116194626	0.9384615384615385	0.3680089485458613
YMR294W	0	0/-	-437.300606071949	-50252.50786662102	260	0.04429920116194626	0.9384615384615385	0.3680089485458613
YIL082W-A	-1	-/-	-437.3128876686096	-25082.63890838623	65	0.04426705370101597	0.9384615384615385	0.36828859060402686
YDR351W	0	0/-	-437.34330838918686	-47430.49090477824	260	0.04426705370101597	0.9384615384615385	0.36828859060402686
YER092W	0	0/-	-437.4291370511055	-50000.847954928875	260	0.04426705370101597	0.9384615384615385	0.36828859060402686
YGR117C	0	0/0	-437.46331536769867	-45409.71014624834	260	0.04426705370101597	0.9384615384615385	0.36828859060402686
YOR251C	0	0/+	-437.527916431427	-44790.21142548323	260	0.04426705370101597	0.9384615384615385	0.36828859060402686
YJL201W	-1	-/-	-437.7150523662567	-30193.362993001938	65	0.04423495286439449	0.9384615384615385	0.3685682326621924
YJR140C	-1	-/-	-437.7262353897095	-28679.23051738739	65	0.04420289855072464	0.9384615384615385	0.36884787472035796
YLR233C	-1	-/-	-437.75303316116333	-29947.791265964508	65	0.044170890658942794	0.9384615384615385	0.3691275167785235
YPL183W-A	0	0/-	-437.88000494241714	-48506.84761929512	260	0.044170890658942794	0.9384615384615385	0.3691275167785235
YDR301W	-1	-/-	-437.8893036842346	-30437.349260807037	65	0.04413892908827786	0.9384615384615385	0.36940715883668906
YCR081W	-1	-/-	-437.9262204170227	-27880.60785675049	65	0.044107013738250184	0.9384615384615385	0.36968680089485456
YMR289W	0	0/-	-437.9543569087982	-49828.5533682704	260	0.044107013738250184	0.9384615384615385	0.36968680089485456
YOR313C	-1	-/-	-438.0238800048828	-28718.60939002037	65	0.04407514450867052	0.9384615384615385	0.3699664429530201
YPR055W	-1	-/-	-438.10122776031494	-29211.867882490158	65	0.04404332129963899	0.9384615384615385	0.37024608501118567
YOR311C	0	0/-	-438.1638129353523	-45640.741934359074	260	0.04404332129963899	0.9384615384615385	0.37024608501118567
YLR070C	0	0/0	-438.1739080250263	-48182.53166458011	260	0.04404332129963899	0.9384615384615385	0.37024608501118567
YBR201W	-1	-/-	-438.2624068260193	-30583.390776872635	65	0.04401154401154401	0.9384615384615385	0.3705257270693512
YDR332W	0	0/-	-438.3271799683571	-50423.91863715649	260	0.04401154401154401	0.9384615384615385	0.3705257270693512
YDL211C	0	0/0	-438.3748720884323	-43531.17866039276	260	0.04401154401154401	0.9384615384615385	0.3705257270693512
YAL056W	-1	-/-	-438.4705557823181	-30658.062252998352	65	0.04397981254506128	0.9384615384615385	0.37080536912751677
YGL134W	0	0/-	-438.49552500247955	-51650.59378063679	260	0.04397981254506128	0.9384615384615385	0.37080536912751677
YJL044C	0	0/0	-438.49739933013916	-49430.66771799326	260	0.04397981254506128	0.9384615384615385	0.37080536912751677
YGR075C	-1	-/-	-438.5121388435364	-30191.750792503357	65	0.04394812680115274	0.9384615384615385	0.3710850111856823
YPR004C	0	0/-	-438.5873727798462	-45088.39939069748	260	0.04394812680115274	0.9384615384615385	0.3710850111856823
YIL084C	-1	-/-	-438.59649419784546	-29863.611682653427	65	0.043916486681065514	0.9384615384615385	0.3713646532438479
YER044C-A	-1	-/-	-438.60566902160645	-28855.8933801651	65	0.04388489208633094	0.9384615384615385	0.3716442953020134
YNL229C	-1	-/-	-438.61378717422485	-30332.57824921608	65	0.04385334291876348	0.9384615384615385	0.371923937360179
YIL161W	0	0/0	-438.6270503997803	-45467.961547374725	260	0.04385334291876348	0.9384615384615385	0.371923937360179
YER043C	0	0/-	-438.7047914862633	-48514.37618523836	260	0.04385334291876348	0.9384615384615385	0.371923937360179
YJR111C	0	0/-	-438.84143018722534	-42797.56595283747	260	0.04385334291876348	0.9384615384615385	0.371923937360179
YLL021W	-1	-/-	-438.92478609085083	-30217.852452754974	65	0.04382183908045977	0.9384615384615385	0.37220357941834453
YDR323C	-1	-/-	-438.95151710510254	-30970.833141326904	65	0.04379038047379756	0.9384615384615385	0.3724832214765101
YPL037C	-1	-/-	-438.9610526561737	-32200.97101831436	65	0.04375896700143472	0.9384615384615385	0.37276286353467564
YGL129C	-1	-/-	-438.9790186882019	-31116.74757528305	65	0.04372759856630824	0.9384615384615385	0.3730425055928412
YDR134C	0	0/0	-438.99477565288544	-44878.4832020998	260	0.04372759856630824	0.9384615384615385	0.3730425055928412
YPL032C	-1	-/-	-439.03028869628906	-26721.697148561478	65	0.04369627507163324	0.9384615384615385	0.3733221476510067
YHL050C	0	0/0	-439.0630849599838	-44120.43750298023	260	0.04369627507163324	0.9384615384615385	0.3733221476510067
YDL017W	-1	-/-	-439.06538009643555	-29804.11371612549	65	0.043664996420901936	0.9384615384615385	0.37360178970917224
YNR043W	-1	-/-	-439.06831669807434	-30151.765425682068	65	0.04363376251788269	0.9384615384615385	0.3738814317673378
YBR117C	-1	-/0	-439.0914945602417	-27584.989030599594	65	0.04360257326661901	0.9384615384615385	0.37416107382550334
YJR026W	-1	-/-	-439.35721731185913	-25843.95933485031	65	0.04357142857142857	0.9384615384615385	0.3744407158836689
YFR019W	-1	-/-	-439.47299337387085	-30173.98793578148	65	0.04354032833690221	0.9384615384615385	0.37472035794183445
YLR063W	0	0/+	-439.47968077659607	-42459.69028699398	260	0.04354032833690221	0.9384615384615385	0.37472035794183445
YIR004W	-1	-/-	-439.4846625328064	-31001.592401981354	65	0.043509272467902996	0.9384615384615385	0.375
YMR176W	0	0/-	-439.48483949899673	-49772.40462085605	260	0.043509272467902996	0.9384615384615385	0.375
YMR319C	-1	-/-	-439.523943901062	-28012.299318432808	65	0.043478260869565216	0.9384615384615385	0.37527964205816555
YLR005W	-1	-/-	-439.5393590927124	-30050.484030008316	65	0.04344729344729345	0.9384615384615385	0.3755592841163311
YBR081C	-1	-/-	-439.5995683670044	-29106.458864927292	65	0.04341637010676157	0.9384615384615385	0.37583892617449666
YDR062W	-1	-/-	-439.6392698287964	-28143.997321367264	65	0.04338549075391181	0.9384615384615385	0.3761185682326622
YMR263W	-1	-/-	-439.6764135360718	-32809.64117670059	65	0.0433546552949538	0.9384615384615385	0.37639821029082776
YGL213C	-1	-/-	-439.7716724872589	-32412.268027067184	65	0.04332386363636364	0.9384615384615385	0.3766778523489933
YPR139C	-1	-/-	-439.7962923049927	-30161.07334113121	65	0.043293115684882894	0.9384615384615385	0.3769574944071588
YPR193C	-1	-/-	-439.7965784072876	-29343.31056690216	65	0.04326241134751773	0.9384615384615385	0.37723713646532436
YOR064C	-1	-/-	-439.8042342662811	-32295.167644500732	65	0.04323175053153792	0.9384615384615385	0.3775167785234899
YPL104W	0	0/-	-439.9418047070503	-47821.675214886665	260	0.04323175053153792	0.9384615384615385	0.3775167785234899
YOR197W	0	0/-	-439.95708870887756	-50350.5478823781	260	0.04323175053153792	0.9384615384615385	0.3775167785234899
YER046W	0	0/-	-439.9829676747322	-49870.6635145545	260	0.04323175053153792	0.9384615384615385	0.3775167785234899
YGR215W	0	0/-	-439.9841523170471	-49238.53233873844	260	0.04323175053153792	0.9384615384615385	0.3775167785234899
YDR182W	-1	-/-	-439.9965262413025	-30192.66816997528	65	0.04320113314447592	0.9384615384615385	0.37779642058165547
YGR199W	-1	-/-	-440.04241943359375	-30380.984268903732	65	0.043170559094125975	0.9384615384615385	0.378076062639821
YDR079W	-1	-/-	-440.11748790740967	-32548.441589593887	65	0.04314002828854314	0.9384615384615385	0.3783557046979866
YDL141W	0	0/0	-440.24255418777466	-48762.66998848319	260	0.04314002828854314	0.9384615384615385	0.3783557046979866
YBR246W	0	0/-	-440.2579755783081	-44323.331847310066	260	0.04314002828854314	0.9384615384615385	0.3783557046979866
YBR197C	0	0/0	-440.26750934123993	-44020.23310685158	260	0.04314002828854314	0.9384615384615385	0.3783557046979866
YML021C	-1	-/-	-440.31324100494385	-28675.58239006996	65	0.0431095406360424	0.9384615384615385	0.3786353467561521
YJR049C	-1	-/-	-440.3264982700348	-31706.19853425026	65	0.04307909604519774	0.9384615384615385	0.3789149888143177
YER115C	0	0/-	-440.32880622148514	-50065.3497248888	260	0.04307909604519774	0.9384615384615385	0.3789149888143177
YBL106C	-1	-/-	-440.33646965026855	-30039.30443406105	65	0.043048694424841216	0.9384615384615385	0.37919463087248323
YIL177C	0	0/0	-440.4461712837219	-44890.72892141342	260	0.043048694424841216	0.9384615384615385	0.37919463087248323
YIL047C	0	0/-	-440.44730561971664	-46031.34015774727	260	0.043048694424841216	0.9384615384615385	0.37919463087248323
YKR083C	-1	-/-	-440.4566044807434	-30053.130217313766	65	0.04301833568406206	0.9384615384615385	0.3794742729306488
YJL157C	-1	-/-	-440.5700378417969	-27813.021909475327	65	0.04298801973220578	0.9384615384615385	0.37975391498881433
YGR071C	0	0/-	-440.5864578485489	-43362.178497970104	260	0.04298801973220578	0.9384615384615385	0.37975391498881433
YGL254W	-1	-/-	-440.61005115509033	-30636.90279006958	65	0.04295774647887324	0.9384615384615385	0.3800335570469799
YJL126W	0	0/0	-440.7809756100178	-50561.01740390062	260	0.04295774647887324	0.9384615384615385	0.3800335570469799
YIR013C	-1	-/-	-440.78740787506104	-28563.769536972046	65	0.04292751583391977	0.9384615384615385	0.38031319910514544
YPL009C	0	0/-	-440.8920204639435	-45054.78290909529	260	0.04292751583391977	0.9384615384615385	0.38031319910514544
YPR051W	-1	-/-	-440.9451992511749	-27669.549531936646	65	0.04289732770745429	0.9384615384615385	0.38059284116331094
[truncated: 3,961 more rows]
