# Supplementary material for: Revisiting co-expression-based automated function prediction in yeast with neural networks and updated Gene Ontology annotations
Source: PLoS One. 2026 Apr 16;21(4):e0322689. doi: 10.1371/journal.pone.0322689 (PMC13086303; doi:10.1371/journal.pone.0322689)
Supplement: S1 File — A zip file of tables in csv format containing individual genes ranked by their predicted involvement in each predicted GO term. These predictions were made by Model 1 as described in Table A of S1 Text. (ZIP) [file pone.0322689.s002.zip › GO0010324_SingleGeneRanking.csv]

Gene	Label	Annos	Score	Background Score	Num pos pairs	Precision	Recall	False Positive Rate
YMR092C	-1	-/-	-250.10901826620102	-18879.126904696226	84	0.0	0.0	0.000281135788585887
YDR330W	-1	-/-	-253.49024287983775	-19596.959347430617	84	0.0	0.0	0.000562271577171774
YJR065C	-1	-/-	-265.3615117073059	-19564.045639775693	84	0.0	0.0	0.0008434073657576609
YBL058W	-1	-/-	-270.37287509441376	-20565.7858604379	84	0.0	0.0	0.001124543154343548
YDR329C	-1	-/-	-271.97421003878117	-19878.580838784575	84	0.0	0.0	0.0014056789429294349
YIL034C	-1	-/-	-276.0362950116396	-20314.14442436397	84	0.0	0.0	0.0016868147315153219
YBR286W	-1	-/0	-277.44825080037117	-18807.376428231597	84	0.0	0.0	0.001967950520101209
YBR212W	-1	-/-	-277.78952103853226	-21906.913569271564	84	0.0	0.0	0.002249086308687096
YOR275C	-1	-/-	-282.6106182783842	-20579.671071872115	84	0.0	0.0	0.002530222097272983
YMR109W	1	+/-	-283.39206264540553	-20343.136471707374	83	0.1	0.011904761904761904	0.002530222097272983
YKL039W	0	0/-	-283.92146468674764	-34153.77057534084	336	0.1	0.011904761904761904	0.002530222097272983
YMR311C	-1	-/-	-285.6801408752799	-21760.68434266746	84	0.09090909090909091	0.011904761904761904	0.0028113578858588698
YFR024C-A	-1	-/-	-286.904574662447	-19538.4674426727	84	0.08333333333333333	0.011904761904761904	0.003092493674444757
YDR229W	0	0/-	-287.90395265538245	-34594.20184859447	336	0.08333333333333333	0.011904761904761904	0.003092493674444757
YAL016W	-1	-/-	-293.1805986277759	-20439.873953904957	84	0.07692307692307693	0.011904761904761904	0.0033736294630306437
YKL204W	-1	-/-	-294.1424167752266	-19321.91389733553	84	0.07142857142857142	0.011904761904761904	0.003654765251616531
YJL020C	-1	-/-	-294.88610599935055	-22097.833821911365	84	0.06666666666666667	0.011904761904761904	0.003935901040202418
YGL190C	-1	-/-	-299.62208473682404	-17712.708617642522	84	0.0625	0.011904761904761904	0.004217036828788305
YCR030C	0	0/-	-299.8230652157217	-35329.216872619	336	0.0625	0.011904761904761904	0.004217036828788305
YOR086C	0	0/-	-300.83112251758575	-35018.77797691524	336	0.0625	0.011904761904761904	0.004217036828788305
YHR114W	1	+/-	-302.90939562022686	-19890.472116611898	83	0.11764705882352941	0.023809523809523808	0.004217036828788305
YDR272W	-1	-/-	-303.92298552393913	-21728.98786523938	84	0.1111111111111111	0.023809523809523808	0.004498172617374192
YBR052C	0	0/0	-307.38678751140833	-35613.3333319216	336	0.1111111111111111	0.023809523809523808	0.004498172617374192
YDR251W	-1	-/-	-307.72538704425097	-19676.55648141168	84	0.10526315789473684	0.023809523809523808	0.004779308405960078
YBL047C	1	+/-	-309.4162955842912	-22124.085853420198	83	0.15	0.03571428571428571	0.004779308405960078
YCL028W	0	0/0	-309.52470998093486	-33479.41750264773	336	0.15	0.03571428571428571	0.004779308405960078
YDR328C	-1	-/-	-311.8704426288605	-20626.02183997631	84	0.14285714285714285	0.03571428571428571	0.005060444194545966
YBR111C	0	0/-	-311.9822956249118	-35210.39243071154	336	0.14285714285714285	0.03571428571428571	0.005060444194545966
YGL197W	0	0/-	-312.063595443964	-36200.55018582381	336	0.14285714285714285	0.03571428571428571	0.005060444194545966
YPL110C	-1	-/-	-312.47211353480816	-21646.958251014352	84	0.13636363636363635	0.03571428571428571	0.005341579983131853
YDR388W	1	+/-	-312.95142409205437	-19475.43640350923	83	0.17391304347826086	0.047619047619047616	0.005341579983131853
YCL057W	0	0/0	-314.4683862179518	-35610.11198386038	336	0.17391304347826086	0.047619047619047616	0.005341579983131853
YGL006W	-1	-/-	-314.7353301048279	-21322.189795434475	84	0.16666666666666666	0.047619047619047616	0.0056227157717177395
YPL084W	-1	-/-	-314.90622115135193	-22073.104725949466	84	0.16	0.047619047619047616	0.005903851560303626
YKL034W	-1	-/-	-315.1397429704666	-21779.49987232685	84	0.15384615384615385	0.047619047619047616	0.006184987348889514
YDR096W	-1	-/-	-315.7022102177143	-20368.346745550632	84	0.14814814814814814	0.047619047619047616	0.006466123137475401
YMR237W	-1	-/-	-316.68437534570694	-19989.523104224354	84	0.14285714285714285	0.047619047619047616	0.0067472589260612875
YGL173C	-1	-/-	-317.39379066228867	-20106.84368005395	84	0.13793103448275862	0.047619047619047616	0.007028394714647174
YLL040C	-1	-/-	-318.8627278134227	-20591.018420778215	84	0.13333333333333333	0.047619047619047616	0.007309530503233062
YEL013W	-1	-/-	-319.7841192185879	-20868.119889989495	84	0.12903225806451613	0.047619047619047616	0.007590666291818949
YGL161C	0	0/0	-320.69502792321146	-37549.733788046055	336	0.12903225806451613	0.047619047619047616	0.007590666291818949
YGR167W	1	+/-	-322.17445957660675	-20928.31771695614	83	0.15625	0.05952380952380952	0.007590666291818949
YER136W	0	0/-	-322.8368473649025	-36063.89762633294	336	0.15625	0.05952380952380952	0.007590666291818949
YBL105C	-1	-/-	-322.86077374219894	-19211.287376135588	84	0.15151515151515152	0.05952380952380952	0.007871802080404836
YER080W	0	0/0	-322.90196972573176	-34954.8338722731	336	0.15151515151515152	0.05952380952380952	0.007871802080404836
YOR181W	1	+/-	-322.9737959802151	-19882.030340626836	83	0.17647058823529413	0.07142857142857142	0.007871802080404836
YKL117W	-1	-/-	-323.0536096729338	-21285.64488047734	84	0.17142857142857143	0.07142857142857142	0.008152937868990722
YOR347C	-1	-/-	-324.0050525069237	-20378.09806907177	84	0.16666666666666666	0.07142857142857142	0.00843407365757661
YNL071W	-1	-/-	-324.100618571043	-20321.583488315344	84	0.16216216216216217	0.07142857142857142	0.008715209446162496
YER027C	-1	-/-	-324.9448978304863	-20625.56525351107	84	0.15789473684210525	0.07142857142857142	0.008996345234748383
YDR168W	-1	-/-	-325.85289150476456	-20780.572464048862	84	0.15384615384615385	0.07142857142857142	0.009277481023334271
YFR003C	-1	-/-	-325.94081081449986	-22499.1039532125	84	0.15	0.07142857142857142	0.009558616811920157
YKL168C	0	0/-	-327.41932916268706	-37946.037796468474	336	0.15	0.07142857142857142	0.009558616811920157
YOR132W	-1	-/-	-327.98100730776787	-20814.408953920007	84	0.14634146341463414	0.07142857142857142	0.009839752600506044
YDL134C	-1	-/-	-328.0241913944483	-21383.086329981685	84	0.14285714285714285	0.07142857142857142	0.010120888389091932
YER155C	-1	-/-	-328.9277707487345	-20749.425424173474	84	0.13953488372093023	0.07142857142857142	0.010402024177677818
YDR141C	-1	-/-	-328.98683977127075	-20503.166169166565	84	0.13636363636363635	0.07142857142857142	0.010683159966263706
YDR294C	-1	-/-	-329.00920045375824	-21292.352894552052	84	0.13333333333333333	0.07142857142857142	0.010964295754849593
YGR136W	0	0/-	-329.55747571773827	-34910.911192418076	336	0.13333333333333333	0.07142857142857142	0.010964295754849593
YNL297C	1	+/-	-330.0025609731674	-19946.638833224773	83	0.15217391304347827	0.08333333333333333	0.010964295754849593
YJL164C	-1	-/-	-330.56249962747097	-22804.021786287427	84	0.14893617021276595	0.08333333333333333	0.011245431543435479
YDR231C	-1	-/-	-331.34942078590393	-21740.569156065583	84	0.14583333333333334	0.08333333333333333	0.011526567332021367
YGR178C	-1	-/-	-331.5353809595108	-19246.79555864632	84	0.14285714285714285	0.08333333333333333	0.011807703120607253
YMR029C	-1	-/-	-331.84642124176025	-21216.573006384075	84	0.14	0.08333333333333333	0.01208883890919314
YHR195W	0	0/0	-331.92833503941074	-36786.3673205981	336	0.14	0.08333333333333333	0.01208883890919314
YGR010W	-1	-/-	-331.9765781760216	-20767.35648712516	84	0.13725490196078433	0.08333333333333333	0.012369974697779028
YBR273C	-1	-/-	-332.34662111103535	-22935.778624147177	84	0.1346153846153846	0.08333333333333333	0.012651110486364914
YML117W	0	0/0	-332.6971674663946	-38211.074318682775	336	0.1346153846153846	0.08333333333333333	0.012651110486364914
YKL121W	0	0/0	-332.82472309470177	-38305.30933471769	336	0.1346153846153846	0.08333333333333333	0.012651110486364914
YLR240W	-1	-/-	-332.95160937309265	-21746.312651745975	84	0.1320754716981132	0.08333333333333333	0.012932246274950801
YLR370C	-1	-/-	-333.25170201063156	-23269.943774998188	84	0.12962962962962962	0.08333333333333333	0.013213382063536689
YIL125W	-1	-/-	-333.38492769002914	-22549.43176060915	84	0.12727272727272726	0.08333333333333333	0.013494517852122575
YBR036C	-1	-/-	-333.76168125867844	-20270.749087929726	84	0.125	0.08333333333333333	0.013775653640708463
YOL071W	-1	-/-	-333.86106725782156	-23106.334988735616	84	0.12280701754385964	0.08333333333333333	0.014056789429294348
YAR027W	0	0/0	-334.1702754339203	-38746.045404301025	336	0.12280701754385964	0.08333333333333333	0.014056789429294348
YDL132W	-1	-/-	-335.11088347435	-22555.97319661174	84	0.1206896551724138	0.08333333333333333	0.014337925217880236
YMR053C	-1	-/0	-335.4070424437523	-21171.728316135705	84	0.11864406779661017	0.08333333333333333	0.014619061006466124
YOR090C	0	0/-	-335.72226667404175	-35403.31283003092	336	0.11864406779661017	0.08333333333333333	0.014619061006466124
YKL213C	-1	-/-	-335.791054610163	-20592.803421471268	84	0.11666666666666667	0.08333333333333333	0.01490019679505201
YIL036W	-1	-/-	-336.24639439582825	-22088.585878647864	84	0.11475409836065574	0.08333333333333333	0.015181332583637897
YDR100W	0	0/0	-336.37939025461674	-34520.68075617403	336	0.11475409836065574	0.08333333333333333	0.015181332583637897
YML048W	-1	-/-	-336.4063890874386	-21105.93413573876	84	0.11290322580645161	0.08333333333333333	0.015462468372223785
YGR070W	-1	-/-	-336.45365220308304	-20965.990468770266	84	0.1111111111111111	0.08333333333333333	0.015743604160809672
YKL025C	-1	-/-	-336.53598868846893	-19784.586818948388	84	0.109375	0.08333333333333333	0.01602473994939556
YGL004C	-1	-/-	-336.7672556042671	-20750.457948625088	84	0.1076923076923077	0.08333333333333333	0.016305875737981444
YHL019C	-1	-/-	-337.33552247285843	-21545.56427001953	84	0.10606060606060606	0.08333333333333333	0.016587011526567334
YBR059C	1	+/-	-337.8344231005758	-22305.837874328718	83	0.11940298507462686	0.09523809523809523	0.016587011526567334
YDL029W	-1	-/-	-337.8351872712374	-21836.476547434926	84	0.11764705882352941	0.09523809523809523	0.01686814731515322
YMR119W	-1	-/-	-338.7941840440035	-19724.329525992274	84	0.11594202898550725	0.09523809523809523	0.017149283103739105
YKL142W	0	0/0	-338.96397539041936	-40044.93177728169	336	0.11594202898550725	0.09523809523809523	0.017149283103739105
YMR152W	0	0/0	-338.9655729709193	-37659.95879319403	336	0.11594202898550725	0.09523809523809523	0.017149283103739105
YML029W	-1	-/-	-339.0858246088028	-20524.322962224483	84	0.11428571428571428	0.09523809523809523	0.01743041889232499
YNR035C	-1	-/-	-339.5903680883348	-20731.285172428936	84	0.11267605633802817	0.09523809523809523	0.01771155468091088
YKL085W	-1	-/-	-339.84712640568614	-21672.08640115708	84	0.1111111111111111	0.09523809523809523	0.017992690469496767
YBL101C	0	0/-	-339.92558782268316	-39206.7268604124	336	0.1111111111111111	0.09523809523809523	0.017992690469496767
YOR142W	-1	-/-	-341.0352709889412	-22531.302535027266	84	0.1095890410958904	0.09523809523809523	0.018273826258082652
YDR490C	1	+/-	-341.05018346197903	-21817.99672224745	83	0.12162162162162163	0.10714285714285714	0.018273826258082652
YIL005W	0	0/-	-341.7062222091481	-35749.67800087016	336	0.12162162162162163	0.10714285714285714	0.018273826258082652
YOR042W	0	0/-	-341.7099795266986	-38145.172076757066	336	0.12162162162162163	0.10714285714285714	0.018273826258082652
YER048C	0	0/-	-341.90140216611326	-36741.38739719242	336	0.12162162162162163	0.10714285714285714	0.018273826258082652
YJL123C	0	0/0	-342.3873478323221	-35640.78257993236	336	0.12162162162162163	0.10714285714285714	0.018273826258082652
YER166W	1	+/-	-342.4865706562996	-19591.356860868633	83	0.13333333333333333	0.11904761904761904	0.018273826258082652
YCL052C	-1	-/-	-343.6020548939705	-23591.755910366774	84	0.13157894736842105	0.11904761904761904	0.018554962046668542
YMR184W	-1	-/-	-343.9440446794033	-21321.995237886906	84	0.12987012987012986	0.11904761904761904	0.018836097835254428
YBR149W	0	0/0	-344.0090001486242	-38315.93408844969	336	0.12987012987012986	0.11904761904761904	0.018836097835254428
YHR074W	-1	-/-	-344.25829061865807	-22293.81490883231	84	0.1282051282051282	0.11904761904761904	0.019117233623840314
YIL154C	-1	-/-	-344.30996775627136	-21722.196311593056	84	0.12658227848101267	0.11904761904761904	0.019398369412426203
YDL019C	1	+/-	-344.5834853053093	-21760.347282275558	83	0.1375	0.13095238095238096	0.019398369412426203
YIL033C	-1	-/-	-344.6466220021248	-21645.610676944256	84	0.13580246913580246	0.13095238095238096	0.01967950520101209
YML110C	-1	-/-	-344.748636841774	-20640.667805708945	84	0.13414634146341464	0.13095238095238096	0.019960640989597975
YOR163W	0	0/-	-345.326723552309	-37076.950966893695	336	0.13414634146341464	0.13095238095238096	0.019960640989597975
YER125W	1	+/-	-345.45600748062134	-20619.52091526985	83	0.14457831325301204	0.14285714285714285	0.019960640989597975
YEL052W	0	0/-	-345.5809184256941	-36355.03359273914	336	0.14457831325301204	0.14285714285714285	0.019960640989597975
YHR135C	1	+/-	-346.17399245500565	-19720.89555463195	83	0.15476190476190477	0.15476190476190477	0.019960640989597975
YDL046W	-1	-/-	-346.5391965806484	-21670.89394696057	84	0.15294117647058825	0.15476190476190477	0.020241776778183864
YCR069W	0	0/-	-346.63412223383784	-36342.303904500324	336	0.15294117647058825	0.15476190476190477	0.020241776778183864
YOR087W	-1	-/-	-346.68728482723236	-21428.6095597744	84	0.1511627906976744	0.15476190476190477	0.02052291256676975
YNL098C	-1	-/-	-346.6906244754791	-20360.42024692893	84	0.14942528735632185	0.15476190476190477	0.020804048355355636
YJR126C	-1	-/-	-346.83403450250626	-21178.339916199446	84	0.14772727272727273	0.15476190476190477	0.021085184143941525
YAL051W	-1	-/-	-347.4264436364174	-22687.60333110392	84	0.14606741573033707	0.15476190476190477	0.02136631993252741
YML004C	-1	-/-	-349.28103014826775	-22703.205393105745	84	0.14444444444444443	0.15476190476190477	0.021647455721113297
YBR006W	-1	-/-	-349.74062967300415	-23835.310136005282	84	0.14285714285714285	0.15476190476190477	0.021928591509699186
YJR091C	-1	-/-	-349.90695840120316	-22054.503334522247	84	0.14130434782608695	0.15476190476190477	0.022209727298285072
YBR234C	-1	-/-	-349.91533210873604	-22655.99199166894	84	0.13978494623655913	0.15476190476190477	0.022490863086870958
YOR109W	1	+/-	-350.1277788877487	-20526.137700349092	83	0.14893617021276595	0.16666666666666666	0.022490863086870958
YDR169C	0	0/-	-350.3737141303718	-38415.493132550735	336	0.14893617021276595	0.16666666666666666	0.022490863086870958
YPL120W	-1	-/-	-350.56146946549416	-21965.401901632547	84	0.14736842105263157	0.16666666666666666	0.022771998875456844
YOL100W	-1	-/-	-351.3097538948059	-23551.50708001852	84	0.14583333333333334	0.16666666666666666	0.023053134664042733
YCR009C	1	+/-	-351.3694244772196	-23313.578632488847	83	0.15463917525773196	0.17857142857142858	0.023053134664042733
YMR072W	-1	-/-	-351.44946098327637	-20163.60973188281	84	0.15306122448979592	0.17857142857142858	0.02333427045262862
YGR086C	1	+/-	-351.61068692803383	-20109.16277268529	83	0.16161616161616163	0.19047619047619047	0.02333427045262862
YPL087W	-1	-/-	-352.09256169199944	-22074.611789688468	84	0.16	0.19047619047619047	0.023615406241214505
YFR021W	-1	-/-	-352.1128625869751	-21270.106476664543	84	0.15841584158415842	0.19047619047619047	0.023896542029800395
YBL056W	-1	-/-	-352.41167762875557	-22244.98378536105	84	0.1568627450980392	0.19047619047619047	0.02417767781838628
YOR124C	0	0/-	-352.60340160131454	-36786.713273860514	336	0.1568627450980392	0.19047619047619047	0.02417767781838628
YGR193C	-1	-/-	-352.6414520740509	-22071.556208848953	84	0.1553398058252427	0.19047619047619047	0.024458813606972166
YDR289C	-1	-/-	-352.80103059113026	-21878.521721675992	84	0.15384615384615385	0.19047619047619047	0.024739949395558056
YFL018C	-1	-/-	-352.872685611248	-22134.28486597538	84	0.1523809523809524	0.19047619047619047	0.02502108518414394
YGR268C	-1	-/0	-352.9976195693016	-22953.613183438778	84	0.1509433962264151	0.19047619047619047	0.025302220972729828
YIL097W	-1	-/-	-353.232627928257	-23924.771712183952	84	0.14953271028037382	0.19047619047619047	0.025583356761315717
YLR219W	-1	-/-	-353.3273676633835	-22986.5247297287	84	0.14814814814814814	0.19047619047619047	0.025864492549901603
YNL106C	1	+/-	-353.3962889909744	-20660.13773560524	83	0.1559633027522936	0.20238095238095238	0.025864492549901603
YDR304C	0	0/-	-353.5065924488008	-36885.03287733719	336	0.1559633027522936	0.20238095238095238	0.025864492549901603
YER133W	-1	-/-	-353.7003737092018	-20129.558053433895	84	0.15454545454545454	0.20238095238095238	0.02614562833848749
YDR435C	-1	-/-	-354.05435049533844	-21450.363514766097	84	0.15315315315315314	0.20238095238095238	0.026426764127073378
YML072C	0	0/-	-354.09527240134776	-35953.596553200856	336	0.15315315315315314	0.20238095238095238	0.026426764127073378
YDR129C	1	+/-	-354.24225002527237	-21817.744531050324	83	0.16071428571428573	0.21428571428571427	0.026426764127073378
YDR452W	0	0/0	-354.3594902306795	-36911.48012200557	336	0.16071428571428573	0.21428571428571427	0.026426764127073378
YGR170W	-1	-/-	-354.40949535369873	-21196.212328255177	84	0.1592920353982301	0.21428571428571427	0.026707899915659264
YDR477W	-1	-/-	-354.7257386445999	-21072.280867740512	84	0.15789473684210525	0.21428571428571427	0.02698903570424515
YMR200W	-1	-/-	-355.22468090057373	-21634.70006327331	84	0.1565217391304348	0.21428571428571427	0.027270171492831036
YDL193W	0	0/-	-355.3039646856487	-35232.63201938383	336	0.1565217391304348	0.21428571428571427	0.027270171492831036
YMR026C	-1	-/-	-355.4182162284851	-20904.037513315678	84	0.15517241379310345	0.21428571428571427	0.027551307281416925
YKL126W	1	+/-	-355.7911975681782	-20822.735994398594	83	0.1623931623931624	0.2261904761904762	0.027551307281416925
YGL037C	-1	-/-	-356.2413273155689	-24047.307434245944	84	0.16101694915254236	0.2261904761904762	0.02783244307000281
YGL208W	-1	-/-	-356.7522308677435	-22980.147153183818	84	0.15966386554621848	0.2261904761904762	0.028113578858588697
YBR109C	1	+/-	-356.8287402391434	-21127.86399912834	83	0.16666666666666666	0.23809523809523808	0.028113578858588697
YDR456W	-1	-/-	-356.90871131420135	-20247.695508301258	84	0.1652892561983471	0.23809523809523808	0.028394714647174586
YGL219C	-1	-/-	-357.1175739765167	-22830.57427442074	84	0.16393442622950818	0.23809523809523808	0.028675850435760472
YLR028C	-1	-/-	-357.2350250482559	-21340.99052847922	84	0.16260162601626016	0.23809523809523808	0.028956986224346358
YJR044C	-1	-/-	-357.2802877500653	-21828.696711607277	84	0.16129032258064516	0.23809523809523808	0.029238122012932247
YDR516C	-1	-/-	-357.32133162021637	-21974.488742008805	84	0.16	0.23809523809523808	0.029519257801518133
YBR199W	-1	-/-	-357.3584389537573	-22479.888867482543	84	0.15873015873015872	0.23809523809523808	0.02980039359010402
YHR028C	0	0/-	-357.3849357776344	-37662.441026084125	336	0.15873015873015872	0.23809523809523808	0.02980039359010402
YOR171C	-1	-/-	-357.4240313768387	-22755.992868304253	84	0.15748031496062992	0.23809523809523808	0.03008152937868991
YNL138W	-1	-/-	-357.5230377316475	-20669.98407238722	84	0.15625	0.23809523809523808	0.030362665167275794
YDR394W	-1	-/-	-357.75386610627174	-21266.70220658183	84	0.15503875968992248	0.23809523809523808	0.03064380095586168
YPL100W	-1	-/-	-358.1941633820534	-22253.722787082195	84	0.15384615384615385	0.23809523809523808	0.03092493674444757
YNL265C	0	0/-	-358.24144481122494	-36879.4379276447	336	0.15384615384615385	0.23809523809523808	0.03092493674444757
YLR201C	-1	-/0	-358.4009602069855	-22894.839679837227	84	0.15267175572519084	0.23809523809523808	0.031206072533033456
YOR099W	-1	-/-	-358.6676000356674	-19646.101284220815	84	0.15151515151515152	0.23809523809523808	0.031487208321619345
YOR035C	-1	-/-	-358.69216084480286	-23631.481270730495	84	0.15037593984962405	0.23809523809523808	0.03176834411020523
YGR231C	-1	-/-	-358.79864823818207	-21729.88709461689	84	0.14925373134328357	0.23809523809523808	0.03204947989879112
YGL181W	-1	-/-	-358.8138794898987	-21262.49177747965	84	0.14814814814814814	0.23809523809523808	0.032330615687377
YDR358W	-1	-/-	-358.9933605194092	-26160.85931944847	84	0.14705882352941177	0.23809523809523808	0.03261175147596289
YPR024W	-1	-/-	-359.51103711128235	-22216.479291114956	84	0.145985401459854	0.23809523809523808	0.032892887264548774
YNR007C	-1	-/-	-359.91409558057785	-23826.105991899967	84	0.14492753623188406	0.23809523809523808	0.03317402305313467
YPL154C	-1	-/-	-360.2001513540745	-22909.630053192377	84	0.14388489208633093	0.23809523809523808	0.03345515884172055
YOR054C	-1	-/-	-360.770346224308	-23948.501402914524	84	0.14285714285714285	0.23809523809523808	0.03373629463030644
YJL047C	-1	-/-	-360.8658998608589	-21986.170008435845	84	0.14184397163120568	0.23809523809523808	0.034017430418892325
YPL023C	0	0/0	-360.87248212099075	-36721.56277721375	336	0.14184397163120568	0.23809523809523808	0.034017430418892325
YKL007W	-1	-/-	-360.8901975750923	-21463.95005995035	84	0.14084507042253522	0.23809523809523808	0.03429856620747821
YCR036W	0	0/0	-361.0059216916561	-37186.60174473189	336	0.14084507042253522	0.23809523809523808	0.03429856620747821
YOL004W	-1	-/-	-361.0569576025009	-21282.523921728134	84	0.13986013986013987	0.23809523809523808	0.0345797019960641
YGL227W	-1	-/-	-361.73833303153515	-25458.547777101398	84	0.1388888888888889	0.23809523809523808	0.03486083778464998
YDL113C	-1	-/-	-361.9130964577198	-23258.294882804155	84	0.13793103448275862	0.23809523809523808	0.035141973573235875
YLR102C	-1	-/-	-362.46560913324356	-23551.44726651907	84	0.136986301369863	0.23809523809523808	0.03542310936182176
YJR125C	1	+/-	-362.5979018211365	-21233.240025669336	83	0.14285714285714285	0.25	0.03542310936182176
YGL228W	0	0/-	-362.6466692984104	-37220.4569889158	336	0.14285714285714285	0.25	0.03542310936182176
YFL033C	-1	-/-	-362.6904410123825	-22205.36304074526	84	0.14189189189189189	0.25	0.03570424515040765
YNR006W	-1	-/-	-363.15051916241646	-22068.170630007982	84	0.14093959731543623	0.25	0.03598538093899353
YDR486C	-1	-/-	-363.1530109643936	-23645.018466711044	84	0.14	0.25	0.03626651672757942
YPL179W	-1	-/-	-363.6226364374161	-20590.02041745186	84	0.1390728476821192	0.25	0.036547652516165305
YJL155C	0	0/0	-364.03218364482746	-41905.101479745936	336	0.1390728476821192	0.25	0.036547652516165305
YDL147W	-1	-/-	-364.4648366570473	-22685.626691550016	84	0.13815789473684212	0.25	0.0368287883047512
YHR001W	1	+/-	-364.67346358299255	-21776.740611493587	83	0.1437908496732026	0.2619047619047619	0.0368287883047512
YDR517W	-1	-/-	-365.05328273773193	-20413.086698830128	84	0.14285714285714285	0.2619047619047619	0.037109924093337084
YMR041C	-1	-/0	-365.6570325791836	-24232.911777198315	84	0.14193548387096774	0.2619047619047619	0.03739105988192297
YPL203W	-1	-/-	-366.5937624871731	-24130.648262053728	84	0.14102564102564102	0.2619047619047619	0.037672195670508855
YDL078C	-1	-/-	-367.1931095123291	-22567.9425688982	84	0.14012738853503184	0.2619047619047619	0.03795333145909474
YJR059W	-1	-/-	-367.7282563447952	-22609.101649224758	84	0.13924050632911392	0.2619047619047619	0.03823446724768063
YJR106W	0	0/-	-368.04559571202844	-36747.27238468733	336	0.13924050632911392	0.2619047619047619	0.03823446724768063
YKL013C	-1	-/-	-368.80771178007126	-22750.116058766842	84	0.13836477987421383	0.2619047619047619	0.03851560303626652
YJL141C	-1	-/-	-369.6910293586552	-22540.234194088727	84	0.1375	0.2619047619047619	0.038796738824852406
YPR103W	-1	-/-	-369.7283297777176	-21208.711288422346	84	0.13664596273291926	0.2619047619047619	0.03907787461343829
YDR505C	0	0/0	-370.1673068255186	-38953.43799859285	336	0.13664596273291926	0.2619047619047619	0.03907787461343829
YGR141W	-1	-/-	-370.2688956260681	-22940.373044535518	84	0.13580246913580246	0.2619047619047619	0.03935901040202418
YOR176W	0	0/0	-370.3296342212707	-35980.44953406928	336	0.13580246913580246	0.2619047619047619	0.03935901040202418
YHL034C	-1	-/0	-370.4076484441757	-20160.896012306213	84	0.13496932515337423	0.2619047619047619	0.039640146190610064
YIL041W	0	0/-	-370.55173763632774	-37266.101229305845	336	0.13496932515337423	0.2619047619047619	0.039640146190610064
YOR070C	0	0/0	-371.7939360961318	-37812.17199524492	336	0.13496932515337423	0.2619047619047619	0.039640146190610064
YLR410W	-1	-/0	-371.8133496642113	-22548.791084706783	84	0.13414634146341464	0.2619047619047619	0.03992128197919595
YPR129W	0	0/-	-372.14484088122845	-36031.922079488635	336	0.13414634146341464	0.2619047619047619	0.03992128197919595
YOR138C	0	0/-	-372.31735429912806	-39506.74919025786	336	0.13414634146341464	0.2619047619047619	0.03992128197919595
YML013W	-1	-/-	-372.45743691921234	-22165.530781030655	84	0.13333333333333333	0.2619047619047619	0.040202417767781835
YDL190C	-1	-/-	-372.5256766676903	-21586.717833280563	84	0.13253012048192772	0.2619047619047619	0.04048355355636773
YLR203C	0	0/-	-372.63796695135534	-37526.77287664078	336	0.13253012048192772	0.2619047619047619	0.04048355355636773
YMR276W	-1	-/-	-372.65909987688065	-22144.34700948	84	0.1317365269461078	0.2619047619047619	0.040764689344953614
YDR320C	-1	-/-	-372.6761645078659	-21858.342537984252	84	0.13095238095238096	0.2619047619047619	0.0410458251335395
YGR241C	1	+/-	-372.7465845346451	-21615.44597813487	83	0.13609467455621302	0.27380952380952384	0.0410458251335395
YDL076C	-1	-/-	-372.9424430076033	-21658.07901465334	84	0.13529411764705881	0.27380952380952384	0.041326960922125386
YDL130W-A	-1	-/0	-372.9645499661565	-22599.53962855786	84	0.13450292397660818	0.27380952380952384	0.04160809671071127
YDR170C	-1	-/-	-373.06478095054626	-19897.091320067644	84	0.13372093023255813	0.27380952380952384	0.04188923249929716
YDL045C	-1	-/-	-373.3997232168913	-23525.783399924636	84	0.1329479768786127	0.27380952380952384	0.04217036828788305
YIL124W	-1	-/-	-373.6516969203949	-20976.859780669212	84	0.13218390804597702	0.27380952380952384	0.042451504076468936
YDR483W	-1	-/-	-373.8613328933716	-20666.801104545593	84	0.13142857142857142	0.27380952380952384	0.04273263986505482
YLL015W	-1	-/-	-373.91746627911925	-23218.12467169389	84	0.13068181818181818	0.27380952380952384	0.04301377565364071
YAL017W	-1	-/-	-374.0465193092823	-23489.556086570024	84	0.12994350282485875	0.27380952380952384	0.043294911442226594
YIR006C	1	+/-	-374.16171994805336	-22796.027276158333	83	0.1348314606741573	0.2857142857142857	0.043294911442226594
YDR028C	-1	-/-	-374.2019916176796	-22132.529731214046	84	0.1340782122905028	0.2857142857142857	0.04357604723081248
YMR037C	-1	-/-	-374.45411229133606	-22853.016830921173	84	0.13333333333333333	0.2857142857142857	0.04385718301939837
YKL017C	-1	-/-	-374.5709465444088	-21956.484322160482	84	0.13259668508287292	0.2857142857142857	0.04413831880798426
YLR093C	0	0/-	-374.8970734803006	-37925.594603114296	336	0.13259668508287292	0.2857142857142857	0.04413831880798426
YFL007W	0	0/-	-374.94992131739855	-36902.23317180015	336	0.13259668508287292	0.2857142857142857	0.04413831880798426
YER059W	0	0/-	-375.34685960318893	-39027.55790616758	336	0.13259668508287292	0.2857142857142857	0.04413831880798426
YER012W	-1	-/-	-375.5585042927414	-22647.281985471025	84	0.13186813186813187	0.2857142857142857	0.044419454596570145
YFL038C	-1	-/-	-375.7095639705658	-20593.9985319376	84	0.13114754098360656	0.2857142857142857	0.04470059038515603
YLR330W	-1	-/-	-375.86843460798264	-22986.111504405737	84	0.13043478260869565	0.2857142857142857	0.044981726173741916
YKL210W	0	0/-	-376.34108823910356	-38070.04281880334	336	0.13043478260869565	0.2857142857142857	0.044981726173741916
YKL064W	-1	-/-	-376.72472113370895	-22656.05252185464	84	0.12972972972972974	0.2857142857142857	0.0452628619623278
YDR443C	-1	-/-	-376.8242440223694	-22094.391580343246	84	0.12903225806451613	0.2857142857142857	0.04554399775091369
YDL072C	0	0/-	-376.90548396110535	-39426.14485890698	336	0.12903225806451613	0.2857142857142857	0.04554399775091369
YEL002C	-1	-/-	-377.4240857362747	-21294.482155501842	84	0.12834224598930483	0.2857142857142857	0.04582513353949958
YBL091C	0	0/-	-377.72219851613045	-36846.98250170052	336	0.12834224598930483	0.2857142857142857	0.04582513353949958
YKR014C	1	+/-	-377.7339680194855	-24620.191105663776	83	0.13297872340425532	0.2976190476190476	0.04582513353949958
YBR086C	-1	-/-	-377.87460988759995	-21411.70820683241	84	0.13227513227513227	0.2976190476190476	0.04610626932808547
YOR290C	-1	-/-	-377.95860052108765	-21585.036343097687	84	0.13157894736842105	0.2976190476190476	0.04638740511667135
YJL003W	-1	-/-	-378.0055626630783	-22949.34119644761	84	0.13089005235602094	0.2976190476190476	0.04666854090525724
YOR256C	-1	-/-	-378.110107421875	-21994.36690533161	84	0.13020833333333334	0.2976190476190476	0.046949676693843125
YOL051W	-1	-/-	-378.2889196872711	-20999.684014558792	84	0.12953367875647667	0.2976190476190476	0.04723081248242901
YFR004W	-1	-/-	-378.3650153875351	-23771.831330657005	84	0.12886597938144329	0.2976190476190476	0.0475119482710149
YOR002W	-1	-/-	-378.5225120186806	-21227.36926370859	84	0.1282051282051282	0.2976190476190476	0.04779308405960079
YKR031C	-1	-/-	-378.5388842225075	-20916.86939883232	84	0.12755102040816327	0.2976190476190476	0.048074219848186675
YLR095C	-1	-/-	-378.5975376367569	-20737.356673657894	84	0.12690355329949238	0.2976190476190476	0.04835535563677256
YAL060W	0	0/0	-378.77412818931043	-38015.32964973245	336	0.12690355329949238	0.2976190476190476	0.04835535563677256
YDR032C	0	0/0	-378.99993685865775	-38612.62341394508	336	0.12690355329949238	0.2976190476190476	0.04835535563677256
YHR190W	-1	-/-	-379.08736515045166	-21527.302356421947	84	0.12626262626262627	0.2976190476190476	0.04863649142535845
YJL165C	-1	-/-	-379.09590220451355	-21982.767000615597	84	0.12562814070351758	0.2976190476190476	0.04891762721394433
YGL237C	0	0/-	-379.3056505024433	-37892.28481755778	336	0.12562814070351758	0.2976190476190476	0.04891762721394433
YDL126C	-1	-/-	-379.3209702447057	-20950.11739707738	84	0.125	0.2976190476190476	0.049198763002530226
YDL224C	-1	-/-	-379.32470071315765	-23316.72678875923	84	0.12437810945273632	0.2976190476190476	0.04947989879111611
YOR329C	1	+/-	-379.47253830730915	-24589.232097432017	83	0.12871287128712872	0.30952380952380953	0.04947989879111611
YFL029C	-1	-/-	-379.56088387966156	-22950.61913573742	84	0.12807881773399016	0.30952380952380953	0.049761034579702
YIL105C	-1	-/-	-379.8621281385422	-23665.72858917713	84	0.12745098039215685	0.30952380952380953	0.05004217036828788
YAL031C	-1	-/-	-379.9241073131561	-21963.869128804654	84	0.12682926829268293	0.30952380952380953	0.05032330615687377
YNL243W	1	+/-	-380.57321059703827	-21599.97028720379	83	0.13106796116504854	0.32142857142857145	0.05032330615687377
YDR158W	-1	-/0	-380.76126861572266	-20074.568707436323	84	0.13043478260869565	0.32142857142857145	0.050604441945459655
YOR014W	-1	-/-	-380.8291071653366	-22341.888133466244	84	0.12980769230769232	0.32142857142857145	0.05088557773404554
YDL007W	-1	-/-	-380.9007400274277	-23720.017854750156	84	0.1291866028708134	0.32142857142857145	0.051166713522631434
YFR014C	-1	-/-	-380.9344586133957	-23518.41693726182	84	0.12857142857142856	0.32142857142857145	0.05144784931121732
YGL048C	-1	-/-	-381.21705961227417	-23537.63912475109	84	0.12796208530805686	0.32142857142857145	0.051728985099803206
YDR479C	-1	-/-	-381.23796105384827	-24671.582725167274	84	0.12735849056603774	0.32142857142857145	0.05201012088838909
YKL020C	-1	-/-	-381.29249238967896	-21325.034876540303	84	0.1267605633802817	0.32142857142857145	0.05229125667697498
YDL128W	-1	-/-	-381.3214398622513	-20767.042580902576	84	0.1261682242990654	0.32142857142857145	0.05257239246556086
YCR004C	0	0/0	-381.93402180075645	-37774.32354018884	336	0.1261682242990654	0.32142857142857145	0.05257239246556086
YPL118W	-1	-/-	-382.1629168987274	-21549.3612126112	84	0.12558139534883722	0.32142857142857145	0.052853528254146756
YMR110C	0	0/-	-382.25566190481186	-42997.126628540456	336	0.12558139534883722	0.32142857142857145	0.052853528254146756
YHR027C	-1	-/-	-382.7576336860657	-21846.784060418606	84	0.125	0.32142857142857145	0.05313466404273264
YPL270W	-1	-/-	-382.96224385499954	-22080.860480606556	84	0.12442396313364056	0.32142857142857145	0.05341579983131853
YOL049W	-1	-/0	-383.1959095597267	-21978.299712359905	84	0.12385321100917432	0.32142857142857145	0.053696935619904414
YML057W	-1	-/-	-383.27123042941093	-23367.200272411108	84	0.1232876712328767	0.32142857142857145	0.0539780714084903
YOR227W	0	0/0	-383.2790023055859	-41219.95005572261	336	0.1232876712328767	0.32142857142857145	0.0539780714084903
YKL065C	0	0/-	-383.52198399603367	-41639.673583485186	336	0.1232876712328767	0.32142857142857145	0.0539780714084903
YFR047C	-1	-/-	-383.99668580293655	-22469.53461998701	84	0.12272727272727273	0.32142857142857145	0.054259207197076186
YDR099W	-1	-/-	-384.0625548362732	-22326.462945967913	84	0.12217194570135746	0.32142857142857145	0.05454034298566207
YPL031C	-1	-/-	-384.27520656585693	-21998.101620346308	84	0.12162162162162163	0.32142857142857145	0.054821478774247964
YNL307C	-1	-/-	-384.56441551446915	-22638.796290636063	84	0.1210762331838565	0.32142857142857145	0.05510261456283385
YDR074W	0	0/-	-384.68138962239027	-40164.139207754284	336	0.1210762331838565	0.32142857142857145	0.05510261456283385
YCR088W	-1	-/-	-384.8755085468292	-22686.87921257317	84	0.12053571428571429	0.32142857142857145	0.055383750351419736
YKL159C	0	0/-	-385.24028238654137	-38690.766274400055	336	0.12053571428571429	0.32142857142857145	0.055383750351419736
YMR197C	-1	-/-	-385.2715802192688	-24213.953163087368	84	0.12	0.32142857142857145	0.05566488614000562
YPL180W	-1	-/-	-385.3049521446228	-22002.55915132165	84	0.11946902654867257	0.32142857142857145	0.05594602192859151
YGR143W	-1	-/-	-385.3207725286484	-23856.811300113797	84	0.11894273127753303	0.32142857142857145	0.056227157717177394
YJL082W	0	0/-	-385.4116429835558	-39806.41672543064	336	0.11894273127753303	0.32142857142857145	0.056227157717177394
YJL066C	0	0/0	-385.4719352275133	-41472.34078248683	336	0.11894273127753303	0.32142857142857145	0.056227157717177394
YOR362C	-1	-/-	-385.4733099937439	-23418.622312664986	84	0.11842105263157894	0.32142857142857145	0.056508293505763287
YNL192W	-1	-/-	-385.5542484521866	-21968.29396903515	84	0.11790393013100436	0.32142857142857145	0.05678942929434917
YNL321W	0	0/-	-385.58917409926653	-37306.5943213813	336	0.11790393013100436	0.32142857142857145	0.05678942929434917
YGL198W	0	0/-	-385.5994924604893	-37056.61895631254	336	0.11790393013100436	0.32142857142857145	0.05678942929434917
YKL145W	-1	-/-	-385.964518904686	-22715.73604989052	84	0.11739130434782609	0.32142857142857145	0.05707056508293506
YGL066W	-1	-/-	-386.032969892025	-21384.857977401465	84	0.11688311688311688	0.32142857142857145	0.057351700871520944
YKL094W	0	0/-	-386.24971667304635	-39747.600958470255	336	0.11688311688311688	0.32142857142857145	0.057351700871520944
YNL268W	-1	-/-	-386.33836710453033	-20372.50382399559	84	0.11637931034482758	0.32142857142857145	0.05763283666010683
YOR155C	0	0/-	-386.3545949496329	-39825.76764019206	336	0.11637931034482758	0.32142857142857145	0.05763283666010683
YER087C-B	-1	-/-	-386.7795697450638	-19876.844831824303	84	0.11587982832618025	0.32142857142857145	0.057913972448692716
YBL017C	-1	-/-	-386.9311536550522	-21546.110588550568	84	0.11538461538461539	0.32142857142857145	0.05819510823727861
YHR161C	1	+/-	-386.9426572918892	-24372.670299828053	83	0.11914893617021277	0.3333333333333333	0.05819510823727861
YHR200W	-1	-/-	-387.1263736486435	-21400.52086544037	84	0.11864406779661017	0.3333333333333333	0.058476244025864495
YBR290W	-1	-/-	-387.5529465675354	-23657.85557973385	84	0.11814345991561181	0.3333333333333333	0.05875737981445038
YER083C	-1	-/-	-387.6706266403198	-21820.930073857307	84	0.11764705882352941	0.3333333333333333	0.059038515603036266
YBR214W	1	+/-	-387.7446058690548	-26443.73415955901	83	0.12133891213389121	0.34523809523809523	0.059038515603036266
YDR148C	-1	-/-	-387.8241925239563	-23227.365497410297	84	0.12083333333333333	0.34523809523809523	0.05931965139162215
YOR126C	-1	-/-	-387.82914304733276	-21835.114404916763	84	0.12033195020746888	0.34523809523809523	0.05960078718020804
YPL003W	0	0/-	-387.84845896065235	-38665.692976400256	336	0.12033195020746888	0.34523809523809523	0.05960078718020804
YEL058W	0	0/-	-388.09119829535484	-36961.11918005906	336	0.12033195020746888	0.34523809523809523	0.05960078718020804
YPR149W	0	0/-	-388.24381993710995	-39004.61429200508	336	0.12033195020746888	0.34523809523809523	0.05960078718020804
YML070W	0	0/-	-388.3156129941344	-39806.74768205732	336	0.12033195020746888	0.34523809523809523	0.05960078718020804
YPR072W	-1	-/-	-388.56078684329987	-23181.432984888554	84	0.11983471074380166	0.34523809523809523	0.059881922968793924
YER178W	-1	-/-	-388.8153054714203	-22077.697939157486	84	0.11934156378600823	0.34523809523809523	0.06016305875737982
YOR219C	0	0/-	-388.826628357172	-38687.81042008102	336	0.11934156378600823	0.34523809523809523	0.06016305875737982
YIL147C	-1	-/-	-389.02852523326874	-21541.409570336342	84	0.11885245901639344	0.34523809523809523	0.0604441945459657
YLR006C	-1	-/-	-389.08618426322937	-20792.790902495384	84	0.11836734693877551	0.34523809523809523	0.06072533033455159
YGR100W	0	0/0	-389.1036108136177	-37830.59778396413	336	0.11836734693877551	0.34523809523809523	0.06072533033455159
YOL060C	-1	-/-	-389.12932872772217	-23972.766779482365	84	0.11788617886178862	0.34523809523809523	0.061006466123137475
YJL042W	-1	-/-	-389.43330401182175	-23223.454489201307	84	0.11740890688259109	0.34523809523809523	0.06128760191172336
YER054C	-1	-/0	-389.71416437625885	-24405.85309009254	84	0.11693548387096774	0.34523809523809523	0.061568737700309246
YJL094C	-1	-/-	-389.7306718826294	-22427.048117876053	84	0.11646586345381527	0.34523809523809523	0.06184987348889514
YDL161W	1	+/-	-389.8303166627884	-22884.674357801676	83	0.12	0.35714285714285715	0.06184987348889514
YOR136W	-1	-/-	-390.17990535497665	-22664.432786524296	84	0.11952191235059761	0.35714285714285715	0.062131009277481025
YPL195W	-1	-/-	-390.19447016716003	-21866.797421097755	84	0.11904761904761904	0.35714285714285715	0.06241214506606691
YMR261C	0	0/-	-390.3394275456667	-39834.77074960992	336	0.11904761904761904	0.35714285714285715	0.06241214506606691
YER105C	-1	-/-	-390.3653519153595	-20946.458834052086	84	0.11857707509881422	0.35714285714285715	0.0626932808546528
YLR120C	0	0/-	-390.4492214098573	-38869.24007280916	336	0.11857707509881422	0.35714285714285715	0.0626932808546528
YOR209C	-1	-/-	-390.6558315753937	-21181.70501834154	84	0.11811023622047244	0.35714285714285715	0.06297441664323869
YPL259C	-1	-/-	-390.79233503341675	-21635.036783337593	84	0.11764705882352941	0.35714285714285715	0.06325555243182457
YGL092W	-1	-/-	-390.9063974618912	-20605.603023469448	84	0.1171875	0.35714285714285715	0.06353668822041046
YJL151C	0	0/-	-391.0550884231925	-39610.05239003524	336	0.1171875	0.35714285714285715	0.06353668822041046
YKL087C	0	0/0	-391.10829658806324	-38566.48261484504	336	0.1171875	0.35714285714285715	0.06353668822041046
YBR280C	-1	-/-	-391.192758500576	-25832.809640944004	84	0.11673151750972763	0.35714285714285715	0.06381782400899634
YJL057C	0	0/-	-391.4553312207572	-43349.41832584096	336	0.11673151750972763	0.35714285714285715	0.06381782400899634
YPL053C	-1	-/-	-391.802765250206	-21358.61993843317	84	0.11627906976744186	0.35714285714285715	0.06409895979758223
YDL188C	-1	-/-	-392.2954417169094	-21629.739727944136	84	0.11583011583011583	0.35714285714285715	0.06438009558616811
YDR027C	-1	-/-	-392.4757032394409	-22296.498894631863	84	0.11538461538461539	0.35714285714285715	0.064661231374754
YGL207W	-1	-/-	-392.5875241756439	-22513.94825387001	84	0.11494252873563218	0.35714285714285715	0.0649423671633399
YJR151C	0	0/-	-392.58832461899146	-39827.32087830827	336	0.11494252873563218	0.35714285714285715	0.0649423671633399
YMR297W	0	0/-	-392.58903614617884	-40601.07607629709	336	0.11494252873563218	0.35714285714285715	0.0649423671633399
YPR181C	-1	-/-	-392.66051721572876	-20831.391285061836	84	0.11450381679389313	0.35714285714285715	0.06522350295192578
YMR302C	-1	-/-	-392.83524692058563	-23739.71175134182	84	0.11406844106463879	0.35714285714285715	0.06550463874051167
YDR142C	-1	-/-	-392.8533962816	-23140.621534511447	84	0.11363636363636363	0.35714285714285715	0.06578577452909755
YPR171W	-1	-/-	-392.90704572200775	-21426.025043606758	84	0.11320754716981132	0.35714285714285715	0.06606691031768344
YLR324W	-1	-/-	-392.9672830551863	-24279.920633122325	84	0.11278195488721804	0.35714285714285715	0.06634804610626933
YEL060C	-1	-/-	-392.9940953850746	-26175.47458523512	84	0.11235955056179775	0.35714285714285715	0.06662918189485521
YKL032C	-1	-/-	-393.15999805927277	-20547.763209998608	84	0.11194029850746269	0.35714285714285715	0.0669103176834411
YDL100C	-1	-/-	-393.2009057998657	-20907.19943422079	84	0.11152416356877323	0.35714285714285715	0.06719145347202699
YHL031C	-1	-/-	-393.25742396712303	-21432.00482302904	84	0.1111111111111111	0.35714285714285715	0.06747258926061288
YLR454W	0	0/0	-393.3267904287204	-39624.49399518501	336	0.1111111111111111	0.35714285714285715	0.06747258926061288
YOL013C	-1	-/-	-393.3918669074774	-24405.84055863321	84	0.11070110701107011	0.35714285714285715	0.06775372504919876
YPR105C	-1	-/-	-393.55282855033875	-21040.102637588978	84	0.11029411764705882	0.35714285714285715	0.06803486083778465
YHR132C	0	0/-	-393.72317746281624	-38319.583274804056	336	0.11029411764705882	0.35714285714285715	0.06803486083778465
YKL035W	-1	-/-	-393.7326558828354	-23321.683582484722	84	0.10989010989010989	0.35714285714285715	0.06831599662637054
YBL037W	0	0/-	-393.96376141905785	-38087.98835030198	336	0.10989010989010989	0.35714285714285715	0.06831599662637054
YGL233W	-1	-/-	-393.99895000457764	-22890.024522662163	84	0.10948905109489052	0.35714285714285715	0.06859713241495642
YER182W	0	0/0	-394.1948642730713	-35970.570629980415	336	0.10948905109489052	0.35714285714285715	0.06859713241495642
YLR417W	-1	-/-	-394.20805299282074	-21940.843432307243	84	0.10909090909090909	0.35714285714285715	0.06887826820354231
YGR276C	-1	-/-	-394.4148209095001	-22129.26217830181	84	0.10869565217391304	0.35714285714285715	0.0691594039921282
YGL073W	-1	-/-	-394.5917832106352	-24349.500727817416	84	0.10830324909747292	0.35714285714285715	0.06944053978071409
YDL089W	0	0/-	-394.6185519937426	-37217.02570080571	336	0.10830324909747292	0.35714285714285715	0.06944053978071409
YDL065C	-1	-/-	-394.65472388267517	-22170.42779582739	84	0.1079136690647482	0.35714285714285715	0.06972167556929997
YFR010W	0	0/-	-394.70857132971287	-38565.77368439734	336	0.1079136690647482	0.35714285714285715	0.06972167556929997
YDR296W	-1	-/-	-394.92028760910034	-21475.275523543358	84	0.10752688172043011	0.35714285714285715	0.07000281135788586
YNL097C	-1	-/-	-395.0611346960068	-23242.92635989189	84	0.10714285714285714	0.35714285714285715	0.07028394714647175
YOR197W	0	0/-	-395.1081508770585	-37660.57407668978	336	0.10714285714285714	0.35714285714285715	0.07028394714647175
YER094C	-1	-/-	-395.11832869052887	-22359.603386104107	84	0.10676156583629894	0.35714285714285715	0.07056508293505763
YMR098C	0	0/-	-395.1768573522568	-37482.695146515965	336	0.10676156583629894	0.35714285714285715	0.07056508293505763
YMR089C	-1	-/-	-395.22222340106964	-23280.596997976303	84	0.10638297872340426	0.35714285714285715	0.07084621872364352
YPL002C	-1	-/-	-395.24272775650024	-23505.775149822235	84	0.10600706713780919	0.35714285714285715	0.0711273545122294
YDR287W	0	0/-	-395.4598297998309	-41070.98012339324	336	0.10600706713780919	0.35714285714285715	0.0711273545122294
YGL002W	0	0/-	-395.49391186237335	-39059.255885086954	336	0.10600706713780919	0.35714285714285715	0.0711273545122294
YCR073W-A	-1	-/-	-395.5758340358734	-21637.354122281075	84	0.1056338028169014	0.35714285714285715	0.0714084903008153
YNR045W	0	0/-	-395.6039109826088	-37607.10896110535	336	0.1056338028169014	0.35714285714285715	0.0714084903008153
YNL027W	-1	-/-	-395.6087843775749	-23768.367740511894	84	0.10526315789473684	0.35714285714285715	0.07168962608940119
YLR369W	-1	-/-	-395.7440115213394	-23557.055737018585	84	0.1048951048951049	0.35714285714285715	0.07197076187798707
YHR016C	1	+/-	-395.7494570016861	-25745.663063764572	83	0.10801393728222997	0.36904761904761907	0.07197076187798707
YHR186C	-1	-/-	-395.9917311668396	-21965.477717280388	84	0.1076388888888889	0.36904761904761907	0.07225189766657296
YBR001C	0	0/-	-396.0251765027642	-41219.41420445219	336	0.1076388888888889	0.36904761904761907	0.07225189766657296
YHR004C	-1	-/-	-396.25222659111023	-22534.882692158222	84	0.10726643598615918	0.36904761904761907	0.07253303345515884
YKR084C	0	0/-	-396.7799050360918	-37443.74952457845	336	0.10726643598615918	0.36904761904761907	0.07253303345515884
YNL137C	0	0/-	-396.85644041001797	-37167.60371843912	336	0.10726643598615918	0.36904761904761907	0.07253303345515884
YKR003W	1	+/-	-397.10074186325073	-21798.031093478203	83	0.1103448275862069	0.38095238095238093	0.07253303345515884
YDL135C	-1	-/-	-397.22017800807953	-22114.55810779333	84	0.10996563573883161	0.38095238095238093	0.07281416924374473
YBL007C	1	+/-	-397.42604541778564	-22968.155225872993	83	0.11301369863013698	0.39285714285714285	0.07281416924374473
YIL044C	-1	-/-	-397.5301158428192	-21700.07083785534	84	0.11262798634812286	0.39285714285714285	0.07309530503233061
YGR238C	-1	-/-	-397.6278089284897	-22408.699704170227	84	0.11224489795918367	0.39285714285714285	0.0733764408209165
YKL190W	-1	-/-	-397.80099606513977	-20790.07694002986	84	0.11186440677966102	0.39285714285714285	0.0736575766095024
YMR278W	0	0/-	-397.80949065089226	-38062.5885411948	336	0.11186440677966102	0.39285714285714285	0.0736575766095024
YKL140W	-1	-/-	-397.8522645831108	-23065.74092721939	84	0.11148648648648649	0.39285714285714285	0.07393871239808827
YPL221W	-1	-/-	-398.361093044281	-21095.95529538393	84	0.1111111111111111	0.39285714285714285	0.07421984818667417
YFL062W	0	0/-	-398.47179444506764	-38822.846190113574	336	0.1111111111111111	0.39285714285714285	0.07421984818667417
YGR132C	-1	-/-	-398.57680332660675	-23293.390652775764	84	0.11073825503355705	0.39285714285714285	0.07450098397526005
YDR457W	-1	-/-	-398.58410930633545	-21472.4316778183	84	0.11036789297658862	0.39285714285714285	0.07478211976384594
YBL022C	-1	-/-	-398.61799693107605	-22766.70904698968	84	0.11	0.39285714285714285	0.07506325555243182
YDR411C	-1	-/-	-398.7122540473938	-22043.811248481274	84	0.10963455149501661	0.39285714285714285	0.07534439134101771
YJL081C	-1	-/-	-398.89470422267914	-21319.373295485973	84	0.10927152317880795	0.39285714285714285	0.0756255271296036
YFR013W	-1	-/-	-399.0053017139435	-22919.424515247345	84	0.10891089108910891	0.39285714285714285	0.07590666291818948
YJR033C	-1	-/-	-399.1059478521347	-22218.125013530254	84	0.10855263157894737	0.39285714285714285	0.07618779870677538
YIL068C	-1	-/-	-399.14350205659866	-23193.896325290203	84	0.10819672131147541	0.39285714285714285	0.07646893449536125
YMR149W	-1	-/-	-399.2913258075714	-20881.20223927498	84	0.10784313725490197	0.39285714285714285	0.07675007028394715
YPR029C	-1	-/-	-399.3737337589264	-22041.296339035034	84	0.10749185667752444	0.39285714285714285	0.07703120607253304
YDR265W	-1	-/-	-399.41846084594727	-23162.43692088127	84	0.10714285714285714	0.39285714285714285	0.07731234186111892
YNL293W	-1	-/-	-399.42989909648895	-24121.69138634205	84	0.10679611650485436	0.39285714285714285	0.07759347764970481
YAL008W	0	0/-	-399.4853295497596	-40228.52441428229	336	0.10679611650485436	0.39285714285714285	0.07759347764970481
YBL102W	-1	-/-	-399.5198003053665	-22814.359238803387	84	0.1064516129032258	0.39285714285714285	0.07787461343829069
YMR135C	-1	-/-	-399.58362865448	-24120.28594994545	84	0.10610932475884244	0.39285714285714285	0.07815574922687658
YNL223W	-1	-/-	-399.64311212301254	-24618.2046931386	84	0.10576923076923077	0.39285714285714285	0.07843688501546246
YOR118W	0	0/0	-399.76616998016834	-38016.02136928588	336	0.10576923076923077	0.39285714285714285	0.07843688501546246
YIR036C	0	0/0	-400.0282393582165	-40431.97881067172	336	0.10576923076923077	0.39285714285714285	0.07843688501546246
YBR126C	-1	-/-	-400.1136066913605	-24577.479570269585	84	0.10543130990415335	0.39285714285714285	0.07871802080404836
YLR299W	0	0/-	-400.2472719028592	-41033.431273669004	336	0.10543130990415335	0.39285714285714285	0.07871802080404836
YMR273C	-1	-/-	-400.48405289649963	-21610.174815684557	84	0.10509554140127389	0.39285714285714285	0.07899915659263425
YOR367W	-1	-/-	-400.9406963586807	-22883.93637266755	84	0.10476190476190476	0.39285714285714285	0.07928029238122013
YBR218C	-1	-/-	-400.95643079280853	-21624.941651582718	84	0.10443037974683544	0.39285714285714285	0.07956142816980602
YJR122W	0	0/-	-401.25954822450876	-38860.554580152035	336	0.10443037974683544	0.39285714285714285	0.07956142816980602
YHL002W	-1	-/-	-401.3583294264972	-22900.140310060233	84	0.10410094637223975	0.39285714285714285	0.0798425639583919
YGR232W	0	0/0	-401.42617662250996	-39201.53467903286	336	0.10410094637223975	0.39285714285714285	0.0798425639583919
YKR028W	-1	-/-	-401.4629681110382	-21231.94782781601	84	0.10377358490566038	0.39285714285714285	0.08012369974697779
YOR165W	0	0/-	-401.4954297840595	-37669.91874990612	336	0.10377358490566038	0.39285714285714285	0.08012369974697779
YLR380W	-1	-/-	-401.60455095767975	-21842.138556480408	84	0.10344827586206896	0.39285714285714285	0.08040483553556367
YNR047W	-1	-/-	-401.610966026783	-23452.19475108385	84	0.103125	0.39285714285714285	0.08068597132414956
YOR358W	0	0/-	-401.7087284848094	-39276.073147594	336	0.103125	0.39285714285714285	0.08068597132414956
YDR409W	-1	-/-	-401.76810374855995	-22285.655431956053	84	0.102803738317757	0.39285714285714285	0.08096710711273546
YNL241C	-1	-/-	-401.9194302558899	-21746.95238483697	84	0.10248447204968944	0.39285714285714285	0.08124824290132134
YDR406W	0	0/-	-401.96054857224226	-37921.98717019055	336	0.10248447204968944	0.39285714285714285	0.08124824290132134
YOR220W	0	0/0	-402.0074781179428	-42286.29022774659	336	0.10248447204968944	0.39285714285714285	0.08124824290132134
YMR047C	-1	-/-	-402.0417687892914	-22439.638062000275	84	0.1021671826625387	0.39285714285714285	0.08152937868990723
YLR097C	-1	-/-	-402.3256893157959	-24404.812938168645	84	0.10185185185185185	0.39285714285714285	0.08181051447849311
YPR199C	-1	-/-	-402.3784682750702	-21438.35344862938	84	0.10153846153846154	0.39285714285714285	0.082091650267079
YOL116W	-1	-/-	-402.41801261901855	-23735.209400177002	84	0.10122699386503067	0.39285714285714285	0.08237278605566489
YKL038W	-1	-/-	-402.56402003765106	-23018.20882856846	84	0.10091743119266056	0.39285714285714285	0.08265392184425077
YJR036C	0	0/-	-403.3396373093128	-39870.58496721089	336	0.10091743119266056	0.39285714285714285	0.08265392184425077
YDR171W	-1	-/-	-403.4152746796608	-26816.348148688674	84	0.10060975609756098	0.39285714285714285	0.08293505763283666
YER119C	-1	-/-	-403.52004384994507	-23514.59599146247	84	0.10030395136778116	0.39285714285714285	0.08321619342142254
YPL224C	-1	-/-	-403.52241337299347	-23319.011242747307	84	0.1	0.39285714285714285	0.08349732921000844
YJR040W	-1	-/-	-403.57491064071655	-22126.152898669243	84	0.09969788519637462	0.39285714285714285	0.08377846499859432
YGL137W	-1	-/-	-403.6226649284363	-22255.293820500374	84	0.09939759036144578	0.39285714285714285	0.08405960078718021
YGL252C	-1	-/-	-403.6301038265228	-23106.409647464752	84	0.0990990990990991	0.39285714285714285	0.0843407365757661
YDL234C	0	0/-	-403.64949667453766	-42070.59895123541	336	0.0990990990990991	0.39285714285714285	0.0843407365757661
YDR093W	1	+/-	-403.70265913009644	-21678.370146632195	83	0.10179640718562874	0.40476190476190477	0.0843407365757661
YDR127W	0	0/0	-403.7565604150295	-36653.100827172864	336	0.10179640718562874	0.40476190476190477	0.0843407365757661
YKR098C	0	0/-	-403.8034074753523	-37930.72677358519	336	0.10179640718562874	0.40476190476190477	0.0843407365757661
YDR200C	-1	-/-	-404.2035131454468	-23822.1129488945	84	0.10149253731343283	0.40476190476190477	0.08462187236435198
YNR002C	-1	-/-	-404.20907723903656	-24402.978483438492	84	0.10119047619047619	0.40476190476190477	0.08490300815293787
YDR346C	-1	-/-	-404.25456976890564	-22608.29754126072	84	0.10089020771513353	0.40476190476190477	0.08518414394152375
YDR487C	-1	-/-	-404.31768214702606	-21286.50799509883	84	0.10059171597633136	0.40476190476190477	0.08546527973010964
YER120W	-1	-/-	-404.35942900180817	-21029.52883440256	84	0.10029498525073746	0.40476190476190477	0.08574641551869552
YAL022C	-1	-/-	-404.4164912700653	-21062.930352926254	84	0.1	0.40476190476190477	0.08602755130728142
YML092C	-1	-/-	-404.4677369594574	-22840.291897654533	84	0.09970674486803519	0.40476190476190477	0.08630868709586731
YIL010W	-1	-/-	-404.46964967250824	-23265.11984372139	84	0.09941520467836257	0.40476190476190477	0.08658982288445319
YER017C	-1	-/-	-404.49678933620453	-22075.734292149544	84	0.09912536443148688	0.40476190476190477	0.08687095867303908
YHR008C	-1	-/-	-404.7132544517517	-22798.446281790733	84	0.09883720930232558	0.40476190476190477	0.08715209446162496
YNL085W	-1	-/-	-404.85893062502146	-23340.63817925006	84	0.09855072463768116	0.40476190476190477	0.08743323025021085
YOR110W	-1	-/-	-404.8719869852066	-21990.933864474297	84	0.09826589595375723	0.40476190476190477	0.08771436603879675
YNL074C	-1	-/-	-404.8868918418884	-23512.03699350357	84	0.09798270893371758	0.40476190476190477	0.08799550182738262
YOR157C	-1	-/-	-405.03412210941315	-22628.65722566843	84	0.09770114942528736	0.40476190476190477	0.08827663761596852
YHR188C	-1	-/-	-405.1034116744995	-22533.741579294205	84	0.09742120343839542	0.40476190476190477	0.0885577734045544
YGR080W	-1	-/-	-405.24906527996063	-24045.181166648865	84	0.09714285714285714	0.40476190476190477	0.08883890919314029
YJL093C	-1	-/-	-405.34767508506775	-22518.08141106367	84	0.09686609686609686	0.40476190476190477	0.08912004498172617
YIL088C	0	0/-	-405.4161039739847	-40310.8746779412	336	0.09686609686609686	0.40476190476190477	0.08912004498172617
YPL196W	-1	-/-	-405.62437838315964	-24726.151558816433	84	0.09659090909090909	0.40476190476190477	0.08940118077031206
YIL115C	-1	-/-	-405.62533009052277	-23540.842977762222	84	0.09631728045325778	0.40476190476190477	0.08968231655889795
YNL177C	-1	-/-	-405.70204770565033	-22315.850375175476	84	0.096045197740113	0.40476190476190477	0.08996345234748383
YEL017C-A	-1	-/0	-406.24577635526657	-20541.76970642805	84	0.09577464788732394	0.40476190476190477	0.09024458813606973
YCL032W	-1	-/-	-406.2785527706146	-24898.915982961655	84	0.09550561797752809	0.40476190476190477	0.0905257239246556
YOL062C	0	0/-	-406.3582274913788	-38373.18165841699	336	0.09550561797752809	0.40476190476190477	0.0905257239246556
YNL139C	-1	-/-	-406.3780777454376	-20954.46535384655	84	0.09523809523809523	0.40476190476190477	0.0908068597132415
YML025C	-1	-/-	-406.40262937545776	-20480.625336050987	84	0.09497206703910614	0.40476190476190477	0.09108799550182738
YLR248W	-1	-/-	-406.44003033638	-24497.436259269714	84	0.0947075208913649	0.40476190476190477	0.09136913129041327
YLR166C	-1	-/-	-406.601548910141	-23264.35123848915	84	0.09444444444444444	0.40476190476190477	0.09165026707899916
YDR204W	0	0/0	-406.89273177087307	-39951.49241070077	336	0.09444444444444444	0.40476190476190477	0.09165026707899916
YBR255W	0	0/0	-406.92469906806946	-40463.64980508387	336	0.09444444444444444	0.40476190476190477	0.09165026707899916
YIL065C	-1	-/-	-407.0274193286896	-23663.668557941914	84	0.09418282548476455	0.40476190476190477	0.09193140286758504
YDR407C	-1	-/-	-407.08111929893494	-23611.40870130062	84	0.09392265193370165	0.40476190476190477	0.09221253865617093
YIL050W	0	0/-	-407.13731423020363	-39894.24634720385	336	0.09392265193370165	0.40476190476190477	0.09221253865617093
YER101C	0	0/-	-407.15171752870083	-39404.169626555406	336	0.09392265193370165	0.40476190476190477	0.09221253865617093
YLR077W	0	0/-	-407.19229194521904	-35153.03881132603	336	0.09392265193370165	0.40476190476190477	0.09221253865617093
YNR036C	0	0/-	-407.1944746822119	-37731.33251774032	336	0.09392265193370165	0.40476190476190477	0.09221253865617093
YBR269C	0	0/-	-407.2554874904454	-42713.258305262774	336	0.09392265193370165	0.40476190476190477	0.09221253865617093
YDL097C	-1	-/-	-407.2679753303528	-23484.25356411934	84	0.09366391184573003	0.40476190476190477	0.09249367444475681
YDR390C	0	0/-	-407.48520827293396	-39314.35302010691	336	0.09366391184573003	0.40476190476190477	0.09249367444475681
YOR115C	-1	-/-	-407.6133176088333	-22205.083078324795	84	0.09340659340659341	0.40476190476190477	0.0927748102333427
YDL230W	-1	-/-	-407.65766191482544	-23633.31272661686	84	0.09315068493150686	0.40476190476190477	0.0930559460219286
YMR071C	0	0/0	-407.7909683212638	-36841.27515297383	336	0.09315068493150686	0.40476190476190477	0.0930559460219286
YCR017C	0	0/-	-407.9250719547272	-36308.40690295026	336	0.09315068493150686	0.40476190476190477	0.0930559460219286
YGL038C	-1	-/-	-408.0155098438263	-23205.104325652122	84	0.09289617486338798	0.40476190476190477	0.09333708181051448
YDR293C	-1	-/-	-408.0677114725113	-23767.404460787773	84	0.09264305177111716	0.40476190476190477	0.09361821759910037
YNR034W	-1	-/-	-408.0678721666336	-23472.2452981472	84	0.09239130434782608	0.40476190476190477	0.09389935338768625
YDL066W	0	0/-	-408.17683869600296	-38656.03083258867	336	0.09239130434782608	0.40476190476190477	0.09389935338768625
YCL051W	-1	-/-	-408.2377541065216	-22040.33402657509	84	0.0921409214092141	0.40476190476190477	0.09418048917627214
YOR123C	-1	-/-	-408.39808654785156	-21673.30497443676	84	0.0918918918918919	0.40476190476190477	0.09446162496485802
YOR161C	0	0/-	-408.49179907515645	-39516.26916537061	336	0.0918918918918919	0.40476190476190477	0.09446162496485802
YGL206C	1	+/-	-408.70002591609955	-21901.136569738388	83	0.09433962264150944	0.4166666666666667	0.09446162496485802
YOL032W	0	0/-	-408.78783571720123	-40759.105618432164	336	0.09433962264150944	0.4166666666666667	0.09446162496485802
YKL104C	0	0/-	-408.8721762895584	-39562.48358295858	336	0.09433962264150944	0.4166666666666667	0.09446162496485802
YMR030W	-1	-/-	-408.94767665863037	-23847.914416193962	84	0.09408602150537634	0.4166666666666667	0.09474276075344391
YBR151W	0	0/0	-409.07426485419273	-38424.20498342253	336	0.09408602150537634	0.4166666666666667	0.09474276075344391
YDR368W	0	0/-	-409.1361286342144	-40985.984948046505	336	0.09408602150537634	0.4166666666666667	0.09474276075344391
YDL195W	-1	-/-	-409.2433525323868	-23264.429181098938	84	0.0938337801608579	0.4166666666666667	0.0950238965420298
YLR314C	-1	-/-	-409.3097815513611	-23240.000789761543	84	0.09358288770053476	0.4166666666666667	0.09530503233061569
YNL029C	-1	-/-	-409.4306253194809	-22284.429219961166	84	0.09333333333333334	0.4166666666666667	0.09558616811920158
YJL029C	-1	-/-	-409.5343292951584	-22580.513745188713	84	0.09308510638297872	0.4166666666666667	0.09586730390778746
YNL183C	0	0/-	-409.5344655364752	-40509.44441099465	336	0.09308510638297872	0.4166666666666667	0.09586730390778746
YGR255C	0	0/0	-409.6475092768669	-38042.17144654691	336	0.09308510638297872	0.4166666666666667	0.09586730390778746
YMR255W	-1	-/-	-409.6724954843521	-24322.338473290205	84	0.09283819628647215	0.4166666666666667	0.09614843969637335
YKR058W	0	0/0	-409.7860634326935	-39734.49153251201	336	0.09283819628647215	0.4166666666666667	0.09614843969637335
YHR043C	-1	-/0	-409.99127745628357	-22563.950208723545	84	0.09259259259259259	0.4166666666666667	0.09642957548495923
YJR019C	-1	-/-	-410.47104120254517	-23562.311700582504	84	0.09234828496042216	0.4166666666666667	0.09671071127354512
YKL186C	-1	-/-	-410.59634363651276	-21445.490971565247	84	0.09210526315789473	0.4166666666666667	0.09699184706213101
YGR097W	-1	-/-	-410.766898393631	-20748.902200818062	84	0.09186351706036745	0.4166666666666667	0.0972729828507169
YGR046W	-1	-/-	-410.86826252937317	-24697.13674247265	84	0.09162303664921466	0.4166666666666667	0.09755411863930279
YLR027C	0	0/0	-410.9019772410393	-39970.911107853055	336	0.09162303664921466	0.4166666666666667	0.09755411863930279
YJL001W	-1	-/-	-411.21027863025665	-22986.718423843384	84	0.09138381201044386	0.4166666666666667	0.09783525442788867
YCR048W	-1	-/-	-411.2544621229172	-20524.091219067574	84	0.09114583333333333	0.4166666666666667	0.09811639021647456
YIL043C	0	0/-	-411.28086519241333	-37404.297905392945	336	0.09114583333333333	0.4166666666666667	0.09811639021647456
YLR309C	-1	-/-	-411.3632490634918	-23998.664187431335	84	0.09090909090909091	0.4166666666666667	0.09839752600506045
YLR436C	0	0/-	-411.5349990725517	-38435.69024170935	336	0.09090909090909091	0.4166666666666667	0.09839752600506045
YLR350W	-1	-/-	-411.75508666038513	-23381.193795084953	84	0.09067357512953368	0.4166666666666667	0.09867866179364633
YBL001C	0	0/0	-411.84180560708046	-38565.14071705565	336	0.09067357512953368	0.4166666666666667	0.09867866179364633
YBR132C	-1	-/-	-411.909924864769	-24719.579082757235	84	0.09043927648578812	0.4166666666666667	0.09895979758223222
YOR259C	-1	-/-	-411.96408331394196	-22947.954549372196	84	0.09020618556701031	0.4166666666666667	0.0992409333708181
YOR084W	-1	-/-	-412.04391157627106	-20714.51724779606	84	0.08997429305912596	0.4166666666666667	0.099522069159404
YKL080W	-1	-/-	-412.0877139568329	-22813.52279996872	84	0.08974358974358974	0.4166666666666667	0.09980320494798987
YDR145W	-1	-/-	-412.27020835876465	-22844.797671556473	84	0.08951406649616368	0.4166666666666667	0.10008434073657577
YCR077C	-1	-/-	-412.34709084033966	-22307.119000315666	84	0.08928571428571429	0.4166666666666667	0.10036547652516166
YKR089C	-1	-/-	-412.35567474365234	-23697.804884791374	84	0.089058524173028	0.4166666666666667	0.10064661231374754
YHL032C	0	0/-	-412.448029525578	-38988.7982557863	336	0.089058524173028	0.4166666666666667	0.10064661231374754
YGR106C	0	0/0	-412.48889753222466	-38707.63393499702	336	0.089058524173028	0.4166666666666667	0.10064661231374754
YBL099W	-1	-/-	-412.5104047060013	-21800.82389163971	84	0.08883248730964467	0.4166666666666667	0.10092774810233343
YDR335W	-1	-/-	-412.65504562854767	-23818.27497112751	84	0.08860759493670886	0.4166666666666667	0.10120888389091931
YJL100W	-1	-/-	-412.84622383117676	-23538.240907907486	84	0.08838383838383838	0.4166666666666667	0.1014900196795052
YAL034C	0	0/-	-412.8554363101721	-41875.42104440555	336	0.08838383838383838	0.4166666666666667	0.1014900196795052
YMR115W	0	0/-	-413.11217448860407	-40140.36803536862	336	0.08838383838383838	0.4166666666666667	0.1014900196795052
YJL019W	-1	-/-	-413.1851348876953	-22071.688579916954	84	0.08816120906801007	0.4166666666666667	0.10177115546809108
YIL002C	1	+/-	-413.20651972293854	-23677.4258133173	83	0.09045226130653267	0.42857142857142855	0.10177115546809108
YPL049C	-1	-/-	-413.22085893154144	-21937.659540504217	84	0.09022556390977443	0.42857142857142855	0.10205229125667697
YMR182C	-1	-/-	-413.2939808368683	-20777.821321725845	84	0.09	0.42857142857142855	0.10233342704526287
YFR009W	-1	-/-	-413.3589985370636	-22812.25335919857	84	0.08977556109725686	0.42857142857142855	0.10261456283384875
YPL085W	-1	-/-	-413.39460468292236	-20870.966999530792	84	0.08955223880597014	0.42857142857142855	0.10289569862243464
YLR229C	-1	-/-	-413.47730535268784	-22935.76569110155	84	0.08933002481389578	0.42857142857142855	0.10317683441102052
YOR141C	0	0/-	-413.7231860756874	-39272.96209001355	336	0.08933002481389578	0.42857142857142855	0.10317683441102052
YHR073W	1	+/-	-413.88861548900604	-21967.16364789009	83	0.09158415841584158	0.44047619047619047	0.10317683441102052
YLR207W	-1	-/-	-413.9301997423172	-24482.39036142826	84	0.09135802469135802	0.44047619047619047	0.10345797019960641
YOL113W	-1	-/-	-413.9802086353302	-23291.737421751022	84	0.09113300492610837	0.44047619047619047	0.10373910598819229
YJR021C	-1	-/-	-414.01496744155884	-23259.256657600403	84	0.09090909090909091	0.44047619047619047	0.10402024177677818
YPR023C	-1	-/-	-414.05620193481445	-23642.521537959576	84	0.09068627450980392	0.44047619047619047	0.10430137756536408
YGL220W	0	0/-	-414.0788258612156	-37882.57641670108	336	0.09068627450980392	0.44047619047619047	0.10430137756536408
YBL011W	-1	-/-	-414.1520462036133	-21543.607736706734	84	0.09046454767726161	0.44047619047619047	0.10458251335394995
YLL050C	-1	-/-	-414.2631371021271	-21286.071635246277	84	0.09024390243902439	0.44047619047619047	0.10486364914253585
YGR199W	-1	-/-	-414.360188126564	-23014.686434090137	84	0.09002433090024331	0.44047619047619047	0.10514478493112173
YER020W	-1	-/-	-414.4702354669571	-24246.598581314087	84	0.08980582524271845	0.44047619047619047	0.10542592071970762
YPR019W	-1	-/-	-414.5462110042572	-22737.394979774952	84	0.08958837772397095	0.44047619047619047	0.10570705650829351
YOR122C	-1	-/-	-414.5578758120537	-21927.613617897034	84	0.0893719806763285	0.44047619047619047	0.10598819229687939
YKL129C	1	+/-	-414.58593475818634	-23249.260253548622	83	0.09156626506024096	0.4523809523809524	0.10598819229687939
YGR194C	0	0/0	-414.91332887485623	-41578.429529754445	336	0.09156626506024096	0.4523809523809524	0.10598819229687939
YCL008C	-1	-/-	-415.1516652107239	-21899.1175904274	84	0.09134615384615384	0.4523809523809524	0.10626932808546528
YDR255C	-1	-/-	-415.1557678580284	-24848.6108019948	84	0.09112709832134293	0.4523809523809524	0.10655046387405116
YKL167C	0	0/-	-415.17527240514755	-37496.19287511706	336	0.09112709832134293	0.4523809523809524	0.10655046387405116
YDR453C	-1	-/-	-415.1762800216675	-23581.532927930355	84	0.09090909090909091	0.4523809523809524	0.10683159966263706
YDR420W	-1	-/-	-415.1800488233566	-20906.125469744205	84	0.09069212410501193	0.4523809523809524	0.10711273545122293
YOR149C	-1	-/-	-415.3360311985016	-22651.21354520321	84	0.09047619047619047	0.4523809523809524	0.10739387123980883
YNL161W	-1	-/-	-415.40491819381714	-24633.57321381569	84	0.09026128266033254	0.4523809523809524	0.10767500702839472
YDL091C	0	0/-	-415.44883400946856	-42060.13416656107	336	0.09026128266033254	0.4523809523809524	0.10767500702839472
YLR019W	0	0/-	-415.49896915256977	-38957.56351436023	336	0.09026128266033254	0.4523809523809524	0.10767500702839472
YHR205W	-1	-/-	-415.50742268562317	-22202.303852677345	84	0.09004739336492891	0.4523809523809524	0.1079561428169806
YLL001W	-1	-/-	-415.61301815509796	-23322.931857407093	84	0.08983451536643026	0.4523809523809524	0.10823727860556649
YPL145C	1	+/-	-415.623752951622	-22260.582760453224	83	0.09198113207547169	0.4642857142857143	0.10823727860556649
YBR005W	0	0/-	-415.6756386458874	-39994.530940026045	336	0.09198113207547169	0.4642857142857143	0.10823727860556649
YAL030W	1	+/-	-415.67710173130035	-23728.69282436371	83	0.09411764705882353	0.47619047619047616	0.10823727860556649
YLR206W	1	+/-	-415.7012658715248	-24405.40431779623	83	0.09624413145539906	0.4880952380952381	0.10823727860556649
YKR035W-A	-1	-/-	-415.713418006897	-22411.575487613678	84	0.09601873536299765	0.4880952380952381	0.10851841439415237
YBR272C	-1	-/-	-415.7991762161255	-24530.911292731762	84	0.09579439252336448	0.4880952380952381	0.10879955018273826
YGR008C	-1	-/-	-415.8366133570671	-24837.008464962244	84	0.09557109557109557	0.4880952380952381	0.10908068597132414
YER050C	0	0/-	-416.1068603247404	-39579.451224923134	336	0.09557109557109557	0.4880952380952381	0.10908068597132414
YOL070C	0	0/-	-416.1656097769737	-39511.708701863885	336	0.09557109557109557	0.4880952380952381	0.10908068597132414
YDR295C	-1	-/-	-416.3899128437042	-20740.471900850534	84	0.09534883720930233	0.4880952380952381	0.10936182175991004
YKR066C	-1	-/-	-416.4089307785034	-23172.02608001232	84	0.0951276102088167	0.4880952380952381	0.10964295754849593
YKL067W	0	0/-	-416.8810684233904	-40757.99628610583	336	0.0951276102088167	0.4880952380952381	0.10964295754849593
YFL041W	-1	-/-	-417.10495162010193	-22955.532788336277	84	0.09490740740740741	0.4880952380952381	0.10992409333708181
YBR222C	0	0/-	-417.2829399108887	-39999.812500432134	336	0.09490740740740741	0.4880952380952381	0.10992409333708181
YPL249C	-1	-/-	-417.4168714284897	-24928.699602246284	84	0.09468822170900693	0.4880952380952381	0.1102052291256677
YML128C	-1	-/-	-417.4446448087692	-25348.455067157745	84	0.0944700460829493	0.4880952380952381	0.11048636491425358
YCR084C	-1	-/-	-417.5956736803055	-22061.518315196037	84	0.09425287356321839	0.4880952380952381	0.11076750070283947
YBR003W	0	0/-	-417.61571311950684	-40622.122838288546	336	0.09425287356321839	0.4880952380952381	0.11076750070283947
YLR270W	-1	-/-	-417.6249425858259	-26380.750027105212	84	0.09403669724770643	0.4880952380952381	0.11104863649142536
YDL110C	0	0/-	-417.7579831108451	-43529.931538149714	336	0.09403669724770643	0.4880952380952381	0.11104863649142536
YBR177C	-1	-/-	-417.91762375831604	-23341.695214867592	84	0.09382151029748284	0.4880952380952381	0.11132977228001124
YOR208W	-1	-/-	-417.9466371536255	-24023.187559127808	84	0.09360730593607305	0.4880952380952381	0.11161090806859714
YHR079C	-1	-/-	-417.9732744693756	-22295.936450839043	84	0.09339407744874716	0.4880952380952381	0.11189204385718302
YLR193C	-1	-/-	-418.06069377064705	-22398.445792645216	84	0.09318181818181819	0.4880952380952381	0.11217317964576891
YER004W	0	0/0	-418.0977637320757	-39762.21384354867	336	0.09318181818181819	0.4880952380952381	0.11217317964576891
YNL274C	-1	-/-	-418.1500973701477	-25492.68249219656	84	0.09297052154195011	0.4880952380952381	0.11245431543435479
YMR104C	-1	-/-	-418.24323308467865	-25537.162236452103	84	0.09276018099547512	0.4880952380952381	0.11273545122294068
YPR180W	0	0/-	-418.3589598983526	-40027.25029335916	336	0.09276018099547512	0.4880952380952381	0.11273545122294068
YDR436W	-1	-/-	-418.372544080019	-26514.932638794184	84	0.09255079006772009	0.4880952380952381	0.11301658701152657
YMR284W	-1	-/-	-418.4040343761444	-23931.382267951965	84	0.09234234234234234	0.4880952380952381	0.11329772280011245
YIL107C	0	0/0	-418.41398295015097	-42888.16680130549	336	0.09234234234234234	0.4880952380952381	0.11329772280011245
YDR166C	-1	-/-	-418.45045816898346	-23412.792286276817	84	0.09213483146067415	0.4880952380952381	0.11357885858869834
YML088W	-1	-/-	-418.59882938861847	-23357.564194047824	84	0.09192825112107623	0.4880952380952381	0.11385999437728422
YNL159C	-1	-/-	-418.6202470064163	-25088.119871139526	84	0.09172259507829977	0.4880952380952381	0.11414113016587012
YMR108W	0	0/0	-418.90404911339283	-38468.58585591428	336	0.09172259507829977	0.4880952380952381	0.11414113016587012
YFR008W	-1	-/-	-419.0373901128769	-25182.589962244034	84	0.09151785714285714	0.4880952380952381	0.114422265954456
YGR281W	-1	-/-	-419.08836102485657	-22818.834813714027	84	0.09131403118040089	0.4880952380952381	0.11470340174304189
YDL047W	-1	-/-	-419.12441658973694	-21863.341187119484	84	0.09111111111111111	0.4880952380952381	0.11498453753162778
YOR113W	-1	-/-	-419.14686620235443	-24583.460436820984	84	0.09090909090909091	0.4880952380952381	0.11526567332021366
YAR042W	1	+/-	-419.1468788385391	-22832.247431874275	83	0.09292035398230089	0.5	0.11526567332021366
YOR213C	-1	-/-	-419.14899814128876	-23243.428763866425	84	0.09271523178807947	0.5	0.11554680910879955
YKL206C	-1	-/0	-419.2210786342621	-22143.94161361456	84	0.09251101321585903	0.5	0.11582794489738543
YGL093W	-1	-/-	-419.24369406700134	-23689.881221175194	84	0.09230769230769231	0.5	0.11610908068597132
YPL119C	-1	-/-	-419.37696516513824	-23886.373387813568	84	0.09210526315789473	0.5	0.11639021647455722
YJL053W	-1	-/-	-419.5390887260437	-24722.38736951351	84	0.09190371991247265	0.5	0.1166713522631431
YBR289W	-1	-/-	-419.6282960176468	-22636.98694038391	84	0.09170305676855896	0.5	0.11695248805172899
YOR069W	-1	-/-	-419.6347016096115	-23020.616901874542	84	0.0915032679738562	0.5	0.11723362384031487
YDR068W	0	0/0	-419.7102729380131	-38213.03631401062	336	0.0915032679738562	0.5	0.11723362384031487
YOL027C	-1	-/-	-419.76007652282715	-22446.394600868225	84	0.09130434782608696	0.5	0.11751475962890076
YGR147C	-1	-/-	-419.9654848575592	-23656.115498900414	84	0.0911062906724512	0.5	0.11779589541748664
YNL267W	-1	-/-	-420.0435461997986	-23263.33022391796	84	0.09090909090909091	0.5	0.11807703120607253
YDL088C	-1	-/-	-420.073535323143	-22944.99305164814	84	0.09071274298056156	0.5	0.11835816699465843
YBR223C	-1	-/-	-420.2448089122772	-22401.748540639877	84	0.09051724137931035	0.5	0.1186393027832443
YPL091W	-1	-/-	-420.2893331050873	-23710.069846868515	84	0.09032258064516129	0.5	0.1189204385718302
YDL125C	0	0/-	-420.31801158189774	-38348.81705467403	336	0.09032258064516129	0.5	0.1189204385718302
YML129C	-1	-/-	-420.33184039592743	-23155.564216390252	84	0.09012875536480687	0.5	0.11920157436041608
YCL035C	-1	-/-	-420.4437910914421	-24828.12536087632	84	0.08993576017130621	0.5	0.11948271014900197
YMR188C	-1	-/-	-420.6483038663864	-21864.155772924423	84	0.08974358974358974	0.5	0.11976384593758785
YIL039W	-1	-/-	-420.68586707115173	-22794.632141023874	84	0.08955223880597014	0.5	0.12004498172617374
YOL044W	-1	-/-	-420.7190982103348	-23499.288949728012	84	0.08936170212765958	0.5	0.12032611751475963
YLR273C	0	0/0	-420.7680742330849	-40151.61694525555	336	0.08936170212765958	0.5	0.12032611751475963
YIL126W	-1	-/-	-420.8406763076782	-23017.501265585423	84	0.08917197452229299	0.5	0.12060725330334551
YKL093W	-1	-/-	-420.9422401189804	-23044.336496829987	84	0.08898305084745763	0.5	0.1208883890919314
YGR252W	-1	-/-	-421.08706295490265	-23488.141439199448	84	0.08879492600422834	0.5	0.12116952488051728
YPR089W	0	0/0	-421.1178186237812	-37482.67543554306	336	0.08879492600422834	0.5	0.12116952488051728
YLL048C	0	0/-	-421.13609778881073	-37645.233344599605	336	0.08879492600422834	0.5	0.12116952488051728
YPR154W	-1	-/-	-421.17490696907043	-23153.133953928947	84	0.08860759493670886	0.5	0.12145066066910318
YLR128W	0	0/-	-421.45475789904594	-39378.486563920975	336	0.08860759493670886	0.5	0.12145066066910318
YOL055C	-1	-/-	-421.47114765644073	-23213.73460459709	84	0.08842105263157894	0.5	0.12173179645768907
YDR331W	-1	-/-	-421.586328625679	-21808.40023356676	84	0.08823529411764706	0.5	0.12201293224627495
YJL128C	-1	-/-	-421.602258682251	-23517.361905694008	84	0.0880503144654088	0.5	0.12229406803486084
YDR405W	0	0/-	-421.6272778213024	-38466.49205109477	336	0.0880503144654088	0.5	0.12229406803486084
YGL054C	-1	-/-	-421.64330530166626	-22873.893950223923	84	0.08786610878661087	0.5	0.12257520382344672
YER074W-A	-1	-/-	-421.6707649230957	-18636.92776298523	84	0.08768267223382047	0.5	0.12285633961203261
YIR001C	0	0/0	-421.7047417163849	-39302.144934337586	336	0.08768267223382047	0.5	0.12285633961203261
YDL015C	-1	-/-	-421.73567509651184	-20971.52806687355	84	0.0875	0.5	0.12313747540061849
YCL029C	-1	-/-	-421.830127120018	-23209.474093675613	84	0.08731808731808732	0.5	0.12341861118920439
YDR043C	-1	-/-	-421.9227876663208	-23367.31065273285	84	0.08713692946058091	0.5	0.12369974697779028
YAL002W	-1	-/-	-422.04414784908295	-22516.522837400436	84	0.08695652173913043	0.5	0.12398088276637616
YNL330C	-1	-/-	-422.0576090812683	-24064.519024014473	84	0.08677685950413223	0.5	0.12426201855496205
YBR094W	0	0/0	-422.1847649216652	-39609.1771980552	336	0.08677685950413223	0.5	0.12426201855496205
YDR284C	-1	-/-	-422.26240384578705	-24245.05430495739	84	0.0865979381443299	0.5	0.12454315434354793
YPR088C	-1	-/-	-422.5330591201782	-22984.182344138622	84	0.08641975308641975	0.5	0.12482429013213382
YDR504C	0	0/0	-422.5773956775665	-41097.78235292062	336	0.08641975308641975	0.5	0.12482429013213382
YOR028C	-1	-/-	-422.6126174926758	-23733.54006564617	84	0.08624229979466119	0.5	0.12510542592071972
YPL078C	-1	-/-	-422.6257607936859	-21895.70453542471	84	0.0860655737704918	0.5	0.1253865617093056
YHR104W	0	0/-	-422.6591078322381	-44017.69819629006	336	0.0860655737704918	0.5	0.1253865617093056
YDL197C	-1	-/-	-422.73892402648926	-23243.646649301052	84	0.08588957055214724	0.5	0.12566769749789147
YPR140W	-1	-/-	-422.78810822963715	-23652.97234904766	84	0.08571428571428572	0.5	0.12594883328647738
YDR034C	0	0/-	-422.79951295256615	-37643.23112913966	336	0.08571428571428572	0.5	0.12594883328647738
YDR511W	-1	-/-	-422.8025004863739	-23526.734645605087	84	0.0855397148676171	0.5	0.12622996907506326
YOR085W	-1	-/-	-422.80281019210815	-22131.812588095665	84	0.08536585365853659	0.5	0.12651110486364914
YLR351C	0	0/0	-422.81519398093224	-38535.74312181771	336	0.08536585365853659	0.5	0.12651110486364914
YKL098W	0	0/0	-423.05566599965096	-39687.87109863758	336	0.08536585365853659	0.5	0.12651110486364914
YIL145C	0	0/-	-423.0953395962715	-37189.68178931251	336	0.08536585365853659	0.5	0.12651110486364914
YLR371W	1	+/-	-423.09962797164917	-22893.58514070511	83	0.0872210953346856	0.5119047619047619	0.12651110486364914
YMR043W	-1	-/-	-423.1777604818344	-22068.773602485657	84	0.08704453441295547	0.5119047619047619	0.12679224065223502
YNL121C	-1	-/-	-423.19926130771637	-23090.72560966015	84	0.08686868686868687	0.5119047619047619	0.12707337644082092
YKL124W	0	0/-	-423.23710212484	-42285.550614673644	336	0.08686868686868687	0.5119047619047619	0.12707337644082092
YER030W	-1	-/-	-423.26356756687164	-23422.47067940235	84	0.08669354838709678	0.5119047619047619	0.1273545122294068
YFL034C-B	-1	-/-	-423.27949130535126	-22963.540597081184	84	0.08651911468812877	0.5119047619047619	0.12763564801799268
YPL152W	-1	-/-	-423.3109245300293	-24729.467115342617	84	0.08634538152610442	0.5119047619047619	0.1279167838065786
YPL070W	0	0/-	-423.3521273583174	-39777.187745880336	336	0.08634538152610442	0.5119047619047619	0.1279167838065786
YFL042C	0	0/-	-423.5725088343024	-42560.357975859195	336	0.08634538152610442	0.5119047619047619	0.1279167838065786
YLR250W	0	0/0	-423.6218283176422	-40350.38926887512	336	0.08634538152610442	0.5119047619047619	0.1279167838065786
YGL167C	-1	-/-	-423.82187128067017	-21999.863167583942	84	0.08617234468937876	0.5119047619047619	0.12819791959516447
YPL059W	-1	-/-	-423.9236898422241	-22898.553600668907	84	0.086	0.5119047619047619	0.12847905538375035
YPR008W	-1	-/-	-423.9581530094147	-23557.343080878258	84	0.08582834331337326	0.5119047619047619	0.12876019117233622
YOR373W	-1	-/-	-424.108425617218	-21925.314148068428	84	0.08565737051792828	0.5119047619047619	0.12904132696092213
YJR099W	0	0/-	-424.1419519484043	-38558.11140239239	336	0.08565737051792828	0.5119047619047619	0.12904132696092213
YMR028W	0	0/-	-424.1641711704433	-40250.505353774875	336	0.08565737051792828	0.5119047619047619	0.12904132696092213
YLR258W	0	0/0	-424.26332525908947	-43399.72334325593	336	0.08565737051792828	0.5119047619047619	0.12904132696092213
YBR024W	-1	-/-	-424.40931391716003	-23328.565118670464	84	0.08548707753479125	0.5119047619047619	0.129322462749508
YCL017C	-1	-/-	-424.40968775749207	-22409.791390776634	84	0.08531746031746032	0.5119047619047619	0.1296035985380939
YGL062W	-1	-/-	-424.41115057468414	-22579.888610839844	84	0.08514851485148515	0.5119047619047619	0.1298847343266798
YIL075C	-1	-/-	-424.529958486557	-23797.966954946518	84	0.08498023715415019	0.5119047619047619	0.13016587011526567
YBL050W	-1	-/-	-424.54706954956055	-24017.97096657753	84	0.08481262327416174	0.5119047619047619	0.13044700590385155
YBR229C	0	0/-	-424.62124171853065	-39061.2926722765	336	0.08481262327416174	0.5119047619047619	0.13044700590385155
YLR450W	-1	-/-	-424.7267689704895	-23394.916717767715	84	0.08464566929133858	0.5119047619047619	0.13072814169243746
YHR181W	-1	-/-	-424.85822343826294	-21897.71422302723	84	0.08447937131630648	0.5119047619047619	0.13100927748102334
YGR218W	-1	-/-	-424.88685727119446	-23364.540974378586	84	0.08431372549019608	0.5119047619047619	0.13129041326960922
YBR077C	-1	-/-	-425.01948499679565	-24980.528696894646	84	0.08414872798434442	0.5119047619047619	0.1315715490581951
YJL154C	-1	-/-	-425.13955414295197	-23946.305819511414	84	0.083984375	0.5119047619047619	0.131852684846781
YJL030W	-1	-/-	-425.20091021060944	-22370.097084879875	84	0.08382066276803118	0.5119047619047619	0.13213382063536688
YKL157W	0	0/0	-425.2534889243543	-39809.59655986726	336	0.08382066276803118	0.5119047619047619	0.13213382063536688
YHR017W	0	0/0	-425.3371453881264	-39674.65175066516	336	0.08382066276803118	0.5119047619047619	0.13213382063536688
YIL137C	0	0/-	-425.3642440736294	-40158.99918748438	336	0.08382066276803118	0.5119047619047619	0.13213382063536688
YPR040W	0	0/-	-425.3693745434284	-39815.880499260966	336	0.08382066276803118	0.5119047619047619	0.13213382063536688
YDR475C	0	0/-	-425.4791303873062	-39601.86123904213	336	0.08382066276803118	0.5119047619047619	0.13213382063536688
YKR067W	-1	-/-	-425.5966473519802	-24875.06810477376	84	0.08365758754863813	0.5119047619047619	0.13241495642395276
YGR116W	-1	-/-	-425.8105752468109	-22885.345983743668	84	0.08349514563106795	0.5119047619047619	0.13269609221253867
YDL131W	0	0/0	-425.8194272220135	-39470.337718725204	336	0.08349514563106795	0.5119047619047619	0.13269609221253867
YDR421W	-1	-/-	-425.92745101451874	-24102.38630449772	84	0.08333333333333333	0.5119047619047619	0.13297722800112455
YHR117W	0	0/-	-425.93332512676716	-38376.04684726894	336	0.08333333333333333	0.5119047619047619	0.13297722800112455
YPR036W	-1	-/-	-425.9359325170517	-22410.48558807373	84	0.08317214700193423	0.5119047619047619	0.13325836378971043
YIL022W	-1	-/-	-425.94462418556213	-21464.122423112392	84	0.08301158301158301	0.5119047619047619	0.1335394995782963
YNL079C	-1	-/-	-425.95165252685547	-22405.594264268875	84	0.08285163776493257	0.5119047619047619	0.1338206353668822
YKR048C	-1	-/-	-425.9740569591522	-22980.308596730232	84	0.08269230769230769	0.5119047619047619	0.1341017711554681
YCR079W	0	0/-	-426.0043063610792	-41007.317890673876	336	0.08269230769230769	0.5119047619047619	0.1341017711554681
YIL051C	-1	-/-	-426.09658098220825	-22847.379250764847	84	0.08253358925143954	0.5119047619047619	0.13438290694405397
YPR021C	-1	-/-	-426.1015747785568	-23982.839843392372	84	0.08237547892720307	0.5119047619047619	0.13466404273263988
YNL220W	-1	-/-	-426.12032544612885	-22703.99139559269	84	0.08221797323135756	0.5119047619047619	0.13494517852122576
YDR238C	-1	-/-	-426.1249132156372	-22842.632938861847	84	0.08206106870229007	0.5119047619047619	0.13522631430981163
YER072W	-1	-/-	-426.1453561782837	-23699.240499019623	84	0.08190476190476191	0.5119047619047619	0.1355074500983975
YMR314W	-1	-/-	-426.1618981361389	-22824.837292671204	84	0.0817490494296578	0.5119047619047619	0.13578858588698342
YDR392W	-1	-/-	-426.37412881851196	-23936.85250031948	84	0.08159392789373814	0.5119047619047619	0.1360697216755693
YHL024W	-1	-/-	-426.4432737827301	-23753.932375192642	84	0.08143939393939394	0.5119047619047619	0.13635085746415518
YLL038C	1	+/-	-426.52320170402527	-22488.899539232254	83	0.0831758034026465	0.5238095238095238	0.13635085746415518
YGR077C	-1	-/-	-426.52553927898407	-20794.70721191168	84	0.0830188679245283	0.5238095238095238	0.13663199325274109
YHR030C	-1	-/-	-426.5450870990753	-22942.502316832542	84	0.08286252354048965	0.5238095238095238	0.13691312904132696
YOL122C	-1	-/-	-426.5994942188263	-23018.235298871994	84	0.08270676691729323	0.5238095238095238	0.13719426482991284
YNL084C	1	+/-	-426.6686336994171	-23181.708040714264	83	0.08442776735459662	0.5357142857142857	0.13719426482991284
YHL030W	0	0/-	-426.69559437036514	-39440.24984411895	336	0.08442776735459662	0.5357142857142857	0.13719426482991284
YGL020C	-1	-/-	-426.74724292755127	-23362.67573738098	84	0.08426966292134831	0.5357142857142857	0.13747540061849872
YJR104C	-1	-/-	-426.7661588191986	-22837.86838400364	84	0.08411214953271028	0.5357142857142857	0.13775653640708463
YCR028C	1	+/-	-426.8286123275757	-21774.21304643154	83	0.08582089552238806	0.5476190476190477	0.13775653640708463
YDL223C	-1	-/-	-426.83225297927856	-26358.022433161736	84	0.0856610800744879	0.5476190476190477	0.1380376721956705
YBR080C	-1	-/-	-426.9471455812454	-21707.918390274048	84	0.08550185873605948	0.5476190476190477	0.1383188079842564
YPR165W	1	+/-	-427.0281674861908	-21737.01490032673	83	0.08719851576994433	0.5595238095238095	0.1383188079842564
YAL062W	0	0/0	-427.2437991350889	-39399.32825270295	336	0.08719851576994433	0.5595238095238095	0.1383188079842564
YIL146C	0	0/-	-427.30723886191845	-41758.11470891535	336	0.08719851576994433	0.5595238095238095	0.1383188079842564
YFL005W	-1	-/-	-427.3414309024811	-23882.290217876434	84	0.08703703703703704	0.5595238095238095	0.1385999437728423
YOR147W	-1	-/-	-427.3696880340576	-24114.041967988014	84	0.08687615526802218	0.5595238095238095	0.13888107956142817
YCR033W	-1	-/-	-427.37689459323883	-22106.94287389517	84	0.08671586715867159	0.5595238095238095	0.13916221535001405
YBL041W	-1	-/-	-427.47705256938934	-23885.246220827103	84	0.0865561694290976	0.5595238095238095	0.13944335113859993
YBR026C	-1	-/-	-427.6550199985504	-24821.77158498764	84	0.08639705882352941	0.5595238095238095	0.13972448692718584
YER021W	-1	-/-	-427.7987427711487	-23584.828832268715	84	0.08623853211009175	0.5595238095238095	0.14000562271577172
YDR036C	1	+/-	-428.0451076030731	-21901.896715164185	83	0.08791208791208792	0.5714285714285714	0.14000562271577172
YGR135W	-1	-/-	-428.0556638240814	-23842.369774878025	84	0.08775137111517367	0.5714285714285714	0.1402867585043576
YNL197C	-1	-/-	-428.0662636756897	-23350.65789180994	84	0.08759124087591241	0.5714285714285714	0.1405678942929435
YDL194W	-1	-/-	-428.10333186388016	-25634.75565496087	84	0.08743169398907104	0.5714285714285714	0.14084903008152938
YBR037C	-1	-/-	-428.13886737823486	-22682.72255063057	84	0.08727272727272728	0.5714285714285714	0.14113016587011526
YOR270C	-1	-/-	-428.17516911029816	-22251.319439291954	84	0.08711433756805807	0.5714285714285714	0.14141130165870117
YJL139C	-1	-/-	-428.3002688884735	-22258.90241396427	84	0.08695652173913043	0.5714285714285714	0.14169243744728705
YHR150W	-1	-/-	-428.3185924291611	-23091.178312659264	84	0.0867992766726944	0.5714285714285714	0.14197357323587292
YER068W	-1	-/-	-428.4291880130768	-22909.99120104313	84	0.08664259927797834	0.5714285714285714	0.1422547090244588
YNL007C	-1	-/-	-428.5566711425781	-22837.337614893913	84	0.08648648648648649	0.5714285714285714	0.1425358448130447
YGR222W	-1	-/-	-428.5815032720566	-23146.182769298553	84	0.08633093525179857	0.5714285714285714	0.1428169806016306
YDR434W	-1	-/-	-428.69885075092316	-22781.76684319973	84	0.08617594254937164	0.5714285714285714	0.14309811639021647
YBR103W	-1	-/-	-428.90619444847107	-24184.64043867588	84	0.08602150537634409	0.5714285714285714	0.14337925217880237
YIL156W	0	0/-	-428.9943074584007	-39773.67876698077	336	0.08602150537634409	0.5714285714285714	0.14337925217880237
YGL025C	-1	-/-	-429.1636919975281	-24344.79773068428	84	0.08586762075134168	0.5714285714285714	0.14366038796738825
YIL062C	-1	-/-	-429.1905471086502	-24009.460298419	84	0.08571428571428572	0.5714285714285714	0.14394152375597413
YGL115W	-1	-/-	-429.35374903678894	-22945.806078970432	84	0.0855614973262032	0.5714285714285714	0.14422265954456
YPL228W	-1	-/-	-429.3652329444885	-22789.563693523407	84	0.08540925266903915	0.5714285714285714	0.14450379533314592
YPR042C	-1	-/-	-429.4623007774353	-22089.593135118484	84	0.0852575488454707	0.5714285714285714	0.1447849311217318
YEL062W	-1	-/-	-429.5051276087761	-23891.552910625935	84	0.0851063829787234	0.5714285714285714	0.14506606691031768
YJL099W	-1	-/-	-429.59857153892517	-23887.263294696808	84	0.08495575221238938	0.5714285714285714	0.14534720269890358
YER063W	0	0/-	-429.62225741147995	-37098.13815691322	336	0.08495575221238938	0.5714285714285714	0.14534720269890358
YLR328W	-1	-/-	-429.6735043525696	-21624.521022200584	84	0.08480565371024736	0.5714285714285714	0.14562833848748946
YIL109C	-1	-/-	-429.7668982744217	-24911.030806422234	84	0.08465608465608465	0.5714285714285714	0.14590947427607534
YNL239W	-1	-/-	-429.8072178661823	-25656.402144402266	84	0.08450704225352113	0.5714285714285714	0.14619061006466122
YDR202C	-1	-/-	-429.8779226541519	-24283.10375714302	84	0.0843585237258348	0.5714285714285714	0.14647174585324713
YOR023C	-1	-/-	-429.9330711364746	-23741.046324670315	84	0.08421052631578947	0.5714285714285714	0.146752881641833
YOR100C	-1	-/-	-430.1522994041443	-23077.590170502663	84	0.0840630472854641	0.5714285714285714	0.14703401743041888
YDR189W	-1	-/-	-430.2377527952194	-23865.762945652008	84	0.08391608391608392	0.5714285714285714	0.1473151532190048
YDR314C	-1	-/-	-430.2623094320297	-21219.95406115055	84	0.08376963350785341	0.5714285714285714	0.14759628900759067
YHR039C-A	-1	-/-	-430.3324921131134	-21067.60240596533	84	0.08362369337979095	0.5714285714285714	0.14787742479617655
YMR192W	-1	-/-	-430.4486280679703	-22812.480574294925	84	0.08347826086956522	0.5714285714285714	0.14815856058476243
YDL123W	0	0/0	-430.4876643419266	-39552.18240055442	336	0.08347826086956522	0.5714285714285714	0.14815856058476243
YPR081C	-1	-/-	-430.53249645233154	-23678.500725626945	84	0.08333333333333333	0.5714285714285714	0.14843969637334833
YDL005C	-1	-/-	-430.56347918510437	-24563.336183190346	84	0.0831889081455806	0.5714285714285714	0.1487208321619342
YBR216C	-1	-/-	-430.60218489170074	-24428.89901304245	84	0.08304498269896193	0.5714285714285714	0.1490019679505201
YPR026W	0	0/-	-430.89914927631617	-43625.56784912199	336	0.08304498269896193	0.5714285714285714	0.1490019679505201
YER088C	-1	-/-	-430.9165612459183	-23173.109551787376	84	0.08290155440414508	0.5714285714285714	0.149283103739106
YFR042W	0	0/-	-430.9242588877678	-39583.85996547341	336	0.08290155440414508	0.5714285714285714	0.149283103739106
YDR207C	-1	-/-	-430.9759602546692	-22465.258193850517	84	0.08275862068965517	0.5714285714285714	0.14956423952769188
YBR058C	-1	-/-	-431.02964663505554	-23238.450154185295	84	0.08261617900172118	0.5714285714285714	0.14984537531627776
YJL146W	-1	-/-	-431.07223677635193	-23684.292497336864	84	0.08247422680412371	0.5714285714285714	0.15012651110486364
YNL104C	0	0/0	-431.26963621377945	-39047.763005167246	336	0.08247422680412371	0.5714285714285714	0.15012651110486364
YAL042W	-1	-/-	-431.2897279262543	-22312.33500313759	84	0.0823327615780446	0.5714285714285714	0.15040764689344954
YOR117W	-1	-/-	-431.3596017360687	-23304.17243552208	84	0.0821917808219178	0.5714285714285714	0.15068878268203542
YML115C	-1	-/-	-431.4208474159241	-22644.757028102875	84	0.08205128205128205	0.5714285714285714	0.1509699184706213
YLR361C	-1	-/-	-431.5780031681061	-24609.160142183304	84	0.08191126279863481	0.5714285714285714	0.1512510542592072
YIL136W	0	0/0	-431.6145667284727	-43968.85438793525	336	0.08191126279863481	0.5714285714285714	0.1512510542592072
YGR163W	-1	-/-	-431.62390184402466	-23216.247713804245	84	0.0817717206132879	0.5714285714285714	0.15153219004779309
YKL176C	-1	-/-	-431.6330440044403	-22986.580797076225	84	0.08163265306122448	0.5714285714285714	0.15181332583637897
YJL004C	-1	-/-	-431.6561541557312	-22500.180733442307	84	0.08149405772495756	0.5714285714285714	0.15209446162496487
YPL096W	-1	-/-	-431.6575598716736	-24651.565467119217	84	0.08135593220338982	0.5714285714285714	0.15237559741355075
YKL146W	-1	-/-	-431.74489200115204	-24642.556778669357	84	0.08121827411167512	0.5714285714285714	0.15265673320213663
YLR208W	-1	-/-	-431.7617120742798	-22811.371527433395	84	0.08108108108108109	0.5714285714285714	0.1529378689907225
YGR024C	-1	-/-	-431.82835245132446	-21912.690840244293	84	0.08094435075885328	0.5714285714285714	0.15321900477930842
YPR082C	-1	-/-	-431.9123122692108	-22630.45723593235	84	0.08080808080808081	0.5714285714285714	0.1535001405678943
YKL054C	-1	-/-	-431.9251160621643	-23398.469208538532	84	0.08067226890756303	0.5714285714285714	0.15378127635648017
YCL040W	-1	-/-	-431.97649919986725	-24934.994631290436	84	0.08053691275167785	0.5714285714285714	0.15406241214506608
YCL009C	0	0/0	-431.9820017814636	-37778.86652600765	336	0.08053691275167785	0.5714285714285714	0.15406241214506608
YOR098C	-1	-/-	-432.1038283109665	-21864.4582670331	84	0.08040201005025126	0.5714285714285714	0.15434354793365196
YOR273C	0	0/-	-432.12748503685	-41066.38357163966	336	0.08040201005025126	0.5714285714285714	0.15434354793365196
YJR086W	-1	-/-	-432.1318870782852	-21899.91694545746	84	0.0802675585284281	0.5714285714285714	0.15462468372223784
YKL019W	-1	-/-	-432.1365792751312	-23223.190904021263	84	0.08013355592654424	0.5714285714285714	0.15490581951082372
YDR466W	0	0/-	-432.1401576399803	-38785.82145524025	336	0.08013355592654424	0.5714285714285714	0.15490581951082372
YDR258C	-1	-/-	-432.14957201480865	-25395.477674543858	84	0.08	0.5714285714285714	0.15518695529940962
YLR260W	-1	-/-	-432.1555596590042	-24114.118359565735	84	0.07986688851913477	0.5714285714285714	0.1554680910879955
YCR011C	0	0/-	-432.15606451034546	-42160.57904833555	336	0.07986688851913477	0.5714285714285714	0.1554680910879955
YML086C	-1	-/-	-432.1919810771942	-23320.840302705765	84	0.07973421926910298	0.5714285714285714	0.15574922687658138
YOR332W	-1	-/-	-432.22802567481995	-22527.778228998184	84	0.07960199004975124	0.5714285714285714	0.1560303626651673
YNL284C	0	0/-	-432.2326517403126	-39169.27781753242	336	0.07960199004975124	0.5714285714285714	0.1560303626651673
YLR429W	-1	-/-	-432.33018136024475	-22550.441071748734	84	0.07947019867549669	0.5714285714285714	0.15631149845375317
YDR122W	-1	-/-	-432.36761224269867	-25375.2001439929	84	0.07933884297520662	0.5714285714285714	0.15659263424233905
YHR198C	0	0/0	-432.41858147084713	-40698.4019215256	336	0.07933884297520662	0.5714285714285714	0.15659263424233905
YOL138C	-1	-/-	-432.42173624038696	-25306.93709087372	84	0.07920792079207921	0.5714285714285714	0.15687377003092493
YLR138W	-1	-/-	-432.4640772342682	-22425.346186995506	84	0.07907742998352553	0.5714285714285714	0.15715490581951083
YOR008C	1	+/-	-432.50063824653625	-23295.76082277298	83	0.0805921052631579	0.5833333333333334	0.15715490581951083
YIR037W	-1	-/-	-432.58248937129974	-24359.90456557274	84	0.08045977011494253	0.5833333333333334	0.1574360416080967
YLL018C	0	0/-	-432.6204161942005	-37701.53482680768	336	0.08045977011494253	0.5833333333333334	0.1574360416080967
YBR193C	-1	-/-	-432.6988022327423	-22235.727139353752	84	0.08032786885245902	0.5833333333333334	0.1577171773966826
YDR150W	-1	-/-	-432.74718725681305	-24186.54021501541	84	0.08019639934533551	0.5833333333333334	0.1579983131852685
YGR240C	0	0/-	-432.7495025321841	-38704.13525979966	336	0.08019639934533551	0.5833333333333334	0.1579983131852685
YMR183C	-1	-/-	-432.77647960186005	-23322.213067650795	84	0.08006535947712418	0.5833333333333334	0.15827944897385438
YOR363C	-1	-/-	-432.8075680732727	-25142.531009435654	84	0.0799347471451876	0.5833333333333334	0.15856058476244025
YMR008C	-1	-/-	-432.95348501205444	-23758.575164198875	84	0.07980456026058631	0.5833333333333334	0.15884172055102613
YGL133W	-1	-/-	-433.06474018096924	-23481.130106449127	84	0.07967479674796749	0.5833333333333334	0.15912285633961204
YBL045C	-1	-/-	-433.1374785900116	-23342.684324502945	84	0.07954545454545454	0.5833333333333334	0.15940399212819792
YDR427W	-1	-/-	-433.1913344860077	-23420.19405722618	84	0.07941653160453808	0.5833333333333334	0.1596851279167838
YLR390W-A	-1	-/-	-433.3429229259491	-21479.445560455322	84	0.07928802588996764	0.5833333333333334	0.1599662637053697
YGL195W	-1	-/-	-433.3678140640259	-23142.626329302788	84	0.0791599353796446	0.5833333333333334	0.16024739949395558
YDL099W	-1	-/-	-433.4114753007889	-22904.146727085114	84	0.07903225806451612	0.5833333333333334	0.16052853528254146
YMR100W	-1	-/-	-433.47175455093384	-23687.335255742073	84	0.07890499194847021	0.5833333333333334	0.16080967107112734
YBR170C	-1	-/-	-433.5867010354996	-24398.39294397831	84	0.07877813504823152	0.5833333333333334	0.16109080685971325
YIR022W	-1	-/-	-433.5884072780609	-23707.723494648933	84	0.07865168539325842	0.5833333333333334	0.16137194264829913
YOR151C	-1	-/-	-433.60845017433167	-23406.555070579052	84	0.07852564102564102	0.5833333333333334	0.161653078436885
YNL287W	-1	-/-	-433.67978835105896	-22668.732438087463	84	0.0784	0.5833333333333334	0.1619342142254709
YBR221C	-1	-/-	-433.7675087451935	-23649.399894714355	84	0.07827476038338659	0.5833333333333334	0.1622153500140568
YGL223C	-1	-/-	-433.7822012901306	-22808.258782684803	84	0.07814992025518341	0.5833333333333334	0.16249648580264267
YDL115C	-1	-/0	-433.80398070812225	-24495.148725152016	84	0.07802547770700637	0.5833333333333334	0.16277762159122855
YLR035C	-1	-/-	-433.87025904655457	-23619.502207279205	84	0.07790143084260731	0.5833333333333334	0.16305875737981446
YKL119C	-1	-/-	-433.92091274261475	-22038.83737951517	84	0.07777777777777778	0.5833333333333334	0.16333989316840034
YLR187W	0	0/-	-433.9437497854233	-39387.84954148531	336	0.07777777777777778	0.5833333333333334	0.16333989316840034
YGL136C	-1	-/-	-433.992125749588	-23520.314903855324	84	0.07765451664025357	0.5833333333333334	0.16362102895698621
YLL025W	0	0/-	-434.03490030765533	-39135.688415747136	336	0.07765451664025357	0.5833333333333334	0.16362102895698621
YDR041W	0	0/-	-434.0815030634403	-38728.470962278545	336	0.07765451664025357	0.5833333333333334	0.16362102895698621
YNL219C	-1	-/-	-434.18914103507996	-21220.411639094353	84	0.07753164556962025	0.5833333333333334	0.16390216474557212
YDR430C	0	0/-	-434.28329890966415	-39069.97407901287	336	0.07753164556962025	0.5833333333333334	0.16390216474557212
YML051W	-1	-/-	-434.4090541601181	-22443.76584506035	84	0.07740916271721959	0.5833333333333334	0.164183300534158
YHR050W	-1	-/-	-434.46574449539185	-23667.13414978981	84	0.07728706624605679	0.5833333333333334	0.16446443632274388
YNR013C	-1	-/-	-434.4953820705414	-22777.660383462906	84	0.07716535433070866	0.5833333333333334	0.16474557211132979
YLR188W	0	0/-	-434.604043841362	-38871.3376121819	336	0.07716535433070866	0.5833333333333334	0.16474557211132979
YGL023C	0	0/-	-434.67506766319275	-39939.14815494418	336	0.07716535433070866	0.5833333333333334	0.16474557211132979
YNL283C	-1	-/-	-434.6909165382385	-22262.386116802692	84	0.0770440251572327	0.5833333333333334	0.16502670789991566
YDR155C	0	0/-	-434.7080946415663	-37272.536816533655	336	0.0770440251572327	0.5833333333333334	0.16502670789991566
YBR044C	0	0/-	-434.71675576269627	-38633.81655177474	336	0.0770440251572327	0.5833333333333334	0.16502670789991566
YBR302C	0	0/-	-434.73097109794617	-39081.628667593	336	0.0770440251572327	0.5833333333333334	0.16502670789991566
YER162C	-1	-/-	-434.7433042526245	-24273.970013976097	84	0.07692307692307693	0.5833333333333334	0.16530784368850154
YNL229C	-1	-/-	-434.80156993865967	-23265.378882288933	84	0.0768025078369906	0.5833333333333334	0.16558897947708742
YDR512C	-1	-/-	-434.84080505371094	-24162.871328353882	84	0.07668231611893583	0.5833333333333334	0.16587011526567333
YGR284C	-1	-/-	-434.88305592536926	-22950.41850244999	84	0.0765625	0.5833333333333334	0.1661512510542592
YDR003W	0	0/0	-435.0637850165367	-43218.990122549236	336	0.0765625	0.5833333333333334	0.1661512510542592
YLL018C-A	-1	-/-	-435.1752474308014	-21966.070614218712	84	0.07644305772230889	0.5833333333333334	0.1664323868428451
YAL056W	-1	-/-	-435.4845745563507	-22919.532401561737	84	0.0763239875389408	0.5833333333333334	0.166713522631431
YDL142C	-1	-/-	-435.528080701828	-25493.297714710236	84	0.07620528771384137	0.5833333333333334	0.16699465842001687
YML007W	-1	-/-	-435.58031073212624	-25895.427846342325	84	0.07608695652173914	0.5833333333333334	0.16727579420860275
YBR127C	-1	-/-	-435.6552734375	-22598.581233024597	84	0.07596899224806201	0.5833333333333334	0.16755692999718863
YIL135C	-1	-/-	-435.6726338863373	-24056.93495464325	84	0.07585139318885449	0.5833333333333334	0.16783806578577454
YFR037C	-1	-/-	-435.6772918701172	-23378.128395438194	84	0.07573415765069552	0.5833333333333334	0.16811920157436042
YKL174C	0	0/-	-435.74825820326805	-39006.880568102	336	0.07573415765069552	0.5833333333333334	0.16811920157436042
YOR011W	-1	-/-	-435.7753872871399	-21628.211206912994	84	0.07561728395061729	0.5833333333333334	0.1684003373629463
YBR263W	0	0/-	-435.86113825440407	-38530.75871052593	336	0.07561728395061729	0.5833333333333334	0.1684003373629463
YJR121W	-1	-/-	-435.89524590969086	-23061.04738521576	84	0.07550077041602465	0.5833333333333334	0.1686814731515322
YDR510W	0	0/-	-435.9294831752777	-37514.77007313818	336	0.07550077041602465	0.5833333333333334	0.1686814731515322
YNL118C	-1	-/-	-435.9359576702118	-22926.87862277031	84	0.07538461538461538	0.5833333333333334	0.16896260894011808
YPL074W	0	0/0	-436.02613911032677	-40200.60082522035	336	0.07538461538461538	0.5833333333333334	0.16896260894011808
YNL242W	-1	-/-	-436.05754268169403	-24856.878332734108	84	0.07526881720430108	0.5833333333333334	0.16924374472870396
YDL204W	0	0/-	-436.0731772854924	-42994.058570683	336	0.07526881720430108	0.5833333333333334	0.16924374472870396
YJL065C	-1	-/-	-436.23250699043274	-21516.360144734383	84	0.07515337423312883	0.5833333333333334	0.16952488051728984
YFR049W	0	0/-	-436.23342248797417	-41659.992023225874	336	0.07515337423312883	0.5833333333333334	0.16952488051728984
YBR279W	-1	-/-	-436.3638069629669	-23907.30183696747	84	0.07503828483920368	0.5833333333333334	0.16980601630587575
YHR146W	0	0/-	-436.36439260840416	-39663.638014372904	336	0.07503828483920368	0.5833333333333334	0.16980601630587575
YLR195C	-1	-/-	-436.3757827281952	-23396.17472088337	84	0.07492354740061162	0.5833333333333334	0.17008715209446162
YCR091W	-1	-/-	-436.4556486606598	-25618.52806019783	84	0.07480916030534351	0.5833333333333334	0.1703682878830475
YOR175C	0	0/-	-436.58009374141693	-38593.97273097932	336	0.07480916030534351	0.5833333333333334	0.1703682878830475
YER035W	-1	-/-	-436.6651632785797	-23631.983972787857	84	0.07469512195121951	0.5833333333333334	0.1706494236716334
YJL186W	-1	-/-	-436.677814245224	-21622.37603724003	84	0.0745814307458143	0.5833333333333334	0.1709305594602193
YNR052C	-1	-/-	-436.7466583251953	-22417.76960504055	84	0.07446808510638298	0.5833333333333334	0.17121169524880517
YER008C	-1	-/-	-436.77289867401123	-22010.91245365143	84	0.07435508345978756	0.5833333333333334	0.17149283103739105
YPL089C	-1	-/-	-436.817729473114	-23806.896214723587	84	0.07424242424242425	0.5833333333333334	0.17177396682597695
YKL175W	-1	-/-	-436.8754440546036	-24483.760207653046	84	0.07413010590015129	0.5833333333333334	0.17205510261456283
YJL137C	0	0/0	-436.93505216017365	-40311.64986558631	336	0.07413010590015129	0.5833333333333334	0.17205510261456283
YGL156W	0	0/-	-437.05701107764617	-45097.69530994678	336	0.07413010590015129	0.5833333333333334	0.17205510261456283
YDL056W	-1	-/-	-437.4047554731369	-22730.20377767086	84	0.07401812688821752	0.5833333333333334	0.1723362384031487
YMR064W	0	0/0	-437.5091354250908	-40711.541207134724	336	0.07401812688821752	0.5833333333333334	0.1723362384031487
YMR020W	0	0/-	-437.5360346734524	-41779.06932042539	336	0.07401812688821752	0.5833333333333334	0.1723362384031487
YNL280C	-1	-/-	-437.59310483932495	-21320.865020751953	84	0.07390648567119155	0.5833333333333334	0.17261737419173462
YNL180C	0	0/-	-437.61709105968475	-38922.8765642792	336	0.07390648567119155	0.5833333333333334	0.17261737419173462
YMR054W	-1	-/-	-437.65992164611816	-22294.883602023125	84	0.07379518072289157	0.5833333333333334	0.1728985099803205
YOR311C	0	0/-	-437.66532480716705	-37984.14324654918	336	0.07379518072289157	0.5833333333333334	0.1728985099803205
YCR026C	-1	-/-	-437.8112938404083	-23399.813457727432	84	0.07368421052631578	0.5833333333333334	0.17317964576890638
YGR007W	-1	-/-	-438.0393965244293	-22758.814261078835	84	0.07357357357357357	0.5833333333333334	0.17346078155749226
YIL017C	-1	-/-	-438.260018825531	-26007.80277645588	84	0.0734632683658171	0.5833333333333334	0.17374191734607816
YAL055W	-1	-/-	-438.37603521347046	-23409.978375911713	84	0.07335329341317365	0.5833333333333334	0.17402305313466404
YNL055C	-1	-/-	-438.47057819366455	-22390.353558182716	84	0.07324364723467862	0.5833333333333334	0.17430418892324992
YOL148C	-1	-/-	-438.6487646102905	-23103.03206396103	84	0.07313432835820896	0.5833333333333334	0.17458532471183583
YDR372C	-1	-/-	-438.68419194221497	-23330.42775630951	84	0.07302533532041729	0.5833333333333334	0.1748664605004217
YGR037C	-1	-/-	-438.7327151298523	-23600.466705918312	84	0.07291666666666667	0.5833333333333334	0.17514759628900758
YDR310C	-1	-/-	-438.76264691352844	-22031.66881299019	84	0.07280832095096583	0.5833333333333334	0.1754287320775935
YGL257C	-1	-/-	-438.79068326950073	-23134.006337165833	84	0.07270029673590504	0.5833333333333334	0.17570986786617937
YML010W	-1	-/-	-439.0053897500038	-23760.634839713573	84	0.0725925925925926	0.5833333333333334	0.17599100365476525
YOR280C	0	0/0	-439.02887585759163	-39983.52898940444	336	0.0725925925925926	0.5833333333333334	0.17599100365476525
YPL161C	-1	-/-	-439.1182256937027	-23918.7695043087	84	0.07248520710059171	0.5833333333333334	0.17627213944335113
YOR036W	-1	-/-	-439.12064230442047	-25723.567618444562	84	0.0723781388478582	0.5833333333333334	0.17655327523193703
YMR044W	-1	-/-	-439.13522946834564	-23607.928008198738	84	0.07227138643067847	0.5833333333333334	0.1768344110205229
YFR034C	-1	-/-	-439.2773509025574	-21855.283779144287	84	0.07216494845360824	0.5833333333333334	0.1771155468091088
YKR052C	-1	-/-	-439.28180408477783	-24297.461059570312	84	0.07205882352941176	0.5833333333333334	0.1773966825976947
YOL129W	-1	-/-	-439.3218845129013	-24365.31672424078	84	0.07195301027900147	0.5833333333333334	0.17767781838628058
YCR093W	-1	-/-	-439.3331024646759	-22825.3083152771	84	0.0718475073313783	0.5833333333333334	0.17795895417486646
YFR052W	-1	-/-	-439.3363747596741	-24007.98075413704	84	0.07174231332357248	0.5833333333333334	0.17824008996345234
YPR139C	-1	-/-	-439.3978054523468	-23252.08836913109	84	0.07163742690058479	0.5833333333333334	0.17852122575203824
YER086W	0	0/0	-439.41993924602866	-40640.51172963902	336	0.07163742690058479	0.5833333333333334	0.17852122575203824
YBL038W	0	0/-	-439.4777638912201	-40467.47884187102	336	0.07163742690058479	0.5833333333333334	0.17852122575203824
YKL150W	-1	-/-	-439.47822308540344	-25533.77043581009	84	0.07153284671532846	0.5833333333333334	0.17880236154062412
YOR221C	-1	-/-	-439.5923788547516	-23711.741740107536	84	0.07142857142857142	0.5833333333333334	0.17908349732921
YBL079W	-1	-/-	-439.66276597976685	-23381.359611272812	84	0.07132459970887918	0.5833333333333334	0.1793646331177959
YNL206C	-1	-/-	-439.68503856658936	-24219.257566452026	84	0.07122093023255814	0.5833333333333334	0.1796457689063818
YMR161W	-1	-/-	-439.69810009002686	-22511.846203386784	84	0.07111756168359942	0.5833333333333334	0.17992690469496767
YML067C	-1	-/-	-439.73848378658295	-22496.14031893015	84	0.07101449275362319	0.5833333333333334	0.18020804048355354
YNL154C	1	+/-	-439.75284802913666	-22805.241716623306	83	0.0723589001447178	0.5952380952380952	0.18020804048355354
YLR357W	-1	-/-	-439.77891778945923	-22202.304428339005	84	0.07225433526011561	0.5952380952380952	0.18048917627213945
YBR035C	-1	-/-	-439.81247144937515	-23701.77269154787	84	0.07215007215007214	0.5952380952380952	0.18077031206072533
YMR025W	-1	-/-	-439.93300771713257	-22848.203271627426	84	0.07204610951008646	0.5952380952380952	0.1810514478493112
YLR337C	1	+/-	-439.94718885421753	-24067.720378518105	83	0.07338129496402877	0.6071428571428571	0.1810514478493112
YPL050C	-1	-/-	-439.9481620788574	-23974.07319033146	84	0.07327586206896551	0.6071428571428571	0.18133258363789712
YNL323W	-1	-/-	-440.0761686563492	-22096.862431168556	84	0.07317073170731707	0.6071428571428571	0.181613719426483
YEL031W	-1	-/-	-440.1328067779541	-23141.568428099155	84	0.07306590257879657	0.6071428571428571	0.18189485521506887
YHL025W	-1	-/-	-440.15549767017365	-22846.17680168152	84	0.07296137339055794	0.6071428571428571	0.18217599100365475
YML035C	0	0/-	-440.1623045876622	-38455.1978077814	336	0.07296137339055794	0.6071428571428571	0.18217599100365475
YDL248W	0	0/-	-440.20916989445686	-39648.6994227618	336	0.07296137339055794	0.6071428571428571	0.18217599100365475
YHR155W	0	0/-	-440.2456745803356	-39537.42628450692	336	0.07296137339055794	0.6071428571428571	0.18217599100365475
YGL153W	-1	-/-	-440.25402450561523	-25825.302323818207	84	0.07285714285714286	0.6071428571428571	0.18245712679224066
YGR044C	-1	-/-	-440.2590844631195	-23828.017062067986	84	0.07275320970042796	0.6071428571428571	0.18273826258082654
YJR134C	0	0/0	-440.2741109132767	-38880.304993122816	336	0.07275320970042796	0.6071428571428571	0.18273826258082654
YNL336W	0	0/-	-440.2874965965748	-40156.173946753144	336	0.07275320970042796	0.6071428571428571	0.18273826258082654
YBR122C	0	0/-	-440.31240755319595	-38082.37086471915	336	0.07275320970042796	0.6071428571428571	0.18273826258082654
YAL014C	0	0/-	-440.3355211317539	-38883.82998405397	336	0.07275320970042796	0.6071428571428571	0.18273826258082654
YBR298C	-1	-/-	-440.35910391807556	-23927.026418805122	84	0.07264957264957266	0.6071428571428571	0.18301939836941242
YDR319C	0	0/-	-440.4460747241974	-40900.33018235583	336	0.07264957264957266	0.6071428571428571	0.18301939836941242
YAL027W	0	0/-	-440.52762520313263	-40685.61451920867	336	0.07264957264957266	0.6071428571428571	0.18301939836941242
YGL212W	-1	-/-	-440.5375385284424	-23246.609294891357	84	0.07254623044096728	0.6071428571428571	0.18330053415799832
YJL101C	-1	-/-	-440.59997296333313	-24000.117868065834	84	0.07244318181818182	0.6071428571428571	0.1835816699465842
YKL193C	-1	-/-	-440.6695649623871	-25385.242573857307	84	0.07234042553191489	0.6071428571428571	0.18386280573517008
YGL130W	-1	-/-	-440.7135429382324	-24925.49662387371	84	0.07223796033994334	0.6071428571428571	0.18414394152375596
YBR049C	-1	-/-	-440.7882170025259	-23563.797659093514	84	0.07213578500707214	0.6071428571428571	0.18442507731234187
YEL056W	-1	-/-	-440.8627061843872	-23186.15429854393	84	0.07203389830508475	0.6071428571428571	0.18470621310092775
YDR349C	0	0/-	-440.895036123693	-37198.59499993175	336	0.07203389830508475	0.6071428571428571	0.18470621310092775
YIL098C	-1	-/-	-440.96932995319366	-23127.921343505383	84	0.07193229901269393	0.6071428571428571	0.18498734888951363
YDR164C	-1	-/-	-441.0048711299896	-22614.45542526245	84	0.07183098591549296	0.6071428571428571	0.18526848467809953
YBL089W	0	0/-	-441.12609934806824	-40070.750096708536	336	0.07183098591549296	0.6071428571428571	0.18526848467809953
YOL025W	0	0/-	-441.3009123504162	-42025.76517808437	336	0.07183098591549296	0.6071428571428571	0.18526848467809953
YDL107W	0	0/-	-441.3925689458847	-39546.40743488073	336	0.07183098591549296	0.6071428571428571	0.18526848467809953
YGL124C	-1	-/-	-441.4070243835449	-24524.833263635635	84	0.07172995780590717	0.6071428571428571	0.1855496204666854
YDR116C	-1	-/-	-441.4858660697937	-23115.339121818542	84	0.07162921348314606	0.6071428571428571	0.1858307562552713
YLL026W	-1	-/-	-441.5617666244507	-26075.987613081932	84	0.07152875175315568	0.6071428571428571	0.1861118920438572
YOR112W	-1	-/-	-441.60153448581696	-23697.218402266502	84	0.07142857142857142	0.6071428571428571	0.18639302783244308
YGL087C	-1	-/-	-441.624995470047	-24725.750770926476	84	0.07132867132867132	0.6071428571428571	0.18667416362102895
YPR198W	-1	-/-	-441.6262776851654	-24184.71692442894	84	0.0712290502793296	0.6071428571428571	0.18695529940961483
YKR011C	0	0/0	-441.6349799633026	-42460.76583653595	336	0.0712290502793296	0.6071428571428571	0.18695529940961483
YKL005C	-1	-/-	-441.82421588897705	-24491.341406583786	84	0.07112970711297072	0.6071428571428571	0.18723643519820074
YHR115C	-1	-/-	-441.8341734409332	-22441.394201040268	84	0.07103064066852367	0.6071428571428571	0.18751757098678662
YNL257C	-1	-/-	-441.9383933544159	-23880.842930316925	84	0.07093184979137691	0.6071428571428571	0.1877987067753725
YPL057C	-1	-/-	-441.97973012924194	-23952.964693784714	84	0.07083333333333333	0.6071428571428571	0.1880798425639584
YGR267C	-1	-/-	-442.0800943374634	-24185.458174824715	84	0.07073509015256588	0.6071428571428571	0.18836097835254428
YNL173C	-1	-/-	-442.14703834056854	-23109.276219010353	84	0.07063711911357341	0.6071428571428571	0.18864211414113016
YDR137W	-1	-/-	-442.16438388824463	-24293.61808669567	84	0.07053941908713693	0.6071428571428571	0.18892324992971604
YMR222C	0	0/0	-442.22973796725273	-37626.146082922816	336	0.07053941908713693	0.6071428571428571	0.18892324992971604
YNL059C	-1	-/-	-442.2684750556946	-23086.396615862846	84	0.07044198895027624	0.6071428571428571	0.18920438571830195
YKR001C	-1	-/-	-442.2812932729721	-23654.891209483147	84	0.0703448275862069	0.6071428571428571	0.18948552150688783
YGL191W	-1	-/-	-442.3240809440613	-23102.254227399826	84	0.07024793388429752	0.6071428571428571	0.1897666572954737
YDR425W	-1	-/-	-442.3606275320053	-25971.974907636642	84	0.07015130674002751	0.6071428571428571	0.1900477930840596
YOR125C	0	0/0	-442.4298954606056	-38418.888979420066	336	0.07015130674002751	0.6071428571428571	0.1900477930840596
YDR177W	1	+/-	-442.4589433670044	-24406.99783742428	83	0.07142857142857142	0.6190476190476191	0.1900477930840596
YOL038W	-1	-/-	-442.60936415195465	-23530.98988980055	84	0.07133058984910837	0.6190476190476191	0.1903289288726455
YEL025C	0	0/0	-442.65581476688385	-39512.54048290849	336	0.07133058984910837	0.6190476190476191	0.1903289288726455
YBR173C	-1	-/-	-442.7469619512558	-24084.658782482147	84	0.07123287671232877	0.6190476190476191	0.19061006466123137
YBL019W	-1	-/-	-442.86829924583435	-24060.904385447502	84	0.07113543091655267	0.6190476190476191	0.19089120044981725
YDR051C	0	0/-	-443.00461180508137	-39416.285145148635	336	0.07113543091655267	0.6190476190476191	0.19089120044981725
YBR067C	0	0/-	-443.0875874757767	-37688.68938265368	336	0.07113543091655267	0.6190476190476191	0.19089120044981725
YJR090C	-1	-/-	-443.1211782693863	-24303.25377690792	84	0.07103825136612021	0.6190476190476191	0.19117233623840316
YBL091C-A	0	0/-	-443.2075111269951	-37184.45276230574	336	0.07103825136612021	0.6190476190476191	0.19117233623840316
YOL117W	-1	-/-	-443.20804864168167	-25975.917823791504	84	0.07094133697135062	0.6190476190476191	0.19145347202698904
YNL032W	1	+/-	-443.24910497665405	-22778.2256616354	83	0.07220708446866485	0.6309523809523809	0.19145347202698904
YLL019C	-1	-/-	-443.2753995656967	-26030.41563999653	84	0.07210884353741497	0.6309523809523809	0.19173460781557491
YGL164C	0	0/0	-443.3158450424671	-40352.8322121501	336	0.07210884353741497	0.6309523809523809	0.19173460781557491
YIL113W	0	0/-	-443.35030859708786	-42455.89468342438	336	0.07210884353741497	0.6309523809523809	0.19173460781557491
YOR089C	1	+/-	-443.3575074672699	-24702.7508841753	83	0.07336956521739131	0.6428571428571429	0.19173460781557491
YDR246W	-1	-/-	-443.404278755188	-25643.33243751526	84	0.07327001356852103	0.6428571428571429	0.19201574360416082
YER014W	0	0/0	-443.473994076252	-38908.43648152053	336	0.07327001356852103	0.6428571428571429	0.19201574360416082
YJR007W	-1	-/-	-443.50301933288574	-24098.475244402885	84	0.07317073170731707	0.6428571428571429	0.1922968793927467
YBR301W	0	0/-	-443.7834151685238	-40579.06205929816	336	0.07317073170731707	0.6428571428571429	0.1922968793927467
YEL011W	0	0/0	-443.85058468580246	-43150.9924903214	336	0.07317073170731707	0.6428571428571429	0.1922968793927467
YDL095W	-1	-/-	-443.97246873378754	-22473.9493997097	84	0.07307171853856563	0.6428571428571429	0.19257801518133258
YBL082C	-1	-/-	-444.02607798576355	-23924.562138795853	84	0.07297297297297298	0.6428571428571429	0.19285915096991846
YCL044C	-1	-/-	-444.03289210796356	-22056.774755477905	84	0.0728744939271255	0.6428571428571429	0.19314028675850436
YOR088W	-1	-/-	-444.1119718551636	-20282.647451758385	84	0.07277628032345014	0.6428571428571429	0.19342142254709024
YDR494W	-1	-/-	-444.2033290863037	-22807.65272641182	84	0.07267833109017496	0.6428571428571429	0.19370255833567612
YMR165C	-1	-/-	-444.218469619751	-25435.00761795044	84	0.07258064516129033	0.6428571428571429	0.19398369412426203
YOR360C	0	0/-	-444.23613795638084	-39357.763254493475	336	0.07258064516129033	0.6428571428571429	0.19398369412426203
YCL011C	-1	-/-	-444.37855434417725	-23893.70764362812	84	0.07248322147651007	0.6428571428571429	0.1942648299128479
YOR052C	0	0/-	-444.42216442525387	-42995.46149522066	336	0.07248322147651007	0.6428571428571429	0.1942648299128479
YDR376W	-1	-/-	-444.45557713508606	-24688.177350878716	84	0.07238605898123325	0.6428571428571429	0.1945459657014338
YLR133W	-1	-/-	-444.53677892684937	-25237.787619829178	84	0.07228915662650602	0.6428571428571429	0.19482710149001967
YOR316C	-1	-/-	-444.6475646495819	-24200.78543829918	84	0.07219251336898395	0.6428571428571429	0.19510823727860557
YDR422C	-1	-/-	-444.6743998527527	-23387.84999668598	84	0.07209612817089453	0.6428571428571429	0.19538937306719145
YCR075C	-1	-/-	-444.7090103626251	-23365.10690021515	84	0.072	0.6428571428571429	0.19567050885577733
YJL117W	-1	-/-	-444.7204041481018	-22074.60390651226	84	0.07190412782956059	0.6428571428571429	0.19595164464436324
YMR191W	0	0/0	-444.7787483036518	-42845.80807232857	336	0.07190412782956059	0.6428571428571429	0.19595164464436324
YDL226C	-1	-/-	-444.8850576877594	-23317.857925355434	84	0.07180851063829788	0.6428571428571429	0.19623278043294912
YIR038C	0	0/-	-444.9284417517483	-42422.36359468475	336	0.07180851063829788	0.6428571428571429	0.19623278043294912
YDR105C	0	0/0	-444.9439903795719	-40550.90539520234	336	0.07180851063829788	0.6428571428571429	0.19623278043294912
YBR135W	-1	-/-	-444.9555027484894	-21899.62795341015	84	0.07171314741035857	0.6428571428571429	0.196513916221535
YMR212C	-1	-/0	-445.01656913757324	-23731.882576346397	84	0.07161803713527852	0.6428571428571429	0.1967950520101209
YDL080C	-1	-/-	-445.21815395355225	-24630.935676932335	84	0.07152317880794702	0.6428571428571429	0.19707618779870678
YNL051W	-1	-/-	-445.2511237859726	-23438.63095021248	84	0.07142857142857142	0.6428571428571429	0.19735732358729266
YDR201W	-1	-/-	-445.3298964500427	-23274.634594082832	84	0.071334214002642	0.6428571428571429	0.19763845937587854
YAL041W	-1	-/-	-445.44939613342285	-22604.20740902424	84	0.0712401055408971	0.6428571428571429	0.19791959516446445
YPL005W	0	0/-	-445.57636922597885	-41519.89743885398	336	0.0712401055408971	0.6428571428571429	0.19791959516446445
YNL103W	-1	-/-	-445.6622235774994	-23965.180131435394	84	0.07114624505928854	0.6428571428571429	0.19820073095305032
YPR131C	-1	-/-	-445.79640340805054	-23076.84618127346	84	0.07105263157894737	0.6428571428571429	0.1984818667416362
YDL010W	0	0/-	-445.8189498335123	-42384.611900657415	336	0.07105263157894737	0.6428571428571429	0.1984818667416362
YIL149C	-1	-/-	-445.81914162635803	-22886.559760570526	84	0.07095926412614981	0.6428571428571429	0.1987630025302221
YDR188W	-1	-/-	-445.85892152786255	-22465.244526028633	84	0.07086614173228346	0.6428571428571429	0.199044138318808
YDR354W	0	0/0	-445.87057143449783	-40562.3562964797	336	0.07086614173228346	0.6428571428571429	0.199044138318808
YDR347W	0	0/-	-445.9377008974552	-38154.930197276175	336	0.07086614173228346	0.6428571428571429	0.199044138318808
YNL322C	0	0/-	-446.00930204987526	-39848.41804597527	336	0.07086614173228346	0.6428571428571429	0.199044138318808
YMR039C	-1	-/-	-446.12287616729736	-24144.436105132103	84	0.07077326343381389	0.6428571428571429	0.19932527410739387
YDR206W	-1	-/-	-446.1447585821152	-23779.809025287628	84	0.07068062827225131	0.6428571428571429	0.19960640989597975
YGL100W	-1	-/-	-446.155175447464	-24952.774922847748	84	0.07058823529411765	0.6428571428571429	0.19988754568456565
YDR173C	-1	-/-	-446.1928266733885	-24442.32697056234	84	0.07049608355091384	0.6428571428571429	0.20016868147315153
YLL043W	-1	-/-	-446.2444157600403	-23100.175614595413	84	0.07040417209908735	0.6428571428571429	0.2004498172617374
YBL020W	-1	-/-	-446.3078148365021	-22063.71283876896	84	0.0703125	0.6428571428571429	0.20073095305032332
YHR083W	-1	-/-	-446.32656955718994	-23936.356649160385	84	0.07022106631989597	0.6428571428571429	0.2010120888389092
YJL002C	-1	-/-	-446.3938879966736	-23379.652938365936	84	0.07012987012987013	0.6428571428571429	0.20129322462749508
YEL009C	-1	-/-	-446.4010124206543	-22367.390395879745	84	0.07003891050583658	0.6428571428571429	0.20157436041608096
YMR097C	-1	-/-	-446.4156958460808	-25894.557614028454	84	0.06994818652849741	0.6428571428571429	0.20185549620466686
YKR006C	0	0/-	-446.4210973381996	-38996.38780029118	336	0.06994818652849741	0.6428571428571429	0.20185549620466686
YDL116W	-1	-/-	-446.43895626068115	-23565.52988523245	84	0.06985769728331177	0.6428571428571429	0.20213663199325274
YNL224C	0	0/-	-446.47492015361786	-39646.16540873051	336	0.06985769728331177	0.6428571428571429	0.20213663199325274
YEL012W	-1	-/-	-446.5038023740053	-25985.68337972462	84	0.06976744186046512	0.6428571428571429	0.20241776778183862
YBR207W	1	+/-	-446.5624363422394	-23266.031664848328	83	0.07096774193548387	0.6547619047619048	0.20241776778183862
YPR108W	-1	-/-	-446.5765326023102	-24276.39307677746	84	0.07087628865979381	0.6547619047619048	0.20269890357042453
YOR156C	-1	-/-	-446.66486299037933	-23132.284751057625	84	0.07078507078507079	0.6547619047619048	0.2029800393590104
YIL138C	-1	-/-	-446.74716752767563	-23931.970102846622	84	0.07069408740359898	0.6547619047619048	0.20326117514759628
YBR276C	-1	-/-	-446.86530089378357	-22808.27329313755	84	0.07060333761232349	0.6547619047619048	0.20354231093618216
YDR211W	-1	-/-	-447.039134144783	-24291.105872035027	84	0.07051282051282051	0.6547619047619048	0.20382344672476807
YGL011C	-1	-/-	-447.04187965393066	-24704.55857717991	84	0.07042253521126761	0.6547619047619048	0.20410458251335395
YJR049C	-1	-/-	-447.1082659959793	-24855.014563679695	84	0.07033248081841433	0.6547619047619048	0.20438571830193983
YFR051C	-1	-/-	-447.1131911277771	-23980.09036588669	84	0.070242656449553	0.6547619047619048	0.20466685409052573
YPR093C	-1	-/-	-447.1884877681732	-24575.280826330185	84	0.07015306122448979	0.6547619047619048	0.20494798987911161
YMR207C	-1	-/-	-447.20142579078674	-23902.188336253166	84	0.07006369426751592	0.6547619047619048	0.2052291256676975
YPR047W	0	0/-	-447.2345479130745	-39886.54298989475	336	0.07006369426751592	0.6547619047619048	0.2052291256676975
YHR111W	-1	-/-	-447.2695655822754	-24110.697286367416	84	0.06997455470737914	0.6547619047619048	0.20551026145628337
YHR086W	-1	-/-	-447.3414583206177	-23625.827602148056	84	0.0698856416772554	0.6547619047619048	0.20579139724486928
YGR202C	-1	-/-	-447.49264574050903	-23340.64430975914	84	0.06979695431472081	0.6547619047619048	0.20607253303345516
YBR198C	-1	-/-	-447.58255410194397	-23154.41595697403	84	0.0697084917617237	0.6547619047619048	0.20635366882204104
YOR241W	-1	-/0	-447.606214761734	-24845.823070049286	84	0.06962025316455696	0.6547619047619048	0.20663480461062694
YKL002W	-1	-/-	-447.63375973701477	-24590.194888353348	84	0.0695322376738306	0.6547619047619048	0.20691594039921282
YER141W	0	0/0	-447.654775172472	-39608.55179806054	336	0.0695322376738306	0.6547619047619048	0.20691594039921282
YDR519W	0	0/-	-447.69691264629364	-39225.94163739681	336	0.0695322376738306	0.6547619047619048	0.20691594039921282
YPL206C	-1	-/-	-447.7356016635895	-24918.68694448471	84	0.06944444444444445	0.6547619047619048	0.2071970761877987
YOR007C	-1	-/-	-447.7761745452881	-24351.212872743607	84	0.06935687263556116	0.6547619047619048	0.20747821197638458
YPL262W	-1	-/-	-447.82678747177124	-23395.97777593136	84	0.06926952141057935	0.6547619047619048	0.2077593477649705
YDR174W	-1	-/-	-447.8339309692383	-23152.434321641922	84	0.06918238993710692	0.6547619047619048	0.20804048355355637
YKL170W	-1	-/-	-447.9246549606323	-24030.909683704376	84	0.06909547738693467	0.6547619047619048	0.20832161934214224
YLR423C	-1	-/-	-447.93545866012573	-24971.74346652627	84	0.06900878293601004	0.6547619047619048	0.20860275513072815
YML019W	-1	-/-	-448.02809166908264	-23919.18929183483	84	0.06892230576441102	0.6547619047619048	0.20888389091931403
YOL088C	-1	-/-	-448.0595678091049	-24486.340256929398	84	0.0688360450563204	0.6547619047619048	0.2091650267078999
YHR057C	0	0/-	-448.0711081176996	-41144.9381467998	336	0.0688360450563204	0.6547619047619048	0.2091650267078999
YJL103C	0	0/-	-448.11040952801704	-42494.88075849414	336	0.0688360450563204	0.6547619047619048	0.2091650267078999
YBL057C	-1	-/-	-448.2042486667633	-24602.61919605732	84	0.06875	0.6547619047619048	0.20944616249648582
YGR243W	0	0/-	-448.2051845639944	-42308.204776994884	336	0.06875	0.6547619047619048	0.20944616249648582
YMR140W	-1	-/-	-448.2186155319214	-24966.47453188896	84	0.0686641697877653	0.6547619047619048	0.2097272982850717
YLR088W	-1	-/-	-448.2694286108017	-23615.730610013008	84	0.0685785536159601	0.6547619047619048	0.21000843407365757
YMR304W	0	0/-	-448.30640974640846	-41285.812486730516	336	0.0685785536159601	0.6547619047619048	0.21000843407365757
YHR039C	-1	-/-	-448.33873462677	-23728.82983803749	84	0.0684931506849315	0.6547619047619048	0.21028956986224345
YOL112W	-1	-/-	-448.3998363018036	-22841.345943689346	84	0.06840796019900497	0.6547619047619048	0.21057070565082936
YDR031W	0	0/-	-448.4241701066494	-42329.49225741625	336	0.06840796019900497	0.6547619047619048	0.21057070565082936
YJR083C	-1	-/0	-448.4439115524292	-24729.72441458702	84	0.06832298136645963	0.6547619047619048	0.21085184143941524
YDR216W	-1	-/-	-448.4482311010361	-24918.265338897705	84	0.06823821339950373	0.6547619047619048	0.21113297722800112
YNL215W	0	0/-	-448.57111126184464	-43411.33887255192	336	0.06823821339950373	0.6547619047619048	0.21113297722800112
YGL049C	-1	-/-	-448.59198355674744	-22385.452670693398	84	0.06815365551425032	0.6547619047619048	0.21141411301658702
YJR131W	-1	-/-	-448.6055817604065	-21522.459531500936	84	0.06806930693069307	0.6547619047619048	0.2116952488051729
YDR350C	0	0/-	-448.671226143837	-40320.649359971285	336	0.06806930693069307	0.6547619047619048	0.2116952488051729
YML064C	-1	-/-	-448.6887125968933	-22724.853573799133	84	0.06798516687268233	0.6547619047619048	0.21197638459375878
YIL042C	-1	-/-	-448.7019842863083	-26113.135858654976	84	0.06790123456790123	0.6547619047619048	0.21225752038234466
YDR292C	-1	-/-	-448.7076518535614	-24220.79962861538	84	0.06781750924784218	0.6547619047619048	0.21253865617093057
YDR035W	0	0/0	-448.7315199971199	-40312.02346396819	336	0.06781750924784218	0.6547619047619048	0.21253865617093057
YBL051C	-1	-/-	-448.7807013988495	-23838.986762285233	84	0.06773399014778325	0.6547619047619048	0.21281979195951645
YGL166W	-1	-/-	-448.84981751441956	-24401.517600893974	84	0.06765067650676507	0.6547619047619048	0.21310092774810233
YGL215W	0	0/-	-448.8777177631855	-38826.956641541794	336	0.06765067650676507	0.6547619047619048	0.21310092774810233
YJL034W	-1	-/-	-448.97532320022583	-23748.036386847496	84	0.06756756756756757	0.6547619047619048	0.21338206353668823
YJL102W	-1	-/-	-449.0349214076996	-24688.71499300003	84	0.06748466257668712	0.6547619047619048	0.2136631993252741
YFL048C	-1	-/-	-449.15254336595535	-24710.797080159187	84	0.06740196078431372	0.6547619047619048	0.21394433511386
YJR062C	0	0/0	-449.35391598939896	-40794.63357833028	336	0.06740196078431372	0.6547619047619048	0.21394433511386
YOR374W	0	0/-	-449.37868469953537	-41595.43211098015	336	0.06740196078431372	0.6547619047619048	0.21394433511386
YKL135C	-1	-/-	-449.3911032676697	-24308.04693555832	84	0.06731946144430845	0.6547619047619048	0.21422547090244587
YGL172W	-1	-/-	-449.41019439697266	-23749.750558257103	84	0.06723716381418093	0.6547619047619048	0.21450660669103178
YPL015C	-1	-/-	-449.457181930542	-23216.270000353456	84	0.06715506715506715	0.6547619047619048	0.21478774247961765
YNL125C	0	0/-	-449.47593359835446	-41359.27638124116	336	0.06715506715506715	0.6547619047619048	0.21478774247961765
YKL110C	-1	-/-	-449.4925676584244	-24096.25112056732	84	0.06707317073170732	0.6547619047619048	0.21506887826820353
YLR204W	0	0/-	-449.4925689995289	-39564.834210693836	336	0.06707317073170732	0.6547619047619048	0.21506887826820353
YDR182W	-1	-/-	-449.51078963279724	-24069.24478340149	84	0.06699147381242387	0.6547619047619048	0.21535001405678944
YGR271W	0	0/-	-449.5846461504698	-41287.57361458242	336	0.06699147381242387	0.6547619047619048	0.21535001405678944
YOL110W	-1	-/-	-449.6185247898102	-24128.42435026169	84	0.06690997566909976	0.6547619047619048	0.21563114984537532
YKL016C	-1	-/-	-449.6329690217972	-23503.67670917511	84	0.06682867557715674	0.6547619047619048	0.2159122856339612
YKL028W	-1	-/-	-449.69277226924896	-24488.34837961197	84	0.06674757281553398	0.6547619047619048	0.21619342142254708
YGR256W	-1	-/-	-449.69954776763916	-24580.99079144001	84	0.06666666666666667	0.6547619047619048	0.21647455721113298
YMR263W	-1	-/-	-449.7257192134857	-23923.288058057427	84	0.06658595641646489	0.6547619047619048	0.21675569299971886
YGL059W	0	0/-	-449.7536082267761	-43370.084315523505	336	0.06658595641646489	0.6547619047619048	0.21675569299971886
YJL005W	-1	-/-	-449.85837066173553	-25320.259955644608	84	0.06650544135429262	0.6547619047619048	0.21703682878830474
YDR480W	-1	-/-	-449.91458010673523	-24838.462186574936	84	0.06642512077294686	0.6547619047619048	0.21731796457689065
YBR236C	-1	-/-	-449.9335722923279	-24165.554868221283	84	0.06634499396863691	0.6547619047619048	0.21759910036547653
YOR130C	-1	-/-	-449.9430365562439	-23638.014888882637	84	0.06626506024096386	0.6547619047619048	0.2178802361540624
YNL116W	-1	-/-	-449.98729276657104	-24723.649788737297	84	0.06618531889290012	0.6547619047619048	0.21816137194264829
YOR370C	0	0/-	-450.0319046974182	-39608.99493251741	336	0.06618531889290012	0.6547619047619048	0.21816137194264829
YJL044C	0	0/0	-450.1070603132248	-38380.89999718219	336	0.06618531889290012	0.6547619047619048	0.21816137194264829
YEL036C	-1	-/-	-450.11107659339905	-22944.455869317055	84	0.06610576923076923	0.6547619047619048	0.2184425077312342
YDR297W	-1	-/-	-450.2577760219574	-23374.765724241734	84	0.06602641056422569	0.6547619047619048	0.21872364351982007
YKR016W	0	0/-	-450.2884823679924	-41923.18755477667	336	0.06602641056422569	0.6547619047619048	0.21872364351982007
YNL091W	-1	-/-	-450.4931571483612	-24611.546522021294	84	0.06594724220623502	0.6547619047619048	0.21900477930840595
YCL043C	-1	-/-	-450.4971468448639	-22502.97165131569	84	0.0658682634730539	0.6547619047619048	0.21928591509699186
YGR209C	-1	-/-	-450.51759004592896	-25472.848100543022	84	0.06578947368421052	0.6547619047619048	0.21956705088557774
YBR014C	0	0/-	-450.5621044039726	-40698.001439899206	336	0.06578947368421052	0.6547619047619048	0.21956705088557774
YIL090W	0	0/-	-450.76515275239944	-38812.02546039224	336	0.06578947368421052	0.6547619047619048	0.21956705088557774
YCL010C	-1	-/-	-450.842481136322	-23806.028000473976	84	0.06571087216248507	0.6547619047619048	0.21984818667416361
YJR060W	-1	-/-	-450.8815903663635	-23437.81310939789	84	0.06563245823389022	0.6547619047619048	0.22012932246274952
YIL007C	-1	-/0	-450.90009784698486	-25337.762141108513	84	0.06555423122765197	0.6547619047619048	0.2204104582513354
YOR040W	-1	-/-	-450.9117157459259	-24378.952656269073	84	0.06547619047619048	0.6547619047619048	0.22069159403992128
YBR011C	0	0/0	-450.9380927979946	-39489.57535523176	336	0.06547619047619048	0.6547619047619048	0.22069159403992128
YPL219W	0	0/-	-450.9586302638054	-39471.45369373262	336	0.06547619047619048	0.6547619047619048	0.22069159403992128
YER031C	-1	-/-	-450.9670422077179	-24022.83316862583	84	0.06539833531510107	0.6547619047619048	0.22097272982850716
YCR052W	-1	-/-	-451.14213395118713	-22560.564227104187	84	0.06532066508313539	0.6547619047619048	0.22125386561709307
YMR004W	-1	-/-	-451.1610835790634	-24732.835487246513	84	0.06524317912218268	0.6547619047619048	0.22153500140567894
YNL306W	0	0/-	-451.22532895207405	-40267.95177042484	336	0.06524317912218268	0.6547619047619048	0.22153500140567894
YMR272C	-1	-/-	-451.25507736206055	-22641.972980082035	84	0.06516587677725119	0.6547619047619048	0.22181613719426482
YDR118W	-1	-/-	-451.2593150138855	-23659.95334637165	84	0.0650887573964497	0.6547619047619048	0.22209727298285073
YKL116C	0	0/-	-451.28574216365814	-39999.34088566899	336	0.0650887573964497	0.6547619047619048	0.22209727298285073
YPL176C	-1	-/-	-451.3042138814926	-24678.902776241302	84	0.06501182033096926	0.6547619047619048	0.2223784087714366
YDR363W-A	-1	-/-	-451.30583000183105	-23632.77198123932	84	0.06493506493506493	0.6547619047619048	0.2226595445600225
YPL040C	-1	-/-	-451.3149871826172	-22204.566393211484	84	0.06485849056603774	0.6547619047619048	0.22294068034860837
YBL006C	-1	-/-	-451.3807647228241	-22422.193180203438	84	0.06478209658421673	0.6547619047619048	0.22322181613719427
YAL043C	-1	-/-	-451.51375341415405	-22523.664751172066	84	0.06470588235294118	0.6547619047619048	0.22350295192578015
YCR003W	0	0/-	-451.55187821388245	-38922.16960093379	336	0.06470588235294118	0.6547619047619048	0.22350295192578015
YMR243C	-1	-/-	-451.63933420181274	-25207.887092471123	84	0.06462984723854288	0.6547619047619048	0.22378408771436603
YKL091C	0	0/0	-451.74132996052504	-42972.4054704234	336	0.06462984723854288	0.6547619047619048	0.22378408771436603
YDR181C	-1	-/-	-451.8038932085037	-23577.837678551674	84	0.06455399061032864	0.6547619047619048	0.22406522350295194
YJL129C	-1	-/-	-451.8877716064453	-22837.59595453739	84	0.06447831184056271	0.6547619047619048	0.22434635929153782
YEL038W	0	0/0	-451.95597264170647	-38045.2698514089	336	0.06447831184056271	0.6547619047619048	0.22434635929153782
YIL023C	-1	-/-	-451.98118782043457	-23801.76559662819	84	0.06440281030444965	0.6547619047619048	0.2246274950801237
YHR206W	-1	-/-	-451.9833662509918	-23023.327464818954	84	0.06432748538011696	0.6547619047619048	0.22490863086870957
YGL095C	-1	-/-	-452.01836109161377	-25489.01195025444	84	0.06425233644859812	0.6547619047619048	0.22518976665729548
YOR353C	-1	-/-	-452.02916502952576	-24943.75370144844	84	0.06417736289381563	0.6547619047619048	0.22547090244588136
YCR039C	-1	-/-	-452.0531919002533	-23323.94600224495	84	0.0641025641025641	0.6547619047619048	0.22575203823446724
YDR062W	-1	-/-	-452.06516218185425	-22445.799331068993	84	0.0640279394644936	0.6547619047619048	0.22603317402305315
YGR020C	-1	-/-	-452.0890872478485	-23823.20454764366	84	0.06395348837209303	0.6547619047619048	0.22631430981163903
YNL263C	-1	-/-	-452.2375648021698	-22958.440163880587	84	0.06387921022067364	0.6547619047619048	0.2265954456002249
YOL096C	0	0/0	-452.2798312306404	-40419.32422405481	336	0.06387921022067364	0.6547619047619048	0.2265954456002249
YKL195W	-1	-/-	-452.45245909690857	-25355.696388602257	84	0.06380510440835267	0.6547619047619048	0.22687658138881078
YDR458C	0	0/0	-452.5688227415085	-38717.884832918644	336	0.06380510440835267	0.6547619047619048	0.22687658138881078
YHR175W	-1	-/-	-452.61446833610535	-23546.91624569893	84	0.06373117033603708	0.6547619047619048	0.2271577171773967
YLR005W	-1	-/-	-452.7329261302948	-24956.06575882435	84	0.06365740740740741	0.6547619047619048	0.22743885296598257
YJR093C	-1	-/-	-452.73793482780457	-24059.4534842968	84	0.06358381502890173	0.6547619047619048	0.22771998875456845
YGL005C	-1	-/-	-452.7694134712219	-24437.956162691116	84	0.06351039260969978	0.6547619047619048	0.22800112454315435
YKL179C	-1	-/-	-452.8206539154053	-23090.544927835464	84	0.06343713956170703	0.6547619047619048	0.22828226033174023
YLR228C	-1	-/-	-452.8361942768097	-23669.345743775368	84	0.06336405529953917	0.6547619047619048	0.2285633961203261
YAL035W	-1	-/-	-452.8479633331299	-24797.23673647642	84	0.06329113924050633	0.6547619047619048	0.228844531908912
YNL020C	1	+/-	-452.89869236946106	-23677.938393354416	83	0.06436781609195402	0.6666666666666666	0.228844531908912
YOR240W	-1	-/-	-452.9180190563202	-20180.949167728424	84	0.0642939150401837	0.6666666666666666	0.2291256676974979
YDL103C	0	0/-	-452.99696639180183	-42219.89097580314	336	0.0642939150401837	0.6666666666666666	0.2291256676974979
YDR393W	-1	-/-	-453.0094220638275	-23010.72517967224	84	0.06422018348623854	0.6666666666666666	0.22940680348608378
YOR104W	0	0/0	-453.0258384346962	-39665.429310798645	336	0.06422018348623854	0.6666666666666666	0.22940680348608378
YER098W	0	0/-	-453.067968249321	-42046.141304939985	336	0.06422018348623854	0.6666666666666666	0.22940680348608378
YLR390W	0	0/-	-453.0840562283993	-39246.34919729829	336	0.06422018348623854	0.6666666666666666	0.22940680348608378
YKL196C	-1	-/-	-453.1055281162262	-23907.802567839622	84	0.06414662084765177	0.6666666666666666	0.22968793927466966
YOR120W	-1	-/-	-453.199414730072	-25202.707243680954	84	0.06407322654462243	0.6666666666666666	0.22996907506325556
YOL082W	-1	-/-	-453.19960057735443	-25671.530128717422	84	0.064	0.6666666666666666	0.23025021085184144
YNR055C	0	0/-	-453.28062518313527	-37297.57634345442	336	0.064	0.6666666666666666	0.23025021085184144
YDR320C-A	-1	-/-	-453.30985593795776	-21311.134370565414	84	0.0639269406392694	0.6666666666666666	0.23053134664042732
YMR313C	-1	-/-	-453.32468366622925	-23625.625021219254	84	0.06385404789053592	0.6666666666666666	0.23081248242901323
YDL174C	-1	-/-	-453.3922657966614	-23073.947343170643	84	0.06378132118451026	0.6666666666666666	0.2310936182175991
YGL139W	0	0/-	-453.4383313059807	-39127.23020649934	336	0.06378132118451026	0.6666666666666666	0.2310936182175991
YPL194W	-1	-/-	-453.55128549039364	-24418.27027271688	84	0.06370875995449374	0.6666666666666666	0.23137475400618499
YBR039W	-1	-/-	-453.645870923996	-23937.06202995777	84	0.06363636363636363	0.6666666666666666	0.23165588979477086
YDR463W	-1	-/-	-453.7418018579483	-24810.50055849552	84	0.06356413166855845	0.6666666666666666	0.23193702558335677
YDL085W	-1	-/0	-453.75041604042053	-24540.621403455734	84	0.06349206349206349	0.6666666666666666	0.23221816137194265
YFL009W	-1	-/-	-453.7660987377167	-22715.676070928574	84	0.06342015855039637	0.6666666666666666	0.23249929716052853
YDR400W	-1	-/-	-453.76615142822266	-23776.102493286133	84	0.06334841628959276	0.6666666666666666	0.23278043294911444
YGR223C	0	0/-	-453.78734427690506	-42521.05958381295	336	0.06334841628959276	0.6666666666666666	0.23278043294911444
YMR164C	-1	-/-	-453.84883666038513	-24431.286947488785	84	0.06327683615819209	0.6666666666666666	0.23306156873770031
YOL003C	-1	-/-	-454.0488123893738	-23050.909223914146	84	0.06320541760722348	0.6666666666666666	0.2333427045262862
YBL064C	-1	-/-	-454.06996488571167	-26175.96460300684	84	0.06313416009019165	0.6666666666666666	0.23362384031487207
YBR264C	0	0/0	-454.1493183374405	-40258.174850195646	336	0.06313416009019165	0.6666666666666666	0.23362384031487207
YML100W	0	0/-	-454.1739463657141	-45156.16931198165	336	0.06313416009019165	0.6666666666666666	0.23362384031487207
YER026C	-1	-/-	-454.18397641181946	-24131.921857714653	84	0.06306306306306306	0.6666666666666666	0.23390497610345798
YDR309C	-1	-/-	-454.1877017021179	-23488.326180577278	84	0.06299212598425197	0.6666666666666666	0.23418611189204386
YLR191W	-1	-/-	-454.26090455055237	-24515.59250676632	84	0.06292134831460675	0.6666666666666666	0.23446724768062974
YMR022W	-1	-/-	-454.2919659614563	-23912.272013306618	84	0.06285072951739619	0.6666666666666666	0.23474838346921564
YLR251W	0	0/0	-454.3236774876714	-43910.730708770454	336	0.06285072951739619	0.6666666666666666	0.23474838346921564
YPR155C	-1	-/-	-454.5049332976341	-25825.464183986187	84	0.06278026905829596	0.6666666666666666	0.23502951925780152
YLR289W	0	0/0	-454.50873655080795	-40012.208422616124	336	0.06278026905829596	0.6666666666666666	0.23502951925780152
YGL129C	-1	-/-	-454.6072266101837	-23226.771979808807	84	0.06270996640537514	0.6666666666666666	0.2353106550463874
YCR044C	-1	-/-	-454.67897152900696	-23631.385970056057	84	0.06263982102908278	0.6666666666666666	0.23559179083497328
YGR295C	0	0/-	-454.7664552927017	-40727.18863508105	336	0.06263982102908278	0.6666666666666666	0.23559179083497328
YDR305C	0	0/-	-454.76714766025543	-39491.08965203166	336	0.06263982102908278	0.6666666666666666	0.23559179083497328
YDL232W	-1	-/-	-454.82603883743286	-22606.292121827602	84	0.06256983240223464	0.6666666666666666	0.2358729266235592
YBR260C	-1	-/-	-454.82933282852173	-24075.05051779747	84	0.0625	0.6666666666666666	0.23615406241214507
YOL016C	-1	-/-	-454.9154621362686	-25863.77468407154	84	0.06243032329988852	0.6666666666666666	0.23643519820073094
YML120C	-1	-/-	-454.917552113533	-26476.338602364063	84	0.062360801781737196	0.6666666666666666	0.23671633398931685
YJL210W	-1	-/-	-454.9290819168091	-23317.075695753098	84	0.06229143492769744	0.6666666666666666	0.23699746977790273
YHR106W	-1	-/-	-454.95306372642517	-25909.392682909966	84	0.06222222222222222	0.6666666666666666	0.2372786055664886
YMR298W	-1	-/-	-454.9617598056793	-22323.23523890972	84	0.06215316315205328	0.6666666666666666	0.2375597413550745
YGL098W	-1	-/-	-455.02550196647644	-24074.730028390884	84	0.06208425720620843	0.6666666666666666	0.2378408771436604
YIL094C	0	0/0	-455.0482984185219	-40025.38957539201	336	0.06208425720620843	0.6666666666666666	0.2378408771436604
YOR278W	0	0/0	-455.09969598054886	-40496.189214885235	336	0.06208425720620843	0.6666666666666666	0.2378408771436604
YPR184W	0	0/0	-455.1804392822087	-44859.4614543654	336	0.06208425720620843	0.6666666666666666	0.2378408771436604
YDR322W	0	0/-	-455.3346795141697	-37893.925005465746	336	0.06208425720620843	0.6666666666666666	0.2378408771436604
YOR336W	0	0/-	-455.4529892206192	-41191.821293234825	336	0.06208425720620843	0.6666666666666666	0.2378408771436604
YNL145W	-1	-/-	-455.47724294662476	-22470.942673683167	84	0.06201550387596899	0.6666666666666666	0.23812201293224627
YDR468C	0	0/-	-455.5655333995819	-39247.184997439384	336	0.06201550387596899	0.6666666666666666	0.23812201293224627
YOR153W	-1	-/-	-455.5774595737457	-24582.71876204014	84	0.061946902654867256	0.6666666666666666	0.23840314872083215
YDL169C	0	0/0	-455.6404194906354	-46025.50037495792	336	0.061946902654867256	0.6666666666666666	0.23840314872083215
YGR019W	0	0/-	-455.7214696854353	-44334.27215242013	336	0.061946902654867256	0.6666666666666666	0.23840314872083215
YER024W	-1	-/-	-455.9732826948166	-25757.262969136238	84	0.061878453038674036	0.6666666666666666	0.23868428450941806
YER122C	-1	-/-	-456.0011990070343	-24657.281050264835	84	0.06181015452538632	0.6666666666666666	0.23896542029800394
YDL145C	-1	-/-	-456.0085359811783	-23770.18322622776	84	0.06174200661521499	0.6666666666666666	0.23924655608658982
YDR057W	-1	-/-	-456.0133445262909	-24059.133876800537	84	0.06167400881057269	0.6666666666666666	0.2395276918751757
YNL258C	-1	-/-	-456.1118140220642	-23927.44056415558	84	0.061606160616061605	0.6666666666666666	0.2398088276637616
YDL175C	-1	-/-	-456.1129341125488	-24287.590072870255	84	0.06153846153846154	0.6666666666666666	0.24008996345234748
YER019W	-1	-/-	-456.24236488342285	-22672.994981765747	84	0.06147091108671789	0.6666666666666666	0.24037109924093336
YOL111C	-1	-/-	-456.2775273323059	-23696.165988445282	84	0.06140350877192982	0.6666666666666666	0.24065223502951927
YMR238W	-1	-/-	-456.31572222709656	-24752.35249876976	84	0.06133625410733844	0.6666666666666666	0.24093337081810515
YDL165W	-1	-/-	-456.31630969047546	-23536.768041610718	84	0.061269146608315096	0.6666666666666666	0.24121450660669103
YDR371W	0	0/-	-456.338303565979	-38910.845355808735	336	0.061269146608315096	0.6666666666666666	0.24121450660669103
YPR111W	-1	-/-	-456.3420920372009	-25283.36912870407	84	0.06120218579234973	0.6666666666666666	0.2414956423952769
YBR150C	0	0/-	-456.3911729454994	-39427.36768223345	336	0.06120218579234973	0.6666666666666666	0.2414956423952769
YPL190C	-1	-/-	-456.4301941394806	-24003.995965003967	84	0.0611353711790393	0.6666666666666666	0.2417767781838628
YKR076W	-1	-/-	-456.5024708509445	-26924.261952400208	84	0.061068702290076333	0.6666666666666666	0.2420579139724487
YER139C	0	0/-	-456.5313364267349	-41807.73765018582	336	0.061068702290076333	0.6666666666666666	0.2420579139724487
YNL014W	-1	-/-	-456.56479382514954	-24674.48334622383	84	0.06100217864923747	0.6666666666666666	0.24233904976103457
YMR073C	-1	-/-	-456.5680694580078	-24477.42277097702	84	0.060935799782372145	0.6666666666666666	0.24262018554962048
YDR176W	-1	-/-	-456.5833315849304	-23327.940789580345	84	0.06086956521739131	0.6666666666666666	0.24290132133820636
YML042W	-1	-/-	-456.6390995979309	-26177.32507354021	84	0.06080347448425624	0.6666666666666666	0.24318245712679223
YJL041W	-1	-/-	-456.69850635528564	-24478.257287979126	84	0.06073752711496746	0.6666666666666666	0.24346359291537814
YFL017C	0	0/-	-456.7151135504246	-39795.685145154595	336	0.06073752711496746	0.6666666666666666	0.24346359291537814
YDR088C	-1	-/-	-456.7436034679413	-23665.67477083206	84	0.06067172264355363	0.6666666666666666	0.24374472870396402
YOL086C	-1	-/0	-456.75364899635315	-21867.604409456253	84	0.06060606060606061	0.6666666666666666	0.2440258644925499
YML034W	-1	-/-	-456.78607749938965	-24176.60976743698	84	0.06054054054054054	0.6666666666666666	0.24430700028113578
YLR353W	-1	-/-	-456.78935384750366	-21670.56104695797	84	0.06047516198704104	0.6666666666666666	0.24458813606972168
YBR140C	0	0/-	-457.0169885158539	-42025.58812992275	336	0.06047516198704104	0.6666666666666666	0.24458813606972168
YCR071C	-1	-/-	-457.036169052124	-24215.177289247513	84	0.06040992448759439	0.6666666666666666	0.24486927185830756
YNL231C	-1	-/-	-457.0438537597656	-23180.0533952713	84	0.0603448275862069	0.6666666666666666	0.24515040764689344
YLR327C	0	0/0	-457.1076165474951	-44620.5755170919	336	0.0603448275862069	0.6666666666666666	0.24515040764689344
YNL167C	-1	-/-	-457.37975120544434	-25118.793093442917	84	0.060279870828848225	0.6666666666666666	0.24543154343547935
YPR028W	0	0/-	-457.3829699456692	-38036.94104520604	336	0.060279870828848225	0.6666666666666666	0.24543154343547935
YER167W	-1	-/-	-457.40434062480927	-23887.671936631203	84	0.060215053763440864	0.6666666666666666	0.24571267922406523
YIL045W	0	0/0	-457.45866526663303	-42414.70403075218	336	0.060215053763440864	0.6666666666666666	0.24571267922406523
YGR006W	-1	-/-	-457.54000210762024	-21932.810794591904	84	0.06015037593984962	0.6666666666666666	0.2459938150126511
YDR529C	-1	-/-	-457.61639952659607	-23340.71174621582	84	0.060085836909871244	0.6666666666666666	0.24627495080123699
YOR178C	-1	-/-	-457.68500804901123	-25782.20705549419	84	0.06002143622722401	0.6666666666666666	0.2465560865898229
YPL063W	-1	-/-	-457.7752261161804	-24058.071831583977	84	0.059957173447537475	0.6666666666666666	0.24683722237840877
YMR280C	-1	-/-	-457.836980342865	-25031.90007674694	84	0.059893048128342244	0.6666666666666666	0.24711835816699465
YGL104C	-1	-/-	-457.8832849264145	-23596.424068927765	84	0.05982905982905983	0.6666666666666666	0.24739949395558056
YDL106C	-1	-/-	-457.8942017555237	-24642.37621331215	84	0.05976520811099253	0.6666666666666666	0.24768062974416644
YOL030W	0	0/-	-457.9485346674919	-40099.33010081202	336	0.05976520811099253	0.6666666666666666	0.24768062974416644
YEL037C	-1	-/-	-457.9691376686096	-23738.249038219452	84	0.05970149253731343	0.6666666666666666	0.24796176553275232
YIL048W	1	+/-	-457.9802052974701	-23514.267131209373	83	0.06070287539936102	0.6785714285714286	0.24796176553275232
YPL239W	-1	-/-	-457.9826817512512	-24828.090029001236	84	0.06063829787234042	0.6785714285714286	0.2482429013213382
YHR103W	0	0/-	-458.05302000045776	-39603.846289753914	336	0.06063829787234042	0.6785714285714286	0.2482429013213382
YOL018C	0	0/-	-458.117500603199	-41660.665174379945	336	0.06063829787234042	0.6785714285714286	0.2482429013213382
YER129W	-1	-/-	-458.1233015060425	-23843.46672832966	84	0.06057385759829968	0.6785714285714286	0.2485240371099241
YDR054C	-1	-/-	-458.19642758369446	-23757.249962449074	84	0.06050955414012739	0.6785714285714286	0.24880517289850998
YPR079W	0	0/0	-458.2241069674492	-41260.6147249341	336	0.06050955414012739	0.6785714285714286	0.24880517289850998
YML028W	-1	-/-	-458.23131036758423	-22362.415033519268	84	0.060445387062566275	0.6785714285714286	0.24908630868709586
YOL065C	-1	-/-	-458.2450544834137	-25248.838164806366	84	0.06038135593220339	0.6785714285714286	0.24936744447568177
YML016C	-1	-/-	-458.2899868488312	-24162.839520812035	84	0.06031746031746032	0.6785714285714286	0.24964858026426764
YGR101W	-1	-/-	-458.4037489891052	-24232.157300829887	84	0.06025369978858351	0.6785714285714286	0.24992971605285352
YAL026C	1	+/-	-458.45358443260193	-24105.173500537872	83	0.061246040126715945	0.6904761904761905	0.24992971605285352
YMR186W	-1	-/-	-458.4825904369354	-22668.574803352356	84	0.06118143459915612	0.6904761904761905	0.25021085184143943
YAL028W	0	0/-	-458.54925980605185	-42195.00755620189	336	0.06118143459915612	0.6904761904761905	0.25021085184143943
YJR076C	-1	-/-	-458.6261134147644	-24604.073163866997	84	0.06111696522655427	0.6904761904761905	0.2504919876300253
YDL004W	-1	-/-	-458.7083876132965	-25055.139203071594	84	0.061052631578947365	0.6904761904761905	0.2507731234186112
YDL064W	-1	-/-	-458.75309360027313	-23274.948073029518	84	0.060988433228180865	0.6904761904761905	0.2510542592071971
YLR305C	-1	-/-	-458.8385808467865	-22557.105199098587	84	0.06092436974789916	0.6904761904761905	0.25133539499578295
YPR159W	0	0/-	-458.84434431791306	-40035.53381604701	336	0.06092436974789916	0.6904761904761905	0.25133539499578295
YLR295C	-1	-/-	-458.8725402355194	-23450.600340604782	84	0.060860440713536204	0.6904761904761905	0.25161653078436885
YML078W	-1	-/-	-458.8878901004791	-23876.551748156548	84	0.06079664570230608	0.6904761904761905	0.25189766657295476
YEL044W	0	0/-	-458.8928433358669	-40423.3281801939	336	0.06079664570230608	0.6904761904761905	0.25189766657295476
YNL008C	-1	-/-	-458.9151198863983	-25600.27979207039	84	0.060732984293193716	0.6904761904761905	0.2521788023615406
YAL021C	-1	-/-	-458.9785907268524	-23736.676718235016	84	0.060669456066945605	0.6904761904761905	0.2524599381501265
YOR386W	-1	-/-	-458.98316299915314	-25807.947597503662	84	0.06060606060606061	0.6904761904761905	0.2527410739387124
YLR347C	-1	-/-	-458.9871971607208	-23729.401581406593	84	0.060542797494780795	0.6904761904761905	0.2530222097272983
YOR140W	-1	-/-	-458.9945557117462	-22134.479605197906	84	0.06047966631908238	0.6904761904761905	0.2533033455158842
YGL022W	-1	-/-	-458.9994032382965	-23685.121002972126	84	0.06041666666666667	0.6904761904761905	0.25358448130447003
YLR127C	-1	-/-	-459.08169174194336	-23955.353282928467	84	0.060353798126951096	0.6904761904761905	0.25386561709305594
YAL005C	-1	-/-	-459.0952663421631	-22770.794288754463	84	0.060291060291060294	0.6904761904761905	0.25414675288164185
YFR041C	-1	-/-	-459.13027334213257	-24704.731508135796	84	0.060228452751817235	0.6904761904761905	0.2544278886702277
YKL052C	-1	-/-	-459.28448152542114	-23212.37959176302	84	0.06016597510373444	0.6904761904761905	0.2547090244588136
YMR205C	0	0/-	-459.28611448407173	-38255.68066462129	336	0.06016597510373444	0.6904761904761905	0.2547090244588136
YDR190C	-1	-/-	-459.3292667865753	-25431.695318460464	84	0.06010362694300518	0.6904761904761905	0.2549901602473995
YBR211C	-1	-/-	-459.3368093967438	-23138.008654356003	84	0.060041407867494824	0.6904761904761905	0.25527129603598536
YDL040C	-1	-/-	-459.41418957710266	-23847.333272099495	84	0.05997931747673216	0.6904761904761905	0.25555243182457127
YNR031C	-1	-/-	-459.4431209564209	-23681.751657009125	84	0.05991735537190083	0.6904761904761905	0.2558335676131572
YDL225W	-1	-/-	-459.4878423213959	-24276.39250278473	84	0.05985552115583075	0.6904761904761905	0.256114703401743
YGL032C	-1	-/-	-459.5226333141327	-23287.4841350317	84	0.05979381443298969	0.6904761904761905	0.25639583919032893
YFR007W	0	0/0	-459.5556283891201	-40049.13333615661	336	0.05979381443298969	0.6904761904761905	0.25639583919032893
YJR058C	0	0/-	-459.55812895298004	-41104.333718299866	336	0.05979381443298969	0.6904761904761905	0.25639583919032893
YLR447C	-1	-/-	-459.58747577667236	-23827.350345134735	84	0.05973223480947477	0.6904761904761905	0.25667697497891484
YER177W	-1	-/-	-459.64499711990356	-22216.780138254166	84	0.059670781893004114	0.6904761904761905	0.2569581107675007
YER047C	0	0/0	-459.87979596853256	-41268.12048238516	336	0.059670781893004114	0.6904761904761905	0.2569581107675007
YMR162C	-1	-/-	-460.00596141815186	-25449.035278201103	84	0.05960945529290853	0.6904761904761905	0.2572392465560866
YDL160C	-1	-/-	-460.082396030426	-23467.643760681152	84	0.059548254620123205	0.6904761904761905	0.25752038234467245
YOR194C	-1	-/-	-460.10924315452576	-24316.137896299362	84	0.059487179487179485	0.6904761904761905	0.25780151813325836
YLR256W	-1	-/-	-460.136825799942	-24597.842727065086	84	0.05942622950819672	0.6904761904761905	0.25808265392184426
YPR176C	-1	-/-	-460.1639053821564	-22302.031142234802	84	0.0593654042988741	0.6904761904761905	0.2583637897104301
YMR012W	-1	-/-	-460.16435146331787	-25256.683366656303	84	0.05930470347648262	0.6904761904761905	0.258644925499016
YFR050C	-1	-/-	-460.17753398418427	-24832.160959482193	84	0.059244126659857	0.6904761904761905	0.2589260612876019
YAR014C	-1	-/-	-460.2551302909851	-23769.597200393677	84	0.05918367346938776	0.6904761904761905	0.2592071970761878
YPL101W	-1	-/-	-460.3543606996536	-24304.11783206463	84	0.059123343527013254	0.6904761904761905	0.2594883328647737
YBR283C	-1	-/-	-460.37481784820557	-23553.345509409904	84	0.059063136456211814	0.6904761904761905	0.2597694686533596
YPL007C	-1	-/-	-460.3890120983124	-24993.636947393417	84	0.059003051881993895	0.6904761904761905	0.26005060444194544
YHR042W	-1	-/-	-460.41034984588623	-22737.58499777317	84	0.05894308943089431	0.6904761904761905	0.26033174023053135
YLR284C	-1	-/-	-460.46042239665985	-24100.516361951828	84	0.05888324873096447	0.6904761904761905	0.26061287601911726
YFR005C	-1	-/-	-460.5122365951538	-23093.25612425804	84	0.058823529411764705	0.6904761904761905	0.2608940118077031
YNL081C	0	0/-	-460.6441814303398	-39554.481458589435	336	0.058823529411764705	0.6904761904761905	0.2608940118077031
YDL022W	-1	-/-	-460.6445224285126	-25860.00849044323	84	0.05876393110435663	0.6904761904761905	0.261175147596289
YNL168C	0	0/0	-460.69592756032944	-41210.54544213414	336	0.05876393110435663	0.6904761904761905	0.261175147596289
YHR204W	-1	-/-	-460.7646231651306	-23433.581453323364	84	0.058704453441295545	0.6904761904761905	0.2614562833848749
YKL073W	-1	-/-	-460.84272968769073	-24372.935574293137	84	0.05864509605662285	0.6904761904761905	0.2617374191734608
YML058W	-1	-/-	-460.9052062034607	-22844.967378258705	84	0.05858585858585859	0.6904761904761905	0.2620185549620467
YOR188W	-1	-/0	-460.94372963905334	-22815.02407872677	84	0.05852674066599395	0.6904761904761905	0.26229969075063253
YHR002W	0	0/-	-460.9487215578556	-40546.5272424072	336	0.05852674066599395	0.6904761904761905	0.26229969075063253
YGR121C	-1	-/-	-460.96553111076355	-23498.85320663452	84	0.05846774193548387	0.6904761904761905	0.26258082653921844
YNL238W	0	0/-	-461.04838743805885	-40126.809646457434	336	0.05846774193548387	0.6904761904761905	0.26258082653921844
YMR208W	-1	-/-	-461.05903911590576	-23196.486357688904	84	0.05840886203423968	0.6904761904761905	0.26286196232780434
YLL021W	-1	-/-	-461.06470680236816	-25266.17967069149	84	0.05835010060362173	0.6904761904761905	0.2631430981163902
YDL053C	0	0/0	-461.1167639493942	-39447.63037851453	336	0.05835010060362173	0.6904761904761905	0.2631430981163902
YLR079W	-1	-/-	-461.1312255859375	-24592.84259748459	84	0.05829145728643216	0.6904761904761905	0.2634242339049761
YOR027W	-1	-/-	-461.20371174812317	-23510.411620020866	84	0.05823293172690763	0.6904761904761905	0.263705369693562
YDR005C	-1	-/-	-461.2233716249466	-25147.980246901512	84	0.058174523570712136	0.6904761904761905	0.26398650548214786
YLR268W	-1	-/-	-461.23244869709015	-23875.838596343994	84	0.05811623246492986	0.6904761904761905	0.26426764127073377
YPL060W	-1	-/-	-461.250613451004	-24930.470791220665	84	0.05805805805805806	0.6904761904761905	0.2645487770593197
YMR169C	0	0/-	-461.26017221808434	-45082.288730748	336	0.05805805805805806	0.6904761904761905	0.2645487770593197
YBR097W	-1	-/-	-461.31323623657227	-22824.864881157875	84	0.058	0.6904761904761905	0.2648299128479055
YDR276C	-1	-/-	-461.3190493583679	-24110.789550185204	84	0.057942057942057944	0.6904761904761905	0.26511104863649143
YBL055C	-1	-/-	-461.34996795654297	-24199.8186160326	84	0.05788423153692615	0.6904761904761905	0.26539218442507734
YOR189W	0	0/-	-461.4815938472748	-39375.62214100361	336	0.05788423153692615	0.6904761904761905	0.26539218442507734
YLR114C	-1	-/-	-461.52270698547363	-24559.626014590263	84	0.05782652043868395	0.6904761904761905	0.2656733202136632
YPL098C	-1	-/-	-461.59754383563995	-24367.389961838722	84	0.05776892430278884	0.6904761904761905	0.2659544560022491
YJL180C	0	0/-	-461.6595860719681	-40030.26507344842	336	0.05776892430278884	0.6904761904761905	0.2659544560022491
YOR377W	-1	-/0	-461.67174077033997	-22929.15337085724	84	0.05771144278606965	0.6904761904761905	0.26623559179083495
YGL253W	-1	-/-	-461.6881904602051	-24657.191237449646	84	0.05765407554671968	0.6904761904761905	0.26651672757942085
YGL026C	0	0/0	-461.7050560414791	-40553.06577934325	336	0.05765407554671968	0.6904761904761905	0.26651672757942085
YFL016C	-1	-/-	-461.71100401878357	-24789.81709575653	84	0.05759682224428997	0.6904761904761905	0.26679786336800676
YKL192C	-1	-/-	-461.79708564281464	-23877.8052059412	84	0.057539682539682536	0.6904761904761905	0.2670789991565926
YOR239W	-1	-/-	-461.810227394104	-24271.4626134634	84	0.057482656095143705	0.6904761904761905	0.2673601349451785
YLR067C	-1	-/-	-461.8122124671936	-23507.16717481613	84	0.05742574257425743	0.6904761904761905	0.2676412707337644
YGR248W	-1	-/0	-461.9019478559494	-27111.08953976631	84	0.057368941641938676	0.6904761904761905	0.2679224065223503
YJL205C	0	0/0	-461.91570565104485	-39381.02352054417	336	0.057368941641938676	0.6904761904761905	0.2679224065223503
YMR190C	-1	-/-	-461.95144033432007	-23764.93210566044	84	0.05731225296442688	0.6904761904761905	0.2682035423109362
YGL245W	-1	-/-	-461.9595000743866	-24483.49793255329	84	0.05725567620927937	0.6904761904761905	0.2684846780995221
YMR067C	-1	-/-	-462.0214524269104	-24451.102472305298	84	0.05719921104536489	0.6904761904761905	0.26876581388810794
YMR173W	-1	-/-	-462.0384695529938	-26817.94374768436	84	0.05714285714285714	0.6904761904761905	0.26904694967669385
YLR100W	-1	-/-	-462.08009147644043	-24014.071081399918	84	0.05708661417322835	0.6904761904761905	0.26932808546527975
YKL046C	-1	-/-	-462.18688797950745	-22861.67253947258	84	0.05703048180924287	0.6904761904761905	0.2696092212538656
YNL003C	-1	-/-	-462.2178349494934	-23286.037455797195	84	0.05697445972495088	0.6904761904761905	0.2698903570424515
YDL140C	-1	-/-	-462.2835717201233	-23374.6107275486	84	0.05691854759568204	0.6904761904761905	0.2701714928310374
YBL067C	0	0/-	-462.30386915802956	-41133.527477785945	336	0.05691854759568204	0.6904761904761905	0.2701714928310374
YIL153W	-1	-/-	-462.3106667995453	-24915.575665473938	84	0.056862745098039215	0.6904761904761905	0.27045262861962327
YBR205W	-1	-/-	-462.32010984420776	-23481.233562231064	84	0.05680705190989226	0.6904761904761905	0.2707337644082092
YPL127C	-1	-/-	-462.3380206823349	-23090.32051128149	84	0.05675146771037182	0.6904761904761905	0.271014900196795
YDR247W	-1	-/-	-462.4126263856888	-24804.675855398178	84	0.056695992179863146	0.6904761904761905	0.27129603598538093
YFL028C	0	0/-	-462.50534999370575	-40712.71298067272	336	0.056695992179863146	0.6904761904761905	0.27129603598538093
YLR440C	0	0/-	-462.6131875514984	-39991.66138128564	336	0.056695992179863146	0.6904761904761905	0.27129603598538093
YDR223W	0	0/-	-462.7725661098957	-42108.98950976133	336	0.056695992179863146	0.6904761904761905	0.27129603598538093
YMR275C	-1	-/-	-462.7854607105255	-25093.95879125595	84	0.056640625	0.6904761904761905	0.27157717177396684
YDR128W	0	0/-	-462.87925228476524	-41325.42956380546	336	0.056640625	0.6904761904761905	0.27157717177396684
YLR113W	-1	-/-	-462.9775803089142	-23685.001801729202	84	0.05658536585365854	0.6904761904761905	0.2718583075625527
YDR513W	-1	-/-	-463.0225256085396	-25572.173800766468	84	0.056530214424951264	0.6904761904761905	0.2721394433511386
YDR326C	0	0/-	-463.02533292770386	-39372.019559174776	336	0.056530214424951264	0.6904761904761905	0.2721394433511386
YOR261C	-1	-/-	-463.05436635017395	-25873.06214439869	84	0.05647517039922103	0.6904761904761905	0.2724205791397245
YMR139W	-1	-/-	-463.1591943502426	-27932.196364045143	84	0.05642023346303502	0.6904761904761905	0.27270171492831036
YJR050W	-1	-/-	-463.24560832977295	-24293.189370274544	84	0.056365403304178816	0.6904761904761905	0.27298285071689626
YOL089C	-1	-/-	-463.2581205368042	-24741.569044589996	84	0.05631067961165048	0.6904761904761905	0.27326398650548217
YER090W	0	0/0	-463.2707731127739	-39437.308361142874	336	0.05631067961165048	0.6904761904761905	0.27326398650548217
YML085C	-1	-/-	-463.31430768966675	-23920.890991449356	84	0.05625606207565471	0.6904761904761905	0.273545122294068
YPR173C	-1	-/-	-463.3372142314911	-23661.305701971054	84	0.0562015503875969	0.6904761904761905	0.27382625808265393
YOR150W	-1	-/-	-463.4922864437103	-23630.022748470306	84	0.05614714424007745	0.6904761904761905	0.27410739387123984
YMR318C	0	0/0	-463.66072446107864	-40591.49429538846	336	0.05614714424007745	0.6904761904761905	0.27410739387123984
YFL046W	0	0/-	-463.6854091286659	-39824.08056539297	336	0.05614714424007745	0.6904761904761905	0.27410739387123984
YGL248W	0	0/-	-463.6879387497902	-43895.813264638186	336	0.05614714424007745	0.6904761904761905	0.27410739387123984
YKL200C	-1	-/-	-463.72549200057983	-21518.563484087586	84	0.05609284332688588	0.6904761904761905	0.2743885296598257
YNL130C	-1	-/-	-463.8138997554779	-24846.833348989487	84	0.05603864734299517	0.6904761904761905	0.2746696654484116
YKL062W	-1	-/-	-463.82333517074585	-25003.475966215134	84	0.055984555984555984	0.6904761904761905	0.27495080123699744
YOL009C	-1	-/-	-463.87614393234253	-25427.616366147995	84	0.055930568948891035	0.6904761904761905	0.27523193702558335
YAL010C	-1	-/-	-463.9137341976166	-24669.259508371353	84	0.055876685934489405	0.6904761904761905	0.27551307281416926
YKR042W	-1	-/-	-463.91585421562195	-23296.71840620041	84	0.05582290664100096	0.6904761904761905	0.2757942086027551
YDR261C	0	0/-	-463.92297434806824	-39732.2501321435	336	0.05582290664100096	0.6904761904761905	0.2757942086027551
YBR041W	-1	-/-	-463.93099665641785	-23901.858785152435	84	0.05576923076923077	0.6904761904761905	0.276075344391341
YFR019W	-1	-/-	-463.9459218978882	-24527.29058241844	84	0.05571565802113353	0.6904761904761905	0.2763564801799269
YER051W	-1	-/-	-463.95562624931335	-23555.08696293831	84	0.05566218809980806	0.6904761904761905	0.2766376159685128
YIL157C	0	0/-	-464.00157207250595	-41009.970196425915	336	0.05566218809980806	0.6904761904761905	0.2766376159685128
YNL016W	-1	-/-	-464.0112671852112	-23654.804450273514	84	0.05560882070949185	0.6904761904761905	0.2769187517570987
YDR313C	0	0/-	-464.01472675800323	-41823.87615019083	336	0.05560882070949185	0.6904761904761905	0.2769187517570987
YNL291C	-1	-/-	-464.02527022361755	-22753.064695715904	84	0.05555555555555555	0.6904761904761905	0.2771998875456846
YGL200C	-1	-/-	-464.0377924442291	-23875.272164046764	84	0.05550239234449761	0.6904761904761905	0.27748102333427044
YNR030W	-1	-/-	-464.0656085014343	-23608.22737646103	84	0.055449330783938815	0.6904761904761905	0.27776215912285634
YHL023C	0	0/-	-464.06879967451096	-41944.62347584963	336	0.055449330783938815	0.6904761904761905	0.27776215912285634
YEL047C	0	0/-	-464.1140078306198	-40737.258643865585	336	0.055449330783938815	0.6904761904761905	0.27776215912285634
YKL040C	-1	-/-	-464.2758991718292	-24838.001761078835	84	0.055396370582617004	0.6904761904761905	0.27804329491144225
YDL238C	0	0/-	-464.2907193088904	-44174.685230487026	336	0.055396370582617004	0.6904761904761905	0.27804329491144225
YER176W	0	0/-	-464.29204139113426	-39231.150356441736	336	0.055396370582617004	0.6904761904761905	0.27804329491144225
YOR211C	-1	-/-	-464.32754135131836	-25664.559780478477	84	0.05534351145038168	0.6904761904761905	0.2783244307000281
YHR024C	-1	-/-	-464.38782119750977	-23612.675001621246	84	0.055290753098188754	0.6904761904761905	0.278605566488614
YMR264W	-1	-/-	-464.4139144420624	-24758.96768605709	84	0.05523809523809524	0.6904761904761905	0.27888670227719986
YBR215W	-1	-/-	-464.61627316474915	-25149.06639432907	84	0.05518553758325404	0.6904761904761905	0.27916783806578577
YJL143W	-1	-/-	-464.6791822910309	-22885.84245634079	84	0.055133079847908745	0.6904761904761905	0.2794489738543717
YOR196C	0	0/-	-464.69016695022583	-38560.88803564012	336	0.055133079847908745	0.6904761904761905	0.2794489738543717
YPR189W	-1	-/-	-464.77274656295776	-24541.50352883339	84	0.055080721747388414	0.6904761904761905	0.2797301096429575
YDR135C	-1	-/-	-464.8011474609375	-24476.565474033356	84	0.05502846299810247	0.6904761904761905	0.28001124543154343
YBR112C	-1	-/-	-464.81106662750244	-24136.665171146393	84	0.054976303317535544	0.6904761904761905	0.28029238122012934
YGL106W	-1	-/-	-464.83130288124084	-23498.674515366554	84	0.054924242424242424	0.6904761904761905	0.2805735170087152
YLL029W	0	0/-	-464.84528709575534	-43290.85711243376	336	0.054924242424242424	0.6904761904761905	0.2805735170087152
YIL122W	-1	-/-	-465.0603229999542	-25713.35644173622	84	0.05487228003784295	0.6904761904761905	0.2808546527973011
YBR125C	0	0/-	-465.08741879463196	-42529.272862389684	336	0.05487228003784295	0.6904761904761905	0.2808546527973011
YOR267C	-1	-/-	-465.1565487384796	-23422.63907766342	84	0.054820415879017016	0.6904761904761905	0.281135788585887
YLR342W	1	+/-	-465.2121512889862	-23139.66030919552	83	0.05571293673276676	0.7023809523809523	0.281135788585887
YGR023W	0	0/-	-465.27577817440033	-42094.026706624776	336	0.05571293673276676	0.7023809523809523	0.281135788585887
YGL097W	-1	-/-	-465.2923800945282	-24614.779381871223	84	0.05566037735849057	0.7023809523809523	0.28141692437447285
YMR062C	0	0/0	-465.40508502721786	-40032.31128665805	336	0.05566037735849057	0.7023809523809523	0.28141692437447285
YER123W	-1	-/-	-465.4113817214966	-23627.529589176178	84	0.05560791705937795	0.7023809523809523	0.28169806016305876
YIL014W	-1	-/-	-465.51276183128357	-22789.087881445885	84	0.05555555555555555	0.7023809523809523	0.28197919595164467
YDR175C	-1	-/-	-465.5728027820587	-24186.7998149395	84	0.055503292568203196	0.7023809523809523	0.2822603317402305
YGL046W	-1	-/-	-465.59211802482605	-21843.3730301857	84	0.05545112781954887	0.7023809523809523	0.2825414675288164
YAL048C	0	0/-	-465.6002653837204	-40413.16346691549	336	0.05545112781954887	0.7023809523809523	0.2825414675288164
YGL047W	-1	-/-	-465.6227866411209	-24850.72793996334	84	0.05539906103286385	0.7023809523809523	0.28282260331740233
YNL026W	-1	-/-	-465.65325021743774	-25532.65954887867	84	0.055347091932457786	0.7023809523809523	0.2831037391059882
YBR169C	-1	-/-	-465.744616150856	-28136.784648537636	84	0.05529522024367385	0.7023809523809523	0.2833848748945741
YLR354C	-1	-/0	-465.7481760978699	-24252.379192352295	84	0.0552434456928839	0.7023809523809523	0.28366601068315994
YLR163C	-1	-/-	-465.7606337070465	-24786.238214731216	84	0.05519176800748363	0.7023809523809523	0.28394714647174585
YBR196C	-1	-/-	-465.78621792793274	-22603.72165775299	84	0.05514018691588785	0.7023809523809523	0.28422828226033175
YER154W	-1	-/-	-465.8214008808136	-22242.533084869385	84	0.055088702147525676	0.7023809523809523	0.2845094180489176
YGL019W	-1	-/-	-465.89072942733765	-22655.193335533142	84	0.05503731343283582	0.7023809523809523	0.2847905538375035
YOR380W	-1	-/-	-465.8978456258774	-23920.29221177101	84	0.05498602050326188	0.7023809523809523	0.2850716896260894
YOR185C	-1	-/-	-465.9545247554779	-23292.290066242218	84	0.05493482309124767	0.7023809523809523	0.28535282541467527
YFL013C	-1	-/-	-465.961594581604	-24956.05412220955	84	0.05488372093023256	0.7023809523809523	0.2856339612032612
YOR286W	0	0/0	-466.2357369624078	-40217.44896566495	336	0.05488372093023256	0.7023809523809523	0.2856339612032612
YPL234C	-1	-/-	-466.23945331573486	-23594.26194214821	84	0.05483271375464684	0.7023809523809523	0.2859150969918471
YHR171W	-1	-/-	-466.2414345741272	-27132.920626223087	84	0.05478180129990715	0.7023809523809523	0.28619623278043294
YML091C	-1	-/-	-466.2697470188141	-25989.459670722485	84	0.05473098330241188	0.7023809523809523	0.28647736856901884
YOR230W	-1	-/-	-466.3026659488678	-24497.905492782593	84	0.05468025949953661	0.7023809523809523	0.28675850435760475
YOR162C	-1	-/-	-466.30301678180695	-26374.039276003838	84	0.05462962962962963	0.7023809523809523	0.2870396401461906
YDL018C	0	0/-	-466.3088658154011	-41373.05688227713	336	0.05462962962962963	0.7023809523809523	0.2870396401461906
YKR062W	-1	-/-	-466.3461215496063	-24254.96361374855	84	0.0545790934320074	0.7023809523809523	0.2873207759347765
YGL058W	-1	-/-	-466.39267086982727	-24194.28291360289	84	0.054528650646950096	0.7023809523809523	0.28760191172336236
YGR099W	-1	-/-	-466.435266494751	-24540.82441163063	84	0.05447830101569714	0.7023809523809523	0.28788304751194826
YER159C	-1	-/-	-466.54430103302	-24455.040597200394	84	0.0544280442804428	0.7023809523809523	0.28816418330053417
YHR034C	-1	-/-	-466.5600655078888	-24790.47585207224	84	0.054377880184331796	0.7023809523809523	0.28844531908912
YPL215W	0	0/-	-466.5902632176876	-40492.40877690911	336	0.054377880184331796	0.7023809523809523	0.28844531908912
YJR148W	0	0/0	-466.65234895050526	-41182.67810714245	336	0.054377880184331796	0.7023809523809523	0.28844531908912
YDR151C	-1	-/-	-466.6640405654907	-23363.434614539146	84	0.05432780847145488	0.7023809523809523	0.28872645487770593
YML071C	-1	-/-	-466.7243835926056	-23357.749068379402	84	0.05427782888684453	0.7023809523809523	0.28900759066629184
YGL222C	-1	-/-	-466.74663853645325	-23175.80500268936	84	0.05422794117647059	0.7023809523809523	0.2892887264548777
YDR227W	-1	-/-	-466.78726637363434	-22967.397466659546	84	0.05417814508723599	0.7023809523809523	0.2895698622434636
YDL146W	0	0/-	-466.79067972302437	-39895.78963147849	336	0.05417814508723599	0.7023809523809523	0.2895698622434636
YDR098C	-1	-/-	-466.86249470710754	-23922.729709386826	84	0.05412844036697248	0.7023809523809523	0.2898509980320495
YKL184W	0	0/-	-466.9089320898056	-39712.68125252426	336	0.05412844036697248	0.7023809523809523	0.2898509980320495
YAL061W	0	0/0	-466.9626149535179	-44697.85107472539	336	0.05412844036697248	0.7023809523809523	0.2898509980320495
YGL065C	-1	-/-	-466.979216337204	-24638.925725102425	84	0.054078826764436295	0.7023809523809523	0.29013213382063535
YCR024C-A	-1	-/0	-467.0441212654114	-23713.523013710976	84	0.05402930402930403	0.7023809523809523	0.29041326960922126
YDR072C	-1	-/-	-467.08317136764526	-22867.311076760292	84	0.053979871912168347	0.7023809523809523	0.29069440539780717
YOR323C	0	0/0	-467.1435943841934	-40004.507983893156	336	0.053979871912168347	0.7023809523809523	0.29069440539780717
YOR108W	0	0/0	-467.1754485964775	-42202.865347504616	336	0.053979871912168347	0.7023809523809523	0.29069440539780717
YBR288C	-1	-/-	-467.22380232810974	-23692.740178346634	84	0.05393053016453382	0.7023809523809523	0.290975541186393
YOR355W	-1	-/-	-467.225359916687	-23388.517885923386	84	0.053881278538812784	0.7023809523809523	0.2912566769749789
YNL237W	0	0/0	-467.41489920020103	-41908.14365530014	336	0.053881278538812784	0.7023809523809523	0.2912566769749789
YHR091C	-1	-/-	-467.44205832481384	-23804.694536566734	84	0.053832116788321165	0.7023809523809523	0.2915378127635648
YPL094C	-1	-/-	-467.60413646698	-25056.20639169216	84	0.053783044667274384	0.7023809523809523	0.2918189485521507
YPL075W	-1	-/-	-467.69164657592773	-24634.878334641457	84	0.05373406193078324	0.7023809523809523	0.2921000843407366
YOR324C	0	0/-	-467.75100956857204	-39880.61845047772	336	0.05373406193078324	0.7023809523809523	0.2921000843407366
YDL054C	0	0/-	-467.79004299640656	-41218.45191447437	336	0.05373406193078324	0.7023809523809523	0.2921000843407366
YNL262W	-1	-/-	-467.8425040245056	-23684.09004855156	84	0.05368516833484986	0.7023809523809523	0.29238122012932244
YOL026C	-1	-/-	-467.9300436973572	-24117.30956184864	84	0.053636363636363635	0.7023809523809523	0.29266235591790835
YGR061C	0	0/-	-467.942309319973	-40294.99862459302	336	0.053636363636363635	0.7023809523809523	0.29266235591790835
YER108C	-1	-/-	-468.1901545524597	-21192.72426176071	84	0.053587647593097185	0.7023809523809523	0.29294349170649425
YOL063C	-1	-/-	-468.3312680721283	-25479.15434706211	84	0.05353901996370236	0.7023809523809523	0.2932246274950801
YMR286W	0	0/-	-468.3431348800659	-39939.79912176728	336	0.05353901996370236	0.7023809523809523	0.2932246274950801
YJR016C	0	0/0	-468.4134670495987	-41443.217984016985	336	0.05353901996370236	0.7023809523809523	0.2932246274950801
YOL043C	-1	-/-	-468.43974328041077	-25302.15370953083	84	0.05349048050770626	0.7023809523809523	0.293505763283666
YGL226W	0	0/-	-468.4720731973648	-42229.09950211644	336	0.05349048050770626	0.7023809523809523	0.293505763283666
YER099C	0	0/-	-468.53327786922455	-40091.31133726239	336	0.05349048050770626	0.7023809523809523	0.293505763283666
YPL230W	0	0/-	-468.5581106245518	-44323.682946026325	336	0.05349048050770626	0.7023809523809523	0.293505763283666
YHR116W	-1	-/-	-468.63123774528503	-23592.471160650253	84	0.05344202898550725	0.7023809523809523	0.2937868990722519
YGR098C	-1	-/-	-468.7016496658325	-24641.80137205124	84	0.05339366515837104	0.7023809523809523	0.29406803486083777
YKL141W	-1	-/-	-468.7153136730194	-25106.36806690693	84	0.05334538878842676	0.7023809523809523	0.2943491706494237
YFL020C	0	0/-	-468.7444688677788	-41702.513883039355	336	0.05334538878842676	0.7023809523809523	0.2943491706494237
YGL213C	-1	-/-	-468.7768063545227	-24525.10726261139	84	0.053297199638663056	0.7023809523809523	0.2946303064380096
YAL013W	-1	-/-	-468.7895073890686	-25205.274193286896	84	0.05324909747292419	0.7023809523809523	0.29491144222659543
YNL099C	-1	-/-	-468.80306363105774	-24443.751888394356	84	0.05320108205590622	0.7023809523809523	0.29519257801518134
YLR220W	-1	-/-	-468.8400716781616	-24286.567460417747	84	0.05315315315315315	0.7023809523809523	0.29547371380376725
YER165W	-1	-/-	-468.89203226566315	-25022.87130534649	84	0.05310531053105311	0.7023809523809523	0.2957548495923531
YDR236C	-1	-/-	-468.92101216316223	-23844.807983636856	84	0.053057553956834536	0.7023809523809523	0.296035985380939
YHR084W	-1	-/-	-468.92366647720337	-24341.140320420265	84	0.053009883198562445	0.7023809523809523	0.29631712116952486
YCR067C	-1	-/-	-469.0102815628052	-24393.877574920654	84	0.05296229802513465	0.7023809523809523	0.29659825695811076
YJR051W	0	0/-	-469.02343079447746	-39587.26544292271	336	0.05296229802513465	0.7023809523809523	0.29659825695811076
YGL003C	-1	-/-	-469.041024684906	-23848.015538573265	84	0.05291479820627803	0.7023809523809523	0.29687939274669667
YIL027C	0	0/-	-469.04577189683914	-39978.06698086858	336	0.05291479820627803	0.7023809523809523	0.29687939274669667
YJL039C	-1	-/-	-469.08554577827454	-24620.09800004959	84	0.0528673835125448	0.7023809523809523	0.2971605285352825
YIL071C	0	0/-	-469.1130270063877	-41644.83115839958	336	0.0528673835125448	0.7023809523809523	0.2971605285352825
YEL049W	0	0/-	-469.23986488580704	-41826.03170388937	336	0.0528673835125448	0.7023809523809523	0.2971605285352825
YNR033W	-1	-/-	-469.2581708431244	-24879.12227320671	84	0.052820053715308866	0.7023809523809523	0.2974416643238684
YBR230C	0	0/-	-469.28087371587753	-44360.878349393606	336	0.052820053715308866	0.7023809523809523	0.2974416643238684
YIL155C	-1	-/0	-469.295122385025	-26147.888586759567	84	0.052772808586762074	0.7023809523809523	0.29772280011245433
YGL196W	0	0/0	-469.30797082185745	-42959.71571469307	336	0.052772808586762074	0.7023809523809523	0.29772280011245433
YHR025W	0	0/0	-469.3279375433922	-40273.10678873956	336	0.052772808586762074	0.7023809523809523	0.29772280011245433
YDL185W	-1	-/-	-469.33448219299316	-23710.545989513397	84	0.05272564789991063	0.7023809523809523	0.2980039359010402
YBR106W	-1	-/-	-469.3856462240219	-24101.24633061886	84	0.05267857142857143	0.7023809523809523	0.2982850716896261
YBR287W	0	0/0	-469.4906000494957	-42566.27052680636	336	0.05267857142857143	0.7023809523809523	0.2982850716896261
YJL012C	-1	-/-	-469.514710187912	-24555.497733592987	84	0.05263157894736842	0.7023809523809523	0.298566207478212
YGL122C	-1	-/-	-469.5672585964203	-25506.013603806496	84	0.05258467023172905	0.7023809523809523	0.29884734326679785
YLR398C	-1	-/-	-469.61002922058105	-25010.108913898468	84	0.05253784505788068	0.7023809523809523	0.29912847905538376
YHL028W	-1	-/-	-469.63270902633667	-22492.853754639626	84	0.05249110320284697	0.7023809523809523	0.29940961484396966
YDR084C	0	0/0	-469.7429259121418	-41013.69831085205	336	0.05249110320284697	0.7023809523809523	0.29940961484396966
YPR037C	-1	-/-	-469.76248502731323	-24520.600657463074	84	0.052444444444444446	0.7023809523809523	0.2996907506325555
YNR001C	-1	-/-	-469.77280163764954	-24748.25693976879	84	0.052397868561278864	0.7023809523809523	0.2999718864211414
YDR303C	-1	-/-	-469.83184933662415	-24275.43388736248	84	0.05235137533274179	0.7023809523809523	0.30025302220972727
YMR070W	-1	-/-	-469.9566276073456	-24078.669532179832	84	0.05230496453900709	0.7023809523809523	0.3005341579983132
YKR055W	-1	-/-	-470.03612327575684	-25584.81812644005	84	0.05225863596102746	0.7023809523809523	0.3008152937868991
YFL010C	0	0/0	-470.0519557595253	-39369.07478967309	336	0.05225863596102746	0.7023809523809523	0.3008152937868991
YER001W	-1	-/-	-470.1382315158844	-23977.657295942307	84	0.05221238938053097	0.7023809523809523	0.30109642957548494
YKL189W	-1	-/-	-470.16227197647095	-24900.097348690033	84	0.052166224580017684	0.7023809523809523	0.30137756536407084
YGR192C	-1	-/-	-470.1988046169281	-23878.576586723328	84	0.052120141342756186	0.7023809523809523	0.30165870115265675
YBR227C	0	0/-	-470.266321092844	-40080.49210143089	336	0.052120141342756186	0.7023809523809523	0.30165870115265675
YCR094W	1	+/-	-470.34209537506104	-24990.318945407867	83	0.0529567519858782	0.7142857142857143	0.30165870115265675
YPR128C	-1	-/-	-470.4078073501587	-22786.24170398712	84	0.05291005291005291	0.7142857142857143	0.3019398369412426
YCR083W	-1	-/-	-470.4434119462967	-26037.555948734283	84	0.05286343612334802	0.7142857142857143	0.3022209727298285
YOR322C	-1	-/-	-470.5086410045624	-23422.399718761444	84	0.0528169014084507	0.7142857142857143	0.3025021085184144
YOR160W	-1	-/-	-470.51171946525574	-22944.286127448082	84	0.052770448548812667	0.7142857142857143	0.30278324430700027
YDR254W	-1	-/-	-470.5255858898163	-24989.96225273609	84	0.05272407732864675	0.7142857142857143	0.30306438009558617
YMR170C	0	0/-	-470.57358580827713	-45419.80652824044	336	0.05272407732864675	0.7142857142857143	0.30306438009558617
YDL182W	0	0/-	-470.59639370441437	-39075.1935031116	336	0.05272407732864675	0.7142857142857143	0.30306438009558617
YCR082W	-1	-/-	-470.61438369750977	-26567.896993994713	84	0.05267778753292362	0.7142857142857143	0.3033455158841721
YAL001C	-1	-/-	-470.85338497161865	-23887.04230570793	84	0.05263157894736842	0.7142857142857143	0.30362665167275793
YGL141W	0	0/-	-470.85871905088425	-42010.003657996655	336	0.05263157894736842	0.7142857142857143	0.30362665167275793
YER042W	-1	-/-	-470.915331363678	-24074.693569660187	84	0.05258545135845749	0.7142857142857143	0.30390778746134384
YOR260W	-1	-/-	-470.92801451683044	-25684.940349936485	84	0.05253940455341506	0.7142857142857143	0.30418892324992974
YLR037C	0	0/-	-470.96026691794395	-40387.79515995085	336	0.05253940455341506	0.7142857142857143	0.30418892324992974
YPL243W	-1	-/-	-471.05381417274475	-26391.200261950493	84	0.05249343832020997	0.7142857142857143	0.3044700590385156
YGR279C	-1	-/-	-471.0772182941437	-24812.331434726715	84	0.05244755244755245	0.7142857142857143	0.3047511948271015
YGL186C	0	0/-	-471.12604850530624	-40441.226453348994	336	0.05244755244755245	0.7142857142857143	0.3047511948271015
YER046W	0	0/-	-471.17614763975143	-41797.71503345668	336	0.05244755244755245	0.7142857142857143	0.3047511948271015
YDL171C	0	0/0	-471.2666205763817	-39566.97438168526	336	0.05244755244755245	0.7142857142857143	0.3047511948271015
YBR081C	-1	-/-	-471.3112277984619	-25282.042174577713	84	0.05240174672489083	0.7142857142857143	0.30503233061568735
YCR053W	1	+/0	-471.3685266971588	-24778.232728481293	83	0.053228621291448515	0.7261904761904762	0.30503233061568735
YHR110W	0	0/-	-471.3912429511547	-42296.04044202715	336	0.053228621291448515	0.7261904761904762	0.30503233061568735
YNL189W	0	0/-	-471.46958780288696	-41825.82302813977	336	0.053228621291448515	0.7261904761904762	0.30503233061568735
YOR335C	-1	-/-	-471.5769302845001	-25465.706899881363	84	0.05318221447253706	0.7261904761904762	0.30531346640427326
YBR120C	0	0/-	-471.6659225523472	-39006.82104277611	336	0.05318221447253706	0.7261904761904762	0.30531346640427326
YPL013C	0	0/-	-471.7101343870163	-40752.70163051784	336	0.05318221447253706	0.7261904761904762	0.30531346640427326
YDR389W	-1	-/-	-471.7239171266556	-25469.80538380146	84	0.05313588850174216	0.7261904761904762	0.30559460219285917
YHR098C	-1	-/-	-471.7403953075409	-24833.56738448143	84	0.05308964316797215	0.7261904761904762	0.305875737981445
YOL146W	-1	-/-	-471.8022997379303	-24113.249933481216	84	0.05304347826086957	0.7261904761904762	0.3061568737700309
YER009W	-1	-/0	-471.86636900901794	-24249.08869624138	84	0.052997393570807995	0.7261904761904762	0.30643800955861683
YPR122W	-1	-/-	-471.9553608894348	-23706.68537759781	84	0.05295138888888889	0.7261904761904762	0.3067191453472027
YAL029C	-1	-/-	-471.9899537563324	-23751.560292243958	84	0.05290546400693842	0.7261904761904762	0.3070002811357886
YMR214W	-1	-/-	-472.0183289051056	-24624.485152840614	84	0.05285961871750433	0.7261904761904762	0.3072814169243745
YNL271C	-1	-/-	-472.05662298202515	-24274.20013642311	84	0.05281385281385281	0.7261904761904762	0.30756255271296035
YLR089C	0	0/0	-472.12752175331116	-39292.717795461416	336	0.05281385281385281	0.7261904761904762	0.30756255271296035
YDR524C	-1	-/-	-472.21394538879395	-24029.204797387123	84	0.052768166089965395	0.7261904761904762	0.30784368850154625
YER114C	-1	-/-	-472.2594653367996	-23906.357662141323	84	0.052722558340535866	0.7261904761904762	0.30812482429013216
YGR206W	-1	-/-	-472.2668550014496	-23804.724630117416	84	0.05267702936096719	0.7261904761904762	0.308405960078718
YHR070W	-1	-/-	-472.30190110206604	-24724.668924331665	84	0.05263157894736842	0.7261904761904762	0.3086870958673039
YGL035C	-1	-/-	-472.35715556144714	-24357.333829283714	84	0.052586206896551725	0.7261904761904762	0.30896823165588977
YDR059C	1	+/-	-472.43647480010986	-26926.7515553236	83	0.053402239448751075	0.7380952380952381	0.30896823165588977
YNL005C	0	0/-	-472.4398382306099	-40329.052232563496	336	0.053402239448751075	0.7380952380952381	0.30896823165588977
YBR293W	-1	-/-	-472.4533426761627	-24431.139429330826	84	0.05335628227194492	0.7380952380952381	0.3092493674444757
YOR016C	0	0/-	-472.4689422249794	-41270.383528098464	336	0.05335628227194492	0.7380952380952381	0.3092493674444757
YGR244C	-1	-/-	-472.4760798215866	-24974.886593222618	84	0.05331040412725709	0.7380952380952381	0.3095305032330616
YKL214C	-1	-/-	-472.51853919029236	-23772.548920869827	84	0.05326460481099656	0.7380952380952381	0.30981163902164743
YMR157C	0	0/0	-472.5216831564903	-39698.78072911501	336	0.05326460481099656	0.7380952380952381	0.30981163902164743
YMR113W	-1	-/0	-472.64777731895447	-24085.492939949036	84	0.05321888412017167	0.7380952380952381	0.31009277481023334
YDR091C	-1	-/-	-472.6490385532379	-25837.109588444233	84	0.05317324185248713	0.7380952380952381	0.31037391059881925
YHR108W	-1	-/-	-472.6679058074951	-25019.77460038662	84	0.05312767780634105	0.7380952380952381	0.3106550463874051
YHR026W	-1	-/-	-472.73066902160645	-24159.077420711517	84	0.053082191780821915	0.7380952380952381	0.310936182175991
YCR008W	-1	-/-	-472.75998854637146	-24372.004448473454	84	0.05303678357570573	0.7380952380952381	0.3112173179645769
YEL005C	0	0/-	-472.7692472040653	-43209.8087862581	336	0.05303678357570573	0.7380952380952381	0.3112173179645769
YJR109C	0	0/-	-472.9010194540024	-40509.140062622726	336	0.05303678357570573	0.7380952380952381	0.3112173179645769
YLR209C	0	0/-	-472.9545173048973	-40187.7200653404	336	0.05303678357570573	0.7380952380952381	0.3112173179645769
YDL021W	0	0/-	-473.00898095965385	-44108.450261861086	336	0.05303678357570573	0.7380952380952381	0.3112173179645769
YDR071C	-1	-/-	-473.1113200187683	-23834.73238658905	84	0.05299145299145299	0.7380952380952381	0.31149845375316276
YDR073W	-1	-/-	-473.1334249973297	-24702.039284467697	84	0.05294619982920581	0.7380952380952381	0.31177958954174867
YNL326C	-1	-/-	-473.1446444988251	-24875.450860738754	84	0.052901023890784986	0.7380952380952381	0.3120607253303346
YDR219C	-1	-/-	-473.18845093250275	-25571.432384371758	84	0.05285592497868713	0.7380952380952381	0.3123418611189204
YKL051W	-1	-/-	-473.24770748615265	-23390.431968808174	84	0.05281090289608177	0.7380952380952381	0.31262299690750633
YER144C	0	0/-	-473.2708752155304	-43795.12341722846	336	0.05281090289608177	0.7380952380952381	0.31262299690750633
YDR085C	-1	-/-	-473.28973412513733	-27069.1389067173	84	0.05276595744680851	0.7380952380952381	0.3129041326960922
YNL156C	-1	-/-	-473.34820318222046	-26083.587336421013	84	0.05272108843537415	0.7380952380952381	0.3131852684846781
YBR107C	-1	-/-	-473.3617844581604	-23764.808602571487	84	0.052676295666949875	0.7380952380952381	0.313466404273264
YOR103C	-1	-/-	-473.36628556251526	-24145.510043621063	84	0.05263157894736842	0.7380952380952381	0.31374754006184985
YGR233C	0	0/-	-473.50445836782455	-40403.75896427035	336	0.05263157894736842	0.7380952380952381	0.31374754006184985
YJL166W	-1	-/-	-473.5500679016113	-24912.760744333267	84	0.05258693808312129	0.7380952380952381	0.31402867585043576
YKR049C	0	0/-	-473.554263651371	-45615.4179905206	336	0.05258693808312129	0.7380952380952381	0.31402867585043576
YGL142C	-1	-/-	-473.5730228424072	-24289.63765025139	84	0.05254237288135593	0.7380952380952381	0.31430981163902166
YHR037W	0	0/0	-473.59099674224854	-43346.086638987064	336	0.05254237288135593	0.7380952380952381	0.31430981163902166
YNL127W	-1	-/-	-473.7102086544037	-24891.307844161987	84	0.05249788314987299	0.7380952380952381	0.3145909474276075
YPR145W	0	0/0	-473.7611911892891	-39909.73671282828	336	0.05249788314987299	0.7380952380952381	0.3145909474276075
YJR005W	0	0/-	-473.7893416881561	-41266.17898648977	336	0.05249788314987299	0.7380952380952381	0.3145909474276075
YGR047C	-1	-/-	-473.83259677886963	-24404.586003303528	84	0.05245346869712352	0.7380952380952381	0.3148720832161934
YBR058C-A	-1	-/-	-473.88360691070557	-21370.352417469025	84	0.052409129332206254	0.7380952380952381	0.31515321900477933
YNL073W	-1	-/-	-473.94764137268066	-24944.491230607033	84	0.052364864864864864	0.7380952380952381	0.3154343547933652
YKR029C	-1	-/-	-473.97315311431885	-25636.02366042137	84	0.05232067510548523	0.7380952380952381	0.3157154905819511
YKL010C	0	0/-	-474.03570398688316	-43006.711931437254	336	0.05232067510548523	0.7380952380952381	0.3157154905819511
YGR002C	-1	-/-	-474.0553911924362	-24620.054909586906	84	0.05227655986509275	0.7380952380952381	0.315996626370537
YDR353W	-1	-/-	-474.07626366615295	-24580.635615944862	84	0.05223251895534962	0.7380952380952381	0.31627776215912284
YLR216C	-1	-/-	-474.09769582748413	-24826.131273031235	84	0.05218855218855219	0.7380952380952381	0.31655889794770875
YOL052C-A	0	0/-	-474.1148049533367	-44250.31291459501	336	0.05218855218855219	0.7380952380952381	0.31655889794770875
YFR015C	0	0/0	-474.12365651130676	-41635.61875440553	336	0.05218855218855219	0.7380952380952381	0.31655889794770875
YGL180W	-1	-/-	-474.1317093372345	-27221.45100927353	84	0.05214465937762826	0.7380952380952381	0.31684003373629466
YKL217W	0	0/-	-474.197661370039	-42240.49577152729	336	0.05214465937762826	0.7380952380952381	0.31684003373629466
YLR378C	-1	-/-	-474.2206587791443	-24209.989363193512	84	0.052100840336134456	0.7380952380952381	0.3171211695248805
YNL251C	-1	-/-	-474.2357316017151	-23927.3621160686	84	0.052057094878253565	0.7380952380952381	0.3174023053134664
YOR357C	0	0/-	-474.25073647499084	-41652.20058520138	336	0.052057094878253565	0.7380952380952381	0.3174023053134664
YER089C	-1	-/-	-474.2880551815033	-22499.556258559227	84	0.05201342281879195	0.7380952380952381	0.31768344110205227
YIL047C	0	0/-	-474.3120256960392	-38780.521883524954	336	0.05201342281879195	0.7380952380952381	0.31768344110205227
YIR004W	-1	-/-	-474.52894258499146	-24302.855320453644	84	0.051969823973176864	0.7380952380952381	0.3179645768906382
YOR148C	-1	-/-	-474.550169467926	-26368.554942131042	84	0.051926298157453935	0.7380952380952381	0.3182457126792241
YPL058C	-1	-/-	-474.5778241157532	-24625.88208901882	84	0.05188284518828452	0.7380952380952381	0.31852684846780993
YJL124C	-1	-/-	-474.6211152076721	-24723.135152578354	84	0.051839464882943144	0.7380952380952381	0.31880798425639584
YER095W	-1	-/-	-474.65783047676086	-22883.938377022743	84	0.05179615705931495	0.7380952380952381	0.31908912004498174
YDL243C	-1	-/0	-474.7133673429489	-25718.86795294285	84	0.05175292153589316	0.7380952380952381	0.3193702558335676
YLR078C	-1	-/-	-474.84867763519287	-23762.419676065445	84	0.05170975813177648	0.7380952380952381	0.3196513916221535
YCL026C-B	0	0/-	-474.87961453199387	-38105.995157167315	336	0.05170975813177648	0.7380952380952381	0.3196513916221535
YML123C	-1	-/-	-474.99535751342773	-23601.91310632229	84	0.051666666666666666	0.7380952380952381	0.3199325274107394
YPL177C	-1	-/-	-475.0531687736511	-25582.889226913452	84	0.051623646960865945	0.7380952380952381	0.32021366319932526
YPL169C	-1	-/-	-475.0981993675232	-24436.55467057228	84	0.051580698835274545	0.7380952380952381	0.32049479898791117
YLR443W	0	0/-	-475.1020002067089	-38849.292877048254	336	0.051580698835274545	0.7380952380952381	0.32049479898791117
YOR081C	-1	-/-	-475.14705991744995	-22544.710827589035	84	0.051537822111388194	0.7380952380952381	0.3207759347764971
YDL192W	-1	-/-	-475.2629597187042	-24105.77513074875	84	0.05149501661129568	0.7380952380952381	0.3210570705650829
YOR075W	-1	-/-	-475.30118161439896	-26103.58462446928	84	0.051452282157676346	0.7380952380952381	0.32133820635366883
YBR002C	-1	-/-	-475.305082321167	-23595.97665464878	84	0.05140961857379768	0.7380952380952381	0.3216193421422547
YJR043C	-1	-/-	-475.3175563812256	-23144.974202394485	84	0.05136702568351284	0.7380952380952381	0.3219004779308406
YNL039W	-1	-/-	-475.34913635253906	-25441.429532527924	84	0.05132450331125828	0.7380952380952381	0.3221816137194265
YKR007W	-1	-/-	-475.406888961792	-24015.71660453081	84	0.05128205128205128	0.7380952380952381	0.32246274950801235
YLR375W	0	0/-	-475.4182726740837	-39622.08674570918	336	0.05128205128205128	0.7380952380952381	0.32246274950801235
YDR481C	-1	-/-	-475.5064322948456	-24640.706423521042	84	0.0512396694214876	0.7380952380952381	0.32274388529659825
YGL080W	0	0/-	-475.57611641287804	-41502.97061353177	336	0.0512396694214876	0.7380952380952381	0.32274388529659825
YPL017C	0	0/-	-475.6178253889084	-42317.3135397397	336	0.0512396694214876	0.7380952380952381	0.32274388529659825
YGL084C	-1	-/-	-475.6343581676483	-24465.843190193176	84	0.05119735755573906	0.7380952380952381	0.32302502108518416
YDR525W-A	0	0/-	-475.7922908067703	-40657.78173446655	336	0.05119735755573906	0.7380952380952381	0.32302502108518416
YEL071W	-1	-/-	-475.84162640571594	-24446.924463748932	84	0.05115511551155116	0.7380952380952381	0.32330615687377
YFR025C	0	0/0	-475.8698456287384	-41523.84078884125	336	0.05115511551155116	0.7380952380952381	0.32330615687377
YGR052W	0	0/-	-475.8760449886322	-42953.70755958557	336	0.05115511551155116	0.7380952380952381	0.32330615687377
YOL102C	-1	-/-	-475.94604682922363	-24383.57031393051	84	0.051112943116240726	0.7380952380952381	0.3235872926623559
YDL035C	-1	-/-	-476.01883125305176	-24944.33358502388	84	0.051070840197693576	0.7380952380952381	0.3238684284509418
YGL040C	0	0/0	-476.0503904223442	-40863.85344919562	336	0.051070840197693576	0.7380952380952381	0.3238684284509418
YHR072W-A	-1	-/-	-476.08820939064026	-21688.37201166153	84	0.05102880658436214	0.7380952380952381	0.3241495642395277
YDR381W	-1	-/-	-476.1148564815521	-23312.415362238884	84	0.05098684210526316	0.7380952380952381	0.3244307000281136
YKL060C	-1	-/-	-476.1664283275604	-24576.506863474846	84	0.05094494658997535	0.7380952380952381	0.3247118358166995
YJL192C	-1	-/-	-476.33328676223755	-24198.226668953896	84	0.05090311986863711	0.7380952380952381	0.32499297160528534
YPL188W	-1	-/-	-476.3728566169739	-25441.416734337807	84	0.05086136177194422	0.7380952380952381	0.32527410739387125
YEL017W	0	0/0	-476.4083867073059	-39421.63589798845	336	0.05086136177194422	0.7380952380952381	0.32527410739387125
YFR053C	-1	-/-	-476.5990723371506	-24193.418358683586	84	0.05081967213114754	0.7380952380952381	0.3255552431824571
YGL110C	0	0/-	-476.630590736866	-42054.94493690133	336	0.05081967213114754	0.7380952380952381	0.3255552431824571
YER023W	0	0/0	-476.70425164699554	-40660.99820432067	336	0.05081967213114754	0.7380952380952381	0.3255552431824571
YKR038C	-1	-/-	-476.8738172054291	-24527.30273079872	84	0.050778050778050775	0.7380952380952381	0.325836378971043
YER100W	-1	-/-	-477.01724684238434	-26172.558726668358	84	0.05073649754500818	0.7380952380952381	0.3261175147596289
YOR217W	-1	-/-	-477.0501492023468	-25445.959256649017	84	0.050695012264922325	0.7380952380952381	0.32639865054821476
YNL090W	-1	-/-	-477.06862711906433	-24522.995604634285	84	0.05065359477124183	0.7380952380952381	0.32667978633680067
YLR033W	-1	-/-	-477.0753526687622	-23964.960077166557	84	0.05061224489795919	0.7380952380952381	0.3269609221253866
YBR201W	-1	-/-	-477.08057856559753	-25104.861097574234	84	0.05057096247960848	0.7380952380952381	0.32724205791397243
YMR277W	-1	-/-	-477.11264729499817	-25061.25774228573	84	0.05052974735126324	0.7380952380952381	0.32752319370255834
YPL115C	-1	-/-	-477.1489498615265	-24544.94807124138	84	0.050488599348534204	0.7380952380952381	0.32780432949114424
YML124C	-1	-/-	-477.1549084186554	-25123.22590303421	84	0.05044751830756713	0.7380952380952381	0.3280854652797301
YOR094W	-1	-/-	-477.21234452724457	-25596.935489296913	84	0.05040650406504065	0.7380952380952381	0.328366601068316
YDR208W	-1	-/-	-477.24550890922546	-26124.666723370552	84	0.050365556458164096	0.7380952380952381	0.3286477368569019
YOR076C	-1	-/-	-477.2582812309265	-23860.563809990883	84	0.05032467532467533	0.7380952380952381	0.32892887264548776
YJL121C	-1	-/0	-477.26515197753906	-24003.572754979134	84	0.050283860502838604	0.7380952380952381	0.32921000843407366
YLR148W	-1	-/-	-477.28754782676697	-23074.512880563736	84	0.050243111831442464	0.7380952380952381	0.32949114422265957
YML012W	-1	-/-	-477.29885268211365	-23525.11951994896	84	0.05020242914979757	0.7380952380952381	0.3297722800112454
YOR249C	-1	-/-	-477.41750264167786	-24729.521057367325	84	0.05016181229773463	0.7380952380952381	0.33005341579983133
YGR180C	-1	-/-	-477.4879672527313	-23607.188984394073	84	0.050121261115602264	0.7380952380952381	0.3303345515884172
YGL210W	-1	-/-	-477.5508449077606	-23683.44445705414	84	0.050080775444264945	0.7380952380952381	0.3306156873770031
YJR110W	-1	-/-	-477.62750458717346	-24624.68936109543	84	0.05004035512510089	0.7380952380952381	0.330896823165589
YJR001W	-1	-/-	-477.6724787950516	-25026.428065419197	84	0.05	0.7380952380952381	0.33117795895417484
YJL076W	-1	-/-	-477.67670154571533	-24932.839688777924	84	0.0499597099113618	0.7380952380952381	0.33145909474276075
YPR106W	0	0/-	-477.7555008530617	-40864.62649574876	336	0.0499597099113618	0.7380952380952381	0.33145909474276075
YJL111W	-1	-/-	-477.826336145401	-26106.881537914276	84	0.0499194847020934	0.7380952380952381	0.33174023053134666
YDR301W	-1	-/-	-477.8589725494385	-24555.76173067093	84	0.0498793242156074	0.7380952380952381	0.3320213663199325
YBR010W	-1	-/-	-477.95919728279114	-25609.589804172516	84	0.04983922829581994	0.7380952380952381	0.3323025021085184
YOL143C	-1	-/-	-477.96239709854126	-24634.3668217659	84	0.04979919678714859	0.7380952380952381	0.3325836378971043
YER115C	0	0/-	-478.057808637619	-41398.43059063889	336	0.04979919678714859	0.7380952380952381	0.3325836378971043
YJL178C	-1	-/-	-478.12269949913025	-24384.618499159813	84	0.04975922953451043	0.7380952380952381	0.3328647736856902
YOR137C	-1	-/-	-478.14115142822266	-25226.58519220352	84	0.04971932638331997	0.7380952380952381	0.3331459094742761
YCR032W	0	0/-	-478.1804022192955	-42731.88165214658	336	0.04971932638331997	0.7380952380952381	0.3331459094742761
YNL094W	-1	-/-	-478.2041485309601	-25479.348022818565	84	0.049679487179487176	0.7380952380952381	0.333427045262862
YBL040C	-1	-/-	-478.2409760951996	-24466.150257587433	84	0.049639711769415534	0.7380952380952381	0.33370818105144784
YGR174C	0	0/-	-478.2606322169304	-41100.33952486515	336	0.049639711769415534	0.7380952380952381	0.33370818105144784
YMR036C	-1	-/-	-478.30147409439087	-25017.186871767044	84	0.0496	0.7380952380952381	0.33398931684003375
YDR316W	0	0/0	-478.33415085077286	-40629.770674198866	336	0.0496	0.7380952380952381	0.33398931684003375
YGR261C	-1	-/-	-478.40219235420227	-23970.392965316772	84	0.0495603517186251	0.7380952380952381	0.3342704526286196
YLR034C	-1	-/-	-478.4738984107971	-23793.974001169205	84	0.04952076677316294	0.7380952380952381	0.3345515884172055
YDR498C	-1	-/-	-478.47575867176056	-23536.06446349621	84	0.04948124501197127	0.7380952380952381	0.3348327242057914
YDL120W	-1	-/-	-478.49413204193115	-24758.224262356758	84	0.049441786283891544	0.7380952380952381	0.33511385999437726
YPL149W	-1	-/-	-478.5267952680588	-24914.35778796673	84	0.04940239043824701	0.7380952380952381	0.33539499578296317
YIL084C	-1	-/-	-478.55164408683777	-22471.277759313583	84	0.04936305732484077	0.7380952380952381	0.3356761315715491
YHR158C	-1	-/-	-478.58935618400574	-23317.616157770157	84	0.049323786793953855	0.7380952380952381	0.3359572673601349
YIL143C	-1	-/-	-478.67938685417175	-25691.98948407173	84	0.0492845786963434	0.7380952380952381	0.33623840314872083
YPL222W	0	0/0	-478.7467538714409	-45482.438634011894	336	0.0492845786963434	0.7380952380952381	0.33623840314872083
YDR298C	-1	-/-	-478.7745122909546	-25129.014944791794	84	0.04924543288324067	0.7380952380952381	0.33651953893730674
YKL198C	0	0/-	-478.8128834962845	-41795.64387778938	336	0.04924543288324067	0.7380952380952381	0.33651953893730674
YFR046C	-1	-/-	-478.8221971988678	-24475.43864607811	84	0.049206349206349205	0.7380952380952381	0.3368006747258926
YGR120C	-1	-/-	-478.830251455307	-25840.06880545616	84	0.04916732751784298	0.7380952380952381	0.3370818105144785
YDR488C	-1	-/-	-478.8421308994293	-22583.378035783768	84	0.0491283676703645	0.7380952380952381	0.3373629463030644
YDR260C	-1	-/-	-478.9114947319031	-24553.15471637249	84	0.04908946951702296	0.7380952380952381	0.33764408209165025
YLR039C	-1	-/-	-478.94036841392517	-24097.30254483223	84	0.0490506329113924	0.7380952380952381	0.33792521788023616
YHL011C	-1	-/-	-478.947603225708	-25724.659379720688	84	0.04901185770750988	0.7380952380952381	0.33820635366882207
YMR016C	-1	-/-	-479.0166645050049	-23609.7552754879	84	0.04897314375987362	0.7380952380952381	0.3384874894574079
YPL186C	0	0/-	-479.0624310076237	-44878.281230639666	336	0.04897314375987362	0.7380952380952381	0.3384874894574079
YDL239C	0	0/-	-479.10676488280296	-43468.883243858814	336	0.04897314375987362	0.7380952380952381	0.3384874894574079
YDR462W	0	0/-	-479.14182482659817	-40570.17620821297	336	0.04897314375987362	0.7380952380952381	0.3384874894574079
YMR002W	0	0/-	-479.20972114801407	-42422.919145956635	336	0.04897314375987362	0.7380952380952381	0.3384874894574079
YCR029C-A	0	0/-	-479.28578823804855	-38270.79302728176	336	0.04897314375987362	0.7380952380952381	0.3384874894574079
YPR113W	-1	-/-	-479.32525634765625	-23965.43162882328	84	0.0489344909234412	0.7380952380952381	0.3387686252459938
YJR080C	0	0/-	-479.3518408536911	-42203.43882074952	336	0.0489344909234412	0.7380952380952381	0.3387686252459938
YNL315C	0	0/-	-479.3575270175934	-40167.98416183889	336	0.0489344909234412	0.7380952380952381	0.3387686252459938
YBR117C	-1	-/0	-479.3941533565521	-24682.144993543625	84	0.04889589905362776	0.7380952380952381	0.3390497610345797
YBR082C	-1	-/-	-479.3949726819992	-24123.32608115673	84	0.04885736800630418	0.7380952380952381	0.3393308968231656
YDR395W	-1	-/-	-479.40977668762207	-26389.289780974388	84	0.048818897637795275	0.7380952380952381	0.3396120326117515
YDR375C	-1	-/-	-479.41193175315857	-24280.201324939728	84	0.04878048780487805	0.7380952380952381	0.33989316840033734
YBR050C	-1	-/-	-479.42908811569214	-25243.66008067131	84	0.04874213836477988	0.7380952380952381	0.34017430418892325
YIL076W	-1	-/-	-479.44884276390076	-24307.858780384064	84	0.04870384917517675	0.7380952380952381	0.34045543997750916
YLR389C	0	0/-	-479.4584820866585	-42584.18445569277	336	0.04870384917517675	0.7380952380952381	0.34045543997750916
YNL310C	-1	-/-	-479.5305116176605	-23924.296617031097	84	0.04866562009419152	0.7380952380952381	0.340736575766095
YEL030W	-1	-/-	-479.572491645813	-24000.209987401962	84	0.04862745098039216	0.7380952380952381	0.3410177115546809
YOR304W	-1	-/-	-479.71430349349976	-24887.155631542206	84	0.048589341692789965	0.7380952380952381	0.3412988473432668
YML132W	-1	-/-	-479.74479055404663	-24289.118190050125	84	0.0485512920908379	0.7380952380952381	0.34157998313185267
YDL168W	0	0/-	-479.77585649490356	-43081.21619904041	336	0.0485512920908379	0.7380952380952381	0.34157998313185267
YBR161W	-1	-/-	-479.800749540329	-24623.990758895874	84	0.048513302034428794	0.7380952380952381	0.3418611189204386
YMR081C	-1	-/-	-479.8548355102539	-24332.70113348961	84	0.04847537138389367	0.7380952380952381	0.3421422547090245
YFR044C	0	0/0	-480.0524646639824	-41090.68653903529	336	0.04847537138389367	0.7380952380952381	0.3421422547090245
YGR043C	0	0/-	-480.06760324537754	-45147.49979945272	336	0.04847537138389367	0.7380952380952381	0.3421422547090245
YHL048W	-1	-/-	-480.0756435394287	-24843.251334428787	84	0.0484375	0.7380952380952381	0.34242339049761034
YLR439W	0	0/-	-480.1006603837013	-40570.96422088146	336	0.0484375	0.7380952380952381	0.34242339049761034
YOR061W	-1	-/-	-480.2982633113861	-24766.817728161812	84	0.04839968774395004	0.7380952380952381	0.34270452628619624
YJL159W	0	0/-	-480.3018567562103	-40937.543645590544	336	0.04839968774395004	0.7380952380952381	0.34270452628619624
YGR275W	-1	-/-	-480.3363211154938	-24575.242456436157	84	0.0483619344773791	0.7380952380952381	0.3429856620747821
YPR075C	-1	-/-	-480.359789788723	-26493.68646901846	84	0.048324240062353856	0.7380952380952381	0.343266797863368
YNR037C	0	0/-	-480.41297656297684	-40910.96911671758	336	0.048324240062353856	0.7380952380952381	0.343266797863368
YIR010W	-1	-/-	-480.4356577396393	-25093.787601947784	84	0.048286604361370715	0.7380952380952381	0.3435479336519539
YDL155W	-1	-/-	-480.48091673851013	-23847.63943684101	84	0.04824902723735409	0.7380952380952381	0.34382906944053976
YGL250W	0	0/-	-480.4904340058565	-44233.31233640015	336	0.04824902723735409	0.7380952380952381	0.34382906944053976
YNL131W	-1	-/-	-480.52131390571594	-24076.01670563221	84	0.04821150855365474	0.7380952380952381	0.34411020522912567
YNL135C	-1	-/-	-480.53019881248474	-23616.269974946976	84	0.048174048174048176	0.7380952380952381	0.34439134101771157
YPL135W	-1	-/-	-480.7558181285858	-26614.549510359764	84	0.04813664596273292	0.7380952380952381	0.3446724768062974
YDR178W	-1	-/-	-480.82522785663605	-25870.840351462364	84	0.04809930178432894	0.7380952380952381	0.34495361259488333
YMR068W	-1	-/-	-480.8396666049957	-25324.385585069656	84	0.04806201550387597	0.7380952380952381	0.34523474838346924
YMR293C	-1	-/-	-480.8424422740936	-23484.840873241425	84	0.048024786986831915	0.7380952380952381	0.3455158841720551
YPL125W	-1	-/0	-480.84990644454956	-24785.020049333572	84	0.047987616099071206	0.7380952380952381	0.345797019960641
YAR020C	0	0/-	-480.8501778244972	-42293.12933879346	336	0.047987616099071206	0.7380952380952381	0.345797019960641
YOR301W	-1	-/-	-480.85087156295776	-23927.100618243217	84	0.04795050270688322	0.7380952380952381	0.3460781557492269
YNL214W	-1	-/-	-480.86395597457886	-23916.26933479309	84	0.04791344667697063	0.7380952380952381	0.34635929153781275
YPL048W	-1	-/-	-480.9853627681732	-23135.85589015484	84	0.047876447876447875	0.7380952380952381	0.34664042732639866
YMR163C	-1	-/-	-481.1665873527527	-22638.672271966934	84	0.047839506172839504	0.7380952380952381	0.3469215631149845
YGR234W	0	0/-	-481.1682940721512	-43036.79851385951	336	0.047839506172839504	0.7380952380952381	0.3469215631149845
YER025W	-1	-/-	-481.25314116477966	-25720.891401290894	84	0.047802621434078645	0.7380952380952381	0.3472026989035704
YOR350C	0	0/-	-481.29764500260353	-41596.120262116194	336	0.047802621434078645	0.7380952380952381	0.3472026989035704
YDR092W	-1	-/-	-481.31383776664734	-24027.834579467773	84	0.04776579352850539	0.7380952380952381	0.3474838346921563
YJL172W	0	0/-	-481.4578120112419	-42874.83153767511	336	0.04776579352850539	0.7380952380952381	0.3474838346921563
YOR158W	0	0/-	-481.52309116721153	-40913.476588875055	336	0.04776579352850539	0.7380952380952381	0.3474838346921563
YMR146C	-1	-/-	-481.53894209861755	-25395.061376452446	84	0.04772902232486528	0.7380952380952381	0.3477649704807422
YDL137W	-1	-/0	-481.6265630722046	-23468.231644511223	84	0.047692307692307694	0.7380952380952381	0.3480461062693281
YDR197W	0	0/-	-481.6478657722473	-40503.466710060835	336	0.047692307692307694	0.7380952380952381	0.3480461062693281
YAR002C-A	-1	-/-	-481.70425939559937	-24670.48304080963	84	0.04765564950038432	0.7380952380952381	0.348327242057914
YLR427W	-1	-/-	-481.756054520607	-24952.603215932846	84	0.047619047619047616	0.7380952380952381	0.34860837784649984
YOL142W	-1	-/-	-481.7753200531006	-24463.279244303703	84	0.047582501918649274	0.7380952380952381	0.34888951363508575
YCL014W	-1	-/-	-481.7800614833832	-23660.37929022312	84	0.04754601226993865	0.7380952380952381	0.34917064942367165
YLR181C	-1	-/-	-481.79374861717224	-25910.23713827133	84	0.0475095785440613	0.7380952380952381	0.3494517852122575
YNL004W	-1	-/-	-481.81539154052734	-24477.834787368774	84	0.04747320061255743	0.7380952380952381	0.3497329210008434
YOL077W-A	-1	-/-	-481.8428370952606	-22481.911331892014	84	0.047436878347360364	0.7380952380952381	0.3500140567894293
YDL079C	-1	-/-	-481.9955372810364	-23601.526880264282	84	0.047400611620795105	0.7380952380952381	0.35029519257801517
YML014W	-1	-/-	-482.11085176467896	-25669.021877527237	84	0.04736440030557677	0.7380952380952381	0.3505763283666011
YBR078W	0	0/-	-482.1185876429081	-41152.06566154957	336	0.04736440030557677	0.7380952380952381	0.3505763283666011
YOL059W	-1	-/0	-482.2425718307495	-21891.88125872612	84	0.04732824427480916	0.7380952380952381	0.350857464155187
YBR102C	-1	-/-	-482.2912836074829	-24989.752695322037	84	0.04729214340198322	0.7380952380952381	0.35113859994377283
YOL145C	-1	-/-	-482.37375259399414	-24647.685438632965	84	0.04725609756097561	0.7380952380952381	0.35141973573235874
YLR386W	-1	-/-	-482.4248380661011	-25122.59287405014	84	0.04722010662604722	0.7380952380952381	0.3517008715209446
YKR065C	-1	-/-	-482.5706570148468	-24409.585099577904	84	0.0471841704718417	0.7380952380952381	0.3519820073095305
YDR245W	-1	-/-	-482.6070477962494	-26024.042739629745	84	0.04714828897338403	0.7380952380952381	0.3522631430981164
YGR156W	-1	-/-	-482.63425159454346	-25101.597242355347	84	0.04711246200607903	0.7380952380952381	0.35254427888670226
YDR162C	-1	-/-	-482.6377122402191	-25001.97038626671	84	0.047076689445709946	0.7380952380952381	0.35282541467528816
YOL012C	-1	-/-	-482.6384093761444	-24854.99335694313	84	0.04704097116843703	0.7380952380952381	0.35310655046387407
YBR210W	-1	-/-	-482.70264983177185	-23365.394498348236	84	0.04700530705079606	0.7380952380952381	0.3533876862524599
YLR421C	0	0/-	-482.78802251815796	-42494.90618752176	336	0.04700530705079606	0.7380952380952381	0.3533876862524599
YOR257W	-1	-/-	-482.8143833875656	-26337.161343216896	84	0.04696969696969697	0.7380952380952381	0.3536688220410458
YER032W	-1	-/-	-482.8641662597656	-24849.145605564117	84	0.046934140802422405	0.7380952380952381	0.35394995782963173
YDR545W	-1	-/-	-482.92226099967957	-24135.66108942032	84	0.046898638426626324	0.7380952380952381	0.3542310936182176
YMR159C	0	0/-	-482.9787086248398	-41284.136704325676	336	0.046898638426626324	0.7380952380952381	0.3542310936182176
YLR109W	-1	-/-	-482.98119020462036	-23669.4397521019	84	0.04686318972033258	0.7380952380952381	0.3545122294068035
YOR371C	-1	-/-	-483.0411467552185	-24063.07243013382	84	0.04682779456193353	0.7380952380952381	0.3547933651953894
YMR013C	-1	-/-	-483.1198103427887	-23970.10924577713	84	0.04679245283018868	0.7380952380952381	0.35507450098397525
YLR399C	-1	-/-	-483.14606952667236	-24958.452132940292	84	0.04675716440422323	0.7380952380952381	0.35535563677256116
YLR025W	-1	-/-	-483.18971371650696	-25051.07461118698	84	0.04672192916352675	0.7380952380952381	0.355636772561147
YML038C	-1	-/-	-483.21888875961304	-23958.046981930733	84	0.046686746987951805	0.7380952380952381	0.3559179083497329
YGR068C	0	0/-	-483.2382555902004	-39115.12537101284	336	0.046686746987951805	0.7380952380952381	0.3559179083497329
YPL258C	-1	-/-	-483.25722444057465	-25749.84311544895	84	0.046651617757712566	0.7380952380952381	0.3561990441383188
YGR185C	-1	-/-	-483.26301431655884	-26465.22508764267	84	0.04661654135338346	0.7380952380952381	0.3564801799269047
YKR068C	-1	-/-	-483.2829123735428	-24328.355705857277	84	0.04658151765589782	0.7380952380952381	0.3567613157154906
YAL053W	-1	-/-	-483.47036957740784	-24739.767964363098	84	0.046546546546546545	0.7380952380952381	0.3570424515040765
YOR372C	-1	-/-	-483.49602007865906	-24471.399464845657	84	0.046511627906976744	0.7380952380952381	0.35732358729266234
YAR035W	-1	-/-	-483.5735809803009	-25636.88721895218	84	0.046476761619190406	0.7380952380952381	0.35760472308124824
YCL004W	-1	-/-	-483.67423605918884	-25164.6028072834	84	0.04644194756554307	0.7380952380952381	0.35788585886983415
YKR002W	-1	-/-	-483.7053245306015	-26055.160254359245	84	0.04640718562874251	0.7380952380952381	0.35816699465842
YBR119W	-1	-/-	-483.7724714279175	-26384.17730462551	84	0.04637247569184742	0.7380952380952381	0.3584481304470059
YKL015W	-1	-/-	-483.79655838012695	-24546.145732045174	84	0.04633781763826607	0.7380952380952381	0.3587292662355918
YJL031C	-1	-/-	-483.83764600753784	-26266.524726748466	84	0.04630321135175504	0.7380952380952381	0.35901040202417767
YHR076W	0	0/-	-483.85781697928905	-40970.74228991568	336	0.04630321135175504	0.7380952380952381	0.35901040202417767
YLR020C	-1	-/-	-483.8796260356903	-24399.539677858353	84	0.04626865671641791	0.7380952380952381	0.3592915378127636
YPL133C	-1	-/-	-483.8840477466583	-24024.682827472687	84	0.04623415361670395	0.7380952380952381	0.3595726736013495
YHR075C	-1	-/-	-483.9802050590515	-27076.226536512375	84	0.046199701937406856	0.7380952380952381	0.35985380938993533
YJL207C	-1	-/-	-484.0245306491852	-24856.544793725014	84	0.04616530156366344	0.7380952380952381	0.36013494517852124
YPR188C	-1	-/-	-484.0997865200043	-25063.44787967205	84	0.046130952380952384	0.7380952380952381	0.3604160809671071
YHL007C	-1	-/-	-484.1167685985565	-25987.8120572567	84	0.046096654275092935	0.7380952380952381	0.360697216755693
YDL020C	-1	-/-	-484.1474230289459	-25187.244109630585	84	0.04606240713224369	0.7380952380952381	0.3609783525442789
YMR171C	0	0/-	-484.1553566157818	-41816.57095694542	336	0.04606240713224369	0.7380952380952381	0.3609783525442789
YER110C	-1	-/-	-484.2030271291733	-26516.745982527733	84	0.04602821083890126	0.7380952380952381	0.36125948833286475
YHR081W	-1	-/-	-484.26063799858093	-25614.21496617794	84	0.04599406528189911	0.7380952380952381	0.36154062412145066
YIR011C	-1	-/-	-484.47262716293335	-23599.131269335747	84	0.04595997034840623	0.7380952380952381	0.36182175991003657
YPL020C	-1	-/-	-484.49404311180115	-26044.639907598495	84	0.045925925925925926	0.7380952380952381	0.3621028956986224
YGL134W	0	0/-	-484.521410882473	-40765.299928829074	336	0.045925925925925926	0.7380952380952381	0.3621028956986224
YKR100C	0	0/-	-484.6132165193558	-41504.99369594455	336	0.045925925925925926	0.7380952380952381	0.3621028956986224
YJL083W	0	0/-	-484.78028360009193	-40949.02804431319	336	0.045925925925925926	0.7380952380952381	0.3621028956986224
YDR022C	-1	-/-	-484.8268358707428	-26146.74795651436	84	0.0458919319022946	0.7380952380952381	0.3623840314872083
YNL169C	-1	-/-	-484.94097805023193	-25494.939532756805	84	0.04585798816568047	0.7380952380952381	0.36266516727579423
YJL056C	-1	-/-	-484.9606399536133	-26134.43520092964	84	0.04582409460458241	0.7380952380952381	0.3629463030643801
YOR359W	-1	-/-	-484.98229336738586	-24706.430995106697	84	0.04579025110782865	0.7380952380952381	0.363227438852966
YOR354C	-1	-/-	-485.0209951400757	-23578.205501794815	84	0.045756457564575644	0.7380952380952381	0.3635085746415519
YER127W	-1	-/-	-485.15938782691956	-26568.16449856758	84	0.045722713864306784	0.7380952380952381	0.36378971043013775
YOR330C	-1	-/-	-485.18142652511597	-25079.84515452385	84	0.045689019896831246	0.7380952380952381	0.36407084621872365
YDR002W	-1	-/-	-485.2264642715454	-24243.61800456047	84	0.045655375552282766	0.7380952380952381	0.3643519820073095
YMR316W	-1	-/-	-485.2427077293396	-26202.595715999603	84	0.04562178072111847	0.7380952380952381	0.3646331177958954
YBR079C	-1	-/-	-485.24894523620605	-26592.857655406	84	0.045588235294117645	0.7380952380952381	0.3649142535844813
YJL174W	0	0/-	-485.29776591062546	-40909.90539380908	336	0.045588235294117645	0.7380952380952381	0.3649142535844813
YER052C	-1	-/0	-485.3254544734955	-23653.250057578087	84	0.045554739162380606	0.7380952380952381	0.36519538937306717
YJR161C	0	0/-	-485.327565997839	-40909.71911916137	336	0.045554739162380606	0.7380952380952381	0.36519538937306717
YPR100W	-1	-/-	-485.34566056728363	-23526.006472945213	84	0.04552129221732746	0.7380952380952381	0.3654765251616531
YGR092W	-1	-/-	-485.3667960166931	-24443.41837835312	84	0.04548789435069699	0.7380952380952381	0.365757660950239
YLR023C	-1	-/-	-485.37938356399536	-23255.224482417107	84	0.045454545454545456	0.7380952380952381	0.36603879673882483
YIL056W	-1	-/-	-485.3865656852722	-23994.396389722824	84	0.04542124542124542	0.7380952380952381	0.36631993252741074
YOR321W	-1	-/-	-485.4108591079712	-24880.07640147209	84	0.04538799414348463	0.7380952380952381	0.36660106831599665
YDR459C	-1	-/-	-485.4679219722748	-25016.959730625153	84	0.04535479151426482	0.7380952380952381	0.3668822041045825
YKR088C	0	0/-	-485.5017212629318	-40964.17884474993	336	0.04535479151426482	0.7380952380952381	0.3668822041045825
YKL149C	-1	-/-	-485.51361560821533	-25001.52410554886	84	0.04532163742690058	0.7380952380952381	0.3671633398931684
YDR214W	-1	-/-	-485.53309655189514	-23830.58726745844	84	0.045288531775018265	0.7380952380952381	0.3674444756817543
YGL018C	-1	-/-	-485.6238510608673	-24656.5104637146	84	0.04525547445255475	0.7380952380952381	0.36772561147034016
YGR155W	-1	-/-	-485.6285946369171	-25501.129216074944	84	0.04522246535375638	0.7380952380952381	0.36800674725892607
YDR268W	-1	-/-	-485.71823740005493	-25052.08132314682	84	0.04518950437317784	0.7380952380952381	0.3682878830475119
YDR484W	-1	-/-	-485.8092350959778	-26558.667789936066	84	0.04515659140568099	0.7380952380952381	0.36856901883609783
YFR029W	-1	-/-	-485.85015177726746	-25964.37961280346	84	0.04512372634643377	0.7380952380952381	0.36885015462468373
YCR104W	0	0/-	-485.8564302623272	-42366.90971201658	336	0.04512372634643377	0.7380952380952381	0.36885015462468373
YGL150C	-1	-/-	-485.87341928482056	-24519.223626613617	84	0.04509090909090909	0.7380952380952381	0.3691312904132696
YER143W	-1	-/-	-485.9235529899597	-27817.6682844162	84	0.04505813953488372	0.7380952380952381	0.3694124262018555
YGR189C	0	0/-	-485.95424914360046	-41029.81464647502	336	0.04505813953488372	0.7380952380952381	0.3694124262018555
YCR046C	0	0/-	-485.9553969502449	-40523.92439028621	336	0.04505813953488372	0.7380952380952381	0.3694124262018555
YNL264C	-1	-/-	-486.0024198293686	-24366.947642803192	84	0.04502541757443718	0.7380952380952381	0.3696935619904414
YLR403W	-1	-/-	-486.01739478111267	-25129.037977933884	84	0.04499274310595065	0.7380952380952381	0.36997469777902725
YIL038C	-1	-/-	-486.03274035453796	-24683.527341723442	84	0.044960116026105876	0.7380952380952381	0.37025583356761316
YGR028W	-1	-/-	-486.06434321403503	-26155.07316470146	84	0.04492753623188406	0.7380952380952381	0.37053696935619906
YIL106W	-1	-/-	-486.0814609527588	-24483.019582033157	84	0.04489500362056481	0.7380952380952381	0.3708181051447849
YGR038W	-1	-/-	-486.0870100259781	-25669.998314023018	84	0.04486251808972504	0.7380952380952381	0.3710992409333708
YGR033C	-1	-/-	-486.0904060602188	-26604.02885568142	84	0.04483007953723789	0.7380952380952381	0.37138037672195673
YJL048C	-1	-/-	-486.14302015304565	-28637.591884970665	84	0.044797687861271675	0.7380952380952381	0.3716615125105426
YIL112W	-1	-/-	-486.16107630729675	-24030.164932966232	84	0.044765342960288806	0.7380952380952381	0.3719426482991285
YHR209W	0	0/0	-486.36838111281395	-44260.10274794698	336	0.044765342960288806	0.7380952380952381	0.3719426482991285
YBR129C	-1	-/-	-486.3940603733063	-24445.631856679916	84	0.044733044733044736	0.7380952380952381	0.3722237840877144
YBR118W	-1	-/-	-486.49376344680786	-22949.09840297699	84	0.044700793078586876	0.7380952380952381	0.37250491987630024
YJR113C	0	0/-	-486.49927031993866	-40018.7808175385	336	0.044700793078586876	0.7380952380952381	0.37250491987630024
YDR205W	-1	-/-	-486.5658941268921	-23941.314396381378	84	0.0446685878962536	0.7380952380952381	0.37278605566488615
YDR378C	-1	-/-	-486.5920555591583	-23449.470002412796	84	0.04463642908567315	0.7380952380952381	0.373067191453472
YEL050C	-1	-/-	-486.6129024028778	-25206.532559633255	84	0.04460431654676259	0.7380952380952381	0.3733483272420579
YDL207W	-1	-/-	-486.65229773521423	-24360.70765376091	84	0.04457225017972682	0.7380952380952381	0.3736294630306438
YCR024C	0	0/-	-486.7160683274269	-40893.21045708656	336	0.04457225017972682	0.7380952380952381	0.3736294630306438
YGL013C	-1	-/-	-486.72680139541626	-23391.103667140007	84	0.04454022988505747	0.7380952380952381	0.37391059881922967
YJL085W	-1	-/-	-486.7501051425934	-25245.88267350197	84	0.04450825556353195	0.7380952380952381	0.3741917346078156
YPL218W	-1	-/-	-486.76990842819214	-24248.134482622147	84	0.04447632711621234	0.7380952380952381	0.3744728703964015
YPL116W	-1	-/-	-486.8826687335968	-24251.26173567772	84	0.044444444444444446	0.7380952380952381	0.37475400618498733
YJR066W	-1	-/-	-486.89504766464233	-25750.52702522278	84	0.044412607449856735	0.7380952380952381	0.37503514197357324
YML111W	0	0/-	-486.9034261107445	-41871.34161502123	336	0.044412607449856735	0.7380952380952381	0.37503514197357324
YDR264C	1	+/-	-486.96971249580383	-25236.934693217278	83	0.04509663564781675	0.75	0.37503514197357324
YAR003W	-1	-/-	-486.985497713089	-26664.01270341873	84	0.045064377682403435	0.75	0.37531627776215915
YDR364C	-1	-/-	-486.9930229187012	-25571.621421813965	84	0.04503216583273767	0.75	0.375597413550745
YER040W	-1	-/-	-487.07416892051697	-25437.604905605316	84	0.045	0.75	0.3758785493393309
YML032C	-1	-/-	-487.12823355197906	-24778.504677653313	84	0.044967880085653104	0.75	0.3761596851279168
YPR161C	-1	-/-	-487.1817855834961	-25901.553713440895	84	0.0449358059914408	0.75	0.37644082091650266
YER053C	-1	-/-	-487.2041003704071	-26318.4309194088	84	0.04490377761938703	0.75	0.37672195670508857
YPR067W	-1	-/-	-487.2095785140991	-25764.414642095566	84	0.04487179487179487	0.75	0.3770030924936744
YOR326W	-1	-/-	-487.36486983299255	-25175.07040119171	84	0.044839857651245554	0.75	0.3772842282822603
YEL006W	0	0/-	-487.38652139902115	-40558.19654670358	336	0.044839857651245554	0.75	0.3772842282822603
YIL144W	-1	-/-	-487.4090688228607	-26014.746126651764	84	0.04480796586059744	0.75	0.37756536407084623
YKL219W	0	0/-	-487.44293081760406	-42311.622601658106	336	0.04480796586059744	0.75	0.37756536407084623
YLR165C	-1	-/-	-487.5333890914917	-27228.135741472244	84	0.04477611940298507	0.75	0.3778464998594321
YLR182W	-1	-/-	-487.6054582595825	-25941.206755638123	84	0.044744318181818184	0.75	0.378127635648018
YHL027W	-1	-/-	-487.62682461738586	-26522.14665055275	84	0.044712562100780694	0.75	0.3784087714366039
YDR192C	-1	-/-	-487.62823581695557	-24602.031986951828	84	0.04468085106382979	0.75	0.37868990722518975
YPL065W	-1	-/-	-487.74450635910034	-25028.504854917526	84	0.0446491849751949	0.75	0.37897104301377565
YBR066C	-1	-/-	-487.82161569595337	-25408.992447257042	84	0.04461756373937677	0.75	0.37925217880236156
YIL070C	-1	-/-	-487.8608057498932	-23956.72582821548	84	0.044585987261146494	0.75	0.3795333145909474
YCR059C	0	0/-	-487.8865197300911	-41132.969803750515	336	0.044585987261146494	0.75	0.3795333145909474
YDL212W	-1	-/-	-487.9095211029053	-24360.667828559875	84	0.04455445544554455	0.75	0.3798144503795333
YER104W	-1	-/-	-487.9155972003937	-27078.454105734825	84	0.04452296819787986	0.75	0.3800955861681192
YJR135W-A	-1	-/-	-487.91841173171997	-22669.57040834427	84	0.04449152542372881	0.75	0.3803767219567051
YBR182C	-1	-/-	-488.01590514183044	-24656.45047235489	84	0.04446012702893437	0.75	0.380657857745291
YPL042C	-1	-/-	-488.03186321258545	-24517.87626171112	84	0.04442877291960508	0.75	0.38093899353387684
YBL066C	0	0/-	-488.1335822939873	-42193.16958472133	336	0.04442877291960508	0.75	0.38093899353387684
YCR096C	0	0/-	-488.21221736073494	-41550.092671215534	336	0.04442877291960508	0.75	0.38093899353387684
YER103W	-1	-/-	-488.254029750824	-24010.318529605865	84	0.04439746300211417	0.75	0.38122012932246274
YMR168C	-1	-/-	-488.3409677743912	-24135.4346729517	84	0.044366197183098595	0.75	0.38150126511104865
YGR048W	-1	-/-	-488.3449397087097	-27216.65642428398	84	0.04433497536945813	0.75	0.3817824008996345
YPL016W	-1	-/-	-488.40349221229553	-24713.035005688667	84	0.04430379746835443	0.75	0.3820635366882204
YPR052C	-1	-/-	-488.41587114334106	-23641.897414803505	84	0.04427266338721012	0.75	0.3823446724768063
YBR111W-A	-1	-/-	-488.50403785705566	-21694.946964025497	84	0.04424157303370786	0.75	0.38262580826539216
YDR050C	0	0/-	-488.6144406199455	-39069.67840179801	336	0.04424157303370786	0.75	0.38262580826539216
YJL176C	-1	-/-	-488.6169857978821	-24317.339463829994	84	0.04421052631578947	0.75	0.38290694405397807
YDR233C	0	0/-	-488.70996356010437	-40250.5486253947	336	0.04421052631578947	0.75	0.38290694405397807
YGL259W	0	0/0	-488.76515224575996	-43236.20147779584	336	0.04421052631578947	0.75	0.38290694405397807
YIL035C	-1	-/-	-488.8902723789215	-25126.483491659164	84	0.04417952314165498	0.75	0.383188079842564
YKR021W	0	0/-	-488.953150421381	-41599.24373701215	336	0.04417952314165498	0.75	0.383188079842564
YNR008W	-1	-/-	-489.00025045871735	-24355.766808986664	84	0.04414856341976174	0.75	0.38346921563114983
YOR092W	0	0/-	-489.02398559451103	-39983.291667208076	336	0.04414856341976174	0.75	0.38346921563114983
YDR277C	-1	-/-	-489.05666506290436	-26060.437554478645	84	0.04411764705882353	0.75	0.38375035141973574
YER132C	0	0/-	-489.0812322497368	-41038.15575861931	336	0.04411764705882353	0.75	0.38375035141973574
YPR032W	-1	-/-	-489.08565378189087	-23480.091237306595	84	0.044086773967809655	0.75	0.38403148720832164
YGR196C	0	0/0	-489.0987851023674	-42909.49188104272	336	0.044086773967809655	0.75	0.38403148720832164
YFR002W	-1	-/-	-489.1411030292511	-25553.085445404053	84	0.044055944055944055	0.75	0.3843126229969075
YDR232W	0	0/-	-489.1953853368759	-39817.811384260654	336	0.044055944055944055	0.75	0.3843126229969075
YKL160W	-1	-/-	-489.22558331489563	-24385.777577281	84	0.0440251572327044	0.75	0.3845937587854934
YBL046W	-1	-/-	-489.2402174472809	-24645.41899561882	84	0.04399441340782123	0.75	0.3848748945740793
YCL012W	-1	-/-	-489.29382848739624	-21816.377940654755	84	0.04396371249127704	0.75	0.38515603036266516
YOR067C	-1	-/-	-489.4668593406677	-24050.574863433838	84	0.043933054393305436	0.75	0.38543716615125106
YKL155C	0	0/-	-489.5081086754799	-40647.95737820864	336	0.043933054393305436	0.75	0.38543716615125106
YLR151C	0	0/-	-489.512744307518	-43514.86643847823	336	0.043933054393305436	0.75	0.38543716615125106
YBL015W	-1	-/-	-489.5905033349991	-26782.446184515953	84	0.04390243902439024	0.75	0.3857183019398369
YDR497C	0	0/-	-489.6652811765671	-39763.668462082744	336	0.04390243902439024	0.75	0.3857183019398369
YDR518W	-1	-/-	-489.66543340682983	-23749.258849024773	84	0.04387186629526462	0.75	0.3859994377284228
YGR258C	-1	-/-	-489.7500729560852	-24814.86519265175	84	0.04384133611691023	0.75	0.38628057351700873
YJR103W	-1	-/-	-489.8133509159088	-25002.66986966133	84	0.04381084840055633	0.75	0.3865617093055946
YMR174C	0	0/0	-489.8163838982582	-44927.786147385836	336	0.04381084840055633	0.75	0.3865617093055946
YDR079C-A	-1	-/-	-489.86522579193115	-22577.187760591507	84	0.04378040305767894	0.75	0.3868428450941805
YIL040W	-1	-/-	-489.8934624195099	-24640.672750353813	84	0.04375	0.75	0.3871239808827664
YPL232W	-1	-/-	-489.90188789367676	-24535.031814813614	84	0.04371963913948647	0.75	0.38740511667135225
YGR278W	-1	-/-	-489.90797233581543	-25194.78385233879	84	0.043689320388349516	0.75	0.38768625245993815
YKL101W	-1	-/-	-489.93556213378906	-24427.962522149086	84	0.04365904365904366	0.75	0.38796738824852406
YML130C	-1	-/-	-489.9468276500702	-25109.611027657986	84	0.04362880886426593	0.75	0.3882485240371099
YLR262C	-1	-/-	-489.9543194770813	-24953.776467323303	84	0.04359861591695502	0.75	0.3885296598256958
YGR058W	0	0/-	-489.99409878253937	-41254.01847881079	336	0.04359861591695502	0.75	0.3885296598256958
YOR079C	-1	-/-	-489.9959943294525	-24070.813420534134	84	0.043568464730290454	0.75	0.3888107956142817
YGL056C	0	0/-	-490.0424793064594	-41344.9739831686	336	0.043568464730290454	0.75	0.3888107956142817
YNL212W	0	0/0	-490.1246014237404	-42999.61561122537	336	0.043568464730290454	0.75	0.3888107956142817
YMR040W	0	0/-	-490.22787767648697	-44597.030544344336	336	0.043568464730290454	0.75	0.3888107956142817
YIL049W	-1	-/-	-490.2691090106964	-24705.986684560776	84	0.043538355217691775	0.75	0.3890919314028676
YDR079W	-1	-/-	-490.26975893974304	-24749.102563142776	84	0.04350828729281768	0.75	0.3893730671914535
YPR193C	-1	-/-	-490.32234370708466	-25559.765731453896	84	0.043478260869565216	0.75	0.38965420298003933
YNL294C	-1	-/-	-490.3638894557953	-26391.689250946045	84	0.043448275862068966	0.75	0.38993533876862524
YJL091C	-1	-/-	-490.40041196346283	-25599.682325601578	84	0.043418332184700204	0.75	0.39021647455721115
YFR043C	0	0/0	-490.4345460534096	-41233.01815716922	336	0.043418332184700204	0.75	0.39021647455721115
YLR011W	-1	-/-	-490.45947885513306	-26749.16740298271	84	0.04338842975206612	0.75	0.390497610345797
YMR180C	0	0/-	-490.5390413403511	-43643.698406368494	336	0.04338842975206612	0.75	0.390497610345797
YNL329C	-1	-/-	-490.5799162387848	-25105.985686063766	84	0.043358568479008944	0.75	0.3907787461343829
YHL021C	0	0/-	-490.60108202695847	-44418.886523664	336	0.043358568479008944	0.75	0.3907787461343829
YBR043C	-1	-/-	-490.65463638305664	-24972.88646531105	84	0.04332874828060523	0.75	0.3910598819229688
YNL015W	-1	-/-	-490.67151868343353	-25948.34451186657	84	0.04329896907216495	0.75	0.39134101771155466
YML074C	-1	-/-	-490.696914434433	-25481.69785952568	84	0.04326923076923077	0.75	0.39162215350014057
YOR127W	-1	-/-	-490.7372386455536	-23953.757511377335	84	0.043239533287577216	0.75	0.3919032892887265
YHR133C	-1	-/-	-490.7461166381836	-24822.7004442811	84	0.043209876543209874	0.75	0.3921844250773123
YLR285W	-1	-/-	-490.76556062698364	-26180.770454645157	84	0.04318026045236463	0.75	0.39246556086589823
YJR102C	-1	-/-	-490.76777720451355	-26288.7537817955	84	0.04315068493150685	0.75	0.39274669665448414
YER157W	-1	-/-	-490.76887011528015	-25363.96460366249	84	0.043121149897330596	0.75	0.39302783244307
YIL030C	-1	-/-	-490.8888602256775	-25279.975918531418	84	0.043091655266757865	0.75	0.3933089682316559
YGR253C	-1	-/-	-490.9785306453705	-25670.18663239479	84	0.0430622009569378	0.75	0.3935901040202418
YNL281W	-1	-/-	-490.9821124076843	-24149.812418699265	84	0.0430327868852459	0.75	0.39387123980882766
YIL063C	-1	-/-	-491.0345764160156	-24375.480058670044	84	0.043003412969283276	0.75	0.39415237559741356
YCL050C	0	0/-	-491.0680394768715	-40970.09065157175	336	0.043003412969283276	0.75	0.39415237559741356
YNL025C	-1	-/-	-491.11196970939636	-25395.474510788918	84	0.042974079126875855	0.75	0.3944335113859994
YBR093C	-1	-/-	-491.20511198043823	-24398.43663597107	84	0.04294478527607362	0.75	0.3947146471745853
YOR039W	-1	-/-	-491.2289516925812	-24859.387667298317	84	0.042915531335149866	0.75	0.3949957829631712
YER092W	0	0/-	-491.2828420996666	-42354.32435846329	336	0.042915531335149866	0.75	0.3949957829631712
YER164W	-1	-/-	-491.2940547466278	-25025.902395248413	84	0.04288631722260041	0.75	0.3952769187517571
YHR183W	-1	-/-	-491.3879053592682	-25463.05124425888	84	0.04285714285714286	0.75	0.395558054540343
YPL019C	-1	-/-	-491.42284655570984	-26181.792298078537	84	0.04282800815771584	0.75	0.3958391903289289
YAL009W	-1	-/-	-491.4798686504364	-24862.986617326736	84	0.042798913043478264	0.75	0.39612032611751474
YMR267W	-1	-/-	-491.5328161716461	-22759.98699772358	84	0.04276985743380855	0.75	0.39640146190610065
YOR264W	0	0/0	-491.59299248456955	-39995.9163043797	336	0.04276985743380855	0.75	0.39640146190610065
[truncated: 3,961 more rows]
