# Supplementary material for: Revisiting co-expression-based automated function prediction in yeast with neural networks and updated Gene Ontology annotations
Source: PLoS One. 2026 Apr 16;21(4):e0322689. doi: 10.1371/journal.pone.0322689 (PMC13086303; doi:10.1371/journal.pone.0322689)
Supplement: S1 File — A zip file of tables in csv format containing individual genes ranked by their predicted involvement in each predicted GO term. These predictions were made by Model 1 as described in Table A of S1 Text. (ZIP) [file pone.0322689.s002.zip › GO0015931_SingleGeneRanking.csv]

Gene	Label	Annos	Score	Background Score	Num pos pairs	Precision	Recall	False Positive Rate
YGL092W	1	+/+	-240.83466973900795	-16926.97709480673	86	1.0	0.011494252873563218	0.0
YIL128W	-1	-/-	-281.7443440519273	-17742.712871383876	87	0.5	0.011494252873563218	0.0002813731007315701
YOL061W	-1	-/-	-293.14509546756744	-17878.767277300358	87	0.3333333333333333	0.011494252873563218	0.0005627462014631402
YDL112W	-1	-/-	-315.56538486480713	-18859.872082531452	87	0.25	0.011494252873563218	0.0008441193021947102
YDL040C	-1	-/-	-318.08417892456055	-19177.646296083927	87	0.2	0.011494252873563218	0.0011254924029262803
YOR119C	-1	-/-	-319.32628214359283	-19649.857013881207	87	0.16666666666666666	0.011494252873563218	0.0014068655036578502
YPR144C	-1	-/-	-320.376569211483	-20025.568669378757	87	0.14285714285714285	0.011494252873563218	0.0016882386043894203
YGL238W	-1	-/+	-320.8537576198578	-18443.464627981186	87	0.125	0.011494252873563218	0.0019696117051209903
YGR090W	-1	-/+	-322.0048027038574	-19525.482508599758	87	0.1111111111111111	0.011494252873563218	0.0022509848058525606
YHR107C	-1	-/-	-322.8681515455246	-18252.541818976402	87	0.1	0.011494252873563218	0.0025323579065841305
YIL085C	-1	-/-	-323.34664960205555	-18335.958047106862	87	0.09090909090909091	0.011494252873563218	0.0028137310073157004
YOL021C	-1	-/-	-323.6896421313286	-19975.338157117367	87	0.08333333333333333	0.011494252873563218	0.0030951041080472708
YGL155W	-1	-/0	-326.37891006469727	-18046.799609959126	87	0.07692307692307693	0.011494252873563218	0.0033764772087788407
YDR245W	-1	-/-	-327.0788885354996	-19523.51478677988	87	0.07142857142857142	0.011494252873563218	0.0036578503095104106
YPL129W	-1	-/-	-329.45729529857635	-18926.125330507755	87	0.06666666666666667	0.011494252873563218	0.0039392234102419805
YBL079W	1	+/+	-330.44912254810333	-18352.804674625397	86	0.125	0.022988505747126436	0.0039392234102419805
YGL019W	-1	-/-	-330.93631851673126	-18227.210680782795	87	0.11764705882352941	0.022988505747126436	0.004220596510973551
YDR395W	1	+/+	-331.9143993332982	-21555.38480795175	86	0.16666666666666666	0.034482758620689655	0.004220596510973551
YBR172C	-1	-/-	-333.0074887275696	-21261.51262152195	87	0.15789473684210525	0.034482758620689655	0.004501969611705121
YGL049C	-1	-/-	-333.8838127851486	-17813.708808600903	87	0.15	0.034482758620689655	0.004783342712436691
YIL035C	-1	-/-	-334.043563246727	-19375.38866710663	87	0.14285714285714285	0.034482758620689655	0.005064715813168261
YDL116W	1	+/+	-334.0745106935501	-18649.323649168015	86	0.18181818181818182	0.04597701149425287	0.005064715813168261
YDR346C	-1	-/-	-334.8753047287464	-19144.01878926158	87	0.17391304347826086	0.04597701149425287	0.005346088913899831
YOR241W	-1	-/0	-335.4924714565277	-20168.656842947006	87	0.16666666666666666	0.04597701149425287	0.005627462014631401
YMR129W	1	+/+	-336.4712301492691	-19840.738348007202	86	0.2	0.05747126436781609	0.005627462014631401
YPL101W	-1	-/-	-337.0154399871826	-20367.625360697508	87	0.19230769230769232	0.05747126436781609	0.005908835115362971
YGR116W	-1	-/+	-337.4684611558914	-18186.87314605713	87	0.18518518518518517	0.05747126436781609	0.0061902082160945416
YFR037C	-1	-/-	-339.63289201259613	-19851.830542445183	87	0.17857142857142858	0.05747126436781609	0.006471581316826111
YBR198C	-1	-/-	-343.04027542471886	-20240.445866674185	87	0.1724137931034483	0.05747126436781609	0.006752954417557681
YGL054C	-1	-/-	-343.26321601867676	-18895.96551978588	87	0.16666666666666666	0.05747126436781609	0.007034327518289252
YKR038C	-1	-/-	-343.50257086753845	-19208.123999238014	87	0.16129032258064516	0.05747126436781609	0.007315700619020821
YNL207W	-1	-/+	-344.8195550441742	-20369.019597053528	87	0.15625	0.05747126436781609	0.0075970737197523916
YDR211W	-1	-/-	-345.24830436706543	-20148.857948064804	87	0.15151515151515152	0.05747126436781609	0.007878446820483961
YAR002W	-1	-/+	-345.6020464897156	-18971.19772017002	87	0.14705882352941177	0.05747126436781609	0.008159819921215531
YIL038C	-1	-/-	-347.0824083685875	-19779.61533588171	87	0.14285714285714285	0.05747126436781609	0.008441193021947102
YOR061W	-1	-/-	-347.34582352638245	-19766.262420535088	87	0.1388888888888889	0.05747126436781609	0.008722566122678672
YOR151C	-1	-/-	-347.6965352296829	-19210.17379695177	87	0.13513513513513514	0.05747126436781609	0.009003939223410242
YCL011C	1	+/+	-348.43670493364334	-19316.58963626623	86	0.15789473684210525	0.06896551724137931	0.009003939223410242
YNL004W	1	+/+	-349.17584121227264	-19570.77148270607	86	0.1794871794871795	0.08045977011494253	0.009003939223410242
YNL085W	-1	-/-	-349.83986979722977	-19495.77827388048	87	0.175	0.08045977011494253	0.009285312324141813
YMR080C	-1	-/-	-350.57718873023987	-19360.92445397377	87	0.17073170731707318	0.08045977011494253	0.009566685424873381
YOR160W	1	+/+	-351.1644997596741	-19601.071275174618	86	0.19047619047619047	0.09195402298850575	0.009566685424873381
YIL027C	0	0/-	-351.27870389819145	-33576.19058781862	348	0.19047619047619047	0.09195402298850575	0.009566685424873381
YLL048C	0	0/-	-351.289898917079	-32973.27113123424	348	0.19047619047619047	0.09195402298850575	0.009566685424873381
YFR009W	-1	-/-	-351.314981341362	-20160.37230721116	87	0.18604651162790697	0.09195402298850575	0.009848058525604952
YNL153C	-1	-/-	-352.12775933742523	-20708.507938981056	87	0.18181818181818182	0.09195402298850575	0.010129431626336522
YNL016W	-1	-/-	-352.20957148075104	-19220.788415193558	87	0.17777777777777778	0.09195402298850575	0.010410804727068092
YNL316C	0	0/0	-352.9601095863618	-34719.772020468954	348	0.17777777777777778	0.09195402298850575	0.010410804727068092
YDR190C	-1	-/-	-353.161455988884	-20295.72832286358	87	0.17391304347826086	0.09195402298850575	0.010692177827799663
YGL105W	1	+/-	-353.2062534689903	-18917.496154606342	86	0.19148936170212766	0.10344827586206896	0.010692177827799663
YLR229C	-1	-/-	-353.2644393444061	-19145.563967466354	87	0.1875	0.10344827586206896	0.010973550928531233
YLR146C	0	0/-	-353.29168700799346	-35562.84225510433	348	0.1875	0.10344827586206896	0.010973550928531233
YGR191W	-1	-/-	-353.36404967308044	-19066.915986299515	87	0.1836734693877551	0.10344827586206896	0.011254924029262802
YPR019W	-1	-/-	-353.43016386032104	-20397.783192634583	87	0.18	0.10344827586206896	0.011536297129994372
YER105C	1	+/+	-354.2855235338211	-18878.072973012924	86	0.19607843137254902	0.11494252873563218	0.011536297129994372
YDR037W	-1	-/-	-354.43196523189545	-19944.716814160347	87	0.19230769230769232	0.11494252873563218	0.011817670230725942
YER099C	0	0/-	-354.5650085955858	-33553.6221177578	348	0.19230769230769232	0.11494252873563218	0.011817670230725942
YGL195W	-1	-/-	-354.8276628255844	-19205.942025899887	87	0.18867924528301888	0.11494252873563218	0.012099043331457513
YHR133C	-1	-/-	-354.86982798576355	-19777.012245059013	87	0.18518518518518517	0.11494252873563218	0.012380416432189083
YDR292C	-1	-/-	-355.1072483062744	-19289.94015133381	87	0.18181818181818182	0.11494252873563218	0.012661789532920653
YNL238W	0	0/-	-355.8088250681758	-34366.09001056105	348	0.18181818181818182	0.11494252873563218	0.012661789532920653
YLR129W	-1	-/-	-355.8778386116028	-20440.210221886635	87	0.17857142857142858	0.11494252873563218	0.012943162633652222
YDR267C	0	0/-	-356.00959472358227	-34551.73970709741	348	0.17857142857142858	0.11494252873563218	0.012943162633652222
YIL021W	-1	-/-	-356.03218150138855	-20178.30356168747	87	0.17543859649122806	0.11494252873563218	0.013224535734383792
YPR082C	-1	-/-	-356.2884808778763	-19248.612668812275	87	0.1724137931034483	0.11494252873563218	0.013505908835115363
YDR390C	0	0/-	-356.35053895413876	-35202.74965760857	348	0.1724137931034483	0.11494252873563218	0.013505908835115363
YGL043W	-1	-/-	-356.6432054042816	-18948.20770382881	87	0.1694915254237288	0.11494252873563218	0.013787281935846933
YDL111C	-1	-/-	-356.8575127720833	-21894.44807845354	87	0.16666666666666666	0.11494252873563218	0.014068655036578503
YBR171W	-1	-/-	-357.15925884246826	-21448.282968699932	87	0.16393442622950818	0.11494252873563218	0.014350028137310074
YKR028W	-1	-/-	-357.2256242632866	-20417.83460366726	87	0.16129032258064516	0.11494252873563218	0.014631401238041642
YJL014W	-1	-/-	-357.3572375178337	-20040.87570375204	87	0.15873015873015872	0.11494252873563218	0.014912774338773213
YIL090W	0	0/-	-357.4757496416569	-34654.92863999307	348	0.15873015873015872	0.11494252873563218	0.014912774338773213
YHR065C	-1	-/-	-357.8600922822952	-21578.994873285294	87	0.15625	0.11494252873563218	0.015194147439504783
YJL198W	-1	-/-	-357.8970375061035	-20444.697822332382	87	0.15384615384615385	0.11494252873563218	0.015475520540236353
YJL061W	1	+/+	-358.836745262146	-19107.14220702648	86	0.16666666666666666	0.12643678160919541	0.015475520540236353
YJL111W	-1	-/-	-358.858510017395	-20710.90380883217	87	0.16417910447761194	0.12643678160919541	0.015756893640967922
YDR339C	-1	-/-	-358.9080505371094	-21715.926267683506	87	0.16176470588235295	0.12643678160919541	0.016038266741699492
YOR232W	-1	-/-	-358.9762222766876	-19618.049906492233	87	0.15942028985507245	0.12643678160919541	0.016319639842431063
YER155C	-1	-/-	-359.0430873930454	-19833.691097468138	87	0.15714285714285714	0.12643678160919541	0.016601012943162633
YNL001W	-1	-/-	-359.1748809814453	-19983.728839159012	87	0.15492957746478872	0.12643678160919541	0.016882386043894203
YER025W	-1	-/-	-359.20204985141754	-20015.459783434868	87	0.1527777777777778	0.12643678160919541	0.017163759144625774
YGR119C	1	+/+	-359.3064546585083	-19249.564005851746	86	0.1643835616438356	0.13793103448275862	0.017163759144625774
YMR247C	-1	-/-	-359.49648344516754	-19079.012433230877	87	0.16216216216216217	0.13793103448275862	0.017445132245357344
YPR173C	-1	-/-	-359.5251386165619	-18095.740302681923	87	0.16	0.13793103448275862	0.017726505346088915
YPL237W	-1	-/-	-359.581307888031	-20313.26260280609	87	0.15789473684210525	0.13793103448275862	0.018007878446820485
YDR152W	0	0/-	-359.6107052117586	-36148.263827726245	348	0.15789473684210525	0.13793103448275862	0.018007878446820485
YMR229C	-1	-/-	-359.64394092559814	-20439.539791464806	87	0.15584415584415584	0.13793103448275862	0.018289251547552055
YLR147C	-1	-/-	-359.94095849990845	-19318.646870613098	87	0.15384615384615385	0.13793103448275862	0.018570624648283626
YMR235C	1	+/+	-359.9530987739563	-21554.124420523643	86	0.16455696202531644	0.14942528735632185	0.018570624648283626
YML080W	-1	-/-	-360.1969614624977	-21519.51266092062	87	0.1625	0.14942528735632185	0.018851997749015192
YPL243W	-1	-/-	-360.2198441028595	-20442.31200516224	87	0.16049382716049382	0.14942528735632185	0.019133370849746763
YPR129W	0	0/-	-360.23331394791603	-33357.72213935107	348	0.16049382716049382	0.14942528735632185	0.019133370849746763
YNL189W	0	0/-	-360.27329893410206	-34249.73388084769	348	0.16049382716049382	0.14942528735632185	0.019133370849746763
YDR324C	-1	-/-	-360.6566894054413	-20452.597650051117	87	0.15853658536585366	0.14942528735632185	0.019414743950478333
YOR046C	1	+/+	-360.7240948677063	-20313.1024569273	86	0.1686746987951807	0.16091954022988506	0.019414743950478333
YOR239W	-1	-/-	-360.9136428833008	-20221.20723950863	87	0.16666666666666666	0.16091954022988506	0.019696117051209903
YKL018W	-1	-/-	-361.04684472084045	-20530.44730103016	87	0.16470588235294117	0.16091954022988506	0.019977490151941474
YHR187W	-1	-/-	-361.17238676548004	-20934.22824525833	87	0.16279069767441862	0.16091954022988506	0.020258863252673044
YLR397C	-1	-/-	-361.43800711631775	-20789.35384309292	87	0.16091954022988506	0.16091954022988506	0.020540236353404615
YHR201C	0	0/0	-361.56483168900013	-35366.98360747099	348	0.16091954022988506	0.16091954022988506	0.020540236353404615
YCR072C	-1	-/-	-361.7077714204788	-21530.734166502953	87	0.1590909090909091	0.16091954022988506	0.020821609454136185
YPR169W	0	0/-	-361.80009289085865	-35664.90746195614	348	0.1590909090909091	0.16091954022988506	0.020821609454136185
YBR283C	-1	-/-	-361.90820145606995	-19772.55185186863	87	0.15730337078651685	0.16091954022988506	0.021102982554867755
YNR013C	-1	-/-	-361.98241090774536	-20532.640253067017	87	0.15555555555555556	0.16091954022988506	0.021384355655599326
YNL163C	-1	-/-	-362.221476316452	-20670.67677617073	87	0.15384615384615385	0.16091954022988506	0.021665728756330896
YJL109C	-1	-/-	-362.8535357490182	-21571.600811816752	87	0.15217391304347827	0.16091954022988506	0.021947101857062466
YOR207C	-1	-/-	-363.13188326358795	-20147.389992833138	87	0.15053763440860216	0.16091954022988506	0.022228474957794037
YPR137W	-1	-/-	-363.2917156815529	-20963.328009665012	87	0.14893617021276595	0.16091954022988506	0.022509848058525603
YER171W	-1	-/-	-363.54834163188934	-19528.732523918152	87	0.14736842105263157	0.16091954022988506	0.022791221159257174
YGL020C	-1	-/-	-363.9738253355026	-20330.042051911354	87	0.14583333333333334	0.16091954022988506	0.023072594259988744
YGR195W	-1	-/-	-364.5431618690491	-20191.225172400475	87	0.14432989690721648	0.16091954022988506	0.023353967360720315
YJL183W	-1	-/-	-364.63839960098267	-19950.64189660549	87	0.14285714285714285	0.16091954022988506	0.023635340461451885
YKL214C	1	+/+	-364.6654008626938	-19436.421617865562	86	0.15151515151515152	0.1724137931034483	0.023635340461451885
YAL035W	-1	-/-	-364.85058665275574	-20537.283442139626	87	0.15	0.1724137931034483	0.023916713562183455
YDR280W	-1	-/-	-364.8600944876671	-21473.79280167818	87	0.1485148514851485	0.1724137931034483	0.024198086662915026
YGL112C	-1	-/-	-364.9029972553253	-20641.148614525795	87	0.14705882352941177	0.1724137931034483	0.024479459763646596
YDR489W	-1	-/-	-365.6304099559784	-20934.722380772233	87	0.14563106796116504	0.1724137931034483	0.024760832864378166
YIL142W	-1	-/-	-365.8405696153641	-20307.49199986458	87	0.14423076923076922	0.1724137931034483	0.025042205965109737
YMR123W	0	0/0	-366.14211459457874	-35525.271157726645	348	0.14423076923076922	0.1724137931034483	0.025042205965109737
YJL008C	-1	-/-	-366.74761950969696	-19477.01741015911	87	0.14285714285714285	0.1724137931034483	0.025323579065841307
YML031W	1	+/+	-366.9405207633972	-20548.96116900444	86	0.1509433962264151	0.1839080459770115	0.025323579065841307
YOR067C	-1	-/-	-367.01287388801575	-20058.069172620773	87	0.14953271028037382	0.1839080459770115	0.025604952166572877
YGR082W	-1	-/+	-367.3178386092186	-20142.441904962063	87	0.14814814814814814	0.1839080459770115	0.025886325267304444
YOR370C	0	0/-	-367.44667768478394	-34452.75192564726	348	0.14814814814814814	0.1839080459770115	0.025886325267304444
YFL002C	-1	-/-	-367.53728353977203	-21635.600578069687	87	0.14678899082568808	0.1839080459770115	0.026167698368036015
YGL070C	-1	-/-	-367.538197517395	-20381.611796975136	87	0.14545454545454545	0.1839080459770115	0.026449071468767585
YDR429C	-1	-/-	-367.9287909269333	-20295.947700858116	87	0.14414414414414414	0.1839080459770115	0.026730444569499155
YJL124C	-1	-/-	-368.16680920124054	-19883.74882233143	87	0.14285714285714285	0.1839080459770115	0.027011817670230726
YJL039C	-1	-/+	-368.2393544316292	-20337.001983582973	87	0.1415929203539823	0.1839080459770115	0.027293190770962296
YMR005W	-1	-/-	-368.2444486618042	-20688.19970794022	87	0.14035087719298245	0.1839080459770115	0.027574563871693866
YFR002W	1	+/+	-368.42078971862793	-18657.063115358353	86	0.14782608695652175	0.19540229885057472	0.027574563871693866
YDR414C	-1	-/-	-368.4471753835678	-20744.033130049706	87	0.14655172413793102	0.19540229885057472	0.027855936972425437
YER146W	-1	-/-	-368.45007967948914	-19503.318340182304	87	0.1452991452991453	0.19540229885057472	0.028137310073157007
YGR056W	-1	-/-	-368.51860761642456	-19819.753086924553	87	0.1440677966101695	0.19540229885057472	0.028418683173888577
YJR041C	0	0/-	-368.5887930691242	-36278.335234093014	348	0.1440677966101695	0.19540229885057472	0.028418683173888577
YDR062W	-1	-/-	-368.66305363178253	-19277.868683189154	87	0.14285714285714285	0.19540229885057472	0.028700056274620148
YKL205W	1	+/+	-368.71143984794617	-20558.234382152557	86	0.15	0.20689655172413793	0.028700056274620148
YPL244C	-1	-/+	-368.7191342115402	-20039.895554184914	87	0.1487603305785124	0.20689655172413793	0.028981429375351718
YKR082W	1	+/+	-368.88182282447815	-20364.13207757473	86	0.1557377049180328	0.21839080459770116	0.028981429375351718
YJL041W	1	+/+	-369.3604916334152	-19570.480013012886	86	0.16260162601626016	0.22988505747126436	0.028981429375351718
YLR008C	-1	-/-	-369.4849216938019	-20606.402844548225	87	0.16129032258064516	0.22988505747126436	0.029262802476083285
YER176W	0	0/-	-369.74843940138817	-33884.461992032826	348	0.16129032258064516	0.22988505747126436	0.029262802476083285
YHR108W	-1	-/-	-369.7561174631119	-19588.240772604942	87	0.16	0.22988505747126436	0.029544175576814855
YGR024C	-1	-/-	-369.8025530576706	-19017.68282663822	87	0.15873015873015872	0.22988505747126436	0.029825548677546426
YPR041W	-1	-/-	-369.98146748542786	-20602.298864364624	87	0.15748031496062992	0.22988505747126436	0.030106921778277996
YMR211W	-1	-/-	-370.05679154396057	-20155.242587924004	87	0.15625	0.22988505747126436	0.030388294879009566
YGR083C	-1	-/-	-370.05800676345825	-20379.196697831154	87	0.15503875968992248	0.22988505747126436	0.030669667979741137
YDL225W	-1	-/-	-370.49584662914276	-19951.55420780182	87	0.15384615384615385	0.22988505747126436	0.030951041080472707
YLL035W	-1	-/-	-370.5176910161972	-20390.41782295704	87	0.15267175572519084	0.22988505747126436	0.031232414181204277
YHR186C	-1	-/-	-370.5834366083145	-20843.45940363407	87	0.15151515151515152	0.22988505747126436	0.031513787281935844
YMR033W	-1	-/-	-370.7479442358017	-20502.970655679703	87	0.15037593984962405	0.22988505747126436	0.031795160382667415
YER007C-A	0	0/-	-371.0439568012953	-34894.66791717708	348	0.15037593984962405	0.22988505747126436	0.031795160382667415
YER151C	-1	-/-	-371.0459651350975	-19724.148886978626	87	0.14925373134328357	0.22988505747126436	0.032076533483398985
YDL213C	-1	-/-	-371.1261212825775	-19815.0069988966	87	0.14814814814814814	0.22988505747126436	0.032357906584130555
YGR200C	-1	-/-	-371.3284982442856	-21258.238708734512	87	0.14705882352941177	0.22988505747126436	0.032639279684862126
YMR146C	-1	-/-	-371.4344373345375	-21375.695278048515	87	0.145985401459854	0.22988505747126436	0.032920652785593696
YLR384C	-1	-/-	-371.49041175842285	-19787.784096479416	87	0.14492753623188406	0.22988505747126436	0.033202025886325266
YDR398W	-1	-/-	-371.5635920763016	-21212.705361127853	87	0.14388489208633093	0.22988505747126436	0.03348339898705684
YDR228C	-1	-/-	-371.6991114616394	-20708.994635939598	87	0.14285714285714285	0.22988505747126436	0.03376477208778841
YDR101C	-1	-/-	-372.02787590026855	-21227.151896357536	87	0.14184397163120568	0.22988505747126436	0.03404614518851998
YJR007W	-1	-/-	-372.0409594774246	-20918.250622153282	87	0.14084507042253522	0.22988505747126436	0.03432751828925155
YML023C	-1	-/-	-372.178524851799	-20688.177814364433	87	0.13986013986013987	0.22988505747126436	0.03460889138998312
YOR094W	-1	-/-	-372.2672454714775	-20383.08626961708	87	0.1388888888888889	0.22988505747126436	0.03489026449071469
YDL014W	-1	-/-	-372.2913416624069	-20934.437962770462	87	0.13793103448275862	0.22988505747126436	0.03517163759144626
YPR190C	-1	-/-	-372.6001486182213	-20907.382940351963	87	0.136986301369863	0.22988505747126436	0.03545301069217783
YGL044C	-1	-/-	-372.6475288271904	-20258.562982320786	87	0.1360544217687075	0.22988505747126436	0.0357343837929094
YPL235W	-1	-/-	-372.75890123844147	-20440.8186981678	87	0.13513513513513514	0.22988505747126436	0.03601575689364097
YNR046W	-1	-/-	-372.7937272787094	-20558.947273254395	87	0.1342281879194631	0.22988505747126436	0.03629712999437254
YOR123C	-1	-/-	-372.8181014060974	-19401.84057366848	87	0.13333333333333333	0.22988505747126436	0.03657850309510411
YBR087W	-1	-/-	-373.18254935741425	-20057.612453579903	87	0.13245033112582782	0.22988505747126436	0.03685987619583568
YDR397C	-1	-/-	-373.26293337345123	-19728.538585186005	87	0.13157894736842105	0.22988505747126436	0.03714124929656725
YOR307C	-1	-/-	-373.28099751472473	-18771.59782087803	87	0.13071895424836602	0.22988505747126436	0.03742262239729882
YMR212C	-1	-/0	-373.3677906990051	-20679.184109807014	87	0.12987012987012986	0.22988505747126436	0.037703995498030385
YDR174W	-1	-/-	-373.5062372684479	-19748.669426381588	87	0.12903225806451613	0.22988505747126436	0.037985368598761955
YBR142W	-1	-/-	-373.78460943698883	-20681.709401607513	87	0.1282051282051282	0.22988505747126436	0.038266741699493526
YGL083W	0	0/-	-373.86004114151	-34807.22363232076	348	0.1282051282051282	0.22988505747126436	0.038266741699493526
YPL212C	-1	-/-	-373.99894523620605	-21247.48657655716	87	0.12738853503184713	0.22988505747126436	0.038548114800225096
YBR058C	-1	-/-	-374.3691223859787	-20074.17558181286	87	0.12658227848101267	0.22988505747126436	0.038829487900956666
YGL016W	-1	-/0	-374.4804470539093	-20358.64345228672	87	0.12578616352201258	0.22988505747126436	0.03911086100168824
YGR216C	-1	-/-	-374.506049990654	-20090.50957632065	87	0.125	0.22988505747126436	0.03939223410241981
YGL111W	-1	-/-	-374.56454586982727	-21373.09942996502	87	0.12422360248447205	0.22988505747126436	0.03967360720315138
YBR192W	1	+/+	-374.90399980545044	-21148.172563314438	86	0.12962962962962962	0.2413793103448276	0.03967360720315138
YDR404C	-1	-/-	-375.07044887542725	-20125.359654307365	87	0.12883435582822086	0.2413793103448276	0.03995498030388295
YOR116C	-1	-/-	-375.2874846458435	-20265.63206219673	87	0.12804878048780488	0.2413793103448276	0.04023635340461452
YBL068W	0	0/-	-375.2876054365188	-35583.21049514599	348	0.12804878048780488	0.2413793103448276	0.04023635340461452
YGL014W	-1	-/-	-375.46875727176666	-19551.1351031065	87	0.12727272727272726	0.2413793103448276	0.04051772650534609
YIL115C	1	+/+	-375.566409945488	-19239.282997250557	86	0.13253012048192772	0.25287356321839083	0.04051772650534609
YCR035C	-1	-/-	-375.58926355838776	-19809.635519623756	87	0.1317365269461078	0.25287356321839083	0.04079909960607766
YIR012W	-1	-/-	-375.70212829113007	-22557.07280600071	87	0.13095238095238096	0.25287356321839083	0.04108047270680923
YEL055C	0	0/-	-375.75900974683464	-35841.70819866471	348	0.13095238095238096	0.25287356321839083	0.04108047270680923
YNL201C	-1	-/-	-375.833451628685	-20384.97047495842	87	0.1301775147928994	0.25287356321839083	0.0413618458075408
YDL043C	-1	-/-	-375.983033657074	-19934.927821993828	87	0.12941176470588237	0.25287356321839083	0.04164321890827237
YIL014W	-1	-/-	-376.2799118757248	-19938.877254843712	87	0.1286549707602339	0.25287356321839083	0.04192459200900394
YHL011C	-1	-/-	-376.3626482486725	-21829.4203042984	87	0.12790697674418605	0.25287356321839083	0.04220596510973551
YDR354W	0	0/0	-376.4726854264736	-33906.34831850231	348	0.12790697674418605	0.25287356321839083	0.04220596510973551
YGR078C	-1	-/-	-376.74192571640015	-21202.791355609894	87	0.12716763005780346	0.25287356321839083	0.04248733821046708
YGR229C	-1	-/-	-376.7872037887573	-20632.604468107224	87	0.12643678160919541	0.25287356321839083	0.04276871131119865
YJR132W	-1	-/0	-376.8241741657257	-21388.277240753174	87	0.12571428571428572	0.25287356321839083	0.04305008441193022
YHR070W	-1	-/-	-376.9555881023407	-20383.92369288206	87	0.125	0.25287356321839083	0.04333145751266179
YLR314C	-1	-/-	-377.26499700546265	-19434.913880348206	87	0.12429378531073447	0.25287356321839083	0.04361283061339336
YLR195C	-1	-/-	-377.3582239151001	-19357.39985859394	87	0.12359550561797752	0.25287356321839083	0.04389420371412493
YKR026C	-1	-/-	-377.5596299171448	-20710.612732946873	87	0.12290502793296089	0.25287356321839083	0.0441755768148565
YMR153W	1	+/+	-377.9454048871994	-21128.41582453251	86	0.12777777777777777	0.26436781609195403	0.0441755768148565
YIL149C	1	+/+	-377.99428939819336	-20510.970408022404	86	0.13259668508287292	0.27586206896551724	0.0441755768148565
YMR091C	-1	-/-	-378.00781911611557	-21929.26058715582	87	0.13186813186813187	0.27586206896551724	0.04445694991558807
YGL099W	-1	-/-	-378.07982182502747	-21313.774326086044	87	0.13114754098360656	0.27586206896551724	0.04473832301631964
YKL021C	-1	-/-	-378.213876247406	-21877.561697363853	87	0.13043478260869565	0.27586206896551724	0.04501969611705121
YML103C	1	+/+	-378.3252890110016	-20496.772624611855	86	0.13513513513513514	0.28735632183908044	0.04501969611705121
YBR079C	-1	-/-	-378.47941040992737	-21369.62477737665	87	0.13440860215053763	0.28735632183908044	0.04530106921778278
YDR198C	-1	-/-	-378.9881035089493	-20007.267882466316	87	0.13368983957219252	0.28735632183908044	0.04558244231851435
YOR359W	-1	-/-	-379.0709639787674	-20480.444890737534	87	0.13297872340425532	0.28735632183908044	0.04586381541924592
YML115C	-1	-/-	-379.2962955236435	-20176.1133620739	87	0.13227513227513227	0.28735632183908044	0.04614518851997749
YDR091C	-1	-/-	-379.299075871706	-22208.613084226847	87	0.13157894736842105	0.28735632183908044	0.04642656162070906
YLR409C	-1	-/-	-379.3179519176483	-21706.812478780746	87	0.13089005235602094	0.28735632183908044	0.04670793472144063
YGL246C	-1	-/-	-379.33098661899567	-20909.09984278679	87	0.13020833333333334	0.28735632183908044	0.0469893078221722
YJL148W	-1	-/-	-379.4039575457573	-21236.380864918232	87	0.12953367875647667	0.28735632183908044	0.04727068092290377
YML046W	-1	-/-	-379.4990634918213	-20994.205364227295	87	0.12886597938144329	0.28735632183908044	0.04755205402363534
YDR170C	-1	-/-	-379.5383788347244	-20263.208184838295	87	0.1282051282051282	0.28735632183908044	0.04783342712436691
YGR252W	-1	-/-	-379.68673622608185	-19333.905950903893	87	0.12755102040816327	0.28735632183908044	0.04811480022509848
YBR153W	-1	-/-	-379.8035478591919	-19868.90816015005	87	0.12690355329949238	0.28735632183908044	0.04839617332583005
YMR285C	-1	-/-	-379.82030510902405	-20313.988755345345	87	0.12626262626262627	0.28735632183908044	0.04867754642656162
YLR277C	-1	-/-	-379.8806349039078	-20291.282787442207	87	0.12562814070351758	0.28735632183908044	0.04895891952729319
YIL110W	-1	-/-	-380.10898542404175	-21983.96303975582	87	0.125	0.28735632183908044	0.04924029262802476
YNL123W	-1	-/-	-380.13874089717865	-21122.718819499016	87	0.12437810945273632	0.28735632183908044	0.04952166572875633
YOL010W	-1	-/-	-380.19336569309235	-20955.19847226143	87	0.12376237623762376	0.28735632183908044	0.0498030388294879
YKL110C	-1	-/-	-380.2927383184433	-22405.131340503693	87	0.12315270935960591	0.28735632183908044	0.05008441193021947
YDR167W	-1	-/-	-380.33315575122833	-20347.890303850174	87	0.12254901960784313	0.28735632183908044	0.050365785030951044
YDL226C	-1	-/-	-380.4919366836548	-20233.63579595089	87	0.12195121951219512	0.28735632183908044	0.050647158131682614
YPL183C	0	0/-	-380.5936265140772	-37585.46273048222	348	0.12195121951219512	0.28735632183908044	0.050647158131682614
YDL074C	-1	-/-	-380.65472173690796	-21725.404277026653	87	0.12135922330097088	0.28735632183908044	0.050928531232414184
YAL029C	-1	-/+	-380.7756952047348	-21947.612102985382	87	0.12077294685990338	0.28735632183908044	0.051209904333145755
YOR159C	-1	-/-	-380.8162842988968	-20224.04060959816	87	0.1201923076923077	0.28735632183908044	0.05149127743387732
YAL036C	0	0/-	-380.8476811796427	-36900.09939534962	348	0.1201923076923077	0.28735632183908044	0.05149127743387732
YDR320C-A	-1	-/-	-380.89117908477783	-17845.133192300797	87	0.11961722488038277	0.28735632183908044	0.05177265053460889
YHR119W	-1	-/-	-380.9279508590698	-20365.766334176064	87	0.11904761904761904	0.28735632183908044	0.05205402363534046
YDR235W	-1	-/-	-380.9281759262085	-19463.77161860466	87	0.11848341232227488	0.28735632183908044	0.05233539673607203
YJL125C	-1	-/-	-381.0250355601311	-23413.971093952656	87	0.1179245283018868	0.28735632183908044	0.0526167698368036
YNL032W	-1	-/-	-381.2224678993225	-19193.568204283714	87	0.11737089201877934	0.28735632183908044	0.05289814293753517
YGL022W	-1	-/-	-381.46972447633743	-21167.969532251358	87	0.11682242990654206	0.28735632183908044	0.05317951603826674
YPR162C	-1	-/-	-381.58330023288727	-20460.90026843548	87	0.11627906976744186	0.28735632183908044	0.05346088913899831
YLR412W	0	0/0	-381.6178697049618	-35388.83426402509	348	0.11627906976744186	0.28735632183908044	0.05346088913899831
YDR331W	-1	-/-	-381.9492667913437	-20383.172148287296	87	0.11574074074074074	0.28735632183908044	0.05374226223972988
YPR187W	-1	-/-	-381.9492926597595	-20961.242787837982	87	0.1152073732718894	0.28735632183908044	0.05402363534046145
YLR405W	-1	-/-	-382.0175236463547	-22424.677188038826	87	0.11467889908256881	0.28735632183908044	0.05430500844119302
YLL036C	-1	-/-	-382.0898218154907	-19931.873527765274	87	0.1141552511415525	0.28735632183908044	0.05458638154192459
YDR372C	-1	-/-	-382.2392246723175	-20122.370601296425	87	0.11363636363636363	0.28735632183908044	0.05486775464265616
YOR335C	-1	-/-	-382.30462634563446	-20360.316003918648	87	0.11312217194570136	0.28735632183908044	0.05514912774338773
YMR290C	-1	-/-	-382.3728951215744	-21899.214276075363	87	0.11261261261261261	0.28735632183908044	0.0554305008441193
YHL003C	-1	-/-	-382.38688147068024	-19664.31943845749	87	0.11210762331838565	0.28735632183908044	0.05571187394485087
YIL020C	0	0/0	-382.4055653475225	-36437.85935155675	348	0.11210762331838565	0.28735632183908044	0.05571187394485087
YBR058C-A	-1	-/-	-382.4775459766388	-18689.08967399597	87	0.11160714285714286	0.28735632183908044	0.055993247045582444
YKL009W	-1	-/-	-382.63248431682587	-21439.763031482697	87	0.1111111111111111	0.28735632183908044	0.056274620146314014
YJL081C	-1	-/-	-382.6906578540802	-20089.873047828674	87	0.11061946902654868	0.28735632183908044	0.056555993247045584
YBR254C	-1	-/-	-382.74978137016296	-19987.397881388664	87	0.11013215859030837	0.28735632183908044	0.056837366347777155
YDR045C	-1	-/-	-382.8392164707184	-20655.00951755047	87	0.10964912280701754	0.28735632183908044	0.057118739448508725
YNL255C	0	0/-	-382.8639782369137	-36011.08572499454	348	0.10964912280701754	0.28735632183908044	0.057118739448508725
YDR172W	-1	-/-	-382.94348883628845	-19606.637171387672	87	0.1091703056768559	0.28735632183908044	0.057400112549240295
YPL178W	-1	-/+	-383.1953555345535	-20345.15783417225	87	0.10869565217391304	0.28735632183908044	0.057681485649971866
YOR361C	-1	-/-	-383.21603190898895	-20904.833261966705	87	0.10822510822510822	0.28735632183908044	0.057962858750703436
YIL126W	-1	-/-	-383.4791896343231	-20319.923297286034	87	0.10775862068965517	0.28735632183908044	0.058244231851435
YLL034C	-1	-/-	-383.4840247631073	-21502.562122106552	87	0.1072961373390558	0.28735632183908044	0.05852560495216657
YHR088W	-1	-/-	-383.5383203625679	-22229.938083469868	87	0.10683760683760683	0.28735632183908044	0.05880697805289814
YLR291C	-1	-/-	-383.63895493745804	-21309.88383716345	87	0.10638297872340426	0.28735632183908044	0.05908835115362971
YOR166C	0	0/-	-383.6519799232483	-35003.24181871116	348	0.10638297872340426	0.28735632183908044	0.05908835115362971
YJL054W	-1	-/-	-383.78652119636536	-20512.70212173462	87	0.1059322033898305	0.28735632183908044	0.05936972425436128
YDR017C	-1	-/-	-383.8078521490097	-22523.804143071175	87	0.10548523206751055	0.28735632183908044	0.05965109735509285
YPL210C	-1	-/-	-384.20805287361145	-20907.4644343853	87	0.10504201680672269	0.28735632183908044	0.05993247045582442
YGR105W	0	0/0	-384.4215776473284	-34686.857417330146	348	0.10504201680672269	0.28735632183908044	0.05993247045582442
YER086W	0	0/0	-384.4769476503134	-34668.71460573375	348	0.10504201680672269	0.28735632183908044	0.05993247045582442
YBR155W	-1	-/-	-384.5196512937546	-22239.756975531578	87	0.10460251046025104	0.28735632183908044	0.06021384355655599
YDL235C	-1	-/-	-384.5459427833557	-19147.526620864868	87	0.10416666666666667	0.28735632183908044	0.06049521665728756
YBL076C	0	0/-	-384.74912974238396	-35047.62863302231	348	0.10416666666666667	0.28735632183908044	0.06049521665728756
YOL145C	-1	-/-	-384.7538924217224	-19566.351996183395	87	0.1037344398340249	0.28735632183908044	0.06077658975801913
YHR013C	-1	-/-	-384.90326285362244	-19972.9945833683	87	0.10330578512396695	0.28735632183908044	0.0610579628587507
YEL029C	-1	-/-	-384.9703131914139	-20560.934789776802	87	0.102880658436214	0.28735632183908044	0.06133933595948227
YDR120C	-1	-/-	-385.26148450374603	-22355.143374085426	87	0.10245901639344263	0.28735632183908044	0.061620709060213844
YOR254C	-1	-/-	-385.3132486343384	-20149.60887825489	87	0.10204081632653061	0.28735632183908044	0.061902082160945414
YDR412W	-1	-/-	-385.4180688858032	-21877.149246692657	87	0.1016260162601626	0.28735632183908044	0.062183455261676984
YPL069C	-1	-/-	-385.4923166036606	-21457.450741052628	87	0.10121457489878542	0.28735632183908044	0.062464828362408555
YNL267W	-1	-/-	-386.10287714004517	-18665.411998271942	87	0.10080645161290322	0.28735632183908044	0.06274620146314012
YNL154C	-1	-/-	-386.41174149513245	-20728.07563316822	87	0.10040160642570281	0.28735632183908044	0.06302757456387169
YGL167C	-1	-/-	-386.4303982257843	-20609.76399588585	87	0.1	0.28735632183908044	0.06330894766460327
YNL062C	-1	-/-	-386.5518743991852	-20672.691563606262	87	0.099601593625498	0.28735632183908044	0.06359032076533483
YBL057C	-1	-/-	-386.6645208597183	-21737.46727693081	87	0.0992063492063492	0.28735632183908044	0.0638716938660664
YML105C	-1	-/-	-386.84405159950256	-21140.47021317482	87	0.09881422924901186	0.28735632183908044	0.06415306696679797
YNL186W	-1	-/-	-386.96879482269287	-19708.41990017891	87	0.0984251968503937	0.28735632183908044	0.06443444006752955
YBL004W	-1	-/-	-387.0074944496155	-21528.072726726532	87	0.09803921568627451	0.28735632183908044	0.06471581316826111
YDR060W	-1	-/-	-387.2846065759659	-21126.705490112305	87	0.09765625	0.28735632183908044	0.06499718626899269
YLR335W	1	+/+	-387.40103340148926	-19942.9015750885	86	0.10116731517509728	0.2988505747126437	0.06499718626899269
YPL012W	-1	-/-	-387.4220070838928	-21699.736508011818	87	0.10077519379844961	0.2988505747126437	0.06527855936972425
YPL273W	0	0/-	-387.43146482110023	-35630.24574506283	348	0.10077519379844961	0.2988505747126437	0.06527855936972425
YEL037C	-1	-/-	-387.46115481853485	-20851.43804550171	87	0.10038610038610038	0.2988505747126437	0.06555993247045583
YGR198W	0	0/-	-387.4851631075144	-36016.50696928054	348	0.10038610038610038	0.2988505747126437	0.06555993247045583
YDR428C	0	0/-	-387.5229058563709	-35243.045193946455	348	0.10038610038610038	0.2988505747126437	0.06555993247045583
YKL082C	-1	-/-	-387.54876601696014	-21476.041140317917	87	0.1	0.2988505747126437	0.06584130557118739
YIL109C	-1	-/-	-387.6057894229889	-19414.337204933167	87	0.09961685823754789	0.2988505747126437	0.06612267867191897
YGL211W	-1	-/-	-387.75926196575165	-21097.71158158779	87	0.09923664122137404	0.2988505747126437	0.06640405177265053
YBR121C	-1	-/-	-387.858425617218	-19978.041017770767	87	0.09885931558935361	0.2988505747126437	0.06668542487338211
YPR060C	0	0/0	-387.9844720065594	-36680.97396462411	348	0.09885931558935361	0.2988505747126437	0.06668542487338211
YDR238C	-1	-/-	-388.04255533218384	-19001.466725587845	87	0.09848484848484848	0.2988505747126437	0.06696679797411367
YGR217W	-1	-/-	-388.35740900039673	-19579.134523034096	87	0.09811320754716982	0.2988505747126437	0.06724817107484525
YOR243C	-1	-/-	-388.37789314985275	-21817.200115144253	87	0.09774436090225563	0.2988505747126437	0.06752954417557681
YAR014C	-1	-/-	-388.5396695137024	-21028.05738568306	87	0.09737827715355805	0.2988505747126437	0.06781091727630839
YBL006C	-1	-/-	-388.91513192653656	-19864.66277718544	87	0.09701492537313433	0.2988505747126437	0.06809229037703995
YMR312W	-1	-/-	-389.0178635120392	-20698.454272031784	87	0.09665427509293681	0.2988505747126437	0.06837366347777153
YDR300C	-1	-/0	-389.03613471984863	-20633.294242858887	87	0.0962962962962963	0.2988505747126437	0.0686550365785031
YIL118W	-1	-/-	-389.08371818065643	-21030.05761873722	87	0.0959409594095941	0.2988505747126437	0.06893640967923466
YDR472W	-1	-/-	-389.2367284297943	-19767.921337485313	87	0.09558823529411764	0.2988505747126437	0.06921778277996624
YKL122C	-1	-/-	-389.30027747154236	-20577.803379774094	87	0.09523809523809523	0.2988505747126437	0.0694991558806978
YPR062W	0	0/-	-389.32943043112755	-35115.323920995	348	0.09523809523809523	0.2988505747126437	0.0694991558806978
YBR015C	-1	-/-	-389.5706624984741	-19686.897341489792	87	0.0948905109489051	0.2988505747126437	0.06978052898142938
YCR037C	-1	-/-	-389.57950961589813	-20510.749948978424	87	0.09454545454545454	0.2988505747126437	0.07006190208216094
YIL044C	-1	-/-	-389.5797896385193	-20285.378727912903	87	0.09420289855072464	0.2988505747126437	0.07034327518289252
YHR170W	-1	-/-	-389.6520309448242	-21544.751687049866	87	0.09386281588447654	0.2988505747126437	0.07062464828362408
YDR165W	-1	-/-	-389.7216871380806	-23511.689396560192	87	0.09352517985611511	0.2988505747126437	0.07090602138435566
YGL086W	-1	-/-	-389.91433238983154	-20216.099143743515	87	0.0931899641577061	0.2988505747126437	0.07118739448508722
YER112W	-1	-/-	-390.2286858558655	-20008.158988714218	87	0.09285714285714286	0.2988505747126437	0.0714687675858188
YLR321C	-1	-/-	-390.3090808391571	-20837.880942583084	87	0.09252669039145907	0.2988505747126437	0.07175014068655036
YPR125W	-1	-/-	-390.44380807876587	-21585.770484030247	87	0.09219858156028368	0.2988505747126437	0.07203151378728194
YOL005C	-1	-/-	-390.45706927776337	-21919.1504021883	87	0.09187279151943463	0.2988505747126437	0.0723128868880135
YCL031C	-1	-/-	-390.527951002121	-20393.73944735527	87	0.09154929577464789	0.2988505747126437	0.07259425998874508
YBR276C	-1	-/-	-390.67440915107727	-20343.74985730648	87	0.0912280701754386	0.2988505747126437	0.07287563308947664
YFL022C	-1	-/-	-390.95753288269043	-20537.485925793648	87	0.09090909090909091	0.2988505747126437	0.07315700619020822
YOR271C	0	0/-	-391.2316487431526	-36459.346450060606	348	0.09090909090909091	0.2988505747126437	0.07315700619020822
YNL292W	-1	-/-	-391.2317147254944	-21298.91258263588	87	0.09059233449477352	0.2988505747126437	0.07343837929093978
YOR217W	-1	-/-	-391.24228858947754	-20150.00168967247	87	0.09027777777777778	0.2988505747126437	0.07371975239167136
YER009W	-1	-/0	-391.313925743103	-20357.89576947689	87	0.08996539792387544	0.2988505747126437	0.07400112549240292
YEL051W	-1	-/-	-391.3699588775635	-20551.96996986866	87	0.0896551724137931	0.2988505747126437	0.0742824985931345
YML071C	-1	-/-	-391.42111641168594	-20458.92083233595	87	0.08934707903780069	0.2988505747126437	0.07456387169386607
YGL220W	0	0/-	-391.53968530893326	-33439.65551383793	348	0.08934707903780069	0.2988505747126437	0.07456387169386607
YMR308C	1	+/+	-391.5783740282059	-21683.371250391006	86	0.09246575342465753	0.3103448275862069	0.07456387169386607
YGL245W	-1	-/-	-391.64311373233795	-21307.48516893387	87	0.09215017064846416	0.3103448275862069	0.07484524479459764
YPL227C	-1	-/-	-391.6772027015686	-21262.86355638504	87	0.09183673469387756	0.3103448275862069	0.0751266178953292
YLR285W	-1	-/-	-391.84262251853943	-21540.0452978611	87	0.09152542372881356	0.3103448275862069	0.07540799099606077
YLR083C	0	0/-	-391.92218773067	-36578.65369285643	348	0.09152542372881356	0.3103448275862069	0.07540799099606077
YPL226W	0	0/+	-391.9537691324949	-37902.70568559319	348	0.09152542372881356	0.3103448275862069	0.07540799099606077
YHL007C	-1	-/-	-392.0033941268921	-21729.554419398308	87	0.09121621621621621	0.3103448275862069	0.07568936409679235
YBR002C	-1	-/-	-392.0492385625839	-22279.445093631744	87	0.09090909090909091	0.3103448275862069	0.07597073719752391
YMR243C	-1	-/-	-392.14895462989807	-21245.84892821312	87	0.09060402684563758	0.3103448275862069	0.07625211029825549
YMR112C	-1	-/-	-392.17639911174774	-19784.266394257545	87	0.0903010033444816	0.3103448275862069	0.07653348339898705
YBL055C	-1	-/-	-392.5529817342758	-20483.91279888153	87	0.09	0.3103448275862069	0.07681485649971863
YDL108W	-1	-/-	-392.5692765712738	-20010.42782855034	87	0.08970099667774087	0.3103448275862069	0.07709622960045019
YIL130W	0	0/-	-392.6695407629013	-34333.137348115444	348	0.08970099667774087	0.3103448275862069	0.07709622960045019
YBR061C	-1	-/-	-392.67421329021454	-22674.568502306938	87	0.08940397350993377	0.3103448275862069	0.07737760270118177
YKR084C	0	0/-	-392.6826106607914	-34832.482932046056	348	0.08940397350993377	0.3103448275862069	0.07737760270118177
YGL067W	-1	-/-	-392.85044598579407	-19633.658848047256	87	0.0891089108910891	0.3103448275862069	0.07765897580191333
YPL125W	-1	-/0	-392.8798432946205	-21217.63057488203	87	0.08881578947368421	0.3103448275862069	0.07794034890264491
YJR076C	-1	-/-	-392.9389457702637	-19907.074657201767	87	0.08852459016393442	0.3103448275862069	0.07822172200337647
YER082C	-1	-/-	-393.0344376564026	-21966.986454963684	87	0.08823529411764706	0.3103448275862069	0.07850309510410805
YPR118W	0	0/0	-393.09992876648903	-35623.12848073244	348	0.08823529411764706	0.3103448275862069	0.07850309510410805
YEL042W	-1	-/-	-393.1399841308594	-20635.74258542061	87	0.08794788273615635	0.3103448275862069	0.07878446820483961
YOR108W	0	0/0	-393.1883419752121	-35687.231073737144	348	0.08794788273615635	0.3103448275862069	0.07878446820483961
YKL057C	1	+/+	-393.18871450424194	-21263.093284845352	86	0.09090909090909091	0.3218390804597701	0.07878446820483961
YPR056W	-1	-/-	-393.19065022468567	-20501.6681098938	87	0.09061488673139159	0.3218390804597701	0.07906584130557119
YER049W	-1	-/-	-393.2031705379486	-22546.50366640091	87	0.09032258064516129	0.3218390804597701	0.07934721440630275
YKR079C	-1	-/-	-393.2865107059479	-22663.286046385765	87	0.09003215434083602	0.3218390804597701	0.07962858750703433
YPL126W	-1	-/-	-393.3021972179413	-21592.870595812798	87	0.08974358974358974	0.3218390804597701	0.0799099606077659
YPL050C	-1	-/-	-393.478454887867	-21464.727544486523	87	0.08945686900958466	0.3218390804597701	0.08019133370849747
YOL144W	-1	-/-	-393.52878880500793	-21514.664019465446	87	0.08917197452229299	0.3218390804597701	0.08047270680922904
YLR017W	0	0/-	-393.6210978925228	-36653.44603091478	348	0.08917197452229299	0.3218390804597701	0.08047270680922904
YPR072W	-1	-/-	-393.6914372444153	-19737.14593720436	87	0.08888888888888889	0.3218390804597701	0.08075407990996061
YMR125W	-1	-/+	-393.85418939590454	-19972.875492572784	87	0.08860759493670886	0.3218390804597701	0.08103545301069218
YJR014W	0	0/-	-393.85724118351936	-35677.176012218	348	0.08860759493670886	0.3218390804597701	0.08103545301069218
YNR038W	-1	-/-	-393.8998792171478	-21696.0932097435	87	0.08832807570977919	0.3218390804597701	0.08131682611142375
YDL145C	-1	-/-	-394.17550694942474	-21002.18431186676	87	0.0880503144654088	0.3218390804597701	0.08159819921215532
YPR189W	-1	-/-	-394.2805275917053	-19771.51939368248	87	0.0877742946708464	0.3218390804597701	0.0818795723128869
YPR088C	-1	-/-	-394.3095688819885	-20420.10076391697	87	0.0875	0.3218390804597701	0.08216094541361846
YKL172W	-1	-/-	-394.544913649559	-21302.270726323128	87	0.08722741433021806	0.3218390804597701	0.08244231851435002
YPR016C	-1	-/-	-394.73250353336334	-21963.0828486681	87	0.08695652173913043	0.3218390804597701	0.0827236916150816
YGL106W	-1	-/-	-394.7400026321411	-19770.791996717453	87	0.08668730650154799	0.3218390804597701	0.08300506471581316
YMR296C	-1	-/-	-394.74096608161926	-20291.565761864185	87	0.08641975308641975	0.3218390804597701	0.08328643781654474
YOR260W	-1	-/-	-394.803493142128	-22302.303941965103	87	0.08615384615384615	0.3218390804597701	0.0835678109172763
YBR060C	-1	-/-	-395.0664620399475	-21147.88136303425	87	0.08588957055214724	0.3218390804597701	0.08384918401800788
YNL199C	-1	-/-	-395.06748819351196	-20849.30604338646	87	0.0856269113149847	0.3218390804597701	0.08413055711873944
YGL172W	1	+/+	-395.08500695228577	-21569.73353922367	86	0.08841463414634146	0.3333333333333333	0.08413055711873944
YJR072C	0	0/-	-395.09491005539894	-36866.02019196749	348	0.08841463414634146	0.3333333333333333	0.08413055711873944
YER183C	-1	-/0	-395.4500732421875	-19599.158123493195	87	0.08814589665653495	0.3333333333333333	0.08441193021947102
YLR305C	-1	-/-	-395.4591100215912	-20325.720945835114	87	0.08787878787878788	0.3333333333333333	0.08469330332020258
YEL026W	-1	-/-	-395.5739986896515	-21147.016649603844	87	0.08761329305135952	0.3333333333333333	0.08497467642093416
YHR077C	-1	-/-	-395.61413383483887	-21416.839777469635	87	0.08734939759036145	0.3333333333333333	0.08525604952166572
YFL017W-A	-1	-/-	-395.67012643814087	-21422.26703417301	87	0.08708708708708708	0.3333333333333333	0.0855374226223973
YAL033W	-1	-/-	-395.7271628379822	-21303.328899145126	87	0.08682634730538923	0.3333333333333333	0.08581879572312887
YEL015W	-1	-/-	-395.8007593154907	-20063.115497231483	87	0.08656716417910448	0.3333333333333333	0.08610016882386044
YHR196W	-1	-/+	-395.8814883828163	-23008.310941636562	87	0.08630952380952381	0.3333333333333333	0.086381541924592
YDR156W	-1	-/-	-396.11284148693085	-21734.73251223564	87	0.08605341246290801	0.3333333333333333	0.08666291502532358
YOR236W	-1	-/0	-396.16778314113617	-21504.013829231262	87	0.08579881656804733	0.3333333333333333	0.08694428812605515
YDR023W	-1	-/-	-396.1897337436676	-20067.993130087852	87	0.0855457227138643	0.3333333333333333	0.08722566122678672
YER168C	-1	-/-	-396.5436726808548	-22553.433585226536	87	0.08529411764705883	0.3333333333333333	0.08750703432751829
YHR121W	0	0/0	-396.56453189253807	-35899.84946540743	348	0.08529411764705883	0.3333333333333333	0.08750703432751829
YHR099W	-1	-/-	-396.60765051841736	-20951.93966805935	87	0.08504398826979472	0.3333333333333333	0.08778840742824986
YDL064W	-1	-/-	-396.65579640865326	-20415.141254901886	87	0.0847953216374269	0.3333333333333333	0.08806978052898143
YIL039W	-1	-/-	-396.74713003635406	-22256.7227024436	87	0.08454810495626822	0.3333333333333333	0.088351153629713
YNL221C	-1	-/-	-396.82449412345886	-21005.571486234665	87	0.08430232558139535	0.3333333333333333	0.08863252673044457
YGR262C	-1	-/-	-396.8981075286865	-21206.108615279198	87	0.08405797101449275	0.3333333333333333	0.08891389983117615
YJL197W	0	0/-	-396.92781415581703	-35786.90639001131	348	0.08405797101449275	0.3333333333333333	0.08891389983117615
YER016W	-1	-/-	-397.0747926235199	-20247.515350580215	87	0.0838150289017341	0.3333333333333333	0.08919527293190771
YOR098C	1	+/+	-397.18400061130524	-21682.357568740845	86	0.08645533141210375	0.3448275862068966	0.08919527293190771
YNL038W	-1	-/-	-397.1877808570862	-20864.205562114716	87	0.08620689655172414	0.3448275862068966	0.08947664603263927
YIL040W	1	+/+	-397.21704947948456	-21109.129160106182	86	0.08882521489971347	0.3563218390804598	0.08947664603263927
YDR212W	-1	-/-	-397.30357825756073	-22254.795540094376	87	0.08857142857142856	0.3563218390804598	0.08975801913337085
YDR119W	0	0/-	-397.3558960556984	-36657.07299853861	348	0.08857142857142856	0.3563218390804598	0.08975801913337085
YNR053C	-1	-/-	-397.3890290260315	-22632.228316783905	87	0.08831908831908832	0.3563218390804598	0.09003939223410241
YBR162W-A	0	0/-	-397.5420092046261	-34938.87289226055	348	0.08831908831908832	0.3563218390804598	0.09003939223410241
YKL154W	-1	-/-	-397.70268070697784	-20848.24207317829	87	0.08806818181818182	0.3563218390804598	0.09032076533483399
YPL086C	-1	-/-	-397.73771208524704	-23462.674690663815	87	0.08781869688385269	0.3563218390804598	0.09060213843556555
YER029C	-1	-/-	-397.9004579782486	-21390.94914317131	87	0.08757062146892655	0.3563218390804598	0.09088351153629713
YDR308C	-1	-/-	-398.18370485305786	-20020.052200436592	87	0.08732394366197183	0.3563218390804598	0.0911648846370287
YOR281C	-1	-/-	-398.202032327652	-20720.68384540081	87	0.08707865168539326	0.3563218390804598	0.09144625773776027
YDR326C	0	0/-	-398.2040907740593	-34175.42300922796	348	0.08707865168539326	0.3563218390804598	0.09144625773776027
YOL139C	-1	-/-	-398.3214775323868	-22402.997914671898	87	0.08683473389355742	0.3563218390804598	0.09172763083849184
YGL244W	-1	-/-	-398.3624908924103	-21159.288287758827	87	0.08659217877094973	0.3563218390804598	0.09200900393922341
YFR051C	-1	-/-	-398.4123745560646	-20171.0843231678	87	0.08635097493036212	0.3563218390804598	0.09229037703995498
YBR261C	0	0/-	-398.4554886966944	-35173.586730092764	348	0.08635097493036212	0.3563218390804598	0.09229037703995498
YML074C	-1	-/-	-398.50788283348083	-21629.70368564129	87	0.08611111111111111	0.3563218390804598	0.09257175014068655
YGR120C	-1	-/-	-398.5744572877884	-21481.327357292175	87	0.08587257617728532	0.3563218390804598	0.09285312324141812
YOR201C	-1	-/-	-398.6677416563034	-20153.70887029171	87	0.0856353591160221	0.3563218390804598	0.0931344963421497
YFL009W	-1	-/-	-398.7888903617859	-20523.330584287643	87	0.08539944903581267	0.3563218390804598	0.09341586944288126
YPL128C	-1	-/-	-398.8143163919449	-21300.678869724274	87	0.08516483516483517	0.3563218390804598	0.09369724254361284
YDR303C	-1	-/-	-398.85640811920166	-20911.312321066856	87	0.08493150684931507	0.3563218390804598	0.0939786156443444
YNR012W	0	0/-	-398.9341265782714	-38448.42648618668	348	0.08493150684931507	0.3563218390804598	0.0939786156443444
YBR133C	-1	-/-	-398.9749183654785	-20178.17466211319	87	0.08469945355191257	0.3563218390804598	0.09425998874507598
YJR069C	-1	-/-	-398.9770538806915	-21605.665632486343	87	0.08446866485013624	0.3563218390804598	0.09454136184580754
YLR244C	0	0/-	-399.16538405418396	-35471.6227222085	348	0.08446866485013624	0.3563218390804598	0.09454136184580754
YOR103C	-1	-/-	-399.1904247999191	-20878.08014833927	87	0.08423913043478261	0.3563218390804598	0.09482273494653912
YHR085W	-1	-/-	-399.2466323375702	-22318.121010899544	87	0.08401084010840108	0.3563218390804598	0.09510410804727068
YKL014C	-1	-/-	-399.2642288208008	-21571.023723125458	87	0.08378378378378379	0.3563218390804598	0.09538548114800226
YLR398C	-1	-/-	-399.3423409461975	-20361.953610420227	87	0.08355795148247978	0.3563218390804598	0.09566685424873382
YOR165W	0	0/-	-399.3484974205494	-36244.08189700544	348	0.08355795148247978	0.3563218390804598	0.09566685424873382
YER006W	-1	-/-	-399.3604688644409	-22833.807600975037	87	0.08333333333333333	0.3563218390804598	0.09594822734946538
YPL211W	-1	-/-	-399.69221222400665	-22750.036746025085	87	0.08310991957104558	0.3563218390804598	0.09622960045019696
YNR052C	-1	-/-	-399.75005769729614	-20922.642239928246	87	0.08288770053475936	0.3563218390804598	0.09651097355092852
YMR266W	-1	-/-	-399.7721061706543	-19294.017728328705	87	0.08266666666666667	0.3563218390804598	0.0967923466516601
YCR028C-A	-1	-/-	-399.77819561958313	-19368.997239112854	87	0.08244680851063829	0.3563218390804598	0.09707371975239167
YDL201W	-1	-/-	-399.88215494155884	-22174.795316934586	87	0.08222811671087533	0.3563218390804598	0.09735509285312324
YBR080C	-1	-/-	-399.9183951616287	-21378.717439889908	87	0.082010582010582	0.3563218390804598	0.0976364659538548
YPL105C	0	0/-	-399.94823978841305	-35542.596281036735	348	0.082010582010582	0.3563218390804598	0.0976364659538548
YNL048W	-1	-/-	-400.0981670618057	-22255.76650619507	87	0.08179419525065963	0.3563218390804598	0.09791783905458638
YER122C	-1	-/-	-400.1147336959839	-19421.992007017136	87	0.08157894736842106	0.3563218390804598	0.09819921215531795
YCR077C	-1	-/-	-400.1661903858185	-19043.166743159294	87	0.08136482939632546	0.3563218390804598	0.09848058525604952
YGL113W	-1	-/-	-400.2030508518219	-20321.39867269993	87	0.08115183246073299	0.3563218390804598	0.09876195835678109
YGR155W	-1	-/-	-400.226505279541	-20206.959593057632	87	0.08093994778067885	0.3563218390804598	0.09904333145751266
YGL247W	1	+/+	-400.26845812797546	-20898.600694537163	86	0.08333333333333333	0.367816091954023	0.09904333145751266
YDL092W	-1	-/-	-400.27372121810913	-20740.543371081352	87	0.08311688311688312	0.367816091954023	0.09932470455824423
YER127W	-1	-/-	-400.27672350406647	-22908.469512462616	87	0.08290155440414508	0.367816091954023	0.0996060776589758
YMR239C	-1	-/-	-400.28308486938477	-22319.46289873123	87	0.082687338501292	0.367816091954023	0.09988745075970737
YIL103W	-1	-/-	-400.3027235865593	-23136.744055449963	87	0.08247422680412371	0.367816091954023	0.10016882386043895
YBL091C	0	0/-	-400.3320662975311	-33913.31014558673	348	0.08247422680412371	0.367816091954023	0.10016882386043895
YBR202W	-1	-/-	-400.3829777240753	-21310.07551753521	87	0.08226221079691516	0.367816091954023	0.10045019696117051
YBR218C	-1	-/-	-400.5078806877136	-19421.39902675152	87	0.08205128205128205	0.367816091954023	0.10073157006190209
YJR024C	0	0/0	-400.5606103539467	-34578.38541224599	348	0.08205128205128205	0.367816091954023	0.10073157006190209
YHR039C-A	-1	-/-	-400.56955218315125	-18872.718097686768	87	0.08184143222506395	0.367816091954023	0.10101294316263365
YKL099C	-1	-/-	-400.5885615348816	-22110.89971601963	87	0.08163265306122448	0.367816091954023	0.10129431626336523
YAL022C	1	+/+	-400.5982093811035	-20259.83534693718	86	0.08396946564885496	0.3793103448275862	0.10129431626336523
YJL002C	-1	-/-	-400.6607617139816	-21266.786233901978	87	0.08375634517766498	0.3793103448275862	0.10157568936409679
YNL307C	-1	-/-	-400.6689007282257	-19860.438497662544	87	0.08354430379746836	0.3793103448275862	0.10185706246482837
YNL229C	-1	-/-	-400.8097697496414	-21978.720442533493	87	0.08333333333333333	0.3793103448275862	0.10213843556555993
YBR017C	-1	-/+	-400.96413230895996	-20481.154839277267	87	0.08312342569269521	0.3793103448275862	0.10241980866629151
YKL004W	-1	-/-	-401.01303720474243	-20208.76881670952	87	0.0829145728643216	0.3793103448275862	0.10270118176702307
YCR053W	-1	-/0	-401.05028772354126	-20527.563698410988	87	0.08270676691729323	0.3793103448275862	0.10298255486775464
YDR524C	-1	-/-	-401.0518442392349	-20324.44483780861	87	0.0825	0.3793103448275862	0.10326392796848621
YOR269W	-1	-/-	-401.0912472009659	-22542.17536330223	87	0.08229426433915212	0.3793103448275862	0.10354530106921778
YNR027W	-1	-/-	-401.0942687988281	-21337.959602832794	87	0.08208955223880597	0.3793103448275862	0.10382667416994935
YKL212W	-1	-/-	-401.1810932159424	-19175.727727770805	87	0.08188585607940446	0.3793103448275862	0.10410804727068092
YKR008W	-1	-/-	-401.2420936226845	-21983.916050970554	87	0.08168316831683169	0.3793103448275862	0.1043894203714125
YBL024W	-1	-/-	-401.3167961239815	-23625.808622300625	87	0.08148148148148149	0.3793103448275862	0.10467079347214406
YJL179W	-1	-/-	-401.415708899498	-20790.056449770927	87	0.0812807881773399	0.3793103448275862	0.10495216657287564
YOR323C	0	0/0	-401.41757836937904	-35213.7872800827	348	0.0812807881773399	0.3793103448275862	0.10495216657287564
YHR181W	-1	-/-	-401.4851449728012	-19750.369906663895	87	0.08108108108108109	0.3793103448275862	0.1052335396736072
YPL063W	-1	-/-	-401.4852696657181	-20666.792207837105	87	0.08088235294117647	0.3793103448275862	0.10551491277433878
YER036C	-1	-/-	-401.659476518631	-21875.25962102413	87	0.08068459657701711	0.3793103448275862	0.10579628587507034
YOR341W	-1	-/-	-401.73866069316864	-21873.47468459606	87	0.08048780487804878	0.3793103448275862	0.10607765897580192
YDR312W	-1	-/-	-401.8702847957611	-22258.155504584312	87	0.08029197080291971	0.3793103448275862	0.10635903207653348
YLR208W	-1	-/+	-402.10208654403687	-20527.284850239754	87	0.08009708737864078	0.3793103448275862	0.10664040517726506
YNR024W	0	0/-	-402.19063100218773	-37599.661136209965	348	0.08009708737864078	0.3793103448275862	0.10664040517726506
YJR042W	1	+/+	-402.2274397611618	-20212.000317692757	86	0.08232445520581114	0.39080459770114945	0.10664040517726506
YCR094W	-1	-/-	-402.23624086380005	-20620.26537322998	87	0.0821256038647343	0.39080459770114945	0.10692177827799662
YLR196W	-1	-/-	-402.25143003463745	-22785.5272192955	87	0.0819277108433735	0.39080459770114945	0.1072031513787282
YGL139W	0	0/+	-402.48577415943146	-36046.28060080111	348	0.0819277108433735	0.39080459770114945	0.1072031513787282
YBR112C	-1	-/-	-402.51809573173523	-19253.090219259262	87	0.08173076923076923	0.39080459770114945	0.10748452447945976
YHR073W	-1	-/-	-402.54459542036057	-20548.493436396122	87	0.0815347721822542	0.39080459770114945	0.10776589758019134
YPR161C	-1	-/-	-402.6571190357208	-20451.60306406021	87	0.08133971291866028	0.39080459770114945	0.1080472706809229
YOR326W	-1	-/-	-402.6691347360611	-21049.537400126457	87	0.081145584725537	0.39080459770114945	0.10832864378165448
YOR206W	-1	-/-	-402.7386976480484	-24107.959316253662	87	0.08095238095238096	0.39080459770114945	0.10861001688238604
YKL068W	1	+/+	-402.8609399795532	-21082.189702033997	86	0.0831353919239905	0.40229885057471265	0.10861001688238604
YNL232W	-1	-/-	-402.8955429792404	-22188.271589517593	87	0.08293838862559241	0.40229885057471265	0.10889138998311762
YGR276C	-1	-/-	-403.1086461544037	-20921.354436397552	87	0.08274231678486997	0.40229885057471265	0.10917276308384918
YML010W	-1	-/-	-403.27247178554535	-20645.311222076416	87	0.08254716981132075	0.40229885057471265	0.10945413618458076
YLR015W	-1	-/-	-403.3441729545593	-20825.005474567413	87	0.08235294117647059	0.40229885057471265	0.10973550928531232
YBR164C	-1	-/-	-403.43238484859467	-21877.605134010315	87	0.08215962441314555	0.40229885057471265	0.11001688238604389
YHR019C	-1	-/-	-403.7432414293289	-22188.29785656929	87	0.08196721311475409	0.40229885057471265	0.11029825548677546
YBR247C	-1	-/+	-403.8155782222748	-22470.569938659668	87	0.08177570093457943	0.40229885057471265	0.11057962858750703
YDR361C	-1	-/-	-403.93140745162964	-22141.36830675602	87	0.08158508158508158	0.40229885057471265	0.1108610016882386
YDR483W	-1	-/-	-403.93495893478394	-19995.686249136925	87	0.08139534883720931	0.40229885057471265	0.11114237478897017
YPR033C	-1	-/-	-404.0200558900833	-21802.048347711563	87	0.08120649651972157	0.40229885057471265	0.11142374788970175
YPL043W	-1	-/-	-404.0688259601593	-22139.635828495026	87	0.08101851851851852	0.40229885057471265	0.11170512099043331
YJL133W	-1	-/-	-404.08616757392883	-21530.20080435276	87	0.08083140877598152	0.40229885057471265	0.11198649409116489
YOR101W	0	0/-	-404.1338778734207	-37565.480486154556	348	0.08083140877598152	0.40229885057471265	0.11198649409116489
YHR135C	-1	-/-	-404.46568727493286	-20996.547767996788	87	0.08064516129032258	0.40229885057471265	0.11226786719189645
YPR110C	-1	-/-	-404.6357134580612	-23162.441467881203	87	0.08045977011494253	0.40229885057471265	0.11254924029262803
YNL182C	-1	-/-	-404.6459609270096	-22763.543098568916	87	0.08027522935779817	0.40229885057471265	0.11283061339335959
YEL018W	-1	-/-	-404.83207416534424	-21986.80147957802	87	0.08009153318077804	0.40229885057471265	0.11311198649409117
YJR064W	-1	-/-	-404.84713208675385	-21654.443504333496	87	0.07990867579908675	0.40229885057471265	0.11339335959482273
YGL065C	-1	-/-	-404.85176944732666	-21933.622662067413	87	0.07972665148063782	0.40229885057471265	0.11367473269555431
YPL032C	-1	-/-	-404.8631052970886	-21672.281680703163	87	0.07954545454545454	0.40229885057471265	0.11395610579628587
YGL169W	-1	-/-	-404.9696858525276	-21800.95457559824	87	0.07936507936507936	0.40229885057471265	0.11423747889701745
YBL020W	-1	-/-	-405.02978587150574	-19883.912885308266	87	0.07918552036199095	0.40229885057471265	0.11451885199774901
YML067C	-1	-/-	-405.23029375076294	-20253.623299121857	87	0.07900677200902935	0.40229885057471265	0.11480022509848059
YLR060W	-1	-/-	-405.3617820739746	-20976.279296517372	87	0.07882882882882883	0.40229885057471265	0.11508159819921215
YDR527W	-1	-/-	-405.4305531978607	-20968.631520867348	87	0.07865168539325842	0.40229885057471265	0.11536297129994373
YOL076W	-1	-/-	-405.51802110671997	-21604.04533791542	87	0.07847533632286996	0.40229885057471265	0.1156443444006753
YDR144C	0	0/-	-405.55164963006973	-36736.450910419226	348	0.07847533632286996	0.40229885057471265	0.1156443444006753
YNL061W	-1	-/-	-405.5634752511978	-21717.21589434147	87	0.07829977628635347	0.40229885057471265	0.11592571750140687
YFL001W	0	0/-	-405.64760469831526	-37937.411624217406	348	0.07829977628635347	0.40229885057471265	0.11592571750140687
YHR205W	-1	-/-	-405.7915337085724	-20900.221897423267	87	0.078125	0.40229885057471265	0.11620709060213844
YDL207W	1	+/+	-406.05156683921814	-21407.4915869236	86	0.0801781737193764	0.41379310344827586	0.11620709060213844
YGL213C	-1	-/-	-406.44505310058594	-21211.210714936256	87	0.08	0.41379310344827586	0.11648846370287
YBR074W	0	0/0	-406.45223876833916	-35923.944717913866	348	0.08	0.41379310344827586	0.11648846370287
YDR496C	0	0/-	-406.6268259882927	-38076.92203101516	348	0.08	0.41379310344827586	0.11648846370287
YJR135W-A	-1	-/-	-406.84596943855286	-19580.65601837635	87	0.07982261640798226	0.41379310344827586	0.11676983680360158
YNL256W	-1	-/-	-406.8787080049515	-21691.680469870567	87	0.07964601769911504	0.41379310344827586	0.11705120990433314
YJL011C	-1	-/-	-406.88520336151123	-21919.402527570724	87	0.07947019867549669	0.41379310344827586	0.11733258300506472
YPL094C	-1	-/-	-406.9261156320572	-21546.63923239708	87	0.07929515418502203	0.41379310344827586	0.11761395610579628
YCL050C	0	0/-	-406.98570814728737	-35313.98460954428	348	0.07929515418502203	0.41379310344827586	0.11761395610579628
YKL114C	-1	-/-	-406.9964348077774	-21904.42742753029	87	0.07912087912087912	0.41379310344827586	0.11789532920652786
YBR167C	-1	-/-	-407.0043464899063	-22608.96266913414	87	0.07894736842105263	0.41379310344827586	0.11817670230725942
YER107C	1	+/+	-407.0078533887863	-21820.181918501854	86	0.08096280087527352	0.42528735632183906	0.11817670230725942
YGL171W	-1	-/-	-407.0715836286545	-22190.16352713108	87	0.08078602620087336	0.42528735632183906	0.118458075407991
YGL050W	0	0/-	-407.1475930213928	-36469.33595255017	348	0.08078602620087336	0.42528735632183906	0.118458075407991
YGR158C	-1	-/-	-407.3838718533516	-23682.704841077328	87	0.08061002178649238	0.42528735632183906	0.11873944850872256
YPR029C	-1	-/-	-407.3916914463043	-20449.49815940857	87	0.08043478260869565	0.42528735632183906	0.11902082160945414
YDR093W	-1	-/-	-407.44569540023804	-20123.058203935623	87	0.08026030368763558	0.42528735632183906	0.1193021947101857
YOR252W	0	0/0	-407.56387047469616	-38040.40887583792	348	0.08026030368763558	0.42528735632183906	0.1193021947101857
YBR010W	-1	-/-	-407.6082844734192	-21177.26189684868	87	0.08008658008658008	0.42528735632183906	0.11958356781091728
YGR063C	-1	-/-	-407.678857088089	-20738.24510216713	87	0.07991360691144708	0.42528735632183906	0.11986494091164884
YLR292C	-1	-/-	-407.75502157211304	-20776.081105709076	87	0.07974137931034483	0.42528735632183906	0.12014631401238042
YHR069C	-1	-/-	-407.87008997797966	-23560.633271843195	87	0.07956989247311828	0.42528735632183906	0.12042768711311198
YDR184C	-1	-/-	-407.90498065948486	-23906.878677845	87	0.07939914163090128	0.42528735632183906	0.12070906021384356
YGR074W	-1	-/-	-407.9278802871704	-20342.624284863472	87	0.07922912205567452	0.42528735632183906	0.12099043331457512
YGR095C	-1	-/-	-407.9638195037842	-22414.201922535896	87	0.07905982905982906	0.42528735632183906	0.1212718064153067
YOL097C	-1	-/-	-407.9920172691345	-21844.595699310303	87	0.07889125799573561	0.42528735632183906	0.12155317951603826
YDL047W	-1	-/-	-408.0284161567688	-20723.456696391106	87	0.07872340425531915	0.42528735632183906	0.12183455261676984
YKR056W	-1	-/-	-408.07250928878784	-21737.780514001846	87	0.07855626326963906	0.42528735632183906	0.1221159257175014
YOR194C	-1	-/-	-408.07583689689636	-20190.034870505333	87	0.07838983050847458	0.42528735632183906	0.12239729881823298
YPL180W	-1	-/-	-408.28170466423035	-19863.430566072464	87	0.07822410147991543	0.42528735632183906	0.12267867191896455
YDR139C	0	0/-	-408.2834524512291	-35019.24234074354	348	0.07822410147991543	0.42528735632183906	0.12267867191896455
YBR257W	-1	-/-	-408.3333225250244	-21275.132234811783	87	0.07805907172995781	0.42528735632183906	0.12296004501969612
YJR075W	0	0/-	-408.3461155593395	-35810.10465992987	348	0.07805907172995781	0.42528735632183906	0.12296004501969612
YKL181W	0	0/-	-408.5001602768898	-36537.028672367334	348	0.07805907172995781	0.42528735632183906	0.12296004501969612
YLR105C	-1	-/-	-408.5051712989807	-20304.95056450367	87	0.07789473684210527	0.42528735632183906	0.12324141812042769
YPL037C	-1	-/-	-408.66978669166565	-20379.880023002625	87	0.07773109243697479	0.42528735632183906	0.12352279122115925
YOR001W	-1	-/-	-408.7016805410385	-23499.354466080666	87	0.07756813417190776	0.42528735632183906	0.12380416432189083
YDR302W	-1	-/-	-408.7343804836273	-21577.03919017315	87	0.07740585774058577	0.42528735632183906	0.12408553742262239
YOR115C	-1	-/-	-408.8059446811676	-20827.868873357773	87	0.07724425887265135	0.42528735632183906	0.12436691052335397
YGL100W	1	+/+	-408.82525527477264	-22195.898609519005	86	0.07916666666666666	0.4367816091954023	0.12436691052335397
YBR248C	0	0/0	-408.8653650060296	-34477.59683985263	348	0.07916666666666666	0.4367816091954023	0.12436691052335397
YDR349C	0	0/-	-408.96628165245056	-34420.73800691962	348	0.07916666666666666	0.4367816091954023	0.12436691052335397
YGL120C	-1	-/-	-409.0179524421692	-23607.68182194233	87	0.079002079002079	0.4367816091954023	0.12464828362408553
YKL186C	1	+/+	-409.1584360599518	-20748.086824536324	86	0.08091286307053942	0.4482758620689655	0.12464828362408553
YER073W	-1	-/-	-409.1702530384064	-19974.195157289505	87	0.08074534161490683	0.4482758620689655	0.12492965672481711
YKR048C	-1	-/-	-409.1828119754791	-19813.863866090775	87	0.08057851239669421	0.4482758620689655	0.1252110298255487
YJR143C	-1	-/-	-409.18311882019043	-20541.403171300888	87	0.08041237113402062	0.4482758620689655	0.12549240292628025
YDR449C	-1	-/-	-409.2561814188957	-24043.47374421358	87	0.08024691358024691	0.4482758620689655	0.1257737760270118
YER165W	-1	-/+	-409.341779589653	-21373.726114153862	87	0.08008213552361396	0.4482758620689655	0.12605514912774338
YBL026W	-1	-/-	-409.3750925064087	-21035.986130475998	87	0.07991803278688525	0.4482758620689655	0.12633652222847497
YDL060W	-1	-/-	-409.45130079984665	-24062.57410234213	87	0.07975460122699386	0.4482758620689655	0.12661789532920653
YDR188W	-1	-/-	-409.4871281385422	-21105.727922677994	87	0.07959183673469387	0.4482758620689655	0.1268992684299381
YGL097W	1	+/+	-409.56000077724457	-21978.467715501785	86	0.0814663951120163	0.45977011494252873	0.1268992684299381
YGR162W	-1	-/-	-409.7077907323837	-21715.43159520626	87	0.08130081300813008	0.45977011494252873	0.12718064153066966
YJR043C	-1	-/-	-409.71593856811523	-21317.71636068821	87	0.08113590263691683	0.45977011494252873	0.12746201463140125
YLR172C	-1	-/-	-409.74823784828186	-21665.51336145401	87	0.08097165991902834	0.45977011494252873	0.1277433877321328
YNR015W	-1	-/-	-409.7531870007515	-22938.827376782894	87	0.08080808080808081	0.45977011494252873	0.12802476083286438
YBR055C	-1	-/-	-409.7594795227051	-21946.723567962646	87	0.08064516129032258	0.45977011494252873	0.12830613393359594
YMR012W	-1	-/-	-409.79636347293854	-21181.582539081573	87	0.08048289738430583	0.45977011494252873	0.12858750703432753
YDL192W	-1	-/-	-409.9536099433899	-20405.436665058136	87	0.08032128514056225	0.45977011494252873	0.1288688801350591
YPR017C	-1	-/-	-409.9692690372467	-21709.849274635315	87	0.08016032064128256	0.45977011494252873	0.12915025323579066
YMR128W	-1	-/-	-409.9926383495331	-21953.45599961281	87	0.08	0.45977011494252873	0.12943162633652222
YLR003C	-1	-/0	-410.0061283111572	-22755.211861729622	87	0.07984031936127745	0.45977011494252873	0.1297129994372538
YBL054W	0	0/-	-410.24696069955826	-37360.10150691867	348	0.07984031936127745	0.45977011494252873	0.1297129994372538
YOR224C	-1	-/-	-410.304594039917	-21615.993844985962	87	0.0796812749003984	0.45977011494252873	0.12999437253798538
YFR005C	-1	-/-	-410.36281955242157	-20491.849173903465	87	0.07952286282306163	0.45977011494252873	0.13027574563871694
YNL090W	-1	-/-	-410.3863477706909	-21952.026339292526	87	0.07936507936507936	0.45977011494252873	0.1305571187394485
YJL010C	-1	-/-	-410.52148151397705	-21397.675647974014	87	0.07920792079207921	0.45977011494252873	0.13083849184018007
YPL207W	0	0/-	-410.6974674016237	-37718.38030304015	348	0.07920792079207921	0.45977011494252873	0.13083849184018007
YDR158W	-1	-/0	-410.7324914932251	-19571.99192726612	87	0.07905138339920949	0.45977011494252873	0.13111986494091166
YFL038C	-1	-/-	-410.85370683670044	-19807.7300157547	87	0.07889546351084813	0.45977011494252873	0.13140123804164322
YJR032W	0	0/-	-410.9371955692768	-35180.78315293789	348	0.07889546351084813	0.45977011494252873	0.13140123804164322
YIL145C	0	0/-	-410.98138546943665	-35693.00791798532	348	0.07889546351084813	0.45977011494252873	0.13140123804164322
YLR435W	-1	-/-	-411.06049823760986	-23072.015684127808	87	0.07874015748031496	0.45977011494252873	0.13168261114237478
YMR309C	-1	-/-	-411.141796708107	-21582.754730820656	87	0.07858546168958742	0.45977011494252873	0.13196398424310635
YOR048C	-1	-/-	-411.15672194957733	-21416.086065649986	87	0.0784313725490196	0.45977011494252873	0.13224535734383794
YHR204W	-1	-/-	-411.1928241252899	-21304.459919452667	87	0.07827788649706457	0.45977011494252873	0.1325267304445695
YPL083C	-1	-/-	-411.5208456516266	-21227.33807349205	87	0.078125	0.45977011494252873	0.13280810354530106
YHR062C	-1	-/-	-411.570246219635	-22277.030045628548	87	0.07797270955165692	0.45977011494252873	0.13308947664603263
YPL263C	0	0/0	-411.57219353318214	-37874.71878507733	348	0.07797270955165692	0.45977011494252873	0.13308947664603263
YIL030C	-1	-/-	-411.63844895362854	-20406.069514513016	87	0.07782101167315175	0.45977011494252873	0.13337084974676422
YER149C	-1	-/-	-411.700203537941	-21288.269849419594	87	0.07766990291262135	0.45977011494252873	0.13365222284749578
YMR016C	-1	-/-	-411.70798349380493	-21044.425204396248	87	0.07751937984496124	0.45977011494252873	0.13393359594822735
YPL139C	-1	-/-	-411.78159272670746	-23326.326114058495	87	0.07736943907156674	0.45977011494252873	0.1342149690489589
YLR459W	-1	-/-	-411.8244819641113	-21066.53093636036	87	0.07722007722007722	0.45977011494252873	0.1344963421496905
YPL023C	0	0/0	-411.8532476425171	-35147.315939724445	348	0.07722007722007722	0.45977011494252873	0.1344963421496905
YDR189W	-1	-/-	-411.8685598373413	-20187.03703415394	87	0.07707129094412331	0.45977011494252873	0.13477771525042206
YGR106C	0	0/0	-411.97381815314293	-34838.94223462045	348	0.07707129094412331	0.45977011494252873	0.13477771525042206
YLL021W	-1	-/-	-412.0425765514374	-22440.87089717388	87	0.07692307692307693	0.45977011494252873	0.13505908835115363
YGR173W	0	0/-	-412.0699392557144	-38626.52560940385	348	0.07692307692307693	0.45977011494252873	0.13505908835115363
YAL019W	0	0/-	-412.09356793761253	-34891.02817732096	348	0.07692307692307693	0.45977011494252873	0.13505908835115363
YMR079W	-1	-/-	-412.19146597385406	-21594.5847107172	87	0.07677543186180422	0.45977011494252873	0.1353404614518852
YHR206W	-1	-/-	-412.20135736465454	-21519.561086773872	87	0.07662835249042145	0.45977011494252873	0.13562183455261678
YPR133C	-1	-/+	-412.33313608169556	-21590.91541481018	87	0.07648183556405354	0.45977011494252873	0.13590320765334835
YOL115W	-1	-/-	-412.6178878545761	-21604.266447544098	87	0.07633587786259542	0.45977011494252873	0.1361845807540799
YIR021W	-1	-/-	-412.6230537891388	-20576.323016881943	87	0.0761904761904762	0.45977011494252873	0.13646595385481147
YGR061C	0	0/-	-412.71729773283005	-34126.56653633714	348	0.0761904761904762	0.45977011494252873	0.13646595385481147
YNL236W	-1	-/-	-412.8204197883606	-21718.462913632393	87	0.07604562737642585	0.45977011494252873	0.13674732695554306
YML015C	-1	-/-	-412.83616876602173	-21017.25280213356	87	0.07590132827324478	0.45977011494252873	0.13702870005627463
YMR049C	-1	-/-	-412.9817394018173	-23528.611129164696	87	0.07575757575757576	0.45977011494252873	0.1373100731570062
YAL003W	-1	-/-	-413.0208616256714	-21443.849480867386	87	0.07561436672967864	0.45977011494252873	0.13759144625773775
YBR227C	0	0/-	-413.0943999886513	-34887.6509373188	348	0.07561436672967864	0.45977011494252873	0.13759144625773775
YDR192C	1	+/+	-413.21632409095764	-20185.373960971832	86	0.07735849056603773	0.47126436781609193	0.13759144625773775
YML005W	-1	-/-	-413.23838210105896	-21235.42921447754	87	0.07721280602636535	0.47126436781609193	0.13787281935846932
YBR166C	0	0/0	-413.33696287870407	-35975.35752933845	348	0.07721280602636535	0.47126436781609193	0.13787281935846932
YOR168W	-1	-/-	-413.4297035932541	-21057.589554190636	87	0.07706766917293233	0.47126436781609193	0.1381541924592009
YPL093W	-1	-/-	-413.61781454086304	-21636.235971689224	87	0.07692307692307693	0.47126436781609193	0.13843556555993247
YJL033W	-1	-/-	-413.71288681030273	-22806.350666046143	87	0.07677902621722846	0.47126436781609193	0.13871693866066404
YEL053C	-1	-/-	-413.7367386817932	-21425.07470846176	87	0.07663551401869159	0.47126436781609193	0.1389983117613956
YPR181C	-1	-/-	-413.7628960609436	-20210.762670874596	87	0.07649253731343283	0.47126436781609193	0.1392796848621272
YGL145W	-1	-/-	-413.81468653678894	-22438.662058591843	87	0.07635009310986965	0.47126436781609193	0.13956105796285875
YIR008C	-1	-/-	-413.8339146375656	-21798.77767777443	87	0.0762081784386617	0.47126436781609193	0.13984243106359032
YMR183C	-1	-/-	-413.8375701904297	-20678.000388145447	87	0.07606679035250463	0.47126436781609193	0.14012380416432188
YDL148C	-1	-/-	-413.970281124115	-22716.764220237732	87	0.07592592592592592	0.47126436781609193	0.14040517726505347
YLR449W	-1	-/-	-414.0395749807358	-22141.527636647224	87	0.07578558225508318	0.47126436781609193	0.14068655036578503
YLR262C	-1	-/-	-414.1604142189026	-20676.881698727608	87	0.07564575645756458	0.47126436781609193	0.1409679234665166
YPL144W	-1	-/0	-414.17687344551086	-21146.985152244568	87	0.07550644567219153	0.47126436781609193	0.14124929656724816
YGR103W	-1	-/-	-414.294429898262	-22936.68516075611	87	0.07536764705882353	0.47126436781609193	0.14153066966797975
YDR465C	-1	-/-	-414.5138229429722	-24340.587933331728	87	0.07522935779816514	0.47126436781609193	0.14181204276871132
YMR061W	-1	-/-	-414.5357325077057	-21536.223898887634	87	0.07509157509157509	0.47126436781609193	0.14209341586944288
YNL124W	0	0/-	-414.6060406267643	-37979.404929459095	348	0.07509157509157509	0.47126436781609193	0.14209341586944288
YDR341C	-1	-/-	-414.735666513443	-21730.092923641205	87	0.07495429616087751	0.47126436781609193	0.14237478897017444
YML097C	-1	-/-	-414.74041628837585	-21967.7356249094	87	0.07481751824817519	0.47126436781609193	0.14265616207090603
YML014W	-1	-/-	-414.7491273880005	-22546.825672864914	87	0.07468123861566485	0.47126436781609193	0.1429375351716376
YLR438C-A	-1	-/-	-415.3229110240936	-20908.620022773743	87	0.07454545454545454	0.47126436781609193	0.14321890827236916
YDL166C	-1	-/-	-415.34804129600525	-23134.0985994339	87	0.07441016333938294	0.47126436781609193	0.14350028137310072
YPL146C	-1	-/-	-415.361492395401	-22049.68337368965	87	0.07427536231884058	0.47126436781609193	0.14378165447383232
YMR131C	0	0/-	-415.38748920708895	-38705.47556389123	348	0.07427536231884058	0.47126436781609193	0.14378165447383232
YOR198C	-1	-/-	-415.4816288948059	-20388.28842484951	87	0.07414104882459313	0.47126436781609193	0.14406302757456388
YER120W	-1	-/-	-415.52499651908875	-19629.079187870026	87	0.0740072202166065	0.47126436781609193	0.14434440067529544
YAL042W	-1	-/-	-415.5924183130264	-21809.58040881157	87	0.07387387387387387	0.47126436781609193	0.144625773776027
YDR086C	-1	-/-	-415.59351444244385	-20566.79842233658	87	0.0737410071942446	0.47126436781609193	0.14490714687675857
YOL004W	-1	-/-	-415.6476948261261	-19446.112183451653	87	0.07360861759425494	0.47126436781609193	0.14518851997749016
YDR310C	-1	-/-	-415.6913318634033	-20645.424305200577	87	0.07347670250896057	0.47126436781609193	0.14546989307822172
YBR029C	-1	-/-	-415.813440322876	-20919.392639279366	87	0.07334525939177101	0.47126436781609193	0.1457512661789533
YGR218W	1	+/+	-415.83795952796936	-19889.52293908596	86	0.075	0.4827586206896552	0.1457512661789533
YBL082C	-1	-/-	-415.87823152542114	-21285.321786999702	87	0.0748663101604278	0.4827586206896552	0.14603263927968485
YGR172C	-1	-/-	-415.900981426239	-21238.33466053009	87	0.07473309608540925	0.4827586206896552	0.14631401238041644
YDL088C	1	+/+	-415.9011173248291	-20303.66571509838	86	0.0763765541740675	0.4942528735632184	0.14631401238041644
YHR066W	-1	-/-	-415.94560718536377	-22392.750495910645	87	0.07624113475177305	0.4942528735632184	0.146595385481148
YLR222C	-1	-/-	-416.014119386673	-22567.96018719673	87	0.07610619469026549	0.4942528735632184	0.14687675858187957
YLR336C	0	0/-	-416.0895062536001	-38704.79600970447	348	0.07610619469026549	0.4942528735632184	0.14687675858187957
YDL117W	-1	-/-	-416.16402983665466	-21350.4221804142	87	0.07597173144876325	0.4942528735632184	0.14715813168261113
YML019W	-1	-/-	-416.3303515315056	-21759.23092263937	87	0.07583774250440917	0.4942528735632184	0.14743950478334272
YER056C	1	+/+	-416.37904167175293	-20352.331557393074	86	0.07746478873239436	0.5057471264367817	0.14743950478334272
YGR004W	-1	-/-	-416.4073886871338	-20745.759732723236	87	0.0773286467486819	0.5057471264367817	0.1477208778840743
YGR033C	-1	-/-	-416.4164762496948	-22259.61328470707	87	0.07719298245614035	0.5057471264367817	0.14800225098480585
YFR013W	-1	-/-	-416.5845627784729	-21215.626388788223	87	0.07705779334500876	0.5057471264367817	0.1482836240855374
YJL076W	-1	-/-	-416.5874488353729	-20017.530548095703	87	0.07692307692307693	0.5057471264367817	0.148564997186269
YDR194C	-1	-/-	-416.5946183204651	-21653.157105326653	87	0.07678883071553229	0.5057471264367817	0.14884637028700057
YJR002W	-1	-/-	-416.628526031971	-23068.163824737072	87	0.07665505226480836	0.5057471264367817	0.14912774338773213
YKL184W	0	0/-	-416.82423853874207	-36846.05072885752	348	0.07665505226480836	0.5057471264367817	0.14912774338773213
YLR002C	-1	-/-	-416.9435895681381	-22979.627972960472	87	0.07652173913043478	0.5057471264367817	0.1494091164884637
YKL120W	-1	-/-	-416.98714995384216	-22009.48179912567	87	0.0763888888888889	0.5057471264367817	0.14969048958919529
YIR004W	-1	-/-	-417.0329279899597	-20620.809885025024	87	0.07625649913344887	0.5057471264367817	0.14997186268992685
YKL191W	-1	-/-	-417.0790125131607	-23498.492349624634	87	0.07612456747404844	0.5057471264367817	0.1502532357906584
YMR300C	0	0/-	-417.09028896689415	-36236.98193216324	348	0.07612456747404844	0.5057471264367817	0.1502532357906584
YNL064C	-1	-/+	-417.23939776420593	-20846.185904979706	87	0.07599309153713299	0.5057471264367817	0.15053460889138998
YNL297C	-1	-/-	-417.29277443885803	-19917.574790358543	87	0.07586206896551724	0.5057471264367817	0.15081598199212154
YJL204C	-1	-/-	-417.3501310348511	-20130.981310486794	87	0.0757314974182444	0.5057471264367817	0.15109735509285313
YHR026W	-1	-/-	-417.3624806404114	-20428.713978767395	87	0.07560137457044673	0.5057471264367817	0.1513787281935847
YBR094W	0	0/0	-417.3706203773618	-36622.194415427744	348	0.07560137457044673	0.5057471264367817	0.1513787281935847
YIL078W	0	0/-	-417.3932873606682	-36930.757083654404	348	0.07560137457044673	0.5057471264367817	0.1513787281935847
YLR298C	-1	-/-	-417.4313499927521	-20550.02619087696	87	0.07547169811320754	0.5057471264367817	0.15166010129431626
YDL208W	-1	-/-	-417.4501563310623	-21197.376680731773	87	0.07534246575342465	0.5057471264367817	0.15194147439504782
YOR205C	0	0/-	-417.5467483997345	-36680.14796513319	348	0.07534246575342465	0.5057471264367817	0.15194147439504782
YGR159C	-1	-/-	-417.5588022470474	-23289.920724511147	87	0.07521367521367521	0.5057471264367817	0.1522228474957794
YLR378C	-1	-/-	-417.64184951782227	-20982.58903646469	87	0.07508532423208192	0.5057471264367817	0.15250422059651098
YNL002C	-1	-/-	-417.6503839492798	-23642.501205921173	87	0.07495741056218058	0.5057471264367817	0.15278559369724254
YOR304W	-1	-/-	-417.6508274078369	-22027.084087967873	87	0.07482993197278912	0.5057471264367817	0.1530669667979741
YNL227C	-1	-/-	-417.7226800918579	-22188.113921880722	87	0.07470288624787776	0.5057471264367817	0.1533483398987057
YGR094W	-1	-/-	-417.7434973716736	-21825.37458115816	87	0.07457627118644068	0.5057471264367817	0.15362971299943726
YNL119W	-1	-/-	-417.7884256243706	-24423.547108232975	87	0.07445008460236886	0.5057471264367817	0.15391108610016882
YGL137W	-1	-/-	-417.80213606357574	-21502.39692246914	87	0.07432432432432433	0.5057471264367817	0.15419245920090038
YOR212W	-1	-/-	-417.80419957637787	-21129.776562333107	87	0.07419898819561552	0.5057471264367817	0.15447383230163197
YNL121C	-1	-/-	-417.8460168838501	-21083.46207022667	87	0.07407407407407407	0.5057471264367817	0.15475520540236354
YER019C-A	-1	-/-	-417.8588104248047	-20151.48203241825	87	0.07394957983193277	0.5057471264367817	0.1550365785030951
YPR105C	-1	-/-	-417.88247179985046	-22069.27732384205	87	0.0738255033557047	0.5057471264367817	0.15531795160382666
YOR272W	-1	-/-	-417.92651891708374	-22966.092185020447	87	0.07370184254606366	0.5057471264367817	0.15559932470455826
YNL282W	-1	-/-	-418.0080006122589	-21866.757063150406	87	0.07357859531772576	0.5057471264367817	0.15588069780528982
YBR288C	-1	-/-	-418.0222239494324	-20569.630105495453	87	0.07345575959933222	0.5057471264367817	0.15616207090602138
YKL033W	0	0/-	-418.1430990099907	-38316.39469071478	348	0.07345575959933222	0.5057471264367817	0.15616207090602138
YDR381W	1	+/+	-418.31549072265625	-20555.610185980797	86	0.075	0.5172413793103449	0.15616207090602138
YDL189W	0	0/0	-418.41345286369324	-36143.75964072347	348	0.075	0.5172413793103449	0.15616207090602138
YER113C	0	0/-	-418.47072091698647	-35598.64277327061	348	0.075	0.5172413793103449	0.15616207090602138
YBR106W	-1	-/-	-418.56057727336884	-21000.319815278053	87	0.07487520798668885	0.5172413793103449	0.15644344400675295
YPR163C	-1	-/-	-418.58293145895004	-22994.688335835934	87	0.07475083056478406	0.5172413793103449	0.15672481710748454
YNL287W	-1	-/-	-418.6620053052902	-21125.35353720188	87	0.07462686567164178	0.5172413793103449	0.1570061902082161
YKL079W	-1	-/-	-418.69043588638306	-20055.111153244972	87	0.07450331125827815	0.5172413793103449	0.15728756330894766
YPL195W	-1	-/-	-418.85279726982117	-19105.87039923668	87	0.0743801652892562	0.5172413793103449	0.15756893640967923
YKL080W	-1	-/-	-418.8701754808426	-20376.307575821877	87	0.07425742574257425	0.5172413793103449	0.1578503095104108
YOL077C	-1	-/-	-419.01319646835327	-21611.242390871048	87	0.07413509060955518	0.5172413793103449	0.15813168261114238
YBR091C	-1	-/-	-419.0625991821289	-21205.37083339691	87	0.07401315789473684	0.5172413793103449	0.15841305571187395
YDR464W	-1	-/0	-419.0763683319092	-21567.163039684296	87	0.07389162561576355	0.5172413793103449	0.1586944288126055
YER132C	0	0/-	-419.106686770916	-34764.21734127402	348	0.07389162561576355	0.5172413793103449	0.1586944288126055
YOR056C	-1	-/-	-419.5131149291992	-23437.109773397446	87	0.07377049180327869	0.5172413793103449	0.15897580191333707
YIL016W	-1	-/-	-419.63138711452484	-22047.459300875664	87	0.07364975450081833	0.5172413793103449	0.15925717501406866
YDL143W	-1	-/-	-419.71425104141235	-21069.776890277863	87	0.07352941176470588	0.5172413793103449	0.15953854811480023
YLR096W	-1	-/-	-419.79171800613403	-21829.62487888336	87	0.0734094616639478	0.5172413793103449	0.1598199212155318
YPL145C	-1	-/-	-419.8162615299225	-21979.98391997814	87	0.0732899022801303	0.5172413793103449	0.16010129431626335
YER126C	-1	-/-	-419.8414978981018	-22465.797307491302	87	0.07317073170731707	0.5172413793103449	0.16038266741699495
YER022W	-1	-/-	-419.89658403396606	-22052.628544569016	87	0.07305194805194805	0.5172413793103449	0.1606640405177265
YLR085C	-1	-/-	-419.9323272705078	-20831.68163371086	87	0.07293354943273905	0.5172413793103449	0.16094541361845807
YDR002W	1	+/+	-420.0038068294525	-22068.33982527256	86	0.0744336569579288	0.5287356321839081	0.16094541361845807
YLR088W	-1	-/-	-420.0109951496124	-21401.410475730896	87	0.07431340872374798	0.5287356321839081	0.16122678671918964
YML093W	-1	-/-	-420.11552035808563	-22591.421749830246	87	0.07419354838709677	0.5287356321839081	0.16150815981992123
YFR028C	-1	-/-	-420.1267786026001	-22043.3664945364	87	0.07407407407407407	0.5287356321839081	0.1617895329206528
YDR195W	-1	-/-	-420.1563447713852	-21629.071049630642	87	0.07395498392282958	0.5287356321839081	0.16207090602138435
YPL160W	-1	-/-	-420.30112886428833	-21937.152832865715	87	0.0738362760834671	0.5287356321839081	0.16235227912211592
YPR010C	-1	-/-	-420.39394158124924	-23738.80802386999	87	0.07371794871794872	0.5287356321839081	0.1626336522228475
YLR051C	-1	-/-	-420.4454230070114	-22149.68796467781	87	0.0736	0.5287356321839081	0.16291502532357907
YPL030W	0	0/-	-420.44626420736313	-38807.12197366357	348	0.0736	0.5287356321839081	0.16291502532357907
YJR067C	0	0/-	-420.5025130212307	-36510.22145971656	348	0.0736	0.5287356321839081	0.16291502532357907
YJL050W	1	+/-	-420.53604423999786	-24344.52101147175	86	0.07507987220447285	0.5402298850574713	0.16291502532357907
YDR240C	-1	-/-	-420.70485830307007	-22230.969769120216	87	0.07496012759170653	0.5402298850574713	0.16319639842431063
YCL005W	0	0/-	-420.8368101119995	-36773.483739092946	348	0.07496012759170653	0.5402298850574713	0.16319639842431063
YJR101W	0	0/-	-420.9260700047016	-36742.68881830573	348	0.07496012759170653	0.5402298850574713	0.16319639842431063
YNL258C	-1	-/-	-420.9299883842468	-20353.14267706871	87	0.07484076433121019	0.5402298850574713	0.1634777715250422
YBR263W	0	0/-	-420.9969398677349	-36310.85306721926	348	0.07484076433121019	0.5402298850574713	0.1634777715250422
YLL011W	-1	-/-	-421.02226078510284	-22468.908833622932	87	0.07472178060413355	0.5402298850574713	0.1637591446257738
YBR265W	-1	-/-	-421.1079034805298	-22660.349255681038	87	0.0746031746031746	0.5402298850574713	0.16404051772650535
YIR026C	-1	-/-	-421.1630744561553	-24948.3148117885	87	0.07448494453248812	0.5402298850574713	0.16432189082723692
YKL028W	-1	-/-	-421.2200611233711	-21548.8749435544	87	0.07436708860759493	0.5402298850574713	0.16460326392796848
YLR355C	-1	-/-	-421.29518032073975	-21217.131733059883	87	0.07424960505529225	0.5402298850574713	0.16488463702870004
YML106W	0	0/-	-421.342825114727	-36897.49492138624	348	0.07424960505529225	0.5402298850574713	0.16488463702870004
YLR319C	-1	-/-	-421.34723377227783	-21964.841680526733	87	0.07413249211356467	0.5402298850574713	0.16516601012943163
YOR346W	-1	-/-	-421.3658539056778	-21975.19588494301	87	0.07401574803149606	0.5402298850574713	0.1654473832301632
YOR210W	-1	-/-	-421.37508857250214	-22524.3291015625	87	0.07389937106918239	0.5402298850574713	0.16572875633089476
YGR264C	-1	-/-	-421.48726892471313	-22876.8259601593	87	0.07378335949764521	0.5402298850574713	0.16601012943162632
YJL121C	-1	-/0	-421.61799359321594	-22157.194526076317	87	0.07366771159874608	0.5402298850574713	0.16629150253235792
YIL076W	-1	-/-	-421.6653150320053	-20855.69518339634	87	0.07355242566510173	0.5402298850574713	0.16657287563308948
YBR022W	-1	-/-	-421.71802139282227	-20747.993015289307	87	0.0734375	0.5402298850574713	0.16685424873382104
YMR274C	0	0/-	-421.7872572094202	-36484.54235394299	348	0.0734375	0.5402298850574713	0.16685424873382104
YFL047W	0	0/-	-422.1735891699791	-36961.02072349191	348	0.0734375	0.5402298850574713	0.16685424873382104
YDR299W	-1	-/-	-422.33247125148773	-23264.181521177292	87	0.07332293291731669	0.5402298850574713	0.1671356218345526
YAL025C	-1	-/-	-422.3888611793518	-23128.48120713234	87	0.07320872274143302	0.5402298850574713	0.1674169949352842
YGR178C	-1	-/-	-422.39743304252625	-21767.342149972916	87	0.07309486780715396	0.5402298850574713	0.16769836803601576
YLR418C	-1	-/-	-422.4484305381775	-20407.77216911316	87	0.07298136645962733	0.5402298850574713	0.16797974113674732
YPL074W	0	0/0	-422.50823587179184	-37076.827065467834	348	0.07298136645962733	0.5402298850574713	0.16797974113674732
YML012W	-1	-/-	-422.52362728118896	-21241.131709098816	87	0.07286821705426356	0.5402298850574713	0.1682611142374789
YPL234C	-1	-/-	-422.6437945365906	-20155.795062184334	87	0.07275541795665634	0.5402298850574713	0.16854248733821048
YOR196C	0	0/-	-422.6670626401901	-36278.48466426134	348	0.07275541795665634	0.5402298850574713	0.16854248733821048
YGR084C	0	0/-	-422.67570477724075	-37158.659504160285	348	0.07275541795665634	0.5402298850574713	0.16854248733821048
YLR200W	-1	-/-	-422.7745132446289	-22504.79192173481	87	0.07264296754250386	0.5402298850574713	0.16882386043894204
YDL031W	-1	-/-	-422.8177869319916	-22677.42743039131	87	0.07253086419753087	0.5402298850574713	0.1691052335396736
YBL071W-A	-1	-/-	-422.8321940898895	-20055.083627462387	87	0.0724191063174114	0.5402298850574713	0.16938660664040517
YDR378C	-1	-/-	-422.9759554862976	-20130.45888507366	87	0.07230769230769231	0.5402298850574713	0.16966797974113676
YGR030C	-1	-/-	-423.00341963768005	-22424.61535668373	87	0.07219662058371736	0.5402298850574713	0.16994935284186832
YLR410W	-1	-/0	-423.0483226776123	-19954.73625445366	87	0.07208588957055215	0.5402298850574713	0.1702307259425999
YER087C-B	-1	-/-	-423.0610542297363	-20581.24350953102	87	0.07197549770290965	0.5402298850574713	0.17051209904333145
YBR118W	1	+/+	-423.1131944656372	-20331.407226085663	86	0.07339449541284404	0.5517241379310345	0.17051209904333145
YOL121C	-1	-/+	-423.2475485801697	-19994.090898752213	87	0.0732824427480916	0.5517241379310345	0.17079347214406304
YHR143W-A	-1	-/-	-423.2504162788391	-21761.50060749054	87	0.07317073170731707	0.5517241379310345	0.1710748452447946
YKL073W	-1	-/-	-423.43033146858215	-22685.45585167408	87	0.0730593607305936	0.5517241379310345	0.17135621834552617
YMR108W	0	0/0	-423.46188324689865	-35852.53036725521	348	0.0730593607305936	0.5517241379310345	0.17135621834552617
YKR072C	-1	-/-	-423.60946106910706	-21928.059760153294	87	0.0729483282674772	0.5517241379310345	0.17163759144625773
YER172C	-1	-/-	-423.6583585739136	-20775.96217107773	87	0.07283763277693475	0.5517241379310345	0.1719189645469893
YNL087W	0	0/-	-423.6863913834095	-35563.42157062888	348	0.07283763277693475	0.5517241379310345	0.1719189645469893
YOR360C	0	0/-	-423.874163210392	-36551.810514763	348	0.07283763277693475	0.5517241379310345	0.1719189645469893
YOR145C	-1	-/-	-423.88780987262726	-24141.64845407009	87	0.07272727272727272	0.5517241379310345	0.17220033764772089
YER114C	-1	-/-	-423.93271946907043	-22807.970413565636	87	0.07261724659606657	0.5517241379310345	0.17248171074845245
YDR321W	0	0/0	-423.98187482357025	-36918.39469021559	348	0.07261724659606657	0.5517241379310345	0.17248171074845245
YNL113W	-1	-/-	-424.1280519962311	-23740.043788075447	87	0.07250755287009064	0.5517241379310345	0.172763083849184
YER164W	-1	-/-	-424.1299057006836	-21227.962359786034	87	0.07239819004524888	0.5517241379310345	0.17304445694991558
YNL078W	-1	-/-	-424.1352217197418	-21258.733864545822	87	0.07228915662650602	0.5517241379310345	0.17332583005064717
YLR274W	-1	-/-	-424.1668527126312	-22061.321424126625	87	0.07218045112781955	0.5517241379310345	0.17360720315137873
YMR292W	-1	-/-	-424.2266523838043	-21907.98526263237	87	0.07207207207207207	0.5517241379310345	0.1738885762521103
YLR052W	-1	-/-	-424.25574910640717	-21297.388203263283	87	0.07196401799100449	0.5517241379310345	0.17416994935284186
YDL155W	-1	-/-	-424.2615096569061	-21549.93588721752	87	0.0718562874251497	0.5517241379310345	0.17445132245357345
YMR236W	-1	-/-	-424.33384251594543	-22011.41419506073	87	0.07174887892376682	0.5517241379310345	0.174732695554305
YGR167W	-1	-/-	-424.3760848045349	-21202.79693865776	87	0.07164179104477612	0.5517241379310345	0.17501406865503658
YER031C	-1	-/-	-424.46705758571625	-21713.680703997612	87	0.07153502235469449	0.5517241379310345	0.17529544175576814
YMR228W	0	0/-	-424.46854996681213	-36778.87771451473	348	0.07153502235469449	0.5517241379310345	0.17529544175576814
YKR060W	-1	-/-	-424.5517055988312	-23421.508746802807	87	0.07142857142857142	0.5517241379310345	0.17557681485649973
YGR169C	-1	-/-	-424.55527299642563	-24152.952165663242	87	0.0713224368499257	0.5517241379310345	0.1758581879572313
YDR153C	-1	-/-	-424.7261494398117	-22551.156244158745	87	0.0712166172106825	0.5517241379310345	0.17613956105796286
YOL124C	-1	-/-	-424.7383849620819	-23052.961873292923	87	0.07111111111111111	0.5517241379310345	0.17642093415869442
YER005W	-1	-/-	-424.8004651069641	-20809.235610485077	87	0.07100591715976332	0.5517241379310345	0.176702307259426
YCR052W	-1	-/-	-424.9245090484619	-23276.148639321327	87	0.07090103397341212	0.5517241379310345	0.17698368036015757
YBR163W	0	0/-	-424.9987342953682	-36871.827682465315	348	0.07090103397341212	0.5517241379310345	0.17698368036015757
YKR085C	-1	-/-	-425.23625016212463	-21487.070889353752	87	0.07079646017699115	0.5517241379310345	0.17726505346088914
YGL186C	0	0/-	-425.36296087503433	-34564.02633424103	348	0.07079646017699115	0.5517241379310345	0.17726505346088914
YMR288W	-1	-/-	-425.6500965356827	-22755.203003406525	87	0.07069219440353461	0.5517241379310345	0.1775464265616207
YKL074C	-1	-/-	-425.6658673286438	-21095.652492403984	87	0.07058823529411765	0.5517241379310345	0.1778277996623523
YKL179C	-1	-/-	-425.74375200271606	-20388.27066910267	87	0.07048458149779736	0.5517241379310345	0.17810917276308386
YOL142W	-1	-/-	-425.7728295326233	-22655.402449965477	87	0.07038123167155426	0.5517241379310345	0.17839054586381542
YMR214W	-1	-/-	-425.8399064540863	-22065.56501543522	87	0.07027818448023426	0.5517241379310345	0.17867191896454698
YDR243C	-1	-/-	-425.91227555274963	-21308.847007989883	87	0.07017543859649122	0.5517241379310345	0.17895329206527855
YOR078W	-1	-/-	-425.9585416316986	-22906.57357096672	87	0.07007299270072993	0.5517241379310345	0.17923466516601014
YCR020C-A	-1	-/-	-426.0742259025574	-22260.05694246292	87	0.06997084548104957	0.5517241379310345	0.1795160382667417
YOR004W	-1	-/-	-426.1709487438202	-23451.297391414642	87	0.06986899563318777	0.5517241379310345	0.17979741136747326
YNL206C	-1	-/-	-426.22123503685	-21596.560314893723	87	0.06976744186046512	0.5517241379310345	0.18007878446820483
YEL046C	0	0/0	-426.3230819404125	-36224.2448656261	348	0.06976744186046512	0.5517241379310345	0.18007878446820483
YGR128C	-1	-/+	-426.3252534866333	-22746.445779800415	87	0.06966618287373004	0.5517241379310345	0.18036015756893642
YGR072W	-1	-/-	-426.4629098176956	-22478.573786258698	87	0.06956521739130435	0.5517241379310345	0.18064153066966798
YFR048W	-1	-/-	-426.47669744491577	-21330.78931248188	87	0.0694645441389291	0.5517241379310345	0.18092290377039955
YDR457W	-1	-/+	-426.480192899704	-20212.914417743683	87	0.06936416184971098	0.5517241379310345	0.1812042768711311
YGR208W	0	0/0	-426.4902699291706	-36317.50227701664	348	0.06936416184971098	0.5517241379310345	0.1812042768711311
YCR093W	-1	-/-	-426.59196424484253	-20761.112146019936	87	0.06926406926406926	0.5517241379310345	0.1814856499718627
YKL183W	0	0/-	-426.64560410380363	-36559.626331448555	348	0.06926406926406926	0.5517241379310345	0.1814856499718627
YPR112C	-1	-/+	-426.66887879371643	-23835.316859960556	87	0.069164265129683	0.5517241379310345	0.18176702307259426
YLR221C	-1	-/-	-426.77247047424316	-22256.559082508087	87	0.06906474820143885	0.5517241379310345	0.18204839617332583
YCL001W	-1	-/-	-426.7736909389496	-21410.15409362316	87	0.06896551724137931	0.5517241379310345	0.1823297692740574
YAL026C	-1	-/-	-426.791854262352	-21772.513373613358	87	0.06886657101865136	0.5517241379310345	0.18261114237478898
YNR003C	-1	-/-	-426.80511486530304	-24558.41604888439	87	0.06876790830945559	0.5517241379310345	0.18289251547552055
YDR454C	0	0/-	-426.8899620473385	-36069.04464682937	348	0.06876790830945559	0.5517241379310345	0.18289251547552055
YBR187W	0	0/-	-426.9329270720482	-36838.49910861254	348	0.06876790830945559	0.5517241379310345	0.18289251547552055
YBR104W	0	0/-	-426.93813902139664	-37278.80425423384	348	0.06876790830945559	0.5517241379310345	0.18289251547552055
YDR279W	-1	-/-	-426.95118713378906	-22006.231363892555	87	0.06866952789699571	0.5517241379310345	0.1831738885762521
YHR193C	-1	-/-	-426.98030829429626	-22233.863639354706	87	0.06857142857142857	0.5517241379310345	0.18345526167698367
YAL059W	-1	-/-	-427.01109969615936	-24289.615802645683	87	0.06847360912981455	0.5517241379310345	0.18373663477771526
YNL110C	-1	-/-	-427.0201292037964	-23574.44282102585	87	0.06837606837606838	0.5517241379310345	0.18401800787844683
YDL212W	-1	-/-	-427.06719279289246	-20448.230835437775	87	0.06827880512091039	0.5517241379310345	0.1842993809791784
YGR123C	-1	-/-	-427.0721284151077	-24303.137415409088	87	0.06818181818181818	0.5517241379310345	0.18458075407990995
YGR014W	-1	-/-	-427.1253180503845	-21344.73001754284	87	0.06808510638297872	0.5517241379310345	0.18486212718064154
YGR081C	-1	-/-	-427.1429197192192	-24711.76589792967	87	0.0679886685552408	0.5517241379310345	0.1851435002813731
YKR042W	-1	-/-	-427.1671452522278	-21191.966723680496	87	0.06789250353606789	0.5517241379310345	0.18542487338210467
YDR121W	-1	-/-	-427.1763697862625	-23802.32337373495	87	0.06779661016949153	0.5517241379310345	0.18570624648283623
YLR033W	-1	-/-	-427.20867216587067	-21401.888500094414	87	0.06770098730606489	0.5517241379310345	0.1859876195835678
YBR084W	-1	-/-	-427.2163727283478	-22286.757905244827	87	0.0676056338028169	0.5517241379310345	0.1862689926842994
YLR022C	-1	-/-	-427.36020374298096	-22632.543560504913	87	0.06751054852320675	0.5517241379310345	0.18655036578503095
YPL266W	-1	-/-	-427.57256257534027	-23449.321172356606	87	0.06741573033707865	0.5517241379310345	0.18683173888576252
YDL084W	1	+/+	-427.60946226119995	-22632.73375594616	86	0.06872370266479663	0.5632183908045977	0.18683173888576252
YLR018C	0	0/+	-427.66485188901424	-37471.54769206047	348	0.06872370266479663	0.5632183908045977	0.18683173888576252
YLR347C	-1	-/+	-427.78887367248535	-20556.86688184738	87	0.06862745098039216	0.5632183908045977	0.18711311198649408
YLR071C	-1	-/-	-427.8146457672119	-21252.30815410614	87	0.06853146853146853	0.5632183908045977	0.18739448508722567
YPL117C	-1	-/-	-427.87366914749146	-20767.52974843979	87	0.06843575418994413	0.5632183908045977	0.18767585818795723
YCR047C	-1	-/-	-427.87385988235474	-21871.043632030487	87	0.06834030683403068	0.5632183908045977	0.1879572312886888
YGR007W	-1	-/-	-427.87734031677246	-21243.5047082901	87	0.06824512534818941	0.5632183908045977	0.18823860438942036
YNL262W	-1	-/-	-428.08611702919006	-22532.06675386429	87	0.06815020862308763	0.5632183908045977	0.18851997749015195
YOR233W	-1	-/-	-428.2153367996216	-22006.473046302795	87	0.06805555555555555	0.5632183908045977	0.18880135059088352
YHR208W	0	0/0	-428.32804054021835	-36826.914243131876	348	0.06805555555555555	0.5632183908045977	0.18880135059088352
YAL043C	-1	-/-	-428.39107751846313	-21843.428867578506	87	0.06796116504854369	0.5632183908045977	0.18908272369161508
YOR211C	-1	-/-	-428.40404772758484	-21554.842311620712	87	0.06786703601108034	0.5632183908045977	0.18936409679234664
YHR005C-A	-1	-/-	-428.50383281707764	-19875.57967066765	87	0.0677731673582296	0.5632183908045977	0.18964546989307823
YNL112W	-1	-/-	-428.5623880624771	-22761.033290982246	87	0.06767955801104972	0.5632183908045977	0.1899268429938098
YLL008W	-1	-/-	-428.6338040828705	-22353.957325220108	87	0.06758620689655172	0.5632183908045977	0.19020821609454136
YHR047C	0	0/0	-428.6989051103592	-36696.277556464076	348	0.06758620689655172	0.5632183908045977	0.19020821609454136
YDR227W	-1	-/-	-428.7511672973633	-21180.721091985703	87	0.0674931129476584	0.5632183908045977	0.19048958919527292
YLR138W	-1	-/-	-429.05769300460815	-20763.292858958244	87	0.06740027510316368	0.5632183908045977	0.19077096229600451
YNL091W	-1	-/-	-429.1854577064514	-22790.959514975548	87	0.0673076923076923	0.5632183908045977	0.19105233539673608
YLR074C	-1	-/-	-429.24099147319794	-23792.597732186317	87	0.06721536351165981	0.5632183908045977	0.19133370849746764
YEL022W	-1	-/-	-429.258996963501	-20676.556123495102	87	0.06712328767123288	0.5632183908045977	0.1916150815981992
YCR067C	-1	-/-	-429.2810595035553	-21671.41600191593	87	0.06703146374829001	0.5632183908045977	0.19189645469893077
YLR451W	-1	-/-	-429.31838607788086	-21272.23902487755	87	0.06693989071038252	0.5632183908045977	0.19217782779966236
YHL013C	0	0/-	-429.4946978390217	-38881.345846801996	348	0.06693989071038252	0.5632183908045977	0.19217782779966236
YGR058W	0	0/-	-429.50887590646744	-35957.044664263725	348	0.06693989071038252	0.5632183908045977	0.19217782779966236
YKL144C	-1	-/-	-429.5667345523834	-23218.134076952934	87	0.06684856753069578	0.5632183908045977	0.19245920090039392
YMR240C	-1	-/-	-429.60982966423035	-21451.075628757477	87	0.0667574931880109	0.5632183908045977	0.1927405740011255
YDR422C	-1	-/-	-429.6738919019699	-21051.530780673027	87	0.06666666666666667	0.5632183908045977	0.19302194710185705
YKL024C	0	0/-	-429.7165901064873	-37705.873831659555	348	0.06666666666666667	0.5632183908045977	0.19302194710185705
YNL246W	-1	-/-	-429.7266035079956	-21082.740224123	87	0.06657608695652174	0.5632183908045977	0.19330332020258864
YMR227C	-1	-/-	-429.99216175079346	-21386.8059091568	87	0.06648575305291723	0.5632183908045977	0.1935846933033202
YDL178W	-1	-/-	-430.10009014606476	-21984.991694808006	87	0.06639566395663957	0.5632183908045977	0.19386606640405177
YHR098C	-1	-/-	-430.12915325164795	-21810.73756158352	87	0.06630581867388363	0.5632183908045977	0.19414743950478333
YPR073C	-1	-/-	-430.2006425857544	-21032.72331404686	87	0.06621621621621622	0.5632183908045977	0.19442881260551492
YDR081C	-1	-/-	-430.3323554992676	-21313.156366825104	87	0.06612685560053981	0.5632183908045977	0.19471018570624649
YNL099C	-1	-/-	-430.40592193603516	-21733.224511742592	87	0.0660377358490566	0.5632183908045977	0.19499155880697805
YLR215C	-1	-/-	-430.4516019821167	-22089.50611758232	87	0.06594885598923284	0.5632183908045977	0.1952729319077096
YMR270C	-1	-/-	-430.48477816581726	-21205.26275753975	87	0.06586021505376344	0.5632183908045977	0.1955543050084412
YGR118W	-1	-/-	-430.5038924217224	-21849.712270736694	87	0.06577181208053691	0.5632183908045977	0.19583567810917277
YOR091W	0	0/-	-430.5069065988064	-38950.62619498372	348	0.06577181208053691	0.5632183908045977	0.19583567810917277
YHR084W	-1	-/-	-430.6105856895447	-22319.33656978607	87	0.06568364611260054	0.5632183908045977	0.19611705120990433
YLL004W	-1	-/-	-430.61902928352356	-23183.76503109932	87	0.06559571619812583	0.5632183908045977	0.1963984243106359
YGL122C	1	+/+	-430.7120339870453	-21853.853823065758	86	0.06684491978609626	0.5747126436781609	0.1963984243106359
YMR149W	-1	-/-	-430.8940609693527	-21357.664400994778	87	0.06675567423230974	0.5747126436781609	0.19667979741136749
YKL176C	-1	-/-	-430.99856328964233	-21983.204880952835	87	0.06666666666666667	0.5747126436781609	0.19696117051209905
YGL032C	-1	-/-	-431.021776676178	-21183.278250932693	87	0.06657789613848203	0.5747126436781609	0.1972425436128306
YNL286W	-1	-/-	-431.08598232269287	-20629.522404193878	87	0.06648936170212766	0.5747126436781609	0.19752391671356218
YGR199W	-1	-/-	-431.0916005373001	-22732.39412331581	87	0.06640106241699867	0.5747126436781609	0.19780528981429377
YPL112C	-1	-/-	-431.1146796941757	-22493.973632097244	87	0.06631299734748011	0.5747126436781609	0.19808666291502533
YBR143C	-1	-/-	-431.1629571914673	-21946.12660896778	87	0.06622516556291391	0.5747126436781609	0.1983680360157569
YLR100W	-1	-/-	-431.2292904853821	-21735.98997938633	87	0.06613756613756613	0.5747126436781609	0.19864940911648846
YPR051W	-1	-/-	-431.2803739309311	-22656.430814385414	87	0.06605019815059446	0.5747126436781609	0.19893078221722002
YHR197W	-1	-/-	-431.29692137241364	-24851.844939112663	87	0.06596306068601583	0.5747126436781609	0.1992121553179516
YOL052C	0	0/-	-431.4515657424927	-36060.69446313381	348	0.06596306068601583	0.5747126436781609	0.1992121553179516
YNR026C	-1	-/-	-431.479932308197	-21031.951810240746	87	0.06587615283267458	0.5747126436781609	0.19949352841868317
YDR098C	-1	-/-	-431.53920435905457	-21409.318556785583	87	0.06578947368421052	0.5747126436781609	0.19977490151941474
YLR328W	-1	-/-	-431.6628019809723	-21929.02120769024	87	0.0657030223390276	0.5747126436781609	0.2000562746201463
YHL029C	0	0/0	-431.7256707251072	-38261.88115462661	348	0.0657030223390276	0.5747126436781609	0.2000562746201463
YOR253W	-1	-/-	-431.863489151001	-22330.933430194855	87	0.06561679790026247	0.5747126436781609	0.2003376477208779
YNL132W	0	0/-	-431.8853055536747	-39315.1535449028	348	0.06561679790026247	0.5747126436781609	0.2003376477208779
YOR153W	-1	-/-	-432.0798785686493	-21556.964563131332	87	0.0655307994757536	0.5747126436781609	0.20061902082160946
YIL019W	-1	-/-	-432.2350745201111	-23015.329038381577	87	0.06544502617801047	0.5747126436781609	0.20090039392234102
YHR081W	-1	-/-	-432.29367530345917	-23516.776368379593	87	0.06535947712418301	0.5747126436781609	0.20118176702307258
YCR057C	-1	-/-	-432.31054747104645	-24548.22209584713	87	0.06527415143603134	0.5747126436781609	0.20146314012380417
YKL174C	0	0/-	-432.4566175341606	-36310.08075502515	348	0.06527415143603134	0.5747126436781609	0.20146314012380417
YNR055C	0	0/-	-432.4594528377056	-36221.76498231292	348	0.06527415143603134	0.5747126436781609	0.20146314012380417
YMR064W	0	0/0	-432.4981999397278	-37125.64255094528	348	0.06527415143603134	0.5747126436781609	0.20146314012380417
YIL104C	0	0/0	-432.6327778697014	-39481.53281530738	348	0.06527415143603134	0.5747126436781609	0.20146314012380417
YNL056W	0	0/-	-432.7272291779518	-36040.467411249876	348	0.06527415143603134	0.5747126436781609	0.20146314012380417
YDL051W	-1	-/-	-432.7362461090088	-23047.137973308563	87	0.0651890482398957	0.5747126436781609	0.20174451322453574
YOR310C	-1	-/-	-432.77594447135925	-23032.586866617203	87	0.06510416666666667	0.5747126436781609	0.2020258863252673
YHR025W	0	0/0	-432.82769307494164	-37557.16990059614	348	0.06510416666666667	0.5747126436781609	0.2020258863252673
YJL174W	0	0/-	-432.9586908221245	-35825.61396560073	348	0.06510416666666667	0.5747126436781609	0.2020258863252673
YPR143W	-1	-/-	-432.9993965625763	-24334.708921194077	87	0.06501950585175553	0.5747126436781609	0.20230725942599886
YBR049C	-1	-/-	-433.11293363571167	-21494.876542806625	87	0.06493506493506493	0.5747126436781609	0.20258863252673046
YOR143C	-1	-/-	-433.18463373184204	-21832.17155253887	87	0.0648508430609598	0.5747126436781609	0.20287000562746202
YGR271W	0	0/-	-433.18545174598694	-36694.487851679325	348	0.0648508430609598	0.5747126436781609	0.20287000562746202
YDR459C	-1	-/-	-433.21441555023193	-22133.777574539185	87	0.06476683937823834	0.5747126436781609	0.20315137872819358
YOL138C	-1	-/-	-433.6034767627716	-21405.650144338608	87	0.0646830530401035	0.5747126436781609	0.20343275182892515
YOR276W	0	0/-	-433.6095404922962	-37935.545411765575	348	0.0646830530401035	0.5747126436781609	0.20343275182892515
YJL073W	-1	-/-	-433.6189126968384	-21419.6091029644	87	0.06459948320413436	0.5747126436781609	0.20371412492965674
YER055C	0	0/0	-433.65685960650444	-36747.69434809871	348	0.06459948320413436	0.5747126436781609	0.20371412492965674
YML036W	-1	-/-	-433.73545730113983	-21749.575490236282	87	0.06451612903225806	0.5747126436781609	0.2039954980303883
YOR396W	0	0/0	-433.7741819024086	-33259.202302634716	348	0.06451612903225806	0.5747126436781609	0.2039954980303883
YDR206W	-1	-/-	-433.79530143737793	-22857.49155151844	87	0.06443298969072164	0.5747126436781609	0.20427687113111986
YIL009W	-1	-/-	-433.9035303592682	-21405.78956079483	87	0.06435006435006435	0.5747126436781609	0.20455824423185143
YLR430W	-1	-/-	-433.90366792678833	-20784.83919429779	87	0.06426735218508997	0.5747126436781609	0.20483961733258302
YNL268W	-1	-/-	-433.9278335571289	-21571.43060517311	87	0.06418485237483953	0.5747126436781609	0.20512099043331458
YLR420W	0	0/-	-433.95409590005875	-37193.50964602828	348	0.06418485237483953	0.5747126436781609	0.20512099043331458
YDR408C	0	0/-	-434.182330429554	-35867.70338152349	348	0.06418485237483953	0.5747126436781609	0.20512099043331458
YBR210W	-1	-/-	-434.24612855911255	-20890.93225324154	87	0.0641025641025641	0.5747126436781609	0.20540236353404615
YJL110C	-1	-/-	-434.2671368122101	-20945.582468748093	87	0.06402048655569782	0.5747126436781609	0.2056837366347777
YNL147W	-1	-/-	-434.3064103126526	-21835.795813322067	87	0.0639386189258312	0.5747126436781609	0.20596510973550927
YJL186W	-1	-/-	-434.41460478305817	-21518.401280641556	87	0.06385696040868455	0.5747126436781609	0.20624648283624086
YBR030W	-1	-/-	-434.425418138504	-22582.70197248459	87	0.06377551020408163	0.5747126436781609	0.20652785593697243
YBR215W	-1	-/-	-434.5671753883362	-23137.431833028793	87	0.06369426751592357	0.5747126436781609	0.206809229037704
YGL207W	-1	-/-	-434.63413417339325	-21487.067688286304	87	0.06361323155216285	0.5747126436781609	0.20709060213843555
YER129W	-1	-/-	-434.7269775867462	-22209.812374830246	87	0.06353240152477764	0.5747126436781609	0.20737197523916714
YGL168W	-1	-/-	-434.7674226760864	-21519.515226840973	87	0.06345177664974619	0.5747126436781609	0.2076533483398987
YPR048W	0	0/-	-434.78789311647415	-38421.93518161774	348	0.06345177664974619	0.5747126436781609	0.2076533483398987
YDR147W	-1	-/-	-434.8231327533722	-21739.921486377716	87	0.06337135614702155	0.5747126436781609	0.20793472144063027
YOL102C	-1	-/-	-434.9382770061493	-22193.559766292572	87	0.06329113924050633	0.5747126436781609	0.20821609454136183
YHL001W	0	0/-	-435.0338077545166	-37810.60824358463	348	0.06329113924050633	0.5747126436781609	0.20821609454136183
YEL036C	-1	-/-	-435.08892345428467	-21460.970266342163	87	0.0632111251580278	0.5747126436781609	0.20849746764209343
YER002W	-1	-/-	-435.2226719856262	-22489.402384519577	87	0.06313131313131314	0.5747126436781609	0.208778840742825
YCR095C	0	0/0	-435.23475128412247	-37264.51601943374	348	0.06313131313131314	0.5747126436781609	0.208778840742825
YIL015W	0	0/-	-435.24620935320854	-36413.449343800545	348	0.06313131313131314	0.5747126436781609	0.208778840742825
YPR070W	-1	-/-	-435.2538893222809	-22342.463859796524	87	0.06305170239596469	0.5747126436781609	0.20906021384355655
YDR083W	-1	-/-	-435.35143595933914	-24735.420550763607	87	0.06297229219143577	0.5747126436781609	0.20934158694428812
YNL225C	-1	-/-	-435.37836956977844	-22651.40487396717	87	0.06289308176100629	0.5747126436781609	0.2096229600450197
YKL101W	-1	-/-	-435.4685904979706	-20799.659883499146	87	0.06281407035175879	0.5747126436781609	0.20990433314575127
YLR406C	0	0/-	-435.5592555999756	-36321.0892149806	348	0.06281407035175879	0.5747126436781609	0.20990433314575127
YDL153C	-1	-/-	-435.56782484054565	-24219.09275305271	87	0.06273525721455459	0.5747126436781609	0.21018570624648283
YAL041W	-1	-/-	-435.6334037780762	-22618.213212013245	87	0.06265664160401002	0.5747126436781609	0.2104670793472144
YBR205W	-1	-/-	-435.70775723457336	-22290.94235920906	87	0.0625782227784731	0.5747126436781609	0.210748452447946
YLR249W	-1	-/-	-435.70791602134705	-22112.49186706543	87	0.0625	0.5747126436781609	0.21102982554867755
YML077W	-1	-/-	-435.72026920318604	-21706.629155874252	87	0.062421972534332085	0.5747126436781609	0.21131119864940912
YPL249C-A	0	0/-	-435.8927628993988	-35038.13660109043	348	0.062421972534332085	0.5747126436781609	0.21131119864940912
YML094W	-1	-/-	-435.9115529060364	-21641.654149532318	87	0.06234413965087282	0.5747126436781609	0.21159257175014068
YLR186W	-1	-/-	-435.94745445251465	-23963.258536815643	87	0.062266500622665005	0.5747126436781609	0.21187394485087227
YPL169C	1	+/+	-435.9772536754608	-22760.635899305344	86	0.06343283582089553	0.5862068965517241	0.21187394485087227
YBR069C	-1	-/-	-436.08352184295654	-22663.284576058388	87	0.06335403726708075	0.5862068965517241	0.21215531795160383
YKR095W	1	+/+	-436.1156392097473	-21239.921910881996	86	0.06451612903225806	0.5977011494252874	0.21215531795160383
YDL202W	0	0/-	-436.13835203647614	-37622.123748123646	348	0.06451612903225806	0.5977011494252874	0.21215531795160383
YIR022W	-1	-/-	-436.14591801166534	-22826.47937488556	87	0.0644361833952912	0.5977011494252874	0.2124366910523354
YOL140W	0	0/0	-436.23880541324615	-36964.69889339805	348	0.0644361833952912	0.5977011494252874	0.2124366910523354
YLR373C	0	0/-	-436.3575762808323	-37459.58657178283	348	0.0644361833952912	0.5977011494252874	0.2124366910523354
YJL024C	-1	-/-	-436.3696233034134	-22383.237301945686	87	0.06435643564356436	0.5977011494252874	0.21271806415306696
YLR316C	-1	-/-	-436.3988285064697	-23138.84625041485	87	0.06427688504326329	0.5977011494252874	0.21299943725379852
YGL119W	-1	-/0	-436.40210723876953	-20826.319192409515	87	0.06419753086419754	0.5977011494252874	0.21328081035453011
YNL139C	1	+/+	-436.458340883255	-21603.198001384735	86	0.06535141800246609	0.6091954022988506	0.21328081035453011
YLR020C	-1	-/-	-436.4715893268585	-21400.678280115128	87	0.06527093596059114	0.6091954022988506	0.21356218345526168
YGL173C	-1	-/-	-436.47862327098846	-21711.02727854252	87	0.06519065190651907	0.6091954022988506	0.21384355655599324
YBR264C	0	0/0	-436.4957789182663	-37154.41226378083	348	0.06519065190651907	0.6091954022988506	0.21384355655599324
YBR249C	0	0/0	-436.54871383309364	-37221.16220316291	348	0.06519065190651907	0.6091954022988506	0.21384355655599324
YER123W	-1	-/-	-436.5640015602112	-20533.32587683201	87	0.06511056511056511	0.6091954022988506	0.2141249296567248
YHR041C	-1	-/-	-436.67799854278564	-20761.85316991806	87	0.06503067484662577	0.6091954022988506	0.2144063027574564
YGR020C	-1	-/-	-436.8631041049957	-21271.807881355286	87	0.06495098039215687	0.6091954022988506	0.21468767585818796
YDL229W	-1	-/-	-436.88428568840027	-20646.649455308914	87	0.06487148102815178	0.6091954022988506	0.21496904895891952
YGL243W	-1	-/-	-437.023952960968	-22045.35916376114	87	0.0647921760391198	0.6091954022988506	0.2152504220596511
YNL330C	-1	-/-	-437.0675357580185	-22058.466666579247	87	0.06471306471306472	0.6091954022988506	0.21553179516038268
YNL197C	-1	-/-	-437.09836316108704	-21698.67750430107	87	0.06463414634146342	0.6091954022988506	0.21581316826111424
YFL048C	-1	-/-	-437.11285293102264	-21793.45971417427	87	0.06455542021924482	0.6091954022988506	0.2160945413618458
YOR197W	0	0/-	-437.20278692245483	-36414.62822806835	348	0.06455542021924482	0.6091954022988506	0.2160945413618458
YNL288W	-1	-/-	-437.26015985012054	-22525.37961614132	87	0.06447688564476886	0.6091954022988506	0.21637591446257737
YNL216W	-1	-/-	-437.27444529533386	-22884.798246860504	87	0.06439854191980558	0.6091954022988506	0.21665728756330896
YBR252W	0	0/-	-437.33376464247704	-38259.07635253668	348	0.06439854191980558	0.6091954022988506	0.21665728756330896
YBR279W	-1	-/-	-437.4413712024689	-21910.61450123787	87	0.06432038834951456	0.6091954022988506	0.21693866066404052
YGL210W	-1	-/-	-437.4431982040405	-21965.65957543254	87	0.06424242424242424	0.6091954022988506	0.21722003376477209
YNL070W	-1	-/-	-437.53347158432007	-20585.836244106293	87	0.06416464891041163	0.6091954022988506	0.21750140686550365
YLR440C	0	0/-	-437.54775509238243	-37414.341673702	348	0.06416464891041163	0.6091954022988506	0.21750140686550365
YMR260C	-1	-/-	-437.55463552474976	-22261.30738735199	87	0.06408706166868199	0.6091954022988506	0.21778277996623524
YDL217C	-1	-/-	-437.5628750324249	-21575.534786462784	87	0.0640096618357488	0.6091954022988506	0.2180641530669668
YOR188W	-1	-/0	-437.6294848918915	-22639.425228595734	87	0.06393244873341375	0.6091954022988506	0.21834552616769837
YDR468C	0	0/-	-437.785236954689	-36436.27938309312	348	0.06393244873341375	0.6091954022988506	0.21834552616769837
YDR322W	0	0/-	-437.92300391197205	-37177.48202368617	348	0.06393244873341375	0.6091954022988506	0.21834552616769837
YER118C	-1	-/-	-438.05441093444824	-22638.08675813675	87	0.06385542168674699	0.6091954022988506	0.21862689926842993
YNL248C	-1	-/-	-438.0934375524521	-24116.383426189423	87	0.06377858002406739	0.6091954022988506	0.21890827236916152
YDL185W	-1	-/-	-438.1883776187897	-19411.20317339897	87	0.06370192307692307	0.6091954022988506	0.21918964546989309
YOR294W	-1	-/-	-438.2340831756592	-24750.004036545753	87	0.06362545018007203	0.6091954022988506	0.21947101857062465
YOL020W	-1	-/-	-438.24961292743683	-22639.116693377495	87	0.06354916067146282	0.6091954022988506	0.2197523916713562
YJL104W	-1	-/-	-438.3350248336792	-22956.088033914566	87	0.06347305389221557	0.6091954022988506	0.22003376477208778
YEL027W	-1	-/-	-438.3758499622345	-21410.146958708763	87	0.06339712918660287	0.6091954022988506	0.22031513787281937
YOR209C	-1	-/-	-438.37675070762634	-22047.16748380661	87	0.06332138590203107	0.6091954022988506	0.22059651097355093
YOR216C	-1	-/-	-438.45491886138916	-21864.35596227646	87	0.06324582338902147	0.6091954022988506	0.2208778840742825
YDL095W	-1	-/-	-438.47437810897827	-21039.758412599564	87	0.0631704410011919	0.6091954022988506	0.22115925717501406
YJR060W	-1	-/-	-438.49497532844543	-22347.818867206573	87	0.0630952380952381	0.6091954022988506	0.22144063027574565
YJR144W	-1	-/-	-438.4999282360077	-22285.530580163002	87	0.06302021403091558	0.6091954022988506	0.2217220033764772
YHR005C	-1	-/-	-438.7501366138458	-21184.41003739834	87	0.06294536817102138	0.6091954022988506	0.22200337647720877
YML125C	0	0/0	-438.87981802225113	-37485.27146586776	348	0.06294536817102138	0.6091954022988506	0.22200337647720877
YNL308C	0	0/-	-438.90471187233925	-39550.547754883766	348	0.06294536817102138	0.6091954022988506	0.22200337647720877
YPL232W	-1	-/-	-438.93521070480347	-22527.79887521267	87	0.06287069988137604	0.6091954022988506	0.22228474957794034
YJL044C	0	0/0	-438.9455663561821	-36262.03772363067	348	0.06287069988137604	0.6091954022988506	0.22228474957794034
YJL098W	-1	-/-	-439.1555143594742	-24264.428203821182	87	0.06279620853080568	0.6091954022988506	0.22256612267867193
YLR191W	-1	-/-	-439.21542942523956	-23562.354914546013	87	0.06272189349112427	0.6091954022988506	0.2228474957794035
YGR129W	-1	-/-	-439.271448135376	-21814.97125697136	87	0.06264775413711583	0.6091954022988506	0.22312886888013506
YMR277W	-1	-/-	-439.38233709335327	-23007.006208896637	87	0.06257378984651712	0.6091954022988506	0.22341024198086662
YML064C	-1	-/-	-439.5338554382324	-22750.98067998886	87	0.0625	0.6091954022988506	0.2236916150815982
YDL013W	-1	-/-	-439.6480927467346	-22456.209768772125	87	0.0624263839811543	0.6091954022988506	0.22397298818232977
YCR084C	-1	-/-	-439.6524691581726	-21063.90772008896	87	0.06235294117647059	0.6091954022988506	0.22425436128306134
YBL061C	-1	-/-	-439.6604037284851	-22103.436826586723	87	0.06227967097532315	0.6091954022988506	0.2245357343837929
YDR510W	0	0/-	-439.7666132450104	-37100.218475699425	348	0.06227967097532315	0.6091954022988506	0.2245357343837929
YOL130W	-1	-/-	-439.87731647491455	-22544.49104642868	87	0.062206572769953054	0.6091954022988506	0.2248171074845245
YGR271C-A	0	0/-	-439.879443064332	-40283.41871614754	348	0.062206572769953054	0.6091954022988506	0.2248171074845245
YKR036C	-1	-/-	-440.0137482881546	-22823.740695118904	87	0.06213364595545135	0.6091954022988506	0.22509848058525606
YDL005C	-1	-/-	-440.15417313575745	-22164.411547899246	87	0.06206088992974239	0.6091954022988506	0.22537985368598762
YHL023C	0	0/-	-440.17730087041855	-37749.94462531805	348	0.06206088992974239	0.6091954022988506	0.22537985368598762
YER007W	-1	-/-	-440.21599793434143	-22025.756983160973	87	0.06198830409356725	0.6091954022988506	0.22566122678671918
YGR047C	-1	-/-	-440.2283993959427	-22955.735350728035	87	0.06191588785046729	0.6091954022988506	0.22594259988745077
YDR440W	-1	-/-	-440.2961633205414	-22100.117757558823	87	0.061843640606767794	0.6091954022988506	0.22622397298818234
YMR138W	-1	-/-	-440.353613615036	-23261.242178440094	87	0.06177156177156177	0.6091954022988506	0.2265053460889139
YDL203C	0	0/-	-440.546889513731	-38341.061999708414	348	0.06177156177156177	0.6091954022988506	0.2265053460889139
YCL064C	0	0/0	-440.5789323449135	-36543.953519016504	348	0.06177156177156177	0.6091954022988506	0.2265053460889139
YLR226W	-1	-/-	-440.6883691549301	-22357.208400845528	87	0.06169965075669383	0.6091954022988506	0.22678671918964546
YJR090C	-1	-/-	-440.6891851425171	-23153.036438822746	87	0.06162790697674419	0.6091954022988506	0.22706809229037703
YGL056C	0	0/-	-440.73315238952637	-38972.50512933731	348	0.06162790697674419	0.6091954022988506	0.22706809229037703
YLR192C	-1	-/-	-440.77087569236755	-22837.049731492996	87	0.06155632984901278	0.6091954022988506	0.22734946539110862
YML114C	-1	-/-	-440.7896566390991	-22723.35293853283	87	0.06148491879350348	0.6091954022988506	0.22763083849184018
YPR128C	1	+/+	-440.8558461666107	-21656.18941795826	86	0.06257242178447277	0.6206896551724138	0.22763083849184018
YER083C	-1	-/-	-440.886824965477	-20776.505244851112	87	0.0625	0.6206896551724138	0.22791221159257175
YGL115W	-1	-/-	-440.95599937438965	-21683.574801921844	87	0.06242774566473988	0.6206896551724138	0.2281935846933033
YHR049W	0	0/0	-441.12980246543884	-38190.93327349424	348	0.06242774566473988	0.6206896551724138	0.2281935846933033
YOR354C	-1	-/-	-441.14688086509705	-22071.288723230362	87	0.06235565819861432	0.6206896551724138	0.2284749577940349
YMR213W	-1	-/-	-441.19854497909546	-24255.356873750687	87	0.06228373702422145	0.6206896551724138	0.22875633089476646
YGL225W	-1	-/+	-441.2097942829132	-22657.227148771286	87	0.06221198156682028	0.6206896551724138	0.22903770399549803
YDL219W	0	0/0	-441.2979584336281	-37791.62703207135	348	0.06221198156682028	0.6206896551724138	0.22903770399549803
YPR188C	-1	-/-	-441.42176032066345	-21446.72700023651	87	0.06214039125431531	0.6206896551724138	0.2293190770962296
YPR036W	-1	-/-	-441.4696707725525	-20730.59755563736	87	0.06206896551724138	0.6206896551724138	0.22960045019696118
YJL029C	-1	-/-	-441.48644375801086	-22585.035820961	87	0.06199770378874857	0.6206896551724138	0.22988182329769274
YJL004C	-1	-/-	-441.49123978614807	-21756.068828344345	87	0.06192660550458716	0.6206896551724138	0.2301631963984243
YOL006C	-1	-/-	-441.56265020370483	-20708.76109802723	87	0.061855670103092786	0.6206896551724138	0.23044456949915587
YAL058W	-1	-/-	-441.71613597869873	-22237.53084897995	87	0.06178489702517163	0.6206896551724138	0.23072594259988746
YIL004C	-1	-/-	-441.74898195266724	-22092.683287620544	87	0.061714285714285715	0.6206896551724138	0.23100731570061903
YGR185C	-1	-/-	-441.8713866472244	-22515.907799959183	87	0.06164383561643835	0.6206896551724138	0.2312886888013506
YBR154C	-1	-/-	-441.9302405118942	-24569.187627911568	87	0.06157354618015964	0.6206896551724138	0.23157006190208215
YFL028C	0	0/-	-441.94930139184	-35671.18824557215	348	0.06157354618015964	0.6206896551724138	0.23157006190208215
YDR385W	-1	-/-	-441.9637951850891	-20630.31387591362	87	0.06150341685649203	0.6206896551724138	0.23185143500281374
YFR001W	-1	-/+	-442.00750410556793	-23173.698824763298	87	0.06143344709897611	0.6206896551724138	0.2321328081035453
YDR159W	1	+/+	-442.0262334346771	-22124.388053894043	86	0.0625	0.632183908045977	0.2321328081035453
YDL053C	0	0/0	-442.0395763218403	-36418.12203732133	348	0.0625	0.632183908045977	0.2321328081035453
YPL239W	-1	-/-	-442.1090384721756	-23090.23607623577	87	0.06242905788876277	0.632183908045977	0.23241418120427687
YLR212C	-1	-/-	-442.18322372436523	-23717.40075671673	87	0.06235827664399093	0.632183908045977	0.23269555430500843
YNL161W	-1	-/-	-442.2065532207489	-23146.106139302254	87	0.0622876557191393	0.632183908045977	0.23297692740574
YOL137W	0	0/-	-442.2532611787319	-37417.236649006605	348	0.0622876557191393	0.632183908045977	0.23297692740574
YER148W	-1	-/-	-442.3273780345917	-21790.90304684639	87	0.06221719457013575	0.632183908045977	0.2332583005064716
YOR340C	-1	-/-	-442.33442878723145	-24381.79362821579	87	0.062146892655367235	0.632183908045977	0.23353967360720315
YOR311C	0	0/-	-442.3632827401161	-34796.02197980881	348	0.062146892655367235	0.632183908045977	0.23353967360720315
YHR118C	-1	-/-	-442.3971412181854	-21977.67585992813	87	0.062076749435665914	0.632183908045977	0.23382104670793472
YOL093W	-1	-/-	-442.52292317152023	-24585.77805173397	87	0.06200676437429538	0.632183908045977	0.23410241980866628
YOR051C	0	0/-	-442.59380942583084	-37749.14070478082	348	0.06200676437429538	0.632183908045977	0.23410241980866628
YBR034C	1	+/+	-442.61691546440125	-23636.70001554489	86	0.06306306306306306	0.6436781609195402	0.23410241980866628
YDR075W	-1	-/-	-442.6179052591324	-23844.973902463913	87	0.06299212598425197	0.6436781609195402	0.23438379290939787
YDR110W	-1	-/-	-442.76792073249817	-22444.57879304886	87	0.06292134831460675	0.6436781609195402	0.23466516601012943
YKR063C	-1	-/-	-442.79546332359314	-23258.173075437546	87	0.06285072951739619	0.6436781609195402	0.234946539110861
YML022W	0	0/-	-442.84148263931274	-38227.25047892332	348	0.06285072951739619	0.6436781609195402	0.234946539110861
YGR104C	-1	-/-	-442.8589930534363	-22258.889096736908	87	0.06278026905829596	0.6436781609195402	0.23522791221159256
YLR110C	-1	-/-	-442.9377932548523	-21051.582030773163	87	0.06270996640537514	0.6436781609195402	0.23550928531232415
YML065W	-1	-/-	-442.9641652107239	-22370.27924847603	87	0.06263982102908278	0.6436781609195402	0.23579065841305571
YGR003W	-1	-/-	-443.00554180145264	-22221.28530395031	87	0.06256983240223464	0.6436781609195402	0.23607203151378728
YIL009C-A	-1	-/-	-443.171679019928	-20825.722088336945	87	0.0625	0.6436781609195402	0.23635340461451884
YFR031C	-1	-/-	-443.23546290397644	-22097.655529260635	87	0.06243032329988852	0.6436781609195402	0.23663477771525043
YMR014W	-1	-/-	-443.257058262825	-24954.199741125107	87	0.062360801781737196	0.6436781609195402	0.236916150815982
YGR211W	-1	-/-	-443.29565382003784	-21193.294206142426	87	0.06229143492769744	0.6436781609195402	0.23719752391671356
YDR117C	0	0/-	-443.32334673404694	-38583.10456284881	348	0.06229143492769744	0.6436781609195402	0.23719752391671356
YPL228W	-1	-/-	-443.38504791259766	-21389.026142835617	87	0.06222222222222222	0.6436781609195402	0.23747889701744512
YCL063W	-1	-/-	-443.38691771030426	-22843.422342658043	87	0.06215316315205328	0.6436781609195402	0.23776027011817671
YIL043C	0	0/-	-443.4243081212044	-35976.09344241023	348	0.06215316315205328	0.6436781609195402	0.23776027011817671
YMR269W	0	0/-	-443.4511113166809	-38933.953500658274	348	0.06215316315205328	0.6436781609195402	0.23776027011817671
YLR452C	-1	-/-	-443.54839730262756	-21074.79469048977	87	0.06208425720620843	0.6436781609195402	0.23804164321890828
YNL298W	-1	-/-	-443.55048394203186	-23509.336938023567	87	0.06201550387596899	0.6436781609195402	0.23832301631963984
YKL130C	-1	-/+	-443.5987083911896	-22840.94130373001	87	0.061946902654867256	0.6436781609195402	0.2386043894203714
YJL140W	1	+/+	-443.6203489303589	-22746.814761400223	86	0.06298342541436464	0.6551724137931034	0.2386043894203714
YHR021C	-1	-/-	-443.7860097885132	-22240.077967882156	87	0.06291390728476821	0.6551724137931034	0.238885762521103
YHR169W	-1	-/-	-443.81082260608673	-24704.548398137093	87	0.06284454244762955	0.6551724137931034	0.23916713562183456
YLR310C	-1	-/-	-443.9883768558502	-21168.34075474739	87	0.06277533039647577	0.6551724137931034	0.23944850872256612
YDR447C	-1	-/-	-444.15031933784485	-21940.59916615486	87	0.0627062706270627	0.6551724137931034	0.23972988182329769
YKR099W	-1	-/-	-444.161039352417	-21813.070034980774	87	0.06263736263736264	0.6551724137931034	0.24001125492402925
YER092W	0	0/-	-444.1795827150345	-36786.32377053797	348	0.06263736263736264	0.6551724137931034	0.24001125492402925
YKR064W	0	0/-	-444.20407393574715	-37039.20397883654	348	0.06263736263736264	0.6551724137931034	0.24001125492402925
YGL029W	-1	-/-	-444.35067534446716	-24348.488379836082	87	0.06256860592755215	0.6551724137931034	0.24029262802476084
YBL042C	1	+/+	-444.3854888677597	-23670.352567911148	86	0.06359649122807018	0.6666666666666666	0.24029262802476084
YDL082W	0	0/-	-444.386190995574	-38212.208291336894	348	0.06359649122807018	0.6666666666666666	0.24029262802476084
YDL093W	-1	-/-	-444.4098973274231	-21116.262102246284	87	0.06352683461117196	0.6666666666666666	0.2405740011254924
YPL217C	-1	-/-	-444.48278748989105	-23411.089475274086	87	0.06345733041575492	0.6666666666666666	0.24085537422622397
YHR052W	-1	-/-	-444.4886066913605	-24269.405110001564	87	0.0633879781420765	0.6666666666666666	0.24113674732695553
YMR289W	0	0/-	-444.5532182455063	-38315.518715530634	348	0.0633879781420765	0.6666666666666666	0.24113674732695553
YOL080C	-1	-/-	-444.65409219264984	-23936.062539458275	87	0.06331877729257641	0.6666666666666666	0.24141812042768712
YPR165W	-1	-/-	-444.68204736709595	-20983.417816638947	87	0.06324972737186478	0.6666666666666666	0.24169949352841869
YGR027C	0	0/-	-444.88822320103645	-37947.58315965533	348	0.06324972737186478	0.6666666666666666	0.24169949352841869
YML016C	-1	-/-	-444.90299248695374	-20414.310943365097	87	0.06318082788671024	0.6666666666666666	0.24198086662915025
YNR032C-A	-1	-/-	-444.9135112762451	-21054.47024679184	87	0.06311207834602829	0.6666666666666666	0.2422622397298818
YPL208W	-1	-/-	-444.92711901664734	-22815.472176790237	87	0.06304347826086956	0.6666666666666666	0.2425436128306134
YLR130C	-1	-/-	-445.0050412416458	-22515.881949543953	87	0.06297502714440825	0.6666666666666666	0.24282498593134497
YBL089W	0	0/-	-445.092617303133	-36478.3425116539	348	0.06297502714440825	0.6666666666666666	0.24282498593134497
YML127W	-1	-/-	-445.26135540008545	-20645.36278772354	87	0.06290672451193059	0.6666666666666666	0.24310635903207653
YHR064C	0	0/-	-445.28297397494316	-37501.23274540901	348	0.06290672451193059	0.6666666666666666	0.24310635903207653
YMR203W	-1	-/-	-445.2840082645416	-22246.649223566055	87	0.0628385698808234	0.6666666666666666	0.2433877321328081
YBR086C	-1	-/-	-445.32233452796936	-21195.27970600128	87	0.06277056277056277	0.6666666666666666	0.24366910523353968
YHR036W	1	+/+	-445.38232481479645	-23684.40891778469	86	0.06378378378378378	0.6781609195402298	0.24366910523353968
YMR241W	-1	-/-	-445.4392614364624	-21855.981253623962	87	0.06371490280777538	0.6781609195402298	0.24395047833427125
YJL023C	0	0/-	-445.5549347102642	-38440.85319650173	348	0.06371490280777538	0.6781609195402298	0.24395047833427125
YOL103W	0	0/-	-445.719087600708	-35381.18666243553	348	0.06371490280777538	0.6781609195402298	0.24395047833427125
YDR051C	0	0/-	-445.7565754055977	-36962.45452722907	348	0.06371490280777538	0.6781609195402298	0.24395047833427125
YHL014C	0	0/0	-445.76871982216835	-38640.660094708204	348	0.06371490280777538	0.6781609195402298	0.24395047833427125
YMR223W	0	0/-	-445.8023706972599	-37205.41748517752	348	0.06371490280777538	0.6781609195402298	0.24395047833427125
YMR093W	-1	-/-	-445.8479003049433	-26030.157305989414	87	0.06364617044228695	0.6781609195402298	0.2442318514350028
YHR072W-A	-1	-/-	-445.8683166503906	-20113.18027663231	87	0.06357758620689655	0.6781609195402298	0.24451322453573437
YBR245C	-1	-/-	-445.9506423473358	-21711.542482614517	87	0.06350914962325081	0.6781609195402298	0.24479459763646597
YBL039C	-1	-/-	-446.03112506866455	-23195.46085381508	87	0.06344086021505377	0.6781609195402298	0.24507597073719753
YDL198C	1	+/+	-446.07704401016235	-20691.08891916275	86	0.0644468313641246	0.6896551724137931	0.24507597073719753
YJL178C	-1	-/-	-446.1363492012024	-22542.35762476921	87	0.06437768240343347	0.6896551724137931	0.2453573438379291
YDL042C	-1	-/-	-446.15896701812744	-22546.46683704853	87	0.06430868167202572	0.6896551724137931	0.24563871693866066
YGR057C	-1	-/-	-446.2400622367859	-22987.688657283783	87	0.06423982869379015	0.6896551724137931	0.24592009003939225
YBL105C	-1	-/-	-446.27148509025574	-23204.594810962677	87	0.06417112299465241	0.6896551724137931	0.2462014631401238
YOR104W	0	0/0	-446.300478041172	-37380.80475756526	348	0.06417112299465241	0.6896551724137931	0.2462014631401238
YML073C	-1	-/-	-446.63852047920227	-22346.009038209915	87	0.0641025641025641	0.6896551724137931	0.24648283624085537
YPL157W	-1	-/-	-446.6429498195648	-22597.733795702457	87	0.064034151547492	0.6896551724137931	0.24676420934158694
YKL078W	0	0/-	-446.7044492959976	-40411.13397920132	348	0.064034151547492	0.6896551724137931	0.24676420934158694
YJL065C	-1	-/-	-446.7360825538635	-21189.736459732056	87	0.06396588486140725	0.6896551724137931	0.2470455824423185
YOL027C	-1	-/-	-446.77785897254944	-21295.20061993599	87	0.06389776357827476	0.6896551724137931	0.2473269555430501
YIL079C	1	+/-	-446.80300736427307	-23866.27013373375	86	0.06489361702127659	0.7011494252873564	0.2473269555430501
YOR270C	-1	-/-	-446.828182220459	-21008.641887903214	87	0.06482465462274177	0.7011494252873564	0.24760832864378166
YCR044C	-1	-/-	-446.9361660480499	-21755.927974641323	87	0.06475583864118896	0.7011494252873564	0.24788970174451322
YLR333C	0	0/-	-446.9505434036255	-38192.98501428962	348	0.06475583864118896	0.7011494252873564	0.24788970174451322
YMR220W	-1	-/-	-446.9802739620209	-22692.66598558426	87	0.06468716861081654	0.7011494252873564	0.24817107484524478
YKL056C	-1	-/-	-447.01691913604736	-22281.843786001205	87	0.0646186440677966	0.7011494252873564	0.24845244794597637
YNL151C	-1	-/-	-447.0718951225281	-23000.566375017166	87	0.06455026455026455	0.7011494252873564	0.24873382104670794
YNL329C	-1	-/-	-447.1263909339905	-22171.712032675743	87	0.06448202959830866	0.7011494252873564	0.2490151941474395
YGL130W	-1	-/-	-447.15730929374695	-22790.11230492592	87	0.06441393875395987	0.7011494252873564	0.24929656724817106
YKL081W	-1	-/-	-447.2355582714081	-22475.84622836113	87	0.06434599156118144	0.7011494252873564	0.24957794034890265
YLR357W	-1	-/-	-447.2627065181732	-21644.620223879814	87	0.0642781875658588	0.7011494252873564	0.24985931344963422
YML124C	-1	-/-	-447.2651927471161	-23225.587278842926	87	0.06421052631578947	0.7011494252873564	0.2501406865503658
YJL138C	-1	-/-	-447.40532398223877	-22227.1368432045	87	0.06414300736067298	0.7011494252873564	0.2504220596510974
YOR204W	-1	-/-	-447.4356904029846	-21952.6811106205	87	0.06407563025210083	0.7011494252873564	0.25070343275182894
YGR091W	-1	-/-	-447.4375021457672	-22316.427535057068	87	0.06400839454354669	0.7011494252873564	0.2509848058525605
YOR106W	-1	-/-	-447.4496774673462	-23752.945199728012	87	0.0639412997903564	0.7011494252873564	0.25126617895329206
YIL003W	0	0/-	-447.45886820554733	-37775.372212290764	348	0.0639412997903564	0.7011494252873564	0.25126617895329206
YBL093C	-1	-/-	-447.5158543586731	-22487.71698117256	87	0.06387434554973823	0.7011494252873564	0.2515475520540236
YGL234W	0	0/-	-447.67909318208694	-37677.444738179445	348	0.06387434554973823	0.7011494252873564	0.2515475520540236
YPR113W	-1	-/-	-447.8130638599396	-20760.728375196457	87	0.06380753138075314	0.7011494252873564	0.2518289251547552
YML111W	0	0/-	-447.8555713891983	-36433.89175584912	348	0.06380753138075314	0.7011494252873564	0.2518289251547552
YLR396C	-1	-/-	-447.85959029197693	-24197.951313257217	87	0.06374085684430512	0.7011494252873564	0.25211029825548675
YLR150W	-1	-/-	-447.9034538269043	-22292.131546258926	87	0.06367432150313153	0.7011494252873564	0.25239167135621837
YAL047C	-1	-/-	-447.9289481639862	-21913.49189078808	87	0.06360792492179354	0.7011494252873564	0.25267304445694994
YER068W	-1	-/-	-447.96180486679077	-24309.693637490273	87	0.06354166666666666	0.7011494252873564	0.2529544175576815
YPR186C	-1	-/-	-448.2590534687042	-23580.51071214676	87	0.06347554630593132	0.7011494252873564	0.25323579065841306
YIL005W	0	0/-	-448.25935411453247	-36276.727178394794	348	0.06347554630593132	0.7011494252873564	0.25323579065841306
YDR047W	0	0/0	-448.4329897761345	-36943.09107089043	348	0.06347554630593132	0.7011494252873564	0.25323579065841306
YOL070C	0	0/-	-448.43329203128815	-38245.12632110715	348	0.06347554630593132	0.7011494252873564	0.25323579065841306
YGR036C	-1	-/-	-448.45494270324707	-22124.862750291824	87	0.06340956340956341	0.7011494252873564	0.2535171637591446
YNL166C	-1	-/-	-448.4822585582733	-22917.80078101158	87	0.06334371754932502	0.7011494252873564	0.2537985368598762
YNL088W	-1	-/-	-448.51203656196594	-23425.623245954514	87	0.06327800829875518	0.7011494252873564	0.25407990996060775
YBR004C	-1	-/-	-448.54143476486206	-21350.61945295334	87	0.06321243523316063	0.7011494252873564	0.2543612830613393
YOR322C	-1	-/-	-448.59644174575806	-23363.51687145233	87	0.06314699792960662	0.7011494252873564	0.2546426561620709
YLR309C	-1	-/-	-448.60002183914185	-22398.88130545616	87	0.06308169596690796	0.7011494252873564	0.2549240292628025
YKL175W	-1	-/-	-448.6087656021118	-22793.878398418427	87	0.06301652892561983	0.7011494252873564	0.25520540236353406
YGR227W	-1	-/-	-448.62085700035095	-23555.86504983902	87	0.0629514963880289	0.7011494252873564	0.2554867754642656
YLR115W	-1	-/-	-448.6329176425934	-21726.097878217697	87	0.06288659793814433	0.7011494252873564	0.2557681485649972
YJR063W	-1	-/-	-448.75773799419403	-23133.153259396553	87	0.06282183316168898	0.7011494252873564	0.25604952166572875
YIL148W	0	0/-	-448.9039095044136	-37006.591825932264	348	0.06282183316168898	0.7011494252873564	0.25604952166572875
YMR192W	-1	-/-	-448.9506604671478	-21783.11008644104	87	0.06275720164609054	0.7011494252873564	0.2563308947664603
YKL156W	0	0/-	-449.00291711091995	-38683.35017904639	348	0.06275720164609054	0.7011494252873564	0.2563308947664603
YHR068W	-1	-/-	-449.0671100616455	-23551.377965927124	87	0.06269270298047276	0.7011494252873564	0.2566122678671919
YFL034C-A	0	0/-	-449.15200984477997	-36156.13828513026	348	0.06269270298047276	0.7011494252873564	0.2566122678671919
YKL015W	-1	-/-	-449.2525347471237	-22197.452951550484	87	0.06262833675564682	0.7011494252873564	0.25689364096792344
YHR040W	0	0/-	-449.29943683743477	-39469.71697986126	348	0.06262833675564682	0.7011494252873564	0.25689364096792344
YOR355W	-1	-/-	-449.34924030303955	-21974.656493902206	87	0.06256410256410257	0.7011494252873564	0.25717501406865506
YJL090C	-1	-/-	-449.35172939300537	-22630.360909223557	87	0.0625	0.7011494252873564	0.2574563871693866
YBR023C	-1	-/-	-449.42883014678955	-21861.413840413094	87	0.062436028659160696	0.7011494252873564	0.2577377602701182
YOR095C	-1	-/-	-449.43922901153564	-25155.94868338108	87	0.06237218813905931	0.7011494252873564	0.25801913337084975
YLR275W	-1	-/-	-449.44775009155273	-23514.557719945908	87	0.06230847803881512	0.7011494252873564	0.2583005064715813
YFL005W	-1	-/-	-449.4502329826355	-21691.199759840965	87	0.06224489795918367	0.7011494252873564	0.2585818795723129
YBL069W	-1	-/-	-449.64035749435425	-22142.87140405178	87	0.06218144750254842	0.7011494252873564	0.25886325267304444
YGR186W	-1	-/-	-449.77028369903564	-21349.251507282257	87	0.062118126272912425	0.7011494252873564	0.259144625773776
YKL106W	0	0/0	-449.89541751146317	-37670.940037965775	348	0.062118126272912425	0.7011494252873564	0.259144625773776
YLR442C	-1	-/-	-449.95976281166077	-21608.968583345413	87	0.06205493387589013	0.7011494252873564	0.2594259988745076
YCR031C	-1	-/-	-449.9992115497589	-22446.712339401245	87	0.061991869918699184	0.7011494252873564	0.2597073719752392
YJL208C	-1	-/-	-450.01227951049805	-23275.373528957367	87	0.06192893401015229	0.7011494252873564	0.25998874507597075
YGR170W	-1	-/-	-450.0544755458832	-21600.60923242569	87	0.061866125760649086	0.7011494252873564	0.2602701181767023
YOR297C	-1	-/-	-450.1111853122711	-23037.93930196762	87	0.06180344478216818	0.7011494252873564	0.2605514912774339
YER174C	-1	-/-	-450.21131110191345	-21542.3393368721	87	0.06174089068825911	0.7011494252873564	0.26083286437816544
YDR180W	-1	-/-	-450.3660306930542	-23087.855551064014	87	0.06167846309403438	0.7011494252873564	0.261114237478897
YOR118W	0	0/0	-450.40017825365067	-36965.695257246494	348	0.06167846309403438	0.7011494252873564	0.261114237478897
YBL017C	-1	-/-	-450.4199411869049	-21731.945825099945	87	0.06161616161616162	0.7011494252873564	0.26139561057962857
YPR043W	0	0/-	-450.46368286013603	-38044.512597084045	348	0.06161616161616162	0.7011494252873564	0.26139561057962857
YHR165C	-1	-/-	-450.4914255142212	-21581.65519452095	87	0.0615539858728557	0.7011494252873564	0.26167698368036013
YFL037W	-1	-/-	-450.5703523159027	-23400.54902756214	87	0.06149193548387097	0.7011494252873564	0.26195835678109175
YNL102W	-1	-/-	-450.57122230529785	-22203.12884759903	87	0.06143001007049345	0.7011494252873564	0.2622397298818233
YNL164C	-1	-/-	-450.6947429180145	-22951.149300336838	87	0.0613682092555332	0.7011494252873564	0.2625211029825549
YKR081C	-1	-/-	-450.814382314682	-24238.746327877045	87	0.061306532663316586	0.7011494252873564	0.26280247608328644
YOR171C	-1	-/-	-450.8341414928436	-21379.691958904266	87	0.06124497991967871	0.7011494252873564	0.263083849184018
YHR103W	0	0/-	-450.9501905441284	-36870.36798772216	348	0.06124497991967871	0.7011494252873564	0.263083849184018
YBR176W	0	0/-	-450.96480029821396	-36306.65774983168	348	0.06124497991967871	0.7011494252873564	0.263083849184018
YHR120W	-1	-/-	-450.96730756759644	-22250.176412820816	87	0.06118355065195587	0.7011494252873564	0.26336522228474957
YBL032W	-1	-/+	-450.98426699638367	-22183.668952941895	87	0.061122244488977955	0.7011494252873564	0.26364659538548113
YIL106W	-1	-/-	-451.0686585903168	-22577.610477924347	87	0.06106106106106106	0.7011494252873564	0.2639279684862127
YFR032C-A	0	0/-	-451.10398107767105	-35007.018571317196	348	0.06106106106106106	0.7011494252873564	0.2639279684862127
YBL027W	0	0/-	-451.16046610474586	-38424.32970994711	348	0.06106106106106106	0.7011494252873564	0.2639279684862127
YMR268C	-1	-/-	-451.23463010787964	-23298.461094141006	87	0.061	0.7011494252873564	0.2642093415869443
YDR232W	0	0/-	-451.2398552298546	-36274.912552297115	348	0.061	0.7011494252873564	0.2642093415869443
YDR500C	0	0/-	-451.2606728076935	-37854.57639095187	348	0.061	0.7011494252873564	0.2642093415869443
YGL107C	0	0/-	-451.2892170846462	-38306.95507848263	348	0.061	0.7011494252873564	0.2642093415869443
YJL156C	-1	-/-	-451.42988634109497	-21614.551088809967	87	0.060939060939060936	0.7011494252873564	0.2644907146876759
YNL068C	-1	-/-	-451.5367832183838	-22396.12804055214	87	0.06087824351297405	0.7011494252873564	0.26477208778840744
YDL056W	-1	-/-	-451.59329891204834	-21360.542171239853	87	0.06081754735792622	0.7011494252873564	0.265053460889139
YDR145W	-1	-/-	-451.6388554573059	-22296.432127952576	87	0.060756972111553786	0.7011494252873564	0.26533483398987057
YDR257C	0	0/-	-451.63982808589935	-37316.02449053526	348	0.060756972111553786	0.7011494252873564	0.26533483398987057
YEL032W	-1	-/-	-451.7450737953186	-23295.888298511505	87	0.06069651741293532	0.7011494252873564	0.26561620709060213
YPR009W	-1	-/-	-451.8860182762146	-22614.607537984848	87	0.06063618290258449	0.7011494252873564	0.2658975801913337
YCL028W	0	0/0	-451.99849581718445	-37242.68232110143	348	0.06063618290258449	0.7011494252873564	0.2658975801913337
YPR159W	0	0/-	-452.17120560258627	-35557.481627203524	348	0.06063618290258449	0.7011494252873564	0.2658975801913337
YGL023C	0	0/-	-452.1892332434654	-37268.484920591116	348	0.06063618290258449	0.7011494252873564	0.2658975801913337
YCR028C	-1	-/-	-452.2996139526367	-21164.034306526184	87	0.0605759682224429	0.7011494252873564	0.26617895329206526
YDL061C	0	0/-	-452.304172039032	-37859.79727971554	348	0.0605759682224429	0.7011494252873564	0.26617895329206526
YDR410C	0	0/-	-452.35511469841003	-36184.82277336717	348	0.0605759682224429	0.7011494252873564	0.26617895329206526
YNL222W	-1	-/-	-452.36046504974365	-22568.286731123924	87	0.060515873015873016	0.7011494252873564	0.2664603263927969
YLR170C	-1	-/-	-452.4350070953369	-22394.143184185028	87	0.06045589692765114	0.7011494252873564	0.26674169949352844
YIR010W	-1	-/-	-452.5346097946167	-22789.41971886158	87	0.060396039603960394	0.7011494252873564	0.26702307259426
YHR063C	0	0/-	-452.5534833371639	-37364.34395825863	348	0.060396039603960394	0.7011494252873564	0.26702307259426
YMR073C	-1	-/-	-452.5690846443176	-23034.645277261734	87	0.06033630069238378	0.7011494252873564	0.26730444569499157
YGR145W	-1	-/-	-452.5714249610901	-24845.833184599876	87	0.06027667984189723	0.7011494252873564	0.26758581879572313
YEL020W-A	-1	-/-	-452.60203433036804	-20385.995755195618	87	0.060217176702862786	0.7011494252873564	0.2678671918964547
YLR154C	-1	-/-	-452.60350370407104	-22375.9964594841	87	0.0601577909270217	0.7011494252873564	0.26814856499718626
YML062C	1	+/+	-452.67631006240845	-22465.498019218445	86	0.061083743842364535	0.7126436781609196	0.26814856499718626
YHR142W	-1	-/-	-452.67769718170166	-21749.697625994682	87	0.0610236220472441	0.7126436781609196	0.2684299380979178
YLR059C	-1	-/-	-452.72950196266174	-22160.74582028389	87	0.06096361848574238	0.7126436781609196	0.2687113111986494
YMR109W	-1	-/-	-452.738808631897	-21525.037333488464	87	0.060903732809430254	0.7126436781609196	0.268992684299381
YDR038C	-1	-/-	-452.7897756099701	-21809.9693171978	87	0.06084396467124632	0.7126436781609196	0.26927405740011257
YHR072W	-1	-/-	-452.8073878288269	-24073.523683071136	87	0.060784313725490195	0.7126436781609196	0.26955543050084413
YHR146W	0	0/-	-452.8338578939438	-36014.52645459771	348	0.060784313725490195	0.7126436781609196	0.26955543050084413
YGR029W	-1	-/-	-452.89843249320984	-22873.840514421463	87	0.06072477962781587	0.7126436781609196	0.2698368036015757
YDL081C	-1	-/-	-452.99671030044556	-23143.916217327118	87	0.060665362035225046	0.7126436781609196	0.27011817670230726
YKL112W	-1	-/-	-453.0284173488617	-22086.7937772274	87	0.06060606060606061	0.7126436781609196	0.2703995498030388
YML072C	0	0/-	-453.07352881133556	-36453.07012268901	348	0.06060606060606061	0.7126436781609196	0.2703995498030388
YDR432W	1	+/-	-453.11504197120667	-21473.07396054268	86	0.0615234375	0.7241379310344828	0.2703995498030388
YGL076C	0	0/-	-453.1690528988838	-38636.56185466051	348	0.0615234375	0.7241379310344828	0.2703995498030388
YDR311W	-1	-/-	-453.1979093551636	-22319.620188236237	87	0.06146341463414634	0.7241379310344828	0.2706809229037704
YNL233W	-1	-/-	-453.2276363372803	-22723.599806666374	87	0.06140350877192982	0.7241379310344828	0.27096229600450195
YJL069C	-1	-/-	-453.3377277851105	-25483.386886119843	87	0.06134371957156767	0.7241379310344828	0.27124366910523356
YJL209W	-1	-/-	-453.3447959423065	-21984.832011938095	87	0.061284046692607	0.7241379310344828	0.27152504220596513
YLL038C	-1	-/-	-453.42737436294556	-21925.295691013336	87	0.061224489795918366	0.7241379310344828	0.2718064153066967
YCR002C	-1	-/-	-453.4870617389679	-22707.640050172806	87	0.06116504854368932	0.7241379310344828	0.27208778840742825
YMR233W	0	0/-	-453.6099106669426	-38748.00943094492	348	0.06116504854368932	0.7241379310344828	0.27208778840742825
YHR024C	-1	-/-	-453.6709887981415	-21660.13632106781	87	0.061105722599418044	0.7241379310344828	0.2723691615081598
YDR309C	-1	-/-	-453.6745903491974	-22021.977952957153	87	0.061046511627906974	0.7241379310344828	0.2726505346088914
YER090W	0	0/0	-453.7289791703224	-34648.63179889321	348	0.061046511627906974	0.7241379310344828	0.2726505346088914
YDL036C	-1	-/-	-453.82984495162964	-23990.814126968384	87	0.06098741529525654	0.7241379310344828	0.27293190770962295
YMR142C	-1	-/-	-453.88118600845337	-23045.06544160843	87	0.0609284332688588	0.7241379310344828	0.2732132808103545
YGR187C	0	0/-	-453.9132468998432	-40248.93388056755	348	0.0609284332688588	0.7241379310344828	0.2732132808103545
YER161C	-1	-/-	-453.94985485076904	-22255.481136202812	87	0.06086956521739131	0.7241379310344828	0.2734946539110861
YBR281C	0	0/0	-453.98946779966354	-36765.523873627186	348	0.06086956521739131	0.7241379310344828	0.2734946539110861
YGR005C	-1	-/-	-454.0715447664261	-23218.075559973717	87	0.060810810810810814	0.7241379310344828	0.2737760270118177
YJL207C	-1	-/-	-454.16719937324524	-21289.64605116844	87	0.06075216972034716	0.7241379310344828	0.27405740011254925
YLR287C-A	0	0/-	-454.20595052838326	-35409.408252865076	348	0.06075216972034716	0.7241379310344828	0.27405740011254925
YBR135W	-1	-/-	-454.2331006526947	-21023.921619534492	87	0.06069364161849711	0.7241379310344828	0.2743387732132808
YJL134W	-1	-/-	-454.44301867485046	-21487.532458782196	87	0.06063522617901829	0.7241379310344828	0.2746201463140124
YOR320C	-1	-/-	-454.46058344841003	-22529.303005456924	87	0.06057692307692308	0.7241379310344828	0.27490151941474394
YOR110W	-1	-/-	-454.4941177368164	-21216.129994392395	87	0.06051873198847262	0.7241379310344828	0.2751828925154755
YBR131W	-1	-/-	-454.6344051361084	-21241.790028095245	87	0.060460652591170824	0.7241379310344828	0.27546426561620707
YOR265W	-1	-/-	-454.67299604415894	-24059.85747742653	87	0.06040268456375839	0.7241379310344828	0.27574563871693863
YBL092W	0	0/-	-454.6847978234291	-37822.881435364485	348	0.06040268456375839	0.7241379310344828	0.27574563871693863
YPL010W	-1	-/-	-454.7529879808426	-23399.20123052597	87	0.0603448275862069	0.7241379310344828	0.27602701181767025
YBR025C	0	0/-	-454.78776466846466	-36546.827353835106	348	0.0603448275862069	0.7241379310344828	0.27602701181767025
YGL021W	-1	-/-	-454.8299813270569	-22232.58161532879	87	0.06028708133971292	0.7241379310344828	0.2763083849184018
YPR139C	-1	-/-	-454.84649872779846	-22530.9259608984	87	0.06022944550669216	0.7241379310344828	0.2765897580191334
YPL148C	0	0/-	-454.87699151039124	-38892.60942187905	348	0.06022944550669216	0.7241379310344828	0.2765897580191334
YER133W	-1	-/-	-454.89165234565735	-21369.21052825451	87	0.06017191977077364	0.7241379310344828	0.27687113111986494
YOL125W	-1	-/-	-454.9295481443405	-25203.597902059555	87	0.060114503816793896	0.7241379310344828	0.2771525042205965
YGL103W	0	0/-	-455.1055905520916	-38433.375178188086	348	0.060114503816793896	0.7241379310344828	0.2771525042205965
YNL079C	-1	-/-	-455.19275975227356	-21850.029951334	87	0.06005719733079123	0.7241379310344828	0.27743387732132807
YNR028W	0	0/-	-455.25239223241806	-39617.52238717675	348	0.06005719733079123	0.7241379310344828	0.27743387732132807
YOR079C	-1	-/-	-455.3134255409241	-22321.77076768875	87	0.06	0.7241379310344828	0.27771525042205963
YJR070C	-1	-/-	-455.31408500671387	-23312.924815654755	87	0.05994291151284491	0.7241379310344828	0.2779966235227912
YNL027W	-1	-/-	-455.4058749675751	-22643.974004983902	87	0.05988593155893536	0.7241379310344828	0.2782779966235228
YGL236C	-1	-/-	-455.56114423274994	-22797.107149004936	87	0.05982905982905983	0.7241379310344828	0.2785593697242544
YHR128W	0	0/-	-455.60299602150917	-40488.95604148507	348	0.05982905982905983	0.7241379310344828	0.2785593697242544
YOR189W	0	0/-	-455.63680350780487	-37588.27458335459	348	0.05982905982905983	0.7241379310344828	0.2785593697242544
YOR367W	-1	-/-	-455.77067947387695	-22272.182126283646	87	0.05977229601518026	0.7241379310344828	0.27884074282498594
YOR278W	0	0/0	-455.7723196744919	-38954.70159009099	348	0.05977229601518026	0.7241379310344828	0.27884074282498594
YNL323W	-1	-/-	-455.8981921672821	-21534.27418279648	87	0.05971563981042654	0.7241379310344828	0.2791221159257175
YJR068W	-1	-/-	-455.9611530303955	-21902.536589622498	87	0.05965909090909091	0.7241379310344828	0.27940348902644907
YER048W-A	0	0/0	-456.1402345299721	-38192.47033590078	348	0.05965909090909091	0.7241379310344828	0.27940348902644907
YDL236W	-1	-/0	-456.1812551021576	-21765.921934604645	87	0.059602649006622516	0.7241379310344828	0.27968486212718063
YNL075W	-1	-/-	-456.2254755496979	-24549.2737698555	87	0.05954631379962193	0.7241379310344828	0.2799662352279122
YGL252C	-1	-/-	-456.3415689468384	-22472.696009397507	87	0.059490084985835696	0.7241379310344828	0.28024760832864376
YDL175C	1	+/-	-456.4424693584442	-24025.92785000801	86	0.06037735849056604	0.735632183908046	0.28024760832864376
YDR363W-A	-1	-/+	-456.4740514755249	-21598.34188556671	87	0.060320452403393024	0.735632183908046	0.2805289814293754
YCR034W	-1	-/-	-456.4785358905792	-22868.63997745514	87	0.060263653483992465	0.735632183908046	0.28081035453010694
YMR234W	-1	-/-	-456.48007678985596	-21756.396412849426	87	0.060206961429915336	0.735632183908046	0.2810917276308385
YEL003W	-1	-/-	-456.4806332588196	-22369.593058347702	87	0.06015037593984962	0.735632183908046	0.28137310073157007
YBR233W-A	-1	-/-	-456.65624022483826	-20954.43244767189	87	0.06009389671361502	0.735632183908046	0.28165447383230163
YLR027C	0	0/0	-456.7736965417862	-37568.20665925741	348	0.06009389671361502	0.735632183908046	0.28165447383230163
YPL122C	-1	-/-	-456.841374874115	-23265.41126227379	87	0.0600375234521576	0.735632183908046	0.2819358469330332
YNL059C	-1	-/-	-457.0558009147644	-21236.94217300415	87	0.05998125585754452	0.735632183908046	0.28221722003376476
YOR337W	0	0/-	-457.0609201192856	-36454.99573889375	348	0.05998125585754452	0.735632183908046	0.28221722003376476
YER043C	0	0/-	-457.08220195770264	-38353.71295633912	348	0.05998125585754452	0.735632183908046	0.28221722003376476
YHR115C	-1	-/-	-457.1695599555969	-21792.573620557785	87	0.0599250936329588	0.735632183908046	0.2824985931344963
YNL005C	0	0/-	-457.24264550209045	-38542.72553664446	348	0.0599250936329588	0.735632183908046	0.2824985931344963
YDR463W	-1	-/-	-457.24423909187317	-23831.02565050125	87	0.05986903648269411	0.735632183908046	0.2827799662352279
YLR239C	0	0/-	-457.30957943201065	-37913.06411075592	348	0.05986903648269411	0.735632183908046	0.2827799662352279
YDR012W	0	0/-	-457.3227415382862	-38699.82969388366	348	0.05986903648269411	0.735632183908046	0.2827799662352279
YDL130W	-1	-/-	-457.34886026382446	-23211.71588397026	87	0.059813084112149535	0.735632183908046	0.2830613393359595
YLR351C	0	0/0	-457.4981356859207	-36265.83060723543	348	0.059813084112149535	0.735632183908046	0.2830613393359595
YDR519W	0	0/-	-457.5002137720585	-36761.4052041173	348	0.059813084112149535	0.735632183908046	0.2830613393359595
YPL047W	-1	-/-	-457.5066590309143	-21664.945636034012	87	0.059757236227824466	0.735632183908046	0.28334271243669107
YKL143W	-1	-/+	-457.6398997306824	-24541.10690021515	87	0.05970149253731343	0.735632183908046	0.28362408553742263
YHR144C	0	0/-	-457.7216578722	-38870.14210641384	348	0.05970149253731343	0.735632183908046	0.28362408553742263
YJL192C	-1	-/-	-457.7262439727783	-22093.33420574665	87	0.05964585274930102	0.735632183908046	0.2839054586381542
YMR301C	-1	-/-	-457.76643085479736	-22160.43515586853	87	0.0595903165735568	0.735632183908046	0.28418683173888576
YMR246W	-1	-/-	-457.77500081062317	-21949.981625795364	87	0.059534883720930236	0.735632183908046	0.2844682048396173
YHR127W	0	0/-	-457.8398362249136	-38891.914606794715	348	0.059534883720930236	0.735632183908046	0.2844682048396173
YDL191W	0	0/-	-457.87661251425743	-38295.02060571313	348	0.059534883720930236	0.735632183908046	0.2844682048396173
YOR148C	-1	-/-	-457.96320843696594	-22609.27227461338	87	0.05947955390334572	0.735632183908046	0.2847495779403489
YPL175W	-1	-/-	-457.98389506340027	-22635.601764321327	87	0.059424326833797586	0.735632183908046	0.28503095104108045
YNL145W	-1	-/-	-458.0208818912506	-21181.543640375137	87	0.059369202226345084	0.735632183908046	0.28531232414181207
YOL066C	-1	-/-	-458.02719593048096	-23409.03286111355	87	0.05931417979610751	0.735632183908046	0.28559369724254363
YDR097C	-1	-/-	-458.04956579208374	-23090.988112211227	87	0.05925925925925926	0.735632183908046	0.2858750703432752
YDR291W	0	0/-	-458.27629241347313	-38964.25921621919	348	0.05925925925925926	0.735632183908046	0.2858750703432752
YDR478W	-1	-/-	-458.2938838005066	-24316.351274490356	87	0.05920444033302498	0.735632183908046	0.28615644344400676
YBL046W	-1	-/-	-458.32829904556274	-22544.61841917038	87	0.059149722735674676	0.735632183908046	0.2864378165447383
YER145C	-1	-/-	-458.3356592655182	-21866.40362882614	87	0.05909510618651893	0.735632183908046	0.2867191896454699
YGL080W	0	0/-	-458.3754069507122	-39341.28941729665	348	0.05909510618651893	0.735632183908046	0.2867191896454699
YML006C	-1	-/-	-458.39486026763916	-23524.482281446457	87	0.05904059040590406	0.735632183908046	0.28700056274620145
YPL252C	0	0/0	-458.4223918914795	-36344.299109339714	348	0.05904059040590406	0.735632183908046	0.28700056274620145
YGR152C	-1	-/-	-458.43773126602173	-22420.142500400543	87	0.05898617511520737	0.735632183908046	0.287281935846933
YLR114C	-1	-/-	-458.44882249832153	-22679.81705033779	87	0.058931860036832415	0.735632183908046	0.28756330894766463
YDR224C	-1	-/-	-458.44975328445435	-23079.233454942703	87	0.05887764489420423	0.735632183908046	0.2878446820483962
YDR140W	-1	-/-	-458.5913746356964	-23051.229783296585	87	0.058823529411764705	0.735632183908046	0.28812605514912776
YGL200C	-1	-/-	-458.63587617874146	-22319.1014508605	87	0.05876951331496786	0.735632183908046	0.2884074282498593
YDL134C	-1	-/-	-458.65096735954285	-21046.99659061432	87	0.05871559633027523	0.735632183908046	0.2886888013505909
YDL122W	0	0/-	-458.7800503671169	-38318.9996920526	348	0.05871559633027523	0.735632183908046	0.2886888013505909
YBR123C	-1	-/-	-458.790340423584	-23612.5040307045	87	0.05866177818515124	0.735632183908046	0.28897017445132245
YLR175W	-1	-/-	-458.83711874485016	-25102.571137189865	87	0.05860805860805861	0.735632183908046	0.289251547552054
YNR008W	-1	-/-	-458.86785101890564	-21818.512958168983	87	0.0585544373284538	0.735632183908046	0.2895329206527856
YGR038W	-1	-/-	-458.8749358654022	-21846.232702493668	87	0.05850091407678245	0.735632183908046	0.28981429375351714
YPL020C	-1	-/-	-458.94787859916687	-22848.027961730957	87	0.058447488584474884	0.735632183908046	0.29009566685424876
YBR009C	-1	-/-	-459.0453190803528	-20866.00657272339	87	0.058394160583941604	0.735632183908046	0.2903770399549803
YDL232W	-1	-/-	-459.07625246047974	-21614.217764496803	87	0.05834092980856882	0.735632183908046	0.2906584130557119
YMR070W	-1	-/-	-459.13486075401306	-22359.31472992897	87	0.058287795992714025	0.735632183908046	0.29093978615644345
YNL209W	-1	-/-	-459.16077399253845	-22314.55309867859	87	0.05823475887170155	0.735632183908046	0.291221159257175
YJL080C	-1	-/-	-459.2307381629944	-22068.074348449707	87	0.05818181818181818	0.735632183908046	0.2915025323579066
YIL047C	0	0/-	-459.2315834760666	-36852.499829530716	348	0.05818181818181818	0.735632183908046	0.2915025323579066
YDR450W	-1	-/+	-459.23290514945984	-22825.109741687775	87	0.05812897366030881	0.735632183908046	0.29178390545863814
YNL044W	-1	-/-	-459.3248755931854	-21953.418162345886	87	0.05807622504537205	0.735632183908046	0.2920652785593697
YLR066W	-1	-/-	-459.3894395828247	-22357.821135044098	87	0.05802357207615594	0.735632183908046	0.2923466516601013
YGL110C	0	0/-	-459.39656239748	-37539.17055082321	348	0.05802357207615594	0.735632183908046	0.2923466516601013
YKL010C	0	0/-	-459.42902755737305	-36352.084705889225	348	0.05802357207615594	0.735632183908046	0.2923466516601013
YKL025C	-1	-/-	-459.53165435791016	-22624.448796272278	87	0.057971014492753624	0.735632183908046	0.2926280247608329
YKR025W	-1	-/-	-459.5703158378601	-24684.878499507904	87	0.0579185520361991	0.735632183908046	0.29290939786156445
YLR242C	-1	-/-	-459.6290249824524	-21461.70598745346	87	0.05786618444846293	0.735632183908046	0.293190770962296
YFL026W	-1	-/-	-459.6767809391022	-21911.255835533142	87	0.057813911472448055	0.735632183908046	0.2934721440630276
YPR183W	-1	-/-	-459.73257875442505	-20974.74412536621	87	0.05776173285198556	0.735632183908046	0.29375351716375914
YIR023W	-1	-/-	-459.7744963169098	-22371.115183591843	87	0.057709648331830475	0.735632183908046	0.2940348902644907
YGL135W	-1	-/-	-459.82879638671875	-22298.87855863571	87	0.05765765765765766	0.735632183908046	0.29431626336522226
YCR024C-A	-1	-/0	-459.84370398521423	-22184.588805794716	87	0.0576057605760576	0.735632183908046	0.2945976364659538
YJR097W	-1	-/-	-459.8778029680252	-24384.455347895622	87	0.05755395683453238	0.735632183908046	0.29487900956668545
YEL025C	0	0/0	-460.0070170164108	-36648.63265430927	348	0.05755395683453238	0.735632183908046	0.29487900956668545
YBL014C	-1	-/-	-460.0422959327698	-22979.4887676239	87	0.05750224618149147	0.735632183908046	0.295160382667417
YGL254W	-1	-/-	-460.0500519275665	-22988.542909622192	87	0.05745062836624776	0.735632183908046	0.2954417557681486
YJR083C	-1	-/0	-460.0716121196747	-22525.554945468903	87	0.05739910313901345	0.735632183908046	0.29572312886888014
YGR202C	-1	-/-	-460.118937253952	-21805.27896130085	87	0.05734767025089606	0.735632183908046	0.2960045019696117
YHR023W	-1	-/-	-460.1465165615082	-22601.715101718903	87	0.05729632945389436	0.735632183908046	0.29628587507034326
YML055W	-1	-/-	-460.16850757598877	-21231.976571917534	87	0.057245080500894455	0.735632183908046	0.2965672481710748
YLR429W	-1	-/-	-460.1748914718628	-21439.22033071518	87	0.05719392314566577	0.735632183908046	0.2968486212718064
YDL083C	-1	-/-	-460.2435989379883	-23161.596237182617	87	0.05714285714285714	0.735632183908046	0.297129994372538
YJL189W	0	0/-	-460.2987861633301	-38224.43571740389	348	0.05714285714285714	0.735632183908046	0.297129994372538
YKL166C	-1	-/-	-460.3012398481369	-24043.994026064873	87	0.057091882247992866	0.735632183908046	0.29741136747326957
YFL025C	-1	-/-	-460.36389446258545	-22564.728422164917	87	0.0570409982174688	0.735632183908046	0.29769274057400114
YMR054W	-1	-/-	-460.38048577308655	-20738.580026865005	87	0.05699020480854853	0.735632183908046	0.2979741136747327
YDR127W	0	0/0	-460.39063423871994	-34422.13699133694	348	0.05699020480854853	0.735632183908046	0.2979741136747327
YNL096C	0	0/-	-460.47289404273033	-39213.15649357438	348	0.05699020480854853	0.735632183908046	0.2979741136747327
YOL077W-A	-1	-/-	-460.49090123176575	-20732.80814099312	87	0.05693950177935943	0.735632183908046	0.29825548677546426
YIL139C	-1	-/-	-460.52672505378723	-22056.729416131973	87	0.05688888888888889	0.735632183908046	0.2985368598761958
YMR059W	-1	-/-	-460.53257751464844	-23186.256383895874	87	0.056838365896980464	0.735632183908046	0.2988182329769274
YAL007C	-1	-/-	-460.6277813911438	-22155.68514561653	87	0.05678793256433008	0.735632183908046	0.29909960607765895
YKL173W	-1	-/-	-460.6466097831726	-23816.07405102253	87	0.05673758865248227	0.735632183908046	0.29938097917839057
YNL021W	-1	-/-	-460.670517206192	-22808.125520944595	87	0.0566873339238264	0.735632183908046	0.29966235227912214
YDR508C	-1	-/-	-460.70517778396606	-22681.307540416718	87	0.05663716814159292	0.735632183908046	0.2999437253798537
YDR201W	-1	-/-	-460.73500657081604	-22238.592322587967	87	0.05658709106984969	0.735632183908046	0.30022509848058526
YNL158W	0	0/-	-460.8829107731581	-39368.4113779068	348	0.05658709106984969	0.735632183908046	0.30022509848058526
YOR299W	-1	-/-	-460.9709496498108	-22273.376168727875	87	0.05653710247349823	0.735632183908046	0.3005064715813168
YDL131W	0	0/0	-461.00775450468063	-36140.82945662737	348	0.05653710247349823	0.735632183908046	0.3005064715813168
YOR221C	-1	-/-	-461.21091389656067	-20192.641848564148	87	0.05648720211827008	0.735632183908046	0.3007878446820484
YMR283C	-1	-/-	-461.25264620780945	-22705.958763360977	87	0.0564373897707231	0.735632183908046	0.30106921778277995
YGL206C	-1	-/-	-461.354284286499	-21402.377677440643	87	0.05638766519823789	0.735632183908046	0.3013505908835115
YPL246C	0	0/0	-461.44022780656815	-37446.38223385811	348	0.05638766519823789	0.735632183908046	0.3013505908835115
YFL046W	0	0/-	-461.5600870847702	-37878.67551320791	348	0.05638766519823789	0.735632183908046	0.3013505908835115
YOL148C	-1	-/-	-461.57448148727417	-22383.98499083519	87	0.056338028169014086	0.735632183908046	0.3016319639842431
YOR244W	-1	-/-	-461.68557834625244	-22645.663982868195	87	0.056288478452066845	0.735632183908046	0.3019133370849747
YDR418W	-1	-/-	-461.70440435409546	-23558.19939517975	87	0.056239015817223195	0.735632183908046	0.30219471018570626
YPR145W	0	0/0	-461.81280410289764	-36940.38266247511	348	0.056239015817223195	0.735632183908046	0.30219471018570626
YER178W	-1	-/-	-461.8171350955963	-21641.68156427145	87	0.056189640035118525	0.735632183908046	0.3024760832864378
YDR260C	-1	-/-	-461.84052538871765	-23143.313514709473	87	0.056140350877192984	0.735632183908046	0.3027574563871694
YOR301W	-1	-/-	-461.90506887435913	-24189.022098898888	87	0.056091148115687994	0.735632183908046	0.30303882948790095
YPL177C	-1	-/-	-461.92415142059326	-22668.810430526733	87	0.05604203152364273	0.735632183908046	0.3033202025886325
YHL004W	0	0/-	-461.9242951273918	-38056.2421900332	348	0.05604203152364273	0.735632183908046	0.3033202025886325
YPR133W-A	-1	-/-	-462.0092508792877	-21809.03387236595	87	0.05599300087489064	0.735632183908046	0.3036015756893641
YBR243C	-1	-/-	-462.03551864624023	-21231.138918876648	87	0.055944055944055944	0.735632183908046	0.30388294879009564
YDR382W	-1	-/-	-462.0818750858307	-22981.954877614975	87	0.05589519650655022	0.735632183908046	0.30416432189082726
YCL037C	0	0/-	-462.21281892061234	-38961.18544870615	348	0.05589519650655022	0.735632183908046	0.30416432189082726
YBL007C	-1	-/-	-462.2485113143921	-21655.17308664322	87	0.055846422338568937	0.735632183908046	0.3044456949915588
YPR069C	0	0/-	-462.3001158237457	-39512.99490109086	348	0.055846422338568937	0.735632183908046	0.3044456949915588
YCR059C	0	0/-	-462.3667834997177	-36592.4838193655	348	0.055846422338568937	0.735632183908046	0.3044456949915588
YPL161C	-1	-/-	-462.3738384246826	-21797.96257185936	87	0.05579773321708806	0.735632183908046	0.3047270680922904
YMR217W	0	0/-	-462.3775746226311	-39801.17560625076	348	0.05579773321708806	0.735632183908046	0.3047270680922904
YER167W	-1	-/-	-462.43550157546997	-22978.927616596222	87	0.05574912891986063	0.735632183908046	0.30500844119302195
YOR154W	0	0/-	-462.47471207380295	-38205.99623954296	348	0.05574912891986063	0.735632183908046	0.30500844119302195
YGR085C	-1	-/-	-462.4883532524109	-23513.087763786316	87	0.0557006092254134	0.735632183908046	0.3052898142937535
YIL147C	-1	-/-	-462.49396765232086	-22129.860266566277	87	0.05565217391304348	0.735632183908046	0.3055711873944851
YBR127C	-1	-/-	-462.5883002281189	-21367.208377838135	87	0.05560382276281494	0.735632183908046	0.30585256049521664
YJR094W-A	0	0/-	-462.6237558424473	-36713.943976163864	348	0.05560382276281494	0.735632183908046	0.30585256049521664
YDL165W	-1	-/-	-462.76963996887207	-22260.66359424591	87	0.05555555555555555	0.735632183908046	0.3061339335959482
YPL053C	-1	-/-	-462.8216688632965	-22905.932949066162	87	0.055507372072853424	0.735632183908046	0.3064153066966798
YBL018C	-1	-/-	-462.8279411792755	-22843.78541970253	87	0.05545927209705372	0.735632183908046	0.3066966797974114
YML099C	-1	-/-	-462.8427369594574	-24049.301901578903	87	0.05541125541125541	0.735632183908046	0.30697805289814295
YOL040C	-1	-/+	-462.93994903564453	-23171.091357707977	87	0.05536332179930796	0.735632183908046	0.3072594259988745
YDR079C-A	-1	-/-	-462.9530906677246	-20636.2278380394	87	0.055315471045808126	0.735632183908046	0.3075407990996061
YNL188W	-1	-/-	-462.9895658493042	-22902.32370686531	87	0.055267702936096716	0.735632183908046	0.30782217220033764
YGR233C	0	0/-	-463.0728362798691	-39201.44134873152	348	0.055267702936096716	0.735632183908046	0.30782217220033764
YJL136C	0	0/-	-463.0859916508198	-38339.44559314847	348	0.055267702936096716	0.735632183908046	0.30782217220033764
YOL112W	-1	-/-	-463.10211396217346	-21915.10195183754	87	0.055220017256255395	0.735632183908046	0.3081035453010692
YDR176W	-1	-/-	-463.1271159648895	-23294.95933485031	87	0.05517241379310345	0.735632183908046	0.30838491840180077
YJR136C	0	0/-	-463.1637163758278	-37011.24786576629	348	0.05517241379310345	0.735632183908046	0.30838491840180077
YDR362C	-1	-/-	-463.2491626739502	-22636.0098862648	87	0.05512489233419466	0.735632183908046	0.30866629150253233
YAL023C	-1	-/-	-463.29165863990784	-22673.000492572784	87	0.055077452667814115	0.735632183908046	0.30894766460326395
YPL064C	0	0/-	-463.31956708431244	-38367.459241598845	348	0.055077452667814115	0.735632183908046	0.30894766460326395
YGR274C	-1	-/-	-463.3271532058716	-21490.517509698868	87	0.055030094582975066	0.735632183908046	0.3092290377039955
YBR081C	-1	-/-	-463.3307611942291	-22768.963777542114	87	0.054982817869415807	0.735632183908046	0.3095104108047271
YDR471W	0	0/-	-463.33323496580124	-38680.531268030405	348	0.054982817869415807	0.735632183908046	0.3095104108047271
YLR067C	-1	-/-	-463.421923160553	-22123.200669288635	87	0.054935622317596564	0.735632183908046	0.30979178390545864
YGR261C	-1	-/-	-463.4602837562561	-22081.26464700699	87	0.0548885077186964	0.735632183908046	0.3100731570061902
YIL008W	-1	-/-	-463.5490527153015	-22848.460961818695	87	0.054841473864610114	0.735632183908046	0.31035453010692177
YLR107W	-1	-/-	-463.56666827201843	-22802.610726118088	87	0.0547945205479452	0.735632183908046	0.31063590320765333
YCR060W	-1	-/-	-463.58154916763306	-22590.260788440704	87	0.05474764756201882	0.735632183908046	0.3109172763083849
YKR094C	0	0/-	-463.63132601976395	-39029.055840820074	348	0.05474764756201882	0.735632183908046	0.3109172763083849
YPR052C	-1	-/-	-463.6838355064392	-22517.543546020985	87	0.0547008547008547	0.735632183908046	0.3111986494091165
YDR507C	-1	-/-	-463.70011138916016	-22247.177691936493	87	0.05465414175918019	0.735632183908046	0.3114800225098481
YKL017C	-1	-/-	-463.7203178405762	-22916.775767803192	87	0.05460750853242321	0.735632183908046	0.31176139561057964
YLR447C	-1	-/-	-463.7571511268616	-20901.080816745758	87	0.05456095481670929	0.735632183908046	0.3120427687113112
YPL254W	-1	-/-	-463.9392718076706	-23660.225375056267	87	0.054514480408858604	0.735632183908046	0.31232414181204277
YBR130C	-1	-/+	-463.98259472846985	-23272.329731225967	87	0.05446808510638298	0.735632183908046	0.31260551491277433
YKR001C	-1	-/-	-464.05611515045166	-21542.819765090942	87	0.05442176870748299	0.735632183908046	0.3128868880135059
YNR031C	-1	-/-	-464.0687880516052	-21614.251310825348	87	0.05437553101104503	0.735632183908046	0.31316826111423746
YNR048W	-1	-/-	-464.20932960510254	-23441.414992809296	87	0.05432937181663837	0.735632183908046	0.3134496342149691
YIL022W	-1	-/-	-464.26163625717163	-23873.116488933563	87	0.0542832909245123	0.735632183908046	0.31373100731570064
YOR090C	0	0/-	-464.2857088446617	-36418.01245945692	348	0.0542832909245123	0.735632183908046	0.31373100731570064
YBR160W	-1	-/-	-464.3102123737335	-23716.05148291588	87	0.05423728813559322	0.735632183908046	0.3140123804164322
YLR106C	-1	-/-	-464.36042499542236	-22742.336201667786	87	0.05419136325148179	0.735632183908046	0.31429375351716377
YGL064C	0	0/-	-464.5151541233063	-39732.32167482376	348	0.05419136325148179	0.735632183908046	0.31429375351716377
YOR290C	-1	-/-	-464.52169275283813	-21330.409207582474	87	0.05414551607445008	0.735632183908046	0.31457512661789533
YMR039C	-1	-/-	-464.5602843761444	-21639.13597369194	87	0.05409974640743871	0.735632183908046	0.3148564997186269
YJR105W	-1	-/-	-464.6420063972473	-22229.833050727844	87	0.05405405405405406	0.735632183908046	0.31513787281935846
YDR498C	-1	-/-	-464.6446999311447	-23068.78632056713	87	0.0540084388185654	0.735632183908046	0.31541924592009
YJL012C	-1	-/-	-464.7104697227478	-21222.270622372627	87	0.05396290050590219	0.735632183908046	0.3157006190208216
YMR263W	-1	-/-	-464.811500787735	-23171.74556016922	87	0.05391743892165122	0.735632183908046	0.3159819921215532
YLR185W	0	0/-	-464.9040226340294	-38855.12908053398	348	0.05391743892165122	0.735632183908046	0.3159819921215532
YBR014C	0	0/-	-464.9189153313637	-38555.033372581005	348	0.05391743892165122	0.735632183908046	0.3159819921215532
YLR432W	0	0/-	-464.93287739157677	-39342.61213630438	348	0.05391743892165122	0.735632183908046	0.3159819921215532
YLR089C	0	0/0	-464.9974083304405	-35164.37187387049	348	0.05391743892165122	0.735632183908046	0.3159819921215532
YDR071C	-1	-/-	-464.9992642402649	-23136.552381277084	87	0.05387205387205387	0.735632183908046	0.31626336522228476
YDR108W	-1	-/-	-465.0325860977173	-23064.104516744614	87	0.05382674516400336	0.735632183908046	0.31654473832301633
YOR213C	-1	-/-	-465.0449688434601	-23147.94380378723	87	0.05378151260504202	0.735632183908046	0.3168261114237479
YER063W	0	0/+	-465.08723545074463	-37299.82366871834	348	0.05378151260504202	0.735632183908046	0.3168261114237479
YLL022C	-1	-/-	-465.11173963546753	-23652.956562399864	87	0.05373635600335852	0.735632183908046	0.31710748452447945
YBL090W	-1	-/-	-465.25060510635376	-23023.652623176575	87	0.053691275167785234	0.735632183908046	0.317388857625211
YGR285C	-1	-/-	-465.3194296360016	-23673.000760555267	87	0.053646269907795474	0.735632183908046	0.3176702307259426
YBR115C	0	0/0	-465.4449833035469	-34780.97331318259	348	0.053646269907795474	0.735632183908046	0.3176702307259426
YNL066W	-1	-/-	-465.59881031513214	-22435.250441789627	87	0.05360134003350084	0.735632183908046	0.31795160382667415
YPL084W	-1	-/+	-465.6678593158722	-21858.467126607895	87	0.05355648535564853	0.735632183908046	0.31823297692740576
YLR389C	0	0/-	-465.79254019260406	-37555.08559715748	348	0.05355648535564853	0.735632183908046	0.31823297692740576
YOL136C	0	0/-	-465.79309874773026	-36749.8158095777	348	0.05355648535564853	0.735632183908046	0.31823297692740576
YOR330C	-1	-/-	-465.8006064891815	-22613.829569101334	87	0.05351170568561873	0.735632183908046	0.3185143500281373
YER154W	-1	-/-	-465.85514783859253	-21178.572098255157	87	0.053467000835421885	0.735632183908046	0.3187957231288689
YDR469W	-1	-/-	-465.882536649704	-21186.99462068081	87	0.05342237061769616	0.735632183908046	0.31907709622960045
YGL136C	-1	-/-	-465.91899943351746	-22571.89998269081	87	0.05337781484570475	0.735632183908046	0.319358469330332
YGL221C	0	0/0	-465.93929225206375	-40403.30812001228	348	0.05337781484570475	0.735632183908046	0.319358469330332
YNR051C	0	0/-	-465.940940707922	-38128.693715304136	348	0.05337781484570475	0.735632183908046	0.319358469330332
YNR067C	-1	-/0	-466.02177000045776	-21273.231539011	87	0.05333333333333334	0.735632183908046	0.3196398424310636
YCL059C	-1	-/-	-466.038521528244	-24303.01241827011	87	0.05328892589508743	0.735632183908046	0.31992121553179514
YPL193W	-1	-/-	-466.0508999824524	-24740.867678165436	87	0.05324459234608985	0.735632183908046	0.3202025886325267
YER074W-A	-1	-/-	-466.05286741256714	-21223.880689144135	87	0.05320033250207814	0.735632183908046	0.3204839617332583
YHR141C	0	0/-	-466.0960541367531	-37099.89730298519	348	0.05320033250207814	0.735632183908046	0.3204839617332583
YNL065W	-1	-/-	-466.16668701171875	-22713.113985061646	87	0.053156146179401995	0.735632183908046	0.3207653348339899
YLR021W	0	0/-	-466.18083053827286	-38264.01854735613	348	0.053156146179401995	0.735632183908046	0.3207653348339899
YDL076C	-1	-/-	-466.197270154953	-23400.174117565155	87	0.053112033195020746	0.735632183908046	0.32104670793472145
YHR158C	-1	-/-	-466.2011263370514	-22835.80279827118	87	0.05306799336650083	0.735632183908046	0.321328081035453
YMR216C	-1	-/-	-466.21343088150024	-22044.836904525757	87	0.05302402651201325	0.735632183908046	0.3216094541361846
YLR005W	-1	-/-	-466.2228112220764	-22793.552861213684	87	0.052980132450331126	0.735632183908046	0.32189082723691614
YPR102C	-1	-/-	-466.3345673084259	-24072.070212721825	87	0.05293631100082713	0.735632183908046	0.3221722003376477
YKL128C	0	0/0	-466.3358158171177	-35968.634705245495	348	0.05293631100082713	0.735632183908046	0.3221722003376477
YLR276C	-1	-/-	-466.36371862888336	-25709.942875027657	87	0.05289256198347107	0.735632183908046	0.32245357343837927
YFL017C	0	0/-	-466.4135431647301	-37835.31471338868	348	0.05289256198347107	0.735632183908046	0.32245357343837927
YDL075W	0	0/-	-466.48576390743256	-38455.09523358941	348	0.05289256198347107	0.735632183908046	0.32245357343837927
YDR052C	-1	-/-	-466.57277965545654	-23051.804337859154	87	0.05284888521882741	0.735632183908046	0.32273494653911083
YJR093C	-1	-/-	-466.59311866760254	-22389.967889547348	87	0.052805280528052806	0.735632183908046	0.32301631963984245
YCL054W	-1	-/-	-466.6008394956589	-24364.68274486065	87	0.05276174773289365	0.735632183908046	0.323297692740574
YGR282C	0	0/-	-466.66843938827515	-35751.9291575551	348	0.05276174773289365	0.735632183908046	0.323297692740574
YOR034C	-1	-/-	-466.7317261695862	-23139.423191547394	87	0.05271828665568369	0.735632183908046	0.3235790658413056
YPR180W	0	0/-	-466.74608874320984	-37287.28060948849	348	0.05271828665568369	0.735632183908046	0.3235790658413056
YDL160C	-1	-/+	-466.78700494766235	-21196.061759710312	87	0.05267489711934156	0.735632183908046	0.32386043894203714
YLR380W	-1	-/-	-466.7926301956177	-22975.650092601776	87	0.05263157894736842	0.735632183908046	0.3241418120427687
YEL009C	-1	-/-	-466.8098998069763	-21382.32558774948	87	0.05258833196384552	0.735632183908046	0.32442318514350027
YDR384C	-1	-/-	-466.839234828949	-23337.77867460251	87	0.052545155993431854	0.735632183908046	0.32470455824423183
YPL051W	-1	-/-	-466.8526542186737	-22874.640708208084	87	0.052502050861361775	0.735632183908046	0.3249859313449634
YKL196C	-1	-/-	-466.8535408973694	-23843.571327209473	87	0.05245901639344262	0.735632183908046	0.325267304445695
YER117W	-1	-/-	-466.8587701320648	-22279.519837856293	87	0.05241605241605242	0.735632183908046	0.3255486775464266
YDR347W	0	0/-	-466.85896676778793	-38084.787462472916	348	0.05241605241605242	0.735632183908046	0.3255486775464266
YDR181C	-1	-/-	-466.8653652667999	-22873.46461057663	87	0.05237315875613748	0.735632183908046	0.32583005064715814
YLR009W	-1	-/-	-466.95427119731903	-24783.838104367256	87	0.05233033524121014	0.735632183908046	0.3261114237478897
YKL125W	-1	-/-	-466.9892432689667	-23109.841734170914	87	0.05228758169934641	0.735632183908046	0.32639279684862127
YOL068C	-1	-/-	-467.00860047340393	-23343.829069375992	87	0.052244897959183675	0.735632183908046	0.32667416994935283
YOR229W	-1	-/-	-467.0535366535187	-23990.71675181389	87	0.052202283849918436	0.735632183908046	0.3269555430500844
YOL094C	-1	-/-	-467.0536665916443	-22506.968945026398	87	0.05215973920130399	0.735632183908046	0.32723691615081596
YML024W	-1	-/-	-467.06096720695496	-23974.43080472946	87	0.05211726384364821	0.735632183908046	0.3275182892515476
YKL190W	-1	-/-	-467.1072518825531	-21062.1475315094	87	0.05207485760781123	0.735632183908046	0.32779966235227914
YOR047C	-1	-/-	-467.320862531662	-22843.079832077026	87	0.05203252032520325	0.735632183908046	0.3280810354530107
YBR188C	-1	-/-	-467.3265926837921	-23676.035561084747	87	0.05199025182778229	0.735632183908046	0.32836240855374227
YLR148W	-1	-/-	-467.3270037174225	-23699.603804588318	87	0.05194805194805195	0.735632183908046	0.32864378165447383
YHR134W	0	0/-	-467.33660250902176	-38170.784663558006	348	0.05194805194805195	0.735632183908046	0.32864378165447383
YER008C	-1	-/-	-467.4020869731903	-22589.989097833633	87	0.05190592051905921	0.735632183908046	0.3289251547552054
YGL201C	-1	-/-	-467.4044575691223	-22264.53321647644	87	0.05186385737439222	0.735632183908046	0.32920652785593696
YDL030W	-1	-/-	-467.50779008865356	-22922.2211561203	87	0.051821862348178135	0.735632183908046	0.3294879009566685
YMR058W	-1	-/-	-467.5173852443695	-22451.987394571304	87	0.05177993527508091	0.735632183908046	0.3297692740574001
YGL151W	-1	-/-	-467.61799144744873	-22144.694046974182	87	0.05173807599029911	0.735632183908046	0.3300506471581317
YDR025W	-1	-/-	-467.7090742588043	-23313.22880578041	87	0.051696284329563816	0.735632183908046	0.33033202025886327
YHR163W	-1	-/0	-467.7771940231323	-23335.46671295166	87	0.0516545601291364	0.735632183908046	0.33061339335959483
YNL283C	-1	-/-	-467.80682921409607	-23954.708199739456	87	0.05161290322580645	0.735632183908046	0.3308947664603264
YER072W	-1	-/-	-467.80733275413513	-22291.205212712288	87	0.0515713134568896	0.735632183908046	0.33117613956105796
YKR059W	-1	-/-	-467.89488077163696	-21453.79274368286	87	0.05152979066022544	0.735632183908046	0.3314575126617895
YLR361C	-1	-/-	-467.9081497192383	-22808.730389356613	87	0.05148833467417538	0.735632183908046	0.3317388857625211
YIL053W	-1	-/-	-467.92342138290405	-22083.855862736702	87	0.05144694533762058	0.735632183908046	0.33202025886325265
YLR390W-A	-1	-/-	-467.952938079834	-20279.575115203857	87	0.05140562248995984	0.735632183908046	0.33230163196398427
YJL091C	-1	-/-	-467.9974321126938	-23994.969844937325	87	0.051364365971107544	0.735632183908046	0.33258300506471583
YDR430C	0	0/-	-468.27475264668465	-36652.86643281579	348	0.051364365971107544	0.735632183908046	0.33258300506471583
YOL095C	-1	-/-	-468.31707525253296	-23113.13469862938	87	0.05132317562149158	0.735632183908046	0.3328643781654474
YKR010C	0	0/-	-468.51864486932755	-39018.45072349906	348	0.05132317562149158	0.735632183908046	0.3328643781654474
YFR055W	-1	-/-	-468.52516865730286	-21964.67888212204	87	0.05128205128205128	0.735632183908046	0.33314575126617896
YPL231W	-1	-/-	-468.5307421684265	-21844.234895706177	87	0.051240992794235385	0.735632183908046	0.3334271243669105
YNL108C	0	0/0	-468.6056299805641	-38324.23356062174	348	0.051240992794235385	0.735632183908046	0.3334271243669105
YDL195W	-1	-/-	-468.67696499824524	-21749.22405910492	87	0.0512	0.735632183908046	0.3337084974676421
YML056C	0	0/-	-468.68492063879967	-40175.74518916011	348	0.0512	0.735632183908046	0.3337084974676421
YDL015C	-1	-/-	-468.6900839805603	-21830.939809918404	87	0.051159072741806554	0.735632183908046	0.33398987056837365
YBL016W	-1	-/-	-468.72257137298584	-21699.196413874626	87	0.051118210862619806	0.735632183908046	0.3342712436691052
YJL087C	-1	-/-	-468.75432229042053	-22234.32974410057	87	0.05107741420590583	0.735632183908046	0.33455261676983683
YPL137C	-1	-/-	-468.7598509788513	-22722.273458003998	87	0.051036682615629984	0.735632183908046	0.3348339898705684
YBR095C	-1	-/-	-468.7853729724884	-22679.389112114906	87	0.05099601593625498	0.735632183908046	0.33511536297129996
YML035C	0	0/-	-468.7944828271866	-37982.01132488251	348	0.05099601593625498	0.735632183908046	0.33511536297129996
YDR434W	-1	-/-	-468.8185796737671	-21520.25978755951	87	0.050955414012738856	0.735632183908046	0.3353967360720315
YER110C	-1	-/+	-468.8197703361511	-24135.29621744156	87	0.05091487669053302	0.735632183908046	0.3356781091727631
YPL022W	-1	-/-	-468.9339632987976	-22853.074308395386	87	0.05087440381558029	0.735632183908046	0.33595948227349465
YDR364C	-1	-/-	-468.9727828502655	-22854.932006835938	87	0.050833995234312944	0.735632183908046	0.3362408553742262
YHR148W	-1	-/-	-468.981374502182	-24029.06499671936	87	0.050793650793650794	0.735632183908046	0.3365222284749578
YHR094C	-1	-/-	-469.0850145816803	-22458.206765413284	87	0.05075337034099921	0.735632183908046	0.33680360157568934
YMR316W	-1	-/-	-469.10189509391785	-23067.432109355927	87	0.05071315372424723	0.735632183908046	0.33708497467642096
YOR126C	-1	-/-	-469.11934995651245	-22570.293206214905	87	0.050673000791765635	0.735632183908046	0.3373663477771525
YDR087C	-1	-/-	-469.1411609649658	-25658.897094249725	87	0.05063291139240506	0.735632183908046	0.3376477208778841
YLR353W	-1	-/-	-469.19277572631836	-23091.501039505005	87	0.05059288537549407	0.735632183908046	0.33792909397861565
YLR342W	-1	-/-	-469.2066594362259	-22065.920479774475	87	0.05055292259083728	0.735632183908046	0.3382104670793472
YLR401C	-1	-/-	-469.3076994419098	-24883.195739984512	87	0.050513022888713496	0.735632183908046	0.3384918401800788
YEL063C	-1	-/-	-469.32246232032776	-22436.015327692032	87	0.050473186119873815	0.735632183908046	0.33877321328081034
YPL138C	-1	-/-	-469.34029507637024	-22390.76291012764	87	0.0504334121355398	0.735632183908046	0.3390545863815419
YDR233C	0	0/-	-469.3470005393028	-35996.038348436356	348	0.0504334121355398	0.735632183908046	0.3390545863815419
YPR135W	-1	-/-	-469.38212990760803	-23665.536170840263	87	0.050393700787401574	0.735632183908046	0.3393359594822735
YOR043W	-1	-/-	-469.5212080478668	-23076.487664699554	87	0.05035405192761605	0.735632183908046	0.3396173325830051
YBR031W	0	0/-	-469.59310710430145	-38648.993757247925	348	0.05035405192761605	0.735632183908046	0.3396173325830051
YKL160W	-1	-/-	-469.6025176048279	-23473.946954727173	87	0.050314465408805034	0.735632183908046	0.33989870568373665
YNL080C	-1	-/-	-469.6538586616516	-22530.292005300522	87	0.05027494108405342	0.735632183908046	0.3401800787844682
YIL056W	-1	-/-	-469.6671624183655	-21268.207289218903	87	0.05023547880690738	0.735632183908046	0.3404614518851998
YHR132C	0	0/-	-469.87379425764084	-39304.00622624159	348	0.05023547880690738	0.735632183908046	0.3404614518851998
YPR058W	0	0/-	-469.8882465958595	-37748.23935997486	348	0.05023547880690738	0.735632183908046	0.3404614518851998
YLR187W	0	0/-	-469.91376543045044	-38583.2770023942	348	0.05023547880690738	0.735632183908046	0.3404614518851998
YIL150C	-1	-/-	-469.9723267555237	-21806.406678199768	87	0.05019607843137255	0.735632183908046	0.34074282498593134
YML069W	-1	-/-	-470.03856897354126	-22801.739216804504	87	0.050156739811912224	0.735632183908046	0.3410241980866629
YDR316W	0	0/0	-470.41916197538376	-39500.80192670226	348	0.050156739811912224	0.735632183908046	0.3410241980866629
YLR344W	0	0/-	-470.44659274816513	-38797.835488796234	348	0.050156739811912224	0.735632183908046	0.3410241980866629
YIR009W	-1	-/-	-470.5076427459717	-22016.49122953415	87	0.050117462803445575	0.735632183908046	0.34130557118739446
YBR048W	-1	-/-	-470.5649951696396	-23262.688359618187	87	0.050078247261345854	0.735632183908046	0.3415869442881261
YDR021W	-1	-/-	-470.5885844230652	-23905.990260362625	87	0.05003909304143862	0.735632183908046	0.34186831738885765
YKL119C	-1	-/-	-470.72505021095276	-21704.662022590637	87	0.05	0.735632183908046	0.3421496904895892
YLR182W	-1	-/-	-470.7336196899414	-23213.866384744644	87	0.04996096799375488	0.735632183908046	0.34243106359032077
YKR092C	0	0/0	-470.7383165061474	-40220.31854686141	348	0.04996096799375488	0.735632183908046	0.34243106359032077
YGL148W	0	0/0	-470.7742558121681	-37257.47266575694	348	0.04996096799375488	0.735632183908046	0.34243106359032077
YEL002C	-1	-/-	-470.78947830200195	-22874.997954130173	87	0.0499219968798752	0.735632183908046	0.34271243669105234
YKR035W-A	-1	-/-	-470.7917139530182	-21930.491046905518	87	0.04988308651597818	0.735632183908046	0.3429938097917839
YGL144C	-1	-/-	-470.8049228191376	-24142.843855381012	87	0.04984423676012461	0.735632183908046	0.34327518289251546
YLR443W	0	0/-	-470.9204621911049	-35915.37005190551	348	0.04984423676012461	0.735632183908046	0.34327518289251546
YER159C	-1	-/-	-470.99556708335876	-22234.80675959587	87	0.049805447470817124	0.735632183908046	0.343556555993247
YMR024W	0	0/-	-470.9963929653168	-40139.054274082184	348	0.049805447470817124	0.735632183908046	0.343556555993247
YBL011W	-1	-/-	-471.0157210826874	-22186.74897170067	87	0.049766718506998445	0.735632183908046	0.3438379290939786
YMR230W	0	0/+	-471.0248762667179	-39136.031831651926	348	0.049766718506998445	0.735632183908046	0.3438379290939786
YBR253W	-1	-/-	-471.03915309906006	-21915.898438692093	87	0.04972804972804973	0.735632183908046	0.3441193021947102
YMR194W	0	0/-	-471.044671356678	-39761.73254722357	348	0.04972804972804973	0.735632183908046	0.3441193021947102
YHR175W	-1	-/-	-471.0929412841797	-22759.43106675148	87	0.049689440993788817	0.735632183908046	0.34440067529544177
YIL144W	-1	-/-	-471.1163692474365	-22711.948904275894	87	0.04965089216446858	0.735632183908046	0.34468204839617334
YAR042W	-1	-/-	-471.1182322502136	-21849.009977579117	87	0.04961240310077519	0.735632183908046	0.3449634214969049
YLL018C	0	0/-	-471.1351289153099	-37112.65891325474	348	0.04961240310077519	0.735632183908046	0.3449634214969049
YOL012C	-1	-/-	-471.1554751396179	-22554.986857891083	87	0.049573973663826494	0.735632183908046	0.34524479459763646
YDR219C	-1	-/-	-471.1881830692291	-22022.493123054504	87	0.04953560371517028	0.735632183908046	0.345526167698368
YHR083W	-1	-/-	-471.3341670036316	-22803.720583081245	87	0.04949729311678268	0.735632183908046	0.3458075407990996
YDR007W	0	0/0	-471.34499365091324	-37459.83488839865	348	0.04949729311678268	0.735632183908046	0.3458075407990996
YKR007W	-1	-/-	-471.37951946258545	-22663.094146728516	87	0.04945904173106646	0.735632183908046	0.34608891389983115
YOL043C	-1	-/-	-471.4100489616394	-21952.18602371216	87	0.04942084942084942	0.735632183908046	0.34637028700056277
YOR353C	-1	-/-	-471.41885566711426	-22962.556136608124	87	0.04938271604938271	0.735632183908046	0.34665166010129433
YKL209C	0	0/-	-471.4442905187607	-37598.102145552635	348	0.04938271604938271	0.735632183908046	0.34665166010129433
YJL117W	-1	-/-	-471.445440530777	-22017.68144583702	87	0.04934464148033924	0.735632183908046	0.3469330332020259
YGL030W	-1	-/-	-471.460657119751	-23111.34271812439	87	0.04930662557781202	0.735632183908046	0.34721440630275746
YNL220W	-1	-/-	-471.53928565979004	-22757.82255768776	87	0.049268668206312545	0.735632183908046	0.347495779403489
YGL060W	0	0/-	-471.61649519205093	-40320.528218597174	348	0.049268668206312545	0.735632183908046	0.347495779403489
YOR085W	-1	-/-	-471.62866377830505	-22527.52576470375	87	0.04923076923076923	0.735632183908046	0.3477771525042206
YER131W	0	0/+	-471.6752045750618	-39737.04756066203	348	0.04923076923076923	0.735632183908046	0.3477771525042206
YHR046C	0	0/-	-471.8541017174721	-38892.52964055538	348	0.04923076923076923	0.735632183908046	0.3477771525042206
YLR369W	-1	-/-	-471.85837030410767	-22901.870141029358	87	0.04919292851652575	0.735632183908046	0.34805852560495215
YDL190C	-1	-/-	-471.8692798614502	-21333.60903763771	87	0.04915514592933948	0.735632183908046	0.3483398987056837
YMR043W	-1	-/-	-471.8791835308075	-21997.990242242813	87	0.04911742133537989	0.735632183908046	0.34862127180641533
YLR265C	-1	-/-	-471.9097111225128	-21413.494391202927	87	0.049079754601226995	0.735632183908046	0.3489026449071469
YER026C	-1	-/-	-471.9157283306122	-23630.970292806625	87	0.04904214559386973	0.735632183908046	0.34918401800787846
YDR477W	-1	-/-	-471.9192750453949	-23000.72223162651	87	0.04900459418070444	0.735632183908046	0.34946539110861
YJL176C	-1	-/-	-471.9654150009155	-21819.28369808197	87	0.04896710022953328	0.735632183908046	0.3497467642093416
YGR034W	0	0/-	-472.0297605395317	-37391.552888929844	348	0.04896710022953328	0.735632183908046	0.3497467642093416
YNL281W	-1	-/-	-472.0756220817566	-22071.541271686554	87	0.04892966360856269	0.735632183908046	0.35002813731007315
YNL291C	-1	-/-	-472.102858543396	-22883.899432182312	87	0.04889228418640183	0.735632183908046	0.3503095104108047
YBR200W	-1	-/-	-472.1134703159332	-24062.240038394928	87	0.04885496183206107	0.735632183908046	0.3505908835115363
YLR268W	-1	-/-	-472.15332198143005	-23065.981689810753	87	0.04881769641495042	0.735632183908046	0.35087225661226784
YDL150W	-1	-/-	-472.1661822795868	-23685.968470096588	87	0.04878048780487805	0.735632183908046	0.35115362971299946
YGR098C	-1	-/-	-472.261821269989	-21791.24989080429	87	0.048743335872048744	0.735632183908046	0.351435002813731
YOR080W	-1	-/-	-472.34226083755493	-22679.896854162216	87	0.0487062404870624	0.735632183908046	0.3517163759144626
YPL048W	-1	-/-	-472.3441905975342	-22083.135977864265	87	0.048669201520912544	0.735632183908046	0.35199774901519415
YMR113W	-1	-/0	-472.3760635852814	-22022.47828578949	87	0.0486322188449848	0.735632183908046	0.3522791221159257
YNL137C	0	0/-	-472.39332991838455	-38543.998325794935	348	0.0486322188449848	0.735632183908046	0.3522791221159257
YDR328C	-1	-/-	-472.497926235199	-21937.9625146389	87	0.04859529233105543	0.735632183908046	0.3525604952166573
YDR545W	-1	-/-	-472.54886198043823	-20820.681471824646	87	0.048558421851289835	0.735632183908046	0.35284186831738884
YPL065W	-1	-/+	-472.61564540863037	-21950.365553617477	87	0.04852160727824109	0.735632183908046	0.3531232414181204
YNR043W	-1	-/-	-472.6222834587097	-23236.615803956985	87	0.048484848484848485	0.735632183908046	0.353404614518852
YCR086W	-1	-/-	-472.66507053375244	-22748.979154586792	87	0.04844814534443603	0.735632183908046	0.3536859876195836
YKR087C	-1	-/-	-472.7157335281372	-22347.29957818985	87	0.048411497730711045	0.735632183908046	0.35396736072031515
YDR325W	-1	-/-	-472.7266263961792	-22885.931190013885	87	0.04837490551776266	0.735632183908046	0.3542487338210467
YHR207C	0	0/-	-472.7605162858963	-37638.65639656782	348	0.04837490551776266	0.735632183908046	0.3542487338210467
YER019W	-1	-/-	-472.78830909729004	-21925.943159103394	87	0.04833836858006042	0.735632183908046	0.3545301069217783
YGR275W	-1	-/-	-472.900710105896	-23857.463443160057	87	0.04830188679245283	0.735632183908046	0.35481148002250984
YGL129C	-1	-/-	-473.00580739974976	-22349.868492364883	87	0.048265460030165915	0.735632183908046	0.3550928531232414
YML078W	-1	-/-	-473.0636410713196	-22610.922635555267	87	0.04822908816880181	0.735632183908046	0.35537422622397297
YGL012W	-1	-/-	-473.075129032135	-22013.03989839554	87	0.04819277108433735	0.735632183908046	0.3556555993247046
YOR063W	-1	-/-	-473.12756752967834	-23333.553074121475	87	0.04815650865312265	0.735632183908046	0.35593697242543615
YLR026C	-1	-/-	-473.2071485519409	-22777.713133215904	87	0.0481203007518797	0.735632183908046	0.3562183455261677
YPL001W	-1	-/-	-473.20832109451294	-22234.525195360184	87	0.04808414725770098	0.735632183908046	0.3564997186268993
YOR039W	-1	-/-	-473.36386823654175	-22853.9093170166	87	0.04804804804804805	0.735632183908046	0.35678109172763084
YFL004W	-1	-/-	-473.4070806503296	-21591.407447218895	87	0.04801200300075019	0.735632183908046	0.3570624648283624
YHR089C	-1	-/-	-473.4314410686493	-24519.09044790268	87	0.047976011994003	0.735632183908046	0.35734383792909397
YER013W	-1	-/-	-473.5017924308777	-22125.764258384705	87	0.04794007490636704	0.735632183908046	0.35762521102982553
YJR013W	-1	-/-	-473.545373916626	-23045.974942207336	87	0.04790419161676647	0.735632183908046	0.3579065841305571
YDR064W	0	0/-	-473.553126513958	-39344.728160858154	348	0.04790419161676647	0.735632183908046	0.3579065841305571
YGR147C	-1	-/-	-473.56410706043243	-24691.292280852795	87	0.04786836200448766	0.735632183908046	0.3581879572312887
YCR058C	-1	-/-	-473.772705078125	-21057.903385162354	87	0.04783258594917788	0.735632183908046	0.3584693303320203
YKR062W	-1	-/-	-473.7966260910034	-24650.68188548088	87	0.04779686333084392	0.735632183908046	0.35875070343275184
YPL233W	-1	-/-	-473.8743510246277	-22759.38578081131	87	0.04776119402985075	0.735632183908046	0.3590320765334834
YDR407C	-1	-/-	-473.9138069152832	-22995.720793247223	87	0.047725577926920205	0.735632183908046	0.35931344963421497
YGR148C	0	0/-	-473.9326930344105	-39481.513610213995	348	0.047725577926920205	0.735632183908046	0.35931344963421497
YDL001W	0	0/-	-473.9677965939045	-38689.98111489415	348	0.047725577926920205	0.735632183908046	0.35931344963421497
YPL204W	-1	-/-	-473.9985809326172	-23636.603250980377	87	0.04769001490312966	0.735632183908046	0.35959482273494653
YOR016C	0	0/-	-474.0423738360405	-37643.53383162618	348	0.04769001490312966	0.735632183908046	0.35959482273494653
YLR197W	-1	-/-	-474.1245275735855	-25559.75048649311	87	0.04765450483991065	0.735632183908046	0.3598761958356781
YGL228W	0	0/-	-474.1256808042526	-37660.23748636246	348	0.04765450483991065	0.735632183908046	0.3598761958356781
YNL130C	-1	-/-	-474.1559455394745	-22229.82808303833	87	0.047619047619047616	0.735632183908046	0.36015756893640966
YNL131W	-1	-/-	-474.2527847290039	-22976.307103157043	87	0.04758364312267658	0.735632183908046	0.3604389420371413
YNL076W	0	0/-	-474.30432975292206	-37984.01455920935	348	0.04758364312267658	0.735632183908046	0.3604389420371413
YOL041C	0	0/-	-474.3492157459259	-40481.67836111784	348	0.04758364312267658	0.735632183908046	0.3604389420371413
YBR084C-A	0	0/-	-474.4683026075363	-38627.698898255825	348	0.04758364312267658	0.735632183908046	0.3604389420371413
YOR234C	0	0/-	-474.5782878398895	-39311.58746525645	348	0.04758364312267658	0.735632183908046	0.3604389420371413
YLR188W	0	0/-	-474.5783101916313	-38117.922678530216	348	0.04758364312267658	0.735632183908046	0.3604389420371413
YDR013W	-1	-/-	-474.6645369529724	-22500.057297706604	87	0.0475482912332838	0.735632183908046	0.36072031513787284
YDR182W	-1	-/-	-474.66917514801025	-23168.719924926758	87	0.047512991833704527	0.735632183908046	0.3610016882386044
YLR223C	-1	-/-	-474.6942697763443	-24542.978647112846	87	0.04747774480712166	0.735632183908046	0.36128306133933596
YDR441C	0	0/-	-474.85936093330383	-38205.86392959952	348	0.04747774480712166	0.735632183908046	0.36128306133933596
YJL145W	-1	-/-	-474.8647973537445	-24360.734701037407	87	0.04744255003706449	0.735632183908046	0.36156443444006753
YDL128W	-1	-/-	-474.8652398586273	-21787.475045681	87	0.047407407407407405	0.735632183908046	0.3618458075407991
YGL190C	-1	-/-	-474.8949739933014	-22531.98719739914	87	0.047372316802368614	0.735632183908046	0.36212718064153065
YJL025W	-1	-/-	-474.9064736366272	-22322.496998786926	87	0.047337278106508875	0.735632183908046	0.3624085537422622
YKL192C	-1	-/-	-474.9395785331726	-22969.920941352844	87	0.04730229120473023	0.735632183908046	0.36268992684299384
YKL149C	-1	-/-	-474.96747159957886	-23338.622328281403	87	0.047267355982274745	0.735632183908046	0.3629712999437254
YHR034C	-1	-/-	-475.07520031929016	-24332.050261497498	87	0.047232472324723246	0.735632183908046	0.36325267304445696
YJL165C	-1	-/-	-475.11251068115234	-23286.056834697723	87	0.0471976401179941	0.735632183908046	0.3635340461451885
YOL090W	-1	-/-	-475.14572405815125	-21730.61189365387	87	0.04716285924834193	0.735632183908046	0.3638154192459201
YPL013C	0	0/-	-475.1625893712044	-36507.699827849865	348	0.04716285924834193	0.735632183908046	0.3638154192459201
YKL005C	-1	-/-	-475.261492729187	-24751.48842036724	87	0.047128129602356406	0.735632183908046	0.36409679234665165
YGR234W	0	0/-	-475.31772899627686	-39961.23974080384	348	0.047128129602356406	0.735632183908046	0.36409679234665165
YOL039W	-1	-/-	-475.3194181919098	-24080.726035118103	87	0.047093451066961	0.735632183908046	0.3643781654473832
YGR065C	0	0/-	-475.4064836502075	-37430.150626927614	348	0.047093451066961	0.735632183908046	0.3643781654473832
YBR195C	-1	-/-	-475.4608552455902	-22413.034606933594	87	0.047058823529411764	0.735632183908046	0.3646595385481148
YEL058W	0	0/-	-475.52820098400116	-37557.88748985529	348	0.047058823529411764	0.735632183908046	0.3646595385481148
YMR019W	0	0/-	-475.5486238002777	-40071.51839470863	348	0.047058823529411764	0.735632183908046	0.3646595385481148
YDL098C	-1	-/-	-475.55965781211853	-22178.190841913223	87	0.0470242468772961	0.735632183908046	0.36494091164884634
YOL149W	-1	-/-	-475.5787148475647	-22696.453945159912	87	0.04698972099853157	0.735632183908046	0.36522228474957796
YOR222W	0	0/+	-475.5807653963566	-37574.09585687518	348	0.04698972099853157	0.735632183908046	0.36522228474957796
YDR207C	-1	-/-	-475.6284077167511	-22275.514217853546	87	0.04695524578136464	0.735632183908046	0.3655036578503095
YNL290W	-1	-/-	-475.6517505645752	-23137.917015314102	87	0.0469208211143695	0.735632183908046	0.3657850309510411
YLR363C	-1	-/-	-475.6759879589081	-22390.930153369904	87	0.046886446886446886	0.735632183908046	0.36606640405177265
YBR229C	0	0/-	-475.73468190431595	-38835.86230561137	348	0.046886446886446886	0.735632183908046	0.36606640405177265
YLL024C	-1	-/+	-475.7404730319977	-22456.20424103737	87	0.04685212298682284	0.735632183908046	0.3663477771525042
YLR075W	-1	-/-	-475.7700958251953	-22832.356502771378	87	0.04681784930504755	0.735632183908046	0.3666291502532358
YLR167W	-1	-/-	-475.8262474536896	-23401.699138641357	87	0.04678362573099415	0.735632183908046	0.36691052335396734
YPR138C	-1	-/-	-475.8359489440918	-23239.015098810196	87	0.04674945215485756	0.735632183908046	0.3671918964546989
YML104C	-1	-/-	-475.8622422218323	-23132.650670528412	87	0.04671532846715328	0.735632183908046	0.3674732695554305
YER125W	1	+/+	-476.046537399292	-21943.70448756218	86	0.04741064916119621	0.7471264367816092	0.3674732695554305
YDL069C	-1	-/-	-476.0488442182541	-23235.03109896183	87	0.047376093294460644	0.7471264367816092	0.3677546426561621
YPL213W	-1	-/-	-476.1038329601288	-22934.315360426903	87	0.04734158776402039	0.7471264367816092	0.36803601575689365
YCR017C	0	0/-	-476.1040794849396	-36734.890105605125	348	0.04734158776402039	0.7471264367816092	0.36803601575689365
YNR054C	-1	-/-	-476.2808253765106	-25984.742809295654	87	0.04730713245997089	0.7471264367816092	0.3683173888576252
YDR399W	0	0/-	-476.3409091234207	-38506.65130779147	348	0.04730713245997089	0.7471264367816092	0.3683173888576252
YBL088C	-1	-/-	-476.386168718338	-22212.409037828445	87	0.04727272727272727	0.7471264367816092	0.3685987619583568
YOR231W	-1	-/-	-476.44082593917847	-21614.597568511963	87	0.047238372093023256	0.7471264367816092	0.36888013505908834
YDR057W	-1	-/-	-476.4429998397827	-22421.010204792023	87	0.04720406681190995	0.7471264367816092	0.3691615081598199
YLL018C-A	-1	-/-	-476.5021822452545	-22518.25134563446	87	0.04716981132075472	0.7471264367816092	0.36944288126055147
YDL167C	0	0/0	-476.53762727975845	-39390.169440090656	348	0.04716981132075472	0.7471264367816092	0.36944288126055147
YML001W	-1	-/-	-476.5535879135132	-22312.821450710297	87	0.04713560551124003	0.7471264367816092	0.3697242543612831
YNL175C	0	0/-	-476.56085711717606	-40137.19758874178	348	0.04713560551124003	0.7471264367816092	0.3697242543612831
YPL218W	-1	-/-	-476.56748056411743	-23583.506808280945	87	0.04710144927536232	0.7471264367816092	0.37000562746201465
YKL019W	-1	-/-	-476.6285660266876	-22700.036176919937	87	0.04706734250543085	0.7471264367816092	0.3702870005627462
YOL003C	-1	-/-	-476.6705319881439	-22654.58735013008	87	0.04703328509406657	0.7471264367816092	0.3705683736634778
YGL018C	-1	-/-	-476.6916346549988	-23266.402078151703	87	0.046999276934201015	0.7471264367816092	0.37084974676420934
YML049C	-1	-/-	-476.70752716064453	-24990.805590629578	87	0.04696531791907514	0.7471264367816092	0.3711311198649409
YLR441C	0	0/-	-476.71813198924065	-39309.1287420094	348	0.04696531791907514	0.7471264367816092	0.3711311198649409
YCR054C	0	0/0	-476.7282273173332	-38514.21828466654	348	0.04696531791907514	0.7471264367816092	0.3711311198649409
YML076C	-1	-/-	-476.739294052124	-24069.22746157646	87	0.04693140794223827	0.7471264367816092	0.37141249296567247
YLR293C	-1	-/+	-476.8699827194214	-23735.409882426262	87	0.046897546897546896	0.7471264367816092	0.37169386606640403
YGL203C	0	0/0	-476.8995696902275	-37745.93761831522	348	0.046897546897546896	0.7471264367816092	0.37169386606640403
YPL019C	-1	-/-	-476.92773151397705	-22629.332634449005	87	0.04686373467916366	0.7471264367816092	0.3719752391671356
YMR042W	-1	-/-	-476.9389576911926	-22389.70819377899	87	0.0468299711815562	0.7471264367816092	0.3722566122678672
YGL133W	-1	-/-	-476.96435499191284	-21339.725440502167	87	0.04679625629949604	0.7471264367816092	0.3725379853685988
YML063W	0	0/-	-477.0596658587456	-39025.98160198331	348	0.04679625629949604	0.7471264367816092	0.3725379853685988
YPL118W	-1	-/-	-477.0733666419983	-22485.014800310135	87	0.046762589928057555	0.7471264367816092	0.37281935846933034
YFL023W	-1	-/-	-477.1397249698639	-24717.800372600555	87	0.04672897196261682	0.7471264367816092	0.3731007315700619
YBR291C	0	0/-	-477.21523386240005	-38410.78197726607	348	0.04672897196261682	0.7471264367816092	0.3731007315700619
YCL014W	-1	-/-	-477.21569561958313	-22955.03315925598	87	0.04669540229885057	0.7471264367816092	0.37338210467079347
YDR164C	-1	-/-	-477.47100496292114	-22499.776997566223	87	0.046661880832735106	0.7471264367816092	0.37366347777152503
YPL081W	0	0/-	-477.491250038147	-39344.74065491557	348	0.046661880832735106	0.7471264367816092	0.37366347777152503
YGL223C	-1	-/-	-477.49262273311615	-24568.90901196003	87	0.046628407460545196	0.7471264367816092	0.3739448508722566
YEL054C	-1	-/-	-477.49662351608276	-23538.274466514587	87	0.04659498207885305	0.7471264367816092	0.37422622397298816
YGR257C	-1	-/-	-477.5303192138672	-22629.962702274323	87	0.04656160458452722	0.7471264367816092	0.3745075970737198
YJL006C	-1	-/-	-477.5377149581909	-24116.767347335815	87	0.046528274874731566	0.7471264367816092	0.37478897017445134
YNL023C	-1	-/-	-477.54841709136963	-23968.96342229843	87	0.046494992846924176	0.7471264367816092	0.3750703432751829
YKR006C	0	0/-	-477.56587290763855	-39380.49208024144	348	0.046494992846924176	0.7471264367816092	0.3750703432751829
YOR038C	-1	-/-	-477.5673487186432	-23153.38096857071	87	0.04646175839885633	0.7471264367816092	0.37535171637591447
YBL040C	-1	-/-	-477.67227697372437	-22600.86784851551	87	0.04642857142857143	0.7471264367816092	0.37563308947664603
YNR017W	-1	-/-	-477.69802260398865	-24063.356070280075	87	0.046395431834404	0.7471264367816092	0.3759144625773776
YLR359W	0	0/-	-477.70045119524	-37759.83511713892	348	0.046395431834404	0.7471264367816092	0.3759144625773776
YKL155C	0	0/-	-477.76252537965775	-38094.07670533657	348	0.046395431834404	0.7471264367816092	0.3759144625773776
YLR103C	-1	-/-	-477.8560322523117	-24717.11660373211	87	0.046362339514978604	0.7471264367816092	0.37619583567810916
YGL017W	-1	-/-	-477.8940460681915	-22930.212441682816	87	0.04632929436920884	0.7471264367816092	0.3764772087788407
YNL118C	-1	-/-	-477.92584228515625	-21566.767753601074	87	0.046296296296296294	0.7471264367816092	0.3767585818795723
YAL021C	-1	-/-	-477.94186067581177	-22712.421643018723	87	0.046263345195729534	0.7471264367816092	0.3770399549803039
YLR007W	-1	-/-	-477.9867613315582	-23852.03858399391	87	0.04623044096728307	0.7471264367816092	0.37732132808103547
YJR016C	0	0/0	-477.99016201496124	-38398.25644364953	348	0.04623044096728307	0.7471264367816092	0.37732132808103547
YER060W	0	0/-	-477.99211996793747	-37214.25290083885	348	0.04623044096728307	0.7471264367816092	0.37732132808103547
YGR040W	-1	-/-	-478.05620098114014	-21737.91428732872	87	0.04619758351101635	0.7471264367816092	0.37760270118176703
YEL038W	0	0/0	-478.13193917274475	-37203.43221977353	348	0.04619758351101635	0.7471264367816092	0.37760270118176703
YBR068C	-1	-/-	-478.16841340065	-23768.61368060112	87	0.04616477272727273	0.7471264367816092	0.3778840742824986
YGL025C	-1	-/-	-478.18062949180603	-22690.27125930786	87	0.046132008516678494	0.7471264367816092	0.37816544738323016
YBR057C	-1	-/-	-478.21128034591675	-24513.27299129963	87	0.04609929078014184	0.7471264367816092	0.3784468204839617
YKL054C	-1	-/-	-478.234956741333	-21702.81416606903	87	0.04606661941885188	0.7471264367816092	0.3787281935846933
YGL028C	-1	-/-	-478.3037497997284	-22158.1541223526	87	0.04603399433427762	0.7471264367816092	0.37900956668542485
YGR163W	-1	-/-	-478.3057351112366	-23289.997888088226	87	0.04600141542816702	0.7471264367816092	0.37929093978615647
YPR086W	-1	-/-	-478.3341119289398	-23415.419587135315	87	0.04596888260254597	0.7471264367816092	0.37957231288688803
YPL082C	-1	-/-	-478.4466800689697	-22743.07629084587	87	0.045936395759717315	0.7471264367816092	0.3798536859876196
YKL216W	0	0/-	-478.557441174984	-39142.30226880312	348	0.045936395759717315	0.7471264367816092	0.3798536859876196
YIL133C	0	0/-	-478.5587225854397	-39747.99618420005	348	0.045936395759717315	0.7471264367816092	0.3798536859876196
YNL042W	-1	-/-	-478.5681748390198	-23756.468577623367	87	0.04590395480225989	0.7471264367816092	0.38013505908835116
YHR010W	0	0/-	-478.6586163043976	-38891.231503367424	348	0.04590395480225989	0.7471264367816092	0.38013505908835116
YDR034C	0	0/-	-478.6795497536659	-37245.64041557908	348	0.04590395480225989	0.7471264367816092	0.38013505908835116
YMR231W	-1	-/-	-478.69471287727356	-23286.8213647604	87	0.045871559633027525	0.7471264367816092	0.3804164321890827
YGL202W	0	0/0	-478.7369095981121	-37248.82436260581	348	0.045871559633027525	0.7471264367816092	0.3804164321890827
YPR171W	-1	-/-	-478.82368445396423	-22653.234115839005	87	0.045839210155148094	0.7471264367816092	0.3806978052898143
YNL317W	-1	-/-	-478.9078423976898	-24030.401495218277	87	0.04580690627202255	0.7471264367816092	0.38097917839054585
YPR046W	-1	-/-	-478.91886925697327	-24014.04123568535	87	0.045774647887323945	0.7471264367816092	0.3812605514912774
YGL178W	-1	-/-	-478.9212226867676	-20970.572474002838	87	0.04574243490499648	0.7471264367816092	0.38154192459200903
YJL129C	-1	-/-	-478.92168068885803	-23337.508845090866	87	0.04571026722925457	0.7471264367816092	0.3818232976927406
YLR264W	-1	-/+	-478.9295998811722	-23317.987811923027	87	0.04567814476458187	0.7471264367816092	0.38210467079347216
YGR181W	-1	-/-	-479.02124071121216	-22956.665118455887	87	0.04564606741573034	0.7471264367816092	0.3823860438942037
YDR392W	-1	-/-	-479.0738995075226	-23886.338571548462	87	0.0456140350877193	0.7471264367816092	0.3826674169949353
YBR267W	-1	-/-	-479.10032749176025	-24088.351094007492	87	0.0455820476858345	0.7471264367816092	0.38294879009566685
YDR365C	-1	-/-	-479.19064021110535	-24401.422288656235	87	0.04555010511562719	0.7471264367816092	0.3832301631963984
YOR312C	0	0/-	-479.2842835187912	-38063.18349772692	348	0.04555010511562719	0.7471264367816092	0.3832301631963984
YIL069C	0	0/-	-479.3180003762245	-37713.74827361107	348	0.04555010511562719	0.7471264367816092	0.3832301631963984
YBL058W	-1	-/-	-479.3280463218689	-22857.26372385025	87	0.04551820728291316	0.7471264367816092	0.38351153629713
YDL224C	-1	-/-	-479.39258003234863	-22090.133451223373	87	0.04548635409377187	0.7471264367816092	0.38379290939786154
YMR026C	-1	-/-	-479.43994545936584	-23607.24002456665	87	0.045454545454545456	0.7471264367816092	0.38407428249859316
YER051W	-1	-/-	-479.57119965553284	-22440.03885126114	87	0.045422781271837874	0.7471264367816092	0.3843556555993247
YHR060W	-1	-/-	-479.63396883010864	-23045.186389923096	87	0.04539106145251397	0.7471264367816092	0.3846370287000563
YML113W	-1	-/-	-479.65195393562317	-24697.50041460991	87	0.045359385903698535	0.7471264367816092	0.38491840180078785
YHR076W	0	0/-	-479.68103313446045	-39511.296068161726	348	0.045359385903698535	0.7471264367816092	0.38491840180078785
YBR282W	0	0/-	-479.704554438591	-38622.416633307934	348	0.045359385903698535	0.7471264367816092	0.38491840180078785
YJR135C	-1	-/-	-479.79599475860596	-22611.050924777985	87	0.045327754532775454	0.7471264367816092	0.3851997749015194
YOR319W	-1	-/-	-479.8128697872162	-23398.79069375992	87	0.04529616724738676	0.7471264367816092	0.385481148002251
YMR171C	0	0/-	-479.8386622071266	-40483.697529286146	348	0.04529616724738676	0.7471264367816092	0.385481148002251
YBL087C	0	0/-	-479.8476687669754	-39528.39854890108	348	0.04529616724738676	0.7471264367816092	0.385481148002251
YER023W	0	0/0	-479.92863941192627	-37595.07255576551	348	0.04529616724738676	0.7471264367816092	0.385481148002251
YPL215W	0	0/-	-479.92972272634506	-38760.999836176634	348	0.04529616724738676	0.7471264367816092	0.385481148002251
YOR075W	-1	-/-	-479.98010540008545	-22865.9396879673	87	0.04526462395543175	0.7471264367816092	0.38576252110298254
YBR042C	-1	-/-	-479.9988822937012	-22939.88981461525	87	0.04523312456506611	0.7471264367816092	0.3860438942037141
YEL001C	0	0/0	-480.01356253027916	-39009.52866309881	348	0.04523312456506611	0.7471264367816092	0.3860438942037141
YJL168C	-1	-/-	-480.0475549697876	-23934.091457605362	87	0.045201668984700974	0.7471264367816092	0.3863252673044457
YOR308C	-1	-/-	-480.07623076438904	-22972.083996534348	87	0.045170257123002086	0.7471264367816092	0.3866066404051773
YIL094C	0	0/0	-480.1428968310356	-37691.37391605973	348	0.045170257123002086	0.7471264367816092	0.3866066404051773
YHL033C	0	0/-	-480.22447052598	-39007.81819978356	348	0.045170257123002086	0.7471264367816092	0.3866066404051773
YDR200C	-1	-/-	-480.2531542778015	-22962.472972393036	87	0.04513888888888889	0.7471264367816092	0.38688801350590885
YGL078C	-1	-/-	-480.2832123041153	-25350.20666396618	87	0.04510756419153366	0.7471264367816092	0.3871693866066404
YNL219C	-1	-/-	-480.3420958518982	-23077.505583405495	87	0.04507628294036061	0.7471264367816092	0.38745075970737197
YPR198W	-1	-/-	-480.56296968460083	-22490.233889341354	87	0.04504504504504504	0.7471264367816092	0.38773213280810354
YDR305C	0	0/-	-480.67357236146927	-36506.84934818745	348	0.04504504504504504	0.7471264367816092	0.38773213280810354
YLR467W	-1	-/-	-480.6850574016571	-22116.31657767296	87	0.045013850415512466	0.7471264367816092	0.3880135059088351
YLR145W	-1	-/-	-480.71726274490356	-22734.076666355133	87	0.04498269896193772	0.7471264367816092	0.38829487900956666
YLR300W	0	0/-	-480.7582494020462	-36879.02329751849	348	0.04498269896193772	0.7471264367816092	0.38829487900956666
YOR182C	-1	-/-	-480.76103615760803	-23515.873469352722	87	0.04495159059474412	0.7471264367816092	0.3885762521102983
YPL085W	-1	-/-	-480.8623104095459	-22522.71772289276	87	0.044920525224602624	0.7471264367816092	0.38885762521102984
YDL136W	0	0/-	-480.8721750974655	-38218.542482078075	348	0.044920525224602624	0.7471264367816092	0.38885762521102984
YDR351W	0	0/-	-481.0653617978096	-38875.974812209606	348	0.044920525224602624	0.7471264367816092	0.38885762521102984
YHR079C	-1	-/-	-481.1627037525177	-25044.35378885269	87	0.04488950276243094	0.7471264367816092	0.3891389983117614
YOL146W	-1	-/-	-481.16569685935974	-23684.147512316704	87	0.04485852311939269	0.7471264367816092	0.38942037141249297
YDR334W	-1	-/-	-481.19035363197327	-23632.430200576782	87	0.04482758620689655	0.7471264367816092	0.38970174451322454
YDR461W	-1	-/-	-481.19474148750305	-23182.19000172615	87	0.044796691936595454	0.7471264367816092	0.3899831176139561
YKR083C	-1	-/-	-481.25705671310425	-23445.18677020073	87	0.044765840220385676	0.7471264367816092	0.39026449071468766
YBL022C	-1	-/-	-481.2594301700592	-23641.10576891899	87	0.044735030970406056	0.7471264367816092	0.3905458638154192
YCL055W	-1	-/-	-481.3377118110657	-22773.97169971466	87	0.04470426409903714	0.7471264367816092	0.3908272369161508
YER074W	0	0/-	-481.35339972376823	-38970.443003445864	348	0.04470426409903714	0.7471264367816092	0.3908272369161508
YLR272C	-1	-/-	-481.4158082008362	-23154.802662849426	87	0.044673539518900345	0.7471264367816092	0.3911086100168824
YOR008C	-1	-/-	-481.50267481803894	-22875.750114440918	87	0.044642857142857144	0.7471264367816092	0.39138998311761397
YKL006W	0	0/-	-481.5472260117531	-39150.79352617264	348	0.044642857142857144	0.7471264367816092	0.39138998311761397
YMR143W	-1	-/-	-481.54758048057556	-23555.361906051636	87	0.04461221688400824	0.7471264367816092	0.39167135621834553
YML048W	-1	-/-	-481.5548644065857	-23224.201954483986	87	0.04458161865569273	0.7471264367816092	0.3919527293190771
YML121W	-1	-/-	-481.5755684375763	-23021.63217806816	87	0.04455106237148732	0.7471264367816092	0.39223410241980866
YIL134W	0	0/+	-481.6594935655594	-36906.086675941944	348	0.04455106237148732	0.7471264367816092	0.39223410241980866
YGL189C	0	0/+	-481.697738468647	-38418.27998405695	348	0.04455106237148732	0.7471264367816092	0.39223410241980866
YPR182W	-1	-/-	-481.7149920463562	-24589.739300966263	87	0.04452054794520548	0.7471264367816092	0.3925154755205402
YMR047C	1	+/+	-481.7295022010803	-22034.22318506241	86	0.045174537987679675	0.7586206896551724	0.3925154755205402
YOL051W	-1	-/-	-481.74154329299927	-21527.52136516571	87	0.04514363885088919	0.7586206896551724	0.3927968486212718
YNR044W	-1	-/-	-481.79096937179565	-21813.302315950394	87	0.045112781954887216	0.7586206896551724	0.39307822172200335
YMR132C	0	0/0	-481.94601076841354	-38545.69584333897	348	0.045112781954887216	0.7586206896551724	0.39307822172200335
YKL084W	-1	-/-	-482.08130264282227	-22662.62172317505	87	0.045081967213114756	0.7586206896551724	0.39335959482273497
YOL127W	-1	-/-	-482.09104585647583	-23111.133883953094	87	0.04505119453924915	0.7586206896551724	0.39364096792346653
YPL131W	-1	-/-	-482.107533454895	-23702.217131137848	87	0.045020463847203276	0.7586206896551724	0.3939223410241981
YGL215W	0	0/-	-482.11198234558105	-37226.94753673673	348	0.045020463847203276	0.7586206896551724	0.3939223410241981
YMR319C	-1	-/-	-482.13739919662476	-22158.73345565796	87	0.044989775051124746	0.7586206896551724	0.39420371412492966
YBL052C	-1	-/-	-482.20881962776184	-23010.450959205627	87	0.04495912806539509	0.7586206896551724	0.3944850872256612
YKL069W	0	0/-	-482.42658692598343	-38269.57367646694	348	0.04495912806539509	0.7586206896551724	0.3944850872256612
YDR288W	-1	-/-	-482.52554869651794	-23326.067475795746	87	0.044928522804629	0.7586206896551724	0.3947664603263928
YER048C	0	0/-	-482.5896585583687	-38778.04888522625	348	0.044928522804629	0.7586206896551724	0.3947664603263928
YDR520C	0	0/-	-482.63127958774567	-38920.642376601696	348	0.044928522804629	0.7586206896551724	0.3947664603263928
YDR054C	-1	-/-	-482.7508578300476	-21733.071343421936	87	0.044897959183673466	0.7586206896551724	0.39504783342712435
YOL128C	-1	-/-	-482.76829957962036	-23176.76298046112	87	0.04486743711760707	0.7586206896551724	0.3953292065278559
YLR078C	-1	-/-	-482.92937755584717	-22656.37785768509	87	0.04483695652173913	0.7586206896551724	0.39561057962858753
YOR149C	-1	-/-	-482.97077989578247	-23043.887998580933	87	0.04480651731160896	0.7586206896551724	0.3958919527293191
YPL151C	-1	-/-	-482.97118282318115	-24644.073789834976	87	0.04477611940298507	0.7586206896551724	0.39617332583005066
YER157W	-1	-/-	-483.0828037261963	-23521.48611152172	87	0.04474576271186441	0.7586206896551724	0.3964546989307822
YBL037W	0	0/-	-483.17394828796387	-37894.31758290529	348	0.04474576271186441	0.7586206896551724	0.3964546989307822
YKL165C	1	+/+	-483.1814019680023	-23552.454466581345	86	0.04539295392953929	0.7701149425287356	0.3964546989307822
YDL231C	-1	-/-	-483.27603554725647	-23202.076815605164	87	0.04536222071767095	0.7701149425287356	0.3967360720315138
YJL074C	-1	-/-	-483.2905161380768	-23363.480899572372	87	0.04533152909336942	0.7701149425287356	0.39701744513224535
YKR037C	-1	-/-	-483.31544637680054	-24140.71256995201	87	0.045300878972278566	0.7701149425287356	0.3972988182329769
YLR016C	1	+/+	-483.3276889324188	-23467.679666519165	86	0.04594594594594595	0.7816091954022989	0.3972988182329769
YHL015W	0	0/-	-483.38204833865166	-39233.754986763	348	0.04594594594594595	0.7816091954022989	0.3972988182329769
YNL135C	-1	-/-	-483.42336893081665	-22475.030243873596	87	0.04591492234976367	0.7816091954022989	0.3975801913337085
YDR116C	-1	-/-	-483.5223035812378	-23353.608954429626	87	0.04588394062078273	0.7816091954022989	0.39786156443444004
YNL299W	-1	-/-	-483.5292298793793	-24842.200768709183	87	0.045853000674308836	0.7816091954022989	0.39814293753517166
YDR226W	0	0/-	-483.556875705719	-38229.16136062145	348	0.045853000674308836	0.7816091954022989	0.39814293753517166
YMR127C	-1	-/-	-483.5728793144226	-23362.870575666428	87	0.04582210242587601	0.7816091954022989	0.3984243106359032
YDR039C	-1	-/-	-483.6136953830719	-23116.569091320038	87	0.04579124579124579	0.7816091954022989	0.3987056837366348
YDR205W	-1	-/-	-483.69953536987305	-23386.437960624695	87	0.04576043068640646	0.7816091954022989	0.39898705683736635
YPL098C	-1	-/-	-483.71387243270874	-23703.85204076767	87	0.04572965702757229	0.7816091954022989	0.3992684299380979
YNL029C	-1	-/-	-483.7930555343628	-22821.054364323616	87	0.0456989247311828	0.7816091954022989	0.3995498030388295
YMR013C	-1	-/-	-483.8982503414154	-23197.39798808098	87	0.04566823371390195	0.7816091954022989	0.39983117613956104
YJL143W	-1	-/-	-484.04690527915955	-22483.837888360023	87	0.04563758389261745	0.7816091954022989	0.4001125492402926
YOR191W	-1	-/-	-484.15860199928284	-23661.893466234207	87	0.04560697518443997	0.7816091954022989	0.4003939223410242
YDR092W	-1	-/-	-484.16830945014954	-23860.228487730026	87	0.045576407506702415	0.7816091954022989	0.4006752954417558
YMR299C	-1	-/0	-484.1734073162079	-23731.330382823944	87	0.04554588077695914	0.7816091954022989	0.40095666854248735
YBR011C	0	0/0	-484.22414869070053	-37231.919319957495	348	0.04554588077695914	0.7816091954022989	0.40095666854248735
YEL007W	0	0/0	-484.2888495326042	-36653.46705073118	348	0.04554588077695914	0.7816091954022989	0.40095666854248735
YJR140C	-1	-/-	-484.30459237098694	-23276.182767868042	87	0.04551539491298527	0.7816091954022989	0.4012380416432189
YFL049W	-1	-/-	-484.3413805961609	-22826.465386867523	87	0.04548494983277592	0.7816091954022989	0.4015194147439505
YOR332W	-1	-/-	-484.3883810043335	-21687.885172367096	87	0.045454545454545456	0.7816091954022989	0.40180078784468204
YML026C	0	0/+	-484.4141871333122	-39555.43925985694	348	0.045454545454545456	0.7816091954022989	0.40180078784468204
YIL052C	-1	-/-	-484.4802203178406	-24633.1208384037	87	0.04542418169672679	0.7816091954022989	0.4020821609454136
YEL040W	0	0/-	-484.5663209557533	-39371.86536681652	348	0.04542418169672679	0.7816091954022989	0.4020821609454136
YJR133W	0	0/-	-484.5896375179291	-38420.83701747656	348	0.04542418169672679	0.7816091954022989	0.4020821609454136
YOR184W	0	0/-	-484.59051990509033	-36971.60680125654	348	0.04542418169672679	0.7816091954022989	0.4020821609454136
YOR172W	-1	-/-	-484.60131072998047	-22332.92370569706	87	0.04539385847797063	0.7816091954022989	0.40236353404614517
YFL045C	-1	-/-	-484.62177896499634	-23303.878329515457	87	0.04536357571714476	0.7816091954022989	0.4026449071468768
YDR466W	0	0/-	-484.6453607082367	-38920.32338017225	348	0.04536357571714476	0.7816091954022989	0.4026449071468768
YAL053W	-1	-/+	-484.6825907230377	-22297.769208431244	87	0.04533333333333334	0.7816091954022989	0.40292628024760835
YJL200C	0	0/-	-484.75144493579865	-37931.0569126904	348	0.04533333333333334	0.7816091954022989	0.40292628024760835
YIL010W	-1	-/-	-484.76334381103516	-21878.57363820076	87	0.04530313124583611	0.7816091954022989	0.4032076533483399
YKL117W	-1	-/-	-484.7896661758423	-22234.07513308525	87	0.045272969374167776	0.7816091954022989	0.4034890264490715
YER115C	0	0/-	-484.83274829387665	-40153.101116746664	348	0.045272969374167776	0.7816091954022989	0.4034890264490715
YGL216W	-1	-/-	-484.8845932483673	-24282.856129825115	87	0.04524284763805722	0.7816091954022989	0.40377039954980304
YOR167C	0	0/+	-484.96459859609604	-39634.737877488136	348	0.04524284763805722	0.7816091954022989	0.40377039954980304
YNL302C	-1	-/+	-484.9857075214386	-23706.62734055519	87	0.04521276595744681	0.7816091954022989	0.4040517726505346
YGR220C	-1	-/-	-484.9920654296875	-24768.806999206543	87	0.045182724252491695	0.7816091954022989	0.40433314575126617
YER166W	-1	-/-	-485.0775544643402	-22654.404881954193	87	0.0451527224435591	0.7816091954022989	0.40461451885199773
YPR166C	0	0/-	-485.07936680316925	-39173.55782490969	348	0.0451527224435591	0.7816091954022989	0.40461451885199773
YGL123W	0	0/+	-485.2196215391159	-39809.682599276304	348	0.0451527224435591	0.7816091954022989	0.40461451885199773
YIL068C	-1	-/-	-485.2475337982178	-22405.019847869873	87	0.0451227604512276	0.7816091954022989	0.4048958919527293
YAL010C	-1	-/-	-485.2866802215576	-23069.61782360077	87	0.04509283819628647	0.7816091954022989	0.4051772650534609
YJR057W	-1	-/-	-485.4880449771881	-24211.440619707108	87	0.04506295559973492	0.7816091954022989	0.4054586381541925
YOR179C	-1	-/-	-485.5785434246063	-24064.984235048294	87	0.045033112582781455	0.7816091954022989	0.40574001125492404
YKR027W	-1	-/-	-485.65046644210815	-22276.768511772156	87	0.04500330906684315	0.7816091954022989	0.4060213843556556
YGL256W	-1	-/0	-485.66815853118896	-22756.992262363434	87	0.04497354497354497	0.7816091954022989	0.40630275745638716
YEL044W	0	0/-	-485.71264719963074	-39038.275322169065	348	0.04497354497354497	0.7816091954022989	0.40630275745638716
YLR332W	-1	-/-	-485.7627534866333	-23572.681014299393	87	0.0449438202247191	0.7816091954022989	0.40658413055711873
YEL031W	-1	-/-	-485.7892966270447	-22750.859582424164	87	0.04491413474240423	0.7816091954022989	0.4068655036578503
YCR033W	-1	-/-	-485.8171396255493	-23280.615395069122	87	0.044884488448844885	0.7816091954022989	0.40714687675858185
YJL122W	-1	-/-	-485.8859260082245	-25135.502846717834	87	0.044854881266490766	0.7816091954022989	0.4074282498593135
YCR066W	-1	-/-	-485.92655897140503	-23161.237225055695	87	0.04482531311799604	0.7816091954022989	0.40770962296004504
YDR332W	0	0/-	-485.93521559238434	-39104.50478926301	348	0.04482531311799604	0.7816091954022989	0.40770962296004504
YCR042C	-1	-/-	-485.95189094543457	-23540.22313964367	87	0.04479578392621871	0.7816091954022989	0.4079909960607766
YJL130C	0	0/-	-486.03488689661026	-37666.224459946156	348	0.04479578392621871	0.7816091954022989	0.4079909960607766
YDL133C-A	0	0/-	-486.0666344165802	-36422.74466276169	348	0.04479578392621871	0.7816091954022989	0.4079909960607766
YPL079W	0	0/-	-486.07275718450546	-40439.2721927166	348	0.04479578392621871	0.7816091954022989	0.4079909960607766
YLR433C	-1	-/-	-486.10534715652466	-22292.329667568207	87	0.04476629361421988	0.7816091954022989	0.40827236916150816
YDL140C	-1	-/-	-486.1592710018158	-21583.219178676605	87	0.04473684210526316	0.7816091954022989	0.4085537422622397
YDL164C	-1	-/-	-486.19218587875366	-22694.3793964386	87	0.044707429322813935	0.7816091954022989	0.4088351153629713
YER180C	0	0/-	-486.1935577392578	-39060.162365078926	348	0.044707429322813935	0.7816091954022989	0.4088351153629713
YAL009W	-1	-/-	-486.30692172050476	-23251.454891204834	87	0.04467805519053877	0.7816091954022989	0.40911648846370285
YMR077C	-1	-/+	-486.3410487174988	-22672.10981464386	87	0.04464871963230466	0.7816091954022989	0.4093978615644344
YLR439W	0	0/-	-486.4458545446396	-39848.66419661045	348	0.04464871963230466	0.7816091954022989	0.4093978615644344
YGR278W	-1	-/-	-486.46913385391235	-21240.576103925705	87	0.04461942257217848	0.7816091954022989	0.40967923466516604
YMR076C	-1	-/-	-486.6657545566559	-22381.7769510746	87	0.04459016393442623	0.7816091954022989	0.4099606077658976
YLR029C	0	0/-	-486.6801370382309	-39799.434573203325	348	0.04459016393442623	0.7816091954022989	0.4099606077658976
YOL019W	0	0/0	-486.76598703861237	-38333.71093648672	348	0.04459016393442623	0.7816091954022989	0.4099606077658976
YER102W	0	0/-	-486.77280056476593	-37453.80806156993	348	0.04459016393442623	0.7816091954022989	0.4099606077658976
YLR061W	0	0/-	-486.8946937918663	-40018.32391911745	348	0.04459016393442623	0.7816091954022989	0.4099606077658976
YDR337W	-1	-/-	-486.95840883255005	-24504.70709824562	87	0.04456094364351245	0.7816091954022989	0.41024198086662916
YPR178W	-1	-/-	-486.9981634616852	-24227.398923397064	87	0.04453176162409954	0.7816091954022989	0.4105233539673607
YMR011W	-1	-/-	-487.0159001350403	-24370.535815238953	87	0.04450261780104712	0.7816091954022989	0.4108047270680923
YJR118C	-1	-/-	-487.0804498195648	-22280.37431049347	87	0.04447351209941138	0.7816091954022989	0.41108610016882385
YGR246C	-1	-/-	-487.09221720695496	-23654.673956394196	87	0.044444444444444446	0.7816091954022989	0.4113674732695554
YLR181C	-1	-/-	-487.11060190200806	-23172.020775794983	87	0.04441541476159373	0.7816091954022989	0.411648846370287
YML059C	-1	-/-	-487.13707542419434	-21825.939110040665	87	0.044386422976501305	0.7816091954022989	0.41193021947101854
YPL061W	-1	-/-	-487.1906085014343	-23323.202435970306	87	0.04435746901500326	0.7816091954022989	0.41221159257175016
YLR403W	-1	-/-	-487.26950669288635	-22399.78766155243	87	0.04432855280312908	0.7816091954022989	0.4124929656724817
YKL029C	-1	-/-	-487.3024709224701	-22790.326462984085	87	0.04429967426710098	0.7816091954022989	0.4127743387732133
YBR089C-A	-1	-/-	-487.4152264595032	-24233.586799621582	87	0.044270833333333336	0.7816091954022989	0.41305571187394485
YMR158W	0	0/-	-487.4252132177353	-37953.5246463418	348	0.044270833333333336	0.7816091954022989	0.41305571187394485
YNL020C	-1	-/-	-487.430636882782	-22441.465975999832	87	0.04424202992843201	0.7816091954022989	0.4133370849746764
YDL066W	0	0/-	-487.51886904239655	-37522.67219725251	348	0.04424202992843201	0.7816091954022989	0.4133370849746764
YNL041C	-1	-/-	-487.5423035621643	-23988.327707767487	87	0.044213263979193757	0.7816091954022989	0.413618458075408
YDL101C	-1	-/-	-487.6133246421814	-22951.608786582947	87	0.044184535412605586	0.7816091954022989	0.41389983117613954
YPR068C	-1	-/-	-487.62266397476196	-23364.290046453476	87	0.04415584415584416	0.7816091954022989	0.4141812042768711
YNR020C	0	0/-	-487.7960665822029	-39883.72120255232	348	0.04415584415584416	0.7816091954022989	0.4141812042768711
YGL233W	-1	-/-	-487.8222346305847	-21978.73143196106	87	0.04412719013627515	0.7816091954022989	0.4144625773776027
YNL192W	-1	-/-	-487.8603608608246	-22913.32423400879	87	0.04409857328145266	0.7816091954022989	0.4147439504783343
YFR036W	-1	-/-	-487.9080786705017	-22927.7933716774	87	0.0440699935191186	0.7816091954022989	0.41502532357906585
YJR123W	0	0/+	-487.96527630090714	-39860.06043332815	348	0.0440699935191186	0.7816091954022989	0.41502532357906585
YLR048W	-1	-/+	-488.0132966041565	-23289.380210399628	87	0.04404145077720207	0.7816091954022989	0.4153066966797974
YDR128W	0	0/-	-488.02120238542557	-37429.8833168149	348	0.04404145077720207	0.7816091954022989	0.4153066966797974
YEL034W	-1	-/-	-488.0914845466614	-22771.333976745605	87	0.04401294498381877	0.7816091954022989	0.415588069780529
YEL013W	-1	-/-	-488.09633111953735	-22466.401779651642	87	0.04398447606727038	0.7816091954022989	0.41586944288126054
YOR045W	-1	-/-	-488.2225775718689	-23212.250650525093	87	0.04395604395604396	0.7816091954022989	0.4161508159819921
YCR020W-B	-1	-/-	-488.3570947647095	-22914.69875049591	87	0.04392764857881137	0.7816091954022989	0.41643218908272367
YJR139C	-1	-/0	-488.38629364967346	-23054.73675572872	87	0.04389928986442866	0.7816091954022989	0.4167135621834553
YKL164C	0	0/-	-488.4295054078102	-38369.103258252144	348	0.04389928986442866	0.7816091954022989	0.4167135621834553
YMR098C	0	0/-	-488.43135821819305	-39474.37211453915	348	0.04389928986442866	0.7816091954022989	0.4167135621834553
YPR037C	-1	-/-	-488.43221139907837	-23428.54309940338	87	0.04387096774193548	0.7816091954022989	0.41699493528418685
YML038C	-1	-/+	-488.4722559452057	-22473.60950255394	87	0.04384268214055448	0.7816091954022989	0.4172763083849184
YGR280C	-1	-/-	-488.4795434474945	-24785.30384671688	87	0.04381443298969072	0.7816091954022989	0.41755768148565
YDR345C	-1	-/-	-488.544504404068	-21717.677549004555	87	0.0437862202189311	0.7816091954022989	0.41783905458638154
YBR286W	-1	-/0	-488.58003401756287	-22531.080670833588	87	0.043758043758043756	0.7816091954022989	0.4181204276871131
YHL020C	-1	-/-	-488.7199053764343	-24019.934803962708	87	0.04372990353697749	0.7816091954022989	0.41840180078784467
YEL021W	0	0/-	-488.7340674996376	-37546.62463760376	348	0.04372990353697749	0.7816091954022989	0.41840180078784467
YMR100W	-1	-/-	-488.7493619918823	-24919.101258039474	87	0.043701799485861184	0.7816091954022989	0.41868317388857623
YGL150C	-1	-/-	-488.79239416122437	-23209.512352228165	87	0.04367373153500321	0.7816091954022989	0.4189645469893078
YDR088C	-1	-/-	-488.79541397094727	-23776.69024682045	87	0.043645699614890884	0.7816091954022989	0.4192459200900394
YDL039C	-1	-/0	-488.83385157585144	-24532.463570594788	87	0.04361770365618987	0.7816091954022989	0.419527293190771
YLR388W	0	0/-	-488.94831055402756	-39488.567554056644	348	0.04361770365618987	0.7816091954022989	0.419527293190771
YBR158W	-1	-/-	-489.0073096752167	-21942.650816679	87	0.04358974358974359	0.7816091954022989	0.41980866629150254
YIL138C	-1	-/-	-489.0902690887451	-23111.911397218704	87	0.04356181934657271	0.7816091954022989	0.4200900393922341
YKL058W	-1	-/-	-489.1256980895996	-22444.81144094467	87	0.04353393085787452	0.7816091954022989	0.42037141249296567
YJL072C	-1	-/-	-489.13477087020874	-22360.21568775177	87	0.04350607805502239	0.7816091954022989	0.42065278559369723
YNL301C	0	0/-	-489.2386192381382	-40064.565371245146	348	0.04350607805502239	0.7816091954022989	0.42065278559369723
YPR101W	-1	-/-	-489.3132722377777	-23570.34248507023	87	0.043478260869565216	0.7816091954022989	0.4209341586944288
YLR199C	0	0/0	-489.34869092702866	-38939.07646912336	348	0.043478260869565216	0.7816091954022989	0.4209341586944288
YOR274W	-1	-/-	-489.3580358028412	-23915.716839313507	87	0.043450479233226834	0.7816091954022989	0.42121553179516036
YPR175W	-1	-/-	-489.431672334671	-23469.44774198532	87	0.04342273307790549	0.7816091954022989	0.421496904895892
YLR227C	0	0/-	-489.47744023799896	-39316.321585834026	348	0.04342273307790549	0.7816091954022989	0.421496904895892
YGL026C	0	0/0	-489.54615944623947	-36902.55705946684	348	0.04342273307790549	0.7816091954022989	0.421496904895892
YOR092W	0	0/-	-489.57381922006607	-38068.81479230523	348	0.04342273307790549	0.7816091954022989	0.421496904895892
[truncated: 3,961 more rows]
