# Supplementary material for: Revisiting co-expression-based automated function prediction in yeast with neural networks and updated Gene Ontology annotations
Source: PLoS One. 2026 Apr 16;21(4):e0322689. doi: 10.1371/journal.pone.0322689 (PMC13086303; doi:10.1371/journal.pone.0322689)
Supplement: S1 File — A zip file of tables in csv format containing individual genes ranked by their predicted involvement in each predicted GO term. These predictions were made by Model 1 as described in Table A of S1 Text. (ZIP) [file pone.0322689.s002.zip › GO0016050_SingleGeneRanking.csv]

Gene	Label	Annos	Score	Background Score	Num pos pairs	Precision	Recall	False Positive Rate
YJL004C	1	+/-	-115.31941318511963	-33194.08722257614	14	1.0	0.06666666666666667	0.0
YKR020W	1	+/+	-120.23682355880737	-34405.96050453186	14	1.0	0.13333333333333333	0.0
YIL076W	1	+/+	-120.78129529953003	-33380.06311607361	14	1.0	0.2	0.0
YNL020C	-1	-/-	-120.97594213485718	-32643.5598154068	15	0.75	0.2	0.0002757859900717044
YKL013C	-1	-/-	-121.7497239112854	-32795.023862838745	15	0.6	0.2	0.0005515719801434088
YER125W	-1	-/-	-121.77286195755005	-31627.537076473236	15	0.5	0.2	0.000827357970215113
YAR033W	1	+/+	-121.77829885482788	-35800.394827365875	14	0.5714285714285714	0.26666666666666666	0.000827357970215113
YNL267W	-1	-/-	-121.91344213485718	-32326.654628276825	15	0.5	0.26666666666666666	0.0011031439602868175
YIL009C-A	-1	-/-	-121.99752616882324	-33123.47475337982	15	0.4444444444444444	0.26666666666666666	0.0013789299503585218
YJR044C	-1	-/-	-122.01531553268433	-32561.31064224243	15	0.4	0.26666666666666666	0.001654715940430226
YJL178C	1	+/+	-122.08815860748291	-32834.76036977768	14	0.45454545454545453	0.3333333333333333	0.001654715940430226
YCL001W	-1	-/-	-122.17188358306885	-32893.5798034668	15	0.4166666666666667	0.3333333333333333	0.0019305019305019305
YHR043C	-1	-/0	-122.83750677108765	-33193.62346935272	15	0.38461538461538464	0.3333333333333333	0.002206287920573635
YOR008C	-1	-/-	-123.1027398109436	-31783.45973443985	15	0.35714285714285715	0.3333333333333333	0.002482073910645339
YFL025C	1	+/+	-123.13977336883545	-33893.27023887634	14	0.4	0.4	0.002482073910645339
YHR108W	-1	-/-	-123.20141410827637	-32437.76723098755	15	0.375	0.4	0.0027578599007170436
YGL054C	-1	-/-	-123.31312894821167	-32069.312797546387	15	0.35294117647058826	0.4	0.003033645890788748
YKR068C	-1	-/-	-123.3459038734436	-33365.27424240112	15	0.3333333333333333	0.4	0.003309431880860452
YDR238C	-1	-/-	-123.49397277832031	-31955.744502067566	15	0.3157894736842105	0.4	0.0035852178709321566
YER005W	-1	-/-	-123.52869176864624	-32205.95355463028	15	0.3	0.4	0.003861003861003861
YPR029C	-1	-/-	-123.55820608139038	-32264.787317752838	15	0.2857142857142857	0.4	0.004136789851075565
YPL161C	-1	-/-	-123.71612977981567	-33109.97332715988	15	0.2727272727272727	0.4	0.00441257584114727
YDR108W	1	+/+	-123.85736989974976	-34777.743757247925	14	0.30434782608695654	0.4666666666666667	0.00441257584114727
YOR115C	-1	-/-	-124.00873374938965	-33183.75834226608	15	0.2916666666666667	0.4666666666666667	0.004688361831218974
YLR310C	-1	-/-	-124.05318927764893	-31889.073207378387	15	0.28	0.4666666666666667	0.004964147821290678
YCR094W	-1	-/-	-124.07505893707275	-33445.405596256256	15	0.2692307692307692	0.4666666666666667	0.005239933811362383
YDR079C-A	-1	-/-	-124.16712045669556	-31017.707639217377	15	0.25925925925925924	0.4666666666666667	0.005515719801434087
YGL067W	-1	-/-	-124.35566520690918	-32748.250046253204	15	0.25	0.4666666666666667	0.005791505791505791
YDR005C	-1	-/-	-124.38242530822754	-32988.570920944214	15	0.2413793103448276	0.4666666666666667	0.006067291781577496
YNL032W	-1	-/-	-124.58740091323853	-31987.989376068115	15	0.23333333333333334	0.4666666666666667	0.0063430777716492
YBR107C	-1	-/-	-124.66250991821289	-32643.113595485687	15	0.22580645161290322	0.4666666666666667	0.006618863761720904
YPR173C	-1	-/+	-124.71343040466309	-32134.343022823334	15	0.21875	0.4666666666666667	0.006894649751792609
YFL038C	-1	-/+	-124.74857139587402	-31746.20025920868	15	0.21212121212121213	0.4666666666666667	0.007170435741864313
YNL166C	-1	-/-	-124.75717353820801	-33716.90544986725	15	0.20588235294117646	0.4666666666666667	0.007446221731936017
YDL232W	-1	-/-	-124.83742952346802	-33556.70617055893	15	0.2	0.4666666666666667	0.007722007722007722
YGR167W	-1	-/-	-124.91771221160889	-32077.256002902985	15	0.19444444444444445	0.4666666666666667	0.007997793712079426
YGL245W	-1	-/-	-125.0579047203064	-32691.393780708313	15	0.1891891891891892	0.4666666666666667	0.00827357970215113
YDR092W	-1	-/-	-125.07384777069092	-33536.95965862274	15	0.18421052631578946	0.4666666666666667	0.008549365692222834
YHR107C	-1	-/-	-125.08311080932617	-32524.216885089874	15	0.1794871794871795	0.4666666666666667	0.00882515168229454
YNL071W	-1	-/-	-125.44627571105957	-32702.885630130768	15	0.175	0.4666666666666667	0.009100937672366244
YLR208W	1	+/+	-125.46291923522949	-33406.84761381149	14	0.1951219512195122	0.5333333333333333	0.009100937672366244
YOR321W	-1	-/-	-125.46331930160522	-33332.398352622986	15	0.19047619047619047	0.5333333333333333	0.009376723662437948
YJR060W	-1	-/-	-125.48320865631104	-32699.765402317047	15	0.18604651162790697	0.5333333333333333	0.009652509652509652
YER120W	-1	-/-	-125.5269045829773	-32712.394491672516	15	0.18181818181818182	0.5333333333333333	0.009928295642581356
YGR112W	-1	-/-	-125.53147983551025	-32130.005269527435	15	0.17777777777777778	0.5333333333333333	0.01020408163265306
YCR077C	-1	-/-	-125.5328106880188	-31413.728669166565	15	0.17391304347826086	0.5333333333333333	0.010479867622724766
YLR088W	-1	-/-	-125.55948781967163	-33511.22469472885	15	0.1702127659574468	0.5333333333333333	0.01075565361279647
YNL118C	-1	-/-	-125.5738673210144	-31997.502961158752	15	0.16666666666666666	0.5333333333333333	0.011031439602868174
YCR088W	-1	-/-	-125.6113224029541	-33169.14803171158	15	0.16326530612244897	0.5333333333333333	0.011307225592939878
YDR057W	-1	-/-	-125.61278676986694	-32496.960369110107	15	0.16	0.5333333333333333	0.011583011583011582
YDL160C	-1	-/-	-125.64605855941772	-33152.59404850006	15	0.1568627450980392	0.5333333333333333	0.011858797573083288
YER019W	-1	-/-	-125.66023969650269	-32619.3972158432	15	0.15384615384615385	0.5333333333333333	0.012134583563154992
YGL212W	-1	-/+	-125.70739269256592	-32335.878306388855	15	0.1509433962264151	0.5333333333333333	0.012410369553226696
YMR184W	-1	-/-	-125.76100969314575	-33206.535108566284	15	0.14814814814814814	0.5333333333333333	0.0126861555432984
YLR433C	-1	-/-	-125.77217626571655	-32401.673661231995	15	0.14545454545454545	0.5333333333333333	0.012961941533370104
YMR112C	-1	-/-	-125.81289052963257	-32916.58778476715	15	0.14285714285714285	0.5333333333333333	0.013237727523441808
YDR483W	-1	-/-	-125.81429386138916	-32204.87709712982	15	0.14035087719298245	0.5333333333333333	0.013513513513513514
YBR254C	-1	-/-	-125.84149169921875	-32032.187554836273	15	0.13793103448275862	0.5333333333333333	0.013789299503585218
YIL010W	-1	-/-	-125.85530996322632	-33226.627247810364	15	0.13559322033898305	0.5333333333333333	0.014065085493656922
YDR372C	-1	-/+	-125.87395095825195	-33341.293845653534	15	0.13333333333333333	0.5333333333333333	0.014340871483728626
YGR056W	-1	-/-	-125.88179063796997	-32289.86686897278	15	0.13114754098360656	0.5333333333333333	0.01461665747380033
YOR221C	-1	-/-	-126.02858066558838	-33094.58022451401	15	0.12903225806451613	0.5333333333333333	0.014892443463872035
YIL109C	-1	-/+	-126.05528259277344	-33170.49757385254	15	0.12698412698412698	0.5333333333333333	0.01516822945394374
YPL083C	-1	-/-	-126.11636638641357	-32723.482536792755	15	0.125	0.5333333333333333	0.015444015444015444
YNL085W	-1	-/-	-126.17638063430786	-33312.452239990234	15	0.12307692307692308	0.5333333333333333	0.015719801434087147
YMR047C	-1	-/-	-126.23430824279785	-32360.377935886383	15	0.12121212121212122	0.5333333333333333	0.015995587424158852
YCL051W	-1	-/-	-126.44574880599976	-32172.92321062088	15	0.11940298507462686	0.5333333333333333	0.01627137341423056
YNL297C	-1	-/-	-126.53276777267456	-32427.370817661285	15	0.11764705882352941	0.5333333333333333	0.01654715940430226
YDR303C	-1	-/-	-126.57911443710327	-33238.55760860443	15	0.11594202898550725	0.5333333333333333	0.016822945394373966
YOL042W	-1	-/-	-126.60150384902954	-31948.432013988495	15	0.11428571428571428	0.5333333333333333	0.01709873138444567
YDR331W	-1	-/-	-126.61084032058716	-32172.233736038208	15	0.11267605633802817	0.5333333333333333	0.017374517374517374
YGL213C	-1	-/-	-126.65504312515259	-32717.085557937622	15	0.1111111111111111	0.5333333333333333	0.01765030336458908
YNL079C	-1	-/-	-126.71006393432617	-33037.116230010986	15	0.1095890410958904	0.5333333333333333	0.017926089354660783
YDR236C	-1	-/-	-126.80864667892456	-32939.008893013	15	0.10810810810810811	0.5333333333333333	0.01820187534473249
YLL050C	-1	-/-	-126.81724643707275	-32609.52653169632	15	0.10666666666666667	0.5333333333333333	0.01847766133480419
YER122C	1	+/+	-126.8197193145752	-32983.37871170044	14	0.11842105263157894	0.6	0.01847766133480419
YIL095W	-1	-/-	-126.86630773544312	-32195.505502700806	15	0.11688311688311688	0.6	0.018753447324875896
YBR253W	-1	-/-	-126.90602970123291	-33007.57651281357	15	0.11538461538461539	0.6	0.019029233314947602
YEL066W	-1	-/-	-126.94257831573486	-34667.503875255585	15	0.11392405063291139	0.6	0.019305019305019305
YNL016W	-1	-/-	-126.9564790725708	-32850.18944978714	15	0.1125	0.6	0.01958080529509101
YCR039C	-1	-/-	-126.98662662506104	-32132.12292575836	15	0.1111111111111111	0.6	0.019856591285162713
YIR006C	-1	-/-	-126.99518537521362	-32077.521334171295	15	0.10975609756097561	0.6	0.02013237727523442
YIL030C	-1	-/-	-127.00063896179199	-32579.045922279358	15	0.10843373493975904	0.6	0.02040816326530612
YER105C	-1	-/-	-127.11212015151978	-31934.419224262238	15	0.10714285714285714	0.6	0.020683949255377827
YHR083W	-1	-/-	-127.18388795852661	-32619.830478668213	15	0.10588235294117647	0.6	0.020959735245449532
YGR252W	-1	-/-	-127.21331453323364	-31965.889384269714	15	0.10465116279069768	0.6	0.021235521235521235
YNL197C	-1	-/-	-127.28335046768188	-32331.232929706573	15	0.10344827586206896	0.6	0.02151130722559294
YPL002C	-1	-/-	-127.29520177841187	-32484.76419878006	15	0.10227272727272728	0.6	0.021787093215664643
YFL018C	-1	-/-	-127.33100414276123	-33486.485644340515	15	0.10112359550561797	0.6	0.02206287920573635
YOR239W	-1	-/-	-127.33398580551147	-32724.211731910706	15	0.1	0.6	0.022338665195808054
YOR130C	-1	-/-	-127.34625577926636	-33143.09561920166	15	0.0989010989010989	0.6	0.022614451185879757
YOR080W	-1	-/-	-127.35182285308838	-33625.6420340538	15	0.09782608695652174	0.6	0.022890237175951463
YJL081C	-1	-/-	-127.35980701446533	-32559.763428211212	15	0.0967741935483871	0.6	0.023166023166023165
YAL016W	-1	-/-	-127.36600399017334	-33255.84767770767	15	0.09574468085106383	0.6	0.02344180915609487
YPR181C	-1	-/+	-127.37153100967407	-32536.604098320007	15	0.09473684210526316	0.6	0.023717595146166576
YAL026C	-1	-/-	-127.38915491104126	-32911.89300441742	15	0.09375	0.6	0.02399338113623828
YFR013W	-1	-/-	-127.39508199691772	-33212.50787496567	15	0.09278350515463918	0.6	0.024269167126309985
YIL044C	-1	-/-	-127.39563417434692	-33095.96585559845	15	0.09183673469387756	0.6	0.024544953116381687
YBL057C	-1	-/-	-127.41705417633057	-33165.46132802963	15	0.09090909090909091	0.6	0.024820739106453393
YGR009C	-1	-/+	-127.42630958557129	-33159.40186357498	15	0.09	0.6	0.025096525096525095
YOR067C	-1	-/-	-127.43249750137329	-33358.61853027344	15	0.0891089108910891	0.6	0.0253723110865968
YBR015C	-1	-/-	-127.45190048217773	-32695.362785816193	15	0.08823529411764706	0.6	0.025648097076668507
YOL089C	-1	-/-	-127.51230096817017	-32848.31076002121	15	0.08737864077669903	0.6	0.02592388306674021
YBR210W	-1	-/-	-127.52215576171875	-32269.993534088135	15	0.08653846153846154	0.6	0.026199669056811915
YIL150C	-1	-/-	-127.5226092338562	-31579.514892578125	15	0.08571428571428572	0.6	0.026475455046883617
YFL005W	-1	-/+	-127.55187463760376	-33022.14381837845	15	0.08490566037735849	0.6	0.026751241036955323
YBR135W	-1	-/-	-127.57186937332153	-32735.451765060425	15	0.08411214953271028	0.6	0.02702702702702703
YML115C	-1	-/-	-127.60256004333496	-32318.150849819183	15	0.08333333333333333	0.6	0.02730281301709873
YPL259C	-1	-/-	-127.61375713348389	-32439.14462041855	15	0.08256880733944955	0.6	0.027578599007170437
YCR026C	-1	-/-	-127.62262773513794	-32295.465891361237	15	0.08181818181818182	0.6	0.02785438499724214
YGR206W	-1	-/-	-127.64744234085083	-32743.212105751038	15	0.08108108108108109	0.6	0.028130170987313845
YPR072W	-1	-/-	-127.66170310974121	-33183.14659118652	15	0.08035714285714286	0.6	0.02840595697738555
YGR086C	-1	-/-	-127.6747670173645	-32462.099937915802	15	0.07964601769911504	0.6	0.028681742967457253
YNL307C	-1	-/-	-127.71454668045044	-32666.12591791153	15	0.07894736842105263	0.6	0.02895752895752896
YIR015W	-1	-/-	-127.74754428863525	-32774.19478368759	15	0.0782608695652174	0.6	0.02923331494760066
YMR073C	-1	-/-	-127.81801271438599	-33583.83506441116	15	0.07758620689655173	0.6	0.029509100937672367
YJR118C	-1	-/-	-127.84818267822266	-33138.36973285675	15	0.07692307692307693	0.6	0.02978488692774407
YOR109W	-1	-/-	-127.87524318695068	-32478.450776576996	15	0.07627118644067797	0.6	0.030060672917815775
YER123W	-1	-/-	-127.8807282447815	-32284.044142246246	15	0.07563025210084033	0.6	0.03033645890788748
YBR221C	-1	-/-	-127.8811559677124	-33690.0812420845	15	0.075	0.6	0.030612244897959183
YDR219C	-1	-/-	-127.88463640213013	-32599.71583890915	15	0.0743801652892562	0.6	0.03088803088803089
YJR076C	-1	-/-	-127.89282846450806	-33501.7586684227	15	0.07377049180327869	0.6	0.03116381687810259
YJL003W	-1	-/-	-127.8966155052185	-33112.61975193024	15	0.07317073170731707	0.6	0.03143960286817429
YLR100W	-1	-/-	-127.91457080841064	-33953.504633426666	15	0.07258064516129033	0.6	0.031715388858246
YCR020W-B	-1	-/-	-127.94082736968994	-32659.776143550873	15	0.072	0.6	0.031991174848317705
YLR298C	-1	-/-	-127.95891427993774	-33780.23063135147	15	0.07142857142857142	0.6	0.03226696083838941
YGL136C	-1	-/-	-127.9679822921753	-32966.022919654846	15	0.07086614173228346	0.6	0.03254274682846112
YKL080W	-1	-/-	-127.9713568687439	-33045.823838710785	15	0.0703125	0.6	0.032818532818532815
YLR378C	-1	-/-	-128.03316402435303	-33884.59670972824	15	0.06976744186046512	0.6	0.03309431880860452
YCR093W	-1	-/-	-128.06634283065796	-31256.232973575592	15	0.06923076923076923	0.6	0.03337010479867623
YPL270W	-1	-/-	-128.07966089248657	-32848.452372550964	15	0.06870229007633588	0.6	0.03364589078874793
YDR268W	-1	-/-	-128.08618640899658	-32421.680990695953	15	0.06818181818181818	0.6	0.03392167677881964
YHR190W	-1	-/-	-128.0868730545044	-33019.301362514496	15	0.06766917293233082	0.6	0.03419746276889134
YIL173W	-1	-/-	-128.10941743850708	-32376.77235507965	15	0.06716417910447761	0.6	0.03447324875896304
YFL009W	-1	-/-	-128.12386083602905	-33096.832240104675	15	0.06666666666666667	0.6	0.03474903474903475
YLR370C	-1	-/-	-128.13073348999023	-34671.87097978592	15	0.0661764705882353	0.6	0.035024820739106455
YKL019W	-1	-/-	-128.138765335083	-33178.97575759888	15	0.06569343065693431	0.6	0.03530060672917816
YER157W	-1	-/-	-128.15769720077515	-34093.12908887863	15	0.06521739130434782	0.6	0.03557639271924986
YOR123C	-1	-/-	-128.1637043952942	-32159.883053302765	15	0.06474820143884892	0.6	0.035852178709321565
YLR127C	-1	-/-	-128.18920040130615	-33326.9235291481	15	0.06428571428571428	0.6	0.03612796469939327
YDL190C	-1	-/-	-128.19072914123535	-32306.983207702637	15	0.06382978723404255	0.6	0.03640375068946498
YML092C	-1	-/-	-128.19441986083984	-34004.312016010284	15	0.06338028169014084	0.6	0.03667953667953668
YAL042W	-1	-/-	-128.1997618675232	-33750.41220664978	15	0.06293706293706294	0.6	0.03695532266960838
YFR051C	-1	-/-	-128.21643257141113	-32741.8917427063	15	0.0625	0.6	0.03723110865968009
YPR017C	-1	-/-	-128.21650791168213	-33720.78080558777	15	0.06206896551724138	0.6	0.03750689464975179
YDR498C	-1	-/+	-128.24415683746338	-33194.88849258423	15	0.06164383561643835	0.6	0.0377826806398235
YPL094C	-1	-/-	-128.26693201065063	-33180.180230140686	15	0.061224489795918366	0.6	0.038058466629895205
YPR188C	-1	-/-	-128.2766933441162	-33027.33801698685	15	0.060810810810810814	0.6	0.0383342526199669
YHR181W	-1	-/+	-128.29633712768555	-33008.33417415619	15	0.06040268456375839	0.6	0.03861003861003861
YGL233W	-1	-/-	-128.29763412475586	-32686.554736614227	15	0.06	0.6	0.038885824600110315
YLR398C	-1	-/-	-128.340181350708	-33439.894716739655	15	0.059602649006622516	0.6	0.03916161059018202
YGL126W	-1	-/-	-128.34690761566162	-33687.805876255035	15	0.05921052631578947	0.6	0.03943739658025373
YDL185W	-1	-/-	-128.3481159210205	-33314.41587686539	15	0.058823529411764705	0.6	0.039713182570325425
YGR040W	-1	-/-	-128.36532163619995	-33065.39995145798	15	0.05844155844155844	0.6	0.03998896856039713
YDR254W	-1	-/-	-128.37582731246948	-32909.43453454971	15	0.05806451612903226	0.6	0.04026475455046884
YNL049C	-1	-/+	-128.42307233810425	-33286.47428941727	15	0.057692307692307696	0.6	0.04054054054054054
YBR288C	-1	-/-	-128.42777729034424	-33099.7077331543	15	0.05732484076433121	0.6	0.04081632653061224
YKL135C	-1	-/-	-128.4303436279297	-32668.370639801025	15	0.056962025316455694	0.6	0.04109211252068395
YDL224C	-1	-/-	-128.44246196746826	-33593.92172431946	15	0.05660377358490566	0.6	0.04136789851075565
YGR010W	-1	-/-	-128.44327402114868	-33648.863084316254	15	0.05625	0.6	0.04164368450082736
YDL134C	-1	-/-	-128.47283363342285	-32093.699166297913	15	0.055900621118012424	0.6	0.041919470490899065
YER021W	-1	-/-	-128.51581001281738	-33473.65820837021	15	0.05555555555555555	0.6	0.042195256480970764
YPL195W	-1	-/-	-128.56402826309204	-32466.51149225235	15	0.05521472392638037	0.6	0.04247104247104247
YGR004W	-1	-/-	-128.57810640335083	-33070.13909626007	15	0.054878048780487805	0.6	0.042746828461114175
YBL017C	-1	-/-	-128.5959062576294	-32842.01694059372	15	0.05454545454545454	0.6	0.04302261445118588
YOR275C	-1	-/-	-128.6015591621399	-33167.8879699707	15	0.05421686746987952	0.6	0.04329840044125759
YGR262C	-1	-/-	-128.62081623077393	-32405.069931983948	15	0.05389221556886228	0.6	0.043574186431329286
YDR422C	-1	-/-	-128.6570806503296	-32647.47313594818	15	0.05357142857142857	0.6	0.04384997242140099
YOR320C	-1	-/-	-128.6572551727295	-34480.45835018158	15	0.05325443786982249	0.6	0.0441257584114727
YGL155W	-1	-/0	-128.70438146591187	-33092.99691486359	15	0.052941176470588235	0.6	0.0444015444015444
YFL033C	-1	-/-	-128.71607732772827	-33171.49081993103	15	0.05263157894736842	0.6	0.04467733039161611
YIL114C	-1	-/-	-128.72349548339844	-34021.94837331772	15	0.05232558139534884	0.6	0.04495311638168781
YPR073C	-1	-/-	-128.72657823562622	-32698.917894363403	15	0.05202312138728324	0.6	0.04522890237175951
YPR021C	-1	-/-	-128.7411346435547	-32743.348363399506	15	0.05172413793103448	0.6	0.04550468836183122
YNL090W	-1	-/-	-128.76266193389893	-33186.305458545685	15	0.05142857142857143	0.6	0.045780474351902925
YDR038C	-1	-/-	-128.78264808654785	-33482.80076265335	15	0.05113636363636364	0.6	0.04605626034197463
YBR218C	-1	-/-	-128.79581928253174	-32900.16842460632	15	0.05084745762711865	0.6	0.04633204633204633
YHL048W	-1	-/-	-128.8564372062683	-33387.595010757446	15	0.05056179775280899	0.6	0.046607832322118035
YLR229C	-1	-/-	-128.86555814743042	-32860.46150636673	15	0.05027932960893855	0.6	0.04688361831218974
YBR058C-A	-1	-/-	-128.865713596344	-32493.14344406128	15	0.05	0.6	0.04715940430226145
YBR102C	-1	-/-	-128.89992570877075	-33573.91732406616	15	0.049723756906077346	0.6	0.04743519029233315
YMR149W	-1	-/-	-128.9034857749939	-32645.346207141876	15	0.04945054945054945	0.6	0.04771097628240485
YGL005C	-1	-/-	-128.91549110412598	-34043.10839986801	15	0.04918032786885246	0.6	0.04798676227247656
YOR148C	-1	-/-	-128.95790147781372	-33520.95881509781	15	0.04891304347826087	0.6	0.04826254826254826
YNR031C	-1	-/-	-128.95974159240723	-32384.740967273712	15	0.04864864864864865	0.6	0.04853833425261997
YOR147W	-1	-/-	-128.9697070121765	-33140.39921474457	15	0.04838709677419355	0.6	0.04881412024269167
YGL019W	-1	-/-	-128.97110652923584	-32073.886111736298	15	0.0481283422459893	0.6	0.049089906232763374
YJL012C	-1	-/-	-128.9824914932251	-33144.76868438721	15	0.047872340425531915	0.6	0.04936569222283508
YOR211C	-1	-/-	-128.99825716018677	-32417.871473312378	15	0.047619047619047616	0.6	0.049641478212906785
YKL175W	-1	-/-	-129.00002431869507	-32943.630120277405	15	0.04736842105263158	0.6	0.04991726420297849
YDR524C	-1	-/-	-129.0031361579895	-33265.222316265106	15	0.04712041884816754	0.6	0.05019305019305019
YDL077C	-1	-/+	-129.00314474105835	-32548.41281890869	15	0.046875	0.6	0.050468836183121896
YPL096W	-1	-/-	-129.0045142173767	-33184.091817855835	15	0.046632124352331605	0.6	0.0507446221731936
YER167W	-1	-/-	-129.00986766815186	-33613.58610534668	15	0.04639175257731959	0.6	0.05102040816326531
YFR041C	-1	-/-	-129.02669715881348	-33226.36690616608	15	0.046153846153846156	0.6	0.05129619415333701
YGL252C	-1	-/-	-129.02803468704224	-33907.22010231018	15	0.04591836734693878	0.6	0.05157198014340871
YFL049W	-1	-/-	-129.04012060165405	-33515.876677036285	15	0.04568527918781726	0.6	0.05184776613348042
YDL093W	-1	-/-	-129.06553077697754	-33650.938296318054	15	0.045454545454545456	0.6	0.052123552123552123
YLR314C	-1	-/-	-129.07174682617188	-32725.89742422104	15	0.04522613065326633	0.6	0.05239933811362383
YDR174W	-1	-/-	-129.07549476623535	-32465.15181207657	15	0.045	0.6	0.052675124103695535
YIL129C	-1	-/-	-129.12496185302734	-33053.4293513298	15	0.04477611940298507	0.6	0.052950910093767234
YPR037C	-1	-/-	-129.12897443771362	-33420.73921966553	15	0.04455445544554455	0.6	0.05322669608383894
YMR054W	-1	-/-	-129.15360641479492	-32492.419645786285	15	0.04433497536945813	0.6	0.053502482073910645
YAL022C	-1	-/-	-129.1709542274475	-32992.8256855011	15	0.04411764705882353	0.6	0.05377826806398235
YNR035C	-1	-/-	-129.18032026290894	-33735.55009555817	15	0.04390243902439024	0.6	0.05405405405405406
YGL168W	-1	-/-	-129.1898889541626	-32463.02800321579	15	0.043689320388349516	0.6	0.054329840044125756
YNR047W	-1	-/-	-129.1905345916748	-34156.81830263138	15	0.043478260869565216	0.6	0.05460562603419746
YGL112C	-1	-/-	-129.19965934753418	-34099.20568704605	15	0.04326923076923077	0.6	0.05488141202426917
YAR042W	-1	-/-	-129.20182466506958	-32756.204429626465	15	0.0430622009569378	0.6	0.05515719801434087
YGL244W	-1	-/-	-129.20765447616577	-33065.98001718521	15	0.04285714285714286	0.6	0.05543298400441258
YOL063C	-1	-/-	-129.21695041656494	-33382.953726768494	15	0.04265402843601896	0.6	0.05570876999448428
YLR347C	-1	-/-	-129.22622394561768	-32748.680859088898	15	0.04245283018867924	0.6	0.055984555984555984
YOL121C	-1	-/-	-129.2396469116211	-32636.76261329651	15	0.04225352112676056	0.6	0.05626034197462769
YCR038C	-1	-/-	-129.27574729919434	-32920.77358722687	15	0.04205607476635514	0.6	0.056536127964699395
YMR029C	-1	-/-	-129.28264617919922	-33488.404166698456	15	0.04186046511627907	0.6	0.0568119139547711
YCR075C	-1	-/-	-129.2867865562439	-34079.21134328842	15	0.041666666666666664	0.6	0.0570876999448428
YKL208W	-1	-/-	-129.3066897392273	-33201.248193740845	15	0.041474654377880185	0.6	0.057363485934914506
YMR109W	-1	-/-	-129.3125777244568	-32465.503468990326	15	0.04128440366972477	0.6	0.05763927192498621
YNL059C	-1	-/-	-129.3332028388977	-33004.50168657303	15	0.0410958904109589	0.6	0.05791505791505792
YAL030W	-1	-/+	-129.34310054779053	-33484.76254415512	15	0.04090909090909091	0.6	0.058190843905129616
YPR103W	-1	-/-	-129.35880851745605	-33431.730640888214	15	0.04072398190045249	0.6	0.05846662989520132
YGR143W	-1	-/-	-129.3843584060669	-33138.7403421402	15	0.04054054054054054	0.6	0.05874241588527303
YJL002C	-1	-/-	-129.3876347541809	-33228.14228057861	15	0.04035874439461883	0.6	0.059018201875344733
YDR512C	-1	-/-	-129.3891773223877	-33667.983260154724	15	0.04017857142857143	0.6	0.05929398786541644
YLR351C	0	0/0	-129.39487397670746	-55610.35076582432	60	0.04017857142857143	0.6	0.05929398786541644
YGR135W	-1	-/-	-129.4120273590088	-33414.76827001572	15	0.04	0.6	0.05956977385548814
YMR186W	-1	-/-	-129.44186878204346	-33145.736295223236	15	0.03982300884955752	0.6	0.059845559845559844
YLR016C	-1	-/-	-129.4430718421936	-33482.09377574921	15	0.039647577092511016	0.6	0.06012134583563155
YLR085C	-1	-/-	-129.49036121368408	-33282.282046318054	15	0.039473684210526314	0.6	0.060397131825703256
YNL145W	-1	-/-	-129.49681520462036	-33526.79412317276	15	0.039301310043668124	0.6	0.06067291781577496
YER149C	-1	-/-	-129.504714012146	-33317.46517086029	15	0.0391304347826087	0.6	0.06094870380584666
YNL098C	-1	-/-	-129.51151609420776	-32407.48155260086	15	0.03896103896103896	0.6	0.061224489795918366
YJL071W	-1	-/0	-129.52518367767334	-33042.93561220169	15	0.03879310344827586	0.6	0.06150027578599007
YLR005W	-1	-/-	-129.5268998146057	-32954.620517253876	15	0.03862660944206009	0.6	0.06177606177606178
YAL031C	-1	-/-	-129.53242826461792	-33378.39730882645	15	0.038461538461538464	0.6	0.06205184776613348
YCR044C	-1	-/-	-129.53853702545166	-32775.204277038574	15	0.03829787234042553	0.6	0.06232763375620518
YJR086W	-1	-/-	-129.54270792007446	-32857.78312063217	15	0.038135593220338986	0.6	0.0626034197462769
YDR099W	-1	-/-	-129.54521703720093	-33010.73314380646	15	0.0379746835443038	0.6	0.06287920573634859
YNL258C	-1	-/-	-129.5556230545044	-33125.34714412689	15	0.037815126050420166	0.6	0.06315499172642029
YPL174C	-1	-/-	-129.5801558494568	-32784.16652774811	15	0.03765690376569038	0.6	0.063430777716492
YDR434W	-1	-/-	-129.58401346206665	-32898.391907691956	15	0.0375	0.6	0.0637065637065637
YHR050W	-1	-/-	-129.58774518966675	-33063.87581253052	15	0.03734439834024896	0.6	0.06398234969663541
YJR013W	-1	-/-	-129.59497833251953	-34292.41027832031	15	0.0371900826446281	0.6	0.06425813568670712
YDR328C	-1	-/-	-129.60474157333374	-32840.65459012985	15	0.037037037037037035	0.6	0.06453392167677882
YOR363C	-1	-/-	-129.60890865325928	-33092.65563249588	15	0.036885245901639344	0.6	0.06480970766685053
YNR030W	-1	-/-	-129.61424493789673	-33009.45833015442	15	0.036734693877551024	0.6	0.06508549365692223
YNL004W	-1	-/-	-129.65239715576172	-32957.22850751877	15	0.036585365853658534	0.6	0.06536127964699394
YLR188W	0	0/-	-129.6558221578598	-56219.4310580492	60	0.036585365853658534	0.6	0.06536127964699394
YOR089C	-1	-/+	-129.69959449768066	-32773.48918104172	15	0.03643724696356275	0.6	0.06563706563706563
YNL257C	-1	-/-	-129.72650861740112	-32593.433705329895	15	0.036290322580645164	0.6	0.06591285162713734
YJR021C	-1	-/-	-129.7488284111023	-33795.39928197861	15	0.03614457831325301	0.6	0.06618863761720904
YNL230C	-1	-/-	-129.76073789596558	-32120.124441623688	15	0.036	0.6	0.06646442360728075
YJR135W-A	-1	-/-	-129.77089548110962	-31805.135234355927	15	0.035856573705179286	0.6	0.06674020959735245
YOL116W	-1	-/-	-129.7817258834839	-33309.99322986603	15	0.03571428571428571	0.6	0.06701599558742416
YIL005W	0	0/-	-129.78381943702698	-54332.35651624203	60	0.03571428571428571	0.6	0.06701599558742416
YEL025C	0	0/0	-129.7841682434082	-54586.03916811943	60	0.03571428571428571	0.6	0.06701599558742416
YDR205W	-1	-/-	-129.78986930847168	-32656.828588485718	15	0.03557312252964427	0.6	0.06729178157749587
YBR098W	-1	-/-	-129.80119562149048	-33608.926134586334	15	0.03543307086614173	0.6	0.06756756756756757
YJL117W	-1	-/-	-129.82417011260986	-33118.650919914246	15	0.03529411764705882	0.6	0.06784335355763928
YJR135C	-1	-/-	-129.82646656036377	-32787.02866888046	15	0.03515625	0.6	0.06811913954771098
YOR327C	-1	-/+	-129.82782316207886	-33916.30669212341	15	0.03501945525291829	0.6	0.06839492553778267
YHR135C	-1	-/-	-129.86122846603394	-32466.49517774582	15	0.03488372093023256	0.6	0.06867071152785438
YDL040C	-1	-/-	-129.87315797805786	-32955.4183216095	15	0.03474903474903475	0.6	0.06894649751792609
YER116C	-1	-/-	-129.87667989730835	-32822.7931265831	15	0.03461538461538462	0.6	0.06922228350799779
YDL007W	-1	-/-	-129.88112592697144	-33650.213551044464	15	0.034482758620689655	0.6	0.0694980694980695
YPR139C	-1	-/-	-129.891122341156	-33663.13394641876	15	0.03435114503816794	0.6	0.0697738554881412
YPL096C-A	-1	-/-	-129.89178848266602	-32162.428024291992	15	0.034220532319391636	0.6	0.07004964147821291
YCL067C	-1	-/-	-129.9196262359619	-33361.06497001648	15	0.03409090909090909	0.6	0.07032542746828462
YLR011W	-1	-/-	-129.92219066619873	-34263.224838256836	15	0.033962264150943396	0.6	0.07060121345835632
YBL007C	-1	-/-	-129.92859554290771	-32239.665645122528	15	0.03383458646616541	0.6	0.07087699944842801
YFR037C	-1	-/-	-129.92992305755615	-32637.400882720947	15	0.033707865168539325	0.6	0.07115278543849972
YGL051W	1	+/-	-129.9336977005005	-36808.33954286575	14	0.03731343283582089	0.6666666666666666	0.07115278543849972
YKR084C	0	0/-	-129.94983446598053	-55719.759175896645	60	0.03731343283582089	0.6666666666666666	0.07115278543849972
YBL102W	-1	-/-	-129.95109224319458	-33004.606596946716	15	0.03717472118959108	0.6666666666666666	0.07142857142857142
YNL094W	-1	-/-	-129.96873426437378	-33622.32236909866	15	0.037037037037037035	0.6666666666666666	0.07170435741864313
YDR320C-A	-1	-/-	-129.97523975372314	-31738.616197109222	15	0.03690036900369004	0.6666666666666666	0.07198014340871484
YDL188C	-1	-/-	-129.97982025146484	-32430.71301317215	15	0.03676470588235294	0.6666666666666666	0.07225592939878654
YKR001C	-1	-/-	-129.99283981323242	-32560.967797756195	15	0.03663003663003663	0.6666666666666666	0.07253171538885825
YNL330C	-1	-/-	-130.0163402557373	-33154.012825489044	15	0.0364963503649635	0.6666666666666666	0.07280750137892995
YBR233W-A	-1	-/-	-130.01760053634644	-32319.157351970673	15	0.03636363636363636	0.6666666666666666	0.07308328736900166
YHR188C	-1	-/-	-130.01776218414307	-33069.171602249146	15	0.036231884057971016	0.6666666666666666	0.07335907335907337
YEL013W	-1	-/+	-130.02282667160034	-32523.7154173851	15	0.036101083032490974	0.6666666666666666	0.07363485934914506
YJL073W	-1	-/-	-130.03005599975586	-32944.77265548706	15	0.03597122302158273	0.6666666666666666	0.07391064533921676
YMR270C	-1	-/-	-130.03576803207397	-33161.17145347595	15	0.035842293906810034	0.6666666666666666	0.07418643132928847
YIL112W	-1	-/-	-130.05551481246948	-32683.372629642487	15	0.03571428571428571	0.6666666666666666	0.07446221731936017
YDR164C	-1	-/+	-130.07888460159302	-33046.239973545074	15	0.03558718861209965	0.6666666666666666	0.07473800330943188
YIL062C	-1	-/-	-130.08135890960693	-33292.541291713715	15	0.03546099290780142	0.6666666666666666	0.07501378929950359
YMR214W	-1	-/-	-130.08493328094482	-33356.76765680313	15	0.0353356890459364	0.6666666666666666	0.07528957528957529
YKL140W	-1	-/-	-130.09469556808472	-34010.40264892578	15	0.035211267605633804	0.6666666666666666	0.075565361279647
YGR024C	-1	-/-	-130.094979763031	-32230.3383769989	15	0.03508771929824561	0.6666666666666666	0.0758411472697187
YGL129C	-1	-/-	-130.10105085372925	-31821.807310581207	15	0.03496503496503497	0.6666666666666666	0.07611693325979041
YLR442C	-1	-/-	-130.12297582626343	-33322.2126288414	15	0.03484320557491289	0.6666666666666666	0.0763927192498621
YPL167C	-1	-/-	-130.14910697937012	-32613.6386013031	15	0.034722222222222224	0.6666666666666666	0.0766685052399338
YEL071W	-1	-/-	-130.16358470916748	-35331.600984573364	15	0.03460207612456748	0.6666666666666666	0.07694429123000551
YDL058W	-1	-/+	-130.1694221496582	-33181.87139940262	15	0.034482758620689655	0.6666666666666666	0.07722007722007722
YJL104W	-1	-/-	-130.17939376831055	-33371.538269519806	15	0.03436426116838488	0.6666666666666666	0.07749586321014892
YGR013W	-1	-/-	-130.18093633651733	-33144.60961008072	15	0.03424657534246575	0.6666666666666666	0.07777164920022063
YMR313C	-1	-/-	-130.19213771820068	-32809.70759963989	15	0.034129692832764506	0.6666666666666666	0.07804743519029234
YEL017C-A	-1	-/0	-130.21041822433472	-32726.271732330322	15	0.034013605442176874	0.6666666666666666	0.07832322118036404
YLR265C	-1	-/-	-130.22254085540771	-32444.728948116302	15	0.03389830508474576	0.6666666666666666	0.07859900717043575
YHR132C	0	0/-	-130.2256804704666	-56509.72745800018	60	0.03389830508474576	0.6666666666666666	0.07859900717043575
YEL031W	-1	-/-	-130.23182487487793	-33424.922233104706	15	0.033783783783783786	0.6666666666666666	0.07887479316050745
YDR189W	-1	-/+	-130.2327938079834	-33508.727352142334	15	0.03367003367003367	0.6666666666666666	0.07915057915057915
YPL233W	-1	-/-	-130.2384843826294	-32367.0746216774	15	0.03355704697986577	0.6666666666666666	0.07942636514065085
YGR020C	-1	-/-	-130.25228691101074	-32824.1813287735	15	0.033444816053511704	0.6666666666666666	0.07970215113072256
YIL048W	-1	-/-	-130.25234746932983	-32771.37057352066	15	0.03333333333333333	0.6666666666666666	0.07997793712079426
YLR447C	-1	-/-	-130.26688432693481	-32892.087485313416	15	0.03322259136212625	0.6666666666666666	0.08025372311086597
YDL128W	-1	-/-	-130.27241039276123	-32248.977387428284	15	0.033112582781456956	0.6666666666666666	0.08052950910093767
YGR192C	-1	-/-	-130.28823804855347	-33704.42964410782	15	0.033003300330033	0.6666666666666666	0.08080529509100938
YPL065W	-1	-/-	-130.294912815094	-32548.599770069122	15	0.03289473684210526	0.6666666666666666	0.08108108108108109
YFR052W	-1	-/-	-130.30372095108032	-33205.599187374115	15	0.03278688524590164	0.6666666666666666	0.08135686707115279
YPR032W	-1	-/-	-130.30841207504272	-32777.2876534462	15	0.032679738562091505	0.6666666666666666	0.08163265306122448
YMR284W	-1	-/-	-130.32962036132812	-33493.40678071976	15	0.03257328990228013	0.6666666666666666	0.08190843905129619
YLR363C	-1	-/-	-130.3458309173584	-34013.59437561035	15	0.032467532467532464	0.6666666666666666	0.0821842250413679
YDR545W	-1	-/-	-130.34881114959717	-31918.29453611374	15	0.032362459546925564	0.6666666666666666	0.0824600110314396
YKR087C	-1	-/-	-130.35131788253784	-32968.79460000992	15	0.03225806451612903	0.6666666666666666	0.0827357970215113
YOR157C	-1	-/-	-130.3556408882141	-33274.714168548584	15	0.03215434083601286	0.6666666666666666	0.08301158301158301
YGR098C	-1	-/-	-130.35849714279175	-33016.070167541504	15	0.03205128205128205	0.6666666666666666	0.08328736900165472
YDR062W	-1	-/-	-130.37399816513062	-33020.05216741562	15	0.03194888178913738	0.6666666666666666	0.08356315499172642
YER164W	-1	-/-	-130.3881106376648	-33065.75298690796	15	0.03184713375796178	0.6666666666666666	0.08383894098179813
YDL225W	-1	-/-	-130.3935546875	-33404.32467508316	15	0.031746031746031744	0.6666666666666666	0.08411472697186984
YPR140W	-1	-/-	-130.39734840393066	-33489.828243255615	15	0.03164556962025317	0.6666666666666666	0.08439051296194153
YGL207W	-1	-/-	-130.42108535766602	-33759.73609972	15	0.031545741324921134	0.6666666666666666	0.08466629895201323
YBR245C	-1	-/-	-130.4221658706665	-33955.57186841965	15	0.031446540880503145	0.6666666666666666	0.08494208494208494
YDR443C	-1	-/-	-130.4357967376709	-33026.9329328537	15	0.03134796238244514	0.6666666666666666	0.08521787093215664
YPR165W	-1	-/-	-130.44177722930908	-32814.930079460144	15	0.03125	0.6666666666666666	0.08549365692222835
YMR089C	-1	-/-	-130.44466495513916	-32708.280292987823	15	0.03115264797507788	0.6666666666666666	0.08576944291230006
YGR186W	-1	-/-	-130.4462456703186	-33200.15038537979	15	0.031055900621118012	0.6666666666666666	0.08604522890237176
YDR027C	-1	-/-	-130.44736242294312	-32559.91613960266	15	0.030959752321981424	0.6666666666666666	0.08632101489244347
YER083C	-1	-/-	-130.45260953903198	-33016.668145656586	15	0.030864197530864196	0.6666666666666666	0.08659680088251517
YLR438C-A	-1	-/-	-130.4538550376892	-31581.90730857849	15	0.03076923076923077	0.6666666666666666	0.08687258687258688
YER027C	-1	-/-	-130.46192502975464	-32892.250809669495	15	0.03067484662576687	0.6666666666666666	0.08714837286265857
YPL001W	-1	-/-	-130.46344137191772	-33280.473527908325	15	0.03058103975535168	0.6666666666666666	0.08742415885273028
YJR052W	-1	-/-	-130.46500444412231	-33645.45093870163	15	0.03048780487804878	0.6666666666666666	0.08769994484280198
YNL121C	-1	-/-	-130.46761989593506	-32389.31786966324	15	0.030395136778115502	0.6666666666666666	0.08797573083287369
YER016W	-1	-/-	-130.4892716407776	-33230.7806558609	15	0.030303030303030304	0.6666666666666666	0.0882515168229454
YNL275W	-1	-/-	-130.49869441986084	-33655.984315395355	15	0.030211480362537766	0.6666666666666666	0.0885273028130171
YBR227C	0	0/-	-130.50565207004547	-55408.30846583843	60	0.030211480362537766	0.6666666666666666	0.0885273028130171
YIL106W	-1	-/-	-130.52576160430908	-33538.27430391312	15	0.030120481927710843	0.6666666666666666	0.0888030888030888
YOL113W	-1	-/-	-130.54230880737305	-33590.3615398407	15	0.03003003003003003	0.6666666666666666	0.08907887479316051
YDR200C	-1	-/-	-130.54529285430908	-32852.95072174072	15	0.029940119760479042	0.6666666666666666	0.08935466078323222
YBR082C	-1	-/-	-130.54559707641602	-33936.23392724991	15	0.029850746268656716	0.6666666666666666	0.08963044677330391
YGR218W	-1	-/-	-130.54650688171387	-32374.52282857895	15	0.02976190476190476	0.6666666666666666	0.08990623276337562
YPR018W	-1	-/-	-130.54680728912354	-33954.95429134369	15	0.02967359050445104	0.6666666666666666	0.09018201875344732
YPL242C	-1	-/-	-130.54959678649902	-34146.50475025177	15	0.029585798816568046	0.6666666666666666	0.09045780474351903
YML067C	-1	-/-	-130.55630445480347	-32937.726588726044	15	0.029498525073746312	0.6666666666666666	0.09073359073359073
YKR048C	-1	-/-	-130.56013011932373	-32954.74029779434	15	0.029411764705882353	0.6666666666666666	0.09100937672366244
YHR175W	-1	-/-	-130.56109523773193	-32734.961547374725	15	0.02932551319648094	0.6666666666666666	0.09128516271373414
YKL129C	-1	-/-	-130.56379508972168	-33720.31750249863	15	0.029239766081871343	0.6666666666666666	0.09156094870380585
YLR201C	-1	-/0	-130.5873589515686	-33338.80112552643	15	0.029154518950437316	0.6666666666666666	0.09183673469387756
YER007W	-1	-/-	-130.59756183624268	-32819.06189441681	15	0.029069767441860465	0.6666666666666666	0.09211252068394926
YGR199W	-1	-/-	-130.5988416671753	-33970.09442663193	15	0.028985507246376812	0.6666666666666666	0.09238830667402095
YBR022W	-1	-/-	-130.6163969039917	-32795.14516067505	15	0.028901734104046242	0.6666666666666666	0.09266409266409266
YGR033C	-1	-/-	-130.61698818206787	-33814.581679821014	15	0.02881844380403458	0.6666666666666666	0.09293987865416437
YOR103C	-1	-/-	-130.6426501274109	-33778.020256996155	15	0.028735632183908046	0.6666666666666666	0.09321566464423607
YPR131C	-1	-/-	-130.64702606201172	-32923.023066043854	15	0.02865329512893983	0.6666666666666666	0.09349145063430778
YIL049W	-1	-/-	-130.64811420440674	-33967.055106163025	15	0.02857142857142857	0.6666666666666666	0.09376723662437948
YKL046C	-1	-/-	-130.64931869506836	-32626.829706192017	15	0.02849002849002849	0.6666666666666666	0.09404302261445119
YLR039C	-1	-/-	-130.65929412841797	-32672.79478120804	15	0.028409090909090908	0.6666666666666666	0.0943188086045229
YBL080C	-1	-/-	-130.66234159469604	-33206.75928115845	15	0.028328611898016998	0.6666666666666666	0.0945945945945946
YLR032W	-1	-/-	-130.6627073287964	-32888.448847293854	15	0.02824858757062147	0.6666666666666666	0.0948703805846663
YOL138C	-1	-/-	-130.67763757705688	-33264.46381187439	15	0.028169014084507043	0.6666666666666666	0.095146166574738
YIR009W	-1	-/-	-130.68016242980957	-33299.88254547119	15	0.028089887640449437	0.6666666666666666	0.0954219525648097
YOR198C	-1	-/-	-130.68687391281128	-33335.7825255394	15	0.028011204481792718	0.6666666666666666	0.09569773855488141
YDL217C	-1	-/-	-130.6927947998047	-33259.36607456207	15	0.027932960893854747	0.6666666666666666	0.09597352454495311
YBR131W	-1	-/-	-130.71738529205322	-33020.567632198334	15	0.027855153203342618	0.6666666666666666	0.09624931053502482
YBR010W	-1	-/-	-130.7214903831482	-33409.260251522064	15	0.027777777777777776	0.6666666666666666	0.09652509652509653
YGR222W	-1	-/-	-130.75337743759155	-32488.90974664688	15	0.027700831024930747	0.6666666666666666	0.09680088251516823
YKL134C	-1	-/-	-130.75590419769287	-32938.01913070679	15	0.027624309392265192	0.6666666666666666	0.09707666850523994
YDR305C	0	0/-	-130.75657999515533	-54603.72400355339	60	0.027624309392265192	0.6666666666666666	0.09707666850523994
YBR173C	-1	-/-	-130.76060581207275	-34276.916716098785	15	0.027548209366391185	0.6666666666666666	0.09735245449531164
YDR051C	0	0/-	-130.76190376281738	-55910.81746315956	60	0.027548209366391185	0.6666666666666666	0.09735245449531164
YDR105C	0	0/0	-130.77291643619537	-56000.121331095695	60	0.027548209366391185	0.6666666666666666	0.09735245449531164
YHR024C	-1	-/-	-130.77299547195435	-32873.98324584961	15	0.027472527472527472	0.6666666666666666	0.09762824048538334
YHR039C-A	-1	-/-	-130.7730917930603	-32155.79836511612	15	0.0273972602739726	0.6666666666666666	0.09790402647545504
YJR134C	0	0/0	-130.7808598279953	-55110.06749975681	60	0.0273972602739726	0.6666666666666666	0.09790402647545504
YHR115C	-1	-/-	-130.78796815872192	-33497.11296892166	15	0.0273224043715847	0.6666666666666666	0.09817981246552675
YGL195W	-1	-/-	-130.80401706695557	-32863.08038330078	15	0.027247956403269755	0.6666666666666666	0.09845559845559845
YNL074C	-1	-/-	-130.81527948379517	-33217.41307783127	15	0.02717391304347826	0.6666666666666666	0.09873138444567016
YAL053W	-1	-/-	-130.8163776397705	-33666.31292915344	15	0.02710027100271003	0.6666666666666666	0.09900717043574186
YOR290C	-1	-/-	-130.8179759979248	-32774.404609680176	15	0.02702702702702703	0.6666666666666666	0.09928295642581357
YNL281W	-1	-/-	-130.8192958831787	-33476.551451683044	15	0.026954177897574125	0.6666666666666666	0.09955874241588528
YOR172W	-1	-/-	-130.83684062957764	-32998.801480293274	15	0.026881720430107527	0.6666666666666666	0.09983452840595698
YMR106C	-1	-/-	-130.84212589263916	-33610.414016246796	15	0.02680965147453083	0.6666666666666666	0.10011031439602869
YKL117W	-1	-/-	-130.84375762939453	-33313.06747484207	15	0.026737967914438502	0.6666666666666666	0.10038610038610038
YDR212W	-1	-/-	-130.85918807983398	-32869.93306875229	15	0.02666666666666667	0.6666666666666666	0.10066188637617209
YCR014C	-1	-/-	-130.8720326423645	-33010.59173870087	15	0.026595744680851064	0.6666666666666666	0.10093767236624379
YMR088C	-1	-/-	-130.87284564971924	-34567.94017648697	15	0.026525198938992044	0.6666666666666666	0.1012134583563155
YIL035C	-1	-/-	-130.87338638305664	-32760.470532417297	15	0.026455026455026454	0.6666666666666666	0.1014892443463872
YKR035W-A	-1	-/-	-130.8802089691162	-31790.409779548645	15	0.026385224274406333	0.6666666666666666	0.10176503033645891
YJR058C	0	0/-	-130.8821061849594	-55647.583664774895	60	0.026385224274406333	0.6666666666666666	0.10176503033645891
YLR110C	-1	-/-	-130.89636182785034	-33087.21398353577	15	0.02631578947368421	0.6666666666666666	0.10204081632653061
YER051W	-1	-/-	-130.90012073516846	-32738.77854347229	15	0.026246719160104987	0.6666666666666666	0.10231660231660232
YPR088C	-1	-/-	-130.9045786857605	-32784.31585216522	15	0.02617801047120419	0.6666666666666666	0.10259238830667403
YGR271W	0	0/-	-130.9101287126541	-55170.09907722473	60	0.02617801047120419	0.6666666666666666	0.10259238830667403
YGL210W	-1	-/-	-130.9120135307312	-33438.568819999695	15	0.02610966057441253	0.6666666666666666	0.10286817429674573
YDR495C	-1	-/+	-130.92194366455078	-33008.53774404526	15	0.026041666666666668	0.6666666666666666	0.10314396028681742
YPL176C	-1	-/-	-130.92340230941772	-33003.611104011536	15	0.025974025974025976	0.6666666666666666	0.10341974627688913
YPL055C	-1	-/-	-130.93101453781128	-34401.39288139343	15	0.025906735751295335	0.6666666666666666	0.10369553226696084
YOL148C	-1	-/-	-130.93468284606934	-33182.250371456146	15	0.025839793281653745	0.6666666666666666	0.10397131825703254
YHL009C	-1	-/-	-130.9505739212036	-32920.12335681915	15	0.02577319587628866	0.6666666666666666	0.10424710424710425
YEL036C	-1	-/-	-130.96440935134888	-33052.09466075897	15	0.02570694087403599	0.6666666666666666	0.10452289023717595
YHR076W	0	0/-	-130.97523438930511	-55859.152184963226	60	0.02570694087403599	0.6666666666666666	0.10452289023717595
YPR176C	-1	-/-	-130.9830994606018	-33230.82877826691	15	0.02564102564102564	0.6666666666666666	0.10479867622724766
YOL062C	0	0/-	-130.98626720905304	-55822.63667154312	60	0.02564102564102564	0.6666666666666666	0.10479867622724766
YAL041W	-1	-/-	-130.98978757858276	-32933.18561506271	15	0.02557544757033248	0.6666666666666666	0.10507446221731936
YOR113W	-1	-/-	-131.00067472457886	-33578.55483484268	15	0.025510204081632654	0.6666666666666666	0.10535024820739107
YBL006C	-1	-/-	-131.00289344787598	-33402.39980840683	15	0.02544529262086514	0.6666666666666666	0.10562603419746276
YML127W	-1	-/-	-131.0051965713501	-32948.32657432556	15	0.025380710659898477	0.6666666666666666	0.10590182018753447
YCR091W	-1	-/-	-131.00555610656738	-34325.1802148819	15	0.02531645569620253	0.6666666666666666	0.10617760617760617
YPL046C	-1	-/-	-131.01488876342773	-34090.32086133957	15	0.025252525252525252	0.6666666666666666	0.10645339216767788
YBR176W	0	0/-	-131.015327334404	-55406.8991150856	60	0.025252525252525252	0.6666666666666666	0.10645339216767788
YLR371W	-1	-/-	-131.01895666122437	-32846.903138160706	15	0.02518891687657431	0.6666666666666666	0.10672917815774959
YOL006C	-1	-/-	-131.0194730758667	-32923.01479244232	15	0.02512562814070352	0.6666666666666666	0.10700496414782129
YLR292C	-1	-/-	-131.0229811668396	-32579.177496433258	15	0.02506265664160401	0.6666666666666666	0.107280750137893
YJL044C	0	0/0	-131.02361261844635	-55661.84753489494	60	0.02506265664160401	0.6666666666666666	0.107280750137893
YLR254C	-1	-/0	-131.02622413635254	-33742.21031045914	15	0.025	0.6666666666666666	0.1075565361279647
YBR286W	-1	-/0	-131.03481435775757	-33987.66123056412	15	0.02493765586034913	0.6666666666666666	0.10783232211803641
YMR177W	-1	-/-	-131.1105523109436	-32772.63502597809	15	0.024875621890547265	0.6666666666666666	0.10810810810810811
YDR260C	-1	-/-	-131.11956548690796	-33576.48772716522	15	0.02481389578163772	0.6666666666666666	0.1083838940981798
YLR443W	0	0/-	-131.129061460495	-55570.52429020405	60	0.02481389578163772	0.6666666666666666	0.1083838940981798
YGL100W	-1	-/-	-131.1301727294922	-33163.106311798096	15	0.024752475247524754	0.6666666666666666	0.10865968008825151
YGL115W	-1	-/-	-131.13218593597412	-32521.189200401306	15	0.024691358024691357	0.6666666666666666	0.10893546607832322
YML012W	-1	-/-	-131.14664793014526	-33423.01443386078	15	0.024630541871921183	0.6666666666666666	0.10921125206839492
YGL094C	-1	-/-	-131.15045356750488	-34015.83431529999	15	0.02457002457002457	0.6666666666666666	0.10948703805846663
YGR007W	-1	-/-	-131.16590690612793	-33578.315299510956	15	0.024509803921568627	0.6666666666666666	0.10976282404853833
YNL130C	-1	-/-	-131.1671166419983	-33174.48974990845	15	0.02444987775061125	0.6666666666666666	0.11003861003861004
YOR180C	-1	-/-	-131.170636177063	-34036.9728808403	15	0.024390243902439025	0.6666666666666666	0.11031439602868175
YBR201W	-1	-/-	-131.17251586914062	-33079.93592500687	15	0.024330900243309004	0.6666666666666666	0.11059018201875345
YIL063C	-1	-/-	-131.17295742034912	-33301.337553977966	15	0.024271844660194174	0.6666666666666666	0.11086596800882516
YAL010C	-1	-/-	-131.1743335723877	-32890.42098617554	15	0.024213075060532687	0.6666666666666666	0.11114175399889685
YOR110W	-1	-/-	-131.18169975280762	-32569.724857330322	15	0.024154589371980676	0.6666666666666666	0.11141753998896856
YML041C	-1	-/-	-131.18379402160645	-34465.03746795654	15	0.024096385542168676	0.6666666666666666	0.11169332597904026
YKL022C	-1	-/-	-131.18421506881714	-32804.10631418228	15	0.02403846153846154	0.6666666666666666	0.11196911196911197
YDR477W	-1	-/-	-131.18603610992432	-32225.16176509857	15	0.023980815347721823	0.6666666666666666	0.11224489795918367
YDR393W	-1	-/-	-131.2390012741089	-32525.403469085693	15	0.023923444976076555	0.6666666666666666	0.11252068394925538
YJR001W	-1	-/-	-131.24008560180664	-33088.575905799866	15	0.02386634844868735	0.6666666666666666	0.11279646993932708
YPR036W	-1	-/-	-131.2506914138794	-32528.341767311096	15	0.023809523809523808	0.6666666666666666	0.11307225592939879
YOR149C	-1	-/-	-131.28955507278442	-33291.849074840546	15	0.023752969121140142	0.6666666666666666	0.1133480419194705
YJL030W	-1	-/-	-131.2953519821167	-32960.98827457428	15	0.023696682464454975	0.6666666666666666	0.1136238279095422
YLR459W	-1	-/-	-131.29775285720825	-33680.214823246	15	0.02364066193853428	0.6666666666666666	0.1138996138996139
YLR386W	-1	-/-	-131.30971240997314	-33269.1960105896	15	0.02358490566037736	0.6666666666666666	0.1141753998896856
YLR176C	-1	-/-	-131.31628799438477	-34032.39816236496	15	0.023529411764705882	0.6666666666666666	0.1144511858797573
YIL073C	-1	-/-	-131.32103538513184	-33157.76340055466	15	0.023474178403755867	0.6666666666666666	0.11472697186982901
YBR171W	-1	-/-	-131.32431173324585	-32827.266276836395	15	0.0234192037470726	0.6666666666666666	0.11500275785990072
YLR242C	-1	-/-	-131.34215927124023	-33086.68204545975	15	0.02336448598130841	0.6666666666666666	0.11527854384997242
YGR046W	-1	-/-	-131.34767246246338	-33730.173807144165	15	0.023310023310023312	0.6666666666666666	0.11555432984004413
YIL002C	-1	-/-	-131.3478455543518	-33398.21193552017	15	0.023255813953488372	0.6666666666666666	0.11583011583011583
YDR243C	-1	-/-	-131.35100555419922	-32969.741413116455	15	0.02320185614849188	0.6666666666666666	0.11610590182018754
YPR129W	0	0/-	-131.3535214662552	-55936.9561470747	60	0.02320185614849188	0.6666666666666666	0.11610590182018754
YDR098C	-1	-/-	-131.37985038757324	-33222.38174152374	15	0.023148148148148147	0.6666666666666666	0.11638168781025923
YDR510W	0	0/-	-131.38438510894775	-56347.49722838402	60	0.023148148148148147	0.6666666666666666	0.11638168781025923
YBL019W	-1	-/-	-131.38617753982544	-32515.955857753754	15	0.023094688221709007	0.6666666666666666	0.11665747380033094
YOL003C	-1	-/-	-131.3894181251526	-33646.3198056221	15	0.02304147465437788	0.6666666666666666	0.11693325979040264
YKR003W	-1	-/-	-131.39253425598145	-33500.50816345215	15	0.022988505747126436	0.6666666666666666	0.11720904578047435
YPL234C	-1	-/-	-131.3954782485962	-32688.798358917236	15	0.022935779816513763	0.6666666666666666	0.11748483177054606
YBR278W	-1	-/-	-131.39936780929565	-32538.737129211426	15	0.02288329519450801	0.6666666666666666	0.11776061776061776
YDR267C	0	0/-	-131.40296947956085	-55695.70766365528	60	0.02288329519450801	0.6666666666666666	0.11776061776061776
YGL153W	-1	-/-	-131.40757703781128	-33659.765516757965	15	0.0228310502283105	0.6666666666666666	0.11803640375068947
YMR008C	-1	-/-	-131.41071128845215	-33898.10150241852	15	0.022779043280182234	0.6666666666666666	0.11831218974076117
YMR043W	-1	-/-	-131.441312789917	-32338.19954586029	15	0.022727272727272728	0.6666666666666666	0.11858797573083288
YER026C	-1	-/-	-131.44422435760498	-33831.76546001434	15	0.022675736961451247	0.6666666666666666	0.11886376172090458
YER020W	-1	-/-	-131.44772243499756	-34350.98111486435	15	0.02262443438914027	0.6666666666666666	0.11913954771097628
YDR080W	-1	-/+	-131.44965934753418	-33427.911538124084	15	0.022573363431151242	0.6666666666666666	0.11941533370104798
YOR270C	-1	-/-	-131.45624160766602	-32889.19193792343	15	0.02252252252252252	0.6666666666666666	0.11969111969111969
YER063W	0	0/-	-131.4576404094696	-55215.92799329758	60	0.02252252252252252	0.6666666666666666	0.11969111969111969
YOR086C	0	0/-	-131.46212995052338	-55200.08047938347	60	0.02252252252252252	0.6666666666666666	0.11969111969111969
YIL115C	-1	-/-	-131.5076847076416	-32463.87663793564	15	0.02247191011235955	0.6666666666666666	0.1199669056811914
YBR109C	-1	-/-	-131.52628564834595	-33662.61824941635	15	0.02242152466367713	0.6666666666666666	0.1202426916712631
YFR050C	-1	-/-	-131.5336136817932	-33854.311886787415	15	0.02237136465324385	0.6666666666666666	0.1205184776613348
YMR292W	-1	-/-	-131.53749179840088	-34617.48344659805	15	0.022321428571428572	0.6666666666666666	0.12079426365140651
YNL294C	-1	-/-	-131.55407428741455	-35000.58637189865	15	0.022271714922048998	0.6666666666666666	0.12107004964147822
YLR138W	-1	-/-	-131.55408000946045	-33371.7544836998	15	0.022222222222222223	0.6666666666666666	0.12134583563154992
YDL226C	-1	-/-	-131.55744123458862	-33109.08063411713	15	0.022172949002217297	0.6666666666666666	0.12162162162162163
YHR155W	0	0/-	-131.5674409866333	-55682.89589679241	60	0.022172949002217297	0.6666666666666666	0.12162162162162163
YDR182W	-1	-/-	-131.56880855560303	-33345.822154045105	15	0.022123893805309734	0.6666666666666666	0.12189740761169332
YBR237W	-1	-/-	-131.5726375579834	-33468.266360759735	15	0.02207505518763797	0.6666666666666666	0.12217319360176503
YOL090W	-1	-/-	-131.57302331924438	-33966.885013103485	15	0.022026431718061675	0.6666666666666666	0.12244897959183673
YDR073W	-1	-/-	-131.57631254196167	-33202.3741774559	15	0.02197802197802198	0.6666666666666666	0.12272476558190844
YER161C	-1	-/-	-131.57948207855225	-33187.60124588013	15	0.021929824561403508	0.6666666666666666	0.12300055157198014
YNL054W	-1	-/-	-131.5818943977356	-33256.85791826248	15	0.02188183807439825	0.6666666666666666	0.12327633756205185
YER111C	-1	-/-	-131.58197355270386	-33113.465247154236	15	0.021834061135371178	0.6666666666666666	0.12355212355212356
YIR023W	-1	-/-	-131.5850338935852	-33725.0128364563	15	0.02178649237472767	0.6666666666666666	0.12382790954219526
YGR267C	-1	-/-	-131.60279655456543	-32692.612960338593	15	0.021739130434782608	0.6666666666666666	0.12410369553226697
YLL024C	-1	-/-	-131.61319780349731	-33836.23767375946	15	0.021691973969631236	0.6666666666666666	0.12437948152233866
YKL060C	-1	-/-	-131.62829542160034	-33604.7856297493	15	0.021645021645021644	0.6666666666666666	0.12465526751241036
YMR234W	-1	-/-	-131.62917613983154	-32872.834542274475	15	0.02159827213822894	0.6666666666666666	0.12493105350248207
YFL031W	-1	-/-	-131.6313247680664	-34091.494673252106	15	0.021551724137931036	0.6666666666666666	0.1252068394925538
YGL225W	-1	-/-	-131.63493251800537	-34361.73022603989	15	0.021505376344086023	0.6666666666666666	0.12548262548262548
YFL046W	0	0/-	-131.63832652568817	-55803.1528301239	60	0.021505376344086023	0.6666666666666666	0.12548262548262548
YHR004C	-1	-/-	-131.6410574913025	-33693.05459022522	15	0.02145922746781116	0.6666666666666666	0.12575841147269717
YDL090C	-1	-/0	-131.64660739898682	-33911.706285476685	15	0.021413276231263382	0.6666666666666666	0.1260341974627689
YJR040W	-1	-/-	-131.66221809387207	-32848.510982990265	15	0.021367521367521368	0.6666666666666666	0.12630998345284059
YNL246W	-1	-/-	-131.67146110534668	-33909.967864990234	15	0.021321961620469083	0.6666666666666666	0.1265857694429123
YLR262C	-1	-/-	-131.67447662353516	-32760.82040834427	15	0.02127659574468085	0.6666666666666666	0.126861555432984
YLR390W-A	-1	-/-	-131.67699909210205	-33217.20322275162	15	0.021231422505307854	0.6666666666666666	0.12713734142305572
YPL179W	-1	-/-	-131.67947721481323	-33339.31034326553	15	0.0211864406779661	0.6666666666666666	0.1274131274131274
YMR125W	-1	-/-	-131.69791984558105	-33511.97980308533	15	0.021141649048625793	0.6666666666666666	0.12768891340319913
YKL041W	-1	-/+	-131.71056079864502	-33839.05223655701	15	0.02109704641350211	0.6666666666666666	0.12796469939327082
YJL008C	-1	-/-	-131.7164535522461	-34071.08685731888	15	0.021052631578947368	0.6666666666666666	0.12824048538334254
YJR094C	-1	-/-	-131.7176637649536	-33999.56885433197	15	0.02100840336134454	0.6666666666666666	0.12851627137341423
YPL115C	-1	-/-	-131.71923351287842	-33880.822605609894	15	0.020964360587002098	0.6666666666666666	0.12879205736348592
YGR106C	0	0/0	-131.72055661678314	-56058.65774893761	60	0.020964360587002098	0.6666666666666666	0.12879205736348592
YJR099W	0	0/-	-131.72396111488342	-56189.76126360893	60	0.020964360587002098	0.6666666666666666	0.12879205736348592
YLR250W	0	0/0	-131.72823691368103	-56678.19465959072	60	0.020964360587002098	0.6666666666666666	0.12879205736348592
YIL068C	-1	-/+	-131.7291178703308	-33837.71482896805	15	0.02092050209205021	0.6666666666666666	0.12906784335355764
YER132C	0	0/-	-131.73308944702148	-55535.366347789764	60	0.02092050209205021	0.6666666666666666	0.12906784335355764
YJR005W	0	0/-	-131.73349630832672	-55336.59643149376	60	0.02092050209205021	0.6666666666666666	0.12906784335355764
YEL037C	-1	-/-	-131.73399353027344	-32473.856788158417	15	0.020876826722338204	0.6666666666666666	0.12934362934362933
YEL038W	0	0/0	-131.73923206329346	-55913.90997719765	60	0.020876826722338204	0.6666666666666666	0.12934362934362933
YMR072W	-1	-/-	-131.7455382347107	-33524.76791143417	15	0.020833333333333332	0.6666666666666666	0.12961941533370105
YKL073W	-1	-/-	-131.7483401298523	-33278.713804244995	15	0.02079002079002079	0.6666666666666666	0.12989520132377275
YDL248W	0	0/-	-131.76188683509827	-56022.44655871391	60	0.02079002079002079	0.6666666666666666	0.12989520132377275
YJR091C	-1	-/-	-131.76963186264038	-34150.719638347626	15	0.02074688796680498	0.6666666666666666	0.13017098731384447
YOL051W	-1	-/-	-131.78376722335815	-32750.13866043091	15	0.020703933747412008	0.6666666666666666	0.13044677330391616
YGL238W	-1	-/-	-131.78677606582642	-33422.90170145035	15	0.02066115702479339	0.6666666666666666	0.13072255929398788
YLR403W	-1	-/-	-131.78955698013306	-32969.673389434814	15	0.020618556701030927	0.6666666666666666	0.13099834528405957
YPR045C	0	0/-	-131.805091381073	-55334.91380620003	60	0.020618556701030927	0.6666666666666666	0.13099834528405957
YNR032C-A	-1	-/-	-131.80680084228516	-32839.34132051468	15	0.0205761316872428	0.6666666666666666	0.13127413127413126
YDR378C	-1	-/-	-131.80888319015503	-32845.23442983627	15	0.02053388090349076	0.6666666666666666	0.13154991726420298
YEL062W	-1	-/-	-131.82557106018066	-34336.06036233902	15	0.020491803278688523	0.6666666666666666	0.13182570325427467
YIL126W	-1	-/-	-131.82817029953003	-33414.231973171234	15	0.02044989775051125	0.6666666666666666	0.1321014892443464
YPL129W	-1	-/-	-131.8296036720276	-32448.021736621857	15	0.02040816326530612	0.6666666666666666	0.13237727523441808
YLR425W	-1	-/-	-131.83897304534912	-33716.314907073975	15	0.020366598778004074	0.6666666666666666	0.1326530612244898
YBL082C	-1	-/-	-131.84097480773926	-33288.22860813141	15	0.02032520325203252	0.6666666666666666	0.1329288472145615
YCR084C	-1	-/-	-131.84244060516357	-32740.776101589203	15	0.02028397565922921	0.6666666666666666	0.13320463320463322
YJR035W	-1	-/-	-131.84407711029053	-33840.356337070465	15	0.020242914979757085	0.6666666666666666	0.1334804191947049
YDR302W	-1	-/-	-131.8442850112915	-33398.6717376709	15	0.020202020202020204	0.6666666666666666	0.1337562051847766
YOR189W	0	0/-	-131.84459137916565	-55737.548906087875	60	0.020202020202020204	0.6666666666666666	0.1337562051847766
YOR244W	-1	-/-	-131.87576484680176	-33604.74308347702	15	0.020161290322580645	0.6666666666666666	0.13403199117484832
YJL091C	-1	-/-	-131.89498615264893	-34114.71383333206	15	0.02012072434607646	0.6666666666666666	0.13430777716492
YPR179C	-1	-/-	-131.9034767150879	-33463.382335186005	15	0.020080321285140562	0.6666666666666666	0.13458356315499173
YNL080C	-1	-/-	-131.92856788635254	-33233.91776180267	15	0.02004008016032064	0.6666666666666666	0.13485934914506342
YDL044C	-1	-/-	-131.94645309448242	-34137.3837146759	15	0.02	0.6666666666666666	0.13513513513513514
YKL179C	-1	-/-	-131.94906759262085	-33405.83970975876	15	0.01996007984031936	0.6666666666666666	0.13541092112520683
YDR197W	0	0/-	-131.95432150363922	-55630.626739144325	60	0.01996007984031936	0.6666666666666666	0.13541092112520683
YNL264C	-1	-/-	-131.95479202270508	-33581.32321929932	15	0.0199203187250996	0.6666666666666666	0.13568670711527855
YJR150C	-1	-/-	-131.95940256118774	-33799.58618450165	15	0.019880715705765408	0.6666666666666666	0.13596249310535025
YGR129W	-1	-/-	-131.96565866470337	-33314.782151699066	15	0.01984126984126984	0.6666666666666666	0.13623827909542197
YDL088C	-1	-/-	-131.966148853302	-32518.46246099472	15	0.019801980198019802	0.6666666666666666	0.13651406508549366
YML028W	-1	-/-	-131.96639442443848	-33572.18009233475	15	0.019762845849802372	0.6666666666666666	0.13678985107556535
YDR371W	0	0/-	-131.97296369075775	-56105.303522229195	60	0.019762845849802372	0.6666666666666666	0.13678985107556535
YBR035C	-1	-/-	-131.97302627563477	-33551.48521947861	15	0.01972386587771203	0.6666666666666666	0.13706563706563707
YNR048W	-1	-/-	-132.0024390220642	-33801.88626050949	15	0.01968503937007874	0.6666666666666666	0.13734142305570876
YKL184W	0	0/-	-132.00619447231293	-56566.31178033352	60	0.01968503937007874	0.6666666666666666	0.13734142305570876
YLR090W	-1	-/-	-132.00929307937622	-33047.21080875397	15	0.019646365422396856	0.6666666666666666	0.13761720904578048
YGL066W	-1	-/-	-132.02148294448853	-33145.62026596069	15	0.0196078431372549	0.6666666666666666	0.13789299503585217
YPL078C	-1	-/-	-132.03444957733154	-33034.870366573334	15	0.019569471624266144	0.6666666666666666	0.1381687810259239
YGR113W	-1	-/-	-132.0460877418518	-34478.08503770828	15	0.01953125	0.6666666666666666	0.13844456701599558
YFL024C	-1	-/-	-132.0475616455078	-33092.692660331726	15	0.01949317738791423	0.6666666666666666	0.1387203530060673
YBR132C	-1	-/-	-132.0654296875	-35030.356544971466	15	0.019455252918287938	0.6666666666666666	0.138996138996139
YLR190W	-1	-/-	-132.0685634613037	-33069.55018234253	15	0.019417475728155338	0.6666666666666666	0.1392719249862107
YEL058W	0	0/-	-132.07191157341003	-57980.43022954464	60	0.019417475728155338	0.6666666666666666	0.1392719249862107
YOR090C	0	0/-	-132.07620000839233	-55198.11602962017	60	0.019417475728155338	0.6666666666666666	0.1392719249862107
YJL039C	-1	-/-	-132.086669921875	-33235.03281831741	15	0.01937984496124031	0.6666666666666666	0.1395477109762824
YPR094W	-1	-/-	-132.0973415374756	-33195.29444408417	15	0.019342359767891684	0.6666666666666666	0.1398234969663541
YHL003C	-1	-/-	-132.10800790786743	-33188.63438940048	15	0.019305019305019305	0.6666666666666666	0.14009928295642582
YBR167C	-1	-/-	-132.12211513519287	-33831.44292259216	15	0.019267822736030827	0.6666666666666666	0.1403750689464975
YGL087C	-1	-/-	-132.12220096588135	-33217.24336433411	15	0.019230769230769232	0.6666666666666666	0.14065085493656923
YGL020C	-1	-/-	-132.13027143478394	-32685.833097934723	15	0.019193857965451054	0.6666666666666666	0.14092664092664092
YBR229C	0	0/-	-132.13786494731903	-55611.60804975033	60	0.019193857965451054	0.6666666666666666	0.14092664092664092
YKL015W	-1	-/-	-132.14058780670166	-33017.9951839447	15	0.019157088122605363	0.6666666666666666	0.14120242691671264
YKL174C	0	0/-	-132.14188730716705	-56303.17094540596	60	0.019157088122605363	0.6666666666666666	0.14120242691671264
YOL065C	-1	-/-	-132.1534824371338	-34247.199562072754	15	0.019120458891013385	0.6666666666666666	0.14147821290678433
YDR118W	-1	-/-	-132.16203355789185	-33782.53512811661	15	0.019083969465648856	0.6666666666666666	0.14175399889685603
YDL005C	-1	-/-	-132.162127494812	-33412.28472948074	15	0.01904761904761905	0.6666666666666666	0.14202978488692775
YBL020W	-1	-/-	-132.16264009475708	-32417.96801662445	15	0.019011406844106463	0.6666666666666666	0.14230557087699944
YML095C	-1	-/-	-132.16397523880005	-33017.6699090004	15	0.018975332068311195	0.6666666666666666	0.14258135686707116
YER013W	-1	-/-	-132.18272972106934	-33202.50698804855	15	0.01893939393939394	0.6666666666666666	0.14285714285714285
YHR200W	-1	-/-	-132.18295097351074	-33139.46738624573	15	0.01890359168241966	0.6666666666666666	0.14313292884721457
YDR141C	-1	-/-	-132.1852788925171	-33873.27501487732	15	0.018867924528301886	0.6666666666666666	0.14340871483728626
YAL001C	-1	-/-	-132.19004106521606	-33079.955562114716	15	0.018832391713747645	0.6666666666666666	0.14368450082735798
YMR162C	-1	-/-	-132.19466495513916	-33936.15756082535	15	0.018796992481203006	0.6666666666666666	0.14396028681742967
YOR126C	-1	-/-	-132.1994547843933	-33057.85991668701	15	0.01876172607879925	0.6666666666666666	0.1442360728075014
YKL176C	-1	-/-	-132.2010669708252	-32556.671840190887	15	0.018726591760299626	0.6666666666666666	0.14451185879757308
YJR156C	-1	-/-	-132.20214700698853	-34697.323477745056	15	0.018691588785046728	0.6666666666666666	0.14478764478764478
YIL139C	-1	-/-	-132.2178897857666	-32261.116417884827	15	0.018656716417910446	0.6666666666666666	0.1450634307777165
YCL032W	-1	-/-	-132.22212028503418	-33385.22439098358	15	0.0186219739292365	0.6666666666666666	0.1453392167677882
YNL038W	-1	-/-	-132.22579860687256	-32664.338828086853	15	0.01858736059479554	0.6666666666666666	0.1456150027578599
YDR067C	0	0/-	-132.22692251205444	-55830.83769094944	60	0.01858736059479554	0.6666666666666666	0.1456150027578599
YOL012C	-1	-/-	-132.2345495223999	-33412.32624387741	15	0.01855287569573284	0.6666666666666666	0.1458907887479316
YER019C-A	-1	-/-	-132.23800897598267	-33003.37520837784	15	0.018518518518518517	0.6666666666666666	0.14616657473800332
YLR228C	-1	-/-	-132.24043941497803	-33005.035724163055	15	0.018484288354898338	0.6666666666666666	0.146442360728075
YLR097C	-1	-/-	-132.24183654785156	-33987.89438390732	15	0.01845018450184502	0.6666666666666666	0.14671814671814673
YOR014W	-1	-/-	-132.26041221618652	-32961.71457719803	15	0.01841620626151013	0.6666666666666666	0.14699393270821842
YAL058W	-1	-/-	-132.2682123184204	-33149.867822647095	15	0.01838235294117647	0.6666666666666666	0.14726971869829011
YDR466W	0	0/-	-132.27969980239868	-55420.34413635731	60	0.01838235294117647	0.6666666666666666	0.14726971869829011
YGR212W	-1	-/-	-132.29753828048706	-32757.739322662354	15	0.01834862385321101	0.6666666666666666	0.14754550468836183
YDR071C	-1	-/-	-132.29871463775635	-33296.651356220245	15	0.018315018315018316	0.6666666666666666	0.14782129067843353
YDL140C	-1	-/-	-132.3287229537964	-32864.481432914734	15	0.018281535648994516	0.6666666666666666	0.14809707666850525
YDL100C	-1	-/-	-132.34694480895996	-33595.635701179504	15	0.01824817518248175	0.6666666666666666	0.14837286265857694
YBL089W	0	0/-	-132.34764289855957	-55755.77461516857	60	0.01824817518248175	0.6666666666666666	0.14837286265857694
YCR032W	0	0/-	-132.3509863615036	-56165.2724609375	60	0.01824817518248175	0.6666666666666666	0.14837286265857694
YIR018W	-1	-/-	-132.35170364379883	-34039.154123306274	15	0.018214936247723135	0.6666666666666666	0.14864864864864866
YGL090W	-1	-/-	-132.35436153411865	-33078.502722263336	15	0.01818181818181818	0.6666666666666666	0.14892443463872035
YMR083W	-1	-/0	-132.35557651519775	-34001.213849544525	15	0.018148820326678767	0.6666666666666666	0.14920022062879207
YKL149C	-1	-/-	-132.36861848831177	-33099.92334938049	15	0.018115942028985508	0.6666666666666666	0.14947600661886376
YPL208W	-1	-/-	-132.37568473815918	-34623.38861465454	15	0.018083182640144666	0.6666666666666666	0.14975179260893545
YJL034W	-1	-/-	-132.37760019302368	-34373.45547389984	15	0.018050541516245487	0.6666666666666666	0.15002757859900717
YBL091C	0	0/-	-132.39503967761993	-55151.057980656624	60	0.018050541516245487	0.6666666666666666	0.15002757859900717
YLR098C	-1	-/-	-132.39537715911865	-32948.84658575058	15	0.018018018018018018	0.6666666666666666	0.15030336458907886
YNL233W	-1	-/-	-132.3970217704773	-34159.06371641159	15	0.017985611510791366	0.6666666666666666	0.15057915057915058
YLR337C	-1	-/-	-132.39727354049683	-33766.601303100586	15	0.017953321364452424	0.6666666666666666	0.15085493656922228
YDR265W	-1	-/-	-132.40138721466064	-33844.46025180817	15	0.017921146953405017	0.6666666666666666	0.151130722559294
YDR488C	-1	-/-	-132.42124605178833	-33757.90418243408	15	0.017889087656529516	0.6666666666666666	0.1514065085493657
YIL145C	0	0/-	-132.42977678775787	-55938.896453261375	60	0.017889087656529516	0.6666666666666666	0.1514065085493657
YOR280C	0	0/0	-132.44769287109375	-55731.990710139275	60	0.017889087656529516	0.6666666666666666	0.1514065085493657
YMR077C	-1	-/+	-132.44956159591675	-33957.62845516205	15	0.017857142857142856	0.6666666666666666	0.1516822945394374
YIL065C	-1	-/-	-132.452317237854	-33432.536066532135	15	0.017825311942959002	0.6666666666666666	0.1519580805295091
YOR373W	-1	-/-	-132.47638654708862	-33476.18593978882	15	0.017793594306049824	0.6666666666666666	0.15223386651958082
YPL010W	-1	-/-	-132.4800181388855	-33865.31809806824	15	0.017761989342806393	0.6666666666666666	0.1525096525096525
YGL032C	-1	-/-	-132.48115396499634	-33508.22317361832	15	0.01773049645390071	0.6666666666666666	0.1527854384997242
YOR030W	-1	-/-	-132.4883451461792	-33718.121797561646	15	0.017699115044247787	0.6666666666666666	0.15306122448979592
YDL078C	-1	-/-	-132.4969244003296	-33035.18177366257	15	0.0176678445229682	0.6666666666666666	0.1533370104798676
YOL044W	-1	-/-	-132.507737159729	-33074.631778240204	15	0.01763668430335097	0.6666666666666666	0.15361279646993933
YKL104C	0	0/-	-132.5173807144165	-57250.56570672989	60	0.01763668430335097	0.6666666666666666	0.15361279646993933
YBR127C	-1	-/-	-132.53452110290527	-32643.05713748932	15	0.017605633802816902	0.6666666666666666	0.15388858246001103
YBL008W	-1	-/-	-132.53952264785767	-32779.17629528046	15	0.01757469244288225	0.6666666666666666	0.15416436845008274
YHR195W	0	0/0	-132.54672956466675	-57510.3873128891	60	0.01757469244288225	0.6666666666666666	0.15416436845008274
YHR099W	-1	-/-	-132.55085229873657	-32894.044219493866	15	0.017543859649122806	0.6666666666666666	0.15444015444015444
YHL034C	-1	-/0	-132.55370616912842	-33704.01772594452	15	0.017513134851138354	0.6666666666666666	0.15471594043022616
YOL009C	-1	-/-	-132.5578498840332	-33487.11559295654	15	0.017482517482517484	0.6666666666666666	0.15499172642029785
YGR029W	-1	-/-	-132.55804634094238	-32443.115815639496	15	0.017452006980802792	0.6666666666666666	0.15526751241036954
YNL044W	-1	-/-	-132.55882024765015	-34465.12528657913	15	0.017421602787456445	0.6666666666666666	0.15554329840044126
YLR105C	-1	-/-	-132.56113052368164	-33714.89025974274	15	0.017391304347826087	0.6666666666666666	0.15581908439051295
YNL099C	-1	-/-	-132.56615686416626	-33268.27877140045	15	0.017361111111111112	0.6666666666666666	0.15609487038058467
YJR082C	-1	-/-	-132.57832384109497	-33842.380994319916	15	0.01733102253032929	0.6666666666666666	0.15637065637065636
YGL143C	-1	-/-	-132.57970905303955	-33181.48737335205	15	0.01730103806228374	0.6666666666666666	0.15664644236072808
YKL196C	-1	-/+	-132.58267545700073	-33564.016295433044	15	0.017271157167530225	0.6666666666666666	0.15692222835079978
YGL173C	-1	-/-	-132.58865356445312	-33120.411650657654	15	0.017241379310344827	0.6666666666666666	0.1571980143408715
YHR001W	-1	-/-	-132.61946201324463	-33659.219782829285	15	0.01721170395869191	0.6666666666666666	0.1574738003309432
YOR308C	-1	-/-	-132.62156438827515	-34220.96673107147	15	0.01718213058419244	0.6666666666666666	0.1577495863210149
YDL195W	-1	-/+	-132.64438152313232	-34172.157485961914	15	0.017152658662092625	0.6666666666666666	0.1580253723110866
YAL015C	-1	-/-	-132.6456651687622	-33802.79696750641	15	0.017123287671232876	0.6666666666666666	0.1583011583011583
YJR117W	0	0/-	-132.65127110481262	-56454.5504270792	60	0.017123287671232876	0.6666666666666666	0.1583011583011583
YKL211C	0	0/0	-132.65221416950226	-55687.93057060242	60	0.017123287671232876	0.6666666666666666	0.1583011583011583
YMR091C	-1	-/-	-132.65323543548584	-33213.778851509094	15	0.017094017094017096	0.6666666666666666	0.15857694429123
YNL047C	-1	-/-	-132.6532802581787	-34642.531499385834	15	0.017064846416382253	0.6666666666666666	0.1588527302813017
YML085C	-1	-/-	-132.65444087982178	-34399.174136161804	15	0.017035775127768313	0.6666666666666666	0.15912851627137342
YHR041C	-1	-/-	-132.6592140197754	-34535.16935968399	15	0.017006802721088437	0.6666666666666666	0.1594043022614451
YOR195W	-1	-/-	-132.66109704971313	-32932.49720668793	15	0.01697792869269949	0.6666666666666666	0.15968008825151683
YNL189W	0	0/-	-132.67210745811462	-55569.210076093674	60	0.01697792869269949	0.6666666666666666	0.15968008825151683
YLR450W	-1	-/-	-132.67496871948242	-34258.70101118088	15	0.01694915254237288	0.6666666666666666	0.15995587424158852
YNL323W	-1	-/-	-132.67710256576538	-33311.8755235672	15	0.01692047377326565	0.6666666666666666	0.16023166023166024
YGL198W	0	0/-	-132.68141496181488	-56983.5602517128	60	0.01692047377326565	0.6666666666666666	0.16023166023166024
YGR261C	-1	-/-	-132.6818027496338	-33633.2963218689	15	0.016891891891891893	0.6666666666666666	0.16050744622173194
YJL006C	-1	-/-	-132.6848783493042	-34020.718259334564	15	0.016863406408094434	0.6666666666666666	0.16078323221180363
YBR094W	0	0/0	-132.69411075115204	-55629.39182293415	60	0.016863406408094434	0.6666666666666666	0.16078323221180363
YOL112W	-1	-/-	-132.69593286514282	-32912.931215286255	15	0.016835016835016835	0.6666666666666666	0.16105901820187535
YKL040C	-1	-/-	-132.70167112350464	-34030.95299959183	15	0.01680672268907563	0.6666666666666666	0.16133480419194704
YJR074W	-1	-/-	-132.7106876373291	-33880.45345497131	15	0.016778523489932886	0.6666666666666666	0.16161059018201876
YMR016C	-1	-/-	-132.71120882034302	-32799.001626968384	15	0.01675041876046901	0.6666666666666666	0.16188637617209045
YDL164C	-1	-/-	-132.7185254096985	-33772.46704244614	15	0.016722408026755852	0.6666666666666666	0.16216216216216217
YDR470C	-1	-/-	-132.7193021774292	-32794.87098073959	15	0.01669449081803005	0.6666666666666666	0.16243794815223386
YDR076W	-1	-/-	-132.72270488739014	-34447.18097448349	15	0.016666666666666666	0.6666666666666666	0.16271373414230558
YPL180W	-1	-/-	-132.7339768409729	-33457.57691001892	15	0.016638935108153077	0.6666666666666666	0.16298952013237727
YOR269W	-1	-/-	-132.73764038085938	-32786.34019994736	15	0.016611295681063124	0.6666666666666666	0.16326530612244897
YER154W	-1	-/-	-132.7390842437744	-32923.02119255066	15	0.01658374792703151	0.6666666666666666	0.1635410921125207
YDR532C	-1	-/0	-132.74989700317383	-33297.049964904785	15	0.016556291390728478	0.6666666666666666	0.16381687810259238
YBR234C	-1	-/-	-132.75043487548828	-33377.01345252991	15	0.01652892561983471	0.6666666666666666	0.1640926640926641
YDL029W	-1	-/-	-132.75173568725586	-33845.5908203125	15	0.0165016501650165	0.6666666666666666	0.1643684500827358
YBR283C	-1	-/-	-132.75654458999634	-32906.821875572205	15	0.016474464579901153	0.6666666666666666	0.1646442360728075
YKR022C	-1	-/-	-132.76253080368042	-33819.71691894531	15	0.01644736842105263	0.6666666666666666	0.1649200220628792
YKL189W	-1	-/-	-132.76450204849243	-35314.20570230484	15	0.016420361247947456	0.6666666666666666	0.16519580805295092
YKL055C	-1	-/-	-132.7710108757019	-33379.296667575836	15	0.01639344262295082	0.6666666666666666	0.1654715940430226
YLR023C	-1	-/-	-132.77224683761597	-33355.5837225914	15	0.016366612111292964	0.6666666666666666	0.16574738003309433
YLR195C	-1	-/-	-132.77229499816895	-32892.56650161743	15	0.016339869281045753	0.6666666666666666	0.16602316602316602
YBR276C	-1	-/-	-132.7752890586853	-33121.58558559418	15	0.01631321370309951	0.6666666666666666	0.16629895201323772
YGR216C	-1	-/-	-132.7855839729309	-33565.06066799164	15	0.016286644951140065	0.6666666666666666	0.16657473800330944
YOL145C	-1	-/-	-132.7872977256775	-32864.980405807495	15	0.016260162601626018	0.6666666666666666	0.16685052399338113
YML121W	-1	-/-	-132.8081545829773	-34050.28785419464	15	0.016233766233766232	0.6666666666666666	0.16712630998345285
YBR217W	-1	-/-	-132.8103322982788	-33891.42776966095	15	0.01620745542949757	0.6666666666666666	0.16740209597352454
YDL138W	-1	-/-	-132.81091213226318	-33643.54051733017	15	0.016181229773462782	0.6666666666666666	0.16767788196359626
YNR026C	-1	-/+	-132.81294345855713	-33796.7518453598	15	0.01615508885298869	0.6666666666666666	0.16795366795366795
YER139C	0	0/-	-132.82939732074738	-57354.66379272938	60	0.01615508885298869	0.6666666666666666	0.16795366795366795
YPR198W	-1	-/-	-132.82975387573242	-34392.427648067474	15	0.016129032258064516	0.6666666666666666	0.16822945394373967
YPL084W	-1	-/+	-132.8377685546875	-33295.43806505203	15	0.01610305958132045	0.6666666666666666	0.16850523993381136
YDR376W	-1	-/-	-132.84223794937134	-33946.22203207016	15	0.01607717041800643	0.6666666666666666	0.16878102592388305
YLR181C	-1	-/-	-132.8492670059204	-33793.07259464264	15	0.016051364365971106	0.6666666666666666	0.16905681191395477
YIR022W	-1	-/-	-132.86240673065186	-32877.2605714798	15	0.016025641025641024	0.6666666666666666	0.16933259790402647
YJL210W	-1	-/-	-132.87898635864258	-33580.450234889984	15	0.016	0.6666666666666666	0.16960838389409819
YDR054C	-1	-/-	-132.89010334014893	-32574.0151720047	15	0.01597444089456869	0.6666666666666666	0.16988416988416988
YCL011C	-1	-/-	-132.90273189544678	-32587.34757757187	15	0.01594896331738437	0.6666666666666666	0.1701599558742416
YML088W	-1	-/-	-132.90652465820312	-34556.94944810867	15	0.01592356687898089	0.6666666666666666	0.1704357418643133
YML055W	-1	-/-	-132.90948390960693	-33513.14125585556	15	0.01589825119236884	0.6666666666666666	0.170711527854385
YPR200C	-1	-/-	-132.9096794128418	-34287.44435214996	15	0.015873015873015872	0.6666666666666666	0.1709873138444567
YDR525W-A	0	0/-	-132.9237939119339	-56260.64275586605	60	0.015873015873015872	0.6666666666666666	0.1709873138444567
YFR043C	0	0/0	-132.92699933052063	-56131.5097155571	60	0.015873015873015872	0.6666666666666666	0.1709873138444567
YKL194C	-1	-/-	-132.93028259277344	-32889.677740097046	15	0.01584786053882726	0.6666666666666666	0.1712630998345284
YDR264C	-1	-/-	-132.94183349609375	-33820.63195037842	15	0.015822784810126583	0.6666666666666666	0.1715388858246001
YHR194W	-1	-/-	-132.94288539886475	-34449.62108516693	15	0.01579778830963665	0.6666666666666666	0.1718146718146718
YHR014W	-1	-/-	-132.9505844116211	-33595.946533203125	15	0.015772870662460567	0.6666666666666666	0.17209045780474352
YDR198C	-1	-/-	-132.9596996307373	-33724.924162864685	15	0.015748031496062992	0.6666666666666666	0.17236624379481522
YMR208W	-1	-/-	-132.96850490570068	-33254.211091041565	15	0.015723270440251572	0.6666666666666666	0.17264202978488694
YOR118W	0	0/0	-132.97558462619781	-55099.56991827488	60	0.015723270440251572	0.6666666666666666	0.17264202978488694
YKR098C	0	0/-	-132.98149633407593	-56368.91881501675	60	0.015723270440251572	0.6666666666666666	0.17264202978488694
YMR207C	-1	-/-	-132.981951713562	-33590.710312366486	15	0.015698587127158554	0.6666666666666666	0.17291781577495863
YBR086C	-1	-/-	-132.9848074913025	-32797.492416381836	15	0.01567398119122257	0.6666666666666666	0.17319360176503035
YJL184W	-1	-/-	-133.00207567214966	-33581.770998477936	15	0.01564945226917058	0.6666666666666666	0.17346938775510204
YGL092W	-1	-/-	-133.0111789703369	-32691.325424194336	15	0.015625	0.6666666666666666	0.17374517374517376
YDL066W	0	0/-	-133.0119401216507	-56405.80884504318	60	0.015625	0.6666666666666666	0.17374517374517376
YJL054W	-1	-/-	-133.0137529373169	-32850.553233623505	15	0.015600624024960999	0.6666666666666666	0.17402095973524545
YML103C	-1	-/-	-133.058660030365	-34277.50298881531	15	0.01557632398753894	0.6666666666666666	0.17429674572531714
YNR072W	-1	-/-	-133.05897426605225	-34012.84255361557	15	0.015552099533437015	0.6666666666666666	0.17457253171538886
YER001W	-1	-/-	-133.06311321258545	-34511.74100971222	15	0.015527950310559006	0.6666666666666666	0.17484831770546055
YOL100W	-1	-/-	-133.0863060951233	-34992.43242645264	15	0.015503875968992248	0.6666666666666666	0.17512410369553227
YCR012W	-1	-/-	-133.088312625885	-33883.50024557114	15	0.015479876160990712	0.6666666666666666	0.17539988968560397
YNL006W	-1	-/-	-133.0912642478943	-34242.44158935547	15	0.015455950540958269	0.6666666666666666	0.17567567567567569
YLR429W	-1	-/-	-133.09635066986084	-33589.47779035568	15	0.015432098765432098	0.6666666666666666	0.17595146166574738
YCR042C	-1	-/-	-133.10004663467407	-33644.03916835785	15	0.015408320493066256	0.6666666666666666	0.1762272476558191
YHR103W	0	0/-	-133.1022311449051	-55714.76690864563	60	0.015408320493066256	0.6666666666666666	0.1762272476558191
YGR282C	0	0/-	-133.1054435968399	-56575.966598033905	60	0.015408320493066256	0.6666666666666666	0.1762272476558191
YOR256C	-1	-/-	-133.10635042190552	-33966.13388252258	15	0.015384615384615385	0.6666666666666666	0.1765030336458908
YOR236W	-1	-/0	-133.11347246170044	-33654.180123806	15	0.015360983102918587	0.6666666666666666	0.17677881963596248
YER180C	0	0/-	-133.11354207992554	-56133.16449856758	60	0.015360983102918587	0.6666666666666666	0.17677881963596248
YCL017C	-1	-/-	-133.11905002593994	-33116.288310050964	15	0.015337423312883436	0.6666666666666666	0.1770546056260342
YFL007W	0	0/-	-133.12944078445435	-56062.65005838871	60	0.015337423312883436	0.6666666666666666	0.1770546056260342
YIL004C	-1	-/+	-133.13173627853394	-33652.7856926918	15	0.015313935681470138	0.6666666666666666	0.1773303916161059
YLR418C	-1	-/-	-133.1328067779541	-33386.911974430084	15	0.01529051987767584	0.6666666666666666	0.1776061776061776
YPR108W	-1	-/-	-133.1373953819275	-33602.095732688904	15	0.015267175572519083	0.6666666666666666	0.1778819635962493
YOR197W	0	0/-	-133.13914895057678	-56596.2172999382	60	0.015267175572519083	0.6666666666666666	0.1778819635962493
YBR165W	-1	-/-	-133.1405520439148	-34332.20553779602	15	0.01524390243902439	0.6666666666666666	0.17815774958632102
YNL261W	-1	-/-	-133.15078163146973	-33055.80319976807	15	0.015220700152207	0.6666666666666666	0.17843353557639272
YPL016W	-1	-/-	-133.15160751342773	-33248.89979553223	15	0.015197568389057751	0.6666666666666666	0.17870932156646444
YKR065C	-1	-/-	-133.1604518890381	-33442.269662857056	15	0.015174506828528073	0.6666666666666666	0.17898510755653613
YKL190W	-1	-/-	-133.16742706298828	-33130.65059709549	15	0.015151515151515152	0.6666666666666666	0.17926089354660782
YKL219W	0	0/-	-133.17778432369232	-57660.24500870705	60	0.015151515151515152	0.6666666666666666	0.17926089354660782
YMR021C	-1	-/-	-133.17883729934692	-34499.249646663666	15	0.015128593040847202	0.6666666666666666	0.17953667953667954
YNL012W	-1	-/-	-133.1857204437256	-33880.16867160797	15	0.015105740181268883	0.6666666666666666	0.17981246552675123
YGR255C	0	0/0	-133.18903350830078	-57172.706258416176	60	0.015105740181268883	0.6666666666666666	0.17981246552675123
YGR041W	-1	-/-	-133.1989040374756	-33297.988825798035	15	0.015082956259426848	0.6666666666666666	0.18008825151682295
YDR489W	-1	-/-	-133.20882892608643	-33374.518714904785	15	0.015060240963855422	0.6666666666666666	0.18036403750689464
YIL027C	0	0/-	-133.20995330810547	-55713.92324280739	60	0.015060240963855422	0.6666666666666666	0.18036403750689464
YLR376C	-1	-/-	-133.21946716308594	-34008.71078777313	15	0.015037593984962405	0.6666666666666666	0.18063982349696636
YGL151W	-1	-/-	-133.2261028289795	-33962.80757141113	15	0.015015015015015015	0.6666666666666666	0.18091560948703805
YFL004W	-1	-/-	-133.2265110015869	-33522.28747224808	15	0.014992503748125937	0.6666666666666666	0.18119139547710977
YMR037C	-1	-/-	-133.22668600082397	-33190.6553068161	15	0.014970059880239521	0.6666666666666666	0.18146718146718147
YKL192C	-1	-/-	-133.2391996383667	-33158.545832157135	15	0.014947683109118086	0.6666666666666666	0.18174296745725319
YHR063C	0	0/-	-133.24071729183197	-57157.6063709259	60	0.014947683109118086	0.6666666666666666	0.18174296745725319
YDL035C	-1	-/-	-133.24225759506226	-34325.20149374008	15	0.014925373134328358	0.6666666666666666	0.18201875344732488
YMR183C	-1	-/+	-133.24465942382812	-34761.341650009155	15	0.014903129657228018	0.6666666666666666	0.18229453943739657
YGL105W	-1	-/-	-133.24828815460205	-33879.86434459686	15	0.01488095238095238	0.6666666666666666	0.1825703254274683
YCL008C	-1	-/-	-133.2610239982605	-32579.353806495667	15	0.014858841010401188	0.6666666666666666	0.18284611141753998
YLR399C	-1	-/-	-133.26812744140625	-33522.591626644135	15	0.01483679525222552	0.6666666666666666	0.1831218974076117
YPL268W	-1	-/-	-133.26950454711914	-33081.386917591095	15	0.014814814814814815	0.6666666666666666	0.1833976833976834
YBL037W	0	0/-	-133.26957154273987	-54901.10450589657	60	0.014814814814814815	0.6666666666666666	0.1833976833976834
YNL070W	-1	-/-	-133.27604150772095	-32972.97406053543	15	0.014792899408284023	0.6666666666666666	0.1836734693877551
YKL173W	-1	-/-	-133.32533168792725	-34008.59774827957	15	0.014771048744460856	0.6666666666666666	0.1839492553778268
YDR276C	-1	-/-	-133.32581663131714	-34007.64404773712	15	0.014749262536873156	0.6666666666666666	0.18422504136789852
YGL049C	-1	-/-	-133.32651329040527	-32139.11108636856	15	0.014727540500736377	0.6666666666666666	0.18450082735797022
YDR158W	-1	-/0	-133.327730178833	-33204.60139083862	15	0.014705882352941176	0.6666666666666666	0.1847766133480419
YOR074C	-1	-/-	-133.3288311958313	-33554.91683483124	15	0.014684287812041116	0.6666666666666666	0.18505239933811363
YDR065W	-1	-/-	-133.3360424041748	-34002.580793857574	15	0.01466275659824047	0.6666666666666666	0.18532818532818532
YGR104C	-1	-/-	-133.33708906173706	-34441.415274620056	15	0.014641288433382138	0.6666666666666666	0.18560397131825704
YMR158C-A	0	0/0	-133.34237575531006	-55852.09426045418	60	0.014641288433382138	0.6666666666666666	0.18560397131825704
YDR279W	-1	-/-	-133.34559202194214	-34337.97689580917	15	0.014619883040935672	0.6666666666666666	0.18587975730832873
YBL071W-A	-1	-/-	-133.35411262512207	-32485.850274086	15	0.014598540145985401	0.6666666666666666	0.18615554329840045
YBL091C-A	0	0/-	-133.35671865940094	-56167.029829740524	60	0.014598540145985401	0.6666666666666666	0.18615554329840045
YML031W	-1	-/-	-133.35978031158447	-33175.648856163025	15	0.014577259475218658	0.6666666666666666	0.18643132928847214
YGR191W	-1	-/-	-133.36580657958984	-33052.250987529755	15	0.01455604075691412	0.6666666666666666	0.18670711527854386
YBL084C	-1	-/-	-133.37176322937012	-33217.89202976227	15	0.014534883720930232	0.6666666666666666	0.18698290126861555
YMR264W	-1	-/-	-133.37665843963623	-33536.068232536316	15	0.01451378809869376	0.6666666666666666	0.18725868725868725
YJR051W	0	0/-	-133.37916123867035	-56048.78161799908	60	0.01451378809869376	0.6666666666666666	0.18725868725868725
YKL138C-A	-1	-/-	-133.38335800170898	-32846.417479515076	15	0.014492753623188406	0.6666666666666666	0.18753447324875896
YGR281W	-1	-/-	-133.3949213027954	-33443.457552433014	15	0.01447178002894356	0.6666666666666666	0.18781025923883066
YER092W	0	0/-	-133.39568865299225	-56273.86437237263	60	0.01447178002894356	0.6666666666666666	0.18781025923883066
YNL135C	-1	-/-	-133.39813232421875	-33054.43126487732	15	0.014450867052023121	0.6666666666666666	0.18808604522890238
YFL013C	-1	-/-	-133.40672492980957	-34181.456861019135	15	0.01443001443001443	0.6666666666666666	0.18836183121897407
YDR304C	0	0/-	-133.41059815883636	-56673.62876558304	60	0.01443001443001443	0.6666666666666666	0.18836183121897407
YNL078W	-1	-/-	-133.41479444503784	-33560.94131231308	15	0.01440922190201729	0.6666666666666666	0.1886376172090458
YOL110W	-1	-/-	-133.4151840209961	-34550.96923685074	15	0.014388489208633094	0.6666666666666666	0.18891340319911748
YDR147W	-1	-/-	-133.42332363128662	-35033.73910999298	15	0.014367816091954023	0.6666666666666666	0.1891891891891892
YBR200W	-1	-/-	-133.4250612258911	-33995.04462623596	15	0.014347202295552367	0.6666666666666666	0.1894649751792609
YMR281W	-1	-/-	-133.43270015716553	-34144.751333236694	15	0.014326647564469915	0.6666666666666666	0.1897407611693326
YOL038W	-1	-/-	-133.44531536102295	-33206.97871875763	15	0.01430615164520744	0.6666666666666666	0.1900165471594043
YGL127C	-1	-/-	-133.44587755203247	-33990.73201465607	15	0.014285714285714285	0.6666666666666666	0.190292333149476
YMR235C	-1	-/-	-133.46762561798096	-33691.62292909622	15	0.014265335235378032	0.6666666666666666	0.19056811913954771
YOR087W	-1	-/-	-133.46852922439575	-33076.96370744705	15	0.014245014245014245	0.6666666666666666	0.1908439051296194
YLR206W	-1	-/-	-133.4699568748474	-34060.046193122864	15	0.01422475106685633	0.6666666666666666	0.19111969111969113
YLR360W	-1	-/+	-133.48424291610718	-33623.85092782974	15	0.014204545454545454	0.6666666666666666	0.19139547710976282
YOL069W	-1	-/-	-133.48895120620728	-33189.92481422424	15	0.014184397163120567	0.6666666666666666	0.19167126309983454
YOR153W	-1	-/-	-133.50242471694946	-34730.646080970764	15	0.014164305949008499	0.6666666666666666	0.19194704908990623
YDR430C	0	0/-	-133.51008653640747	-55239.30577683449	60	0.014164305949008499	0.6666666666666666	0.19194704908990623
YGL018C	-1	-/-	-133.51083898544312	-33032.60278511047	15	0.014144271570014143	0.6666666666666666	0.19222283507997795
YCL014W	-1	-/-	-133.51908683776855	-33164.01647281647	15	0.014124293785310734	0.6666666666666666	0.19249862107004964
YDL084W	-1	-/-	-133.52707862854004	-34301.71423339844	15	0.014104372355430184	0.6666666666666666	0.19277440706012133
YJL204C	-1	-/-	-133.52953910827637	-34015.56927776337	15	0.014084507042253521	0.6666666666666666	0.19305019305019305
YBR089C-A	-1	-/-	-133.53172492980957	-34064.27888727188	15	0.014064697609001406	0.6666666666666666	0.19332597904026474
YNL272C	-1	-/-	-133.53293180465698	-33400.23674964905	15	0.014044943820224719	0.6666666666666666	0.19360176503033646
YPL099C	0	0/-	-133.53993594646454	-56204.04028213024	60	0.014044943820224719	0.6666666666666666	0.19360176503033646
YPL101W	-1	-/-	-133.54027271270752	-33661.49590587616	15	0.014025245441795231	0.6666666666666666	0.19387755102040816
YDR036C	-1	-/-	-133.54924631118774	-33106.47558784485	15	0.014005602240896359	0.6666666666666666	0.19415333701047988
YDR138W	-1	-/-	-133.5591869354248	-33574.88246822357	15	0.013986013986013986	0.6666666666666666	0.19442912300055157
YDL212W	-1	-/+	-133.55977058410645	-33810.43384408951	15	0.013966480446927373	0.6666666666666666	0.1947049089906233
YJR106W	0	0/-	-133.57165598869324	-55779.022367835045	60	0.013966480446927373	0.6666666666666666	0.1947049089906233
YFR044C	0	0/0	-133.5841100215912	-57524.146748661995	60	0.013966480446927373	0.6666666666666666	0.1947049089906233
YDL165W	-1	-/-	-133.59979343414307	-33251.24555635452	15	0.01394700139470014	0.6666666666666666	0.19498069498069498
YGR170W	-1	-/-	-133.60943126678467	-32925.45373773575	15	0.013927576601671309	0.6666666666666666	0.19525648097076667
YLR309C	-1	-/-	-133.60982465744019	-33168.942598342896	15	0.013908205841446454	0.6666666666666666	0.1955322669608384
YHR086W	-1	-/-	-133.6133108139038	-33576.47328996658	15	0.013888888888888888	0.6666666666666666	0.19580805295091008
YDR388W	-1	-/-	-133.61420822143555	-33373.16663455963	15	0.013869625520110958	0.6666666666666666	0.1960838389409818
YHL023C	0	0/-	-133.61870980262756	-56182.52958011627	60	0.013869625520110958	0.6666666666666666	0.1960838389409818
YBR236C	-1	-/-	-133.62182903289795	-33517.43127298355	15	0.013850415512465374	0.6666666666666666	0.1963596249310535
YGR217W	-1	-/-	-133.6231017112732	-33733.09883356094	15	0.013831258644536652	0.6666666666666666	0.19663541092112521
YKL057C	-1	-/-	-133.62496089935303	-33505.14226484299	15	0.013812154696132596	0.6666666666666666	0.1969111969111969
YGR134W	-1	-/-	-133.6335587501526	-34928.05366039276	15	0.013793103448275862	0.6666666666666666	0.19718698290126863
YPL059W	-1	-/-	-133.63966369628906	-33751.354791641235	15	0.013774104683195593	0.6666666666666666	0.19746276889134032
YBR118W	-1	-/-	-133.6397590637207	-32310.75486087799	15	0.013755158184319119	0.6666666666666666	0.19773855488141204
YPL244C	-1	-/-	-133.64668941497803	-33744.73550653458	15	0.013736263736263736	0.6666666666666666	0.19801434087148373
YGR116W	-1	-/-	-133.6473250389099	-32022.82302570343	15	0.013717421124828532	0.6666666666666666	0.19829012686155542
YAR003W	-1	-/-	-133.64740657806396	-33859.093658447266	15	0.0136986301369863	0.6666666666666666	0.19856591285162714
YLR248W	-1	-/-	-133.65148735046387	-33865.78852701187	15	0.013679890560875513	0.6666666666666666	0.19884169884169883
YJL126W	0	0/0	-133.65339612960815	-57196.06657791138	60	0.013679890560875513	0.6666666666666666	0.19884169884169883
YJR126C	-1	-/-	-133.66097927093506	-33688.30619716644	15	0.01366120218579235	0.6666666666666666	0.19911748483177055
YFL028C	0	0/-	-133.66136252880096	-55940.08547306061	60	0.01366120218579235	0.6666666666666666	0.19911748483177055
YDR159W	-1	-/-	-133.66690301895142	-33327.90079021454	15	0.013642564802182811	0.6666666666666666	0.19939327082184224
YDR309C	-1	-/-	-133.67320680618286	-34100.05116224289	15	0.013623978201634877	0.6666666666666666	0.19966905681191396
YDL216C	-1	-/-	-133.67657327651978	-33834.187749385834	15	0.013605442176870748	0.6666666666666666	0.19994484280198566
YOL028C	-1	-/-	-133.6811580657959	-33509.15825557709	15	0.01358695652173913	0.6666666666666666	0.20022062879205738
YHR123W	-1	-/-	-133.68138027191162	-35446.579936504364	15	0.013568521031207599	0.6666666666666666	0.20049641478212907
YGL022W	-1	-/-	-133.68172216415405	-33607.92065906525	15	0.013550135501355014	0.6666666666666666	0.20077220077220076
YCR028C	-1	-/-	-133.68973112106323	-32793.45252990723	15	0.013531799729364006	0.6666666666666666	0.20104798676227248
YEL056W	-1	-/-	-133.69006252288818	-33323.30199813843	15	0.013513513513513514	0.6666666666666666	0.20132377275234417
YDR363W-A	-1	-/-	-133.6919503211975	-33089.04653549194	15	0.01349527665317139	0.6666666666666666	0.2015995587424159
YOR117W	-1	-/-	-133.69223403930664	-33636.02015352249	15	0.013477088948787063	0.6666666666666666	0.20187534473248758
YGR105W	0	0/0	-133.6965457201004	-55729.94398331642	60	0.013477088948787063	0.6666666666666666	0.20187534473248758
YDR494W	-1	-/-	-133.69872617721558	-32605.717791080475	15	0.013458950201884253	0.6666666666666666	0.2021511307225593
YLR330W	-1	-/-	-133.69917678833008	-33657.970824718475	15	0.013440860215053764	0.6666666666666666	0.202426916712631
YMR161W	-1	-/-	-133.69994974136353	-33030.41639661789	15	0.013422818791946308	0.6666666666666666	0.20270270270270271
YDL017W	-1	-/-	-133.70327377319336	-34327.13402080536	15	0.013404825737265416	0.6666666666666666	0.2029784886927744
YDR414C	-1	-/-	-133.7041916847229	-33481.929919719696	15	0.013386880856760375	0.6666666666666666	0.2032542746828461
YDR519W	0	0/-	-133.70822858810425	-57416.325028181076	60	0.013386880856760375	0.6666666666666666	0.2032542746828461
YGR091W	-1	-/-	-133.7135133743286	-33526.32832622528	15	0.013368983957219251	0.6666666666666666	0.20353006067291782
YER061C	-1	-/-	-133.72312545776367	-33655.149997234344	15	0.01335113484646195	0.6666666666666666	0.2038058466629895
YGL227W	-1	-/-	-133.73069429397583	-34623.50414419174	15	0.013333333333333334	0.6666666666666666	0.20408163265306123
YOL059W	-1	-/0	-133.73244762420654	-33285.82991409302	15	0.013315579227696404	0.6666666666666666	0.20435741864313292
YOR259C	-1	-/-	-133.73613786697388	-33599.554389476776	15	0.013297872340425532	0.6666666666666666	0.20463320463320464
YKL084W	-1	-/-	-133.740948677063	-33713.03034353256	15	0.013280212483399735	0.6666666666666666	0.20490899062327633
YOR299W	-1	-/-	-133.74136066436768	-33548.595213890076	15	0.013262599469496022	0.6666666666666666	0.20518477661334805
YGR058W	0	0/+	-133.75003743171692	-55128.98882377148	60	0.013262599469496022	0.6666666666666666	0.20518477661334805
YHR058C	-1	-/-	-133.75284671783447	-33895.7804517746	15	0.013245033112582781	0.6666666666666666	0.20546056260341974
YNR013C	-1	-/-	-133.7619595527649	-32808.89490509033	15	0.013227513227513227	0.6666666666666666	0.20573634859349146
YGR181W	-1	-/-	-133.76319456100464	-33265.06636762619	15	0.013210039630118891	0.6666666666666666	0.20601213458356316
YML098W	-1	-/-	-133.76486349105835	-33903.53021335602	15	0.013192612137203167	0.6666666666666666	0.20628792057363485
YER176W	0	0/-	-133.76912569999695	-55762.453858971596	60	0.013192612137203167	0.6666666666666666	0.20628792057363485
YFR048W	-1	-/-	-133.77270555496216	-32560.107912540436	15	0.013175230566534914	0.6666666666666666	0.20656370656370657
YIL142W	-1	-/-	-133.78164672851562	-34977.90650320053	15	0.013157894736842105	0.6666666666666666	0.20683949255377826
YDR039C	-1	-/-	-133.80444812774658	-33780.52107715607	15	0.013140604467805518	0.6666666666666666	0.20711527854384998
YLR093C	0	0/+	-133.80487263202667	-57025.67105638981	60	0.013140604467805518	0.6666666666666666	0.20711527854384998
YGL011C	-1	-/-	-133.80544185638428	-33648.26837873459	15	0.013123359580052493	0.6666666666666666	0.20739106453392167
YEL053C	-1	-/-	-133.80752563476562	-34251.18122577667	15	0.01310615989515072	0.6666666666666666	0.2076668505239934
YOR350C	0	0/-	-133.8186618089676	-56880.0107601881	60	0.01310615989515072	0.6666666666666666	0.2076668505239934
YIL038C	-1	-/-	-133.81983757019043	-32973.03593349457	15	0.013089005235602094	0.6666666666666666	0.20794263651406508
YLR350W	-1	-/-	-133.83499717712402	-34304.690682411194	15	0.013071895424836602	0.6666666666666666	0.2082184225041368
YBR044C	0	0/-	-133.83571243286133	-55009.91668009758	60	0.013071895424836602	0.6666666666666666	0.2082184225041368
YPL214C	-1	-/-	-133.8365182876587	-34872.693999290466	15	0.013054830287206266	0.6666666666666666	0.2084942084942085
YBL103C	-1	-/-	-133.84116315841675	-34139.825902462006	15	0.01303780964797914	0.6666666666666666	0.20876999448428019
YCR017C	0	0/-	-133.84410059452057	-55729.7321382761	60	0.01303780964797914	0.6666666666666666	0.20876999448428019
YEL006W	0	0/-	-133.84471440315247	-55633.113807201385	60	0.01303780964797914	0.6666666666666666	0.20876999448428019
YDR349C	0	0/-	-133.8467539548874	-55848.673080682755	60	0.01303780964797914	0.6666666666666666	0.20876999448428019
YER090W	0	0/0	-133.84749805927277	-55528.719537734985	60	0.01303780964797914	0.6666666666666666	0.20876999448428019
YLL006W	-1	-/-	-133.85480308532715	-33869.92012357712	15	0.013020833333333334	0.6666666666666666	0.2090457804743519
YOR039W	-1	-/-	-133.85574054718018	-33494.31219577789	15	0.013003901170351105	0.6666666666666666	0.2093215664644236
YPL190C	-1	-/-	-133.87389183044434	-33734.058720588684	15	0.012987012987012988	0.6666666666666666	0.20959735245449532
YDL019C	-1	-/-	-133.8743076324463	-33818.049127578735	15	0.01297016861219196	0.6666666666666666	0.209873138444567
YBR243C	-1	-/-	-133.87709522247314	-32715.267370224	15	0.012953367875647668	0.6666666666666666	0.21014892443463873
YPL118W	-1	-/-	-133.8775019645691	-32427.950407505035	15	0.0129366106080207	0.6666666666666666	0.21042471042471042
YML016C	-1	-/-	-133.88531017303467	-33067.809676647186	15	0.012919896640826873	0.6666666666666666	0.21070049641478214
YJR108W	-1	-/-	-133.89241409301758	-33754.05259180069	15	0.012903225806451613	0.6666666666666666	0.21097628240485383
YPL045W	-1	-/+	-133.89375591278076	-34658.37357664108	15	0.01288659793814433	0.6666666666666666	0.21125206839492552
YOL004W	-1	-/-	-133.89911651611328	-32039.626000881195	15	0.01287001287001287	0.6666666666666666	0.21152785438499724
YMR153W	-1	-/-	-133.90890216827393	-33419.71628665924	15	0.012853470437017995	0.6666666666666666	0.21180364037506894
YGR202C	-1	-/-	-133.91114568710327	-32732.404219150543	15	0.012836970474967908	0.6666666666666666	0.21207942636514066
YFL037W	-1	-/-	-133.91127634048462	-34879.02416038513	15	0.01282051282051282	0.6666666666666666	0.21235521235521235
YDR354W	0	0/0	-133.92278850078583	-56524.29757857323	60	0.01282051282051282	0.6666666666666666	0.21235521235521235
YMR299C	-1	-/0	-133.92376136779785	-34610.73994207382	15	0.012804097311139564	0.6666666666666666	0.21263099834528407
YLR260W	-1	-/-	-133.93002033233643	-34221.71165704727	15	0.01278772378516624	0.6666666666666666	0.21290678433535576
YOR070C	0	0/0	-133.93008828163147	-55625.078005075455	60	0.01278772378516624	0.6666666666666666	0.21290678433535576
YEL015W	-1	-/-	-133.9308261871338	-33315.9745759964	15	0.01277139208173691	0.6666666666666666	0.21318257032542748
YBR293W	-1	-/-	-133.9390320777893	-33988.02163314819	15	0.012755102040816327	0.6666666666666666	0.21345835631549917
YJR140C	-1	-/-	-133.94026279449463	-33512.082372665405	15	0.012738853503184714	0.6666666666666666	0.2137341423055709
YMR167W	-1	-/-	-133.94690799713135	-34028.07669687271	15	0.01272264631043257	0.6666666666666666	0.21400992829564258
YML010W	-1	-/-	-133.95104598999023	-32834.50952911377	15	0.012706480304955527	0.6666666666666666	0.21428571428571427
YDR308C	-1	-/-	-133.96051359176636	-32763.320590496063	15	0.012690355329949238	0.6666666666666666	0.214561500275786
YKL214C	-1	-/-	-133.96401262283325	-33073.037103652954	15	0.012674271229404309	0.6666666666666666	0.21483728626585769
YBR059C	-1	-/-	-133.9651927947998	-34140.20353555679	15	0.012658227848101266	0.6666666666666666	0.2151130722559294
YHR121W	0	0/0	-133.97163236141205	-55941.37840139866	60	0.012658227848101266	0.6666666666666666	0.2151130722559294
YDR072C	-1	-/-	-133.97637033462524	-33921.26314973831	15	0.012642225031605562	0.6666666666666666	0.2153888582460011
YGL164C	0	0/0	-133.97946548461914	-55695.71793484688	60	0.012642225031605562	0.6666666666666666	0.2153888582460011
YBL063W	-1	-/-	-133.98531436920166	-34005.297325611115	15	0.012626262626262626	0.6666666666666666	0.21566464423607282
YNL311C	-1	-/-	-133.98593521118164	-34168.72192001343	15	0.012610340479192938	0.6666666666666666	0.2159404302261445
YKR021W	0	0/-	-133.9890100955963	-56582.8226569891	60	0.012610340479192938	0.6666666666666666	0.2159404302261445
YCR095C	0	0/0	-133.9926096200943	-55969.31895899773	60	0.012610340479192938	0.6666666666666666	0.2159404302261445
YDR335W	-1	-/-	-133.99738359451294	-32989.721113204956	15	0.012594458438287154	0.6666666666666666	0.21621621621621623
YGR193C	-1	-/-	-133.9980344772339	-33766.45540142059	15	0.012578616352201259	0.6666666666666666	0.21649200220628792
YPL020C	-1	-/-	-134.00484657287598	-34228.736998558044	15	0.01256281407035176	0.6666666666666666	0.2167677881963596
YIL043C	0	0/-	-134.01036524772644	-56069.76856601238	60	0.01256281407035176	0.6666666666666666	0.2167677881963596
YDR472W	-1	-/-	-134.01553010940552	-32767.796679973602	15	0.012547051442910916	0.6666666666666666	0.21704357418643133
YLR238W	-1	-/-	-134.0218744277954	-34364.5327129364	15	0.012531328320802004	0.6666666666666666	0.21731936017650302
YIL090W	0	0/-	-134.02866399288177	-55784.94509422779	60	0.012531328320802004	0.6666666666666666	0.21731936017650302
YML034W	-1	-/-	-134.03704166412354	-32839.94915485382	15	0.012515644555694618	0.6666666666666666	0.21759514616657474
YER028C	-1	-/-	-134.0559434890747	-34543.48537492752	15	0.0125	0.6666666666666666	0.21787093215664644
YGR238C	-1	-/-	-134.0592155456543	-33028.65170478821	15	0.012484394506866416	0.6666666666666666	0.21814671814671815
YPL008W	-1	-/-	-134.0673770904541	-34466.62879657745	15	0.012468827930174564	0.6666666666666666	0.21842250413678985
YPL219W	0	0/-	-134.07229709625244	-56614.17359185219	60	0.012468827930174564	0.6666666666666666	0.21842250413678985
YHR098C	-1	-/+	-134.0802435874939	-34827.85725069046	15	0.012453300124533	0.6666666666666666	0.21869829012686157
YDR160W	-1	-/-	-134.08166646957397	-32986.74929571152	15	0.012437810945273632	0.6666666666666666	0.21897407611693326
YLR020C	-1	-/-	-134.08624839782715	-32857.96272468567	15	0.012422360248447204	0.6666666666666666	0.21924986210700498
YLR332W	-1	-/-	-134.08781003952026	-33766.77749443054	15	0.01240694789081886	0.6666666666666666	0.21952564809707667
YBL055C	-1	-/-	-134.09132766723633	-32609.029029369354	15	0.012391573729863693	0.6666666666666666	0.21980143408714836
YCL010C	-1	-/-	-134.09245681762695	-34893.398109436035	15	0.012376237623762377	0.6666666666666666	0.22007722007722008
YKR014C	-1	-/+	-134.0959734916687	-34140.25790691376	15	0.012360939431396786	0.6666666666666666	0.22035300606729177
YBL051C	-1	-/-	-134.097092628479	-33590.264752388	15	0.012345679012345678	0.6666666666666666	0.2206287920573635
YLR067C	-1	-/-	-134.1017723083496	-32793.70556163788	15	0.012330456226880395	0.6666666666666666	0.22090457804743518
YAL051W	-1	-/-	-134.10459804534912	-34188.8223195076	15	0.012315270935960592	0.6666666666666666	0.2211803640375069
YGL145W	-1	-/-	-134.11005210876465	-33794.151581287384	15	0.012300123001230012	0.6666666666666666	0.2214561500275786
YGL257C	-1	-/-	-134.1100730895996	-33163.31228876114	15	0.012285012285012284	0.6666666666666666	0.22173193601765032
YLR166C	-1	-/-	-134.1180238723755	-33960.554092884064	15	0.012269938650306749	0.6666666666666666	0.222007722007722
YFR002W	-1	-/-	-134.1207036972046	-33413.84267616272	15	0.012254901960784314	0.6666666666666666	0.2222835079977937
YDR332W	0	0/-	-134.1255180835724	-55352.36418378353	60	0.012254901960784314	0.6666666666666666	0.2222835079977937
YBR198C	-1	-/-	-134.12886762619019	-32817.93762397766	15	0.012239902080783354	0.6666666666666666	0.22255929398786542
YJL013C	-1	-/-	-134.13058376312256	-33697.709622859955	15	0.012224938875305624	0.6666666666666666	0.2228350799779371
YER136W	0	0/-	-134.1354386806488	-56434.59627401829	60	0.012224938875305624	0.6666666666666666	0.2228350799779371
YMR071C	0	0/0	-134.13790786266327	-56134.443407058716	60	0.012224938875305624	0.6666666666666666	0.2228350799779371
YLR410W	-1	-/0	-134.14001274108887	-33093.857811927795	15	0.01221001221001221	0.6666666666666666	0.22311086596800883
YGL027C	-1	-/-	-134.14301443099976	-35649.47548675537	15	0.012195121951219513	0.6666666666666666	0.22338665195808052
YKL033W	0	0/-	-134.14662539958954	-57469.78653872013	60	0.012195121951219513	0.6666666666666666	0.22338665195808052
YLR119W	-1	-/-	-134.15521717071533	-34696.23102045059	15	0.012180267965895249	0.6666666666666666	0.22366243794815224
YOR279C	-1	-/-	-134.15650749206543	-33959.132714271545	15	0.012165450121654502	0.6666666666666666	0.22393822393822393
YGR172C	-1	-/+	-134.16162109375	-34695.443287849426	15	0.012150668286755772	0.6666666666666666	0.22421400992829565
YKR008W	-1	-/-	-134.1744885444641	-32922.13179349899	15	0.012135922330097087	0.6666666666666666	0.22448979591836735
YCR107W	-1	-/0	-134.17962265014648	-33804.256167411804	15	0.012121212121212121	0.6666666666666666	0.22476558190843904
YLR233C	-1	-/-	-134.18236637115479	-33961.26418352127	15	0.012106537530266344	0.6666666666666666	0.22504136789851076
YGL139W	0	0/-	-134.1861582994461	-55984.43534350395	60	0.012106537530266344	0.6666666666666666	0.22504136789851076
YJR045C	-1	-/-	-134.19449996948242	-33489.81458187103	15	0.012091898428053204	0.6666666666666666	0.22531715388858245
YBR023C	-1	-/-	-134.19872760772705	-33844.118743896484	15	0.012077294685990338	0.6666666666666666	0.22559293987865417
YOR196C	0	0/-	-134.19897305965424	-55275.59682703018	60	0.012077294685990338	0.6666666666666666	0.22559293987865417
YMR218C	-1	-/-	-134.20402812957764	-33646.088940143585	15	0.012062726176115802	0.6666666666666666	0.22586872586872586
YDR293C	-1	-/-	-134.21539688110352	-33892.96292543411	15	0.012048192771084338	0.6666666666666666	0.22614451185879758
YOR298C-A	-1	-/-	-134.21985340118408	-34216.519131183624	15	0.012033694344163659	0.6666666666666666	0.22642029784886927
YKL126W	-1	-/-	-134.2217664718628	-33561.79999923706	15	0.01201923076923077	0.6666666666666666	0.226696083838941
YIL120W	-1	-/-	-134.2221164703369	-33612.230020046234	15	0.012004801920768308	0.6666666666666666	0.22697186982901268
YER042W	-1	-/-	-134.22405242919922	-34395.7801156044	15	0.011990407673860911	0.6666666666666666	0.2272476558190844
YFR014C	-1	-/-	-134.2254056930542	-34571.70650577545	15	0.011976047904191617	0.6666666666666666	0.2275234418091561
YER109C	-1	-/-	-134.2274932861328	-33537.931592941284	15	0.011961722488038277	0.6666666666666666	0.2277992277992278
YIL140W	-1	-/-	-134.2291488647461	-34975.00246667862	15	0.011947431302270013	0.6666666666666666	0.2280750137892995
YKL197C	-1	-/-	-134.23027801513672	-35379.45005321503	15	0.011933174224343675	0.6666666666666666	0.2283507997793712
YKL178C	-1	-/-	-134.23177909851074	-35966.14086532593	15	0.011918951132300357	0.6666666666666666	0.22862658576944292
YDL161W	-1	-/-	-134.23755025863647	-33394.07058572769	15	0.011904761904761904	0.6666666666666666	0.2289023717595146
YJL173C	-1	-/-	-134.2477159500122	-33584.22149848938	15	0.011890606420927468	0.6666666666666666	0.22917815774958633
YAR019C	-1	-/-	-134.2586851119995	-33586.17170333862	15	0.011876484560570071	0.6666666666666666	0.22945394373965802
YMR042W	-1	-/-	-134.26453399658203	-33752.64608621597	15	0.011862396204033215	0.6666666666666666	0.22972972972972974
YKL161C	0	0/-	-134.26649522781372	-57291.74736440182	60	0.011862396204033215	0.6666666666666666	0.22972972972972974
YNL180C	0	0/-	-134.2670841217041	-55808.946761608124	60	0.011862396204033215	0.6666666666666666	0.22972972972972974
YKL002W	-1	-/+	-134.2801432609558	-33301.8228392601	15	0.011848341232227487	0.6666666666666666	0.23000551571980143
YJL087C	-1	-/-	-134.28164529800415	-32954.809908390045	15	0.011834319526627219	0.6666666666666666	0.23028130170987313
YLR128W	0	0/-	-134.2834153175354	-55728.22937619686	60	0.011834319526627219	0.6666666666666666	0.23028130170987313
YML071C	-1	-/-	-134.29052877426147	-33670.07397270203	15	0.01182033096926714	0.6666666666666666	0.23055708769994485
YLR328W	-1	-/-	-134.2917833328247	-32852.27686595917	15	0.011806375442739079	0.6666666666666666	0.23083287369001654
YNL051W	-1	-/-	-134.29296493530273	-33789.73854923248	15	0.01179245283018868	0.6666666666666666	0.23110865968008826
YER173W	-1	-/-	-134.2936668395996	-34677.72373962402	15	0.011778563015312132	0.6666666666666666	0.23138444567015995
YBL090W	-1	-/-	-134.29407262802124	-32841.33684873581	15	0.011764705882352941	0.6666666666666666	0.23166023166023167
YOR122C	-1	-/-	-134.30012702941895	-33561.94008350372	15	0.011750881316098707	0.6666666666666666	0.23193601765030336
YHR017W	0	0/0	-134.30091726779938	-56632.34511733055	60	0.011750881316098707	0.6666666666666666	0.23193601765030336
YBR145W	-1	-/0	-134.32742309570312	-36021.46937561035	15	0.011737089201877934	0.6666666666666666	0.23221180364037508
YFR004W	-1	-/-	-134.33777952194214	-33984.83101320267	15	0.011723329425556858	0.6666666666666666	0.23248758963044677
YJL133W	-1	-/-	-134.34033203125	-33986.05043554306	15	0.0117096018735363	0.6666666666666666	0.23276337562051846
YHR044C	0	0/0	-134.34701788425446	-55794.78197968006	60	0.0117096018735363	0.6666666666666666	0.23276337562051846
YKL130C	-1	-/-	-134.34784126281738	-33950.8933057785	15	0.011695906432748537	0.6666666666666666	0.23303916161059018
YPL170W	-1	-/-	-134.35377740859985	-34483.22895145416	15	0.011682242990654205	0.6666666666666666	0.23331494760066188
YBR058C	-1	-/-	-134.3674554824829	-32987.96865653992	15	0.011668611435239206	0.6666666666666666	0.2335907335907336
YDR221W	-1	-/0	-134.37339067459106	-33984.647112846375	15	0.011655011655011656	0.6666666666666666	0.2338665195808053
YKR064W	0	0/-	-134.37527060508728	-56378.84651005268	60	0.011655011655011656	0.6666666666666666	0.2338665195808053
YDL230W	-1	-/-	-134.37634658813477	-34018.29341316223	15	0.011641443538998836	0.6666666666666666	0.234142305570877
YBR297W	-1	-/-	-134.37749195098877	-34409.103902339935	15	0.011627906976744186	0.6666666666666666	0.2344180915609487
YJR089W	-1	-/-	-134.37806606292725	-33984.14840173721	15	0.011614401858304297	0.6666666666666666	0.23469387755102042
YER031C	-1	-/-	-134.38124322891235	-33880.93819761276	15	0.01160092807424594	0.6666666666666666	0.2349696635410921
YOR163W	0	0/-	-134.38401591777802	-56792.99181497097	60	0.01160092807424594	0.6666666666666666	0.2349696635410921
YDR292C	-1	-/-	-134.3858380317688	-33086.43103933334	15	0.011587485515643106	0.6666666666666666	0.23524544953116383
YDR034C	0	0/-	-134.38594555854797	-55736.3046643734	60	0.011587485515643106	0.6666666666666666	0.23524544953116383
YOL088C	-1	-/-	-134.4005651473999	-34638.04368829727	15	0.011574074074074073	0.6666666666666666	0.23552123552123552
YDL229W	-1	-/-	-134.4010853767395	-34452.878168582916	15	0.011560693641618497	0.6666666666666666	0.23579702151130721
YHR114W	-1	-/-	-134.40972566604614	-33722.475710868835	15	0.011547344110854504	0.6666666666666666	0.23607280750137893
YBR011C	0	0/0	-134.41448163986206	-56569.95562374592	60	0.011547344110854504	0.6666666666666666	0.23607280750137893
YOR165W	0	0/-	-134.41640388965607	-56510.688547968864	60	0.011547344110854504	0.6666666666666666	0.23607280750137893
YAL043C	-1	-/-	-134.42344665527344	-32925.66630458832	15	0.011534025374855825	0.6666666666666666	0.23634859349145063
YPL091W	-1	-/-	-134.4235496520996	-33513.49744224548	15	0.01152073732718894	0.6666666666666666	0.23662437948152235
YBL097W	-1	-/-	-134.4240255355835	-33365.03537559509	15	0.011507479861910242	0.6666666666666666	0.23690016547159404
YPL178W	-1	-/-	-134.4378252029419	-33950.6816034317	15	0.011494252873563218	0.6666666666666666	0.23717595146166576
YMR060C	-1	-/-	-134.43997955322266	-33507.87903690338	15	0.011481056257175661	0.6666666666666666	0.23745173745173745
YIL144W	-1	-/-	-134.45416402816772	-34006.91815376282	15	0.011467889908256881	0.6666666666666666	0.23772752344180917
YPL148C	0	0/-	-134.45746433734894	-57065.487812280655	60	0.011467889908256881	0.6666666666666666	0.23772752344180917
YCL004W	-1	-/-	-134.45810890197754	-34817.20500564575	15	0.011454753722794959	0.6666666666666666	0.23800330943188086
YEL022W	-1	-/+	-134.46211528778076	-33630.45394897461	15	0.011441647597254004	0.6666666666666666	0.23827909542195255
YJR104C	-1	-/-	-134.46655893325806	-33499.24382972717	15	0.011428571428571429	0.6666666666666666	0.23855488141202427
YPL206C	-1	-/-	-134.46730613708496	-35071.7618970871	15	0.01141552511415525	0.6666666666666666	0.23883066740209596
YOL027C	-1	-/-	-134.4688320159912	-33036.5128698349	15	0.011402508551881414	0.6666666666666666	0.23910645339216768
YLR114C	-1	-/-	-134.47448635101318	-33483.35100746155	15	0.011389521640091117	0.6666666666666666	0.23938223938223938
YOL076W	-1	-/-	-134.47677040100098	-34347.552959918976	15	0.011376564277588168	0.6666666666666666	0.2396580253723111
YNL103W	-1	-/-	-134.4776268005371	-34539.9868721962	15	0.011363636363636364	0.6666666666666666	0.2399338113623828
YNL041C	-1	-/-	-134.49163818359375	-34773.39160633087	15	0.011350737797956867	0.6666666666666666	0.2402095973524545
YJL222W	-1	-/-	-134.49372959136963	-34458.22644042969	15	0.011337868480725623	0.6666666666666666	0.2404853833425262
YPR095C	-1	-/-	-134.49606323242188	-33226.32836961746	15	0.011325028312570781	0.6666666666666666	0.2407611693325979
YGL181W	-1	-/-	-134.5041389465332	-34438.36433124542	15	0.011312217194570135	0.6666666666666666	0.2410369553226696
YGR099W	-1	-/-	-134.5075340270996	-34177.2033367157	15	0.011299435028248588	0.6666666666666666	0.2413127413127413
YPL137C	-1	-/-	-134.5164475440979	-33269.668972969055	15	0.011286681715575621	0.6666666666666666	0.24158852730281302
YOR217W	-1	-/-	-134.51686906814575	-33642.648567676544	15	0.011273957158962795	0.6666666666666666	0.24186431329288471
YOR241W	-1	-/0	-134.51833248138428	-33640.4684381485	15	0.01126126126126126	0.6666666666666666	0.24214009928295643
YDR409W	-1	-/-	-134.52135372161865	-33771.04715681076	15	0.01124859392575928	0.6666666666666666	0.24241588527302813
YPR133C	-1	-/-	-134.52146339416504	-33810.740421295166	15	0.011235955056179775	0.6666666666666666	0.24269167126309985
YDR162C	-1	-/-	-134.52207803726196	-34762.83111286163	15	0.01122334455667789	0.6666666666666666	0.24296745725317154
YJL146W	-1	-/-	-134.5357322692871	-33875.636246204376	15	0.011210762331838564	0.6666666666666666	0.24324324324324326
YFL003C	-1	-/-	-134.54497146606445	-34195.75307703018	15	0.011198208286674132	0.6666666666666666	0.24351902923331495
YOR311C	0	0/-	-134.55833566188812	-55291.43307209015	60	0.011198208286674132	0.6666666666666666	0.24351902923331495
YNL168C	0	0/0	-134.56137490272522	-56996.72833061218	60	0.011198208286674132	0.6666666666666666	0.24351902923331495
YKL018W	-1	-/-	-134.5712103843689	-33904.92199230194	15	0.011185682326621925	0.6666666666666666	0.24379481522338664
YOR035C	-1	-/-	-134.5719666481018	-34630.76016664505	15	0.0111731843575419	0.6666666666666666	0.24407060121345836
YGR070W	-1	-/-	-134.5722255706787	-34453.91161727905	15	0.011160714285714286	0.6666666666666666	0.24434638720353005
YDR242W	0	0/0	-134.57930445671082	-56605.731097102165	60	0.011160714285714286	0.6666666666666666	0.24434638720353005
YKL116C	0	0/-	-134.58297264575958	-55478.31553089619	60	0.011160714285714286	0.6666666666666666	0.24434638720353005
YDL189W	0	0/0	-134.5841042995453	-55862.892684459686	60	0.011160714285714286	0.6666666666666666	0.24434638720353005
YNL280C	-1	-/-	-134.58415126800537	-34314.17311620712	15	0.011148272017837236	0.6666666666666666	0.24462217319360177
YDR093W	-1	-/-	-134.58579635620117	-33382.45011472702	15	0.011135857461024499	0.6666666666666666	0.24489795918367346
YOR175C	0	0/-	-134.58648669719696	-57733.849427461624	60	0.011135857461024499	0.6666666666666666	0.24489795918367346
YNL177C	-1	-/-	-134.60179233551025	-33226.30896759033	15	0.011123470522803115	0.6666666666666666	0.24517374517374518
YBR125C	0	0/-	-134.60536777973175	-56191.02274668217	60	0.011123470522803115	0.6666666666666666	0.24517374517374518
YLR078C	-1	-/+	-134.61892223358154	-33496.262298583984	15	0.011111111111111112	0.6666666666666666	0.24544953116381688
YJL196C	-1	-/-	-134.6244010925293	-34067.448400974274	15	0.011098779134295227	0.6666666666666666	0.2457253171538886
YOR007C	-1	-/-	-134.62750053405762	-34598.54346036911	15	0.011086474501108648	0.6666666666666666	0.2460011031439603
YDR244W	-1	-/-	-134.638418674469	-34164.56836080551	15	0.01107419712070875	0.6666666666666666	0.24627688913403198
YLL016W	-1	-/-	-134.64321899414062	-33084.101402282715	15	0.011061946902654867	0.6666666666666666	0.2465526751241037
YMR038C	-1	-/-	-134.6540880203247	-33252.131462574005	15	0.011049723756906077	0.6666666666666666	0.2468284611141754
YDR468C	0	0/+	-134.6583617925644	-55839.24483716488	60	0.011049723756906077	0.6666666666666666	0.2468284611141754
YOR104W	0	0/0	-134.65868365764618	-56292.392374277115	60	0.011049723756906077	0.6666666666666666	0.2468284611141754
YJL065C	-1	-/-	-134.66001892089844	-33085.847551345825	15	0.011037527593818985	0.6666666666666666	0.2471042471042471
YFL008W	-1	-/-	-134.66047859191895	-33797.75253152847	15	0.011025358324145534	0.6666666666666666	0.2473800330943188
YJL041W	-1	-/-	-134.6678705215454	-33955.4397649765	15	0.011013215859030838	0.6666666666666666	0.24765581908439052
YOL077W-A	-1	-/-	-134.67341232299805	-33016.88784408569	15	0.011001100110011002	0.6666666666666666	0.2479316050744622
YOR357C	0	0/-	-134.67592000961304	-56052.45120596886	60	0.011001100110011002	0.6666666666666666	0.2479316050744622
YFL048C	-1	-/-	-134.68134117126465	-34889.015721321106	15	0.01098901098901099	0.6666666666666666	0.24820739106453393
YBR133C	-1	-/-	-134.68173217773438	-33514.16366195679	15	0.010976948408342482	0.6666666666666666	0.24848317705460563
YDL125C	0	0/-	-134.684610247612	-56619.47055208683	60	0.010976948408342482	0.6666666666666666	0.24848317705460563
YDL193W	0	0/-	-134.68634855747223	-57036.326174497604	60	0.010976948408342482	0.6666666666666666	0.24848317705460563
YEL004W	-1	-/-	-134.69132804870605	-33609.86057949066	15	0.010964912280701754	0.6666666666666666	0.24875896304467732
YKL114C	-1	-/-	-134.69900846481323	-33583.263588905334	15	0.01095290251916758	0.6666666666666666	0.24903474903474904
YMR035W	-1	-/-	-134.70344495773315	-34806.84346008301	15	0.010940919037199124	0.6666666666666666	0.24931053502482073
YDL092W	-1	-/-	-134.70971536636353	-33672.837703228	15	0.01092896174863388	0.6666666666666666	0.24958632101489245
YLR034C	-1	-/-	-134.7148561477661	-34149.62543773651	15	0.010917030567685589	0.6666666666666666	0.24986210700496414
YDL231C	-1	-/-	-134.71802425384521	-33872.225991249084	15	0.010905125408942203	0.6666666666666666	0.25013789299503586
YOR159C	-1	-/-	-134.7199263572693	-33798.881882190704	15	0.010893246187363835	0.6666666666666666	0.2504136789851076
YHR204W	-1	-/-	-134.72796058654785	-33537.29219198227	15	0.01088139281828074	0.6666666666666666	0.25068946497517924
YER017C	-1	-/-	-134.7338342666626	-33112.957168102264	15	0.010869565217391304	0.6666666666666666	0.25096525096525096
YBR087W	-1	-/-	-134.74465942382812	-33875.16841650009	15	0.010857763300760043	0.6666666666666666	0.2512410369553227
YDL099W	-1	-/-	-134.7461051940918	-33561.47502708435	15	0.010845986984815618	0.6666666666666666	0.25151682294539435
YOR005C	-1	-/-	-134.7476601600647	-34114.953572273254	15	0.010834236186348862	0.6666666666666666	0.25179260893546607
YGR253C	-1	-/-	-134.75282669067383	-34127.8469543457	15	0.010822510822510822	0.6666666666666666	0.2520683949255378
YMR298W	-1	-/-	-134.7816038131714	-33545.87454175949	15	0.010810810810810811	0.6666666666666666	0.2523441809156095
YHR012W	-1	-/-	-134.78211116790771	-33897.05077171326	15	0.01079913606911447	0.6666666666666666	0.25261996690568117
YJL128C	-1	-/-	-134.78748989105225	-33676.00825834274	15	0.010787486515641856	0.6666666666666666	0.2528957528957529
YBR289W	-1	-/-	-134.7913990020752	-34439.05076265335	15	0.010775862068965518	0.6666666666666666	0.2531715388858246
YOR124C	0	0/-	-134.79664385318756	-56218.96519470215	60	0.010775862068965518	0.6666666666666666	0.2531715388858246
YDR007W	0	0/0	-134.79772746562958	-55796.3418674469	60	0.010775862068965518	0.6666666666666666	0.2531715388858246
YDR017C	-1	-/-	-134.79993343353271	-34249.83543539047	15	0.010764262648008612	0.6666666666666666	0.25344732487589633
YPL221W	-1	-/-	-134.8054428100586	-33582.38493061066	15	0.010752688172043012	0.6666666666666666	0.253723110865968
YGR036C	-1	-/-	-134.80641555786133	-33918.648313999176	15	0.010741138560687433	0.6666666666666666	0.2539988968560397
YPL060W	-1	-/-	-134.8074107170105	-33908.1422829628	15	0.01072961373390558	0.6666666666666666	0.25427468284611143
YOR076C	-1	-/-	-134.81142330169678	-34471.79648542404	15	0.010718113612004287	0.6666666666666666	0.2545504688361831
YJL170C	-1	-/-	-134.81205463409424	-34493.346455574036	15	0.010706638115631691	0.6666666666666666	0.2548262548262548
YDR457W	-1	-/-	-134.81815719604492	-33360.57451295853	15	0.0106951871657754	0.6666666666666666	0.25510204081632654
YIL033C	-1	-/-	-134.82861137390137	-34103.2857837677	15	0.010683760683760684	0.6666666666666666	0.25537782680639826
YER041W	-1	-/-	-134.83101749420166	-34257.827021598816	15	0.010672358591248666	0.6666666666666666	0.2556536127964699
YPL074W	0	0/0	-134.83533120155334	-55980.25925171375	60	0.010672358591248666	0.6666666666666666	0.2556536127964699
YIL003W	0	0/-	-134.8371535539627	-56824.08970737457	60	0.010672358591248666	0.6666666666666666	0.2556536127964699
YPL051W	-1	-/-	-134.8421893119812	-34031.78819847107	15	0.010660980810234541	0.6666666666666666	0.25592939878654164
YDL028C	-1	-/-	-134.84460830688477	-33459.35593223572	15	0.010649627263045794	0.6666666666666666	0.25620518477661336
YJR043C	-1	-/-	-134.84529876708984	-35007.85319709778	15	0.010638297872340425	0.6666666666666666	0.2564809707666851
YPR180W	0	0/-	-134.8463134765625	-56500.75871324539	60	0.010638297872340425	0.6666666666666666	0.2564809707666851
YDR485C	-1	-/-	-134.84772396087646	-33633.73032093048	15	0.010626992561105207	0.6666666666666666	0.25675675675675674
YER112W	-1	-/-	-134.85517740249634	-33465.81642436981	15	0.010615711252653927	0.6666666666666666	0.25703254274682846
YLL003W	-1	-/-	-134.85625743865967	-34515.43435096741	15	0.010604453870625663	0.6666666666666666	0.2573083287369002
YGL071W	-1	-/-	-134.8603229522705	-33343.32081079483	15	0.01059322033898305	0.6666666666666666	0.25758411472697185
YOR265W	-1	-/-	-134.86332607269287	-34737.2022857666	15	0.010582010582010581	0.6666666666666666	0.25785990071704357
YMR080C	-1	-/-	-134.86547756195068	-33483.095359802246	15	0.010570824524312896	0.6666666666666666	0.2581356867071153
YPR054W	-1	-/-	-134.8710765838623	-32972.821212768555	15	0.010559662090813094	0.6666666666666666	0.258411472697187
YPR058W	0	0/-	-134.8732351064682	-57298.872458696365	60	0.010559662090813094	0.6666666666666666	0.258411472697187
YMR202W	-1	-/-	-134.87368869781494	-35349.162279605865	15	0.010548523206751054	0.6666666666666666	0.25868725868725867
YDR538W	0	0/-	-134.88811695575714	-56597.05262315273	60	0.010548523206751054	0.6666666666666666	0.25868725868725867
YCR037C	-1	-/-	-134.88997554779053	-33684.089774131775	15	0.01053740779768177	0.6666666666666666	0.2589630446773304
YMR063W	0	0/-	-134.89775598049164	-56828.51776230335	60	0.01053740779768177	0.6666666666666666	0.2589630446773304
YIL071C	0	0/-	-134.90082156658173	-56006.139770150185	60	0.01053740779768177	0.6666666666666666	0.2589630446773304
YLR337W	-1	-/-	-134.9115753173828	-32918.57474756241	15	0.010526315789473684	0.6666666666666666	0.2592388306674021
YCL038C	-1	-/-	-134.91796255111694	-34565.06849718094	15	0.010515247108307046	0.6666666666666666	0.2595146166574738
YIR028W	-1	-/-	-134.9220108985901	-34755.69752264023	15	0.01050420168067227	0.6666666666666666	0.2597904026475455
YKR027W	-1	-/-	-134.92424964904785	-33960.006164073944	15	0.01049317943336831	0.6666666666666666	0.2600661886376172
YEL001C	0	0/0	-134.92724454402924	-58550.89434361458	60	0.01049317943336831	0.6666666666666666	0.2600661886376172
YJL047C	-1	-/-	-134.93025302886963	-34083.37284660339	15	0.010482180293501049	0.6666666666666666	0.26034197462768893
YOR349W	-1	-/-	-134.937406539917	-35013.62481164932	15	0.010471204188481676	0.6666666666666666	0.2606177606177606
YJR143C	-1	-/-	-134.94346475601196	-34476.38164949417	15	0.010460251046025104	0.6666666666666666	0.2608935466078323
YMR039C	-1	-/-	-134.95109128952026	-34257.78827905655	15	0.01044932079414838	0.6666666666666666	0.26116933259790404
YEL044W	0	0/-	-134.95353615283966	-56312.872975349426	60	0.01044932079414838	0.6666666666666666	0.26116933259790404
YGL249W	-1	-/-	-134.9537992477417	-33450.17815208435	15	0.010438413361169102	0.6666666666666666	0.26144511858797576
YOR112W	-1	-/-	-134.9605007171631	-33631.09650230408	15	0.010427528675703858	0.6666666666666666	0.2617209045780474
YPR168W	-1	-/-	-134.96230220794678	-33228.56555747986	15	0.010416666666666666	0.6666666666666666	0.26199669056811914
YDL101C	-1	-/-	-134.9647364616394	-33509.46975803375	15	0.01040582726326743	0.6666666666666666	0.26227247655819086
YKL182W	-1	-/-	-134.97027111053467	-34381.22088956833	15	0.010395010395010396	0.6666666666666666	0.2625482625482625
YJL207C	-1	-/-	-134.97859716415405	-33477.022597789764	15	0.010384215991692628	0.6666666666666666	0.26282404853833424
YHR133C	-1	-/-	-134.9852123260498	-33293.60389709473	15	0.01037344398340249	0.6666666666666666	0.26309983452840596
YMR176W	0	0/-	-134.98842549324036	-56143.79714739323	60	0.01037344398340249	0.6666666666666666	0.26309983452840596
YLR354C	-1	-/0	-134.993896484375	-34423.88051176071	15	0.010362694300518135	0.6666666666666666	0.2633756205184777
YDR520C	0	0/-	-134.99413585662842	-57591.38947856426	60	0.010362694300518135	0.6666666666666666	0.2633756205184777
YBL067C	0	0/-	-135.00182247161865	-56911.133828639984	60	0.010362694300518135	0.6666666666666666	0.2633756205184777
YPR083W	-1	-/-	-135.01757144927979	-34261.7103767395	15	0.010351966873706004	0.6666666666666666	0.26365140650854935
YOL117W	-1	-/-	-135.0244016647339	-34768.49280548096	15	0.010341261633919338	0.6666666666666666	0.26392719249862107
YOR219C	0	0/-	-135.03091204166412	-56740.18283200264	60	0.010341261633919338	0.6666666666666666	0.26392719249862107
YER142C	-1	-/-	-135.0315294265747	-34375.57892417908	15	0.010330578512396695	0.6666666666666666	0.2642029784886928
YLR427W	-1	-/-	-135.0391263961792	-34851.50954437256	15	0.010319917440660475	0.6666666666666666	0.2644787644787645
YJR110W	-1	-/-	-135.04139614105225	-33985.79224348068	15	0.010309278350515464	0.6666666666666666	0.26475455046883617
YNL293W	-1	-/-	-135.04410123825073	-34346.55658721924	15	0.010298661174047374	0.6666666666666666	0.2650303364589079
YGR002C	-1	-/-	-135.04417371749878	-33785.249817848206	15	0.0102880658436214	0.6666666666666666	0.2653061224489796
YDR503C	-1	-/-	-135.0482883453369	-34131.14720726013	15	0.010277492291880781	0.6666666666666666	0.2655819084390513
YGL133W	-1	-/-	-135.04958629608154	-33493.089371204376	15	0.01026694045174538	0.6666666666666666	0.265857694429123
YGL113W	-1	-/-	-135.05656051635742	-33628.46592903137	15	0.010256410256410256	0.6666666666666666	0.2661334804191947
YCR033W	-1	-/-	-135.05659580230713	-33296.859760284424	15	0.010245901639344262	0.6666666666666666	0.26640926640926643
YDR140W	-1	-/-	-135.05956411361694	-34408.73128414154	15	0.01023541453428864	0.6666666666666666	0.2666850523993381
YDR100W	0	0/0	-135.07482171058655	-56993.50689601898	60	0.01023541453428864	0.6666666666666666	0.2666850523993381
YDR337W	-1	-/-	-135.08343696594238	-32723.244208812714	15	0.010224948875255624	0.6666666666666666	0.2669608383894098
YGL044C	-1	-/-	-135.08842611312866	-33706.27109861374	15	0.010214504596527068	0.6666666666666666	0.26723662437948154
YER023W	0	0/0	-135.09081172943115	-57548.81105387211	60	0.010214504596527068	0.6666666666666666	0.26723662437948154
YDL013W	-1	-/-	-135.09214782714844	-34279.947357177734	15	0.01020408163265306	0.6666666666666666	0.2675124103695532
YDR068W	0	0/0	-135.0961365699768	-55011.911209106445	60	0.01020408163265306	0.6666666666666666	0.2675124103695532
YER100W	-1	-/-	-135.097243309021	-33873.57802915573	15	0.010193679918450561	0.6666666666666666	0.2677881963596249
YMR228W	0	0/-	-135.09878158569336	-56693.77129256725	60	0.010193679918450561	0.6666666666666666	0.2677881963596249
YGL220W	0	0/-	-135.1013946533203	-55572.559767246246	60	0.010193679918450561	0.6666666666666666	0.2677881963596249
YOR137C	-1	-/-	-135.1379976272583	-34648.90114784241	15	0.010183299389002037	0.6666666666666666	0.26806398234969664
YKL183W	0	0/-	-135.13853478431702	-56376.54137694836	60	0.010183299389002037	0.6666666666666666	0.26806398234969664
YDR107C	0	0/-	-135.1462985277176	-57237.3395447731	60	0.010183299389002037	0.6666666666666666	0.26806398234969664
YKL193C	-1	-/-	-135.14756298065186	-35572.851002693176	15	0.01017293997965412	0.6666666666666666	0.26833976833976836
YKR030W	0	0/0	-135.14874005317688	-55991.18224096298	60	0.01017293997965412	0.6666666666666666	0.26833976833976836
YPL140C	-1	-/-	-135.1491026878357	-34799.87821006775	15	0.01016260162601626	0.6666666666666666	0.26861555432984
YGR211W	-1	-/-	-135.14912509918213	-33858.49752140045	15	0.01015228426395939	0.6666666666666666	0.26889134031991174
YCL055W	-1	-/-	-135.15611505508423	-34114.68292808533	15	0.010141987829614604	0.6666666666666666	0.26916712630998346
YHR055C	-1	-/-	-135.16588306427002	-34491.94348573685	15	0.010131712259371834	0.6666666666666666	0.2694429123000552
YCR055C	-1	-/-	-135.17105770111084	-32594.71145963669	15	0.010121457489878543	0.6666666666666666	0.26971869829012685
YOL129W	-1	-/-	-135.1738739013672	-35210.13383293152	15	0.010111223458038422	0.6666666666666666	0.26999448428019857
YPL064C	0	0/-	-135.17827594280243	-56414.279327750206	60	0.010111223458038422	0.6666666666666666	0.26999448428019857
YOL137W	0	0/-	-135.1962594985962	-56572.64584863186	60	0.010111223458038422	0.6666666666666666	0.26999448428019857
YLR273C	0	0/0	-135.20446062088013	-56321.54166054726	60	0.010111223458038422	0.6666666666666666	0.26999448428019857
YFR042W	0	0/-	-135.20621037483215	-57164.86388039589	60	0.010111223458038422	0.6666666666666666	0.26999448428019857
YLR274W	-1	-/-	-135.20871543884277	-34190.32446050644	15	0.010101010101010102	0.6666666666666666	0.2702702702702703
YLL038C	-1	-/-	-135.21627521514893	-33702.8548541069	15	0.010090817356205853	0.6666666666666666	0.27054605626034195
YPL063W	-1	-/-	-135.21897983551025	-34270.634404182434	15	0.010080645161290322	0.6666666666666666	0.27082184225041367
YLL033W	0	0/-	-135.2248491048813	-56989.637533426285	60	0.010080645161290322	0.6666666666666666	0.27082184225041367
YOR254C	-1	-/-	-135.2256965637207	-34647.95762729645	15	0.010070493454179255	0.6666666666666666	0.2710976282404854
YBR162W-A	0	0/-	-135.23447489738464	-57356.736026763916	60	0.010070493454179255	0.6666666666666666	0.2710976282404854
YOR125C	0	0/0	-135.23463535308838	-56553.27165865898	60	0.010070493454179255	0.6666666666666666	0.2710976282404854
YGL095C	-1	-/+	-135.24104690551758	-34651.936433792114	15	0.01006036217303823	0.6666666666666666	0.2713734142305571
YOR284W	-1	-/0	-135.2414789199829	-33966.27221059799	15	0.010050251256281407	0.6666666666666666	0.2716492002206288
YML004C	-1	-/-	-135.2460150718689	-34743.96079683304	15	0.010040160642570281	0.6666666666666666	0.2719249862107005
YDR135C	-1	-/-	-135.24826908111572	-32994.54415893555	15	0.010030090270812437	0.6666666666666666	0.2722007722007722
YMR231W	-1	-/+	-135.25160932540894	-34070.2447810173	15	0.01002004008016032	0.6666666666666666	0.27247655819084393
YDR362C	-1	-/-	-135.26623392105103	-33941.904685497284	15	0.01001001001001001	0.6666666666666666	0.2727523441809156
YOL049W	-1	-/0	-135.27386856079102	-33504.78834152222	15	0.01	0.6666666666666666	0.2730281301709873
YJR066W	-1	-/-	-135.27768230438232	-33927.677827358246	15	0.00999000999000999	0.6666666666666666	0.27330391616105904
YDL107W	0	0/-	-135.27870547771454	-56246.51808154583	60	0.00999000999000999	0.6666666666666666	0.27330391616105904
YIL015W	0	0/-	-135.2790231704712	-57374.65233206749	60	0.00999000999000999	0.6666666666666666	0.27330391616105904
YML061C	-1	-/-	-135.2818250656128	-33934.81163549423	15	0.00998003992015968	0.6666666666666666	0.2735797021511307
YHL019C	-1	-/-	-135.28433799743652	-33921.461894989014	15	0.009970089730807577	0.6666666666666666	0.2738554881412024
YNL131W	-1	-/-	-135.28663635253906	-33607.64138555527	15	0.0099601593625498	0.6666666666666666	0.27413127413127414
YPL019C	-1	-/-	-135.28807926177979	-35388.86338043213	15	0.009950248756218905	0.6666666666666666	0.27440706012134586
YKR086W	-1	-/-	-135.28856945037842	-34647.96696805954	15	0.009940357852882704	0.6666666666666666	0.2746828461114175
YKL054C	-1	-/-	-135.2944040298462	-33157.80703353882	15	0.009930486593843098	0.6666666666666666	0.27495863210148924
YOR396W	0	0/0	-135.29663634300232	-55746.472908616066	60	0.009930486593843098	0.6666666666666666	0.27495863210148924
YER048W-A	0	0/0	-135.29917776584625	-55455.271985292435	60	0.009930486593843098	0.6666666666666666	0.27495863210148924
YGL002W	0	0/-	-135.29988658428192	-57458.159269332886	60	0.009930486593843098	0.6666666666666666	0.27495863210148924
YER172C	-1	-/-	-135.3015112876892	-33027.710713386536	15	0.00992063492063492	0.6666666666666666	0.27523441809156096
YKL145W	-1	-/-	-135.3030219078064	-33460.41246366501	15	0.009910802775024777	0.6666666666666666	0.2755102040816326
YBR207W	-1	-/-	-135.30487632751465	-33137.19195365906	15	0.009900990099009901	0.6666666666666666	0.27578599007170435
YDR410C	0	0/-	-135.31185054779053	-56183.532395362854	60	0.009900990099009901	0.6666666666666666	0.27578599007170435
YPL015C	-1	-/-	-135.3218550682068	-33506.6521692276	15	0.009891196834817012	0.6666666666666666	0.27606177606177607
YPL110C	-1	-/-	-135.32401371002197	-34831.55073308945	15	0.009881422924901186	0.6666666666666666	0.2763375620518478
YCL005W	0	0/-	-135.3349460363388	-55941.99413108826	60	0.009881422924901186	0.6666666666666666	0.2763375620518478
YIR019C	-1	-/-	-135.34118843078613	-33670.12142276764	15	0.009871668311944718	0.6666666666666666	0.27661334804191945
YIL056W	-1	-/-	-135.34187126159668	-33064.15227985382	15	0.009861932938856016	0.6666666666666666	0.27688913403199117
YDR231C	-1	-/-	-135.34779977798462	-34270.653997421265	15	0.009852216748768473	0.6666666666666666	0.2771649200220629
YCL016C	-1	-/-	-135.35530996322632	-34331.092465400696	15	0.00984251968503937	0.6666666666666666	0.2774407060121346
YDR447C	-1	-/-	-135.35700035095215	-35104.409094810486	15	0.00983284169124877	0.6666666666666666	0.27771649200220627
YKR038C	-1	-/-	-135.3599739074707	-33746.514251708984	15	0.009823182711198428	0.6666666666666666	0.277992277992278
YBL035C	-1	-/-	-135.36117124557495	-35484.27444648743	15	0.009813542688910697	0.6666666666666666	0.2782680639823497
YMR314W	-1	-/-	-135.38142204284668	-33394.526928424835	15	0.00980392156862745	0.6666666666666666	0.2785438499724214
YKL128C	0	0/0	-135.38160240650177	-56181.47092330456	60	0.00980392156862745	0.6666666666666666	0.2785438499724214
YLR303W	-1	-/0	-135.38481044769287	-34177.75126838684	15	0.009794319294809012	0.6666666666666666	0.2788196359624931
YML035C	0	0/-	-135.38605403900146	-55214.349853634834	60	0.009794319294809012	0.6666666666666666	0.2788196359624931
YCR027C	-1	-/-	-135.3862190246582	-32787.0457406044	15	0.009784735812133072	0.6666666666666666	0.2790954219525648
YKL210W	0	0/-	-135.39189755916595	-56568.87445831299	60	0.009784735812133072	0.6666666666666666	0.2790954219525648
YDR078C	-1	-/-	-135.40116786956787	-33944.77565193176	15	0.009775171065493646	0.6666666666666666	0.27937120794263653
YMR087W	-1	-/-	-135.40363216400146	-33586.325553417206	15	0.009765625	0.6666666666666666	0.2796469939327082
YAL011W	-1	-/-	-135.40837955474854	-32851.79127788544	15	0.00975609756097561	0.6666666666666666	0.2799227799227799
YDL154W	-1	-/-	-135.4136381149292	-35508.073638916016	15	0.009746588693957114	0.6666666666666666	0.28019856591285164
YLR423C	-1	-/-	-135.41716718673706	-34429.80807065964	15	0.009737098344693282	0.6666666666666666	0.28047435190292336
YFR025C	0	0/0	-135.4175933599472	-57188.7420951128	60	0.009737098344693282	0.6666666666666666	0.28047435190292336
YCL024W	-1	-/-	-135.42183208465576	-33824.45601654053	15	0.009727626459143969	0.6666666666666666	0.280750137892995
YBL001C	0	0/0	-135.42674362659454	-55963.54918444157	60	0.009727626459143969	0.6666666666666666	0.280750137892995
YMR204C	-1	-/-	-135.42770862579346	-33596.30851459503	15	0.009718172983479106	0.6666666666666666	0.28102592388306674
YMR274C	0	0/-	-135.42781114578247	-56485.71964490414	60	0.009718172983479106	0.6666666666666666	0.28102592388306674
YDL042C	-1	-/-	-135.43085765838623	-34220.472937107086	15	0.009708737864077669	0.6666666666666666	0.28130170987313846
YPL075W	-1	-/-	-135.43238925933838	-34004.57225942612	15	0.009699321047526674	0.6666666666666666	0.2815774958632101
YMR200W	-1	-/-	-135.4348430633545	-34016.72642278671	15	0.009689922480620155	0.6666666666666666	0.28185328185328185
YGL166W	-1	-/-	-135.43619585037231	-35309.76182794571	15	0.00968054211035818	0.6666666666666666	0.28212906784335356
YOL143C	-1	-/-	-135.4367971420288	-34818.23866224289	15	0.009671179883945842	0.6666666666666666	0.2824048538334253
YLR043C	-1	-/-	-135.46001768112183	-34030.80703687668	15	0.00966183574879227	0.6666666666666666	0.28268063982349695
YMR062C	0	0/0	-135.46906757354736	-56577.331748604774	60	0.00966183574879227	0.6666666666666666	0.28268063982349695
YIR002C	-1	-/-	-135.46999549865723	-34500.932651519775	15	0.009652509652509652	0.6666666666666666	0.28295642581356867
YOL018C	0	0/+	-135.47245371341705	-56006.361647963524	60	0.009652509652509652	0.6666666666666666	0.28295642581356867
YPR118W	0	0/0	-135.47911739349365	-57329.72752177715	60	0.009652509652509652	0.6666666666666666	0.28295642581356867
YDR458C	0	0/0	-135.48285245895386	-55823.19611668587	60	0.009652509652509652	0.6666666666666666	0.28295642581356867
YDR306C	-1	-/-	-135.48363780975342	-33590.679418087006	15	0.009643201542912247	0.6666666666666666	0.2832322118036404
YDR394W	-1	-/-	-135.4847354888916	-35300.657114982605	15	0.009633911368015413	0.6666666666666666	0.28350799779371205
YGL084C	-1	-/-	-135.49444770812988	-34429.30965280533	15	0.009624639076034648	0.6666666666666666	0.28378378378378377
YNL192W	-1	-/-	-135.49669647216797	-33693.528479099274	15	0.009615384615384616	0.6666666666666666	0.2840595697738555
YKL039W	0	0/-	-135.50645565986633	-55862.58669650555	60	0.009615384615384616	0.6666666666666666	0.2840595697738555
YDR151C	-1	-/-	-135.51304721832275	-35192.74834012985	15	0.009606147934678195	0.6666666666666666	0.2843353557639272
YOL011W	-1	-/-	-135.51382493972778	-33504.52803468704	15	0.009596928982725527	0.6666666666666666	0.2846111417539989
YNL158W	0	0/-	-135.51457977294922	-57996.64740920067	60	0.009596928982725527	0.6666666666666666	0.2846111417539989
YOL026C	-1	-/-	-135.5149269104004	-34196.391174316406	15	0.009587727708533078	0.6666666666666666	0.2848869277440706
YDL116W	-1	-/-	-135.52566528320312	-33902.041026592255	15	0.009578544061302681	0.6666666666666666	0.2851627137341423
YEL063C	-1	-/-	-135.52774620056152	-33542.034123420715	15	0.009569377990430622	0.6666666666666666	0.28543849972421403
YNL238W	0	0/-	-135.53073751926422	-56119.480222940445	60	0.009569377990430622	0.6666666666666666	0.28543849972421403
YBR177C	-1	-/-	-135.5335521697998	-34054.41340970993	15	0.009560229445506692	0.6666666666666666	0.2857142857142857
YBR255W	0	0/0	-135.5353821516037	-57082.042680978775	60	0.009560229445506692	0.6666666666666666	0.2857142857142857
YDR326C	0	0/-	-135.54432845115662	-55774.25997710228	60	0.009560229445506692	0.6666666666666666	0.2857142857142857
YDL054C	0	0/-	-135.54881763458252	-57274.127519369125	60	0.009560229445506692	0.6666666666666666	0.2857142857142857
YER032W	-1	-/-	-135.55675220489502	-33308.45729494095	15	0.009551098376313277	0.6666666666666666	0.2859900717043574
YAR002C-A	-1	-/-	-135.5619010925293	-33842.32752990723	15	0.009541984732824428	0.6666666666666666	0.28626585769442914
YNL220W	-1	-/-	-135.56293058395386	-34315.74976396561	15	0.009532888465204958	0.6666666666666666	0.2865416436845008
YOR371C	-1	-/-	-135.5631284713745	-33635.686131477356	15	0.009523809523809525	0.6666666666666666	0.2868174296745725
YNR010W	-1	-/-	-135.56636095046997	-34669.133981227875	15	0.009514747859181731	0.6666666666666666	0.28709321566464424
YNL326C	-1	-/-	-135.56666469573975	-33629.271970272064	15	0.009505703422053232	0.6666666666666666	0.28736900165471596
YMR237W	-1	-/-	-135.57545948028564	-34085.944173812866	15	0.00949667616334283	0.6666666666666666	0.2876447876447876
YPL188W	-1	-/-	-135.58198261260986	-34944.05481386185	15	0.009487666034155597	0.6666666666666666	0.28792057363485934
YBR114W	-1	-/-	-135.5842776298523	-33601.5768494606	15	0.009478672985781991	0.6666666666666666	0.28819635962493106
YJR062C	0	0/0	-135.59113729000092	-57504.117018699646	60	0.009478672985781991	0.6666666666666666	0.28819635962493106
YOR176W	0	0/0	-135.60727632045746	-58186.843450665474	60	0.009478672985781991	0.6666666666666666	0.28819635962493106
YMR012W	-1	-/-	-135.60737800598145	-34271.426773548126	15	0.00946969696969697	0.6666666666666666	0.2884721456150028
YNL253W	-1	-/-	-135.61558389663696	-34375.4521150589	15	0.00946073793755913	0.6666666666666666	0.28874793160507445
YBL088C	-1	-/-	-135.62158679962158	-33334.28956031799	15	0.00945179584120983	0.6666666666666666	0.28902371759514617
YJL156C	-1	-/-	-135.62161254882812	-33102.5977396965	15	0.009442870632672332	0.6666666666666666	0.2892995035852179
YBR140C	0	0/-	-135.6268494129181	-56663.45107626915	60	0.009442870632672332	0.6666666666666666	0.2892995035852179
YBL079W	-1	-/-	-135.63103103637695	-32707.96076822281	15	0.009433962264150943	0.6666666666666666	0.28957528957528955
YMR172W	-1	-/-	-135.64102268218994	-33779.26067209244	15	0.00942507068803016	0.6666666666666666	0.28985107556536127
YPL031C	-1	-/-	-135.64395809173584	-33522.68759393692	15	0.009416195856873822	0.6666666666666666	0.290126861555433
YAL027W	0	0/-	-135.64574646949768	-57108.5095692873	60	0.009416195856873822	0.6666666666666666	0.290126861555433
YML072C	0	0/-	-135.64583146572113	-56710.96043395996	60	0.009416195856873822	0.6666666666666666	0.290126861555433
YFR021W	-1	-/-	-135.64706182479858	-33156.6568570137	15	0.00940733772342427	0.6666666666666666	0.2904026475455047
YGR275W	-1	-/-	-135.65323162078857	-33801.61648607254	15	0.009398496240601503	0.6666666666666666	0.2906784335355764
YOR016C	0	0/-	-135.65454161167145	-56467.80826544762	60	0.009398496240601503	0.6666666666666666	0.2906784335355764
YOR075W	-1	-/+	-135.6565318107605	-34829.46924352646	15	0.009389671361502348	0.6666666666666666	0.2909542195256481
YOL064C	-1	-/-	-135.65672254562378	-34752.02586078644	15	0.009380863039399626	0.6666666666666666	0.2912300055157198
YCL028W	0	0/0	-135.66152429580688	-56274.84341824055	60	0.009380863039399626	0.6666666666666666	0.2912300055157198
YLR286C	-1	-/-	-135.6673126220703	-35096.9786067009	15	0.00937207122774133	0.6666666666666666	0.2915057915057915
YDR481C	-1	-/-	-135.66754579544067	-34989.075634002686	15	0.009363295880149813	0.6666666666666666	0.2917815774958632
YDL159W-A	0	0/0	-135.66902136802673	-57536.88112676144	60	0.009363295880149813	0.6666666666666666	0.2917815774958632
YKR095W	-1	-/-	-135.6754674911499	-33789.3369846344	15	0.009354536950420954	0.6666666666666666	0.2920573634859349
YCR082W	-1	-/-	-135.67777967453003	-34160.01643371582	15	0.009345794392523364	0.6666666666666666	0.29233314947600664
YMR134W	-1	-/-	-135.67819786071777	-33153.90294408798	15	0.009337068160597572	0.6666666666666666	0.2926089354660783
YBR274W	-1	-/-	-135.68131685256958	-34468.97409629822	15	0.009328358208955223	0.6666666666666666	0.29288472145615
YML110C	-1	-/-	-135.69442749023438	-33955.87701463699	15	0.009319664492078284	0.6666666666666666	0.29316050744622174
YJL024C	-1	-/-	-135.70000219345093	-33499.17802190781	15	0.00931098696461825	0.6666666666666666	0.29343629343629346
YPR189W	-1	-/-	-135.70008659362793	-33439.53112220764	15	0.009302325581395349	0.6666666666666666	0.2937120794263651
YLR118C	0	0/-	-135.7001942396164	-57362.41924774647	60	0.009302325581395349	0.6666666666666666	0.2937120794263651
YDR490C	-1	-/-	-135.70042037963867	-33371.53639125824	15	0.00929368029739777	0.6666666666666666	0.29398786541643684
YPL187W	-1	-/-	-135.70192098617554	-34219.11079120636	15	0.009285051067780872	0.6666666666666666	0.29426365140650856
YKL168C	0	0/-	-135.70287132263184	-57518.637184262276	60	0.009285051067780872	0.6666666666666666	0.29426365140650856
YDR016C	-1	-/-	-135.70432949066162	-34082.15502643585	15	0.00927643784786642	0.6666666666666666	0.29453943739658023
YOR027W	-1	-/-	-135.70749187469482	-35085.12014436722	15	0.009267840593141797	0.6666666666666666	0.29481522338665195
YKR059W	-1	-/-	-135.72237539291382	-33955.348123550415	15	0.009259259259259259	0.6666666666666666	0.29509100937672367
YER003C	-1	-/-	-135.72433853149414	-35959.369371414185	15	0.009250693802035153	0.6666666666666666	0.2953667953667954
YGR263C	0	0/-	-135.7263035774231	-58517.05326294899	60	0.009250693802035153	0.6666666666666666	0.2953667953667954
YPR089W	0	0/0	-135.7294282913208	-55846.801152706146	60	0.009250693802035153	0.6666666666666666	0.2953667953667954
YER018C	-1	-/-	-135.732439994812	-33297.95619773865	15	0.009242144177449169	0.6666666666666666	0.29564258135686705
YBR166C	0	0/0	-135.73403573036194	-56116.78293812275	60	0.009242144177449169	0.6666666666666666	0.29564258135686705
YDR283C	-1	-/-	-135.73425769805908	-34221.103603839874	15	0.009233610341643583	0.6666666666666666	0.29591836734693877
YDL220C	-1	-/-	-135.73494148254395	-33673.782256126404	15	0.00922509225092251	0.6666666666666666	0.2961941533370105
YGL106W	-1	-/-	-135.7399616241455	-32825.036274433136	15	0.009216589861751152	0.6666666666666666	0.2964699393270822
YOL135C	-1	-/-	-135.74175357818604	-34884.62511539459	15	0.009208103130755065	0.6666666666666666	0.2967457253171539
YNL129W	-1	-/-	-135.74616241455078	-34724.064316272736	15	0.00919963201471941	0.6666666666666666	0.2970215113072256
YJR024C	0	0/0	-135.75584363937378	-55443.60182142258	60	0.00919963201471941	0.6666666666666666	0.2970215113072256
YMR192W	-1	-/-	-135.756911277771	-32611.713220596313	15	0.009191176470588236	0.6666666666666666	0.2972972972972973
YDR166C	-1	-/-	-135.76178359985352	-34245.888234615326	15	0.009182736455463728	0.6666666666666666	0.297573083287369
YDR028C	-1	-/-	-135.7636318206787	-33122.05858755112	15	0.009174311926605505	0.6666666666666666	0.2978488692774407
YOR018W	-1	-/-	-135.7655839920044	-34443.01540327072	15	0.00916590284142988	0.6666666666666666	0.2981246552675124
YFR036W	-1	-/-	-135.7702350616455	-33542.04102420807	15	0.009157509157509158	0.6666666666666666	0.29840044125758414
YNL241C	-1	-/-	-135.77123355865479	-34160.28694105148	15	0.009149130832570906	0.6666666666666666	0.2986762272476558
YDR130C	-1	-/-	-135.77200031280518	-34198.20617008209	15	0.009140767824497258	0.6666666666666666	0.2989520132377275
YML126C	-1	-/-	-135.7778558731079	-33764.554988861084	15	0.0091324200913242	0.6666666666666666	0.29922779922779924
YML104C	-1	-/-	-135.77945470809937	-34194.78112411499	15	0.009124087591240875	0.6666666666666666	0.2995035852178709
YBR264C	0	0/0	-135.7815170288086	-56690.04429125786	60	0.009124087591240875	0.6666666666666666	0.2995035852178709
YBR179C	-1	-/-	-135.7908444404602	-33975.80208683014	15	0.009115770282588878	0.6666666666666666	0.2997793712079426
YJL090C	-1	-/-	-135.7974328994751	-33525.67276906967	15	0.009107468123861567	0.6666666666666666	0.30005515719801434
YEL034W	-1	-/-	-135.8015775680542	-34838.865898132324	15	0.009099181073703366	0.6666666666666666	0.30033094318808606
YBR123C	-1	-/-	-135.81093883514404	-34267.4146733284	15	0.00909090909090909	0.6666666666666666	0.3006067291781577
YHR207C	0	0/-	-135.8232535123825	-56911.662940859795	60	0.00909090909090909	0.6666666666666666	0.3006067291781577
YBR004C	-1	-/-	-135.84049224853516	-33901.65344285965	15	0.009082652134423252	0.6666666666666666	0.30088251516822945
YLR096W	-1	-/-	-135.8424038887024	-33331.30544233322	15	0.009074410163339383	0.6666666666666666	0.30115830115830117
YGL135W	-1	-/-	-135.8468747138977	-34361.50712156296	15	0.009066183136899365	0.6666666666666666	0.3014340871483729
YOR316C	-1	-/-	-135.84897994995117	-34550.88897705078	15	0.009057971014492754	0.6666666666666666	0.30170987313844455
YGL023C	0	0/-	-135.8504297733307	-56290.440044641495	60	0.009057971014492754	0.6666666666666666	0.30170987313844455
YDR211W	-1	-/-	-135.85165119171143	-33937.51108407974	15	0.00904977375565611	0.6666666666666666	0.30198565912851627
YER183C	-1	-/0	-135.85253620147705	-32784.17742443085	15	0.009041591320072333	0.6666666666666666	0.302261445118588
YER147C	-1	-/-	-135.85452699661255	-34691.506459236145	15	0.009033423667570008	0.6666666666666666	0.30253723110865965
YJL201W	-1	-/-	-135.85776901245117	-34662.691653728485	15	0.009025270758122744	0.6666666666666666	0.3028130170987314
YOR069W	-1	-/-	-135.87544059753418	-34078.08233785629	15	0.009017132551848512	0.6666666666666666	0.3030888030888031
YDR437W	-1	-/-	-135.8770775794983	-34206.11281347275	15	0.009009009009009009	0.6666666666666666	0.3033645890788748
YMR067C	-1	-/-	-135.87737655639648	-33276.99875545502	15	0.009000900090009001	0.6666666666666666	0.3036403750689465
YPL271W	-1	-/-	-135.8961420059204	-34871.13174152374	15	0.008992805755395683	0.6666666666666666	0.3039161610590182
YLR389C	0	0/-	-135.8976273536682	-56261.68803560734	60	0.008992805755395683	0.6666666666666666	0.3039161610590182
YAL005C	-1	-/-	-135.907555103302	-34207.569925785065	15	0.008984725965858042	0.6666666666666666	0.3041919470490899
YMR095C	-1	-/-	-135.91284656524658	-34615.12960386276	15	0.008976660682226212	0.6666666666666666	0.30446773303916164
YBL058W	-1	-/-	-135.91568756103516	-33573.30560398102	15	0.008968609865470852	0.6666666666666666	0.3047435190292333
YFL062W	0	0/-	-135.9265090227127	-57275.82302200794	60	0.008968609865470852	0.6666666666666666	0.3047435190292333
YDR517W	-1	-/-	-135.9310359954834	-34075.74642896652	15	0.008960573476702509	0.6666666666666666	0.305019305019305
YPL085W	1	+/+	-135.93553352355957	-35464.50893449783	14	0.009847806624888093	0.7333333333333333	0.305019305019305
YJL137C	0	0/0	-135.93682372570038	-56752.298583984375	60	0.009847806624888093	0.7333333333333333	0.305019305019305
YGR180C	-1	-/-	-135.94905424118042	-34258.00391244888	15	0.009838998211091235	0.7333333333333333	0.30529509100937674
YPL023C	0	0/0	-135.9568977355957	-55180.40531384945	60	0.009838998211091235	0.7333333333333333	0.30529509100937674
YML013W	-1	-/-	-135.95753955841064	-33650.31123352051	15	0.009830205540661306	0.7333333333333333	0.3055708769994484
YDL080C	-1	-/-	-135.9651656150818	-34483.51726388931	15	0.009821428571428571	0.7333333333333333	0.3058466629895201
YJR006W	-1	-/-	-135.9667158126831	-33763.275522232056	15	0.009812667261373774	0.7333333333333333	0.30612244897959184
YNR043W	-1	-/-	-135.96950674057007	-35036.599796772	15	0.00980392156862745	0.7333333333333333	0.30639823496966356
YNL271C	-1	-/-	-135.97012090682983	-33831.477672576904	15	0.009795191451469279	0.7333333333333333	0.3066740209597352
YNL097C	-1	-/-	-135.97086238861084	-33156.02572250366	15	0.009786476868327402	0.7333333333333333	0.30694980694980695
YDR311W	-1	-/-	-135.97300148010254	-33794.86803102493	15	0.009777777777777778	0.7333333333333333	0.30722559293987867
YGL211W	-1	-/-	-135.98339748382568	-33164.23494338989	15	0.009769094138543518	0.7333333333333333	0.30750137892995033
YKL049C	-1	-/-	-135.98994731903076	-33992.604521751404	15	0.009760425909494233	0.7333333333333333	0.30777716492002205
YNR049C	-1	-/-	-135.99133491516113	-34627.91324520111	15	0.00975177304964539	0.7333333333333333	0.30805295091009377
YPR101W	-1	-/-	-135.9916033744812	-33914.53037071228	15	0.00974313551815766	0.7333333333333333	0.3083287369001655
YPL194W	-1	-/-	-135.99732875823975	-33655.02157831192	15	0.009734513274336283	0.7333333333333333	0.30860452289023715
YOR278W	0	0/0	-135.99963808059692	-57245.4966083765	60	0.009734513274336283	0.7333333333333333	0.30860452289023715
YPL100W	-1	-/+	-136.00868940353394	-33961.45114135742	15	0.009725906277630416	0.7333333333333333	0.3088803088803089
YPL153C	-1	-/-	-136.01124668121338	-34625.42390727997	15	0.009717314487632508	0.7333333333333333	0.3091560948703806
YDR315C	0	0/-	-136.01170122623444	-56681.560504198074	60	0.009717314487632508	0.7333333333333333	0.3091560948703806
YDR416W	-1	-/-	-136.01226234436035	-34499.85293960571	15	0.009708737864077669	0.7333333333333333	0.3094318808604523
YPL013C	0	0/-	-136.0127341747284	-55619.222012758255	60	0.009708737864077669	0.7333333333333333	0.3094318808604523
YER059W	0	0/-	-136.01317012310028	-57301.24977064133	60	0.009708737864077669	0.7333333333333333	0.3094318808604523
YMR227C	-1	-/-	-136.01520681381226	-33982.440017700195	15	0.009700176366843033	0.7333333333333333	0.309707666850524
YHR074W	-1	-/-	-136.01847791671753	-34354.40287208557	15	0.009691629955947136	0.7333333333333333	0.3099834528405957
YGR169C-A	0	0/-	-136.03156805038452	-57096.351278066635	60	0.009691629955947136	0.7333333333333333	0.3099834528405957
YBR199W	-1	-/-	-136.03293180465698	-33646.23850774765	15	0.009683098591549295	0.7333333333333333	0.3102592388306674
YOR332W	-1	-/-	-136.03517246246338	-33649.77557134628	15	0.009674582233948988	0.7333333333333333	0.3105350248207391
YBR265W	-1	-/-	-136.04669284820557	-33928.09871006012	15	0.009666080843585237	0.7333333333333333	0.3108108108108108
YLR440C	0	0/-	-136.0482667684555	-56762.61820626259	60	0.009666080843585237	0.7333333333333333	0.3108108108108108
YOL070C	0	0/-	-136.0507618188858	-57157.627578377724	60	0.009666080843585237	0.7333333333333333	0.3108108108108108
YDR317W	-1	-/-	-136.06799221038818	-34578.22479057312	15	0.009657594381035996	0.7333333333333333	0.3110865968008825
YDR487C	-1	-/-	-136.069354057312	-33627.60339975357	15	0.009649122807017544	0.7333333333333333	0.31136238279095424
YOR358W	0	0/-	-136.07979583740234	-56895.130886912346	60	0.009649122807017544	0.7333333333333333	0.31136238279095424
YER040W	-1	-/-	-136.08531045913696	-34752.67322731018	15	0.009640666082383873	0.7333333333333333	0.3116381687810259
YPL138C	-1	-/-	-136.08608055114746	-34482.8120265007	15	0.009632224168126095	0.7333333333333333	0.3119139547710976
YGL050W	0	0/-	-136.08878695964813	-57217.098303318024	60	0.009632224168126095	0.7333333333333333	0.3119139547710976
YER104W	-1	-/-	-136.09920120239258	-34644.60558080673	15	0.009623797025371828	0.7333333333333333	0.31218974076116934
YPL224C	-1	-/-	-136.10439348220825	-35010.2829375267	15	0.009615384615384616	0.7333333333333333	0.31246552675124106
YHL031C	-1	-/+	-136.1076898574829	-33443.02458667755	15	0.00960698689956332	0.7333333333333333	0.3127413127413127
YLL015W	-1	-/-	-136.11023998260498	-33824.268357753754	15	0.009598603839441536	0.7333333333333333	0.31301709873138445
YJR046W	-1	-/-	-136.1152925491333	-33618.4658946991	15	0.00959023539668701	0.7333333333333333	0.31329288472145617
YHR006W	-1	-/-	-136.1178617477417	-34387.91611337662	15	0.009581881533101045	0.7333333333333333	0.31356867071152783
YMR304W	0	0/-	-136.12402141094208	-57917.21144783497	60	0.009581881533101045	0.7333333333333333	0.31356867071152783
YPR028W	0	0/-	-136.12416052818298	-57702.81081855297	60	0.009581881533101045	0.7333333333333333	0.31356867071152783
YBL011W	-1	-/-	-136.1286392211914	-33145.46742773056	15	0.009573542210617928	0.7333333333333333	0.31384445670159955
YLR361C	-1	-/-	-136.1319227218628	-33705.68853330612	15	0.009565217391304347	0.7333333333333333	0.31412024269167127
YAL048C	0	0/-	-136.1341507434845	-56637.036064863205	60	0.009565217391304347	0.7333333333333333	0.31412024269167127
YLR266C	-1	-/-	-136.14090728759766	-34951.57093858719	15	0.009556907037358819	0.7333333333333333	0.314396028681743
YDR329C	-1	-/-	-136.14206218719482	-34585.91191673279	15	0.009548611111111112	0.7333333333333333	0.31467181467181465
YNL167C	-1	-/-	-136.14653491973877	-33621.19564771652	15	0.009540329575021683	0.7333333333333333	0.3149476006618864
YDR192C	-1	-/-	-136.14974117279053	-33640.78464603424	15	0.009532062391681109	0.7333333333333333	0.3152233866519581
YER171W	-1	-/-	-136.15200519561768	-34189.40552043915	15	0.009523809523809525	0.7333333333333333	0.3154991726420298
YPR183W	-1	-/-	-136.15340900421143	-34512.99135637283	15	0.009515570934256055	0.7333333333333333	0.3157749586321015
YGL137W	-1	-/-	-136.15386629104614	-36179.78845214844	15	0.00950734658599827	0.7333333333333333	0.3160507446221732
YJR059W	-1	-/-	-136.15477561950684	-34785.66980886459	15	0.009499136442141624	0.7333333333333333	0.3163265306122449
YLR170C	-1	-/-	-136.15707778930664	-33185.312403678894	15	0.009490940465918895	0.7333333333333333	0.3166023166023166
YOR367W	-1	-/-	-136.1632571220398	-33757.247117996216	15	0.009482758620689655	0.7333333333333333	0.3168781025923883
YDL192W	-1	-/-	-136.1648349761963	-33536.992775440216	15	0.009474590869939707	0.7333333333333333	0.31715388858246
YIR037W	-1	-/-	-136.168194770813	-34855.80323266983	15	0.00946643717728055	0.7333333333333333	0.31742967457253174
YHR134W	0	0/-	-136.1784689426422	-56244.193947434425	60	0.00946643717728055	0.7333333333333333	0.31742967457253174
YIL116W	0	0/0	-136.18706917762756	-58110.68783426285	60	0.00946643717728055	0.7333333333333333	0.31742967457253174
YNR027W	-1	-/-	-136.1996555328369	-34378.58235216141	15	0.009458297506448839	0.7333333333333333	0.3177054605626034
YJL072C	-1	-/-	-136.2001075744629	-33723.364409446716	15	0.009450171821305841	0.7333333333333333	0.3179812465526751
YDR397C	-1	-/-	-136.20049953460693	-34227.298273563385	15	0.00944206008583691	0.7333333333333333	0.31825703254274684
YKL074C	-1	-/-	-136.2046594619751	-32873.72860097885	15	0.009433962264150943	0.7333333333333333	0.3185328185328185
YDR381W	-1	-/-	-136.21564626693726	-33220.9333987236	15	0.009425878320479864	0.7333333333333333	0.3188086045228902
YER074W-A	-1	-/-	-136.22445964813232	-33591.18997526169	15	0.009417808219178082	0.7333333333333333	0.31908439051296195
YDR424C	-1	-/-	-136.22617149353027	-33283.68687963486	15	0.009409751924721984	0.7333333333333333	0.31936017650303367
YNR008W	-1	-/-	-136.23078441619873	-34134.974056720734	15	0.009401709401709401	0.7333333333333333	0.31963596249310533
YER048C	0	0/-	-136.2327710390091	-56544.33250498772	60	0.009401709401709401	0.7333333333333333	0.31963596249310533
YJL005W	-1	-/-	-136.2380781173706	-34605.97817659378	15	0.009393680614859094	0.7333333333333333	0.31991174848317705
YNL147W	-1	-/-	-136.23838233947754	-33606.78068256378	15	0.00938566552901024	0.7333333333333333	0.32018753447324877
YNL286W	-1	-/-	-136.2396821975708	-33741.18986272812	15	0.00937766410912191	0.7333333333333333	0.3204633204633205
YOL130W	-1	-/-	-136.2400574684143	-33324.667061805725	15	0.009369676320272573	0.7333333333333333	0.32073910645339215
YIL169C	0	0/-	-136.25118792057037	-56571.991656422615	60	0.009369676320272573	0.7333333333333333	0.32073910645339215
YML081C-A	-1	-/-	-136.254958152771	-33267.038103580475	15	0.009361702127659575	0.7333333333333333	0.3210148924434639
YDR461W	-1	-/-	-136.26402473449707	-33751.14798307419	15	0.00935374149659864	0.7333333333333333	0.3212906784335356
YKL010C	0	0/-	-136.2671558856964	-56202.50528717041	60	0.00935374149659864	0.7333333333333333	0.3212906784335356
YJL014W	-1	-/-	-136.26741790771484	-34524.63223409653	15	0.009345794392523364	0.7333333333333333	0.32156646442360726
YLR212C	-1	-/-	-136.26793718338013	-34563.94918298721	15	0.00933786078098472	0.7333333333333333	0.321842250413679
YKR061W	-1	-/-	-136.27010440826416	-33954.17103481293	15	0.009329940627650551	0.7333333333333333	0.3221180364037507
YKL075C	-1	-/-	-136.27146339416504	-33407.61310482025	15	0.009322033898305085	0.7333333333333333	0.3223938223938224
YML005W	-1	-/-	-136.27184295654297	-33935.753903865814	15	0.009314140558848433	0.7333333333333333	0.3226696083838941
YJR084W	-1	-/-	-136.2722282409668	-34459.17160511017	15	0.009306260575296108	0.7333333333333333	0.3229453943739658
YGR132C	-1	-/-	-136.27946281433105	-33342.540012836456	15	0.009298393913778529	0.7333333333333333	0.3232211803640375
YDR446W	-1	-/-	-136.28754234313965	-33823.75235366821	15	0.009290540540540541	0.7333333333333333	0.32349696635410924
YHR026W	-1	-/-	-136.29163646697998	-33319.189183712006	15	0.009282700421940928	0.7333333333333333	0.3237727523441809
YPL218W	-1	-/+	-136.29461860656738	-34367.3316526413	15	0.00927487352445194	0.7333333333333333	0.3240485383342526
YDR137W	-1	-/-	-136.2977147102356	-33932.589407444	15	0.009267059814658803	0.7333333333333333	0.32432432432432434
YPL117C	-1	-/-	-136.30621147155762	-33316.81560468674	15	0.009259259259259259	0.7333333333333333	0.324600110314396
YAL021C	-1	-/-	-136.30706548690796	-33286.77450418472	15	0.009251471825063078	0.7333333333333333	0.3248758963044677
YLR380W	-1	-/-	-136.30769157409668	-33707.315811634064	15	0.009243697478991597	0.7333333333333333	0.32515168229453945
YER087C-B	-1	-/-	-136.3096170425415	-34321.524059295654	15	0.009235936188077247	0.7333333333333333	0.32542746828461117
YGR038W	-1	-/-	-136.3101167678833	-34046.427552223206	15	0.009228187919463088	0.7333333333333333	0.32570325427468283
YCL050C	0	0/-	-136.310161113739	-56779.405964136124	60	0.009228187919463088	0.7333333333333333	0.32570325427468283
YJL112W	-1	-/-	-136.31198692321777	-34553.25491094589	15	0.009220452640402346	0.7333333333333333	0.32597904026475455
YOR141C	0	0/-	-136.31296646595	-56415.05740618706	60	0.009220452640402346	0.7333333333333333	0.32597904026475455
YPR081C	-1	-/-	-136.3143277168274	-33986.565764427185	15	0.009212730318257957	0.7333333333333333	0.32625482625482627
YBR112C	-1	-/-	-136.33620357513428	-33051.77183198929	15	0.009205020920502092	0.7333333333333333	0.32653061224489793
YPR056W	-1	-/-	-136.33836317062378	-33954.29027080536	15	0.00919732441471572	0.7333333333333333	0.32680639823496965
YDR261C	0	0/-	-136.33964467048645	-58103.80207872391	60	0.00919732441471572	0.7333333333333333	0.32680639823496965
YPR107C	-1	-/-	-136.3445177078247	-34741.68288612366	15	0.009189640768588136	0.7333333333333333	0.3270821842250414
YMR212C	-1	-/0	-136.3471965789795	-34040.83720779419	15	0.009181969949916527	0.7333333333333333	0.3273579702151131
YPL097W	-1	-/-	-136.34729290008545	-33756.36530780792	15	0.009174311926605505	0.7333333333333333	0.32763375620518476
YFR010W	0	0/-	-136.35166895389557	-56625.50414311886	60	0.009174311926605505	0.7333333333333333	0.32763375620518476
YFL017C	0	0/-	-136.35365390777588	-55752.31946563721	60	0.009174311926605505	0.7333333333333333	0.32763375620518476
YDR464W	-1	-/0	-136.36311531066895	-33301.23650455475	15	0.009166666666666667	0.7333333333333333	0.3279095421952565
YOL103W	0	0/-	-136.36825132369995	-56042.82820045948	60	0.009166666666666667	0.7333333333333333	0.3279095421952565
YLR335W	-1	-/-	-136.3719048500061	-34238.94475364685	15	0.009159034138218152	0.7333333333333333	0.3281853281853282
YPR070W	-1	-/-	-136.37436866760254	-33895.61429357529	15	0.009151414309484194	0.7333333333333333	0.3284611141753999
YGL075C	-1	-/-	-136.3749361038208	-34330.25314283371	15	0.00914380714879468	0.7333333333333333	0.3287369001654716
YKR028W	-1	-/-	-136.37609958648682	-34338.35931301117	15	0.009136212624584718	0.7333333333333333	0.3290126861555433
YDR425W	-1	-/-	-136.37628507614136	-35265.298996925354	15	0.009128630705394191	0.7333333333333333	0.329288472145615
YOR061W	-1	-/-	-136.37838554382324	-33412.487983226776	15	0.00912106135986733	0.7333333333333333	0.3295642581356867
YGL167C	-1	-/-	-136.38174629211426	-35459.21482086182	15	0.009113504556752278	0.7333333333333333	0.3298400441257584
YLR210W	-1	-/-	-136.38493824005127	-34175.70810222626	15	0.009105960264900662	0.7333333333333333	0.3301158301158301
YGL012W	-1	-/-	-136.39786958694458	-34322.34665966034	15	0.009098428453267164	0.7333333333333333	0.33039161610590184
YKR095W-A	-1	-/-	-136.39981365203857	-34098.41015434265	15	0.00909090909090909	0.7333333333333333	0.3306674020959735
YCL057W	0	0/0	-136.4002468585968	-57502.6936994791	60	0.00909090909090909	0.7333333333333333	0.3306674020959735
YKL159C	0	0/-	-136.40863966941833	-57182.00054514408	60	0.00909090909090909	0.7333333333333333	0.3306674020959735
YLR404W	0	0/-	-136.41016924381256	-57066.816980957985	60	0.00909090909090909	0.7333333333333333	0.3306674020959735
YBR068C	-1	-/-	-136.42132949829102	-34450.674256801605	15	0.009083402146985962	0.7333333333333333	0.3309431880860452
YKR088C	0	0/-	-136.42308163642883	-56689.060027599335	60	0.009083402146985962	0.7333333333333333	0.3309431880860452
YMR009W	0	0/0	-136.42387187480927	-58020.45315980911	60	0.009083402146985962	0.7333333333333333	0.3309431880860452
YOR372C	-1	-/-	-136.42886447906494	-33885.71894836426	15	0.009075907590759076	0.7333333333333333	0.33121897407611695
YDR084C	0	0/0	-136.4416333436966	-57418.32242310047	60	0.009075907590759076	0.7333333333333333	0.33121897407611695
YPR125W	-1	-/-	-136.4468126296997	-33744.173974990845	15	0.009068425391591096	0.7333333333333333	0.33149476006618867
YPR162C	-1	-/-	-136.47425889968872	-34491.24853467941	15	0.009060955518945634	0.7333333333333333	0.33177054605626033
YGR213C	-1	-/0	-136.47826051712036	-35548.12771463394	15	0.00905349794238683	0.7333333333333333	0.33204633204633205
YJL121C	-1	-/0	-136.48206663131714	-33871.36360692978	15	0.009046052631578948	0.7333333333333333	0.33232211803640377
YPR185W	-1	-/+	-136.48249530792236	-34306.59230852127	15	0.009038619556285949	0.7333333333333333	0.33259790402647543
YHR021W-A	0	0/-	-136.4830904006958	-56715.919293642044	60	0.009038619556285949	0.7333333333333333	0.33259790402647543
YGL174W	-1	-/-	-136.4845733642578	-34546.65378570557	15	0.0090311986863711	0.7333333333333333	0.33287369001654715
YER057C	0	0/0	-136.49489510059357	-56713.95190000534	60	0.0090311986863711	0.7333333333333333	0.33287369001654715
YNL224C	0	0/-	-136.50275373458862	-56820.36164903641	60	0.0090311986863711	0.7333333333333333	0.33287369001654715
YLR047C	-1	-/-	-136.51162195205688	-35220.40540075302	15	0.009023789991796555	0.7333333333333333	0.33314947600661887
YMR101C	-1	-/-	-136.51200771331787	-34729.4372010231	15	0.009016393442622951	0.7333333333333333	0.3334252619966906
YJR102C	-1	-/-	-136.5139217376709	-33727.10336112976	15	0.009009009009009009	0.7333333333333333	0.33370104798676226
YML015C	-1	-/-	-136.5166826248169	-34214.042436122894	15	0.00900163666121113	0.7333333333333333	0.333976833976834
YOR057W	-1	-/0	-136.51905393600464	-34246.27676343918	15	0.008994276369582993	0.7333333333333333	0.3342526199669057
YBL047C	-1	-/-	-136.52124071121216	-33939.33730363846	15	0.008986928104575163	0.7333333333333333	0.33452840595697736
YHL002W	-1	-/-	-136.5314645767212	-33840.24372577667	15	0.008979591836734694	0.7333333333333333	0.3348041919470491
YDR390C	0	0/-	-136.53183674812317	-57139.77538919449	60	0.008979591836734694	0.7333333333333333	0.3348041919470491
YDR059C	-1	-/-	-136.54123640060425	-35889.056807518005	15	0.00897226753670473	0.7333333333333333	0.3350799779371208
YGR257C	-1	-/-	-136.54430961608887	-33505.52733659744	15	0.008964955175224124	0.7333333333333333	0.3353557639271925
YHR101C	0	0/-	-136.54656553268433	-58142.35855078697	60	0.008964955175224124	0.7333333333333333	0.3353557639271925
YOL034W	-1	-/-	-136.55317401885986	-34617.3054933548	15	0.008957654723127036	0.7333333333333333	0.3356315499172642
YLR019W	0	0/-	-136.55614745616913	-55513.854823708534	60	0.008957654723127036	0.7333333333333333	0.3356315499172642
YHR117W	0	0/-	-136.55873084068298	-55861.639622449875	60	0.008957654723127036	0.7333333333333333	0.3356315499172642
YFL027C	0	0/-	-136.57629203796387	-57995.82804405689	60	0.008957654723127036	0.7333333333333333	0.3356315499172642
YKL095W	-1	-/-	-136.5783805847168	-34136.06374120712	15	0.008950366151342554	0.7333333333333333	0.3359073359073359
YGL110C	0	0/-	-136.58460915088654	-56582.59541749954	60	0.008950366151342554	0.7333333333333333	0.3359073359073359
YOR079C	-1	-/-	-136.58984184265137	-33716.89909553528	15	0.00894308943089431	0.7333333333333333	0.3361831218974076
YPL156C	-1	-/0	-136.59099674224854	-35215.802783966064	15	0.008935824532900082	0.7333333333333333	0.33645890788747934
YMR137C	-1	-/-	-136.59242296218872	-33768.36816740036	15	0.008928571428571428	0.7333333333333333	0.336734693877551
YCR073C	-1	-/-	-136.5951108932495	-34659.58888530731	15	0.008921330089213302	0.7333333333333333	0.3370104798676227
YDR097C	-1	-/-	-136.59615325927734	-35006.04711294174	15	0.008914100486223663	0.7333333333333333	0.33728626585769445
YFL055W	-1	-/-	-136.60030031204224	-35561.86118268967	15	0.008906882591093117	0.7333333333333333	0.3375620518477661
YOL008W	-1	-/-	-136.60664463043213	-33137.77019548416	15	0.00889967637540453	0.7333333333333333	0.33783783783783783
YBR202W	-1	-/-	-136.61061763763428	-34092.09686946869	15	0.00889248181083266	0.7333333333333333	0.33811362382790955
YJL061W	-1	-/-	-136.61888599395752	-33935.632447719574	15	0.008885298869143781	0.7333333333333333	0.33838940981798127
YLR454W	0	0/0	-136.62086880207062	-56894.85243690014	60	0.008885298869143781	0.7333333333333333	0.33838940981798127
YBL050W	-1	-/+	-136.62294006347656	-34019.481491565704	15	0.00887812752219532	0.7333333333333333	0.33866519580805293
YJR068W	-1	-/-	-136.62530708312988	-33435.41445636749	15	0.008870967741935484	0.7333333333333333	0.33894098179812465
YLR214W	-1	-/-	-136.62693691253662	-34096.88150548935	15	0.008863819500402902	0.7333333333333333	0.33921676778819637
YOR081C	-1	-/-	-136.62793159484863	-33260.62924146652	15	0.008856682769726247	0.7333333333333333	0.3394925537782681
YMR301C	-1	-/-	-136.62871551513672	-34161.99116706848	15	0.008849557522123894	0.7333333333333333	0.33976833976833976
YMR079W	-1	-/+	-136.63501834869385	-34336.48124265671	15	0.008842443729903537	0.7333333333333333	0.3400441257584115
YPR034W	-1	-/-	-136.63770866394043	-34924.197036743164	15	0.008835341365461847	0.7333333333333333	0.3403199117484832
YPR068C	-1	-/-	-136.63898372650146	-33604.84490442276	15	0.00882825040128411	0.7333333333333333	0.34059569773855486
YLR385C	-1	-/-	-136.6418170928955	-33323.10620307922	15	0.008821170809943865	0.7333333333333333	0.3408714837286266
YAL009W	-1	-/-	-136.64345932006836	-33583.76221323013	15	0.008814102564102564	0.7333333333333333	0.3411472697186983
YLR424W	-1	-/-	-136.64959335327148	-34568.4048948288	15	0.008807045636509208	0.7333333333333333	0.34142305570877
YEL020W-A	-1	-/-	-136.65129137039185	-32056.192762851715	15	0.0088	0.7333333333333333	0.3416988416988417
YML062C	-1	-/-	-136.65549182891846	-33645.76672267914	15	0.008792965627498001	0.7333333333333333	0.3419746276889134
YGL243W	-1	-/-	-136.6620101928711	-33874.66762638092	15	0.00878594249201278	0.7333333333333333	0.3422504136789851
YGL131C	0	0/-	-136.6628451347351	-56332.05653941631	60	0.00878594249201278	0.7333333333333333	0.3422504136789851
YOR083W	-1	-/-	-136.66314697265625	-33565.05310487747	15	0.008778930566640064	0.7333333333333333	0.3425261996690568
YKR100C	0	0/-	-136.66600835323334	-56359.24040687084	60	0.008778930566640064	0.7333333333333333	0.3425261996690568
YDR069C	-1	-/+	-136.66654443740845	-34583.48768949509	15	0.008771929824561403	0.7333333333333333	0.3428019856591285
YIL034C	-1	-/-	-136.6677851676941	-35154.61530017853	15	0.008764940239043825	0.7333333333333333	0.3430777716492002
YKL124W	0	0/-	-136.67066407203674	-57418.47588932514	60	0.008764940239043825	0.7333333333333333	0.3430777716492002
YMR266W	-1	-/-	-136.67654371261597	-33603.4708647728	15	0.00875796178343949	0.7333333333333333	0.34335355763927194
YNL027W	-1	-/-	-136.6841278076172	-34434.1345744133	15	0.008750994431185362	0.7333333333333333	0.3436293436293436
YLR319C	-1	-/-	-136.68741941452026	-34772.81201314926	15	0.008744038155802861	0.7333333333333333	0.34390512961941533
YPL070W	0	0/-	-136.6916468143463	-57335.86119329929	60	0.008744038155802861	0.7333333333333333	0.34390512961941533
YIL105C	-1	-/-	-136.69184970855713	-34087.9876742363	15	0.008737092930897538	0.7333333333333333	0.34418091560948705
YOR304W	-1	-/-	-136.69859504699707	-33203.0800909996	15	0.00873015873015873	0.7333333333333333	0.34445670159955877
YNL152W	0	0/-	-136.70538198947906	-56959.29574739933	60	0.00873015873015873	0.7333333333333333	0.34445670159955877
YDL149W	-1	-/-	-136.70935821533203	-35092.03104686737	15	0.008723235527359239	0.7333333333333333	0.34473248758963043
YDR245W	-1	-/-	-136.7140703201294	-34054.460409641266	15	0.008716323296354992	0.7333333333333333	0.34500827357970215
YLR187W	0	0/-	-136.72619926929474	-56630.942518115044	60	0.008716323296354992	0.7333333333333333	0.34500827357970215
YOR171C	-1	-/-	-136.726788520813	-32539.87075471878	15	0.00870942201108472	0.7333333333333333	0.34528405956977387
YDL235C	-1	-/-	-136.72953128814697	-33483.89834690094	15	0.00870253164556962	0.7333333333333333	0.34555984555984554
YER180C-A	-1	-/0	-136.7330837249756	-34109.93058395386	15	0.008695652173913044	0.7333333333333333	0.34583563154991726
YGL228W	0	0/-	-136.73389172554016	-56399.866475224495	60	0.008695652173913044	0.7333333333333333	0.34583563154991726
YDL113C	-1	-/-	-136.74047470092773	-35172.85042142868	15	0.008688783570300158	0.7333333333333333	0.346111417539989
YDR506C	0	0/-	-136.74905467033386	-56535.335998892784	60	0.008688783570300158	0.7333333333333333	0.346111417539989
YER022W	-1	-/-	-136.7497615814209	-33631.38443660736	15	0.008681925808997633	0.7333333333333333	0.3463872035300607
YMR216C	-1	-/-	-136.75640106201172	-32937.98287296295	15	0.008675078864353312	0.7333333333333333	0.34666298952013236
YPL209C	-1	-/-	-136.76195764541626	-35533.62890672684	15	0.008668242710795903	0.7333333333333333	0.3469387755102041
YDR229W	0	0/-	-136.76223015785217	-56413.22055327892	60	0.008668242710795903	0.7333333333333333	0.3469387755102041
YPR086W	-1	-/-	-136.76599597930908	-33880.322585105896	15	0.008661417322834646	0.7333333333333333	0.3472145615002758
YGL197W	0	0/-	-136.76642060279846	-56478.903418302536	60	0.008661417322834646	0.7333333333333333	0.3472145615002758
YGL119W	-1	-/0	-136.77870750427246	-33270.70260953903	15	0.00865460267505901	0.7333333333333333	0.3474903474903475
YDR014W	0	0/-	-136.78317952156067	-57283.50572311878	60	0.00865460267505901	0.7333333333333333	0.3474903474903475
YDR246W	-1	-/-	-136.791841506958	-34761.4743976593	15	0.008647798742138365	0.7333333333333333	0.3477661334804192
YER099C	0	0/-	-136.79304933547974	-55815.20789539814	60	0.008647798742138365	0.7333333333333333	0.3477661334804192
YDR452W	0	0/0	-136.794331908226	-56314.43131303787	60	0.008647798742138365	0.7333333333333333	0.3477661334804192
YAR008W	-1	-/-	-136.8149814605713	-35238.2366900444	15	0.00864100549882168	0.7333333333333333	0.3480419194704909
YMR138W	-1	-/-	-136.81724739074707	-34535.13608932495	15	0.008634222919937205	0.7333333333333333	0.3483177054605626
YOL025W	0	0/-	-136.8318133354187	-57652.96784198284	60	0.008634222919937205	0.7333333333333333	0.3483177054605626
YNL056W	0	0/-	-136.83201384544373	-56309.124210476875	60	0.008634222919937205	0.7333333333333333	0.3483177054605626
YLR436C	0	0/-	-136.8324100971222	-55711.84308516979	60	0.008634222919937205	0.7333333333333333	0.3483177054605626
YBL018C	-1	-/-	-136.83736515045166	-34650.91979122162	15	0.008627450980392156	0.7333333333333333	0.3485934914506343
YJL115W	-1	-/-	-136.84042596817017	-34041.92272043228	15	0.008620689655172414	0.7333333333333333	0.348869277440706
YOL109W	-1	-/-	-136.85125350952148	-34401.19837522507	15	0.008613938919342208	0.7333333333333333	0.3491450634307777
YJL162C	0	0/-	-136.85131001472473	-57278.07190608978	60	0.008613938919342208	0.7333333333333333	0.3491450634307777
YBR060C	-1	-/-	-136.86229610443115	-34035.098110198975	15	0.008607198748043818	0.7333333333333333	0.34942084942084944
YHR060W	-1	-/-	-136.86933135986328	-33866.8386425972	15	0.008600469116497263	0.7333333333333333	0.3496966354109211
YOR253W	-1	-/-	-136.8741364479065	-34150.18602895737	15	0.00859375	0.7333333333333333	0.34997242140099283
YER038C	-1	-/-	-136.89076375961304	-34512.03749847412	15	0.00858704137392662	0.7333333333333333	0.35024820739106455
YDR406W	0	0/-	-136.89928090572357	-56506.77899873257	60	0.00858704137392662	0.7333333333333333	0.35024820739106455
YOL108C	-1	-/-	-136.89981365203857	-35899.993444919586	15	0.00858034321372855	0.7333333333333333	0.3505239933811362
YJL076W	-1	-/-	-136.90030002593994	-33557.80085706711	15	0.00857365549493375	0.7333333333333333	0.35079977937120793
YJR075W	0	0/-	-136.90049028396606	-56642.582560539246	60	0.00857365549493375	0.7333333333333333	0.35079977937120793
YAR002W	-1	-/-	-136.90437698364258	-34625.332958221436	15	0.008566978193146417	0.7333333333333333	0.35107556536127965
YNL259C	-1	-/-	-136.9074306488037	-34217.61754989624	15	0.008560311284046693	0.7333333333333333	0.35135135135135137
YMR064W	0	0/0	-136.907608628273	-56062.195863604546	60	0.008560311284046693	0.7333333333333333	0.35135135135135137
YLR165C	-1	-/-	-136.90904808044434	-35370.312613487244	15	0.008553654743390357	0.7333333333333333	0.35162713734142304
YMR159C	0	0/-	-136.91903567314148	-56417.69474172592	60	0.008553654743390357	0.7333333333333333	0.35162713734142304
YER118C	-1	-/-	-136.9218201637268	-35114.32331466675	15	0.008547008547008548	0.7333333333333333	0.35190292333149475
YHL014C	0	0/0	-136.92773008346558	-57101.09232211113	60	0.008547008547008548	0.7333333333333333	0.35190292333149475
YGL080W	0	0/-	-136.935196518898	-57041.3855856657	60	0.008547008547008548	0.7333333333333333	0.35190292333149475
YLL005C	0	0/-	-136.93605256080627	-56646.596652150154	60	0.008547008547008548	0.7333333333333333	0.35190292333149475
YPL232W	-1	-/+	-136.93842887878418	-33636.77796506882	15	0.008540372670807454	0.7333333333333333	0.3521787093215665
YAL055W	-1	-/-	-136.9399003982544	-33709.737558841705	15	0.008533747090768037	0.7333333333333333	0.3524544953116382
YKL155C	0	0/-	-136.9406430721283	-55550.91655242443	60	0.008533747090768037	0.7333333333333333	0.3524544953116382
YNR055C	0	0/-	-136.95116770267487	-55940.651720404625	60	0.008533747090768037	0.7333333333333333	0.3524544953116382
YJR158W	-1	-/-	-136.9597806930542	-34906.9142408371	15	0.008527131782945736	0.7333333333333333	0.35273028130170986
YKL195W	-1	-/-	-136.96524143218994	-33540.04514455795	15	0.008520526723470178	0.7333333333333333	0.3530060672917816
YNR051C	0	0/-	-136.96836161613464	-57854.7934166193	60	0.008520526723470178	0.7333333333333333	0.3530060672917816
YCR024C-A	-1	-/0	-136.9687900543213	-33255.93191289902	15	0.008513931888544891	0.7333333333333333	0.3532818532818533
YMR255W	-1	-/-	-136.98380517959595	-34384.07707929611	15	0.008507347254447023	0.7333333333333333	0.35355763927192496
YPL003W	0	0/-	-136.99322068691254	-57050.51457166672	60	0.008507347254447023	0.7333333333333333	0.35355763927192496
YLR207W	-1	-/-	-137.0036129951477	-34583.88884162903	15	0.008500772797527048	0.7333333333333333	0.3538334252619967
YJL124C	-1	-/-	-137.01083135604858	-34105.39071178436	15	0.008494208494208495	0.7333333333333333	0.3541092112520684
YLR021W	0	0/-	-137.02100241184235	-56630.04481732845	60	0.008494208494208495	0.7333333333333333	0.3541092112520684
YJL018W	-1	-/-	-137.02403736114502	-33363.39992904663	15	0.008487654320987654	0.7333333333333333	0.3543849972421401
YKR007W	-1	-/-	-137.02730655670166	-33039.43633413315	15	0.008481110254433308	0.7333333333333333	0.3546607832322118
YPR159W	0	0/-	-137.02828752994537	-57147.25663685799	60	0.008481110254433308	0.7333333333333333	0.3546607832322118
YLR390W	0	0/-	-137.03208720684052	-56482.70134842396	60	0.008481110254433308	0.7333333333333333	0.3546607832322118
YMR132C	0	0/0	-137.03646230697632	-56256.88636803627	60	0.008481110254433308	0.7333333333333333	0.3546607832322118
YHR002W	0	0/-	-137.04544067382812	-56406.99197077751	60	0.008481110254433308	0.7333333333333333	0.3546607832322118
YKL141W	-1	-/-	-137.0591926574707	-34761.31568670273	15	0.00847457627118644	0.7333333333333333	0.3549365692222835
YML111W	0	0/-	-137.06039440631866	-55721.26571786404	60	0.00847457627118644	0.7333333333333333	0.3549365692222835
YGR231C	-1	-/-	-137.06754302978516	-33394.10520029068	15	0.008468052347959968	0.7333333333333333	0.3552123552123552
YHR027C	-1	-/-	-137.07355117797852	-34234.740758895874	15	0.008461538461538461	0.7333333333333333	0.35548814120242694
YGL083W	0	0/-	-137.07941150665283	-56874.36234951019	60	0.008461538461538461	0.7333333333333333	0.35548814120242694
YBR295W	-1	-/-	-137.08498525619507	-35859.651329517365	15	0.008455034588777863	0.7333333333333333	0.3557639271924986
YBR014C	0	0/-	-137.08928751945496	-56381.073674440384	60	0.008455034588777863	0.7333333333333333	0.3557639271924986
YGL183C	-1	-/-	-137.09072494506836	-34339.55482149124	15	0.008448540706605223	0.7333333333333333	0.3560397131825703
YJL174W	0	0/-	-137.09857940673828	-56445.384420990944	60	0.008448540706605223	0.7333333333333333	0.3560397131825703
YIL137C	0	0/-	-137.1013457775116	-56338.51132082939	60	0.008448540706605223	0.7333333333333333	0.3560397131825703
YLR246W	-1	-/-	-137.10431575775146	-33430.44327831268	15	0.00844205679201842	0.7333333333333333	0.35631549917264205
YOR381W	-1	-/-	-137.11377620697021	-34232.67014503479	15	0.00843558282208589	0.7333333333333333	0.3565912851627137
YOL068C	-1	-/-	-137.11684846878052	-34552.46035528183	15	0.00842911877394636	0.7333333333333333	0.35686707115278543
YML023C	-1	-/-	-137.1190414428711	-33463.51550197601	15	0.008422664624808576	0.7333333333333333	0.35714285714285715
YDR459C	-1	-/-	-137.11953449249268	-33380.86763429642	15	0.008416220351951033	0.7333333333333333	0.35741864313292887
YDR002W	-1	-/-	-137.126136302948	-33525.79604148865	15	0.008409785932721712	0.7333333333333333	0.35769442912300053
YNR023W	-1	-/-	-137.12949180603027	-34860.94427013397	15	0.008403361344537815	0.7333333333333333	0.35797021511307225
YFR028C	-1	-/-	-137.1344747543335	-34198.33757400513	15	0.008396946564885497	0.7333333333333333	0.358246001103144
YEL005C	0	0/+	-137.1373916864395	-58299.97773504257	60	0.008396946564885497	0.7333333333333333	0.358246001103144
YIL017W	-1	-/-	-137.1378870010376	-32914.166055202484	15	0.008390541571319604	0.7333333333333333	0.35852178709321564
YGL053W	-1	-/0	-137.14940071105957	-35935.38306379318	15	0.008384146341463415	0.7333333333333333	0.35879757308328736
YEL007W	0	0/0	-137.15733885765076	-56456.39029455185	60	0.008384146341463415	0.7333333333333333	0.35879757308328736
YMR296C	-1	-/-	-137.16078996658325	-34048.799719810486	15	0.008377760853008377	0.7333333333333333	0.3590733590733591
YPR007C	-1	-/-	-137.16961860656738	-34167.83141565323	15	0.00837138508371385	0.7333333333333333	0.3593491450634308
YCR086W	-1	-/-	-137.18975067138672	-33553.91580915451	15	0.008365019011406844	0.7333333333333333	0.35962493105350246
YOL126C	-1	-/-	-137.19129943847656	-34538.99283742905	15	0.008358662613981762	0.7333333333333333	0.3599007170435742
YDR473C	-1	-/-	-137.19538974761963	-34407.42010593414	15	0.008352315869400152	0.7333333333333333	0.3601765030336459
YNL076W	0	0/-	-137.20238149166107	-56222.48544561863	60	0.008352315869400152	0.7333333333333333	0.3601765030336459
YOR323C	0	0/0	-137.20820796489716	-56953.6061706543	60	0.008352315869400152	0.7333333333333333	0.3601765030336459
YIL014W	-1	-/-	-137.21336555480957	-35454.88589525223	15	0.00834597875569044	0.7333333333333333	0.3604522890237176
YGL178W	-1	-/-	-137.2150011062622	-33839.648097515106	15	0.008339651250947688	0.7333333333333333	0.3607280750137893
YLR373C	0	0/-	-137.22123229503632	-57488.737224817276	60	0.008339651250947688	0.7333333333333333	0.3607280750137893
YJR032W	0	0/-	-137.23233449459076	-55947.01510322094	60	0.008339651250947688	0.7333333333333333	0.3607280750137893
YGL043W	-1	-/-	-137.232488155365	-33840.61135387421	15	0.008333333333333333	0.7333333333333333	0.361003861003861
YGL038C	-1	-/-	-137.23785161972046	-33194.555277347565	15	0.008327024981074944	0.7333333333333333	0.3612796469939327
YGR157W	-1	-/-	-137.2495517730713	-34924.80702114105	15	0.00832072617246596	0.7333333333333333	0.3615554329840044
YBL025W	-1	-/-	-137.25308513641357	-34961.90019607544	15	0.008314436885865457	0.7333333333333333	0.3618312189740761
YDR127W	0	0/0	-137.2557020187378	-56253.71263253689	60	0.008314436885865457	0.7333333333333333	0.3618312189740761
YIL041W	0	0/-	-137.26338386535645	-56659.51227617264	60	0.008314436885865457	0.7333333333333333	0.3618312189740761
YLR455W	-1	-/-	-137.26869773864746	-33171.737672805786	15	0.008308157099697885	0.7333333333333333	0.3621070049641478
YCL003W	-1	-/-	-137.26910209655762	-32972.22367191315	15	0.00830188679245283	0.7333333333333333	0.36238279095421955
YNL314W	-1	-/-	-137.27681064605713	-34472.93960237503	15	0.008295625942684766	0.7333333333333333	0.3626585769442912
YDL197C	-1	-/-	-137.27881526947021	-34352.33924674988	15	0.008289374529012811	0.7333333333333333	0.36293436293436293
YDL143W	-1	-/-	-137.28101921081543	-34306.89762926102	15	0.008283132530120483	0.7333333333333333	0.36321014892443465
YAL029C	-1	-/-	-137.28268671035767	-33869.64310216904	15	0.008276899924755455	0.7333333333333333	0.36348593491450637
YDR030C	-1	-/-	-137.28329038619995	-34511.70804262161	15	0.008270676691729323	0.7333333333333333	0.36376172090457803
YIL132C	-1	-/-	-137.2844958305359	-34627.83597564697	15	0.008264462809917356	0.7333333333333333	0.36403750689464975
YDR301W	-1	-/-	-137.29162120819092	-33835.50750923157	15	0.008258258258258258	0.7333333333333333	0.3643132928847215
YGR278W	-1	-/-	-137.29217052459717	-34215.12863779068	15	0.008252063015753939	0.7333333333333333	0.36458907887479314
YLR199C	0	0/0	-137.29332184791565	-57363.62768864632	60	0.008252063015753939	0.7333333333333333	0.36458907887479314
YGR296W	-1	-/-	-137.29380226135254	-33809.69810819626	15	0.008245877061469266	0.7333333333333333	0.36486486486486486
YER014C-A	-1	-/-	-137.29832363128662	-34457.781470775604	15	0.008239700374531835	0.7333333333333333	0.3651406508549366
YBR151W	0	0/0	-137.29938507080078	-56514.361295223236	60	0.008239700374531835	0.7333333333333333	0.3651406508549366
YMR220W	-1	-/-	-137.3134093284607	-33630.394055366516	15	0.008233532934131737	0.7333333333333333	0.3654164368450083
YNL130C-A	0	0/0	-137.3139626979828	-56963.00452053547	60	0.008233532934131737	0.7333333333333333	0.3654164368450083
YHR165C	-1	-/-	-137.31969738006592	-33724.32049369812	15	0.008227374719521317	0.7333333333333333	0.36569222283507996
YDR363W	-1	-/-	-137.32049942016602	-33629.33528280258	15	0.008221225710014948	0.7333333333333333	0.3659680088251517
YML057W	-1	-/-	-137.32463312149048	-34575.210817337036	15	0.008215085884988798	0.7333333333333333	0.3662437948152234
YNL133C	-1	-/-	-137.32698440551758	-35771.26141881943	15	0.008208955223880597	0.7333333333333333	0.36651958080529506
YDL219W	0	0/0	-137.33571863174438	-57662.05344545841	60	0.008208955223880597	0.7333333333333333	0.36651958080529506
YDL033C	-1	-/-	-137.33713340759277	-34302.17334127426	15	0.00820283370618941	0.7333333333333333	0.3667953667953668
YIL075C	-1	-/-	-137.33742237091064	-35065.27028799057	15	0.00819672131147541	0.7333333333333333	0.3670711527854385
YJR138W	0	0/-	-137.3558657169342	-57702.93424034119	60	0.00819672131147541	0.7333333333333333	0.3670711527854385
YBR186W	-1	-/-	-137.35943126678467	-34432.647980213165	15	0.008190618019359643	0.7333333333333333	0.3673469387755102
YOL067C	-1	-/-	-137.36524486541748	-33523.21086740494	15	0.00818452380952381	0.7333333333333333	0.3676227247655819
YMR280C	-1	-/-	-137.37675952911377	-34265.648047447205	15	0.008178438661710037	0.7333333333333333	0.3678985107556536
YDL120W	-1	-/-	-137.37920951843262	-33678.97970151901	15	0.008172362555720654	0.7333333333333333	0.3681742967457253
YOL096C	0	0/0	-137.38197255134583	-57265.77283978462	60	0.008172362555720654	0.7333333333333333	0.3681742967457253
YEL052W	0	0/-	-137.38244819641113	-56707.47265565395	60	0.008172362555720654	0.7333333333333333	0.3681742967457253
YIL017C	-1	-/-	-137.38249683380127	-35477.00704097748	15	0.008166295471417966	0.7333333333333333	0.36845008273579705
YGR270W	-1	-/-	-137.38656377792358	-34527.61106586456	15	0.008160237388724036	0.7333333333333333	0.3687258687258687
YML001W	-1	-/-	-137.39801120758057	-36140.22211456299	15	0.00815418828762046	0.7333333333333333	0.36900165471594043
YLR277C	-1	-/-	-137.40325927734375	-33945.72731924057	15	0.008148148148148147	0.7333333333333333	0.36927744070601215
YOR281C	-1	-/-	-137.41473054885864	-34428.48515224457	15	0.008142116950407105	0.7333333333333333	0.3695532266960838
YJL127C	-1	-/-	-137.41594409942627	-33436.78891611099	15	0.008136094674556213	0.7333333333333333	0.36982901268615553
YBR290W	-1	-/-	-137.41911602020264	-34654.472952365875	15	0.008130081300813009	0.7333333333333333	0.37010479867622725
YJR136C	0	0/-	-137.42498970031738	-56348.96547019482	60	0.008130081300813009	0.7333333333333333	0.37010479867622725
YGR060W	-1	-/-	-137.427818775177	-34570.164875507355	15	0.00812407680945347	0.7333333333333333	0.370380584666299
YDR011W	-1	-/-	-137.4335412979126	-33786.67650413513	15	0.008118081180811807	0.7333333333333333	0.37065637065637064
YNL321W	0	0/-	-137.43949043750763	-56242.44597673416	60	0.008118081180811807	0.7333333333333333	0.37065637065637064
YLR079W	-1	-/-	-137.44154500961304	-34580.624168395996	15	0.008112094395280236	0.7333333333333333	0.37093215664644236
YOR151C	-1	-/-	-137.45016860961914	-34601.53293275833	15	0.008106116433308769	0.7333333333333333	0.3712079426365141
YGL124C	-1	-/-	-137.45456457138062	-34289.18493270874	15	0.008100147275405008	0.7333333333333333	0.3714837286265858
YLR307W	0	0/-	-137.4558870792389	-57860.30333888531	60	0.008100147275405008	0.7333333333333333	0.3714837286265858
YNL332W	-1	-/-	-137.46380186080933	-34628.46954727173	15	0.008094186902133923	0.7333333333333333	0.37175951461665746
YPL061W	-1	-/-	-137.46919345855713	-34303.370864868164	15	0.008088235294117648	0.7333333333333333	0.3720353006067292
YMR022W	-1	-/-	-137.4859390258789	-34339.018481731415	15	0.008082292432035268	0.7333333333333333	0.3723110865968009
YIR001C	0	0/0	-137.4966597557068	-56893.35964798927	60	0.008082292432035268	0.7333333333333333	0.3723110865968009
YKL108W	-1	-/-	-137.49699783325195	-33490.596415519714	15	0.008076358296622614	0.7333333333333333	0.37258687258687256
YOL095C	-1	-/-	-137.49755191802979	-34298.38833761215	15	0.008070432868672046	0.7333333333333333	0.3728626585769443
YKL098W	0	0/0	-137.49897503852844	-57226.618577718735	60	0.008070432868672046	0.7333333333333333	0.3728626585769443
YML021C	-1	-/-	-137.50100755691528	-34017.19237995148	15	0.008064516129032258	0.7333333333333333	0.373138444567016
YAR014C	-1	-/-	-137.50597858428955	-33441.1129989624	15	0.00805860805860806	0.7333333333333333	0.3734142305570877
YBR115C	0	0/0	-137.5094619989395	-56436.59975397587	60	0.00805860805860806	0.7333333333333333	0.3734142305570877
YBR150C	0	0/-	-137.50998783111572	-56707.54715824127	60	0.00805860805860806	0.7333333333333333	0.3734142305570877
YHR111W	-1	-/-	-137.5118408203125	-35237.50096654892	15	0.008052708638360176	0.7333333333333333	0.3736900165471594
YDL030W	-1	-/-	-137.51386308670044	-34083.06485366821	15	0.008046817849305048	0.7333333333333333	0.3739658025372311
YLR132C	-1	-/-	-137.52443027496338	-34282.10527133942	15	0.00804093567251462	0.7333333333333333	0.3742415885273028
YDL065C	-1	-/-	-137.5298833847046	-33150.52022027969	15	0.008035062089116142	0.7333333333333333	0.3745173745173745
YER107C	-1	-/-	-137.53062438964844	-34366.094365119934	15	0.008029197080291971	0.7333333333333333	0.3747931605074462
YGL232W	-1	-/-	-137.53359174728394	-33802.666696071625	15	0.008023340627279359	0.7333333333333333	0.37506894649751793
YER117W	-1	-/-	-137.54887342453003	-34835.05586576462	15	0.008017492711370262	0.7333333333333333	0.37534473248758965
YDL010W	0	0/-	-137.54890882968903	-57556.13711822033	60	0.008017492711370262	0.7333333333333333	0.37534473248758965
YJL205C	0	0/0	-137.55764520168304	-56581.334961652756	60	0.008017492711370262	0.7333333333333333	0.37534473248758965
YHR056C	-1	-/-	-137.56313514709473	-33657.177260398865	15	0.008011653313911144	0.7333333333333333	0.3756205184776613
YER093C	-1	-/-	-137.56335353851318	-34295.55019283295	15	0.008005822416302766	0.7333333333333333	0.37589630446773303
YCR009C	-1	-/-	-137.5647096633911	-34627.91089963913	15	0.008	0.7333333333333333	0.37617209045780475
YIL016W	-1	-/-	-137.56599855422974	-34639.798676490784	15	0.007994186046511628	0.7333333333333333	0.3764478764478765
YMR224C	-1	-/-	-137.56890296936035	-33574.89037704468	15	0.007988380537400145	0.7333333333333333	0.37672366243794814
YCR019W	0	0/0	-137.57121992111206	-57244.4425444603	60	0.007988380537400145	0.7333333333333333	0.37672366243794814
YOR037W	-1	-/-	-137.57357692718506	-34234.10748434067	15	0.007982583454281567	0.7333333333333333	0.37699944842801986
YDR170C	-1	-/-	-137.57521724700928	-34506.60410118103	15	0.007976794778825236	0.7333333333333333	0.3772752344180916
YDL043C	-1	-/-	-137.5758752822876	-34664.72159767151	15	0.007971014492753623	0.7333333333333333	0.37755102040816324
YGR179C	-1	-/-	-137.576322555542	-34936.72028255463	15	0.007965242577842143	0.7333333333333333	0.37782680639823496
YCL005W-A	-1	-/-	-137.5813112258911	-34353.2240152359	15	0.007959479015918957	0.7333333333333333	0.3781025923883067
YJR022W	-1	-/-	-137.58691501617432	-34477.74404478073	15	0.007953723788864787	0.7333333333333333	0.3783783783783784
YHR198C	0	0/0	-137.6116100549698	-57094.60563790798	60	0.007953723788864787	0.7333333333333333	0.3783783783783784
YBR111C	0	0/-	-137.6168771982193	-56531.92878460884	60	0.007953723788864787	0.7333333333333333	0.3783783783783784
YOL072W	-1	-/-	-137.62249565124512	-34741.55595731735	15	0.007947976878612716	0.7333333333333333	0.37865416436845006
YGR074W	-1	-/-	-137.6270351409912	-33889.59720659256	15	0.007942238267148015	0.7333333333333333	0.3789299503585218
YDR316W	0	0/0	-137.63532316684723	-56164.004942417145	60	0.007942238267148015	0.7333333333333333	0.3789299503585218
YCR035C	-1	-/-	-137.63819360733032	-34239.63171863556	15	0.007936507936507936	0.7333333333333333	0.3792057363485935
YBR161W	-1	-/-	-137.6392011642456	-33644.66577529907	15	0.007930785868781542	0.7333333333333333	0.3794815223386652
YER052C	-1	-/0	-137.64228343963623	-34510.51951408386	15	0.00792507204610951	0.7333333333333333	0.3797573083287369
YBR049C	-1	-/-	-137.6586594581604	-33282.57256793976	15	0.007919366450683946	0.7333333333333333	0.3800330943188086
YBR081C	-1	-/-	-137.66207313537598	-34125.28851413727	15	0.007913669064748202	0.7333333333333333	0.3803088803088803
YBL056W	-1	-/-	-137.67772960662842	-33333.94972753525	15	0.007907979870596693	0.7333333333333333	0.380584666298952
YPL203W	-1	-/-	-137.68042850494385	-36271.32125520706	15	0.007902298850574713	0.7333333333333333	0.3808604522890237
YBR020W	-1	-/-	-137.68395614624023	-33547.74905920029	15	0.007896625987078248	0.7333333333333333	0.38113623827909543
YDR142C	-1	-/-	-137.68465518951416	-33916.61086559296	15	0.007890961262553802	0.7333333333333333	0.38141202426916715
YDR356W	-1	-/-	-137.68785953521729	-34821.337329387665	15	0.007885304659498209	0.7333333333333333	0.3816878102592388
YJR130C	0	0/0	-137.69461488723755	-58384.58233690262	60	0.007885304659498209	0.7333333333333333	0.3816878102592388
YKR050W	-1	-/-	-137.6948003768921	-33840.923191547394	15	0.007879656160458453	0.7333333333333333	0.38196359624931053
YIL074C	0	0/0	-137.70935440063477	-58100.781780958176	60	0.007879656160458453	0.7333333333333333	0.38196359624931053
YCR030C	0	0/-	-137.7104470729828	-56766.22647047043	60	0.007879656160458453	0.7333333333333333	0.38196359624931053
YPR024W	-1	-/-	-137.7219467163086	-34078.62354516983	15	0.007874015748031496	0.7333333333333333	0.38223938223938225
YDR486C	-1	-/+	-137.72516632080078	-34649.40135526657	15	0.007868383404864092	0.7333333333333333	0.3825151682294539
YDR507C	-1	-/-	-137.72753524780273	-34564.05294942856	15	0.007862759113652609	0.7333333333333333	0.38279095421952564
YBR298C	-1	-/-	-137.72833061218262	-35408.43034887314	15	0.007857142857142858	0.7333333333333333	0.38306674020959736
YBL099W	-1	-/-	-137.72911262512207	-34054.59225320816	15	0.007851534618129907	0.7333333333333333	0.3833425261996691
YJL023C	0	0/-	-137.73727107048035	-57584.91658055782	60	0.007851534618129907	0.7333333333333333	0.3833425261996691
YGL161C	0	0/0	-137.7382252216339	-57836.67106258869	60	0.007851534618129907	0.7333333333333333	0.3833425261996691
YML048W	-1	-/-	-137.74424171447754	-33702.95736026764	15	0.007845934379457917	0.7333333333333333	0.38361831218974074
YMR289W	0	0/-	-137.74682688713074	-56447.145464897156	60	0.007845934379457917	0.7333333333333333	0.38361831218974074
YDR513W	-1	-/-	-137.74746990203857	-35112.37223672867	15	0.007840342124019958	0.7333333333333333	0.38389409817981246
YGL065C	-1	-/-	-137.74837970733643	-36191.892206668854	15	0.007834757834757835	0.7333333333333333	0.3841698841698842
YHL006C	-1	-/-	-137.7516312599182	-34352.27385759354	15	0.007829181494661922	0.7333333333333333	0.3844456701599559
YNL026W	-1	-/-	-137.75266981124878	-34996.34418821335	15	0.007823613086770981	0.7333333333333333	0.38472145615002756
YOR028C	-1	-/-	-137.75739574432373	-35040.26214456558	15	0.007818052594171997	0.7333333333333333	0.3849972421400993
YNL212W	0	0/0	-137.75925970077515	-57308.50007724762	60	0.007818052594171997	0.7333333333333333	0.3849972421400993
YLR120C	0	0/-	-137.76196908950806	-57764.60627102852	60	0.007818052594171997	0.7333333333333333	0.3849972421400993
YER029C	-1	-/-	-137.76405143737793	-33382.01970720291	15	0.0078125	0.7333333333333333	0.385273028130171
YML124C	-1	-/-	-137.76703119277954	-35148.963307380676	15	0.007806955287437899	0.7333333333333333	0.38554881412024267
YKL011C	-1	-/-	-137.77124500274658	-34627.51002407074	15	0.007801418439716312	0.7333333333333333	0.3858246001103144
YNL023C	-1	-/-	-137.7796974182129	-34548.831411361694	15	0.007795889440113395	0.7333333333333333	0.3861003861003861
YMR075W	-1	-/-	-137.78138542175293	-33434.575142383575	15	0.007790368271954674	0.7333333333333333	0.3863761720904578
YBR119W	-1	-/-	-137.78274631500244	-33689.6002035141	15	0.00778485491861288	0.7333333333333333	0.3866519580805295
YDL089W	0	0/-	-137.78516733646393	-57718.92339658737	60	0.00778485491861288	0.7333333333333333	0.3866519580805295
YEL064C	0	0/-	-137.78575539588928	-57199.58845591545	60	0.00778485491861288	0.7333333333333333	0.3866519580805295
YML099C	-1	-/-	-137.79370069503784	-34672.88757419586	15	0.007779349363507779	0.7333333333333333	0.3869277440706012
YNL091W	-1	-/-	-137.79567527770996	-33760.29698419571	15	0.0077738515901060075	0.7333333333333333	0.38720353006067293
YDR404C	-1	-/-	-137.80142498016357	-33866.336089134216	15	0.007768361581920904	0.7333333333333333	0.38747931605074465
YGL013C	-1	-/-	-137.8111047744751	-34988.66558885574	15	0.0077628793225123505	0.7333333333333333	0.3877551020408163
YLR046C	0	0/0	-137.81532621383667	-56711.18317806721	60	0.0077628793225123505	0.7333333333333333	0.3877551020408163
YPL275W	-1	-/-	-137.81551265716553	-33496.53756523132	15	0.007757404795486601	0.7333333333333333	0.38803088803088803
YER060W	0	0/-	-137.81874668598175	-57191.62299001217	60	0.007757404795486601	0.7333333333333333	0.38803088803088803
YLR182W	-1	-/-	-137.82188034057617	-34049.29408311844	15	0.007751937984496124	0.7333333333333333	0.38830667402095975
YDR207C	-1	-/-	-137.82237815856934	-33834.58904790878	15	0.007746478873239437	0.7333333333333333	0.3885824600110314
YER098W	0	0/-	-137.83976793289185	-57518.973115205765	60	0.007746478873239437	0.7333333333333333	0.3885824600110314
YDL133C-A	0	0/-	-137.84132552146912	-55493.934763908386	60	0.007746478873239437	0.7333333333333333	0.3885824600110314
YER101C	0	0/-	-137.84704399108887	-57351.33810651302	60	0.007746478873239437	0.7333333333333333	0.3885824600110314
YNR039C	-1	-/-	-137.8483281135559	-34232.701916217804	15	0.007741027445460943	0.7333333333333333	0.38885824600110314
YMR098C	0	0/-	-137.8505437374115	-55114.59806764126	60	0.007741027445460943	0.7333333333333333	0.38885824600110314
YER146W	-1	-/-	-137.8531928062439	-33879.872766017914	15	0.007735583684950774	0.7333333333333333	0.38913403199117486
YOR336W	0	0/-	-137.86432206630707	-58144.95760679245	60	0.007735583684950774	0.7333333333333333	0.38913403199117486
YDR066C	0	0/-	-137.8679815530777	-56693.270805478096	60	0.007735583684950774	0.7333333333333333	0.38913403199117486
YFR007W	0	0/0	-137.87293374538422	-56229.77731013298	60	0.007735583684950774	0.7333333333333333	0.38913403199117486
YJR049C	-1	-/-	-137.87388229370117	-34670.582463264465	15	0.007730147575544624	0.7333333333333333	0.3894098179812466
YOR033C	-1	-/-	-137.87661838531494	-34815.9821267128	15	0.007724719101123595	0.7333333333333333	0.38968560397131824
YKR009C	-1	-/-	-137.8784613609314	-35279.73935651779	15	0.0077192982456140355	0.7333333333333333	0.38996138996138996
YDL202W	0	0/-	-137.88120222091675	-56611.842197299	60	0.0077192982456140355	0.7333333333333333	0.38996138996138996
YOR068C	-1	-/-	-137.88927745819092	-33876.83963680267	15	0.007713884992987377	0.7333333333333333	0.3902371759514617
YMR152W	0	0/0	-137.9027452468872	-57454.396134376526	60	0.007713884992987377	0.7333333333333333	0.3902371759514617
YDR013W	-1	-/-	-137.91772270202637	-34303.27096414566	15	0.007708479327259986	0.7333333333333333	0.39051296194153334
YPR201W	-1	-/-	-137.92035388946533	-34367.71754312515	15	0.007703081232492998	0.7333333333333333	0.39078874793160506
YGR075C	-1	-/-	-137.92333984375	-33617.01922416687	15	0.007697690692792162	0.7333333333333333	0.3910645339216768
YJR088C	0	0/-	-137.92536163330078	-56708.32285737991	60	0.007697690692792162	0.7333333333333333	0.3910645339216768
YDR411C	-1	-/-	-137.93031787872314	-34922.90067052841	15	0.007692307692307693	0.7333333333333333	0.3913403199117485
YDL155W	-1	-/-	-137.93553638458252	-34351.497281074524	15	0.007686932215234102	0.7333333333333333	0.39161610590182017
YOR025W	-1	-/-	-137.9413866996765	-34480.534029483795	15	0.007681564245810056	0.7333333333333333	0.3918918918918919
YFR040W	-1	-/-	-137.9425172805786	-33944.310242176056	15	0.007676203768318213	0.7333333333333333	0.3921676778819636
YNL251C	-1	-/-	-137.94284057617188	-33945.96463727951	15	0.007670850767085077	0.7333333333333333	0.3924434638720353
YJR031C	-1	-/-	-137.94466257095337	-34864.63795423508	15	0.007665505226480836	0.7333333333333333	0.392719249862107
YGL226C-A	-1	-/-	-137.94490242004395	-33508.9636054039	15	0.00766016713091922	0.7333333333333333	0.3929950358521787
YGL201C	-1	-/-	-137.9484920501709	-33926.483880996704	15	0.007654836464857342	0.7333333333333333	0.39327082184225043
YIL128W	-1	-/-	-137.95112991333008	-34198.036888599396	15	0.0076495132127955496	0.7333333333333333	0.3935466078323221
YGR198W	0	0/-	-137.95360827445984	-57270.79942572117	60	0.0076495132127955496	0.7333333333333333	0.3935466078323221
YGL203C	0	0/0	-137.95706486701965	-56516.33056652546	60	0.0076495132127955496	0.7333333333333333	0.3935466078323221
YMR203W	-1	-/-	-137.9648985862732	-33441.032440662384	15	0.007644197359277276	0.7333333333333333	0.3938223938223938
YOR301W	-1	-/-	-137.97093868255615	-35033.306888103485	15	0.007638888888888889	0.7333333333333333	0.39409817981246553
YER190W	-1	-/-	-137.9749526977539	-33748.28870391846	15	0.007633587786259542	0.7333333333333333	0.39437396580253725
YGR295C	0	0/-	-137.98622798919678	-56911.87528467178	60	0.007633587786259542	0.7333333333333333	0.39437396580253725
YKL101W	-1	-/-	-137.99441528320312	-33718.083132743835	15	0.0076282940360610264	0.7333333333333333	0.3946497517926089
YDR050C	0	0/-	-137.9950853586197	-57233.16838943958	60	0.0076282940360610264	0.7333333333333333	0.3946497517926089
YML051W	-1	-/-	-137.9959659576416	-33486.01362514496	15	0.007623007623007623	0.7333333333333333	0.39492553778268064
YBR263W	0	0/-	-138.00671255588531	-56764.20186674595	60	0.007623007623007623	0.7333333333333333	0.39492553778268064
YPR100W	-1	-/-	-138.009596824646	-33564.03152036667	15	0.007617728531855956	0.7333333333333333	0.39520132377275236
YDL142C	-1	-/-	-138.0120267868042	-35374.96104478836	15	0.007612456747404845	0.7333333333333333	0.3954771097628241
YDR373W	0	0/-	-138.01371240615845	-57085.82860934734	60	0.007612456747404845	0.7333333333333333	0.3954771097628241
YOL146W	-1	-/-	-138.01382637023926	-36084.10954761505	15	0.007607192254495159	0.7333333333333333	0.39575289575289574
YLR392C	0	0/-	-138.01920294761658	-56651.91368162632	60	0.007607192254495159	0.7333333333333333	0.39575289575289574
YLR028C	-1	-/-	-138.02014780044556	-33975.917454242706	15	0.007601935038009675	0.7333333333333333	0.39602868174296746
YJR067C	0	0/-	-138.0370556116104	-56943.231585145	60	0.007601935038009675	0.7333333333333333	0.39602868174296746
YIL018W	-1	-/-	-138.04050493240356	-35193.503824710846	15	0.007596685082872928	0.7333333333333333	0.3963044677330392
YPR133W-A	-1	-/-	-138.04056406021118	-33007.84732198715	15	0.00759144237405107	0.7333333333333333	0.39658025372311084
YNL201C	-1	-/-	-138.04637718200684	-33459.88920259476	15	0.007586206896551724	0.7333333333333333	0.39685603971318256
YNL138W-A	0	0/-	-138.04784512519836	-56896.88930988312	60	0.007586206896551724	0.7333333333333333	0.39685603971318256
YMR276W	-1	-/-	-138.0500831604004	-34175.89194726944	15	0.007580978635423846	0.7333333333333333	0.3971318257032543
YGL253W	-1	-/-	-138.05060958862305	-35300.58145952225	15	0.007575757575757576	0.7333333333333333	0.397407611693326
YHR047C	0	0/0	-138.05314230918884	-58325.34187030792	60	0.007575757575757576	0.7333333333333333	0.397407611693326
YHR091C	-1	-/-	-138.05923414230347	-34153.280222415924	15	0.007570543702684102	0.7333333333333333	0.39768339768339767
YNL108C	0	0/0	-138.0647201538086	-56542.803251862526	60	0.007570543702684102	0.7333333333333333	0.39768339768339767
YOL030W	0	0/-	-138.064878821373	-57353.07502937317	60	0.007570543702684102	0.7333333333333333	0.39768339768339767
YMR171C	0	0/-	-138.0680330991745	-57161.332845807076	60	0.007570543702684102	0.7333333333333333	0.39768339768339767
YPL006W	-1	-/-	-138.06999826431274	-35095.5615401268	15	0.007565337001375516	0.7333333333333333	0.3979591836734694
YDR122W	-1	-/-	-138.0728268623352	-35553.31367969513	15	0.007560137457044674	0.7333333333333333	0.3982349696635411
YDL246C	0	0/0	-138.0810787677765	-57170.14857006073	60	0.007560137457044674	0.7333333333333333	0.3982349696635411
YGR003W	-1	-/-	-138.08360862731934	-34640.050459861755	15	0.007554945054945055	0.7333333333333333	0.39851075565361277
YIL093C	0	0/-	-138.08754062652588	-56795.70156121254	60	0.007554945054945055	0.7333333333333333	0.39851075565361277
YCR096C	0	0/-	-138.0890052318573	-56816.767724871635	60	0.007554945054945055	0.7333333333333333	0.39851075565361277
YNL149C	-1	-/0	-138.09054279327393	-34578.96668243408	15	0.0075497597803706245	0.7333333333333333	0.3987865416436845
YOR216C	-1	-/-	-138.1010398864746	-34611.33806467056	15	0.0075445816186556925	0.7333333333333333	0.3990623276337562
YEL059C-A	0	0/-	-138.10549557209015	-58125.155712008476	60	0.0075445816186556925	0.7333333333333333	0.3990623276337562
YDL074C	-1	-/-	-138.10722732543945	-33969.36987400055	15	0.0075394105551747775	0.7333333333333333	0.39933811362382793
YNL136W	-1	-/-	-138.11862754821777	-34980.814158439636	15	0.007534246575342466	0.7333333333333333	0.3996138996138996
YMR273C	-1	-/-	-138.1195363998413	-33596.15458011627	15	0.007529089664613279	0.7333333333333333	0.3998896856039713
YGL154C	0	0/0	-138.1324898004532	-57907.20714139938	60	0.007529089664613279	0.7333333333333333	0.3998896856039713
YKL188C	-1	-/-	-138.13311004638672	-35029.787613391876	15	0.007523939808481532	0.7333333333333333	0.40016547159404303
YBL032W	-1	-/-	-138.13717222213745	-35275.03076457977	15	0.007518796992481203	0.7333333333333333	0.40044125758411475
YEL009C	-1	-/-	-138.1386079788208	-33816.7937669754	15	0.007513661202185792	0.7333333333333333	0.4007170435741864
YER014W	0	0/0	-138.13910949230194	-58013.859600543976	60	0.007513661202185792	0.7333333333333333	0.4007170435741864
YJL176C	-1	-/-	-138.1509714126587	-33389.389607429504	15	0.007508532423208191	0.7333333333333333	0.40099282956425814
YBR222C	0	0/-	-138.15692627429962	-56791.59459233284	60	0.007508532423208191	0.7333333333333333	0.40099282956425814
YIL135C	-1	-/-	-138.16073036193848	-34991.32085084915	15	0.007503410641200546	0.7333333333333333	0.40126861555432985
YER115C	0	0/-	-138.16613221168518	-57462.13850045204	60	0.007503410641200546	0.7333333333333333	0.40126861555432985
YLR240W	-1	-/-	-138.1679563522339	-34377.32482004166	15	0.007498295841854124	0.7333333333333333	0.4015444015444015
YGR042W	-1	-/-	-138.1803684234619	-34548.97771835327	15	0.007493188010899182	0.7333333333333333	0.40182018753447324
YKL121W	0	0/0	-138.18644094467163	-57056.977132320404	60	0.007493188010899182	0.7333333333333333	0.40182018753447324
YDL103C	0	0/-	-138.18803524971008	-56688.54531240463	60	0.007493188010899182	0.7333333333333333	0.40182018753447324
YPL228W	-1	-/-	-138.19037342071533	-35169.63605308533	15	0.007488087134104833	0.7333333333333333	0.40209597352454496
YML105C	-1	-/-	-138.1937780380249	-33173.427542209625	15	0.007482993197278911	0.7333333333333333	0.4023717595146167
YNR052C	-1	-/-	-138.1938009262085	-34825.32153081894	15	0.007477906186267845	0.7333333333333333	0.40264754550468834
YDR288W	-1	-/-	-138.1984052658081	-35230.59393453598	15	0.007472826086956522	0.7333333333333333	0.40292333149476006
YER124C	0	0/-	-138.20098972320557	-57537.125448703766	60	0.007472826086956522	0.7333333333333333	0.40292333149476006
YDR469W	-1	-/-	-138.20339488983154	-34822.44896030426	15	0.00746775288526816	0.7333333333333333	0.4031991174848318
YBR240C	-1	-/-	-138.208345413208	-34729.83732318878	15	0.007462686567164179	0.7333333333333333	0.4034749034749035
YMR092C	-1	-/-	-138.21542072296143	-35198.76429891586	15	0.007457627118644068	0.7333333333333333	0.40375068946497517
YBR070C	-1	-/-	-138.2180290222168	-33754.628177165985	15	0.007452574525745257	0.7333333333333333	0.4040264754550469
YDR320C	-1	-/-	-138.22942638397217	-34727.18896150589	15	0.007447528774542992	0.7333333333333333	0.4043022614451186
YDR323C	-1	-/+	-138.2299427986145	-35516.66877222061	15	0.007442489851150203	0.7333333333333333	0.40457804743519027
YLR071C	-1	-/-	-138.23285245895386	-33779.090394973755	15	0.0074374577417173765	0.7333333333333333	0.404853833425262
YBL026W	-1	-/-	-138.2414002418518	-33584.38290023804	15	0.007432432432432433	0.7333333333333333	0.4051296194153337
YBR057C	-1	-/-	-138.24179935455322	-34136.195969581604	15	0.007427413909520594	0.7333333333333333	0.40540540540540543
YOR143C	-1	-/-	-138.24189949035645	-34048.29083251953	15	0.007422402159244264	0.7333333333333333	0.4056811913954771
YLR209C	0	0/-	-138.24347054958344	-56843.87019395828	60	0.007422402159244264	0.7333333333333333	0.4056811913954771
YKL085W	-1	-/-	-138.24356079101562	-34397.218104839325	15	0.007417397167902899	0.7333333333333333	0.4059569773855488
YDR117C	0	0/-	-138.24777150154114	-58705.50428545475	60	0.007417397167902899	0.7333333333333333	0.4059569773855488
YDL159W	-1	-/-	-138.2509479522705	-34642.40583562851	15	0.007412398921832884	0.7333333333333333	0.40623276337562053
YKL028W	-1	-/-	-138.25826120376587	-35510.564737319946	15	0.007407407407407408	0.7333333333333333	0.4065085493656922
YGL224C	0	0/-	-138.25871217250824	-58429.191786289215	60	0.007407407407407408	0.7333333333333333	0.4065085493656922
YPL105C	0	0/-	-138.2632828950882	-56272.82875728607	60	0.007407407407407408	0.7333333333333333	0.4065085493656922
YHR005C	-1	-/-	-138.26960468292236	-34322.15600824356	15	0.007402422611036339	0.7333333333333333	0.4067843353557639
YPR155C	-1	-/-	-138.27156352996826	-34460.08363342285	15	0.007397444519166106	0.7333333333333333	0.40706012134583563
YOL115W	-1	-/-	-138.27335453033447	-34127.66830730438	15	0.00739247311827957	0.7333333333333333	0.40733590733590735
YJL127C-B	0	0/-	-138.276624917984	-57872.51420068741	60	0.00739247311827957	0.7333333333333333	0.40733590733590735
YGL134W	0	0/-	-138.28671646118164	-58104.7939517498	60	0.00739247311827957	0.7333333333333333	0.40733590733590735
YLL036C	-1	-/-	-138.29399013519287	-33913.703441143036	15	0.007387508394895903	0.7333333333333333	0.407611693325979
YCR062W	-1	-/0	-138.2993860244751	-34442.02681159973	15	0.00738255033557047	0.7333333333333333	0.40788747931605074
YDR153C	-1	-/-	-138.3066120147705	-33782.27454662323	15	0.007377598926894702	0.7333333333333333	0.40816326530612246
YBL040C	-1	-/-	-138.308123588562	-36159.44402551651	15	0.007372654155495978	0.7333333333333333	0.4084390512961942
YLR321C	-1	-/-	-138.31512784957886	-33047.24380540848	15	0.007367716008037508	0.7333333333333333	0.40871483728626584
YPR091C	0	0/-	-138.3215696811676	-56581.66721141338	60	0.007367716008037508	0.7333333333333333	0.40871483728626584
YDR407C	-1	-/-	-138.32526206970215	-36338.27049303055	15	0.007362784471218206	0.7333333333333333	0.40899062327633756
YNL245C	-1	-/-	-138.3326063156128	-34202.936423778534	15	0.007357859531772575	0.7333333333333333	0.4092664092664093
YOR245C	-1	-/-	-138.3338861465454	-35458.83394241333	15	0.007352941176470588	0.7333333333333333	0.40954219525648095
YGR232W	0	0/0	-138.35171782970428	-57592.16844511032	60	0.007352941176470588	0.7333333333333333	0.40954219525648095
YGR247W	-1	-/-	-138.35235500335693	-34992.92552566528	15	0.007348029392117568	0.7333333333333333	0.40981798124655267
YER129W	-1	-/-	-138.35350942611694	-34353.19713449478	15	0.007343124165554072	0.7333333333333333	0.4100937672366244
YBR002C	-1	-/-	-138.35577011108398	-33763.52474975586	15	0.00733822548365577	0.7333333333333333	0.4103695532266961
YJR125C	-1	-/-	-138.36296272277832	-34144.17604970932	15	0.007333333333333333	0.7333333333333333	0.41064533921676777
YMR023C	-1	-/-	-138.36523723602295	-34184.30405712128	15	0.0073284477015323115	0.7333333333333333	0.4109211252068395
YDR511W	-1	-/-	-138.36961841583252	-34593.32002067566	15	0.007323568575233023	0.7333333333333333	0.4111969111969112
YJR065C	-1	-/-	-138.3720645904541	-34533.36118602753	15	0.007318695941450432	0.7333333333333333	0.4114726971869829
YDR484W	-1	-/-	-138.3844861984253	-34847.886033535004	15	0.007313829787234043	0.7333333333333333	0.4117484831770546
YPL011C	-1	-/-	-138.38505935668945	-34555.25481367111	15	0.007308970099667774	0.7333333333333333	0.4120242691671263
YDR419W	-1	-/-	-138.3864254951477	-34377.1516661644	15	0.0073041168658698535	0.7333333333333333	0.41230005515719803
YKR089C	-1	-/-	-138.38844871520996	-34465.19727039337	15	0.0072992700729927005	0.7333333333333333	0.4125758411472697
YMR285C	-1	-/-	-138.4016819000244	-34286.498899936676	15	0.007294429708222812	0.7333333333333333	0.4128516271373414
YCL012C	0	0/0	-138.4105486869812	-57582.56636619568	60	0.007294429708222812	0.7333333333333333	0.4128516271373414
YGR057C	-1	-/-	-138.41174793243408	-33809.26012611389	15	0.00728959575878065	0.7333333333333333	0.41312741312741313
YBR008C	-1	-/-	-138.4131851196289	-34872.28647184372	15	0.00728476821192053	0.7333333333333333	0.41340319911748485
YLR220W	-1	-/-	-138.42820739746094	-34338.75509262085	15	0.00727994705493051	0.7333333333333333	0.4136789851075565
YJL154C	-1	-/-	-138.42857551574707	-33637.806000709534	15	0.007275132275132275	0.7333333333333333	0.41395477109762824
YGR276C	-1	-/-	-138.43228244781494	-34895.088733673096	15	0.007270323859881031	0.7333333333333333	0.41423055708769996
YBR052C	0	0/0	-138.44211769104004	-57923.08202958107	60	0.007270323859881031	0.7333333333333333	0.41423055708769996
YJL123C	0	0/0	-138.44619929790497	-55995.517746925354	60	0.007270323859881031	0.7333333333333333	0.41423055708769996
YNL039W	-1	-/-	-138.4474458694458	-34484.90460109711	15	0.00726552179656539	0.7333333333333333	0.4145063430777716
YPR067W	-1	-/-	-138.44922828674316	-34674.468611717224	15	0.007260726072607261	0.7333333333333333	0.41478212906784334
YER133W	-1	-/-	-138.45227432250977	-35247.38512086868	15	0.007255936675461741	0.7333333333333333	0.41505791505791506
YGL128C	0	0/-	-138.45245945453644	-57698.32813382149	60	0.007255936675461741	0.7333333333333333	0.41505791505791506
YML107C	-1	-/-	-138.45433807373047	-35528.05324268341	15	0.007251153592617007	0.7333333333333333	0.4153337010479868
YLR467W	-1	-/-	-138.45761489868164	-34343.84240102768	15	0.007246376811594203	0.7333333333333333	0.41560948703805844
YIL026C	-1	-/-	-138.46044540405273	-33733.48012638092	15	0.007241606319947334	0.7333333333333333	0.41588527302813016
YDR131C	-1	-/-	-138.4640474319458	-34491.83334064484	15	0.007236842105263158	0.7333333333333333	0.4161610590182019
YDR364C	-1	-/-	-138.4644956588745	-33680.5438542366	15	0.007232084155161078	0.7333333333333333	0.4164368450082736
YFL047W	0	0/-	-138.47099721431732	-56961.71945142746	60	0.007232084155161078	0.7333333333333333	0.4164368450082736
YJL183W	-1	-/-	-138.4788360595703	-34312.26181602478	15	0.007227332457293035	0.7333333333333333	0.41671263099834527
YDL006W	-1	-/-	-138.48022079467773	-34257.97694349289	15	0.007222586999343401	0.7333333333333333	0.416988416988417
YHR110W	0	0/-	-138.48063397407532	-58225.42200303078	60	0.007222586999343401	0.7333333333333333	0.416988416988417
YOL054W	-1	-/-	-138.49054431915283	-34112.928389549255	15	0.007217847769028871	0.7333333333333333	0.4172642029784887
YBR248C	0	0/0	-138.49174225330353	-56130.2025564909	60	0.007217847769028871	0.7333333333333333	0.4172642029784887
YDL207W	-1	-/-	-138.49212074279785	-35268.57624435425	15	0.007213114754098361	0.7333333333333333	0.41753998896856037
YNL159C	-1	-/-	-138.49304485321045	-35524.08295202255	15	0.007208387942332897	0.7333333333333333	0.4178157749586321
YHR072W-A	-1	-/-	-138.49694633483887	-34362.308886528015	15	0.007203667321545514	0.7333333333333333	0.4180915609487038
YLR382C	-1	-/-	-138.49986839294434	-34314.22246837616	15	0.007198952879581152	0.7333333333333333	0.41836734693877553
YKL157W	0	0/0	-138.50251984596252	-57425.407022714615	60	0.007198952879581152	0.7333333333333333	0.41836734693877553
YLR027C	0	0/0	-138.5053746700287	-57263.48534524441	60	0.007198952879581152	0.7333333333333333	0.41836734693877553
YDR369C	-1	-/-	-138.50900077819824	-35120.54575443268	15	0.007194244604316547	0.7333333333333333	0.4186431329288472
YER009W	-1	-/0	-138.52433252334595	-34039.478763103485	15	0.00718954248366013	0.7333333333333333	0.4189189189189189
YBR067C	0	0/-	-138.52586460113525	-58075.95574200153	60	0.00718954248366013	0.7333333333333333	0.4189189189189189
YEL018W	-1	-/-	-138.52657175064087	-34356.233428001404	15	0.007184846505551927	0.7333333333333333	0.41919470490899063
YLR412W	0	0/0	-138.53132784366608	-57007.97385251522	60	0.007184846505551927	0.7333333333333333	0.41919470490899063
YJR017C	-1	-/-	-138.5330696105957	-35504.95921278	15	0.007180156657963447	0.7333333333333333	0.41947049089906235
YGL079W	0	0/+	-138.53509497642517	-56605.6250166893	60	0.007180156657963447	0.7333333333333333	0.41947049089906235
YLL002W	-1	-/-	-138.5426664352417	-34649.207190036774	15	0.007175472928897586	0.7333333333333333	0.419746276889134
YKL065C	0	0/-	-138.5445545911789	-59933.00343024731	60	0.007175472928897586	0.7333333333333333	0.419746276889134
YPR057W	-1	-/-	-138.55167961120605	-34976.15304994583	15	0.007170795306388526	0.7333333333333333	0.42002206287920574
YDL127W	0	0/-	-138.55330896377563	-56793.97963368893	60	0.007170795306388526	0.7333333333333333	0.42002206287920574
YGL045W	-1	-/-	-138.57020568847656	-34271.94905567169	15	0.0071661237785016286	0.7333333333333333	0.42029784886927746
YDR208W	-1	-/-	-138.58353519439697	-34939.99770784378	15	0.007161458333333333	0.7333333333333333	0.4205736348593491
YNL188W	-1	-/-	-138.5846004486084	-33840.897693157196	15	0.0071567989590110605	0.7333333333333333	0.42084942084942084
YBR024W	-1	-/-	-138.5870132446289	-34121.52270650864	15	0.007152145643693108	0.7333333333333333	0.42112520683949256
YPL215W	0	0/-	-138.58839440345764	-56844.76549255848	60	0.007152145643693108	0.7333333333333333	0.42112520683949256
YDR428C	0	0/-	-138.58860087394714	-56817.91022980213	60	0.007152145643693108	0.7333333333333333	0.42112520683949256
YPL274W	-1	-/-	-138.59217262268066	-34459.70764875412	15	0.007147498375568551	0.7333333333333333	0.4214009928295643
YHR151C	0	0/0	-138.59331631660461	-56578.43708360195	60	0.007147498375568551	0.7333333333333333	0.4214009928295643
YOR142W	-1	-/-	-138.59715461730957	-34760.252999305725	15	0.007142857142857143	0.7333333333333333	0.42167677881963594
YLR007W	-1	-/-	-138.6019525527954	-33894.705857753754	15	0.007138221933809215	0.7333333333333333	0.42195256480970766
YDL118W	-1	-/0	-138.60304927825928	-33928.39731216431	15	0.007133592736705577	0.7333333333333333	0.4222283507997794
YGL186C	0	0/-	-138.6052223443985	-57174.960275650024	60	0.007133592736705577	0.7333333333333333	0.4222283507997794
YBL041W	-1	-/-	-138.60709047317505	-35335.66195344925	15	0.007128969539857421	0.7333333333333333	0.42250413678985105
YGL163C	-1	-/-	-138.61425828933716	-34304.25334978104	15	0.007124352331606218	0.7333333333333333	0.42277992277992277
YOL122C	-1	-/-	-138.62601518630981	-34367.533843040466	15	0.007119741100323625	0.7333333333333333	0.4230557087699945
YCR020C-A	-1	-/-	-138.63811779022217	-33885.043944358826	15	0.0071151358344113845	0.7333333333333333	0.4233314947600662
YER159C	-1	-/-	-138.64231300354004	-34542.46963262558	15	0.007110536522301228	0.7333333333333333	0.42360728075013787
YMR222C	0	0/0	-138.64526343345642	-56419.89612686634	60	0.007110536522301228	0.7333333333333333	0.42360728075013787
YPL121C	-1	-/-	-138.6557445526123	-33309.45842027664	15	0.0071059431524547806	0.7333333333333333	0.4238830667402096
YNL316C	0	0/0	-138.65595602989197	-57016.4867310524	60	0.0071059431524547806	0.7333333333333333	0.4238830667402096
YOR085W	-1	-/-	-138.66117668151855	-36193.82801532745	15	0.0071013557133634605	0.7333333333333333	0.4241588527302813
YKL154W	-1	-/-	-138.66938161849976	-34891.847626686096	15	0.0070967741935483875	0.7333333333333333	0.42443463872035303
YEL016C	-1	-/-	-138.67586421966553	-33959.98938894272	15	0.0070921985815602835	0.7333333333333333	0.4247104247104247
YML008C	-1	-/-	-138.6778163909912	-36605.54228973389	15	0.007087628865979381	0.7333333333333333	0.4249862107004964
YPR182W	-1	-/-	-138.69859218597412	-35237.54513311386	15	0.0070830650354153256	0.7333333333333333	0.42526199669056813
YNL104C	0	0/0	-138.70169472694397	-57596.89366006851	60	0.0070830650354153256	0.7333333333333333	0.42526199669056813
YJL197W	0	0/-	-138.70495641231537	-55707.826998472214	60	0.0070830650354153256	0.7333333333333333	0.42526199669056813
YAL014C	0	0/+	-138.70677042007446	-57569.11359786987	60	0.0070830650354153256	0.7333333333333333	0.42526199669056813
YPR124W	-1	-/-	-138.7093906402588	-34292.72936916351	15	0.007078507078507079	0.7333333333333333	0.4255377826806398
YBR205W	-1	-/-	-138.7127046585083	-36525.62937259674	15	0.00707395498392283	0.7333333333333333	0.4258135686707115
YPL057C	-1	-/-	-138.7150959968567	-34733.12989807129	15	0.007069408740359897	0.7333333333333333	0.42608935466078324
YOR166C	0	0/-	-138.73865962028503	-57255.37681341171	60	0.007069408740359897	0.7333333333333333	0.42608935466078324
YPL147W	-1	-/-	-138.74060201644897	-35671.11291360855	15	0.007064868336544637	0.7333333333333333	0.42636514065085496
YOR208W	-1	-/-	-138.74080228805542	-34887.84557676315	15	0.007060333761232349	0.7333333333333333	0.4266409266409266
YBL052C	-1	-/-	-138.7415795326233	-34399.80877017975	15	0.007055805003207184	0.7333333333333333	0.42691671263099834
YDR041W	0	0/-	-138.74204540252686	-56029.23215329647	60	0.007055805003207184	0.7333333333333333	0.42691671263099834
YER047C	0	0/0	-138.7517488002777	-57012.95612227917	60	0.007055805003207184	0.7333333333333333	0.42691671263099834
YHR127W	0	0/-	-138.75518012046814	-58170.29030406475	60	0.007055805003207184	0.7333333333333333	0.42691671263099834
YLR015W	-1	-/-	-138.76354217529297	-34454.5557641983	15	0.007051282051282051	0.7333333333333333	0.42719249862107006
YGR246C	-1	-/-	-138.77056694030762	-35217.453614234924	15	0.007046764894298526	0.7333333333333333	0.4274682846111418
YBL005W	-1	-/-	-138.77307987213135	-35886.156943798065	15	0.007042253521126761	0.7333333333333333	0.42774407060121344
YBR030W	-1	-/-	-138.78289461135864	-35119.39289569855	15	0.007037747920665387	0.7333333333333333	0.42801985659128516
YCR069W	0	0/-	-138.78291881084442	-58432.23492479324	60	0.007037747920665387	0.7333333333333333	0.42801985659128516
YDR139C	0	0/-	-138.78537249565125	-56181.46755313873	60	0.007037747920665387	0.7333333333333333	0.42801985659128516
YGR230W	-1	-/-	-138.7857174873352	-34413.99112892151	15	0.007033248081841432	0.7333333333333333	0.4282956425813569
YDR389W	-1	-/-	-138.78714656829834	-34799.115250110626	15	0.007028753993610224	0.7333333333333333	0.42857142857142855
YDR395W	-1	-/-	-138.78821849822998	-34772.31612825394	15	0.0070242656449553	0.7333333333333333	0.42884721456150027
YKR103W	0	0/-	-138.78839087486267	-57005.595752596855	60	0.0070242656449553	0.7333333333333333	0.42884721456150027
YNL173C	-1	-/-	-138.78845119476318	-35149.99682235718	15	0.007019783024888321	0.7333333333333333	0.429123000551572
YDR460W	-1	-/-	-138.78986978530884	-34088.912959098816	15	0.00701530612244898	0.7333333333333333	0.4293987865416437
YNL223W	-1	-/-	-138.7939977645874	-35624.536311626434	15	0.007010834926704908	0.7333333333333333	0.42967457253171537
YNL030W	-1	-/-	-138.79674434661865	-34503.4171833992	15	0.0070063694267515925	0.7333333333333333	0.4299503585217871
YMR211W	-1	-/-	-138.79958057403564	-34100.46388339996	15	0.007001909611712286	0.7333333333333333	0.4302261445118588
YKL170W	-1	-/-	-138.8013210296631	-33961.94241094589	15	0.006997455470737914	0.7333333333333333	0.4305019305019305
YDR287W	0	0/-	-138.8032442331314	-58218.06589114666	60	0.006997455470737914	0.7333333333333333	0.4305019305019305
YMR241W	-1	-/-	-138.80502319335938	-35571.76127910614	15	0.006993006993006993	0.7333333333333333	0.4307777164920022
YFR019W	-1	-/-	-138.80610609054565	-33781.44862937927	15	0.00698856416772554	0.7333333333333333	0.4310535024820739
YDR359C	-1	-/-	-138.81367111206055	-34793.01948881149	15	0.006984126984126984	0.7333333333333333	0.43132928847214563
YDR325W	-1	-/-	-138.82073879241943	-33844.82742881775	15	0.006979695431472081	0.7333333333333333	0.4316050744622173
YPL231W	-1	-/-	-138.82776641845703	-34580.8848695755	15	0.006975269499048827	0.7333333333333333	0.431880860452289
YKR066C	-1	-/-	-138.8350648880005	-34727.90784883499	15	0.00697084917617237	0.7333333333333333	0.43215664644236074
YNL102W	-1	-/-	-138.8358554840088	-35338.56758069992	15	0.006966434452184927	0.7333333333333333	0.43243243243243246
YMR065W	-1	-/-	-138.8371171951294	-33885.997675418854	15	0.006962025316455696	0.7333333333333333	0.4327082184225041
YBR040W	-1	-/-	-138.8395128250122	-35202.853127002716	15	0.006957621758380772	0.7333333333333333	0.43298400441257584
YLR025W	-1	-/+	-138.84653186798096	-34901.97555732727	15	0.00695322376738306	0.7333333333333333	0.43325979040264756
YDR322W	0	0/-	-138.85572934150696	-56269.4638941288	60	0.00695322376738306	0.7333333333333333	0.43325979040264756
YNL284C	0	0/-	-138.85794258117676	-56666.93074679375	60	0.00695322376738306	0.7333333333333333	0.43325979040264756
YHR142W	-1	-/-	-138.8614320755005	-35151.33580875397	15	0.006948831332912192	0.7333333333333333	0.4335355763927192
YDR237W	0	0/-	-138.8681879043579	-56614.12043070793	60	0.006948831332912192	0.7333333333333333	0.4335355763927192
YKL069W	0	0/-	-138.87455809116364	-57883.72839999199	60	0.006948831332912192	0.7333333333333333	0.4335355763927192
YGL122C	-1	-/-	-138.8852014541626	-34378.80454015732	15	0.006944444444444444	0.7333333333333333	0.43381136238279094
YHR129C	-1	-/-	-138.8856282234192	-35798.101790905	15	0.00694006309148265	0.7333333333333333	0.43408714837286266
YLR154C	-1	-/-	-138.88563346862793	-35311.09570646286	15	0.0069356872635561164	0.7333333333333333	0.4343629343629344
YHR073W	-1	-/-	-138.88680171966553	-34490.09595489502	15	0.006931316950220542	0.7333333333333333	0.43463872035300605
YDR081C	-1	-/-	-138.8879451751709	-33601.676694869995	15	0.0069269521410579345	0.7333333333333333	0.43491450634307777
YGL179C	0	0/-	-138.88846564292908	-57751.47535395622	60	0.0069269521410579345	0.7333333333333333	0.43491450634307777
YDR351W	0	0/-	-138.89493346214294	-56471.119720578194	60	0.0069269521410579345	0.7333333333333333	0.43491450634307777
YCL075W	-1	-/-	-138.90662288665771	-33872.08500289917	15	0.006922592825676526	0.7333333333333333	0.4351902923331495
YML019W	-1	-/-	-138.9073667526245	-35619.67901659012	15	0.006918238993710692	0.7333333333333333	0.4354660783232212
YIL037C	-1	-/-	-138.91007804870605	-34709.165249824524	15	0.0069138906348208675	0.7333333333333333	0.43574186431329287
YIL122W	-1	-/-	-138.91829872131348	-34195.05070924759	15	0.006909547738693468	0.7333333333333333	0.4360176503033646
YKR067W	-1	-/-	-138.9217586517334	-36069.953088760376	15	0.006905210295040804	0.7333333333333333	0.4362934362934363
YLL018C-A	-1	-/-	-138.92203044891357	-33927.52105808258	15	0.006900878293601004	0.7333333333333333	0.436569222283508
YDL018C	0	0/-	-138.92500019073486	-56769.74084842205	60	0.006900878293601004	0.7333333333333333	0.436569222283508
YER155C	-1	-/-	-138.93002653121948	-34826.24385356903	15	0.006896551724137931	0.7333333333333333	0.4368450082735797
YOR305W	-1	-/0	-138.93471813201904	-33657.74485588074	15	0.006892230576441102	0.7333333333333333	0.4371207942636514
[truncated: 3,961 more rows]
