# Supplementary material for: Revisiting co-expression-based automated function prediction in yeast with neural networks and updated Gene Ontology annotations
Source: PLoS One. 2026 Apr 16;21(4):e0322689. doi: 10.1371/journal.pone.0322689 (PMC13086303; doi:10.1371/journal.pone.0322689)
Supplement: S1 File — A zip file of tables in csv format containing individual genes ranked by their predicted involvement in each predicted GO term. These predictions were made by Model 1 as described in Table A of S1 Text. (ZIP) [file pone.0322689.s002.zip › GO0016197_SingleGeneRanking.csv]

Gene	Label	Annos	Score	Background Score	Num pos pairs	Precision	Recall	False Positive Rate
YBR170C	-1	-/-	-140.58026337623596	-23464.880266278982	46	0.0	0.0	0.0002781641168289291
YCL052C	-1	-/-	-159.26137399673462	-24257.111563935876	46	0.0	0.0	0.0005563282336578582
YDR168W	-1	-/-	-160.63031205534935	-23955.373220443726	46	0.0	0.0	0.0008344923504867872
YDL045C	-1	-/-	-165.23927968740463	-24782.638444840908	46	0.0	0.0	0.0011126564673157164
YOR329C	-1	-/-	-165.49164932966232	-24089.55652964115	46	0.0	0.0	0.0013908205841446453
YMR097C	-1	-/-	-168.55602258443832	-24793.561923861504	46	0.0	0.0	0.0016689847009735744
YMR139W	-1	-/-	-169.14410883188248	-25324.97494184971	46	0.0	0.0	0.0019471488178025036
YNR007C	-1	-/-	-172.89998698234558	-27906.656655579805	46	0.0	0.0	0.0022253129346314327
YLR324W	-1	-/-	-173.944046407938	-26398.196850568056	46	0.0	0.0	0.0025034770514603616
YOR069W	1	+/+	-173.9828827381134	-24284.21868109703	45	0.1	0.021739130434782608	0.0025034770514603616
YPL007C	-1	-/-	-179.89950561523438	-23273.343961000443	46	0.09090909090909091	0.021739130434782608	0.0027816411682892906
YDL106C	-1	-/-	-185.42458605766296	-24551.30117303133	46	0.08333333333333333	0.021739130434782608	0.00305980528511822
YBR272C	-1	-/-	-187.22841596603394	-25140.42696094513	46	0.07692307692307693	0.021739130434782608	0.003337969401947149
YDR392W	-1	-/-	-188.2926197052002	-23883.509791612625	46	0.07142857142857142	0.021739130434782608	0.0036161335187760778
YJL029C	1	+/+	-188.72470116615295	-24575.890445411205	45	0.13333333333333333	0.043478260869565216	0.0036161335187760778
YNL027W	-1	-/-	-189.18639665842056	-25700.709452405572	46	0.125	0.043478260869565216	0.003894297635605007
YDR294C	-1	-/-	-189.8807816505432	-25087.913722872734	46	0.11764705882352941	0.043478260869565216	0.004172461752433936
YJL036W	-1	-/+	-190.13118374347687	-24486.36246317625	46	0.1111111111111111	0.043478260869565216	0.004450625869262865
YML049C	-1	-/-	-190.93862056732178	-25351.580438673496	46	0.10526315789473684	0.043478260869565216	0.004728789986091794
YER143W	-1	-/+	-190.98854315280914	-25080.746346592903	46	0.1	0.043478260869565216	0.005006954102920723
YOR162C	-1	-/-	-192.41935992240906	-24466.505116522312	46	0.09523809523809523	0.043478260869565216	0.005285118219749653
YNL317W	-1	-/-	-192.72791695594788	-23358.87212085724	46	0.09090909090909091	0.043478260869565216	0.005563282336578581
YIL036W	-1	-/-	-192.78646445274353	-24222.819399118423	46	0.08695652173913043	0.043478260869565216	0.0058414464534075105
YMR004W	-1	-/+	-193.4819523692131	-24718.28481026739	46	0.08333333333333333	0.043478260869565216	0.00611961057023644
YKR055W	-1	-/-	-195.70803213119507	-25126.117891311646	46	0.08	0.043478260869565216	0.006397774687065368
YPL249C	-1	-/-	-195.78383934497833	-26348.094756424427	46	0.07692307692307693	0.043478260869565216	0.006675938803894298
YLR191W	-1	-/-	-195.81203699111938	-25873.207255601883	46	0.07407407407407407	0.043478260869565216	0.006954102920723227
YNR006W	1	+/+	-196.45437955856323	-26840.391253232956	45	0.10714285714285714	0.06521739130434782	0.006954102920723227
YLR369W	-1	-/-	-196.89673972129822	-25149.027931928635	46	0.10344827586206896	0.06521739130434782	0.0072322670375521555
YDL142C	-1	-/-	-197.02214932441711	-27922.559079289436	46	0.1	0.06521739130434782	0.007510431154381085
YNL039W	-1	-/-	-197.36438703536987	-25573.954227745533	46	0.0967741935483871	0.06521739130434782	0.007788595271210014
YLR260W	-1	-/-	-197.71599531173706	-26106.266748905182	46	0.09375	0.06521739130434782	0.008066759388038943
YGL130W	-1	-/-	-198.54836189746857	-23961.697829842567	46	0.09090909090909091	0.06521739130434782	0.008344923504867872
YMR115W	0	0/-	-198.62841174006462	-44026.183221153915	184	0.09090909090909091	0.06521739130434782	0.008344923504867872
YLR102C	-1	-/-	-198.8268415927887	-24731.205832242966	46	0.08823529411764706	0.06521739130434782	0.008623087621696801
YDR456W	1	+/+	-200.22206497192383	-25768.68989765644	45	0.11428571428571428	0.08695652173913043	0.008623087621696801
YMR029C	-1	-/-	-200.2993381023407	-26188.243742465973	46	0.1111111111111111	0.08695652173913043	0.00890125173852573
YLR148W	1	+/-	-200.50474381446838	-24809.95108795166	45	0.13513513513513514	0.10869565217391304	0.00890125173852573
YDL147W	-1	-/-	-201.2564778327942	-26320.95558643341	46	0.13157894736842105	0.10869565217391304	0.009179415855354658
YKL145W	-1	-/-	-201.54449129104614	-27401.126794457436	46	0.1282051282051282	0.10869565217391304	0.009457579972183588
YPR023C	-1	-/-	-202.39906990528107	-26060.38602602482	46	0.125	0.10869565217391304	0.009735744089012517
YOR036W	-1	-/-	-202.4016066789627	-28041.35736337304	46	0.12195121951219512	0.10869565217391304	0.010013908205841447
YKL039W	0	0/+	-202.46554392576218	-47151.72804573178	184	0.12195121951219512	0.10869565217391304	0.010013908205841447
YMR311C	-1	-/-	-203.88676726818085	-27351.539366304874	46	0.11904761904761904	0.10869565217391304	0.010292072322670376
YGL004C	-1	-/-	-204.61276388168335	-25335.24729204178	46	0.11627906976744186	0.10869565217391304	0.010570236439499305
YPL045W	1	+/+	-205.12003231048584	-27728.04928982258	45	0.13636363636363635	0.13043478260869565	0.010570236439499305
YLR085C	-1	-/-	-205.20781135559082	-27567.603973180056	46	0.13333333333333333	0.13043478260869565	0.010848400556328233
YLR028C	-1	-/-	-205.54746317863464	-26366.124377936125	46	0.13043478260869565	0.13043478260869565	0.011126564673157162
YHR067W	-1	-/-	-205.5486717224121	-26816.923095822334	46	0.1276595744680851	0.13043478260869565	0.011404728789986092
YDR407C	-1	-/+	-205.65447294712067	-25431.56817293167	46	0.125	0.13043478260869565	0.011682892906815021
YNL025C	-1	-/-	-205.69293582439423	-25542.429730296135	46	0.12244897959183673	0.13043478260869565	0.01196105702364395
YOL088C	-1	-/-	-205.8246717453003	-26272.003814935684	46	0.12	0.13043478260869565	0.01223922114047288
YML057W	-1	-/-	-205.96344351768494	-27001.054505348206	46	0.11764705882352941	0.13043478260869565	0.012517385257301807
YJR083C	-1	-/0	-206.00079035758972	-24490.112339496613	46	0.11538461538461539	0.13043478260869565	0.012795549374130737
YDR166C	-1	-/-	-206.11619865894318	-25732.433536231518	46	0.11320754716981132	0.13043478260869565	0.013073713490959666
YOR174W	-1	-/-	-206.44006180763245	-25794.646589040756	46	0.1111111111111111	0.13043478260869565	0.013351877607788595
YDL132W	-1	-/-	-207.15961837768555	-26127.315077662468	46	0.10909090909090909	0.13043478260869565	0.013630041724617525
YMR041C	-1	-/0	-207.5588779449463	-28552.69661027193	46	0.10714285714285714	0.13043478260869565	0.013908205841446454
YLR270W	-1	-/-	-207.76722919940948	-28796.330320596695	46	0.10526315789473684	0.13043478260869565	0.014186369958275382
YLR025W	1	+/+	-207.7924154996872	-25822.77863228321	45	0.1206896551724138	0.15217391304347827	0.014186369958275382
YOR057W	-1	-/0	-208.43546521663666	-24800.299294888973	46	0.11864406779661017	0.15217391304347827	0.014464534075104311
YGL233W	-1	-/-	-208.46601510047913	-28215.02948975563	46	0.11666666666666667	0.15217391304347827	0.01474269819193324
YMR077C	1	+/+	-208.51756644248962	-26641.076477766037	45	0.13114754098360656	0.17391304347826086	0.01474269819193324
YHR161C	-1	-/-	-208.8355587720871	-26479.79180920124	46	0.12903225806451613	0.17391304347826086	0.01502086230876217
YGR005C	-1	-/-	-208.92684388160706	-25693.384607315063	46	0.12698412698412698	0.17391304347826086	0.015299026425591099
YML069W	-1	-/-	-209.1244158744812	-27144.717981934547	46	0.125	0.17391304347826086	0.015577190542420028
YDL091C	0	0/-	-209.35321010649204	-46103.14475661516	184	0.125	0.17391304347826086	0.015577190542420028
YKL007W	-1	-/-	-209.41851687431335	-25644.406153678894	46	0.12307692307692308	0.17391304347826086	0.015855354659248956
YOR124C	0	0/-	-209.722024589777	-46677.4008459039	184	0.12307692307692308	0.17391304347826086	0.015855354659248956
YLR396C	1	+/-	-209.84833192825317	-24783.995009422302	45	0.13636363636363635	0.1956521739130435	0.015855354659248956
YLR115W	-1	-/-	-210.0943284034729	-24185.040562987328	46	0.13432835820895522	0.1956521739130435	0.016133518776077885
YDR265W	-1	-/-	-210.1275281906128	-26438.04760813713	46	0.1323529411764706	0.1956521739130435	0.016411682892906815
YBR273C	-1	-/-	-210.21393203735352	-25529.569911122322	46	0.13043478260869565	0.1956521739130435	0.016689847009735744
YLR163C	-1	-/-	-210.25191283226013	-26320.23348557949	46	0.12857142857142856	0.1956521739130435	0.016968011126564674
YDR246W	-1	-/-	-210.53549766540527	-28012.978544294834	46	0.1267605633802817	0.1956521739130435	0.017246175243393603
YDR289C	-1	-/-	-210.76190078258514	-25308.999401330948	46	0.125	0.1956521739130435	0.017524339360222532
YCR036W	0	0/0	-210.8450425863266	-46135.894013643265	184	0.125	0.1956521739130435	0.017524339360222532
YER012W	-1	-/-	-210.92999958992004	-26605.206850767136	46	0.1232876712328767	0.1956521739130435	0.01780250347705146
YKL213C	-1	-/-	-211.1130240559578	-24754.571420371532	46	0.12162162162162163	0.1956521739130435	0.01808066759388039
YNL003C	-1	-/-	-211.26414918899536	-27407.390145659447	46	0.12	0.1956521739130435	0.018358831710709317
YDR122W	-1	-/-	-211.3272180557251	-28756.698804214597	46	0.11842105263157894	0.1956521739130435	0.018636995827538246
YMR184W	-1	-/-	-211.37600255012512	-27340.2469086051	46	0.11688311688311688	0.1956521739130435	0.018915159944367176
YDL193W	0	0/-	-211.5969127714634	-45969.40631785989	184	0.11688311688311688	0.1956521739130435	0.018915159944367176
YOL013C	-1	-/-	-211.6392275094986	-27534.773203730583	46	0.11538461538461539	0.1956521739130435	0.019193324061196105
YOR076C	-1	-/-	-211.74119210243225	-25801.08785355091	46	0.11392405063291139	0.1956521739130435	0.019471488178025034
YNL084C	-1	-/+	-211.75163507461548	-24534.993918180466	46	0.1125	0.1956521739130435	0.019749652294853964
YNL159C	-1	-/-	-211.7704871892929	-28389.309829354286	46	0.1111111111111111	0.1956521739130435	0.020027816411682893
YJL001W	-1	-/-	-211.84112656116486	-26058.767255544662	46	0.10975609756097561	0.1956521739130435	0.020305980528511822
YDL190C	-1	-/-	-212.0823254585266	-26176.967424869537	46	0.10843373493975904	0.1956521739130435	0.02058414464534075
YCR030C	0	0/-	-212.47039602696896	-46964.18177836388	184	0.10843373493975904	0.1956521739130435	0.02058414464534075
YDL097C	-1	-/-	-212.89606952667236	-25734.776772856712	46	0.10714285714285714	0.1956521739130435	0.02086230876216968
YOL018C	0	0/-	-212.90843281149864	-45022.835591077805	184	0.10714285714285714	0.1956521739130435	0.02086230876216968
YJL005W	-1	-/-	-213.12529826164246	-29206.384733200073	46	0.10588235294117647	0.1956521739130435	0.02114047287899861
YOR367W	-1	-/-	-213.25740551948547	-26986.000838041306	46	0.10465116279069768	0.1956521739130435	0.02141863699582754
YMR028W	0	0/-	-213.3162597566843	-44900.04944500327	184	0.10465116279069768	0.1956521739130435	0.02141863699582754
YGL219C	-1	-/-	-213.51520037651062	-28098.215340957046	46	0.10344827586206896	0.1956521739130435	0.021696801112656466
YDR320C	-1	-/-	-213.5810146331787	-25919.289814651012	46	0.10227272727272728	0.1956521739130435	0.021974965229485395
YNL265C	0	0/+	-213.65624824166298	-46416.99428798258	184	0.10227272727272728	0.1956521739130435	0.021974965229485395
YNL212W	0	0/0	-213.65644082427025	-46426.87776169181	184	0.10227272727272728	0.1956521739130435	0.021974965229485395
YNL214W	-1	-/-	-213.80037593841553	-26896.541417360306	46	0.10112359550561797	0.1956521739130435	0.022253129346314324
YLR362W	-1	-/-	-214.06396055221558	-27588.88642781973	46	0.1	0.1956521739130435	0.022531293463143254
YDL134C	-1	-/-	-214.1573612689972	-27970.238649606705	46	0.0989010989010989	0.1956521739130435	0.022809457579972183
YOR256C	-1	-/+	-214.4048113822937	-27408.788491129875	46	0.09782608695652174	0.1956521739130435	0.023087621696801112
YKL017C	-1	-/-	-215.0505120754242	-25658.288294315338	46	0.0967741935483871	0.1956521739130435	0.023365785813630042
YJL085W	-1	-/-	-215.1515189409256	-24971.982207894325	46	0.09574468085106383	0.1956521739130435	0.02364394993045897
YOR023C	-1	-/-	-215.1602349281311	-25676.00685632229	46	0.09473684210526316	0.1956521739130435	0.0239221140472879
YKR031C	-1	-/-	-216.06972813606262	-26124.406104803085	46	0.09375	0.1956521739130435	0.02420027816411683
YGL252C	-1	-/-	-216.43601369857788	-27698.529603242874	46	0.09278350515463918	0.1956521739130435	0.02447844228094576
YPL100W	-1	-/-	-216.545374751091	-25260.254514336586	46	0.09183673469387756	0.1956521739130435	0.02475660639777469
YDR436W	-1	-/-	-216.71161180734634	-28505.23818284273	46	0.09090909090909091	0.1956521739130435	0.025034770514603615
YOL133W	-1	-/-	-216.80743378400803	-27385.880096375942	46	0.09	0.1956521739130435	0.025312934631432544
YLR387C	0	0/-	-217.06896868348122	-45867.17158874869	184	0.09	0.1956521739130435	0.025312934631432544
YDR251W	-1	-/-	-217.14691346883774	-26184.596461474895	46	0.0891089108910891	0.1956521739130435	0.025591098748261473
YJR033C	1	+/-	-217.19256401062012	-27014.661494374275	45	0.09803921568627451	0.21739130434782608	0.025591098748261473
YDL077C	-1	-/-	-217.50882244110107	-27933.17287838459	46	0.0970873786407767	0.21739130434782608	0.025869262865090403
YPR134W	-1	-/-	-217.66711056232452	-28762.748341321945	46	0.09615384615384616	0.21739130434782608	0.026147426981919332
YOR245C	-1	-/-	-217.86283195018768	-29710.23108613491	46	0.09523809523809523	0.21739130434782608	0.02642559109874826
YPR075C	-1	-/-	-218.08962154388428	-25714.863605618477	46	0.09433962264150944	0.21739130434782608	0.02670375521557719
YDR181C	-1	-/-	-218.13663637638092	-26038.47257721424	46	0.09345794392523364	0.21739130434782608	0.02698191933240612
YNL183C	0	0/-	-218.22635954618454	-46461.170515835285	184	0.09345794392523364	0.21739130434782608	0.02698191933240612
YDR069C	-1	-/-	-218.37948048114777	-28928.905359864235	46	0.09259259259259259	0.21739130434782608	0.02726008344923505
YMR068W	-1	-/-	-218.95101761817932	-28111.584270000458	46	0.09174311926605505	0.21739130434782608	0.02753824756606398
YJL057C	0	0/-	-219.08348477259278	-48222.52068385854	184	0.09174311926605505	0.21739130434782608	0.02753824756606398
YMR100W	-1	-/-	-219.40555357933044	-26381.539459586143	46	0.09090909090909091	0.21739130434782608	0.027816411682892908
YBR073W	-1	-/-	-219.43913531303406	-26352.814685344696	46	0.09009009009009009	0.21739130434782608	0.028094575799721837
YLR417W	-1	-/+	-219.44571352005005	-25980.89217555523	46	0.08928571428571429	0.21739130434782608	0.028372739916550763
YNL051W	-1	-/-	-219.58920335769653	-26909.79171514511	46	0.08849557522123894	0.21739130434782608	0.028650904033379693
YBR280C	-1	-/-	-219.5898413658142	-29554.805264353752	46	0.08771929824561403	0.21739130434782608	0.028929068150208622
YLR454W	0	0/0	-220.10411754250526	-48885.74312353134	184	0.08771929824561403	0.21739130434782608	0.028929068150208622
YJR125C	1	+/+	-220.2654685974121	-26460.180253505707	45	0.09565217391304348	0.2391304347826087	0.028929068150208622
YGR047C	-1	-/-	-220.34294366836548	-26775.226553201675	46	0.09482758620689655	0.2391304347826087	0.02920723226703755
YKR062W	-1	-/-	-220.37353897094727	-26619.74026763439	46	0.09401709401709402	0.2391304347826087	0.02948539638386648
YMR275C	-1	-/-	-220.45242166519165	-26062.311704277992	46	0.09322033898305085	0.2391304347826087	0.02976356050069541
YKL142W	0	0/0	-220.47987443208694	-50026.25377929211	184	0.09322033898305085	0.2391304347826087	0.02976356050069541
YNL161W	-1	-/-	-220.56384921073914	-26665.589470624924	46	0.09243697478991597	0.2391304347826087	0.03004172461752434
YPR105C	-1	-/-	-220.93655061721802	-26168.332499980927	46	0.09166666666666666	0.2391304347826087	0.03031988873435327
YAL016W	-1	-/-	-221.24486815929413	-27574.25193607807	46	0.09090909090909091	0.2391304347826087	0.030598052851182198
YJL030W	-1	-/-	-221.49593210220337	-25974.639347314835	46	0.09016393442622951	0.2391304347826087	0.030876216968011128
YDR022C	-1	-/-	-221.65207982063293	-26249.715671420097	46	0.08943089430894309	0.2391304347826087	0.031154381084840057
YKL034W	-1	-/-	-221.67165422439575	-28219.077176094055	46	0.08870967741935484	0.2391304347826087	0.031432545201668986
YOR037W	-1	-/-	-221.68596267700195	-27609.659408330917	46	0.088	0.2391304347826087	0.03171070931849791
YLR144C	-1	-/-	-221.7126744389534	-26058.563823759556	46	0.0873015873015873	0.2391304347826087	0.031988873435326845
YDR228C	-1	-/-	-221.76746773719788	-25441.44383943081	46	0.08661417322834646	0.2391304347826087	0.03226703755215577
YDR027C	1	+/+	-221.91814661026	-28036.656960248947	45	0.09375	0.2608695652173913	0.03226703755215577
YDR421W	-1	-/-	-222.0686925649643	-27706.401247143745	46	0.09302325581395349	0.2608695652173913	0.032545201668984704
YFL042C	0	0/-	-222.36536651849747	-48333.86329303682	184	0.09302325581395349	0.2608695652173913	0.032545201668984704
YBL105C	-1	-/-	-222.37664127349854	-26522.887567281723	46	0.09230769230769231	0.2608695652173913	0.03282336578581363
YBR125C	0	0/-	-222.925382360816	-46431.89377517998	184	0.09230769230769231	0.2608695652173913	0.03282336578581363
YNL167C	-1	-/-	-222.95690846443176	-26488.22482252121	46	0.0916030534351145	0.2608695652173913	0.03310152990264256
YDR295C	-1	-/-	-223.0650327205658	-24449.84868478775	46	0.09090909090909091	0.2608695652173913	0.03337969401947149
YNL107W	-1	-/-	-223.1486668586731	-28018.527452349663	46	0.09022556390977443	0.2608695652173913	0.033657858136300414
YDR272W	-1	-/-	-223.16433453559875	-27458.8398065567	46	0.08955223880597014	0.2608695652173913	0.03393602225312935
YEL013W	-1	-/-	-223.24460887908936	-28200.533636808395	46	0.08888888888888889	0.2608695652173913	0.03421418636995827
YJR050W	-1	-/-	-223.2728465795517	-25920.56101989746	46	0.08823529411764706	0.2608695652173913	0.034492350486787206
YDR329C	-1	-/-	-223.3172882795334	-27330.51561152935	46	0.08759124087591241	0.2608695652173913	0.03477051460361613
YBR077C	-1	-/-	-223.3747080564499	-26481.354519724846	46	0.08695652173913043	0.2608695652173913	0.035048678720445064
YGL065C	-1	-/-	-223.5802972316742	-25610.981226682663	46	0.08633093525179857	0.2608695652173913	0.03532684283727399
YLR151C	0	0/-	-224.14786857366562	-47410.998353976756	184	0.08633093525179857	0.2608695652173913	0.03532684283727399
YNR035C	-1	-/-	-224.39184260368347	-27528.09838461876	46	0.08571428571428572	0.2608695652173913	0.03560500695410292
YJL155C	0	0/0	-224.53244525194168	-51614.01467204094	184	0.08571428571428572	0.2608695652173913	0.03560500695410292
YNL253W	-1	-/-	-224.65563440322876	-27120.96507382393	46	0.0851063829787234	0.2608695652173913	0.03588317107093185
YNL215W	0	0/-	-224.65645471215248	-47342.86340427399	184	0.0851063829787234	0.2608695652173913	0.03588317107093185
YOR157C	-1	-/-	-224.6601161956787	-27225.370233535767	46	0.08450704225352113	0.2608695652173913	0.03616133518776078
YMR005W	-1	-/-	-224.68843495845795	-25608.84591293335	46	0.08391608391608392	0.2608695652173913	0.03643949930458971
YBR097W	-1	-/-	-224.73258435726166	-27043.7885286808	46	0.08333333333333333	0.2608695652173913	0.036717663421418634
YJL023C	0	0/-	-224.92196449637413	-47696.92677484453	184	0.08333333333333333	0.2608695652173913	0.036717663421418634
YPL139C	-1	-/-	-225.42041540145874	-27952.162561655045	46	0.08275862068965517	0.2608695652173913	0.03699582753824757
YOR250C	-1	-/-	-225.47437644004822	-24018.09007513523	46	0.0821917808219178	0.2608695652173913	0.03727399165507649
YNL293W	-1	-/-	-225.59262013435364	-28875.245890259743	46	0.08163265306122448	0.2608695652173913	0.037552155771905425
YBL050W	-1	-/-	-225.6241923570633	-27769.57794868946	46	0.08108108108108109	0.2608695652173913	0.03783031988873435
YBR260C	-1	-/-	-225.74739480018616	-27385.196642637253	46	0.08053691275167785	0.2608695652173913	0.038108484005563284
YJL099W	-1	-/-	-225.87409949302673	-27039.556646466255	46	0.08	0.2608695652173913	0.03838664812239221
YJL128C	-1	-/-	-226.10072088241577	-27850.87725996971	46	0.07947019867549669	0.2608695652173913	0.03866481223922114
YDR427W	-1	-/-	-226.25021028518677	-25845.56140422821	46	0.07894736842105263	0.2608695652173913	0.03894297635605007
YHL002W	-1	-/+	-226.4327416419983	-26639.753160715103	46	0.0784313725490196	0.2608695652173913	0.039221140472879
YIR025W	-1	-/-	-226.57859110832214	-25681.76140022278	46	0.07792207792207792	0.2608695652173913	0.03949930458970793
YOL071W	-1	-/-	-226.61552345752716	-29132.71653819084	46	0.07741935483870968	0.2608695652173913	0.03977746870653686
YML088W	-1	-/-	-226.76425790786743	-27096.133736371994	46	0.07692307692307693	0.2608695652173913	0.040055632823365786
YKL146W	-1	-/-	-226.8588581085205	-26480.26398229599	46	0.07643312101910828	0.2608695652173913	0.04033379694019471
YOL138C	-1	-/-	-226.95478630065918	-28576.849089741707	46	0.0759493670886076	0.2608695652173913	0.040611961057023645
YNL127W	-1	-/-	-226.96548384428024	-26900.842037022114	46	0.07547169811320754	0.2608695652173913	0.04089012517385257
YOR070C	0	0/0	-227.09825497865677	-45349.38668702543	184	0.07547169811320754	0.2608695652173913	0.04089012517385257
YCL032W	-1	-/-	-227.3484890460968	-29114.094319581985	46	0.075	0.2608695652173913	0.0411682892906815
YGR147C	-1	-/-	-227.56203079223633	-27023.49447774887	46	0.07453416149068323	0.2608695652173913	0.04144645340751043
YOR336W	0	0/-	-227.85169392824173	-48460.180378228426	184	0.07453416149068323	0.2608695652173913	0.04144645340751043
YDR057W	-1	-/-	-227.92711186408997	-27996.17683160305	46	0.07407407407407407	0.2608695652173913	0.04172461752433936
YKR011C	0	0/0	-228.0665901005268	-51078.37138902396	184	0.07407407407407407	0.2608695652173913	0.04172461752433936
YMR089C	-1	-/-	-228.08203983306885	-27941.24621230364	46	0.0736196319018405	0.2608695652173913	0.04200278164116829
YMR302C	-1	-/-	-228.26842498779297	-28730.118866205215	46	0.07317073170731707	0.2608695652173913	0.04228094575799722
YCL039W	-1	-/-	-228.42828249931335	-25332.09139108658	46	0.07272727272727272	0.2608695652173913	0.04255910987482615
YFR004W	-1	-/-	-228.43800354003906	-27887.681477189064	46	0.07228915662650602	0.2608695652173913	0.04283727399165508
YNL297C	-1	-/+	-229.11663365364075	-27476.96781182289	46	0.0718562874251497	0.2608695652173913	0.043115438108484005
YPR029C	-1	-/-	-229.15830659866333	-27410.653274297714	46	0.07142857142857142	0.2608695652173913	0.04339360222531293
YMR140W	-1	-/-	-229.25711798667908	-28348.721398234367	46	0.07100591715976332	0.2608695652173913	0.043671766342141864
YKR029C	-1	-/-	-229.30712723731995	-26400.4178044796	46	0.07058823529411765	0.2608695652173913	0.04394993045897079
YFR008W	-1	-/-	-229.505619764328	-26831.302584648132	46	0.07017543859649122	0.2608695652173913	0.04422809457579972
YLR431C	-1	-/-	-229.55150032043457	-26813.929784178734	46	0.06976744186046512	0.2608695652173913	0.04450625869262865
YPL206C	-1	-/-	-229.83219575881958	-29030.113714158535	46	0.06936416184971098	0.2608695652173913	0.04478442280945758
YFR010W	0	0/-	-230.01218277215958	-46245.648344159126	184	0.06936416184971098	0.2608695652173913	0.04478442280945758
YGR193C	-1	-/-	-230.21814250946045	-28618.360555171967	46	0.06896551724137931	0.2608695652173913	0.04506258692628651
YKL094W	0	0/-	-230.25934021174908	-48187.734443202615	184	0.06896551724137931	0.2608695652173913	0.04506258692628651
YBR102C	-1	-/-	-230.40160584449768	-26872.059751033783	46	0.06857142857142857	0.2608695652173913	0.04534075104311544
YJL146W	-1	-/-	-230.44418478012085	-28456.43900346756	46	0.06818181818181818	0.2608695652173913	0.045618915159944366
YGR100W	0	0/0	-230.4442042708397	-46873.89237654209	184	0.06818181818181818	0.2608695652173913	0.045618915159944366
YJL094C	-1	-/-	-230.89201200008392	-28433.272018551826	46	0.06779661016949153	0.2608695652173913	0.0458970792767733
YGL180W	-1	-/-	-230.9172786474228	-28358.533778309822	46	0.06741573033707865	0.2608695652173913	0.046175243393602225
YFL029C	-1	-/-	-231.11997270584106	-27653.45988893509	46	0.0670391061452514	0.2608695652173913	0.04645340751043116
YPL270W	-1	-/-	-231.3043463230133	-28124.49713563919	46	0.06666666666666667	0.2608695652173913	0.046731571627260084
YKL206C	-1	-/0	-231.34930610656738	-26768.220841884613	46	0.06629834254143646	0.2608695652173913	0.04700973574408901
YML068W	0	0/-	-231.38967859745026	-47110.345950990915	184	0.06629834254143646	0.2608695652173913	0.04700973574408901
YIL068C	-1	-/-	-231.56498789787292	-26110.93129515648	46	0.06593406593406594	0.2608695652173913	0.04728789986091794
YKL010C	0	0/-	-231.71633958816528	-47377.6573921442	184	0.06593406593406594	0.2608695652173913	0.04728789986091794
YKL121W	0	0/0	-231.73090225458145	-48364.57448260859	184	0.06593406593406594	0.2608695652173913	0.04728789986091794
YIR002C	-1	-/-	-231.8764808177948	-27196.59237408638	46	0.06557377049180328	0.2608695652173913	0.04756606397774687
YGL161C	0	0/0	-231.89976206421852	-49071.07795864344	184	0.06557377049180328	0.2608695652173913	0.04756606397774687
YPR180W	0	0/-	-232.04756143689156	-47347.56682410836	184	0.06557377049180328	0.2608695652173913	0.04756606397774687
YPR079W	0	0/0	-232.26117262244225	-45959.9929433763	184	0.06557377049180328	0.2608695652173913	0.04756606397774687
YPL152W	-1	-/-	-232.44264161586761	-27564.41694366932	46	0.06521739130434782	0.2608695652173913	0.0478442280945758
YML112W	-1	-/-	-232.63774037361145	-25885.868407011032	46	0.06486486486486487	0.2608695652173913	0.04812239221140473
YPR178W	-1	-/-	-232.6461637020111	-26063.13485109806	46	0.06451612903225806	0.2608695652173913	0.04840055632823366
YOR090C	0	0/-	-232.70586156845093	-45305.41331961751	184	0.06451612903225806	0.2608695652173913	0.04840055632823366
YDR463W	-1	-/-	-232.74365973472595	-26522.545642375946	46	0.06417112299465241	0.2608695652173913	0.048678720445062586
YGL098W	-1	-/-	-232.8657147884369	-27215.100558280945	46	0.06382978723404255	0.2608695652173913	0.04895688456189152
YOR280C	0	0/0	-233.13392615318298	-45641.93783274293	184	0.06382978723404255	0.2608695652173913	0.04895688456189152
YOL065C	-1	-/-	-233.2971966266632	-28511.048637628555	46	0.06349206349206349	0.2608695652173913	0.049235048678720444
YPL120W	-1	-/+	-233.38434433937073	-27400.781396865845	46	0.06315789473684211	0.2608695652173913	0.04951321279554938
YBR234C	-1	-/-	-233.42300462722778	-28002.895723104477	46	0.06282722513089005	0.2608695652173913	0.0497913769123783
YDL076C	-1	-/-	-233.55602979660034	-26747.602083444595	46	0.0625	0.2608695652173913	0.05006954102920723
YDL046W	-1	-/-	-233.65049409866333	-27898.32785010338	46	0.06217616580310881	0.2608695652173913	0.05034770514603616
YMR135C	-1	-/+	-233.71433687210083	-27350.016599416733	46	0.061855670103092786	0.2608695652173913	0.05062586926286509
YER101C	0	0/-	-233.84339308738708	-47827.16395202279	184	0.061855670103092786	0.2608695652173913	0.05062586926286509
YAL051W	-1	-/-	-233.94512128829956	-26761.245846152306	46	0.06153846153846154	0.2608695652173913	0.05090403337969402
YNL041C	-1	-/-	-233.96516180038452	-28556.34028697014	46	0.061224489795918366	0.2608695652173913	0.051182197496522946
YOL062C	0	0/-	-234.12874406576157	-45825.95249867439	184	0.061224489795918366	0.2608695652173913	0.051182197496522946
YDR080W	-1	-/-	-234.22934222221375	-27625.18211746216	46	0.06091370558375635	0.2608695652173913	0.05146036161335188
YLR250W	0	0/0	-234.2302308678627	-46699.934496849775	184	0.06091370558375635	0.2608695652173913	0.05146036161335188
YGL011C	-1	-/-	-234.31304478645325	-27494.222890734673	46	0.06060606060606061	0.2608695652173913	0.051738525730180805
YGR046W	-1	-/-	-234.40382170677185	-27935.51117181778	46	0.06030150753768844	0.2608695652173913	0.05201668984700974
YGL048C	-1	-/-	-234.477290391922	-28362.493133187294	46	0.06	0.2608695652173913	0.052294853963838664
YDR183W	-1	-/-	-234.51342606544495	-26674.06098675728	46	0.05970149253731343	0.2608695652173913	0.0525730180806676
YPL084W	-1	-/+	-234.54035806655884	-28536.551330804825	46	0.0594059405940594	0.2608695652173913	0.05285118219749652
YCR002C	-1	-/-	-234.70257019996643	-25984.3627512455	46	0.059113300492610835	0.2608695652173913	0.053129346314325455
YDR435C	-1	-/-	-234.7967884540558	-28356.464665174484	46	0.058823529411764705	0.2608695652173913	0.05340751043115438
YJR006W	-1	-/-	-234.89941811561584	-27021.683971643448	46	0.05853658536585366	0.2608695652173913	0.05368567454798331
YOR363C	-1	-/-	-234.934312582016	-30046.441289424896	46	0.05825242718446602	0.2608695652173913	0.05396383866481224
YGL142C	-1	-/-	-234.95332717895508	-27434.13420701027	46	0.057971014492753624	0.2608695652173913	0.054242002781641166
YNL118C	-1	-/-	-235.05052161216736	-26912.77785205841	46	0.057692307692307696	0.2608695652173913	0.0545201668984701
YOR275C	-1	-/-	-235.11269903182983	-26400.184581518173	46	0.05741626794258373	0.2608695652173913	0.054798331015299025
YBR216C	-1	-/-	-235.18170714378357	-26687.5468685627	46	0.05714285714285714	0.2608695652173913	0.05507649513212796
YFR041C	-1	-/-	-235.1999487876892	-27093.156923532486	46	0.05687203791469194	0.2608695652173913	0.05535465924895688
YIL105C	-1	-/+	-235.25018167495728	-28330.1506588459	46	0.05660377358490566	0.2608695652173913	0.055632823365785816
YKR001C	-1	-/-	-235.29899716377258	-28038.379323482513	46	0.056338028169014086	0.2608695652173913	0.05591098748261474
YDR373W	0	0/-	-235.3373677432537	-47595.39527019858	184	0.056338028169014086	0.2608695652173913	0.05591098748261474
YKL013C	-1	-/-	-235.54302430152893	-28835.16752409935	46	0.056074766355140186	0.2608695652173913	0.056189151599443675
YLR011W	-1	-/-	-235.80504775047302	-28313.546355724335	46	0.05581395348837209	0.2608695652173913	0.0564673157162726
YGL095C	-1	-/-	-235.85039913654327	-27572.373446166515	46	0.05555555555555555	0.2608695652173913	0.05674547983310153
YJR059W	-1	-/-	-235.8674967288971	-28349.96026158333	46	0.055299539170506916	0.2608695652173913	0.05702364394993046
YKL040C	-1	-/-	-236.15655064582825	-28586.65360403061	46	0.05504587155963303	0.2608695652173913	0.057301808066759385
YKL159C	0	0/-	-236.22167497873306	-48590.89869913459	184	0.05504587155963303	0.2608695652173913	0.057301808066759385
YDL113C	1	+/+	-236.3686307668686	-29057.60942363739	45	0.0593607305936073	0.2826086956521739	0.057301808066759385
YOR353C	-1	-/-	-236.38028264045715	-27532.55562710762	46	0.05909090909090909	0.2826086956521739	0.05757997218358832
YLR166C	-1	-/-	-236.58946013450623	-26465.580508232117	46	0.058823529411764705	0.2826086956521739	0.057858136300417244
YLR201C	-1	-/0	-236.62374067306519	-28752.99077773094	46	0.05855855855855856	0.2826086956521739	0.05813630041724618
YER059W	0	0/-	-236.69319209456444	-47151.484901577234	184	0.05855855855855856	0.2826086956521739	0.05813630041724618
YIL007C	-1	-/0	-236.76690006256104	-27672.023392617702	46	0.05829596412556054	0.2826086956521739	0.0584144645340751
YMR284W	-1	-/-	-236.79833674430847	-28277.141050577164	46	0.05803571428571429	0.2826086956521739	0.058692628650904036
YDR088C	-1	-/-	-237.10601496696472	-25648.26368522644	46	0.057777777777777775	0.2826086956521739	0.05897079276773296
YNL272C	-1	-/-	-237.12672090530396	-26890.717881202698	46	0.05752212389380531	0.2826086956521739	0.059248956884561894
YKR098C	0	0/-	-237.16761314868927	-48017.43259099126	184	0.05752212389380531	0.2826086956521739	0.059248956884561894
YCR067C	-1	-/-	-237.24111771583557	-26294.002196788788	46	0.05726872246696035	0.2826086956521739	0.05952712100139082
YNL094W	-1	-/-	-237.27832102775574	-28094.27008152008	46	0.05701754385964912	0.2826086956521739	0.059805285118219746
YJL031C	-1	-/-	-237.37581729888916	-26590.860391139984	46	0.056768558951965066	0.2826086956521739	0.06008344923504868
YDL216C	-1	-/-	-237.3847861289978	-28368.442273139954	46	0.05652173913043478	0.2826086956521739	0.060361613351877605
YOL089C	-1	-/-	-237.68943405151367	-28306.339527368546	46	0.05627705627705628	0.2826086956521739	0.06063977746870654
YJR090C	-1	-/-	-237.77299213409424	-26214.58245265484	46	0.05603448275862069	0.2826086956521739	0.060917941585535464
YBL037W	0	0/-	-237.8934012055397	-47684.3907815218	184	0.05603448275862069	0.2826086956521739	0.060917941585535464
YPL161C	-1	-/-	-237.99394059181213	-28171.972865104675	46	0.055793991416309016	0.2826086956521739	0.061196105702364396
YOL063C	-1	-/-	-238.11856412887573	-28689.58690929413	46	0.05555555555555555	0.2826086956521739	0.06147426981919332
YLR248W	-1	-/-	-238.1215968132019	-29226.15751492977	46	0.05531914893617021	0.2826086956521739	0.061752433936022255
YER162C	-1	-/-	-238.21233439445496	-27156.269486665726	46	0.05508474576271186	0.2826086956521739	0.06203059805285118
YBL102W	1	+/+	-238.27834248542786	-28074.08653718233	45	0.05907172995780591	0.30434782608695654	0.06203059805285118
YCR066W	-1	-/-	-238.33672666549683	-26233.530021190643	46	0.058823529411764705	0.30434782608695654	0.062308762169680114
YGL086W	-1	-/-	-238.3756983280182	-26450.735528469086	46	0.058577405857740586	0.30434782608695654	0.06258692628650904
YKR021W	0	0/-	-238.46705573797226	-46864.707057476044	184	0.058577405857740586	0.30434782608695654	0.06258692628650904
YKL064W	-1	-/-	-238.47938656806946	-27665.864894151688	46	0.058333333333333334	0.30434782608695654	0.06286509040333797
YMR197C	1	+/+	-238.62134718894958	-27696.73605132103	45	0.06224066390041494	0.32608695652173914	0.06286509040333797
YGR163W	-1	-/-	-238.68066024780273	-26353.52161335945	46	0.06198347107438017	0.32608695652173914	0.06314325452016689
YDL161W	-1	-/-	-238.7313188314438	-26657.606066584587	46	0.06172839506172839	0.32608695652173914	0.06342141863699582
YGL110C	0	0/-	-238.7670260667801	-46563.16639620066	184	0.06172839506172839	0.32608695652173914	0.06342141863699582
YPR111W	-1	-/-	-239.00080132484436	-27519.87489771843	46	0.06147540983606557	0.32608695652173914	0.06369958275382476
YLR127C	-1	-/-	-239.2119801044464	-26832.451080799103	46	0.061224489795918366	0.32608695652173914	0.06397774687065369
YER094C	-1	-/-	-239.32352471351624	-27308.32826256752	46	0.06097560975609756	0.32608695652173914	0.06425591098748261
YGR253C	-1	-/-	-239.32738184928894	-28613.968635737896	46	0.06072874493927125	0.32608695652173914	0.06453407510431154
YDR129C	-1	-/-	-239.41129064559937	-27603.348952531815	46	0.06048387096774194	0.32608695652173914	0.06481223922114047
YDL224C	-1	-/-	-239.4979453086853	-28402.635324001312	46	0.060240963855421686	0.32608695652173914	0.06509040333796941
YGR223C	0	0/-	-239.55550119280815	-47911.8887142539	184	0.060240963855421686	0.32608695652173914	0.06509040333796941
YIL034C	-1	-/-	-239.60182070732117	-27965.519676923752	46	0.06	0.32608695652173914	0.06536856745479833
YOL108C	-1	-/-	-239.62479496002197	-30431.39031535387	46	0.05976095617529881	0.32608695652173914	0.06564673157162726
YPL020C	-1	-/-	-239.66730976104736	-27428.78018426895	46	0.05952380952380952	0.32608695652173914	0.06592489568845619
YJL164C	-1	-/-	-239.71491813659668	-30240.24203634262	46	0.05928853754940711	0.32608695652173914	0.06620305980528512
YDR219C	-1	-/-	-239.91881775856018	-28799.756782352924	46	0.05905511811023622	0.32608695652173914	0.06648122392211404
YBR080C	-1	-/-	-240.15799403190613	-25739.646654367447	46	0.058823529411764705	0.32608695652173914	0.06675938803894298
YDL234C	0	0/-	-240.20424184203148	-49243.08301381022	184	0.058823529411764705	0.32608695652173914	0.06675938803894298
YDR330W	-1	-/-	-240.4376926422119	-28434.42733311653	46	0.05859375	0.32608695652173914	0.06703755215577191
YGL221C	0	0/0	-240.48977065086365	-49974.44286116958	184	0.05859375	0.32608695652173914	0.06703755215577191
YKL135C	-1	-/-	-240.49767327308655	-26874.995127916336	46	0.058365758754863814	0.32608695652173914	0.06731571627260083
YEL012W	-1	-/-	-240.8848216533661	-29653.353563904762	46	0.05813953488372093	0.32608695652173914	0.06759388038942976
YLR199C	0	0/0	-240.9049450159073	-47236.76110877097	184	0.05813953488372093	0.32608695652173914	0.06759388038942976
YOL060C	-1	-/-	-241.0026879310608	-30049.232213497162	46	0.05791505791505792	0.32608695652173914	0.0678720445062587
YPR103W	-1	-/-	-241.3176589012146	-29005.226761102676	46	0.057692307692307696	0.32608695652173914	0.06815020862308763
YDR460W	-1	-/-	-241.33747398853302	-28697.59338057041	46	0.05747126436781609	0.32608695652173914	0.06842837273991655
YHR028C	0	0/-	-241.34461349248886	-50460.325648278	184	0.05747126436781609	0.32608695652173914	0.06842837273991655
YNL133C	-1	-/-	-241.36110472679138	-29686.081098794937	46	0.05725190839694656	0.32608695652173914	0.06870653685674548
YDL103C	0	0/-	-241.41219049692154	-47532.14344137907	184	0.05725190839694656	0.32608695652173914	0.06870653685674548
YLR219W	-1	-/-	-241.63168454170227	-29567.677401185036	46	0.057034220532319393	0.32608695652173914	0.06898470097357441
YNL218W	-1	-/-	-241.9909987449646	-26961.329521894455	46	0.056818181818181816	0.32608695652173914	0.06926286509040334
YDR315C	0	0/-	-242.0205684006214	-48373.290828704834	184	0.056818181818181816	0.32608695652173914	0.06926286509040334
YBR215W	-1	-/-	-242.17015719413757	-27422.447799801826	46	0.05660377358490566	0.32608695652173914	0.06954102920723226
YKL087C	0	0/0	-242.3183609545231	-49196.43707227707	184	0.05660377358490566	0.32608695652173914	0.06954102920723226
YPR093C	-1	-/-	-242.3768214583397	-29264.368529379368	46	0.05639097744360902	0.32608695652173914	0.0698191933240612
YHR012W	1	+/+	-242.55337810516357	-28058.91866874695	45	0.0599250936329588	0.34782608695652173	0.0698191933240612
YIR024C	0	0/-	-242.66736939549446	-48409.728634599596	184	0.0599250936329588	0.34782608695652173	0.0698191933240612
YOR035C	-1	-/-	-242.7267346382141	-30188.0332634449	46	0.05970149253731343	0.34782608695652173	0.07009735744089013
YKL065C	0	0/-	-242.76098135113716	-52507.91065309942	184	0.05970149253731343	0.34782608695652173	0.07009735744089013
YGR167W	-1	-/-	-242.86392521858215	-28331.735070228577	46	0.05947955390334572	0.34782608695652173	0.07037552155771905
YCL034W	-1	-/-	-242.98165655136108	-26436.4844237566	46	0.05925925925925926	0.34782608695652173	0.07065368567454798
YKR088C	0	0/-	-243.0393585562706	-47648.73234909773	184	0.05925925925925926	0.34782608695652173	0.07065368567454798
YDR051C	0	0/-	-243.08437353372574	-46986.70677596331	184	0.05925925925925926	0.34782608695652173	0.07065368567454798
YOL116W	-1	-/-	-243.21003246307373	-28625.19385766983	46	0.05904059040590406	0.34782608695652173	0.07093184979137691
YBR173C	-1	-/-	-243.2365210056305	-27857.44623565674	46	0.058823529411764705	0.34782608695652173	0.07121001390820585
YKL126W	-1	-/-	-243.2876832485199	-28420.874038934708	46	0.05860805860805861	0.34782608695652173	0.07148817802503477
YPL228W	-1	-/-	-243.42528295516968	-25561.0546002388	46	0.058394160583941604	0.34782608695652173	0.0717663421418637
YPR108W	-1	-/-	-243.64248657226562	-28553.29323911667	46	0.05818181818181818	0.34782608695652173	0.07204450625869263
YPL196W	-1	-/-	-243.6706202030182	-29426.038348674774	46	0.057971014492753624	0.34782608695652173	0.07232267037552156
YKL012W	-1	-/-	-243.6761507987976	-29188.06636106968	46	0.05776173285198556	0.34782608695652173	0.07260083449235048
YOR211C	-1	-/-	-243.76029562950134	-28474.591961622238	46	0.05755395683453238	0.34782608695652173	0.07287899860917942
YMR022W	-1	-/-	-243.8830828666687	-27413.354553937912	46	0.05734767025089606	0.34782608695652173	0.07315716272600835
YLR206W	-1	-/-	-244.0587980747223	-28369.726068019867	46	0.05714285714285714	0.34782608695652173	0.07343532684283727
YDR376W	-1	-/-	-244.06767630577087	-28553.318772792816	46	0.05693950177935943	0.34782608695652173	0.0737134909596662
YJR062C	0	0/0	-244.08912885189056	-47260.93023431301	184	0.05693950177935943	0.34782608695652173	0.0737134909596662
YOR322C	-1	-/-	-244.13463973999023	-27187.35200214386	46	0.05673758865248227	0.34782608695652173	0.07399165507649513
YDR490C	-1	-/+	-244.25455141067505	-29723.481683969498	46	0.05653710247349823	0.34782608695652173	0.07426981919332407
YGR077C	-1	-/-	-244.3266704082489	-28615.81906056404	46	0.056338028169014086	0.34782608695652173	0.07454798331015298
YOR075W	-1	-/-	-244.37242817878723	-28348.634410381317	46	0.056140350877192984	0.34782608695652173	0.07482614742698192
YBR233W	0	0/-	-244.50389808416367	-47752.950208961964	184	0.056140350877192984	0.34782608695652173	0.07482614742698192
YMR030W	-1	-/-	-244.6112241744995	-28940.368856668472	46	0.055944055944055944	0.34782608695652173	0.07510431154381085
YAL002W	1	+/+	-244.64385890960693	-26751.224742412567	45	0.059233449477351915	0.3695652173913043	0.07510431154381085
YLR330W	-1	-/-	-244.6458042860031	-28602.811830163002	46	0.059027777777777776	0.3695652173913043	0.07538247566063978
YNL054W	-1	-/-	-244.8959276676178	-29234.19822216034	46	0.058823529411764705	0.3695652173913043	0.0756606397774687
YMR314W	-1	-/-	-244.9134886264801	-27369.006908416748	46	0.05862068965517241	0.3695652173913043	0.07593880389429764
YGR141W	-1	-/-	-244.92260885238647	-28490.568744421005	46	0.058419243986254296	0.3695652173913043	0.07621696801112657
YOL082W	-1	-/-	-245.1510946750641	-28932.782047450542	46	0.05821917808219178	0.3695652173913043	0.07649513212795549
YLR427W	-1	-/-	-245.16273093223572	-28519.7789413929	46	0.05802047781569966	0.3695652173913043	0.07677329624478442
YJL047C	-1	-/-	-245.37970232963562	-28005.35391020775	46	0.05782312925170068	0.3695652173913043	0.07705146036161335
YDR484W	1	+/+	-245.56190991401672	-27917.921488046646	45	0.061016949152542375	0.391304347826087	0.07705146036161335
YER119C	-1	-/-	-245.6364643573761	-29336.904849886894	46	0.060810810810810814	0.391304347826087	0.07732962447844229
YBR188C	-1	-/-	-245.6556360721588	-29184.752596616745	46	0.06060606060606061	0.391304347826087	0.0776077885952712
YGR261C	-1	-/-	-245.73683094978333	-27800.696697950363	46	0.06040268456375839	0.391304347826087	0.07788595271210014
YER050C	0	0/-	-245.73725593090057	-46096.77485880256	184	0.06040268456375839	0.391304347826087	0.07788595271210014
YDR105C	0	0/0	-245.77672311663628	-48002.7138197422	184	0.06040268456375839	0.391304347826087	0.07788595271210014
YNL224C	0	0/-	-245.99119752645493	-46671.40163576603	184	0.06040268456375839	0.391304347826087	0.07788595271210014
YOR132W	1	+/+	-246.24161005020142	-28321.71646285057	45	0.06354515050167224	0.41304347826086957	0.07788595271210014
YBL060W	0	0/-	-246.36002838611603	-46152.56719306111	184	0.06354515050167224	0.41304347826086957	0.07788595271210014
YOR220W	0	0/0	-246.38032585382462	-49575.38639296591	184	0.06354515050167224	0.41304347826086957	0.07788595271210014
YBL056W	-1	-/-	-246.45329570770264	-28323.719641923904	46	0.06333333333333334	0.41304347826086957	0.07816411682892907
YFL041W	-1	-/-	-246.47362089157104	-29062.820245742798	46	0.06312292358803986	0.41304347826086957	0.078442280945758
YDR058C	-1	-/-	-246.51496982574463	-29581.44633936882	46	0.06291390728476821	0.41304347826086957	0.07872044506258692
YHL023C	0	0/-	-246.78756564855576	-48158.066854685545	184	0.06291390728476821	0.41304347826086957	0.07872044506258692
YER008C	-1	-/-	-246.80745387077332	-26722.36607146263	46	0.0627062706270627	0.41304347826086957	0.07899860917941585
YNL243W	-1	-/-	-246.84301376342773	-27852.09961295128	46	0.0625	0.41304347826086957	0.07927677329624479
YMR152W	0	0/0	-246.8820398747921	-48671.48676432669	184	0.0625	0.41304347826086957	0.07927677329624479
YGL190C	-1	-/-	-246.91149520874023	-26323.807021856308	46	0.06229508196721312	0.41304347826086957	0.07955493741307372
YHR155W	0	0/-	-246.91427952051163	-47389.96136623621	184	0.06229508196721312	0.41304347826086957	0.07955493741307372
YNL325C	-1	-/-	-247.11667799949646	-27576.263244867325	46	0.06209150326797386	0.41304347826086957	0.07983310152990264
YER021W	-1	-/-	-247.29129719734192	-29155.364055871964	46	0.06188925081433225	0.41304347826086957	0.08011126564673157
YIL005W	0	0/-	-247.39326584339142	-46525.481607824564	184	0.06188925081433225	0.41304347826086957	0.08011126564673157
YGL047W	-1	-/-	-247.41541743278503	-28352.006079405546	46	0.06168831168831169	0.41304347826086957	0.0803894297635605
YDR229W	0	0/-	-247.43674364686012	-46867.868829354644	184	0.06168831168831169	0.41304347826086957	0.0803894297635605
YKR014C	-1	-/+	-247.52162075042725	-28555.945703983307	46	0.061488673139158574	0.41304347826086957	0.08066759388038942
YDR003W	0	0/0	-247.54188364744186	-51435.91359394789	184	0.061488673139158574	0.41304347826086957	0.08066759388038942
YNL312W	-1	-/-	-247.5836899280548	-28728.10099220276	46	0.06129032258064516	0.41304347826086957	0.08094575799721836
YJR093C	-1	-/-	-247.64585208892822	-25527.69305038452	46	0.06109324758842444	0.41304347826086957	0.08122392211404729
YFR021W	-1	-/-	-247.90129804611206	-27103.712822198868	46	0.060897435897435896	0.41304347826086957	0.08150208623087622
YGL093W	-1	-/-	-247.95253992080688	-28179.378758192062	46	0.06070287539936102	0.41304347826086957	0.08178025034770514
YLR423C	-1	-/-	-247.96215796470642	-29200.562040567398	46	0.06050955414012739	0.41304347826086957	0.08205841446453407
YOR117W	-1	-/-	-248.05179738998413	-28336.82235312462	46	0.06031746031746032	0.41304347826086957	0.082336578581363
YBR001C	0	0/-	-248.08296754956245	-48405.5068898797	184	0.06031746031746032	0.41304347826086957	0.082336578581363
YDR169C	0	0/-	-248.08892139792442	-48790.18533599377	184	0.06031746031746032	0.41304347826086957	0.082336578581363
YGL091C	0	0/-	-248.12914711236954	-48412.41020590067	184	0.06031746031746032	0.41304347826086957	0.082336578581363
YDL188C	-1	-/-	-248.19799280166626	-28999.00672841072	46	0.060126582278481014	0.41304347826086957	0.08261474269819194
YML117W	0	0/0	-248.27840518951416	-50733.45318120718	184	0.060126582278481014	0.41304347826086957	0.08261474269819194
YJR058C	0	0/-	-248.3348450064659	-46420.567330658436	184	0.060126582278481014	0.41304347826086957	0.08261474269819194
YNL138W	-1	-/-	-248.37914085388184	-28263.85534262657	46	0.05993690851735016	0.41304347826086957	0.08289290681502086
YJR057W	-1	-/-	-248.38172698020935	-27818.75737309456	46	0.059748427672955975	0.41304347826086957	0.08317107093184979
YOR126C	-1	-/-	-248.38852858543396	-26487.637851953506	46	0.05956112852664577	0.41304347826086957	0.08344923504867872
YEL062W	-1	-/-	-248.79891777038574	-28597.50807929039	46	0.059375	0.41304347826086957	0.08372739916550764
YBL058W	-1	-/-	-248.83691573143005	-29089.477529525757	46	0.059190031152647975	0.41304347826086957	0.08400556328233658
YOR052C	0	0/-	-248.84274485707283	-50662.84059809148	184	0.059190031152647975	0.41304347826086957	0.08400556328233658
YDL115C	-1	-/0	-248.85612750053406	-28909.751020550728	46	0.059006211180124224	0.41304347826086957	0.08428372739916551
YGL002W	0	0/-	-248.8864317536354	-48165.41079467535	184	0.059006211180124224	0.41304347826086957	0.08428372739916551
YIL156W	0	0/-	-248.9763581752777	-48218.293645471334	184	0.059006211180124224	0.41304347826086957	0.08428372739916551
YBR193C	-1	-/-	-249.29270005226135	-27013.33951663971	46	0.058823529411764705	0.41304347826086957	0.08456189151599444
YKL196C	-1	-/-	-249.32101392745972	-28158.36013817787	46	0.05864197530864197	0.41304347826086957	0.08484005563282336
YMR098C	0	0/-	-249.33446788787842	-47442.086614489555	184	0.05864197530864197	0.41304347826086957	0.08484005563282336
YDL165W	-1	-/-	-249.489098072052	-27594.854018211365	46	0.05846153846153846	0.41304347826086957	0.0851182197496523
YDR287W	0	0/-	-249.5614510178566	-49845.470908373594	184	0.05846153846153846	0.41304347826086957	0.0851182197496523
YCL057W	0	0/0	-249.62334561347961	-48697.81059756875	184	0.05846153846153846	0.41304347826086957	0.0851182197496523
YDR145W	-1	-/-	-249.75544810295105	-27745.915798425674	46	0.05828220858895705	0.41304347826086957	0.08539638386648123
YHR114W	-1	-/-	-249.78698599338531	-27329.82441031933	46	0.0581039755351682	0.41304347826086957	0.08567454798331016
YMR071C	0	0/0	-249.8996925354004	-47262.63134494424	184	0.0581039755351682	0.41304347826086957	0.08567454798331016
YPL003W	0	0/-	-250.13343626260757	-48501.726849764585	184	0.0581039755351682	0.41304347826086957	0.08567454798331016
YAL041W	-1	-/-	-250.17036628723145	-27466.763496875763	46	0.057926829268292686	0.41304347826086957	0.08595271210013908
YJR013W	-1	-/-	-250.2155933380127	-29063.08988928795	46	0.057750759878419454	0.41304347826086957	0.08623087621696801
YOR141C	0	0/-	-250.34295707941055	-47257.85670003295	184	0.057750759878419454	0.41304347826086957	0.08623087621696801
YLR421C	0	0/-	-250.41271674633026	-49374.34740522504	184	0.057750759878419454	0.41304347826086957	0.08623087621696801
YJR005W	0	0/-	-250.49534475803375	-46472.07307782769	184	0.057750759878419454	0.41304347826086957	0.08623087621696801
YDL149W	-1	-/-	-250.49845004081726	-30971.350538492203	46	0.05757575757575758	0.41304347826086957	0.08650904033379694
YOL096C	0	0/0	-250.60552489757538	-49592.00611874461	184	0.05757575757575758	0.41304347826086957	0.08650904033379694
YDR480W	-1	-/-	-250.68812704086304	-26928.308515310287	46	0.05740181268882175	0.41304347826086957	0.08678720445062586
YMR067C	-1	-/-	-250.70415592193604	-27172.829903244972	46	0.0572289156626506	0.41304347826086957	0.0870653685674548
YKR064W	0	0/-	-250.71855854988098	-49104.45081272721	184	0.0572289156626506	0.41304347826086957	0.0870653685674548
YER080W	0	0/0	-250.732269436121	-49008.39162026346	184	0.0572289156626506	0.41304347826086957	0.0870653685674548
YDL010W	0	0/-	-250.73911932110786	-49742.47733575106	184	0.0572289156626506	0.41304347826086957	0.0870653685674548
YNL008C	-1	-/-	-250.79993200302124	-29851.856796741486	46	0.057057057057057055	0.41304347826086957	0.08734353268428373
YOR259C	-1	-/-	-251.1466302871704	-27132.298154354095	46	0.05688622754491018	0.41304347826086957	0.08762169680111266
YHR001W	1	+/-	-251.15275955200195	-28089.062078237534	45	0.05970149253731343	0.43478260869565216	0.08762169680111266
YOR059C	0	0/-	-251.18674278259277	-49308.59416204691	184	0.05970149253731343	0.43478260869565216	0.08762169680111266
YJL141C	-1	-/-	-251.23172330856323	-27364.648003816605	46	0.05952380952380952	0.43478260869565216	0.08789986091794158
YLR368W	-1	-/-	-251.2612054347992	-25447.06218266487	46	0.05934718100890208	0.43478260869565216	0.08817802503477051
YKL119C	-1	-/-	-251.30521202087402	-25893.06733059883	46	0.05917159763313609	0.43478260869565216	0.08845618915159945
YLL040C	1	+/-	-251.33194398880005	-30945.064326286316	45	0.061946902654867256	0.45652173913043476	0.08845618915159945
YER048C	0	0/-	-251.41555190086365	-49555.2582873106	184	0.061946902654867256	0.45652173913043476	0.08845618915159945
YDR200C	-1	-/-	-251.42227983474731	-27345.197702407837	46	0.061764705882352944	0.45652173913043476	0.08873435326842838
YHR027C	-1	-/-	-251.44332766532898	-28415.44961833954	46	0.06158357771260997	0.45652173913043476	0.0890125173852573
YNR033W	-1	-/-	-251.55786681175232	-27093.802330970764	46	0.06140350877192982	0.45652173913043476	0.08929068150208623
YOR138C	0	0/-	-251.63903325796127	-45666.37457937002	184	0.06140350877192982	0.45652173913043476	0.08929068150208623
YKR037C	-1	-/-	-252.15123915672302	-26189.632936000824	46	0.061224489795918366	0.45652173913043476	0.08956884561891516
YNL263C	-1	-/-	-252.16140246391296	-26363.18319272995	46	0.061046511627906974	0.45652173913043476	0.08984700973574408
YLL001W	-1	-/-	-252.18351769447327	-29394.165854215622	46	0.06086956521739131	0.45652173913043476	0.09012517385257302
YJR117W	0	0/-	-252.18780970573425	-48788.319342166185	184	0.06086956521739131	0.45652173913043476	0.09012517385257302
YGR048W	-1	-/-	-252.19050455093384	-28898.998815774918	46	0.06069364161849711	0.45652173913043476	0.09040333796940195
YOR261C	-1	-/-	-252.20889139175415	-29312.598770022392	46	0.06051873198847262	0.45652173913043476	0.09068150208623088
YML029W	-1	-/-	-252.2454011440277	-28934.31222319603	46	0.0603448275862069	0.45652173913043476	0.0909596662030598
YDL089W	0	0/-	-252.33093398809433	-48695.98239636421	184	0.0603448275862069	0.45652173913043476	0.0909596662030598
YDR177W	-1	-/-	-252.34657669067383	-28097.27937221527	46	0.06017191977077364	0.45652173913043476	0.09123783031988873
YJL165C	-1	-/-	-252.4121811389923	-25469.113211870193	46	0.06	0.45652173913043476	0.09151599443671767
YPL140C	-1	-/-	-252.42963695526123	-30799.404220342636	46	0.05982905982905983	0.45652173913043476	0.0917941585535466
YKR101W	-1	-/-	-252.5415427684784	-27174.38691854477	46	0.05965909090909091	0.45652173913043476	0.09207232267037552
YPL002C	-1	-/+	-252.54260635375977	-27762.1276512146	46	0.059490084985835696	0.45652173913043476	0.09235048678720445
YKL020C	-1	-/-	-252.57198905944824	-28302.621700763702	46	0.059322033898305086	0.45652173913043476	0.09262865090403338
YLR240W	-1	-/-	-252.61271572113037	-28901.661227703094	46	0.059154929577464786	0.45652173913043476	0.09290681502086232
YKL188C	-1	-/-	-252.83287596702576	-31090.97964000702	46	0.05898876404494382	0.45652173913043476	0.09318497913769123
YKL079W	-1	-/-	-252.87733960151672	-24337.86466050148	46	0.058823529411764705	0.45652173913043476	0.09346314325452017
YKL005C	-1	-/-	-253.00331687927246	-27450.062209129333	46	0.05865921787709497	0.45652173913043476	0.0937413073713491
YLR361C	-1	-/-	-253.0922884941101	-28788.441315293312	46	0.0584958217270195	0.45652173913043476	0.09401947148817802
YLL015W	-1	-/-	-253.10363292694092	-27466.464732646942	46	0.058333333333333334	0.45652173913043476	0.09429763560500695
YDR390C	0	0/-	-253.32741010189056	-49403.877348810434	184	0.058333333333333334	0.45652173913043476	0.09429763560500695
YBR059C	-1	-/-	-253.32909607887268	-29061.402559280396	46	0.05817174515235457	0.45652173913043476	0.09457579972183588
YAR007C	-1	-/-	-253.32940983772278	-29762.607907533646	46	0.058011049723756904	0.45652173913043476	0.09485396383866482
YOR316C	-1	-/-	-253.40169262886047	-29644.143626451492	46	0.05785123966942149	0.45652173913043476	0.09513212795549374
YGR271W	0	0/-	-253.4719288945198	-48943.07427927852	184	0.05785123966942149	0.45652173913043476	0.09513212795549374
YLR266C	-1	-/-	-253.47659277915955	-29463.1370241642	46	0.057692307692307696	0.45652173913043476	0.09541029207232267
YKR027W	-1	-/-	-253.4777388572693	-30154.775332927704	46	0.057534246575342465	0.45652173913043476	0.0956884561891516
YJL004C	1	+/-	-253.53785586357117	-28864.112862825394	45	0.060109289617486336	0.4782608695652174	0.0956884561891516
YNL258C	-1	-/-	-253.6291115283966	-27274.708018302917	46	0.05994550408719346	0.4782608695652174	0.09596662030598054
YJR044C	1	+/+	-253.63040709495544	-29165.40900015831	45	0.0625	0.5	0.09596662030598054
YGR231C	-1	-/-	-253.70856857299805	-29289.751898407936	46	0.06233062330623306	0.5	0.09624478442280945
YJL053W	1	+/+	-253.84530544281006	-28317.88578271866	45	0.06486486486486487	0.5217391304347826	0.09624478442280945
YBR274W	-1	-/-	-253.84927093982697	-27612.45271408558	46	0.0646900269541779	0.5217391304347826	0.09652294853963839
YOR362C	-1	-/-	-253.93253421783447	-29070.33243727684	46	0.06451612903225806	0.5217391304347826	0.09680111265646732
YPL195W	-1	-/-	-253.9352970123291	-27913.33283829689	46	0.064343163538874	0.5217391304347826	0.09707927677329624
YDL126C	-1	-/+	-254.10667753219604	-28972.190900325775	46	0.06417112299465241	0.5217391304347826	0.09735744089012517
YIL017C	-1	-/-	-254.1363091468811	-31041.884608387947	46	0.064	0.5217391304347826	0.0976356050069541
YJR084W	-1	-/-	-254.16822576522827	-26955.57386946678	46	0.06382978723404255	0.5217391304347826	0.09791376912378304
YDR118W	-1	-/-	-254.29058456420898	-28620.63640809059	46	0.0636604774535809	0.5217391304347826	0.09819193324061196
YLR247C	0	0/-	-254.30238261818886	-48457.59180545807	184	0.0636604774535809	0.5217391304347826	0.09819193324061196
YOR171C	-1	-/-	-254.37063145637512	-27615.679718017578	46	0.06349206349206349	0.5217391304347826	0.09847009735744089
YAL014C	0	0/-	-254.52396243810654	-47483.31330734491	184	0.06349206349206349	0.5217391304347826	0.09847009735744089
YMR180C	0	0/-	-254.67391860485077	-48771.04316020012	184	0.06349206349206349	0.5217391304347826	0.09847009735744089
YOR290C	-1	-/-	-254.70309400558472	-27940.917412757874	46	0.0633245382585752	0.5217391304347826	0.09874826147426982
YCR011C	0	0/-	-254.8367845416069	-50402.79782126844	184	0.0633245382585752	0.5217391304347826	0.09874826147426982
YDR142C	-1	-/-	-254.84367728233337	-27618.29836821556	46	0.06315789473684211	0.5217391304347826	0.09902642559109875
YKL025C	-1	-/-	-254.94100165367126	-27354.622879505157	46	0.06299212598425197	0.5217391304347826	0.09930458970792767
YOR054C	-1	-/-	-255.0169723033905	-29961.19223856926	46	0.06282722513089005	0.5217391304347826	0.0995827538247566
YFL007W	0	0/-	-255.02480167150497	-48901.468696415424	184	0.06282722513089005	0.5217391304347826	0.0995827538247566
YIR001C	0	0/0	-255.0974280834198	-46425.36900985241	184	0.06282722513089005	0.5217391304347826	0.0995827538247566
YFR042W	0	0/-	-255.19562947750092	-47898.21177816391	184	0.06282722513089005	0.5217391304347826	0.0995827538247566
YGR196C	0	0/0	-255.27904099225998	-48407.4103641212	184	0.06282722513089005	0.5217391304347826	0.0995827538247566
YGL025C	-1	-/-	-255.351708650589	-27512.440863370895	46	0.06266318537859007	0.5217391304347826	0.09986091794158554
YDR458C	0	0/0	-255.4924236536026	-47275.72643554211	184	0.06266318537859007	0.5217391304347826	0.09986091794158554
YBR095C	-1	-/-	-255.54391407966614	-27513.61579823494	46	0.0625	0.5217391304347826	0.10013908205841446
YPR072W	-1	-/-	-255.57668352127075	-27580.824989795685	46	0.06233766233766234	0.5217391304347826	0.10041724617524339
YKL129C	-1	-/-	-255.60278391838074	-29859.942117333412	46	0.06217616580310881	0.5217391304347826	0.10069541029207232
YDR394W	-1	-/-	-255.72235560417175	-28365.360604286194	46	0.06201550387596899	0.5217391304347826	0.10097357440890126
YKR035W-A	1	+/+	-255.77032685279846	-26381.83034467697	45	0.06443298969072164	0.5434782608695652	0.10097357440890126
YPR055W	-1	-/-	-255.82056522369385	-27675.30844426155	46	0.06426735218508997	0.5434782608695652	0.10125173852573018
YOR002W	-1	-/-	-255.8651258945465	-25859.68211221695	46	0.0641025641025641	0.5434782608695652	0.10152990264255911
YGL181W	-1	-/-	-255.94804549217224	-27908.20984184742	46	0.0639386189258312	0.5434782608695652	0.10180806675938804
YOL038W	-1	-/-	-255.98784828186035	-28390.26514649391	46	0.06377551020408163	0.5434782608695652	0.10208623087621697
YHR034C	-1	-/-	-255.99753260612488	-27875.978479385376	46	0.06361323155216285	0.5434782608695652	0.10236439499304589
YOR231W	-1	-/-	-256.0530424118042	-24825.396780133247	46	0.06345177664974619	0.5434782608695652	0.10264255910987483
YML070W	0	0/-	-256.1771684885025	-50890.21761661768	184	0.06345177664974619	0.5434782608695652	0.10264255910987483
YOL049W	-1	-/0	-256.17773723602295	-28051.671751737595	46	0.06329113924050633	0.5434782608695652	0.10292072322670376
YHR164C	-1	-/-	-256.2805817127228	-28833.023087978363	46	0.06313131313131314	0.5434782608695652	0.10319888734353268
YNL026W	-1	-/-	-256.33218455314636	-29235.377555847168	46	0.06297229219143577	0.5434782608695652	0.10347705146036161
YKL045W	-1	-/-	-256.3616452217102	-27433.515109062195	46	0.06281407035175879	0.5434782608695652	0.10375521557719054
YDR486C	1	+/+	-256.52028012275696	-28859.68906903267	45	0.06516290726817042	0.5652173913043478	0.10375521557719054
YDR335W	-1	-/-	-256.57319235801697	-28590.30873656273	46	0.065	0.5652173913043478	0.10403337969401948
YDR067C	0	0/-	-256.5781573653221	-47089.60090571642	184	0.065	0.5652173913043478	0.10403337969401948
YOR219C	0	0/-	-256.7340964972973	-47974.798683315516	184	0.065	0.5652173913043478	0.10403337969401948
YML092C	-1	-/-	-256.83716106414795	-28445.360116243362	46	0.06483790523690773	0.5652173913043478	0.1043115438108484
YJL140W	-1	-/-	-257.0616018772125	-28535.786208629608	46	0.06467661691542288	0.5652173913043478	0.10458970792767733
YFR019W	1	+/-	-257.3003454208374	-29933.554656505585	45	0.06699751861042183	0.5869565217391305	0.10458970792767733
YFR050C	-1	-/-	-257.3318099975586	-28707.52112007141	46	0.06683168316831684	0.5869565217391305	0.10486787204450626
YDR504C	0	0/0	-257.485269844532	-52813.01653897762	184	0.06683168316831684	0.5869565217391305	0.10486787204450626
YMR263W	-1	-/-	-257.7378239631653	-28692.861222743988	46	0.06666666666666667	0.5869565217391305	0.1051460361613352
YNL236W	-1	-/-	-257.8692948818207	-27929.00439620018	46	0.0665024630541872	0.5869565217391305	0.10542420027816411
YGL213C	-1	-/-	-257.96574234962463	-29815.00610923767	46	0.06633906633906633	0.5869565217391305	0.10570236439499305
YMR092C	-1	-/-	-257.98629903793335	-29780.365361452103	46	0.0661764705882353	0.5869565217391305	0.10598052851182198
YNL310C	-1	-/-	-258.0815255641937	-28233.44495368004	46	0.06601466992665037	0.5869565217391305	0.10625869262865091
YBR052C	0	0/0	-258.1766571998596	-50476.511236548424	184	0.06601466992665037	0.5869565217391305	0.10625869262865091
YPL087W	-1	-/-	-258.2600781917572	-29432.57422733307	46	0.06585365853658537	0.5869565217391305	0.10653685674547983
YML007W	-1	-/-	-258.3676390647888	-29630.928193807602	46	0.06569343065693431	0.5869565217391305	0.10681502086230876
YDL002C	-1	-/-	-258.4650628566742	-27160.600197076797	46	0.06553398058252427	0.5869565217391305	0.1070931849791377
YKR030W	0	0/0	-258.4652608036995	-46172.93111899495	184	0.06553398058252427	0.5869565217391305	0.1070931849791377
YOR163W	0	0/-	-258.5594799518585	-48211.779984772205	184	0.06553398058252427	0.5869565217391305	0.1070931849791377
YIL149C	-1	-/-	-258.68164467811584	-27977.673533916473	46	0.06537530266343826	0.5869565217391305	0.10737134909596661
YDR235W	-1	-/-	-258.6964569091797	-26744.752007484436	46	0.06521739130434782	0.5869565217391305	0.10764951321279555
YKR087C	-1	-/-	-258.8157203197479	-27490.2936899662	46	0.06506024096385542	0.5869565217391305	0.10792767732962448
YER136W	0	0/-	-258.8768517971039	-49136.45060953498	184	0.06506024096385542	0.5869565217391305	0.10792767732962448
YNL106C	-1	-/-	-258.9052791595459	-27453.438197374344	46	0.06490384615384616	0.5869565217391305	0.10820584144645341
YOL009C	-1	-/-	-258.9134678840637	-28343.244940519333	46	0.06474820143884892	0.5869565217391305	0.10848400556328233
YKL210W	0	0/-	-259.24566024541855	-50184.046885073185	184	0.06474820143884892	0.5869565217391305	0.10848400556328233
YDR068W	0	0/0	-259.28249114751816	-46147.485665500164	184	0.06474820143884892	0.5869565217391305	0.10848400556328233
YJR040W	-1	-/-	-259.3021414279938	-27154.966282606125	46	0.0645933014354067	0.5869565217391305	0.10876216968011126
YMR110C	0	0/-	-259.31093207001686	-54144.29820083082	184	0.0645933014354067	0.5869565217391305	0.10876216968011126
YDR137W	1	+/+	-259.3382692337036	-27780.889612436295	45	0.06682577565632458	0.6086956521739131	0.10876216968011126
YDR202C	-1	-/-	-259.37497782707214	-27615.73701763153	46	0.06666666666666667	0.6086956521739131	0.1090403337969402
YIL002C	-1	-/-	-259.3787000179291	-28912.898255825043	46	0.0665083135391924	0.6086956521739131	0.10931849791376913
YBR255W	0	0/0	-259.3842983841896	-50041.42238384485	184	0.0665083135391924	0.6086956521739131	0.10931849791376913
YLR440C	0	0/-	-259.4227993488312	-48376.9888882041	184	0.0665083135391924	0.6086956521739131	0.10931849791376913
YAR027W	0	0/0	-259.48940658569336	-49721.76907405257	184	0.0665083135391924	0.6086956521739131	0.10931849791376913
YKL098W	0	0/0	-259.55931329727173	-47405.70188373327	184	0.0665083135391924	0.6086956521739131	0.10931849791376913
YKL091C	0	0/0	-259.56566494703293	-52244.99393644929	184	0.0665083135391924	0.6086956521739131	0.10931849791376913
YLR273C	0	0/0	-259.601944565773	-49266.96383360028	184	0.0665083135391924	0.6086956521739131	0.10931849791376913
YPR185W	-1	-/-	-259.7055604457855	-29808.812834739685	46	0.06635071090047394	0.6086956521739131	0.10959666203059805
YML001W	-1	-/+	-259.79075169563293	-27638.563060998917	46	0.06619385342789598	0.6086956521739131	0.10987482614742698
YER144C	0	0/-	-259.80228930711746	-51571.77483677119	184	0.06619385342789598	0.6086956521739131	0.10987482614742698
YER004W	0	0/0	-259.93057519197464	-51381.11089786887	184	0.06619385342789598	0.6086956521739131	0.10987482614742698
YPR019W	-1	-/-	-259.93106293678284	-27938.62970471382	46	0.0660377358490566	0.6086956521739131	0.11015299026425591
YMR064W	0	0/0	-260.1460022330284	-46943.69708919525	184	0.0660377358490566	0.6086956521739131	0.11015299026425591
YMR313C	-1	-/-	-260.1601026058197	-28342.79700899124	46	0.06588235294117648	0.6086956521739131	0.11043115438108483
YOL025W	0	0/-	-260.18285274505615	-49398.79826590419	184	0.06588235294117648	0.6086956521739131	0.11043115438108483
YDL065C	-1	-/-	-260.54019570350647	-27141.86767888069	46	0.06572769953051644	0.6086956521739131	0.11070931849791377
YBR103W	-1	-/-	-260.6490590572357	-27515.14502286911	46	0.06557377049180328	0.6086956521739131	0.1109874826147427
YER155C	-1	-/-	-260.68408036231995	-27804.236124038696	46	0.06542056074766354	0.6086956521739131	0.11126564673157163
YJR130C	0	0/0	-260.80113089084625	-50187.83578765392	184	0.06542056074766354	0.6086956521739131	0.11126564673157163
YLL031C	-1	-/-	-260.93466901779175	-28664.918128967285	46	0.06526806526806526	0.6086956521739131	0.11154381084840055
YDR284C	-1	-/-	-260.9843053817749	-30810.253720521927	46	0.06511627906976744	0.6086956521739131	0.11182197496522948
YMR191W	0	0/0	-261.1123169660568	-50508.50465928018	184	0.06511627906976744	0.6086956521739131	0.11182197496522948
YBR278W	-1	-/-	-261.18339121341705	-27999.58941233158	46	0.06496519721577726	0.6086956521739131	0.11210013908205842
YKR002W	-1	-/-	-261.2348258495331	-28202.621793031693	46	0.06481481481481481	0.6086956521739131	0.11237830319888735
YBR129C	-1	-/-	-261.2397015094757	-27268.536158323288	46	0.06466512702078522	0.6086956521739131	0.11265646731571627
YDR379W	-1	-/-	-261.24940276145935	-26339.722060203552	46	0.06451612903225806	0.6086956521739131	0.1129346314325452
YKR052C	-1	-/-	-261.2740385532379	-29558.594280719757	46	0.06436781609195402	0.6086956521739131	0.11321279554937413
YHR195W	0	0/0	-261.28856897354126	-50425.643841803074	184	0.06436781609195402	0.6086956521739131	0.11321279554937413
YDR162C	-1	-/-	-261.31155347824097	-28880.158752679825	46	0.06422018348623854	0.6086956521739131	0.11349095966620305
YAL030W	-1	-/-	-261.3583450317383	-30585.842203855515	46	0.06407322654462243	0.6086956521739131	0.11376912378303199
YPL203W	-1	-/-	-261.3885633945465	-29977.579556941986	46	0.0639269406392694	0.6086956521739131	0.11404728789986092
YDR085C	-1	-/-	-261.4345672130585	-28959.747764587402	46	0.06378132118451026	0.6086956521739131	0.11432545201668985
YDR499W	-1	-/-	-261.4861204624176	-28029.344531297684	46	0.06363636363636363	0.6086956521739131	0.11460361613351877
YJL176C	-1	-/-	-261.5016233921051	-27520.4877576828	46	0.06349206349206349	0.6086956521739131	0.1148817802503477
YDR512C	-1	-/-	-261.50468945503235	-29652.280184030533	46	0.06334841628959276	0.6086956521739131	0.11515994436717664
YNL219C	-1	-/-	-261.5725154876709	-25781.49560546875	46	0.06320541760722348	0.6086956521739131	0.11543810848400557
YBL064C	-1	-/-	-261.65903401374817	-32095.192322969437	46	0.06306306306306306	0.6086956521739131	0.11571627260083449
YBL038W	0	0/-	-261.68640303611755	-48923.60340002179	184	0.06306306306306306	0.6086956521739131	0.11571627260083449
YGR002C	-1	-/-	-261.7652028799057	-28187.14251577854	46	0.06292134831460675	0.6086956521739131	0.11599443671766342
YHR017W	0	0/0	-261.9365977048874	-49735.15658855438	184	0.06292134831460675	0.6086956521739131	0.11599443671766342
YKL073W	-1	-/-	-261.99981141090393	-28680.366033554077	46	0.06278026905829596	0.6086956521739131	0.11627260083449235
YER087C-B	-1	-/-	-262.0393364429474	-25338.186515569687	46	0.06263982102908278	0.6086956521739131	0.11655076495132127
YJL154C	1	+/+	-262.06342935562134	-27485.201315641403	45	0.06473214285714286	0.6304347826086957	0.11655076495132127
YCL061C	-1	-/-	-262.0895962715149	-27651.627529621124	46	0.0645879732739421	0.6304347826086957	0.1168289290681502
YMR119W	-1	-/-	-262.0926744937897	-28118.36783838272	46	0.06444444444444444	0.6304347826086957	0.11710709318497914
YBR049C	-1	-/-	-262.1373882293701	-27039.172165632248	46	0.06430155210643015	0.6304347826086957	0.11738525730180807
YBL078C	-1	-/-	-262.374347448349	-33726.520976781845	46	0.06415929203539823	0.6304347826086957	0.11766342141863699
YOR039W	-1	-/-	-262.4180791378021	-28253.340971946716	46	0.0640176600441501	0.6304347826086957	0.11794158553546592
YDR141C	-1	-/+	-262.4286677837372	-28117.937966823578	46	0.06387665198237885	0.6304347826086957	0.11821974965229486
YLR097C	-1	-/-	-262.46391010284424	-29028.19599223137	46	0.06373626373626373	0.6304347826086957	0.11849791376912379
YLR193C	-1	-/-	-262.51855397224426	-28525.99663257599	46	0.06359649122807018	0.6304347826086957	0.11877607788595271
YKL041W	1	+/+	-262.5971345901489	-28111.621378421783	45	0.06564551422319474	0.6521739130434783	0.11877607788595271
YGL227W	-1	-/-	-262.78688979148865	-30034.797030448914	46	0.06550218340611354	0.6521739130434783	0.11905424200278164
YBR109C	-1	-/-	-262.8226902484894	-28041.590437412262	46	0.06535947712418301	0.6521739130434783	0.11933240611961057
YPL074W	0	0/0	-262.8986167907715	-48703.375818908215	184	0.06535947712418301	0.6521739130434783	0.11933240611961057
YPL125W	-1	-/0	-263.11239790916443	-27868.869908809662	46	0.06521739130434782	0.6521739130434783	0.11961057023643949
YKR084C	0	0/-	-263.13605242967606	-48637.5150141418	184	0.06521739130434782	0.6521739130434783	0.11961057023643949
YGL038C	-1	-/-	-263.140811920166	-27510.46214222908	46	0.0650759219088937	0.6521739130434783	0.11988873435326843
YGL154C	0	0/0	-263.2144258618355	-49686.58952641487	184	0.0650759219088937	0.6521739130434783	0.11988873435326843
YDR028C	-1	-/-	-263.22396779060364	-28202.687648057938	46	0.06493506493506493	0.6521739130434783	0.12016689847009736
YFR013W	-1	-/-	-263.2749984264374	-28462.626416683197	46	0.06479481641468683	0.6521739130434783	0.12044506258692629
YGL250W	0	0/-	-263.33105033636093	-49208.4777199626	184	0.06479481641468683	0.6521739130434783	0.12044506258692629
YDL225W	-1	-/-	-263.4344072341919	-28838.38105225563	46	0.06465517241379311	0.6521739130434783	0.12072322670375521
YJR065C	-1	-/-	-263.43449354171753	-28759.327301502228	46	0.06451612903225806	0.6521739130434783	0.12100139082058414
YJR001W	-1	-/-	-263.4501211643219	-29370.81545305252	46	0.06437768240343347	0.6521739130434783	0.12127955493741308
YOR028C	-1	-/-	-263.47928977012634	-29257.282705307007	46	0.06423982869379015	0.6521739130434783	0.12155771905424201
YJR126C	-1	-/-	-263.54575991630554	-28815.26863002777	46	0.0641025641025641	0.6521739130434783	0.12183588317107093
YBL091C	0	0/-	-263.5695887207985	-48003.85675370693	184	0.0641025641025641	0.6521739130434783	0.12183588317107093
YDR468C	0	0/-	-263.6358325779438	-45884.71644294262	184	0.0641025641025641	0.6521739130434783	0.12183588317107093
YHR191C	-1	-/-	-263.69882583618164	-27710.07372379303	46	0.06396588486140725	0.6521739130434783	0.12211404728789986
YGL013C	-1	-/-	-263.77514457702637	-27055.49096083641	46	0.06382978723404255	0.6521739130434783	0.12239221140472879
YBR211C	-1	-/-	-263.79422330856323	-26557.07358598709	46	0.06369426751592357	0.6521739130434783	0.12267037552155773
YLL021W	-1	-/-	-263.8452172279358	-28031.643213510513	46	0.0635593220338983	0.6521739130434783	0.12294853963838664
YMR035W	-1	-/-	-263.90739035606384	-30921.7760014534	46	0.06342494714587738	0.6521739130434783	0.12322670375521558
YFL033C	-1	-/-	-264.0403892993927	-28769.347407579422	46	0.06329113924050633	0.6521739130434783	0.12350486787204451
YDR350C	0	0/-	-264.0592603087425	-49635.76224523783	184	0.06329113924050633	0.6521739130434783	0.12350486787204451
YOR179C	-1	-/-	-264.0900843143463	-29254.579113721848	46	0.06315789473684211	0.6521739130434783	0.12378303198887343
YPR128C	-1	-/-	-264.16832447052	-28389.026835680008	46	0.06302521008403361	0.6521739130434783	0.12406119610570236
YDR452W	0	0/0	-264.26875096559525	-49647.31303489208	184	0.06302521008403361	0.6521739130434783	0.12406119610570236
YLR107W	-1	-/-	-264.3271210193634	-26915.40141057968	46	0.06289308176100629	0.6521739130434783	0.1243393602225313
YHR057C	0	0/-	-264.4049335718155	-50200.20698159933	184	0.06289308176100629	0.6521739130434783	0.1243393602225313
YFR046C	-1	-/-	-264.41133522987366	-27466.204572677612	46	0.06276150627615062	0.6521739130434783	0.12461752433936023
YPL164C	-1	-/-	-264.4744236469269	-29411.934813976288	46	0.06263048016701461	0.6521739130434783	0.12489568845618915
YOR087W	-1	-/-	-264.4893161058426	-29083.262436032295	46	0.0625	0.6521739130434783	0.12517385257301808
YLR189C	-1	-/-	-264.493604183197	-30712.5691395998	46	0.062370062370062374	0.6521739130434783	0.125452016689847
YLR082C	0	0/0	-264.5767070055008	-48040.877427875996	184	0.062370062370062374	0.6521739130434783	0.125452016689847
YFR027W	-1	-/-	-264.6965389251709	-27160.38544154167	46	0.06224066390041494	0.6521739130434783	0.12573018080667595
YGR241C	-1	-/-	-264.7016499042511	-28152.1161301136	46	0.062111801242236024	0.6521739130434783	0.12600834492350488
YLR128W	0	0/-	-264.740591943264	-49468.3281916976	184	0.062111801242236024	0.6521739130434783	0.12600834492350488
YGR135W	-1	-/-	-264.83797097206116	-28718.084725379944	46	0.06198347107438017	0.6521739130434783	0.12628650904033378
YKR065C	-1	-/-	-264.9403727054596	-28456.70429468155	46	0.061855670103092786	0.6521739130434783	0.12656467315716272
YDL197C	-1	-/-	-264.9986641407013	-30270.154038906097	46	0.06172839506172839	0.6521739130434783	0.12684283727399165
YPR067W	-1	-/-	-265.167662858963	-29131.730693101883	46	0.061601642710472276	0.6521739130434783	0.12712100139082058
YGR080W	-1	-/-	-265.1755449771881	-31646.276810884476	46	0.06147540983606557	0.6521739130434783	0.12739916550764951
YOR321W	-1	-/-	-265.24206161499023	-29831.85727596283	46	0.06134969325153374	0.6521739130434783	0.12767732962447845
YDR084C	0	0/0	-265.2925571203232	-49423.52296733856	184	0.06134969325153374	0.6521739130434783	0.12767732962447845
YIL030C	-1	-/-	-265.38130950927734	-28553.1151406765	46	0.061224489795918366	0.6521739130434783	0.12795549374130738
YNL097C	-1	-/-	-265.43888688087463	-28419.032777786255	46	0.06109979633401222	0.6521739130434783	0.1282336578581363
YBR253W	-1	-/-	-265.4447720050812	-27554.29119491577	46	0.06097560975609756	0.6521739130434783	0.12851182197496522
YNL081C	0	0/-	-265.45017689466476	-48259.89948388934	184	0.06097560975609756	0.6521739130434783	0.12851182197496522
YDL001W	0	0/-	-265.48403918743134	-50179.42130547762	184	0.06097560975609756	0.6521739130434783	0.12851182197496522
YGR120C	-1	-/-	-265.5026638507843	-28114.81846857071	46	0.060851926977687626	0.6521739130434783	0.12878998609179415
YDL135C	-1	-/-	-265.51207756996155	-28281.638936519623	46	0.06072874493927125	0.6521739130434783	0.12906815020862308
YIL098C	-1	-/-	-265.6137013435364	-28813.196150541306	46	0.06060606060606061	0.6521739130434783	0.12934631432545202
YGL173C	-1	-/-	-265.64242792129517	-28342.37737584114	46	0.06048387096774194	0.6521739130434783	0.12962447844228095
YPR024W	-1	-/-	-265.8753345012665	-28466.255697727203	46	0.060362173038229376	0.6521739130434783	0.12990264255910988
YGR232W	0	0/0	-265.89978873729706	-49642.8283187747	184	0.060362173038229376	0.6521739130434783	0.12990264255910988
YPL046C	-1	-/-	-265.9542143344879	-30577.63220024109	46	0.060240963855421686	0.6521739130434783	0.13018080667593881
YNL059C	-1	-/-	-265.99415349960327	-29315.017626047134	46	0.06012024048096192	0.6521739130434783	0.13045897079276772
YLR181C	1	+/+	-266.0189743041992	-29501.871111631393	45	0.062	0.6739130434782609	0.13045897079276772
YPL259C	-1	-/-	-266.02920365333557	-27545.338521003723	46	0.06187624750499002	0.6739130434782609	0.13073713490959665
YDR204W	0	0/0	-266.07782006263733	-50325.76881930232	184	0.06187624750499002	0.6739130434782609	0.13073713490959665
YBR212W	-1	-/-	-266.12248277664185	-29949.913717985153	46	0.061752988047808766	0.6739130434782609	0.13101529902642559
YHL038C	-1	-/-	-266.27480387687683	-27636.679027080536	46	0.061630218687872766	0.6739130434782609	0.13129346314325452
YLR309C	-1	-/-	-266.3215913772583	-28496.766041517258	46	0.061507936507936505	0.6739130434782609	0.13157162726008345
YDR175C	-1	-/-	-266.41105127334595	-29068.16086244583	46	0.061386138613861385	0.6739130434782609	0.13184979137691238
YCR061W	-1	-/0	-266.4619023799896	-29475.11253094673	46	0.06126482213438735	0.6739130434782609	0.13212795549374132
YJR035W	-1	-/-	-266.53378915786743	-30932.003910303116	46	0.0611439842209073	0.6739130434782609	0.13240611961057025
YMR170C	0	0/-	-266.55157804489136	-52844.253034710884	184	0.0611439842209073	0.6739130434782609	0.13240611961057025
YPL091W	-1	-/-	-266.5925624370575	-30574.514472723007	46	0.0610236220472441	0.6739130434782609	0.13268428372739915
YLR039C	1	+/+	-266.6848521232605	-29890.916884183884	45	0.06286836935166994	0.6956521739130435	0.13268428372739915
YNR019W	-1	-/-	-266.72509813308716	-29775.182311296463	46	0.06274509803921569	0.6956521739130435	0.1329624478442281
YIR004W	-1	-/-	-266.74333906173706	-26339.072687149048	46	0.06262230919765166	0.6956521739130435	0.13324061196105702
YFR029W	-1	-/-	-266.86262130737305	-30666.45384502411	46	0.0625	0.6956521739130435	0.13351877607788595
YHR074W	-1	-/-	-266.92833614349365	-29677.31045770645	46	0.06237816764132553	0.6956521739130435	0.1337969401947149
YOL008W	-1	-/-	-267.0772407054901	-28081.47610807419	46	0.0622568093385214	0.6956521739130435	0.13407510431154382
YHR178W	-1	-/-	-267.07805275917053	-29412.33054113388	46	0.062135922330097085	0.6956521739130435	0.13435326842837275
YIL075C	-1	-/-	-267.13863039016724	-29191.973490953445	46	0.06201550387596899	0.6956521739130435	0.13463143254520166
YMR237W	-1	-/-	-267.15335154533386	-28553.511813879013	46	0.061895551257253385	0.6956521739130435	0.1349095966620306
YCL004W	-1	-/-	-267.15918922424316	-29375.079590797424	46	0.06177606177606178	0.6956521739130435	0.13518776077885952
YKL042W	-1	-/-	-267.24709367752075	-27785.425146341324	46	0.06165703275529865	0.6956521739130435	0.13546592489568846
YDR182W	-1	-/-	-267.3046679496765	-30061.394552469254	46	0.06153846153846154	0.6956521739130435	0.1357440890125174
YJL016W	0	0/0	-267.3442311882973	-50064.951235830784	184	0.06153846153846154	0.6956521739130435	0.1357440890125174
YFR052W	-1	-/-	-267.3782751560211	-27685.13034749031	46	0.061420345489443376	0.6956521739130435	0.13602225312934632
YJR134C	0	0/0	-267.5067119002342	-47945.77023869753	184	0.061420345489443376	0.6956521739130435	0.13602225312934632
YML048W	-1	-/-	-267.51693320274353	-29253.938093185425	46	0.06130268199233716	0.6956521739130435	0.13630041724617525
YPL213W	-1	-/-	-267.6804120540619	-30503.52561736107	46	0.06118546845124283	0.6956521739130435	0.13657858136300416
YNL037C	-1	-/-	-267.70045018196106	-29142.362715005875	46	0.061068702290076333	0.6956521739130435	0.1368567454798331
YGR170W	-1	-/-	-267.70309710502625	-27869.397242307663	46	0.06095238095238095	0.6956521739130435	0.13713490959666202
YOL148C	-1	-/-	-267.73413348197937	-27495.82848572731	46	0.060836501901140684	0.6956521739130435	0.13741307371349096
YER142C	-1	-/-	-267.8078634738922	-30518.415365695953	46	0.06072106261859583	0.6956521739130435	0.1376912378303199
YDR173C	-1	-/-	-267.8108186721802	-28730.08850669861	46	0.06060606060606061	0.6956521739130435	0.13796940194714882
YPL180W	-1	-/-	-267.86647844314575	-29532.218420028687	46	0.06049149338374291	0.6956521739130435	0.13824756606397776
YBL022C	-1	-/-	-267.89102053642273	-28826.71894955635	46	0.06037735849056604	0.6956521739130435	0.1385257301808067
YFR025C	0	0/0	-267.92787688970566	-50572.67112529278	184	0.06037735849056604	0.6956521739130435	0.1385257301808067
YLR093C	0	0/-	-267.94313383102417	-48581.879296034575	184	0.06037735849056604	0.6956521739130435	0.1385257301808067
YKR028W	-1	-/-	-268.0054335594177	-26441.49170947075	46	0.060263653483992465	0.6956521739130435	0.1388038942976356
YPR046W	-1	-/-	-268.0970878601074	-29592.10216140747	46	0.06015037593984962	0.6956521739130435	0.13908205841446453
YPL118W	-1	-/-	-268.14652609825134	-29033.332141399384	46	0.0600375234521576	0.6956521739130435	0.13936022253129346
YNL229C	-1	-/-	-268.1669099330902	-27108.28970170021	46	0.0599250936329588	0.6956521739130435	0.1396383866481224
YLR268W	-1	-/-	-268.1724126338959	-27567.145092964172	46	0.059813084112149535	0.6956521739130435	0.13991655076495133
YGL141W	0	0/-	-268.1949874162674	-49697.0500074327	184	0.059813084112149535	0.6956521739130435	0.13991655076495133
YHR111W	-1	-/-	-268.2376091480255	-28787.128689050674	46	0.05970149253731343	0.6956521739130435	0.14019471488178026
YKL168C	0	0/-	-268.30210000276566	-51007.63719430566	184	0.05970149253731343	0.6956521739130435	0.14019471488178026
YPL110C	-1	-/-	-268.31394839286804	-30237.095458745956	46	0.0595903165735568	0.6956521739130435	0.1404728789986092
YBL101C	0	0/-	-268.41451770067215	-51097.02276778221	184	0.0595903165735568	0.6956521739130435	0.1404728789986092
YPR021C	-1	-/-	-268.42282152175903	-30535.068796157837	46	0.05947955390334572	0.6956521739130435	0.1407510431154381
YDR164C	-1	-/-	-268.4441559314728	-29206.491126298904	46	0.059369202226345084	0.6956521739130435	0.14102920723226703
YDR153C	1	+/+	-268.70480251312256	-29484.777195453644	45	0.06111111111111111	0.717391304347826	0.14102920723226703
YLR389C	0	0/-	-268.7287071943283	-49091.14178431034	184	0.06111111111111111	0.717391304347826	0.14102920723226703
YJR099W	0	0/-	-268.8419650197029	-47577.85161584616	184	0.06111111111111111	0.717391304347826	0.14102920723226703
YJR091C	-1	-/-	-268.87124967575073	-29601.190687417984	46	0.06099815157116451	0.717391304347826	0.14130737134909596
YDR462W	0	0/-	-268.8820904493332	-47909.46825000644	184	0.06099815157116451	0.717391304347826	0.14130737134909596
YBR176W	0	0/-	-268.91631948947906	-47824.68864661455	184	0.06099815157116451	0.717391304347826	0.14130737134909596
YOL055C	-1	-/-	-269.1489715576172	-26739.309453725815	46	0.06088560885608856	0.717391304347826	0.1415855354659249
YDR104C	0	0/-	-269.20413571596146	-49652.53931233287	184	0.06088560885608856	0.717391304347826	0.1415855354659249
YOR106W	-1	-/-	-269.25916719436646	-28553.43328845501	46	0.06077348066298342	0.717391304347826	0.14186369958275383
YGR179C	-1	-/-	-269.26870679855347	-30050.23181772232	46	0.06066176470588235	0.717391304347826	0.14214186369958276
YBR256C	-1	-/-	-269.3197212219238	-28968.73628616333	46	0.060550458715596334	0.717391304347826	0.1424200278164117
YMR026C	-1	-/-	-269.3430132865906	-26591.500620126724	46	0.06043956043956044	0.717391304347826	0.14269819193324063
YDR227W	-1	-/-	-269.63602924346924	-26791.94589495659	46	0.0603290676416819	0.717391304347826	0.14297635605006953
YDL099W	-1	-/-	-269.67546677589417	-28445.2110786438	46	0.060218978102189784	0.717391304347826	0.14325452016689846
YER139C	0	0/-	-269.6786398887634	-49822.99024245143	184	0.060218978102189784	0.717391304347826	0.14325452016689846
YGR238C	-1	-/-	-269.6978497505188	-28842.102446436882	46	0.060109289617486336	0.717391304347826	0.1435326842837274
YNR023W	-1	-/-	-269.77069664001465	-28504.228283762932	46	0.06	0.717391304347826	0.14381084840055633
YPR155C	-1	-/-	-269.97830271720886	-28758.732664585114	46	0.05989110707803993	0.717391304347826	0.14408901251738526
YDR231C	-1	-/-	-269.98098158836365	-30475.899699687958	46	0.059782608695652176	0.717391304347826	0.1443671766342142
YOR265W	-1	-/-	-269.98312854766846	-30580.112679243088	46	0.059674502712477394	0.717391304347826	0.14464534075104313
YDR513W	-1	-/-	-270.0036995410919	-29955.51600933075	46	0.05956678700361011	0.717391304347826	0.14492350486787203
YOR008C	-1	-/-	-270.2256712913513	-27663.29466319084	46	0.05945945945945946	0.717391304347826	0.14520166898470097
YLR310C	-1	-/-	-270.30600595474243	-28568.552877664566	46	0.05935251798561151	0.717391304347826	0.1454798331015299
YJL062W	-1	-/-	-270.3149561882019	-28388.814732789993	46	0.059245960502693	0.717391304347826	0.14575799721835883
YIL039W	-1	-/-	-270.3654189109802	-29375.892708301544	46	0.05913978494623656	0.717391304347826	0.14603616133518776
YGL124C	-1	-/-	-270.49761056900024	-28615.472194194794	46	0.059033989266547404	0.717391304347826	0.1463143254520167
YCL033C	-1	-/-	-270.4984972476959	-28962.758221149445	46	0.05892857142857143	0.717391304347826	0.14659248956884563
YBR036C	-1	-/-	-270.5259861946106	-27903.53530883789	46	0.058823529411764705	0.717391304347826	0.14687065368567453
YER017C	-1	-/-	-270.6274106502533	-27559.43610906601	46	0.05871886120996441	0.717391304347826	0.14714881780250347
YIL146C	0	0/-	-270.7165512442589	-52774.27098378539	184	0.05871886120996441	0.717391304347826	0.14714881780250347
YBL041W	-1	-/-	-270.74576234817505	-28359.696414232254	46	0.0586145648312611	0.717391304347826	0.1474269819193324
YDL006W	-1	-/-	-270.75225615501404	-27402.794315099716	46	0.05851063829787234	0.717391304347826	0.14770514603616133
YMR113W	-1	-/0	-270.79489970207214	-26613.99814915657	46	0.0584070796460177	0.717391304347826	0.14798331015299027
YNL048W	-1	-/-	-270.7970349788666	-29031.8702814579	46	0.05830388692579505	0.717391304347826	0.1482614742698192
YFL013C	-1	-/-	-270.8309304714203	-28364.468272209167	46	0.0582010582010582	0.717391304347826	0.14853963838664813
YDR423C	-1	-/-	-270.8366096019745	-29588.913694024086	46	0.058098591549295774	0.717391304347826	0.14881780250347706
YKR083C	-1	-/-	-270.9095094203949	-27530.06203842163	46	0.05799648506151142	0.717391304347826	0.14909596662030597
YBR245C	-1	-/-	-270.9520192146301	-29313.367310523987	46	0.05789473684210526	0.717391304347826	0.1493741307371349
YJR102C	-1	-/+	-271.00773668289185	-28419.31801390648	46	0.05779334500875657	0.717391304347826	0.14965229485396384
YJR122W	0	0/-	-271.168263733387	-49605.37666088343	184	0.05779334500875657	0.717391304347826	0.14965229485396384
YIL048W	-1	-/-	-271.176061630249	-28801.960263729095	46	0.057692307692307696	0.717391304347826	0.14993045897079277
YMR025W	-1	-/-	-271.26134157180786	-27741.238285064697	46	0.05759162303664921	0.717391304347826	0.1502086230876217
YBR026C	-1	-/-	-271.27401542663574	-30263.674519062042	46	0.05749128919860627	0.717391304347826	0.15048678720445063
YJL101C	-1	-/-	-271.29893231391907	-30366.442004799843	46	0.057391304347826085	0.717391304347826	0.15076495132127957
YFR014C	-1	-/-	-271.32823276519775	-29714.301193714142	46	0.057291666666666664	0.717391304347826	0.15104311543810847
YJL059W	-1	-/-	-271.3431661128998	-30374.378555059433	46	0.05719237435008666	0.717391304347826	0.1513212795549374
YAL009W	-1	-/-	-271.48094511032104	-28024.97908473015	46	0.05709342560553633	0.717391304347826	0.15159944367176634
YJR138W	0	0/-	-271.5419946908951	-50736.19523662329	184	0.05709342560553633	0.717391304347826	0.15159944367176634
YOL072W	-1	-/-	-271.82770824432373	-27103.712686538696	46	0.05699481865284974	0.717391304347826	0.15187760778859527
YER095W	-1	-/-	-271.8351979255676	-28211.641143083572	46	0.056896551724137934	0.717391304347826	0.1521557719054242
YDR386W	-1	-/-	-271.8770344257355	-29261.000356435776	46	0.05679862306368331	0.717391304347826	0.15243393602225314
YBR107C	-1	-/-	-271.9679799079895	-28651.269990682602	46	0.05670103092783505	0.717391304347826	0.15271210013908207
YML086C	-1	-/-	-271.9975645542145	-27759.654794216156	46	0.05660377358490566	0.717391304347826	0.15299026425591097
YLL029W	0	0/-	-272.00086385011673	-49464.09076175094	184	0.05660377358490566	0.717391304347826	0.15299026425591097
YKL155C	0	0/-	-272.13925474882126	-47914.45666068792	184	0.05660377358490566	0.717391304347826	0.15299026425591097
YOL111C	-1	-/-	-272.1882004737854	-27036.529561042786	46	0.05650684931506849	0.717391304347826	0.1532684283727399
YBR290W	-1	-/-	-272.1977632045746	-28609.797108650208	46	0.05641025641025641	0.717391304347826	0.15354659248956884
YOR042W	0	0/-	-272.2081632614136	-49834.8548156023	184	0.05641025641025641	0.717391304347826	0.15354659248956884
YJR049C	-1	-/-	-272.2643656730652	-30989.318841934204	46	0.05631399317406143	0.717391304347826	0.15382475660639777
YER047C	0	0/0	-272.26585680246353	-49453.95437079668	184	0.05631399317406143	0.717391304347826	0.15382475660639777
YOR279C	-1	-/-	-272.29556679725647	-27704.603321313858	46	0.056218057921635436	0.717391304347826	0.1541029207232267
YJL073W	-1	-/-	-272.3936824798584	-28984.975209474564	46	0.05612244897959184	0.717391304347826	0.15438108484005564
YOL044W	-1	-/-	-272.40165853500366	-28240.3093688488	46	0.05602716468590832	0.717391304347826	0.15465924895688457
YMR293C	-1	-/-	-272.42405247688293	-29282.399559497833	46	0.05593220338983051	0.717391304347826	0.1549374130737135
YLR207W	-1	-/-	-272.44415736198425	-29500.355660676956	46	0.05583756345177665	0.717391304347826	0.1552155771905424
YKL015W	-1	-/-	-272.4592204093933	-28367.76887488365	46	0.05574324324324324	0.717391304347826	0.15549374130737134
YOL001W	-1	-/-	-272.46043634414673	-29871.33565545082	46	0.05564924114671164	0.717391304347826	0.15577190542420027
YKR007W	-1	-/+	-272.49209904670715	-28690.780647277832	46	0.05555555555555555	0.717391304347826	0.1560500695410292
YMR304W	0	0/-	-272.5577556490898	-51577.24876111746	184	0.05555555555555555	0.717391304347826	0.1560500695410292
YPR082C	-1	-/-	-272.61934900283813	-27700.050468683243	46	0.05546218487394958	0.717391304347826	0.15632823365785814
YOR227W	0	0/0	-272.6762320995331	-54501.22922551632	184	0.05546218487394958	0.717391304347826	0.15632823365785814
YIL065C	-1	-/-	-272.7335057258606	-30152.70853829384	46	0.05536912751677853	0.717391304347826	0.15660639777468707
YMR255W	-1	-/-	-272.79250717163086	-29395.590485572815	46	0.05527638190954774	0.717391304347826	0.156884561891516
YDL168W	0	0/-	-272.8004878759384	-49800.74978240207	184	0.05527638190954774	0.717391304347826	0.156884561891516
YAL043C	-1	-/-	-272.8144099712372	-27764.380741119385	46	0.05518394648829431	0.717391304347826	0.1571627260083449
YDR117C	0	0/-	-272.8284684419632	-50221.056108772755	184	0.05518394648829431	0.717391304347826	0.1571627260083449
YNL257C	-1	-/-	-272.83437991142273	-29155.36388707161	46	0.05509181969949917	0.717391304347826	0.15744089012517384
YBR289W	-1	-/-	-272.87642431259155	-28716.869672060013	46	0.055	0.717391304347826	0.15771905424200278
YNR010W	-1	-/-	-272.9169111251831	-28768.478663921356	46	0.05490848585690516	0.717391304347826	0.1579972183588317
YER027C	-1	-/-	-272.98249101638794	-28436.695312976837	46	0.054817275747508304	0.717391304347826	0.15827538247566064
YBR207W	-1	-/-	-273.2129294872284	-30046.55617594719	46	0.05472636815920398	0.717391304347826	0.15855354659248957
YCR032W	0	0/-	-273.2249155640602	-50854.08453947306	184	0.05472636815920398	0.717391304347826	0.15855354659248957
YER042W	-1	-/-	-273.23787450790405	-29301.2405397892	46	0.054635761589403975	0.717391304347826	0.1588317107093185
YNL267W	-1	-/-	-273.3193190097809	-29242.820930480957	46	0.05454545454545454	0.717391304347826	0.15910987482614744
YMR316W	-1	-/-	-273.3319733142853	-28137.294394493103	46	0.054455445544554455	0.717391304347826	0.15938803894297635
YLL019C	-1	-/-	-273.33480286598206	-30131.007164239883	46	0.054365733113673806	0.717391304347826	0.15966620305980528
YAL017W	-1	-/-	-273.3429124355316	-30683.675342559814	46	0.054276315789473686	0.717391304347826	0.1599443671766342
YNL274C	-1	-/-	-273.40198159217834	-31517.10550236702	46	0.054187192118226604	0.717391304347826	0.16022253129346314
YNL047C	-1	-/+	-273.4133336544037	-28906.81708741188	46	0.054098360655737705	0.717391304347826	0.16050069541029208
YLR288C	-1	-/-	-273.4977900981903	-29966.971306085587	46	0.054009819967266774	0.717391304347826	0.160778859527121
YOR147W	-1	-/-	-273.54831290245056	-29508.13547515869	46	0.05392156862745098	0.717391304347826	0.16105702364394994
YOL031C	-1	-/-	-273.627977848053	-29417.645017147064	46	0.053833605220228384	0.717391304347826	0.16133518776077885
YKL003C	0	0/-	-273.6300171613693	-49086.23967376351	184	0.053833605220228384	0.717391304347826	0.16133518776077885
YNL158W	0	0/-	-273.6682689189911	-49571.37086342275	184	0.053833605220228384	0.717391304347826	0.16133518776077885
YOL017W	-1	-/-	-273.69884610176086	-27893.75851202011	46	0.05374592833876222	0.717391304347826	0.16161335187760778
YMR176W	0	0/-	-273.7235655784607	-50151.462842702866	184	0.05374592833876222	0.717391304347826	0.16161335187760778
YMR037C	-1	-/-	-273.99334383010864	-29031.415798187256	46	0.05365853658536585	0.717391304347826	0.1618915159944367
YLR410W	-1	-/0	-274.0012631416321	-28183.009552955627	46	0.05357142857142857	0.717391304347826	0.16216968011126565
YGR209C	-1	-/-	-274.09816217422485	-31431.739469766617	46	0.05348460291734198	0.717391304347826	0.16244784422809458
YKL124W	0	0/+	-274.09849470853806	-51490.39056326449	184	0.05348460291734198	0.717391304347826	0.16244784422809458
YGR104C	-1	-/-	-274.23136615753174	-31077.644487977028	46	0.05339805825242718	0.717391304347826	0.1627260083449235
YIR008C	-1	-/-	-274.2852478027344	-28619.663369178772	46	0.05331179321486268	0.717391304347826	0.16300417246175244
YDR059C	-1	-/-	-274.31643199920654	-31306.537152647972	46	0.0532258064516129	0.717391304347826	0.16328233657858135
YER100W	-1	-/-	-274.3173756599426	-27919.141938447952	46	0.05314009661835749	0.717391304347826	0.16356050069541028
YGL207W	-1	-/-	-274.31902146339417	-28962.516125440598	46	0.05305466237942122	0.717391304347826	0.16383866481223922
YJL074C	-1	-/-	-274.40907192230225	-28986.913611650467	46	0.052969502407704656	0.717391304347826	0.16411682892906815
YDL007W	-1	-/-	-274.5735750198364	-29183.565220832825	46	0.052884615384615384	0.717391304347826	0.16439499304589708
YDR096W	-1	-/-	-274.5843780040741	-29150.663380384445	46	0.0528	0.717391304347826	0.164673157162726
YKL139W	-1	-/-	-274.60177850723267	-25977.84441304207	46	0.052715654952076675	0.717391304347826	0.16495132127955495
YDR332W	0	0/-	-274.60919016599655	-47208.604534983635	184	0.052715654952076675	0.717391304347826	0.16495132127955495
YMR231W	1	+/-	-274.61089158058167	-29130.599848270416	45	0.05422647527910686	0.7391304347826086	0.16495132127955495
YJL095W	-1	-/-	-274.7103040218353	-29590.96761226654	46	0.054140127388535034	0.7391304347826086	0.16522948539638388
YCL044C	-1	-/-	-274.7399694919586	-29463.854226112366	46	0.05405405405405406	0.7391304347826086	0.16550764951321278
YDR100W	0	0/0	-274.8419587612152	-51099.169664502144	184	0.05405405405405406	0.7391304347826086	0.16550764951321278
YOL043C	-1	-/-	-274.8629195690155	-27963.268262386322	46	0.05396825396825397	0.7391304347826086	0.16578581363004172
YIL124W	-1	-/-	-274.8669102191925	-29131.76092028618	46	0.05388272583201268	0.7391304347826086	0.16606397774687065
YPR026W	0	0/-	-274.8908572345972	-54509.157190188766	184	0.05388272583201268	0.7391304347826086	0.16606397774687065
YOR249C	-1	-/-	-274.91234707832336	-28457.639065504074	46	0.05379746835443038	0.7391304347826086	0.16634214186369958
YER048W-A	0	0/0	-274.91247338056564	-48229.93564146757	184	0.05379746835443038	0.7391304347826086	0.16634214186369958
YBR119W	-1	-/-	-274.97427439689636	-28574.235496520996	46	0.053712480252764615	0.7391304347826086	0.16662030598052852
YLR418C	-1	-/-	-274.982962846756	-28192.876714468002	46	0.05362776025236593	0.7391304347826086	0.16689847009735745
YHR150W	-1	-/-	-275.07119035720825	-27844.343860149384	46	0.05354330708661417	0.7391304347826086	0.16717663421418638
YDR439W	-1	-/-	-275.2088384628296	-27330.68732404709	46	0.05345911949685535	0.7391304347826086	0.1674547983310153
YDL019C	-1	-/-	-275.23177337646484	-30026.639100074768	46	0.05337519623233909	0.7391304347826086	0.16773296244784422
YGR284C	-1	-/-	-275.2515022754669	-28899.78559398651	46	0.05329153605015674	0.7391304347826086	0.16801112656467315
YPL112C	-1	-/-	-275.36182737350464	-29797.85236096382	46	0.053208137715179966	0.7391304347826086	0.16828929068150209
YDR205W	-1	-/-	-275.4207797050476	-30325.187410354614	46	0.053125	0.7391304347826086	0.16856745479833102
YJL139C	-1	-/-	-275.45782470703125	-26815.851746559143	46	0.0530421216848674	0.7391304347826086	0.16884561891515995
YNL225C	-1	-/-	-275.5387406349182	-29101.902803182602	46	0.0529595015576324	0.7391304347826086	0.16912378303198888
YPL232W	-1	-/-	-275.56491899490356	-28889.569298267365	46	0.05287713841368585	0.7391304347826086	0.16940194714881782
YGL087C	-1	-/-	-275.6158449649811	-29651.15890097618	46	0.052795031055900624	0.7391304347826086	0.16968011126564672
YGL080W	0	0/-	-275.62242978811264	-50333.39111107588	184	0.052795031055900624	0.7391304347826086	0.16968011126564672
YBR024W	-1	-/-	-275.63199853897095	-30109.595587015152	46	0.05271317829457364	0.7391304347826086	0.16995827538247565
YDL029W	-1	-/-	-275.6784977912903	-30010.968569755554	46	0.05263157894736842	0.7391304347826086	0.1702364394993046
YNR047W	-1	-/-	-275.68951988220215	-30491.863280773163	46	0.05255023183925812	0.7391304347826086	0.17051460361613352
YDR273W	-1	-/-	-275.7389783859253	-29878.677035212517	46	0.05246913580246913	0.7391304347826086	0.17079276773296245
YKL179C	-1	-/-	-275.8405442237854	-29437.88468146324	46	0.05238828967642527	0.7391304347826086	0.17107093184979139
YFR043C	0	0/0	-275.8572787642479	-47519.88323825598	184	0.05238828967642527	0.7391304347826086	0.17107093184979139
YLR425W	-1	-/-	-275.8676507472992	-29765.077293872833	46	0.052307692307692305	0.7391304347826086	0.17134909596662032
YOR368W	-1	-/-	-275.90934443473816	-29177.079180955887	46	0.05222734254992319	0.7391304347826086	0.17162726008344922
YEL005C	0	0/-	-275.972042798996	-50939.24232465029	184	0.05222734254992319	0.7391304347826086	0.17162726008344922
YKL117W	-1	-/-	-275.9807279109955	-30265.2043299675	46	0.05214723926380368	0.7391304347826086	0.17190542420027816
YDR515W	-1	-/-	-276.0478994846344	-30454.60876905918	46	0.05206738131699847	0.7391304347826086	0.1721835883171071
YGL150C	-1	-/-	-276.27891278266907	-27773.052105665207	46	0.05198776758409786	0.7391304347826086	0.17246175243393602
YHR132C	0	0/-	-276.2820640206337	-50479.02841681242	184	0.05198776758409786	0.7391304347826086	0.17246175243393602
YFL048C	-1	-/-	-276.32615542411804	-28525.553555488586	46	0.051908396946564885	0.7391304347826086	0.17273991655076495
YEL002C	-1	-/-	-276.393922328949	-28442.817523241043	46	0.051829268292682924	0.7391304347826086	0.1730180806675939
YPR139C	-1	-/-	-276.39788722991943	-28153.342316389084	46	0.0517503805175038	0.7391304347826086	0.17329624478442282
YAL047C	-1	-/-	-276.5599699020386	-27182.38668680191	46	0.05167173252279635	0.7391304347826086	0.17357440890125173
YDL230W	-1	-/-	-276.62173557281494	-31065.87268471718	46	0.051593323216995446	0.7391304347826086	0.17385257301808066
YBR264C	0	0/0	-276.7183637022972	-48616.12237936258	184	0.051593323216995446	0.7391304347826086	0.17385257301808066
YEL052W	0	0/-	-276.8205936551094	-51688.39925086498	184	0.051593323216995446	0.7391304347826086	0.17385257301808066
YBR003W	0	0/-	-276.8289343714714	-50514.448395729065	184	0.051593323216995446	0.7391304347826086	0.17385257301808066
YGR276C	-1	-/-	-276.84341192245483	-27829.525164604187	46	0.051515151515151514	0.7391304347826086	0.1741307371349096
YKL197C	-1	-/-	-276.8670582771301	-29894.99815440178	46	0.05143721633888049	0.7391304347826086	0.17440890125173852
YDR313C	0	0/-	-277.06891161203384	-52759.11114436388	184	0.05143721633888049	0.7391304347826086	0.17440890125173852
YIL050W	0	0/-	-277.14104294776917	-49431.66420446336	184	0.05143721633888049	0.7391304347826086	0.17440890125173852
YJL003W	-1	-/-	-277.2773051261902	-28593.48516345024	46	0.0513595166163142	0.7391304347826086	0.17468706536856746
YDR466W	0	0/-	-277.3849248290062	-49338.81691092253	184	0.0513595166163142	0.7391304347826086	0.17468706536856746
YDR099W	-1	-/-	-277.49152994155884	-29342.50083196163	46	0.05128205128205128	0.7391304347826086	0.1749652294853964
YFL044C	0	0/-	-277.5025210380554	-51429.29640197754	184	0.05128205128205128	0.7391304347826086	0.1749652294853964
YCR009C	-1	-/-	-277.52460956573486	-28502.584028720856	46	0.05120481927710843	0.7391304347826086	0.17524339360222532
YML062C	-1	-/-	-277.58231925964355	-29477.450162887573	46	0.05112781954887218	0.7391304347826086	0.17552155771905426
YDR511W	-1	-/-	-277.61263632774353	-29275.585030794144	46	0.05105105105105105	0.7391304347826086	0.17579972183588316
YLR118C	0	0/-	-277.63019078969955	-50739.55766534805	184	0.05105105105105105	0.7391304347826086	0.17579972183588316
YDR005C	-1	-/-	-277.6634781360626	-28407.42676973343	46	0.050974512743628186	0.7391304347826086	0.1760778859527121
YDL059C	-1	-/-	-277.77205872535706	-28613.883405685425	46	0.05089820359281437	0.7391304347826086	0.17635605006954103
YMR061W	-1	-/-	-277.790967464447	-28750.033232688904	46	0.05082212257100149	0.7391304347826086	0.17663421418636996
YHL030W	0	0/-	-277.7978318333626	-51708.929346740246	184	0.05082212257100149	0.7391304347826086	0.17663421418636996
YBL047C	-1	-/+	-277.9191312789917	-30205.768061876297	46	0.050746268656716415	0.7391304347826086	0.1769123783031989
YLR314C	-1	-/-	-278.0088472366333	-29121.838067770004	46	0.05067064083457526	0.7391304347826086	0.17719054242002782
YGL073W	-1	-/-	-278.1774022579193	-29887.521852970123	46	0.050595238095238096	0.7391304347826086	0.17746870653685676
YDR304C	0	0/-	-278.1897724866867	-49534.511093229055	184	0.050595238095238096	0.7391304347826086	0.17746870653685676
YER167W	-1	-/-	-278.2146964073181	-30668.521916389465	46	0.05052005943536404	0.7391304347826086	0.17774687065368566
YDR052C	-1	-/-	-278.2326512336731	-28916.78861474991	46	0.050445103857566766	0.7391304347826086	0.1780250347705146
YJL041W	-1	-/-	-278.239942073822	-28654.902037382126	46	0.05037037037037037	0.7391304347826086	0.17830319888734353
YER022W	-1	-/-	-278.2626938819885	-28805.93447637558	46	0.05029585798816568	0.7391304347826086	0.17858136300417246
YDR470C	-1	-/-	-278.3194172382355	-29445.22378897667	46	0.050221565731166914	0.7391304347826086	0.1788595271210014
YOR288C	-1	-/-	-278.3962926864624	-29241.24995660782	46	0.05014749262536873	0.7391304347826086	0.17913769123783033
YMR078C	-1	-/-	-278.4349386692047	-30428.7015748024	46	0.050073637702503684	0.7391304347826086	0.17941585535465926
YNL076W	0	0/-	-278.448029756546	-47483.785978615284	184	0.050073637702503684	0.7391304347826086	0.17941585535465926
YLR088W	-1	-/-	-278.4753303527832	-28730.955421447754	46	0.05	0.7391304347826086	0.17969401947148816
YBR123C	-1	-/-	-278.59558176994324	-28593.404775619507	46	0.049926578560939794	0.7391304347826086	0.1799721835883171
YEL025C	0	0/0	-278.6429252028465	-49971.276405245066	184	0.049926578560939794	0.7391304347826086	0.1799721835883171
YMR188C	-1	-/-	-278.68895196914673	-27840.911144316196	46	0.04985337243401759	0.7391304347826086	0.18025034770514603
YKL140W	-1	-/-	-278.70481753349304	-29397.128932714462	46	0.04978038067349927	0.7391304347826086	0.18052851182197496
YBR014C	0	0/-	-278.760713994503	-50675.4738830626	184	0.04978038067349927	0.7391304347826086	0.18052851182197496
YDR268W	-1	-/-	-278.82069182395935	-29577.5521838665	46	0.049707602339181284	0.7391304347826086	0.1808066759388039
YIL014W	-1	-/-	-278.8750674724579	-28443.166513442993	46	0.049635036496350364	0.7391304347826086	0.18108484005563283
YDR189W	-1	-/-	-278.88129472732544	-30027.730698108673	46	0.04956268221574344	0.7391304347826086	0.18136300417246176
YKL189W	-1	-/-	-278.89228892326355	-30115.73640727997	46	0.049490538573508006	0.7391304347826086	0.1816411682892907
YBR110W	-1	-/-	-278.9348735809326	-28859.07311296463	46	0.04941860465116279	0.7391304347826086	0.1819193324061196
YNL262W	-1	-/-	-278.93879795074463	-28233.348961114883	46	0.04934687953555878	0.7391304347826086	0.18219749652294853
YGL226W	0	0/-	-278.9562221169472	-52536.06713050604	184	0.04934687953555878	0.7391304347826086	0.18219749652294853
YJL060W	-1	-/-	-278.9800579547882	-30383.086478948593	46	0.04927536231884058	0.7391304347826086	0.18247566063977746
YIL071C	0	0/-	-278.9854696393013	-48396.878283917904	184	0.04927536231884058	0.7391304347826086	0.18247566063977746
YBR041W	-1	-/-	-279.0751094818115	-28936.58836746216	46	0.049204052098408106	0.7391304347826086	0.1827538247566064
YOR155C	0	0/-	-279.112989962101	-51517.398680746555	184	0.049204052098408106	0.7391304347826086	0.1827538247566064
YDL116W	-1	-/-	-279.12733578681946	-29908.281361579895	46	0.049132947976878616	0.7391304347826086	0.18303198887343533
YBR214W	-1	-/-	-279.2180209159851	-31260.786019444466	46	0.049062049062049064	0.7391304347826086	0.18331015299026426
YGL216W	-1	-/-	-279.31332206726074	-27108.425948619843	46	0.04899135446685879	0.7391304347826086	0.1835883171070932
YIL137C	0	0/-	-279.39717054367065	-49228.73827916384	184	0.04899135446685879	0.7391304347826086	0.1835883171070932
YBL040C	-1	-/-	-279.4006361961365	-28057.5646340847	46	0.04892086330935252	0.7391304347826086	0.1838664812239221
YIL129C	-1	-/-	-279.41529607772827	-31046.510170936584	46	0.04885057471264368	0.7391304347826086	0.18414464534075103
YOR112W	-1	-/-	-279.46278619766235	-27967.285608291626	46	0.04878048780487805	0.7391304347826086	0.18442280945757997
YDR291W	0	0/-	-279.48577028512955	-49831.73200684786	184	0.04878048780487805	0.7391304347826086	0.18442280945757997
YHR166C	-1	-/-	-279.5534770488739	-28898.394155025482	46	0.04871060171919771	0.7391304347826086	0.1847009735744089
YBL019W	-1	-/-	-279.6246974468231	-29572.320669174194	46	0.04864091559370529	0.7391304347826086	0.18497913769123783
YFL046W	0	0/-	-279.8263038992882	-48618.95428484678	184	0.04864091559370529	0.7391304347826086	0.18497913769123783
YOR278W	0	0/0	-279.8816687464714	-50879.13091951609	184	0.04864091559370529	0.7391304347826086	0.18497913769123783
YMR236W	-1	-/-	-279.9616675376892	-27165.502406835556	46	0.04857142857142857	0.7391304347826086	0.18525730180806677
YGR070W	-1	-/-	-279.97650241851807	-30377.94885110855	46	0.04850213980028531	0.7391304347826086	0.1855354659248957
YPR133C	-1	-/-	-280.00417923927307	-29283.05809855461	46	0.04843304843304843	0.7391304347826086	0.18581363004172463
YNL103W	-1	-/-	-280.02723503112793	-28964.855152845383	46	0.04836415362731152	0.7391304347826086	0.18609179415855354
YOR014W	-1	-/-	-280.0603106021881	-29063.16058254242	46	0.048295454545454544	0.7391304347826086	0.18636995827538247
YGL223C	-1	-/-	-280.070006608963	-27923.46691918373	46	0.04822695035460993	0.7391304347826086	0.1866481223922114
YPL010W	-1	-/-	-280.1401934623718	-30154.883219003677	46	0.04815864022662889	0.7391304347826086	0.18692628650904033
YBL007C	-1	-/+	-280.21583461761475	-29733.363233566284	46	0.04809052333804809	0.7391304347826086	0.18720445062586927
YPR040W	0	0/-	-280.23924881219864	-49900.91122686863	184	0.04809052333804809	0.7391304347826086	0.18720445062586927
YPL022W	-1	-/-	-280.2801342010498	-29832.230127811432	46	0.0480225988700565	0.7391304347826086	0.1874826147426982
YNL330C	-1	-/-	-280.2857744693756	-28534.24692583084	46	0.047954866008462625	0.7391304347826086	0.18776077885952713
YML064C	-1	-/-	-280.4318881034851	-28470.144643306732	46	0.04788732394366197	0.7391304347826086	0.18803894297635604
YBR269C	0	0/-	-280.4886977672577	-53037.22908824682	184	0.04788732394366197	0.7391304347826086	0.18803894297635604
YMR289W	0	0/-	-280.5019508600235	-49288.81129741669	184	0.04788732394366197	0.7391304347826086	0.18803894297635604
YMR224C	-1	-/-	-280.55998611450195	-28946.539996147156	46	0.04781997187060478	0.7391304347826086	0.18831710709318497
YJL205C	0	0/0	-280.64884465932846	-48568.63291144371	184	0.04781997187060478	0.7391304347826086	0.18831710709318497
YKR058W	0	0/0	-280.6792446374893	-50428.19750982523	184	0.04781997187060478	0.7391304347826086	0.18831710709318497
YDR176W	-1	-/-	-280.75304341316223	-29367.754465579987	46	0.047752808988764044	0.7391304347826086	0.1885952712100139
YGL151W	-1	-/-	-280.8569369316101	-29353.80686211586	46	0.047685834502103785	0.7391304347826086	0.18887343532684284
YJL024C	-1	-/-	-280.8669521808624	-29608.261976718903	46	0.047619047619047616	0.7391304347826086	0.18915159944367177
YOR086C	0	0/-	-280.86789417266846	-49489.64196783304	184	0.047619047619047616	0.7391304347826086	0.18915159944367177
YMR294W	0	0/-	-280.88260263204575	-49721.46088838577	184	0.047619047619047616	0.7391304347826086	0.18915159944367177
YGL228W	0	0/-	-280.8930665254593	-51093.39277410507	184	0.047619047619047616	0.7391304347826086	0.18915159944367177
YDR368W	0	0/-	-280.9256566762924	-51565.068042606115	184	0.047619047619047616	0.7391304347826086	0.18915159944367177
YBR201W	-1	-/-	-280.93933510780334	-28954.007207155228	46	0.04755244755244755	0.7391304347826086	0.1894297635605007
YER051W	-1	-/-	-280.9985918998718	-29547.398181438446	46	0.04748603351955307	0.7391304347826086	0.18970792767732964
YMR054W	-1	-/-	-281.0005078315735	-27579.477827072144	46	0.04741980474198047	0.7391304347826086	0.18998609179415854
YDR411C	-1	-/-	-281.0401682853699	-29713.978727579117	46	0.04735376044568245	0.7391304347826086	0.19026425591098747
YMR282C	0	0/-	-281.22772043943405	-48710.51379579306	184	0.04735376044568245	0.7391304347826086	0.19026425591098747
YGR194C	0	0/0	-281.3360177874565	-51085.74463883042	184	0.04735376044568245	0.7391304347826086	0.19026425591098747
YDR358W	1	+/+	-281.381804227829	-32941.0276273489	45	0.048678720445062586	0.7608695652173914	0.19026425591098747
YPL060W	-1	-/-	-281.4192316532135	-28364.293610334396	46	0.04861111111111111	0.7608695652173914	0.1905424200278164
YLR404W	0	0/-	-281.5460088253021	-50211.86087834835	184	0.04861111111111111	0.7608695652173914	0.1905424200278164
YBR094W	0	0/0	-281.56476628780365	-48615.83062630892	184	0.04861111111111111	0.7608695652173914	0.1905424200278164
YKR076W	-1	-/-	-281.62717747688293	-32937.753588438034	46	0.04854368932038835	0.7608695652173914	0.19082058414464534
YOL003C	-1	-/-	-281.6394352912903	-29555.506806135178	46	0.04847645429362881	0.7608695652173914	0.19109874826147427
YBL089W	0	0/-	-281.6925798654556	-48947.181842923164	184	0.04847645429362881	0.7608695652173914	0.19109874826147427
YER133W	-1	-/-	-281.71801948547363	-27014.483910560608	46	0.048409405255878286	0.7608695652173914	0.1913769123783032
YCR083W	-1	-/-	-281.74710726737976	-30865.260559797287	46	0.04834254143646409	0.7608695652173914	0.19165507649513214
YGL197W	0	0/-	-281.81330502033234	-50967.51241838932	184	0.04834254143646409	0.7608695652173914	0.19165507649513214
YNL222W	-1	-/-	-281.862952709198	-28210.663912773132	46	0.04827586206896552	0.7608695652173914	0.19193324061196107
YLR119W	-1	-/+	-281.88904905319214	-29873.594980716705	46	0.048209366391184574	0.7608695652173914	0.19221140472878998
YNL137C	0	0/-	-281.889773607254	-49212.12903112173	184	0.048209366391184574	0.7608695652173914	0.19221140472878998
YLR436C	0	0/-	-281.89619094133377	-48959.12733823061	184	0.048209366391184574	0.7608695652173914	0.19221140472878998
YEL051W	-1	-/-	-281.91108679771423	-28583.680211782455	46	0.048143053645116916	0.7608695652173914	0.1924895688456189
YDL005C	-1	-/-	-281.9237365722656	-29449.569853544235	46	0.04807692307692308	0.7608695652173914	0.19276773296244784
YMR150C	-1	-/-	-281.99345207214355	-29171.324399471283	46	0.04801097393689986	0.7608695652173914	0.19304589707927677
YMR053C	-1	-/0	-282.0229709148407	-30040.310965299606	46	0.04794520547945205	0.7608695652173914	0.1933240611961057
YLR459W	-1	-/-	-282.13910007476807	-28784.239401340485	46	0.047879616963064295	0.7608695652173914	0.19360222531293464
YBR179C	-1	-/-	-282.16392278671265	-28662.795154094696	46	0.04781420765027322	0.7608695652173914	0.19388038942976357
YGL005C	-1	-/-	-282.1709055900574	-28850.129917383194	46	0.047748976807639835	0.7608695652173914	0.19415855354659248
YKL116C	0	0/-	-282.2298586368561	-47629.50849920511	184	0.047748976807639835	0.7608695652173914	0.19415855354659248
YJR036C	0	0/-	-282.23830246925354	-52220.69389408827	184	0.047748976807639835	0.7608695652173914	0.19415855354659248
YLL027W	-1	-/-	-282.25210189819336	-28914.237574100494	46	0.047683923705722074	0.7608695652173914	0.1944367176634214
YNL149C	-1	-/0	-282.27010774612427	-29857.911031723022	46	0.047619047619047616	0.7608695652173914	0.19471488178025034
YCR017C	0	0/-	-282.3965903520584	-48512.35651779175	184	0.047619047619047616	0.7608695652173914	0.19471488178025034
YOR038C	-1	-/-	-282.4042241573334	-28559.20888209343	46	0.04755434782608696	0.7608695652173914	0.19499304589707928
YGR099W	-1	-/-	-282.42702293395996	-29139.43610548973	46	0.04748982360922659	0.7608695652173914	0.1952712100139082
YDR001C	0	0/-	-282.49583035707474	-53768.14093339443	184	0.04748982360922659	0.7608695652173914	0.1952712100139082
YJR110W	-1	-/-	-282.5604417324066	-29330.040788173676	46	0.04742547425474255	0.7608695652173914	0.19554937413073714
YKL167C	0	0/-	-282.57298654317856	-50210.605248868465	184	0.04742547425474255	0.7608695652173914	0.19554937413073714
YOR062C	0	0/-	-282.67549711465836	-52056.27015456557	184	0.04742547425474255	0.7608695652173914	0.19554937413073714
YMR044W	-1	-/-	-282.6916346549988	-26439.030432224274	46	0.04736129905277402	0.7608695652173914	0.19582753824756607
YLR035C	-1	-/-	-282.81820917129517	-28018.063150644302	46	0.0472972972972973	0.7608695652173914	0.19610570236439498
YDL175C	-1	-/-	-282.8427195549011	-28665.267394781113	46	0.04723346828609987	0.7608695652173914	0.1963838664812239
YMR023C	-1	-/-	-282.9267873764038	-30192.350704193115	46	0.04716981132075472	0.7608695652173914	0.19666203059805284
YOR005C	-1	-/-	-282.93421363830566	-29945.41697359085	46	0.047106325706594884	0.7608695652173914	0.19694019471488178
YGL196W	0	0/0	-282.9625335931778	-52192.36534208059	184	0.047106325706594884	0.7608695652173914	0.19694019471488178
YLR299W	0	0/-	-283.02139604091644	-52957.2955750227	184	0.047106325706594884	0.7608695652173914	0.19694019471488178
YGL174W	-1	-/-	-283.05963945388794	-28878.381976127625	46	0.04704301075268817	0.7608695652173914	0.1972183588317107
YMR261C	0	0/-	-283.146256506443	-51274.96619695425	184	0.04704301075268817	0.7608695652173914	0.1972183588317107
YDL107W	0	0/-	-283.17227733135223	-50897.838877260685	184	0.04704301075268817	0.7608695652173914	0.1972183588317107
YDR362C	-1	-/-	-283.2458279132843	-29642.78004860878	46	0.04697986577181208	0.7608695652173914	0.19749652294853964
YKL203C	-1	-/-	-283.31526923179626	-30143.301159381866	46	0.04691689008042895	0.7608695652173914	0.19777468706536858
YBR165W	-1	-/-	-283.3153305053711	-29218.651867628098	46	0.04685408299866131	0.7608695652173914	0.1980528511821975
YGR009C	-1	-/-	-283.3379952907562	-28650.18901205063	46	0.04679144385026738	0.7608695652173914	0.19833101529902641
YBR288C	-1	-/-	-283.3783280849457	-29412.036024570465	46	0.04672897196261682	0.7608695652173914	0.19860917941585535
YGR222W	-1	-/-	-283.3904912471771	-29343.256558418274	46	0.04666666666666667	0.7608695652173914	0.19888734353268428
YDR108W	-1	-/-	-283.40997648239136	-29040.36131119728	46	0.04660452729693742	0.7608695652173914	0.1991655076495132
YGL172W	-1	-/-	-283.4482638835907	-29707.410187721252	46	0.04654255319148936	0.7608695652173914	0.19944367176634215
YLR371W	-1	-/-	-283.46534538269043	-29702.648545742035	46	0.04648074369189907	0.7608695652173914	0.19972183588317108
YML129C	-1	-/-	-283.48971676826477	-29326.025740385056	46	0.046419098143236075	0.7608695652173914	0.2
YBR199W	-1	-/-	-283.50140380859375	-29624.30940747261	46	0.046357615894039736	0.7608695652173914	0.20027816411682892
YEL030W	-1	-/-	-283.5272207260132	-29036.610738515854	46	0.046296296296296294	0.7608695652173914	0.20055632823365785
YBR111C	0	0/-	-283.53142136335373	-50226.799397706985	184	0.046296296296296294	0.7608695652173914	0.20055632823365785
YBR236C	-1	-/-	-283.6268620491028	-27760.588552236557	46	0.046235138705416116	0.7608695652173914	0.20083449235048678
YDR434W	-1	-/-	-283.68109822273254	-30285.131648540497	46	0.04617414248021108	0.7608695652173914	0.20111265646731571
YLR284C	-1	-/-	-283.7138001918793	-29474.114923357964	46	0.0461133069828722	0.7608695652173914	0.20139082058414465
YGR113W	-1	-/-	-283.7382435798645	-31064.08017683029	46	0.046052631578947366	0.7608695652173914	0.20166898470097358
YMR019W	0	0/-	-283.76033836603165	-52386.08078426123	184	0.046052631578947366	0.7608695652173914	0.20166898470097358
YJL103C	0	0/-	-283.7718187570572	-54229.95349615812	184	0.046052631578947366	0.7608695652173914	0.20166898470097358
YFR002W	-1	-/-	-283.85409903526306	-30728.256183862686	46	0.045992115637319315	0.7608695652173914	0.2019471488178025
YBR140C	0	0/-	-283.8884294629097	-51514.437902748585	184	0.045992115637319315	0.7608695652173914	0.2019471488178025
YNL036W	-1	-/-	-283.8927686214447	-32651.031601905823	46	0.045931758530183726	0.7608695652173914	0.20222531293463145
YGL237C	0	0/-	-283.91784286499023	-49674.90655255318	184	0.045931758530183726	0.7608695652173914	0.20222531293463145
YPL209C	-1	-/-	-284.0211191177368	-31880.341004371643	46	0.045871559633027525	0.7608695652173914	0.20250347705146035
YBR200W	-1	-/-	-284.06462812423706	-28927.930175065994	46	0.04581151832460733	0.7608695652173914	0.20278164116828928
YMR278W	0	0/-	-284.09264212846756	-49171.70617133379	184	0.04581151832460733	0.7608695652173914	0.20278164116828928
YOR208W	-1	-/-	-284.10017347335815	-30893.572064876556	46	0.0457516339869281	0.7608695652173914	0.20305980528511822
YGL153W	-1	-/-	-284.1013116836548	-29771.34838104248	46	0.04569190600522193	0.7608695652173914	0.20333796940194715
YDR430C	0	0/-	-284.1185329556465	-50326.08361071348	184	0.04569190600522193	0.7608695652173914	0.20333796940194715
YGL083W	0	0/-	-284.1306422352791	-49258.715502500534	184	0.04569190600522193	0.7608695652173914	0.20333796940194715
YGR140W	-1	-/-	-284.1322121620178	-28448.65802192688	46	0.04563233376792699	0.7608695652173914	0.20361613351877608
YHR115C	-1	-/-	-284.16613483428955	-26609.474888563156	46	0.045572916666666664	0.7608695652173914	0.20389429763560502
YPL214C	-1	-/-	-284.1839451789856	-29328.500933289528	46	0.045513654096228866	0.7608695652173914	0.20417246175243395
YNR039C	-1	-/-	-284.32553339004517	-30120.31865608692	46	0.045454545454545456	0.7608695652173914	0.20445062586926285
YJL137C	0	0/0	-284.3281601667404	-51185.50084346533	184	0.045454545454545456	0.7608695652173914	0.20445062586926285
YPR107C	-1	-/-	-284.33093643188477	-28405.998426914215	46	0.04539559014267185	0.7608695652173914	0.20472878998609179
YIL112W	-1	-/-	-284.3657937049866	-29553.96288919449	46	0.04533678756476684	0.7608695652173914	0.20500695410292072
YBR258C	-1	-/-	-284.37097787857056	-29065.627579689026	46	0.045278137128072445	0.7608695652173914	0.20528511821974965
YJL178C	-1	-/-	-284.3969099521637	-29184.284063100815	46	0.04521963824289406	0.7608695652173914	0.20556328233657858
YNL223W	-1	-/-	-284.4147822856903	-31509.465027093887	46	0.04516129032258064	0.7608695652173914	0.20584144645340752
YGR132C	-1	-/-	-284.43385910987854	-31300.462509155273	46	0.045103092783505154	0.7608695652173914	0.20611961057023645
YAL007C	-1	-/-	-284.4450731277466	-29947.906712532043	46	0.04504504504504504	0.7608695652173914	0.20639777468706536
YPL023C	0	0/0	-284.45101922750473	-50090.04816967249	184	0.04504504504504504	0.7608695652173914	0.20639777468706536
YIL045W	0	0/0	-284.5009263753891	-52174.43065279722	184	0.04504504504504504	0.7608695652173914	0.20639777468706536
YNL082W	-1	-/-	-284.5042555332184	-29489.966580867767	46	0.04498714652956298	0.7608695652173914	0.2066759388038943
YMR213W	-1	-/-	-284.51989674568176	-29428.558643102646	46	0.044929396662387676	0.7608695652173914	0.20695410292072322
YIL085C	-1	-/-	-284.5517554283142	-28730.610384225845	46	0.04487179487179487	0.7608695652173914	0.20723226703755215
YDR258C	-1	-/-	-284.6040070056915	-33199.157240629196	46	0.04481434058898848	0.7608695652173914	0.2075104311543811
YOL090W	-1	-/-	-284.6641376018524	-31193.536294460297	46	0.04475703324808184	0.7608695652173914	0.20778859527121002
YGR263C	0	0/-	-284.78114730119705	-51887.41986501217	184	0.04475703324808184	0.7608695652173914	0.20778859527121002
YKR077W	0	0/-	-284.7896337509155	-50704.49133217335	184	0.04475703324808184	0.7608695652173914	0.20778859527121002
YDL100C	-1	-/-	-284.82423424720764	-30365.179807662964	46	0.04469987228607918	0.7608695652173914	0.20806675938803895
YER068W	-1	-/-	-284.82723689079285	-29710.97671175003	46	0.044642857142857144	0.7608695652173914	0.20834492350486788
YPR188C	-1	-/-	-284.9955780506134	-29684.953960180283	46	0.044585987261146494	0.7608695652173914	0.2086230876216968
YER147C	-1	-/-	-285.07785725593567	-28726.572613477707	46	0.044529262086514	0.7608695652173914	0.20890125173852572
YGL164C	0	0/0	-285.09991878271103	-49390.5107665658	184	0.044529262086514	0.7608695652173914	0.20890125173852572
YFL049W	-1	-/-	-285.15226125717163	-30885.006046772003	46	0.044472681067344345	0.7608695652173914	0.20917941585535466
YJL091C	-1	-/-	-285.1811149120331	-29731.455957889557	46	0.044416243654822336	0.7608695652173914	0.2094575799721836
YER016W	-1	-/-	-285.1853129863739	-30994.538988113403	46	0.044359949302915085	0.7608695652173914	0.20973574408901252
YNL314W	-1	-/-	-285.1979389190674	-30291.88579106331	46	0.04430379746835443	0.7608695652173914	0.21001390820584145
YML118W	-1	-/-	-285.36356592178345	-32047.408905267715	46	0.04424778761061947	0.7608695652173914	0.2102920723226704
YPL001W	-1	-/-	-285.36385679244995	-29389.328201055527	46	0.04419191919191919	0.7608695652173914	0.2105702364394993
YGR013W	-1	-/-	-285.3987491130829	-29842.819900512695	46	0.044136191677175286	0.7608695652173914	0.21084840055632822
YBR229C	0	0/-	-285.43781739473343	-49180.72376400232	184	0.044136191677175286	0.7608695652173914	0.21084840055632822
YDR505C	0	0/0	-285.47491097450256	-52154.959928274155	184	0.044136191677175286	0.7608695652173914	0.21084840055632822
YIL113W	0	0/-	-285.59575605392456	-51721.058002233505	184	0.044136191677175286	0.7608695652173914	0.21084840055632822
YMR200W	-1	-/-	-285.66668605804443	-28614.275998592377	46	0.04408060453400504	0.7608695652173914	0.21112656467315716
YOR197W	0	0/-	-285.709549844265	-50481.8874809742	184	0.04408060453400504	0.7608695652173914	0.21112656467315716
YIL062C	-1	-/-	-285.72231912612915	-30495.896647453308	46	0.0440251572327044	0.7608695652173914	0.2114047287899861
YGL128C	0	0/-	-285.77074617147446	-50858.79399847984	184	0.0440251572327044	0.7608695652173914	0.2114047287899861
YNL192W	-1	-/-	-285.7961254119873	-29738.795147657394	46	0.04396984924623116	0.7608695652173914	0.21168289290681502
YDL178W	-1	-/-	-285.81990242004395	-28748.12320804596	46	0.043914680050188205	0.7608695652173914	0.21196105702364396
YOR244W	-1	-/-	-285.8293070793152	-30539.570537805557	46	0.043859649122807015	0.7608695652173914	0.2122392211404729
YGR184C	0	0/-	-285.8536936044693	-52287.27577081323	184	0.043859649122807015	0.7608695652173914	0.2122392211404729
YHR002W	0	0/-	-286.02582401037216	-51322.7351347208	184	0.043859649122807015	0.7608695652173914	0.2122392211404729
YDR477W	-1	-/-	-286.0266332626343	-27613.05046916008	46	0.04380475594493116	0.7608695652173914	0.21251738525730182
YJL203W	-1	-/-	-286.1614372730255	-30424.025179624557	46	0.04375	0.7608695652173914	0.21279554937413073
YOR113W	-1	-/-	-286.1909234523773	-31263.765127420425	46	0.04369538077403246	0.7608695652173914	0.21307371349095966
YMR072W	-1	-/-	-286.1938979625702	-28675.51251602173	46	0.043640897755610975	0.7608695652173914	0.2133518776077886
YJL192C	-1	-/-	-286.2341275215149	-29608.044051408768	46	0.043586550435865505	0.7608695652173914	0.21363004172461753
YLR032W	-1	-/-	-286.26671504974365	-30680.139669895172	46	0.043532338308457715	0.7608695652173914	0.21390820584144646
YPL053C	-1	-/-	-286.3564205169678	-28745.1916308403	46	0.043478260869565216	0.7608695652173914	0.2141863699582754
YHR110W	0	0/-	-286.35733169317245	-51687.464160740376	184	0.043478260869565216	0.7608695652173914	0.2141863699582754
YAL031C	-1	-/-	-286.371333360672	-29425.79825949669	46	0.043424317617866005	0.7608695652173914	0.21446453407510432
YJL204C	-1	-/+	-286.44406938552856	-31102.96631503105	46	0.04337050805452292	0.7608695652173914	0.21474269819193323
YGR057C	-1	-/-	-286.5214331150055	-29783.801409959793	46	0.043316831683168314	0.7608695652173914	0.21502086230876216
YBR136W	-1	-/-	-286.5830307006836	-28372.436867952347	46	0.04326328800988875	0.7608695652173914	0.2152990264255911
YDR319C	0	0/-	-286.5949946641922	-50427.4621142149	184	0.04326328800988875	0.7608695652173914	0.2152990264255911
YDL128W	-1	-/-	-286.62243270874023	-28588.84520316124	46	0.043209876543209874	0.7608695652173914	0.21557719054242003
YDR334W	-1	-/-	-286.66924118995667	-28369.14701986313	46	0.04315659679408138	0.7608695652173914	0.21585535465924896
YIL097W	-1	-/-	-286.7115478515625	-31790.95221734047	46	0.04310344827586207	0.7608695652173914	0.2161335187760779
YER157W	-1	-/-	-286.7181658744812	-29514.975979566574	46	0.04305043050430504	0.7608695652173914	0.21641168289290683
YDR425W	1	+/+	-286.76264905929565	-30268.783266067505	45	0.044226044226044224	0.782608695652174	0.21641168289290683
YLR080W	-1	-/-	-286.8114233016968	-31782.615122556686	46	0.044171779141104296	0.782608695652174	0.21668984700973573
YOR165W	0	0/-	-286.8298388123512	-48977.62284582853	184	0.044171779141104296	0.782608695652174	0.21668984700973573
YLR442C	-1	-/-	-286.85972356796265	-31203.89428114891	46	0.04411764705882353	0.782608695652174	0.21696801112656466
YBR270C	0	0/-	-287.0064274072647	-48668.05561962724	184	0.04411764705882353	0.782608695652174	0.21696801112656466
YCR081W	-1	-/-	-287.0341477394104	-28795.99471092224	46	0.044063647490820076	0.782608695652174	0.2172461752433936
YKL195W	-1	-/-	-287.0581045150757	-30976.393641471863	46	0.044009779951100246	0.782608695652174	0.21752433936022253
YPL065W	-1	-/+	-287.08920979499817	-29560.439025640488	46	0.04395604395604396	0.782608695652174	0.21780250347705146
YDL207W	-1	-/-	-287.1344196796417	-27326.83686900139	46	0.04390243902439024	0.782608695652174	0.2180806675938804
YLL003W	-1	-/-	-287.16845655441284	-29888.97229409218	46	0.0438489646772229	0.782608695652174	0.21835883171070933
YKR066C	-1	-/-	-287.19474601745605	-30520.002804756165	46	0.043795620437956206	0.782608695652174	0.21863699582753826
YPR171W	-1	-/-	-287.20321798324585	-27259.274506807327	46	0.04374240583232078	0.782608695652174	0.21891515994436717
YNL329C	-1	-/-	-287.2032814025879	-29064.716140270233	46	0.043689320388349516	0.782608695652174	0.2191933240611961
YGL210W	-1	-/+	-287.2072801589966	-29821.468117952347	46	0.04363636363636364	0.782608695652174	0.21947148817802503
YOR357C	0	0/+	-287.2772145867348	-49677.25493913889	184	0.04363636363636364	0.782608695652174	0.21947148817802503
YGL100W	-1	-/-	-287.2788300514221	-29605.63239479065	46	0.043583535108958835	0.782608695652174	0.21974965229485396
YLR066W	-1	-/-	-287.279953956604	-29920.26464676857	46	0.04353083434099154	0.782608695652174	0.2200278164116829
YNL294C	-1	-/-	-287.3095934391022	-31730.37096118927	46	0.043478260869565216	0.782608695652174	0.22030598052851183
YOR104W	0	0/0	-287.317499935627	-49668.46532422304	184	0.043478260869565216	0.782608695652174	0.22030598052851183
YPR047W	0	0/-	-287.3403344154358	-50746.16841262579	184	0.043478260869565216	0.782608695652174	0.22030598052851183
YDR191W	-1	-/-	-287.39292883872986	-29205.264816761017	46	0.04342581423401689	0.782608695652174	0.22058414464534076
YLR319C	-1	-/-	-287.45871901512146	-30730.986928462982	46	0.043373493975903614	0.782608695652174	0.22086230876216967
YLR005W	-1	-/-	-287.4921293258667	-28477.40511918068	46	0.04332129963898917	0.782608695652174	0.2211404728789986
YCR044C	-1	-/-	-287.5202898979187	-28186.829210281372	46	0.04326923076923077	0.782608695652174	0.22141863699582753
YJL166W	-1	-/-	-287.53318548202515	-29751.45887708664	46	0.04321728691476591	0.782608695652174	0.22169680111265647
YLR373C	0	0/-	-287.5386463403702	-49959.36783617735	184	0.04321728691476591	0.782608695652174	0.22169680111265647
YAL055W	-1	-/-	-287.54542112350464	-29329.78528237343	46	0.04316546762589928	0.782608695652174	0.2219749652294854
YIL153W	-1	-/-	-287.5682864189148	-29791.306277275085	46	0.04311377245508982	0.782608695652174	0.22225312934631433
YBR058C	-1	-/-	-287.71331691741943	-27237.577292203903	46	0.0430622009569378	0.782608695652174	0.22253129346314326
YLL049W	0	0/-	-287.73176765441895	-48070.046105742455	184	0.0430622009569378	0.782608695652174	0.22253129346314326
YJR089W	-1	-/-	-287.7772870063782	-30199.912409305573	46	0.043010752688172046	0.782608695652174	0.22280945757997217
YKL022C	-1	-/-	-287.7918951511383	-29348.818989276886	46	0.04295942720763723	0.782608695652174	0.2230876216968011
YKL149C	-1	-/-	-287.8098473548889	-29665.983476400375	46	0.04290822407628129	0.782608695652174	0.22336578581363004
YBR168W	-1	-/-	-287.8275399208069	-28562.81360244751	46	0.04285714285714286	0.782608695652174	0.22364394993045897
YLR239C	0	0/-	-287.8555786013603	-49655.72959077358	184	0.04285714285714286	0.782608695652174	0.22364394993045897
YIL063C	-1	-/-	-287.87404203414917	-28952.623688459396	46	0.04280618311533888	0.782608695652174	0.2239221140472879
YLR024C	0	0/-	-287.91135597229004	-51686.55719578266	184	0.04280618311533888	0.782608695652174	0.2239221140472879
YPL008W	-1	-/-	-287.97261476516724	-30902.239776611328	46	0.04275534441805225	0.782608695652174	0.22420027816411683
YDR288W	-1	-/-	-288.001904964447	-29699.043348550797	46	0.042704626334519574	0.782608695652174	0.22447844228094577
YGL104C	-1	-/-	-288.02581334114075	-28878.298940181732	46	0.04265402843601896	0.782608695652174	0.2247566063977747
YHR083W	-1	-/-	-288.0501711368561	-31196.69243478775	46	0.04260355029585799	0.782608695652174	0.2250347705146036
YKR068C	-1	-/-	-288.05616092681885	-28832.44552874565	46	0.0425531914893617	0.782608695652174	0.22531293463143254
YAL056W	-1	-/-	-288.08527851104736	-29269.591752529144	46	0.04250295159386069	0.782608695652174	0.22559109874826147
YBR177C	-1	-/-	-288.08661341667175	-29449.22270846367	46	0.04245283018867924	0.782608695652174	0.2258692628650904
YBR279W	-1	-/-	-288.1352970600128	-27993.506034612656	46	0.04240282685512368	0.782608695652174	0.22614742698191934
YDR207C	-1	-/-	-288.18304443359375	-29309.98272895813	46	0.042352941176470586	0.782608695652174	0.22642559109874827
YBL025W	-1	-/-	-288.20271015167236	-29999.505212545395	46	0.04230317273795535	0.782608695652174	0.2267037552155772
YKL175W	-1	-/-	-288.2182364463806	-29128.84440922737	46	0.04225352112676056	0.782608695652174	0.2269819193324061
YLL039C	0	0/-	-288.2207891345024	-54202.69963660836	184	0.04225352112676056	0.782608695652174	0.2269819193324061
YBR164C	-1	-/-	-288.231116771698	-30769.87421107292	46	0.04220398593200469	0.782608695652174	0.22726008344923504
YNL288W	-1	-/-	-288.2412443161011	-27159.30565738678	46	0.04215456674473068	0.782608695652174	0.22753824756606397
YDR054C	-1	-/-	-288.2990610599518	-28672.55891776085	46	0.042105263157894736	0.782608695652174	0.2278164116828929
YDR192C	-1	-/-	-288.32098960876465	-29716.024901151657	46	0.04205607476635514	0.782608695652174	0.22809457579972184
YML076C	-1	-/-	-288.32727885246277	-29103.853192329407	46	0.042007001166861145	0.782608695652174	0.22837273991655077
YOL102C	-1	-/-	-288.34042382240295	-28829.86782836914	46	0.04195804195804196	0.782608695652174	0.2286509040333797
YML016C	-1	-/-	-288.3447060585022	-30375.740490436554	46	0.04190919674039581	0.782608695652174	0.22892906815020864
YCR094W	-1	-/+	-288.3667883872986	-30068.278250217438	46	0.04186046511627907	0.782608695652174	0.22920723226703754
YJL081C	-1	-/-	-288.36743235588074	-27976.55358338356	46	0.041811846689895474	0.782608695652174	0.22948539638386647
YHR073W	-1	-/-	-288.3826870918274	-26921.441915750504	46	0.04176334106728538	0.782608695652174	0.2297635605006954
YDL101C	-1	-/-	-288.44431042671204	-30636.171738147736	46	0.04171494785631518	0.782608695652174	0.23004172461752434
YPL153C	-1	-/-	-288.4648804664612	-31150.44903063774	46	0.041666666666666664	0.782608695652174	0.23031988873435327
YDR328C	-1	-/-	-288.4763717651367	-29573.055806159973	46	0.04161849710982659	0.782608695652174	0.2305980528511822
YAL010C	-1	-/-	-288.5148301124573	-29994.614371538162	46	0.04157043879907621	0.782608695652174	0.23087621696801114
YMR021C	-1	-/-	-288.70190382003784	-29430.439819812775	46	0.04152249134948097	0.782608695652174	0.23115438108484004
YOR109W	-1	-/-	-288.73485946655273	-29525.308717012405	46	0.041474654377880185	0.782608695652174	0.23143254520166898
YMR156C	-1	-/-	-288.73663806915283	-30401.146495580673	46	0.04142692750287687	0.782608695652174	0.2317107093184979
YGR227W	-1	-/-	-288.82489013671875	-26218.63478922844	46	0.041379310344827586	0.782608695652174	0.23198887343532684
YDR201W	-1	-/-	-288.8450093269348	-29140.3192050457	46	0.04133180252583238	0.782608695652174	0.23226703755215578
YGL166W	-1	-/-	-288.8727431297302	-30342.329797506332	46	0.04128440366972477	0.782608695652174	0.2325452016689847
YML107C	-1	-/-	-288.9403510093689	-30821.671130657196	46	0.041237113402061855	0.782608695652174	0.23282336578581364
YGL006W	-1	-/-	-289.0192470550537	-32213.67862391472	46	0.041189931350114416	0.782608695652174	0.23310152990264255
YOL113W	-1	-/-	-289.05044651031494	-29476.339829683304	46	0.04114285714285714	0.782608695652174	0.23337969401947148
YCR038C	-1	-/-	-289.07799434661865	-30052.557745695114	46	0.0410958904109589	0.782608695652174	0.2336578581363004
YLL043W	-1	-/-	-289.09668946266174	-30371.57941508293	46	0.04104903078677309	0.782608695652174	0.23393602225312934
YGL060W	0	0/-	-289.1139504313469	-51616.31124037504	184	0.04104903078677309	0.782608695652174	0.23393602225312934
YKR016W	0	0/-	-289.23732191324234	-50937.86643719673	184	0.04104903078677309	0.782608695652174	0.23393602225312934
YDR481C	-1	-/-	-289.24122047424316	-33135.986691236496	46	0.04100227790432802	0.782608695652174	0.23421418636995828
YHR186C	-1	-/-	-289.2859239578247	-28624.6720430851	46	0.040955631399317405	0.782608695652174	0.2344923504867872
YPL119C	-1	-/-	-289.29755759239197	-31175.75202012062	46	0.04090909090909091	0.782608695652174	0.23477051460361614
YFR003C	-1	-/-	-289.33537340164185	-30053.87100958824	46	0.04086265607264472	0.782608695652174	0.23504867872044508
YBR151W	0	0/0	-289.35520482063293	-49582.459765315056	184	0.04086265607264472	0.782608695652174	0.23504867872044508
YGL167C	-1	-/-	-289.3865809440613	-28034.91657757759	46	0.04081632653061224	0.782608695652174	0.23532684283727398
YMR033W	-1	-/-	-289.48887157440186	-28302.129448652267	46	0.04077010192525481	0.782608695652174	0.2356050069541029
YLR117C	-1	-/-	-289.50077724456787	-29910.613755464554	46	0.04072398190045249	0.782608695652174	0.23588317107093185
YNR031C	-1	-/-	-289.5214967727661	-28799.04713535309	46	0.04067796610169491	0.782608695652174	0.23616133518776078
YDR197W	0	0/-	-289.5819814801216	-50857.209389567375	184	0.04067796610169491	0.782608695652174	0.23616133518776078
YNR059W	-1	-/-	-289.6041965484619	-31310.692761182785	46	0.040632054176072234	0.782608695652174	0.2364394993045897
YKL104C	0	0/-	-289.6044124364853	-51230.05555188656	184	0.040632054176072234	0.782608695652174	0.2364394993045897
YDR479C	-1	-/-	-289.62632274627686	-30840.224215507507	46	0.040586245772266064	0.782608695652174	0.23671766342141864
YBR281C	0	0/0	-289.6967953443527	-50148.40999311209	184	0.040586245772266064	0.782608695652174	0.23671766342141864
YBR276C	-1	-/-	-289.7583589553833	-29319.657532691956	46	0.04054054054054054	0.782608695652174	0.23699582753824758
YHR198C	0	0/0	-289.8557136654854	-51667.07889789343	184	0.04054054054054054	0.782608695652174	0.23699582753824758
YDR388W	-1	-/-	-289.8792996406555	-29619.367025852203	46	0.04049493813273341	0.782608695652174	0.23727399165507648
YPR056W	-1	-/-	-289.90391516685486	-29405.64275789261	46	0.04044943820224719	0.782608695652174	0.23755215577190542
YHR187W	-1	-/-	-290.004469871521	-30060.984704971313	46	0.04040404040404041	0.782608695652174	0.23783031988873435
YNL032W	-1	-/-	-290.01881885528564	-27982.503089666367	46	0.04035874439461883	0.782608695652174	0.23810848400556328
YCR024C	0	0/-	-290.04385793209076	-52067.579028367996	184	0.04035874439461883	0.782608695652174	0.23810848400556328
YMR047C	-1	-/-	-290.12310004234314	-28694.04668855667	46	0.040313549832026875	0.782608695652174	0.23838664812239221
YCL016C	-1	-/-	-290.1821024417877	-30715.328434705734	46	0.040268456375838924	0.782608695652174	0.23866481223922115
YGL112C	-1	-/-	-290.18572330474854	-29714.005848169327	46	0.04022346368715084	0.782608695652174	0.23894297635605008
YDR498C	-1	-/-	-290.25090503692627	-29648.155710935593	46	0.04017857142857143	0.782608695652174	0.23922114047287898
YOR027W	-1	-/-	-290.2870419025421	-30070.25412631035	46	0.04013377926421405	0.782608695652174	0.23949930458970792
YFL004W	-1	-/-	-290.31059408187866	-31111.765914916992	46	0.0400890868596882	0.782608695652174	0.23977746870653685
YDL080C	-1	-/-	-290.3319182395935	-31138.16804265976	46	0.04004449388209121	0.782608695652174	0.24005563282336578
YDR356W	-1	-/-	-290.35042572021484	-30434.151985883713	46	0.04	0.782608695652174	0.24033379694019472
YGL198W	0	0/-	-290.3575686812401	-52202.098104417324	184	0.04	0.782608695652174	0.24033379694019472
YOR319W	-1	-/-	-290.3972086906433	-27407.009063720703	46	0.03995560488346282	0.782608695652174	0.24061196105702365
YMR219W	-1	-/-	-290.4506573677063	-27686.56393122673	46	0.03991130820399113	0.782608695652174	0.24089012517385258
YLR135W	-1	-/-	-290.4553859233856	-31121.440129995346	46	0.03986710963455149	0.782608695652174	0.24116828929068151
YCR082W	-1	-/-	-290.5642042160034	-28950.236341953278	46	0.03982300884955752	0.782608695652174	0.24144645340751042
YPR135W	-1	-/-	-290.5735206604004	-28124.1177110672	46	0.039779005524861875	0.782608695652174	0.24172461752433935
YPR140W	-1	-/-	-290.5813069343567	-31335.370775699615	46	0.039735099337748346	0.782608695652174	0.24200278164116829
YPR193C	-1	-/-	-290.5917692184448	-31616.75647163391	46	0.03969128996692393	0.782608695652174	0.24228094575799722
YIR036C	0	0/0	-290.62098693847656	-52449.62888401747	184	0.03969128996692393	0.782608695652174	0.24228094575799722
YOR149C	-1	-/-	-290.66884756088257	-28879.75971388817	46	0.039647577092511016	0.782608695652174	0.24255910987482615
YFL034C-B	-1	-/-	-290.7904691696167	-28820.490197896957	46	0.039603960396039604	0.782608695652174	0.24283727399165508
YLR021W	0	0/-	-290.7942038178444	-51332.23147171736	184	0.039603960396039604	0.782608695652174	0.24283727399165508
YPR008W	-1	-/-	-290.814649105072	-28558.613305091858	46	0.03956043956043956	0.782608695652174	0.24311543810848402
YPL096W	-1	-/-	-290.96234035491943	-30258.410858392715	46	0.03951701427003293	0.782608695652174	0.24339360222531292
YCR003W	0	0/-	-290.9735115766525	-48963.96740359068	184	0.03951701427003293	0.782608695652174	0.24339360222531292
YPR176C	-1	-/-	-290.99171113967896	-28975.17263698578	46	0.039473684210526314	0.782608695652174	0.24367176634214185
YDL072C	0	0/-	-291.0005170106888	-53160.38032972813	184	0.039473684210526314	0.782608695652174	0.24367176634214185
YMR002W	0	0/-	-291.01763248443604	-53212.61862951517	184	0.039473684210526314	0.782608695652174	0.24367176634214185
YLR133W	-1	-/-	-291.12719225883484	-30752.695013284683	46	0.03943044906900329	0.782608695652174	0.2439499304589708
YDL139C	0	0/-	-291.1572917699814	-54126.58656400442	184	0.03943044906900329	0.782608695652174	0.2439499304589708
YBR122C	0	0/-	-291.27483171224594	-51000.8170671463	184	0.03943044906900329	0.782608695652174	0.2439499304589708
YDR473C	-1	-/-	-291.27762269973755	-30514.919683933258	46	0.03938730853391685	0.782608695652174	0.24422809457579972
YLR305C	-1	-/-	-291.29276418685913	-28026.083158493042	46	0.03934426229508197	0.782608695652174	0.24450625869262865
YJL123C	0	0/0	-291.34248811006546	-48507.49111098051	184	0.03934426229508197	0.782608695652174	0.24450625869262865
YGL115W	-1	-/-	-291.3522415161133	-28999.64678454399	46	0.039301310043668124	0.782608695652174	0.24478442280945759
YOL100W	-1	-/+	-291.3588910102844	-29798.558820724487	46	0.03925845147219193	0.782608695652174	0.24506258692628652
YDR305C	0	0/-	-291.4588651061058	-46291.78050869703	184	0.03925845147219193	0.782608695652174	0.24506258692628652
YDL169C	0	0/0	-291.49664998054504	-56146.74731579423	184	0.03925845147219193	0.782608695652174	0.24506258692628652
YLR370C	-1	-/-	-291.59886503219604	-30062.83207821846	46	0.0392156862745098	0.782608695652174	0.24534075104311545
YPL267W	-1	-/-	-291.69588565826416	-30308.743704795837	46	0.03917301414581066	0.782608695652174	0.24561891515994436
YGR028W	-1	-/-	-291.7056303024292	-30253.796285152435	46	0.0391304347826087	0.782608695652174	0.2458970792767733
YML013W	-1	-/-	-291.71127462387085	-28627.788828849792	46	0.03908794788273615	0.782608695652174	0.24617524339360222
YGR033C	-1	-/-	-291.72827672958374	-29651.54722929001	46	0.039045553145336226	0.782608695652174	0.24645340751043116
YGR206W	-1	-/+	-291.75732612609863	-29325.55950975418	46	0.0390032502708559	0.782608695652174	0.2467315716272601
YJL126W	0	0/0	-291.8954443335533	-49041.293924331665	184	0.0390032502708559	0.782608695652174	0.2467315716272601
YLR386W	-1	-/-	-291.9372079372406	-31388.640744447708	46	0.03896103896103896	0.782608695652174	0.24700973574408902
YDR440W	-1	-/-	-291.9897212982178	-29417.48507142067	46	0.03891891891891892	0.782608695652174	0.24728789986091795
YNL173C	-1	-/-	-291.9951033592224	-29278.22063088417	46	0.038876889848812095	0.782608695652174	0.24756606397774686
YLR046C	0	0/0	-292.030817091465	-48422.91059553623	184	0.038876889848812095	0.782608695652174	0.24756606397774686
YBR081C	-1	-/-	-292.05528450012207	-29304.87620282173	46	0.038834951456310676	0.782608695652174	0.2478442280945758
YEL044W	0	0/-	-292.2403652667999	-48737.22977054119	184	0.038834951456310676	0.782608695652174	0.2478442280945758
YMR149W	-1	-/-	-292.4507565498352	-28994.763330936432	46	0.03879310344827586	0.782608695652174	0.24812239221140472
YNL136W	-1	-/-	-292.573899269104	-29460.915258407593	46	0.038751345532831	0.782608695652174	0.24840055632823366
YDR494W	-1	-/-	-292.712007522583	-29322.946269273758	46	0.03870967741935484	0.782608695652174	0.2486787204450626
YOL004W	-1	-/-	-292.7397418022156	-27574.259828090668	46	0.03866809881847476	0.782608695652174	0.24895688456189152
YJR086W	-1	-/-	-292.83625292778015	-28928.478026866913	46	0.03862660944206009	0.782608695652174	0.24923504867872046
YDR081C	-1	-/-	-292.84103417396545	-30053.87765789032	46	0.03858520900321544	0.782608695652174	0.24951321279554936
YJR052W	-1	-/-	-292.8635263442993	-28825.60395550728	46	0.03854389721627409	0.782608695652174	0.2497913769123783
YFL005W	-1	-/-	-292.9058141708374	-29356.012287139893	46	0.038502673796791446	0.782608695652174	0.25006954102920725
YMR171C	0	0/+	-292.98175209760666	-50238.322554171085	184	0.038502673796791446	0.782608695652174	0.25006954102920725
YNL156C	-1	-/-	-293.05917978286743	-31969.03448534012	46	0.038461538461538464	0.782608695652174	0.25034770514603616
YHR086W	-1	-/-	-293.09715008735657	-30963.166231393814	46	0.0384204909284952	0.782608695652174	0.25062586926286506
YKL002W	1	+/+	-293.14124965667725	-29375.40159010887	45	0.039445628997867806	0.8043478260869565	0.25062586926286506
YPL005W	0	0/-	-293.2080029249191	-52525.22453570366	184	0.039445628997867806	0.8043478260869565	0.25062586926286506
YLR354C	-1	-/0	-293.209468126297	-31007.709180355072	46	0.039403620873269436	0.8043478260869565	0.250904033379694
YLR095C	-1	-/-	-293.2667293548584	-29388.77488875389	46	0.039361702127659576	0.8043478260869565	0.25118219749652293
YGL059W	0	0/-	-293.29646039009094	-55346.600788772106	184	0.039361702127659576	0.8043478260869565	0.25118219749652293
YNL079C	-1	-/-	-293.31261014938354	-29285.873889923096	46	0.039319872476089264	0.8043478260869565	0.2514603616133519
YHL019C	-1	-/-	-293.3335990905762	-29463.339943885803	46	0.03927813163481953	0.8043478260869565	0.2517385257301808
YJR017C	-1	-/-	-293.4066514968872	-26567.120802402496	46	0.03923647932131495	0.8043478260869565	0.25201668984700976
YDR371W	0	0/-	-293.45429837703705	-49516.86143732071	184	0.03923647932131495	0.8043478260869565	0.25201668984700976
YLR077W	0	0/-	-293.54921597242355	-48997.782204568386	184	0.03923647932131495	0.8043478260869565	0.25201668984700976
YIL021W	-1	-/-	-293.61179065704346	-30707.635766744614	46	0.03919491525423729	0.8043478260869565	0.25229485396383866
YPL052W	0	0/-	-293.61654740571976	-51814.70262688398	184	0.03919491525423729	0.8043478260869565	0.25229485396383866
YDR244W	-1	-/-	-293.7257499694824	-29773.916645288467	46	0.039153439153439155	0.8043478260869565	0.25257301808066757
YLR398C	-1	-/-	-293.79343843460083	-30884.027927160263	46	0.039112050739957716	0.8043478260869565	0.2528511821974965
YPL099C	0	0/-	-293.84210616350174	-49274.27055501938	184	0.039112050739957716	0.8043478260869565	0.2528511821974965
YLR220W	-1	-/-	-293.8428440093994	-29623.42003917694	46	0.03907074973600845	0.8043478260869565	0.25312934631432543
YOL051W	-1	-/-	-293.88550186157227	-29903.288152217865	46	0.039029535864978905	0.8043478260869565	0.2534075104311544
YLR277C	-1	-/-	-293.9920611381531	-28866.598460435867	46	0.03898840885142255	0.8043478260869565	0.2536856745479833
YDR493W	0	0/-	-294.02422046661377	-51512.288298249245	184	0.03898840885142255	0.8043478260869565	0.2536856745479833
YLR195C	-1	-/-	-294.0617914199829	-30454.87595653534	46	0.03894736842105263	0.8043478260869565	0.25396383866481226
YOR110W	-1	-/-	-294.188777923584	-29474.123631715775	46	0.03890641430073607	0.8043478260869565	0.25424200278164116
YIR022W	-1	-/-	-294.36106061935425	-29513.70515370369	46	0.038865546218487396	0.8043478260869565	0.2545201668984701
YML110C	-1	-/-	-294.3810045719147	-29307.23851084709	46	0.03882476390346275	0.8043478260869565	0.25479833101529903
YML038C	-1	-/-	-294.4606349468231	-28030.603011369705	46	0.03878406708595388	0.8043478260869565	0.25507649513212793
YOR137C	-1	-/-	-294.48958563804626	-32751.588686943054	46	0.0387434554973822	0.8043478260869565	0.2553546592489569
YCR093W	-1	-/-	-294.52109265327454	-30065.399867773056	46	0.038702928870292884	0.8043478260869565	0.2556328233657858
YDR254W	-1	-/-	-294.57723236083984	-30408.43594813347	46	0.038662486938349006	0.8043478260869565	0.25591098748261476
YLR251W	0	0/0	-294.59053403139114	-52726.603221952915	184	0.038662486938349006	0.8043478260869565	0.25591098748261476
YJR140C	-1	-/-	-294.6152901649475	-28473.296142101288	46	0.038622129436325675	0.8043478260869565	0.25618915159944367
YLR147C	-1	-/-	-294.61851930618286	-28537.998324155807	46	0.03858185610010428	0.8043478260869565	0.2564673157162726
YPL031C	-1	-/-	-294.64856338500977	-29209.739730596542	46	0.03854166666666667	0.8043478260869565	0.25674547983310153
YHR163W	-1	-/0	-294.6582808494568	-30760.0331697464	46	0.03850156087408949	0.8043478260869565	0.25702364394993044
YPL190C	-1	-/-	-294.70704913139343	-28509.210670232773	46	0.038461538461538464	0.8043478260869565	0.2573018080667594
YGL208W	-1	-/-	-294.7888352870941	-30910.355772972107	46	0.03842159916926272	0.8043478260869565	0.2575799721835883
YOR350C	0	0/-	-294.79863518476486	-50307.304709374905	184	0.03842159916926272	0.8043478260869565	0.2575799721835883
YNR052C	-1	-/-	-294.80189037323	-28110.742690324783	46	0.038381742738589214	0.8043478260869565	0.25785813630041726
YNL311C	-1	-/-	-294.8543827533722	-32379.481506109238	46	0.0383419689119171	0.8043478260869565	0.25813630041724617
YDL078C	-1	-/-	-294.9288148880005	-31771.325719356537	46	0.038302277432712216	0.8043478260869565	0.25841446453407513
YOR125C	0	0/0	-294.9478049278259	-50965.02459681034	184	0.038302277432712216	0.8043478260869565	0.25841446453407513
YGR101W	-1	-/-	-295.0446968078613	-30306.181123495102	46	0.038262668045501554	0.8043478260869565	0.25869262865090403
YGR003W	-1	-/-	-295.0748119354248	-32137.455460309982	46	0.038223140495867766	0.8043478260869565	0.25897079276773294
YER093C	-1	-/-	-295.15525913238525	-29707.694275856018	46	0.038183694530443756	0.8043478260869565	0.2592489568845619
YOR089C	-1	-/+	-295.1572678089142	-29991.323598861694	46	0.03814432989690722	0.8043478260869565	0.2595271210013908
YHR076W	0	0/-	-295.19450521469116	-50460.25745087862	184	0.03814432989690722	0.8043478260869565	0.2595271210013908
YFL009W	-1	-/-	-295.25435400009155	-29731.111507177353	46	0.03810504634397528	0.8043478260869565	0.25980528511821976
YBR035C	-1	-/-	-295.27612566947937	-29888.307235240936	46	0.03806584362139918	0.8043478260869565	0.26008344923504867
YNR048W	-1	-/-	-295.3226218223572	-30670.81228351593	46	0.03802672147995889	0.8043478260869565	0.26036161335187763
YDR170C	-1	-/-	-295.3345911502838	-27832.223761558533	46	0.037987679671457907	0.8043478260869565	0.26063977746870653
YNL206C	-1	-/-	-295.4269518852234	-30467.299580574036	46	0.03794871794871795	0.8043478260869565	0.26091794158553544
YGL244W	-1	-/-	-295.463671207428	-29315.76928138733	46	0.03790983606557377	0.8043478260869565	0.2611961057023644
YLR182W	-1	-/-	-295.66996908187866	-28850.081813573837	46	0.037871033776867964	0.8043478260869565	0.2614742698191933
YJL096W	0	0/-	-295.6785805821419	-51967.44698268175	184	0.037871033776867964	0.8043478260869565	0.2614742698191933
YNL275W	-1	-/-	-295.684449672699	-28640.750816345215	46	0.03783231083844581	0.8043478260869565	0.26175243393602227
YGL127C	-1	-/-	-295.79474329948425	-30933.07259440422	46	0.03779366700715015	0.8043478260869565	0.26203059805285117
YOR266W	-1	-/-	-295.797580242157	-29233.135113716125	46	0.03775510204081633	0.8043478260869565	0.26230876216968013
YIL010W	-1	-/-	-295.9495575428009	-30839.430195093155	46	0.03771661569826707	0.8043478260869565	0.26258692628650904
YJL084C	0	0/-	-295.95664939284325	-51197.69004717469	184	0.03771661569826707	0.8043478260869565	0.26258692628650904
YGL136C	-1	-/-	-295.9984052181244	-29575.03828883171	46	0.03767820773930754	0.8043478260869565	0.26286509040333794
YDR409W	-1	-/-	-296.01168489456177	-29044.840109586716	46	0.03763987792472025	0.8043478260869565	0.2631432545201669
YBL103C	-1	-/-	-296.0123884677887	-31181.249057769775	46	0.037601626016260166	0.8043478260869565	0.2634214186369958
YAL062W	0	0/0	-296.0369365811348	-54386.44241583347	184	0.037601626016260166	0.8043478260869565	0.2634214186369958
YNL012W	-1	-/-	-296.08500957489014	-29771.863830804825	46	0.03756345177664975	0.8043478260869565	0.26369958275382477
YBR160W	-1	-/-	-296.25401282310486	-30539.029712200165	46	0.037525354969574036	0.8043478260869565	0.2639777468706537
YML004C	-1	-/-	-296.2911283969879	-30910.83314061165	46	0.037487335359675786	0.8043478260869565	0.26425591098748263
YLR351C	0	0/0	-296.30981636047363	-49907.464098870754	184	0.037487335359675786	0.8043478260869565	0.26425591098748263
YMR109W	-1	-/-	-296.31285309791565	-28694.915920734406	46	0.03744939271255061	0.8043478260869565	0.26453407510431154
YJL044C	0	0/0	-296.46012181043625	-50032.11002790928	184	0.03744939271255061	0.8043478260869565	0.26453407510431154
YMR288W	-1	-/-	-296.52282094955444	-28321.724287748337	46	0.03741152679474216	0.8043478260869565	0.2648122392211405
YDL054C	0	0/-	-296.5939150452614	-52402.4015789032	184	0.03741152679474216	0.8043478260869565	0.2648122392211405
YOL032W	0	0/-	-296.6781054139137	-51246.73162037134	184	0.03741152679474216	0.8043478260869565	0.2648122392211405
YOR142W	-1	-/-	-296.7457580566406	-31213.838547468185	46	0.03737373737373737	0.8043478260869565	0.2650904033379694
YOR380W	-1	-/-	-296.84075450897217	-29961.61711549759	46	0.03733602421796166	0.8043478260869565	0.2653685674547983
YOL054W	-1	-/-	-296.88923263549805	-30696.237593650818	46	0.037298387096774195	0.8043478260869565	0.26564673157162727
YOR094W	-1	-/-	-296.92286252975464	-30460.145643234253	46	0.03726082578046324	0.8043478260869565	0.2659248956884562
YBR005W	0	0/-	-296.9289187192917	-50707.19934129715	184	0.03726082578046324	0.8043478260869565	0.2659248956884562
YPR032W	-1	-/-	-296.9328932762146	-30070.83032131195	46	0.03722334004024145	0.8043478260869565	0.26620305980528514
YGL248W	0	0/-	-297.05588459968567	-54536.78207203746	184	0.03722334004024145	0.8043478260869565	0.26620305980528514
YPR068C	-1	-/-	-297.0905055999756	-30920.890635252	46	0.0371859296482412	0.8043478260869565	0.26648122392211404
YDL018C	0	0/-	-297.0995778441429	-49906.431757211685	184	0.0371859296482412	0.8043478260869565	0.26648122392211404
YJL104W	-1	-/-	-297.1061897277832	-29137.35352230072	46	0.03714859437751004	0.8043478260869565	0.266759388038943
YPR181C	-1	-/-	-297.2360095977783	-27890.426747083664	46	0.037111334002006016	0.8043478260869565	0.2670375521557719
YLL013C	-1	-/-	-297.27026319503784	-28621.504935741425	46	0.03707414829659319	0.8043478260869565	0.2673157162726008
YOR371C	-1	-/-	-297.29585361480713	-31800.593309879303	46	0.037037037037037035	0.8043478260869565	0.2675938803894298
YGR295C	0	0/+	-297.31767851114273	-52100.88728326559	184	0.037037037037037035	0.8043478260869565	0.2675938803894298
YGR178C	-1	-/-	-297.32546949386597	-29481.667236089706	46	0.037	0.8043478260869565	0.2678720445062587
YGR136W	0	0/+	-297.44844168424606	-51739.0828230381	184	0.037	0.8043478260869565	0.2678720445062587
YIL044C	-1	-/-	-297.4532194137573	-28886.466994524002	46	0.03696303696303696	0.8043478260869565	0.26815020862308764
YGR038W	-1	-/-	-297.5094087123871	-30274.774101495743	46	0.036926147704590816	0.8043478260869565	0.26842837273991654
YLR429W	-1	-/-	-297.51927304267883	-30517.484019756317	46	0.036889332003988036	0.8043478260869565	0.2687065368567455
YBR043C	-1	-/-	-297.5368218421936	-30930.201081991196	46	0.036852589641434265	0.8043478260869565	0.2689847009735744
YDL123W	0	0/0	-297.57114934921265	-53125.568949997425	184	0.036852589641434265	0.8043478260869565	0.2689847009735744
YHR117W	0	0/-	-297.6827087402344	-49724.60320454836	184	0.036852589641434265	0.8043478260869565	0.2689847009735744
YHL031C	-1	-/-	-297.70091438293457	-29072.540046453476	46	0.03681592039800995	0.8043478260869565	0.2692628650904033
YLR170C	-1	-/-	-297.71162462234497	-29500.49763584137	46	0.036779324055666	0.8043478260869565	0.2695410292072323
YIL051C	-1	-/-	-297.7548394203186	-29967.43810582161	46	0.036742800397219465	0.8043478260869565	0.2698191933240612
YOL042W	-1	-/-	-297.8604121208191	-28099.557643413544	46	0.03670634920634921	0.8043478260869565	0.27009735744089014
YER178W	-1	-/-	-297.8717370033264	-30272.629045009613	46	0.036669970267591674	0.8043478260869565	0.27037552155771905
YDL146W	0	0/-	-298.0842945575714	-51279.89318841696	184	0.036669970267591674	0.8043478260869565	0.27037552155771905
YOL070C	0	0/-	-298.10633170604706	-49679.49176079035	184	0.036669970267591674	0.8043478260869565	0.27037552155771905
YOL122C	-1	-/-	-298.1352291107178	-29827.377913475037	46	0.03663366336633663	0.8043478260869565	0.270653685674548
YGL254W	-1	-/-	-298.1363353729248	-28733.356159210205	46	0.036597428288822946	0.8043478260869565	0.2709318497913769
YPR149W	0	0/-	-298.18965035676956	-52111.77136838436	184	0.036597428288822946	0.8043478260869565	0.2709318497913769
YDR130C	-1	-/-	-298.23343324661255	-29591.107432842255	46	0.036561264822134384	0.8043478260869565	0.2712100139082058
YLR027C	0	0/0	-298.28831470012665	-53562.91948533058	184	0.036561264822134384	0.8043478260869565	0.2712100139082058
YNL168C	0	0/0	-298.43500059843063	-51456.17192453146	184	0.036561264822134384	0.8043478260869565	0.2712100139082058
YHR158C	-1	-/-	-298.4748373031616	-27775.54447078705	46	0.03652517275419546	0.8043478260869565	0.2714881780250348
YNL005C	0	0/-	-298.48590910434723	-50774.905004262924	184	0.03652517275419546	0.8043478260869565	0.2714881780250348
YER105C	-1	-/-	-298.5046966075897	-28951.581978797913	46	0.03648915187376726	0.8043478260869565	0.2717663421418637
YPL145C	-1	-/-	-298.5402727127075	-28688.727726221085	46	0.03645320197044335	0.8043478260869565	0.27204450625869264
YPL176C	-1	-/+	-298.61492586135864	-31682.0823469162	46	0.03641732283464567	0.8043478260869565	0.27232267037552155
YML032C	-1	-/-	-298.6164562702179	-30896.898174524307	46	0.03638151425762045	0.8043478260869565	0.2726008344923505
YOL027C	-1	-/-	-298.61764574050903	-29353.049740076065	46	0.036345776031434185	0.8043478260869565	0.2728789986091794
YLR246W	-1	-/-	-298.6226260662079	-30267.54315161705	46	0.03631010794896958	0.8043478260869565	0.2731571627260083
YDL200C	-1	-/-	-298.62524151802063	-31264.700781345367	46	0.03627450980392157	0.8043478260869565	0.2734353268428373
YDL013W	-1	-/-	-298.6321771144867	-31091.795051574707	46	0.03623898139079334	0.8043478260869565	0.2737134909596662
YHR209W	0	0/0	-298.7100141644478	-54268.15631401539	184	0.03623898139079334	0.8043478260869565	0.2737134909596662
YCR075C	-1	-/-	-298.7101516723633	-31364.893525600433	46	0.036203522504892366	0.8043478260869565	0.27399165507649514
YHR106W	-1	-/-	-298.721599817276	-32977.54964232445	46	0.03616813294232649	0.8043478260869565	0.27426981919332405
YKL092C	-1	-/-	-298.7225332260132	-31285.603742599487	46	0.0361328125	0.8043478260869565	0.274547983310153
YBL080C	-1	-/-	-298.7875466346741	-30716.538237571716	46	0.03609756097560975	0.8043478260869565	0.2748261474269819
YPR045C	0	0/-	-298.79095220565796	-47449.713557899	184	0.03609756097560975	0.8043478260869565	0.2748261474269819
YNL139C	-1	-/-	-298.7964701652527	-27236.43738079071	46	0.036062378167641324	0.8043478260869565	0.2751043115438109
YMR228W	0	0/-	-298.828083217144	-50868.49920749664	184	0.036062378167641324	0.8043478260869565	0.2751043115438109
YBL088C	-1	-/-	-298.84623408317566	-29954.069763422012	46	0.03602726387536514	0.8043478260869565	0.2753824756606398
YHR016C	-1	-/-	-298.8678982257843	-33831.974796772	46	0.03599221789883268	0.8043478260869565	0.2756606397774687
YLR033W	-1	-/-	-298.8706555366516	-28459.32053208351	46	0.03595724003887269	0.8043478260869565	0.27593880389429765
YKR019C	-1	-/+	-298.8741855621338	-31034.92559480667	46	0.035922330097087375	0.8043478260869565	0.27621696801112655
YPR089W	0	0/0	-298.93580961227417	-48785.83159208298	184	0.035922330097087375	0.8043478260869565	0.27621696801112655
YGL133W	-1	-/-	-298.9460620880127	-29884.005854845047	46	0.03588748787584869	0.8043478260869565	0.2764951321279555
YGL003C	-1	-/-	-299.04189109802246	-28925.872195005417	46	0.035852713178294575	0.8043478260869565	0.2767732962447844
YOR257W	-1	-/-	-299.0443320274353	-27858.149617671967	46	0.03581800580832527	0.8043478260869565	0.2770514603616134
YGR199W	-1	-/-	-299.0628333091736	-29901.31397151947	46	0.035783365570599614	0.8043478260869565	0.2773296244784423
YKL173W	-1	-/-	-299.06718826293945	-30403.03520822525	46	0.035748792270531404	0.8043478260869565	0.2776077885952712
YMR264W	-1	-/-	-299.06955194473267	-28853.08576130867	46	0.03571428571428571	0.8043478260869565	0.27788595271210015
YPL154C	-1	-/-	-299.1048927307129	-33354.73646736145	46	0.03567984570877531	0.8043478260869565	0.27816411682892905
YJR144W	-1	-/-	-299.1721477508545	-29578.392336845398	46	0.03564547206165703	0.8043478260869565	0.278442280945758
YGL058W	-1	-/-	-299.18153190612793	-27699.745117664337	46	0.0356111645813282	0.8043478260869565	0.2787204450625869
YNL189W	0	0/-	-299.24638998508453	-50004.67642647028	184	0.0356111645813282	0.8043478260869565	0.2787204450625869
YOL034W	-1	-/-	-299.2841796875	-29879.252933502197	46	0.035576923076923075	0.8043478260869565	0.2789986091794159
YIL138C	-1	-/-	-299.2845821380615	-28097.472400188446	46	0.03554274735830932	0.8043478260869565	0.2792767732962448
YGR029W	-1	-/-	-299.34449768066406	-29309.155866622925	46	0.03550863723608445	0.8043478260869565	0.2795549374130737
YMR076C	-1	-/-	-299.35068368911743	-29147.681377649307	46	0.03547459252157239	0.8043478260869565	0.27983310152990265
YER123W	-1	-/-	-299.39316177368164	-28843.093456745148	46	0.035440613026819924	0.8043478260869565	0.28011126564673156
YAL027W	0	0/-	-299.4328987598419	-50403.03770363331	184	0.035440613026819924	0.8043478260869565	0.28011126564673156
YPR057W	-1	-/-	-299.46032333374023	-29817.246138572693	46	0.0354066985645933	0.8043478260869565	0.2803894297635605
YMR168C	-1	-/-	-299.46720838546753	-29236.380874156952	46	0.03537284894837476	0.8043478260869565	0.2806675938803894
YDR135C	-1	-/-	-299.48584485054016	-30633.505398988724	46	0.03533906399235912	0.8043478260869565	0.2809457579972184
YDR359C	-1	-/-	-299.50556206703186	-29773.30248618126	46	0.035305343511450385	0.8043478260869565	0.2812239221140473
YOR324C	0	0/-	-299.532194852829	-50991.5969145298	184	0.035305343511450385	0.8043478260869565	0.2812239221140473
YML071C	-1	-/-	-299.53938150405884	-30458.039155960083	46	0.03527168732125834	0.8043478260869565	0.2815020862308762
YLL033W	0	0/-	-299.6088342666626	-51118.65970313549	184	0.03527168732125834	0.8043478260869565	0.2815020862308762
YPL188W	-1	-/-	-299.6295461654663	-33321.273462057114	46	0.035238095238095235	0.8043478260869565	0.28178025034770515
YOR284W	-1	-/0	-299.6599917411804	-30004.458490371704	46	0.035204567078972404	0.8043478260869565	0.28205841446453406
YLR208W	-1	-/-	-299.74426102638245	-31092.367715358734	46	0.03517110266159696	0.8043478260869565	0.282336578581363
YGL051W	-1	-/-	-299.78236198425293	-28763.429666996002	46	0.03513770180436847	0.8043478260869565	0.2826147426981919
YDR267C	0	0/-	-299.7845400571823	-51341.16945075989	184	0.03513770180436847	0.8043478260869565	0.2826147426981919
YLR078C	-1	-/-	-299.8234558105469	-29304.726181983948	46	0.03510436432637571	0.8043478260869565	0.2828929068150209
YMR036C	-1	-/-	-299.8674521446228	-29140.22398853302	46	0.035071090047393366	0.8043478260869565	0.2831710709318498
YCL008C	-1	-/-	-299.9021906852722	-28707.464639902115	46	0.035037878787878785	0.8043478260869565	0.2834492350486787
YPR034W	-1	-/-	-300.01848673820496	-30368.94318675995	46	0.03500473036896878	0.8043478260869565	0.28372739916550765
YJL173C	-1	-/-	-300.03035259246826	-30932.963968753815	46	0.03497164461247637	0.8043478260869565	0.28400556328233656
YHR207C	0	0/-	-300.0408665537834	-50948.81526046991	184	0.03497164461247637	0.8043478260869565	0.28400556328233656
YMR276W	-1	-/-	-300.04781913757324	-31056.23615717888	46	0.03493862134088763	0.8043478260869565	0.2842837273991655
YDR066C	0	0/-	-300.2195372581482	-49410.90109705925	184	0.03493862134088763	0.8043478260869565	0.2842837273991655
YIL076W	-1	-/+	-300.23036336898804	-31413.536277532578	46	0.03490566037735849	0.8043478260869565	0.2845618915159944
YER083C	-1	-/-	-300.2524518966675	-29810.81102871895	46	0.034872761545711596	0.8043478260869565	0.2848400556328234
YPL015C	-1	-/-	-300.2535185813904	-30661.70316886902	46	0.03483992467043315	0.8043478260869565	0.2851182197496523
YNL177C	-1	-/-	-300.3402695655823	-28786.69103908539	46	0.034807149576669805	0.8043478260869565	0.28539638386648125
YIL107C	0	0/0	-300.40373530983925	-55475.174783080816	184	0.034807149576669805	0.8043478260869565	0.28539638386648125
YPR141C	-1	-/-	-300.4104037284851	-30135.07377099991	46	0.03477443609022556	0.8043478260869565	0.28567454798331016
YPL070W	0	0/+	-300.41682571172714	-52136.17335176468	184	0.03477443609022556	0.8043478260869565	0.28567454798331016
YDR151C	-1	-/-	-300.4604208469391	-27878.690295934677	46	0.03474178403755868	0.8043478260869565	0.28595271210013906
YHR030C	-1	-/-	-300.4842481613159	-28675.934128046036	46	0.03470919324577861	0.8043478260869565	0.286230876216968
YLR067C	-1	-/-	-300.5062084197998	-27926.5767660141	46	0.03467666354264293	0.8043478260869565	0.2865090403337969
YGR216C	-1	-/-	-300.60957384109497	-30115.440139055252	46	0.03464419475655431	0.8043478260869565	0.2867872044506259
YJR010C-A	-1	-/-	-300.6465744972229	-29641.054216384888	46	0.03461178671655753	0.8043478260869565	0.2870653685674548
YDR519W	0	0/-	-300.68033838272095	-51791.04125958681	184	0.03461178671655753	0.8043478260869565	0.2870653685674548
YLR204W	0	0/-	-300.6974187493324	-51891.38385462761	184	0.03461178671655753	0.8043478260869565	0.2870653685674548
YBR098W	-1	-/-	-300.8447370529175	-29527.442016601562	46	0.03457943925233645	0.8043478260869565	0.28734353268428375
YDR485C	-1	-/-	-300.86225032806396	-30384.51372027397	46	0.03454715219421102	0.8043478260869565	0.28762169680111266
YKL176C	-1	-/-	-300.8639268875122	-28513.14533185959	46	0.03451492537313433	0.8043478260869565	0.28789986091794156
YGL018C	-1	-/-	-300.8835389614105	-29624.336757183075	46	0.034482758620689655	0.8043478260869565	0.2881780250347705
YER166W	-1	-/-	-300.89551401138306	-28761.846486330032	46	0.03445065176908752	0.8043478260869565	0.28845618915159943
YNR032W	-1	-/-	-300.90576219558716	-30585.065011262894	46	0.03441860465116279	0.8043478260869565	0.2887343532684284
YNL172W	-1	-/-	-300.91039299964905	-30103.501524448395	46	0.03438661710037175	0.8043478260869565	0.2890125173852573
YBL006C	-1	-/-	-300.91912031173706	-29888.025633335114	46	0.034354688950789226	0.8043478260869565	0.28929068150208626
YML121W	-1	-/-	-301.0767376422882	-30440.886658668518	46	0.03432282003710575	0.8043478260869565	0.28956884561891516
YOL117W	-1	-/-	-301.08681297302246	-32646.24690413475	46	0.03429101019462465	0.8043478260869565	0.28984700973574407
YBR149W	0	0/0	-301.0878219008446	-53466.01724049449	184	0.03429101019462465	0.8043478260869565	0.28984700973574407
YMR201C	-1	-/-	-301.0903127193451	-31319.460339784622	46	0.03425925925925926	0.8043478260869565	0.290125173852573
YNL020C	-1	-/-	-301.1278166770935	-31076.028540849686	46	0.034227567067530065	0.8043478260869565	0.29040333796940193
YNL101W	-1	-/-	-301.13091254234314	-31865.948360681534	46	0.034195933456561925	0.8043478260869565	0.2906815020862309
YBL061C	-1	-/-	-301.13804936408997	-28459.592611551285	46	0.034164358264081256	0.8043478260869565	0.2909596662030598
YKL208W	-1	-/-	-301.1939046382904	-30543.164869070053	46	0.03413284132841329	0.8043478260869565	0.29123783031988876
YPL123C	-1	-/-	-301.2085552215576	-33211.76724624634	46	0.034101382488479264	0.8043478260869565	0.29151599443671766
YNR030W	-1	-/-	-301.25794792175293	-30703.146129369736	46	0.03406998158379374	0.8043478260869565	0.29179415855354657
YNL284C	0	0/-	-301.3444005846977	-50991.131151497364	184	0.03406998158379374	0.8043478260869565	0.29179415855354657
YKL026C	-1	-/-	-301.3629455566406	-33890.80277848244	46	0.03403863845446182	0.8043478260869565	0.29207232267037553
YHR175W	-1	-/-	-301.3801875114441	-31082.05942416191	46	0.03400735294117647	0.8043478260869565	0.29235048678720443
YOR144C	-1	-/-	-301.41625595092773	-29028.80828666687	46	0.03397612488521579	0.8043478260869565	0.2926286509040334
YKL174C	0	0/-	-301.4372138977051	-52088.90670597553	184	0.03397612488521579	0.8043478260869565	0.2926286509040334
YGR010W	-1	-/-	-301.55889320373535	-30254.846977472305	46	0.03394495412844037	0.8043478260869565	0.2929068150208623
YPR129W	0	0/-	-301.62970745563507	-50852.490126907825	184	0.03394495412844037	0.8043478260869565	0.2929068150208623
YNL241C	-1	-/-	-301.69887709617615	-31226.724235534668	46	0.03391384051329056	0.8043478260869565	0.29318497913769126
YBR044C	0	0/-	-301.7161273956299	-50059.42765969038	184	0.03391384051329056	0.8043478260869565	0.29318497913769126
YML051W	-1	-/-	-301.7200541496277	-29739.744396209717	46	0.03388278388278388	0.8043478260869565	0.29346314325452016
YDR351W	0	0/-	-301.7408195734024	-49167.87384670973	184	0.03388278388278388	0.8043478260869565	0.29346314325452016
YPR081C	-1	-/-	-301.77058482170105	-30822.490561008453	46	0.03385178408051235	0.8043478260869565	0.29374130737134907
YGL122C	-1	-/-	-301.8283154964447	-32019.53965473175	46	0.033820840950639856	0.8043478260869565	0.29401947148817803
YBR161W	-1	-/-	-301.88487339019775	-30987.57083630562	46	0.033789954337899546	0.8043478260869565	0.29429763560500694
YKL134C	-1	-/-	-302.1112160682678	-31122.130532503128	46	0.03375912408759124	0.8043478260869565	0.2945757997218359
YJL020C	-1	-/-	-302.14747619628906	-31121.895288944244	46	0.03372835004557885	0.8043478260869565	0.2948539638386648
YDL043C	-1	-/-	-302.25806760787964	-28584.374111175537	46	0.033697632058287796	0.8043478260869565	0.29513212795549376
YPR189W	-1	-/-	-302.26226472854614	-29489.668015241623	46	0.03366696997270246	0.8043478260869565	0.29541029207232267
YMR060C	-1	-/-	-302.27196407318115	-29832.7353181839	46	0.03363636363636364	0.8043478260869565	0.29568845618915157
YHL034C	-1	-/0	-302.3694200515747	-30201.18915438652	46	0.03360581289736603	0.8043478260869565	0.29596662030598053
YER098W	0	0/-	-302.45475965738297	-52464.852810025215	184	0.03360581289736603	0.8043478260869565	0.29596662030598053
YER013W	-1	-/-	-302.5280065536499	-31553.092252016068	46	0.03357531760435572	0.8043478260869565	0.29624478442280944
YJL008C	-1	-/-	-302.57711267471313	-31907.169677257538	46	0.033544877606527655	0.8043478260869565	0.2965229485396384
YDR530C	0	0/-	-302.58860218524933	-52564.21640372276	184	0.033544877606527655	0.8043478260869565	0.2965229485396384
YDR363W-A	-1	-/-	-302.61657190322876	-31073.07745862007	46	0.03351449275362319	0.8043478260869565	0.2968011126564673
YJR136C	0	0/-	-302.74092906713486	-51197.639374911785	184	0.03351449275362319	0.8043478260869565	0.2968011126564673
YLR254C	-1	-/0	-302.7474174499512	-30283.088911294937	46	0.0334841628959276	0.8043478260869565	0.29707927677329626
YDR043C	-1	-/-	-302.7557861804962	-28680.66187930107	46	0.03345388788426763	0.8043478260869565	0.29735744089012517
YKL046C	-1	-/-	-302.759069442749	-29536.220111131668	46	0.03342366757000903	0.8043478260869565	0.29763560500695413
YOR018W	-1	-/-	-302.77162742614746	-31042.222740888596	46	0.033393501805054154	0.8043478260869565	0.29791376912378303
YPR017C	-1	-/-	-302.78286933898926	-30671.153643369675	46	0.033363390441839495	0.8043478260869565	0.29819193324061194
YLR394W	-1	-/-	-302.7971625328064	-32429.07773756981	46	0.03333333333333333	0.8043478260869565	0.2984700973574409
YNL029C	-1	-/-	-302.8154492378235	-29181.95582342148	46	0.0333033303330333	0.8043478260869565	0.2987482614742698
YOL078W	-1	-/-	-302.8298964500427	-28844.138164758682	46	0.03327338129496403	0.8043478260869565	0.29902642559109877
YDR150W	-1	-/-	-302.86009550094604	-30436.827234983444	46	0.03324348607367475	0.8043478260869565	0.29930458970792767
YGL066W	-1	-/-	-302.90811920166016	-29799.288258314133	46	0.03321364452423698	0.8043478260869565	0.29958275382475663
YGR058W	0	0/-	-302.9295393228531	-49716.2329928875	184	0.03321364452423698	0.8043478260869565	0.29958275382475663
YKL019W	-1	-/-	-302.9601502418518	-30227.504724502563	46	0.033183856502242155	0.8043478260869565	0.29986091794158554
YNL128W	-1	-/-	-303.0320997238159	-29621.63001894951	46	0.033154121863799284	0.8043478260869565	0.30013908205841444
YJL156C	-1	-/-	-303.1301712989807	-30190.79424929619	46	0.03312444046553268	0.8043478260869565	0.3004172461752434
YLR360W	1	+/-	-303.14209842681885	-31551.161390304565	45	0.03398926654740608	0.8260869565217391	0.3004172461752434
YMR048W	-1	-/-	-303.16434478759766	-29958.032558441162	46	0.03395889186773905	0.8260869565217391	0.3006954102920723
YBL001C	0	0/0	-303.2195627093315	-50810.4406504035	184	0.03395889186773905	0.8260869565217391	0.3006954102920723
YKR050W	-1	-/-	-303.22173976898193	-30983.489511728287	46	0.033928571428571426	0.8260869565217391	0.30097357440890127
YCL001W	-1	-/-	-303.25031185150146	-30626.90575480461	46	0.03389830508474576	0.8260869565217391	0.3012517385257302
YBR231C	-1	-/-	-303.2842390537262	-31883.96317243576	46	0.0338680926916221	0.8260869565217391	0.30152990264255913
YOR150W	-1	-/-	-303.42082929611206	-29249.612943172455	46	0.03383793410507569	0.8260869565217391	0.30180806675938804
YIR011C	-1	-/-	-303.4589648246765	-27359.483211755753	46	0.033807829181494664	0.8260869565217391	0.30208623087621694
YCL029C	-1	-/-	-303.46473026275635	-29957.14705848694	46	0.033777777777777775	0.8260869565217391	0.3023643949930459
YHR200W	-1	-/-	-303.47865104675293	-29834.42650270462	46	0.03374777975133215	0.8260869565217391	0.3026425591098748
YKL108W	-1	-/-	-303.4900093078613	-29904.469259500504	46	0.03371783496007098	0.8260869565217391	0.30292072322670377
YGR092W	-1	-/-	-303.5405206680298	-28987.481920957565	46	0.03368794326241135	0.8260869565217391	0.3031988873435327
YML102W	-1	-/-	-303.54507875442505	-31644.529681682587	46	0.03365810451727192	0.8260869565217391	0.30347705146036164
YMR286W	0	0/-	-303.5663258433342	-49259.868801653385	184	0.03365810451727192	0.8260869565217391	0.30347705146036164
YGR197C	-1	-/-	-303.5714535713196	-30865.23545050621	46	0.033628318584070796	0.8260869565217391	0.30375521557719054
YJL002C	-1	-/-	-303.57926893234253	-30739.3623380661	46	0.03359858532272325	0.8260869565217391	0.30403337969401945
YLR353W	-1	-/-	-303.6009078025818	-27704.562086343765	46	0.03356890459363958	0.8260869565217391	0.3043115438108484
YLR403W	-1	-/-	-303.6616373062134	-27905.857484340668	46	0.03353927625772286	0.8260869565217391	0.3045897079276773
YKL193C	-1	-/-	-303.6941137313843	-33678.522025346756	46	0.03350970017636684	0.8260869565217391	0.30486787204450627
YML041C	-1	-/-	-303.7060317993164	-29746.72639155388	46	0.033480176211453744	0.8260869565217391	0.3051460361613352
YNL130C	-1	-/-	-303.83903455734253	-32699.19168138504	46	0.03345070422535211	0.8260869565217391	0.30542420027816414
YMR163C	-1	-/-	-303.8539764881134	-28710.024404525757	46	0.03342128408091469	0.8260869565217391	0.30570236439499304
YOL129W	-1	-/+	-303.8650789260864	-31986.68016576767	46	0.033391915641476276	0.8260869565217391	0.30598052851182195
YDR369C	-1	-/-	-303.91745495796204	-31896.523953437805	46	0.033362598770851626	0.8260869565217391	0.3062586926286509
YOR161C	0	0/-	-303.9583194255829	-53577.20458161831	184	0.033362598770851626	0.8260869565217391	0.3062586926286509
YOL026C	-1	-/-	-303.9759795665741	-30420.92832159996	46	0.03333333333333333	0.8260869565217391	0.3065368567454798
YMR040W	0	0/-	-304.0339243412018	-55488.43867692351	184	0.03333333333333333	0.8260869565217391	0.3065368567454798
YDR260C	-1	-/-	-304.036851644516	-30219.58768415451	46	0.033304119193689745	0.8260869565217391	0.3068150208623088
YGL020C	-1	-/-	-304.09324073791504	-30603.07706308365	46	0.03327495621716287	0.8260869565217391	0.3070931849791377
YPR199C	-1	-/-	-304.1406207084656	-28671.054677963257	46	0.033245844269466314	0.8260869565217391	0.30737134909596664
YOR085W	-1	-/-	-304.1778211593628	-29408.133897781372	46	0.033216783216783216	0.8260869565217391	0.30764951321279554
YMR267W	-1	-/-	-304.2061548233032	-28504.054002523422	46	0.03318777292576419	0.8260869565217391	0.3079276773296245
YDR031W	0	0/-	-304.2437154650688	-52322.03479129076	184	0.03318777292576419	0.8260869565217391	0.3079276773296245
YDL070W	0	0/-	-304.31929713487625	-51333.8580018878	184	0.03318777292576419	0.8260869565217391	0.3079276773296245
YNL231C	-1	-/-	-304.3305950164795	-30580.69157266617	46	0.03315881326352531	0.8260869565217391	0.3082058414464534
YDR264C	-1	-/-	-304.3468623161316	-29876.06733059883	46	0.03312990409764603	0.8260869565217391	0.3084840055632823
YJL093C	-1	-/-	-304.3528308868408	-29330.509655475616	46	0.033101045296167246	0.8260869565217391	0.3087621696801113
YDR503C	-1	-/-	-304.3672800064087	-30939.60895228386	46	0.03307223672758921	0.8260869565217391	0.3090403337969402
YDR006C	0	0/-	-304.3673685193062	-49142.04961484671	184	0.03307223672758921	0.8260869565217391	0.3090403337969402
YDL020C	-1	-/-	-304.37019634246826	-30572.51362657547	46	0.03304347826086956	0.8260869565217391	0.30931849791376914
YCL051W	-1	-/-	-304.48766326904297	-29875.42359685898	46	0.03301476976542137	0.8260869565217391	0.30959666203059805
YDR438W	0	0/0	-304.53351974487305	-51912.16848015785	184	0.03301476976542137	0.8260869565217391	0.30959666203059805
YPL181W	-1	-/-	-304.62499237060547	-29154.401993751526	46	0.03298611111111111	0.8260869565217391	0.309874826147427
YHR024C	-1	-/-	-304.62713384628296	-30467.602946281433	46	0.03295750216825672	0.8260869565217391	0.3101529902642559
YHR043C	-1	-/0	-304.671817779541	-31844.595606803894	46	0.03292894280762565	0.8260869565217391	0.3104311543810848
YDR375C	-1	-/-	-304.7407932281494	-30219.677409172058	46	0.0329004329004329	0.8260869565217391	0.3107093184979138
YCR004C	0	0/0	-304.7728462815285	-51339.24048471451	184	0.0329004329004329	0.8260869565217391	0.3107093184979138
YDR276C	-1	-/-	-304.8486382961273	-30690.27584552765	46	0.0328719723183391	0.8260869565217391	0.3109874826147427
YGR270W	-1	-/-	-304.87178325653076	-30524.648051977158	46	0.032843560933448576	0.8260869565217391	0.31126564673157164
YGR037C	-1	-/-	-304.89507389068604	-31038.494277477264	46	0.03281519861830743	0.8260869565217391	0.31154381084840055
YHR037W	0	0/0	-304.91836857795715	-56635.328359782696	184	0.03281519861830743	0.8260869565217391	0.31154381084840055
YBR217W	-1	-/-	-304.961856842041	-31600.635175466537	46	0.03278688524590164	0.8260869565217391	0.3118219749652295
YJR060W	-1	-/-	-304.97633028030396	-29470.20104265213	46	0.032758620689655175	0.8260869565217391	0.3121001390820584
YOR189W	0	0/-	-305.02656692266464	-49332.05589443445	184	0.032758620689655175	0.8260869565217391	0.3121001390820584
YDR405W	0	0/-	-305.0921984910965	-50472.030583143234	184	0.032758620689655175	0.8260869565217391	0.3121001390820584
YIL140W	-1	-/-	-305.18085861206055	-32482.550127506256	46	0.03273040482342808	0.8260869565217391	0.3123783031988873
YDR270W	-1	-/-	-305.3514766693115	-33082.24000096321	46	0.03270223752151463	0.8260869565217391	0.3126564673157163
YPL219W	0	0/-	-305.38598054647446	-51038.28754454851	184	0.03270223752151463	0.8260869565217391	0.3126564673157163
YML095C	-1	-/-	-305.4171075820923	-31133.119217157364	46	0.03267411865864144	0.8260869565217391	0.3129346314325452
YHR004C	-1	-/-	-305.4387946128845	-30588.36994957924	46	0.03264604810996564	0.8260869565217391	0.31321279554937415
YNL286W	-1	-/-	-305.46030616760254	-29794.70948767662	46	0.03261802575107296	0.8260869565217391	0.31349095966620305
YOL146W	-1	-/-	-305.47761058807373	-29785.970177173615	46	0.032590051457975985	0.8260869565217391	0.313769123783032
YMR273C	-1	-/-	-305.4932165145874	-28144.067600011826	46	0.032562125107112254	0.8260869565217391	0.3140472878998609
YGR267C	-1	-/-	-305.50666308403015	-29407.76966357231	46	0.032534246575342464	0.8260869565217391	0.3143254520166898
YKL028W	-1	-/-	-305.5418288707733	-29987.389050245285	46	0.032506415739948676	0.8260869565217391	0.3146036161335188
YDL028C	-1	-/-	-305.5450654029846	-28707.910884857178	46	0.03247863247863248	0.8260869565217391	0.3148817802503477
YER125W	-1	-/+	-305.55289220809937	-30849.932284355164	46	0.032450896669513236	0.8260869565217391	0.31515994436717665
YCR042C	-1	-/-	-305.6002926826477	-29413.33461165428	46	0.032423208191126277	0.8260869565217391	0.31543810848400555
YBL057C	-1	-/-	-305.6089816093445	-30241.47814130783	46	0.03239556692242114	0.8260869565217391	0.3157162726008345
YJL054W	-1	-/-	-305.61505460739136	-29413.925688266754	46	0.03236797274275979	0.8260869565217391	0.3159944367176634
YGL119W	-1	-/0	-305.7072343826294	-30100.018142223358	46	0.03234042553191489	0.8260869565217391	0.3162726008344923
YDR259C	-1	-/-	-305.7476749420166	-32494.998033046722	46	0.03231292517006803	0.8260869565217391	0.3165507649513213
YJR043C	-1	-/-	-305.7979145050049	-29541.123470544815	46	0.03228547153780799	0.8260869565217391	0.3168289290681502
YNL074C	-1	-/-	-305.8295693397522	-29941.627558231354	46	0.03225806451612903	0.8260869565217391	0.31710709318497915
YLR274W	-1	-/-	-305.8727536201477	-31020.572757720947	46	0.032230703986429174	0.8260869565217391	0.31738525730180805
YPR073C	-1	-/-	-305.8797917366028	-28870.083122968674	46	0.03220338983050847	0.8260869565217391	0.317663421418637
YNL180C	0	0/-	-305.925616979599	-50448.81064015627	184	0.03220338983050847	0.8260869565217391	0.317663421418637
YPL215W	0	0/-	-305.9284371137619	-52456.72170627117	184	0.03220338983050847	0.8260869565217391	0.317663421418637
YIL157C	0	0/-	-305.93210566043854	-51874.68484735489	184	0.03220338983050847	0.8260869565217391	0.317663421418637
YPR025C	-1	-/-	-305.98770570755005	-30470.197625160217	46	0.03217612193056731	0.8260869565217391	0.3179415855354659
YER063W	0	0/-	-306.0316926240921	-49776.85738193989	184	0.03217612193056731	0.8260869565217391	0.3179415855354659
YCR096C	0	0/-	-306.03231036663055	-47798.78826910257	184	0.03217612193056731	0.8260869565217391	0.3179415855354659
YOR118W	0	0/0	-306.1257866024971	-49829.31983709335	184	0.03217612193056731	0.8260869565217391	0.3179415855354659
YOR354C	-1	-/-	-306.2011263370514	-30917.636874198914	46	0.032148900169204735	0.8260869565217391	0.3182197496522949
YPL055C	-1	-/-	-306.2151446342468	-31951.76332116127	46	0.032121724429416736	0.8260869565217391	0.3184979137691238
YLR015W	-1	-/-	-306.34986305236816	-31175.93736720085	46	0.03209459459459459	0.8260869565217391	0.3187760778859527
YDR303C	-1	-/-	-306.3576626777649	-30367.040633678436	46	0.032067510548523206	0.8260869565217391	0.31905424200278165
YNL098C	-1	-/-	-306.39557361602783	-31830.163461446762	46	0.03204047217537943	0.8260869565217391	0.31933240611961056
YPR179C	-1	-/-	-306.43284726142883	-30174.094393491745	46	0.03201347935973041	0.8260869565217391	0.3196105702364395
YMR214W	-1	-/-	-306.4358654022217	-30422.377256155014	46	0.03198653198653199	0.8260869565217391	0.3198887343532684
YDL056W	-1	-/-	-306.4422826766968	-28514.00383424759	46	0.031959629941127	0.8260869565217391	0.3201668984700974
YOR066W	0	0/-	-306.45790284872055	-50465.06466472149	184	0.031959629941127	0.8260869565217391	0.3201668984700974
YML098W	-1	-/-	-306.4783892631531	-31891.55263543129	46	0.031932773109243695	0.8260869565217391	0.3204450625869263
YML077W	-1	-/-	-306.5703663825989	-29791.944122314453	46	0.03190596137699412	0.8260869565217391	0.3207232267037552
YJR076C	-1	-/-	-306.6221079826355	-29666.86164855957	46	0.031879194630872486	0.8260869565217391	0.32100139082058415
YOR007C	-1	-/-	-306.69544410705566	-31249.301847219467	46	0.03185247275775356	0.8260869565217391	0.32127955493741306
YDL017W	-1	-/-	-306.72325134277344	-30761.65109705925	46	0.031825795644891124	0.8260869565217391	0.321557719054242
YKL074C	-1	-/-	-306.7844994068146	-30122.548456430435	46	0.031799163179916316	0.8260869565217391	0.3218358831710709
YPL194W	-1	-/-	-306.8807988166809	-30520.32843399048	46	0.03177257525083612	0.8260869565217391	0.3221140472878999
YKL052C	-1	-/-	-306.89352321624756	-29841.80478334427	46	0.031746031746031744	0.8260869565217391	0.3223922114047288
YJR051W	0	0/-	-306.9278320670128	-49628.36427694559	184	0.031746031746031744	0.8260869565217391	0.3223922114047288
YHR050W	-1	-/-	-307.0055046081543	-30465.485574007034	46	0.03171953255425709	0.8260869565217391	0.3226703755215577
YIL073C	-1	-/-	-307.1369676589966	-30698.535873174667	46	0.0316930775646372	0.8260869565217391	0.32294853963838666
YFR031C	-1	-/-	-307.20384907722473	-29547.764056682587	46	0.03166666666666667	0.8260869565217391	0.32322670375521556
YEL041W	-1	-/-	-307.28870606422424	-32824.653009176254	46	0.03164029975020816	0.8260869565217391	0.3235048678720445
YDR071C	-1	-/-	-307.3465313911438	-29714.12309551239	46	0.03161397670549085	0.8260869565217391	0.3237830319888734
YPR158W	0	0/-	-307.35251438617706	-52221.78290116787	184	0.03161397670549085	0.8260869565217391	0.3237830319888734
YIR028W	-1	-/-	-307.40808296203613	-31566.219521284103	46	0.03158769742310889	0.8260869565217391	0.3240611961057024
YNL252C	0	0/-	-307.4309861063957	-49580.763137578964	184	0.03158769742310889	0.8260869565217391	0.3240611961057024
YCR079W	0	0/-	-307.4390290379524	-53873.479132294655	184	0.03158769742310889	0.8260869565217391	0.3240611961057024
YMR157C	0	0/0	-307.527162194252	-52070.649546682835	184	0.03158769742310889	0.8260869565217391	0.3240611961057024
YCL028W	0	0/0	-307.58543968200684	-51244.431063234806	184	0.03158769742310889	0.8260869565217391	0.3240611961057024
YMR207C	-1	-/-	-307.6068968772888	-30712.38282775879	46	0.03156146179401993	0.8260869565217391	0.3243393602225313
YHR146W	0	0/-	-307.6225716471672	-49807.394374758005	184	0.03156146179401993	0.8260869565217391	0.3243393602225313
YGR218W	-1	-/-	-307.63887786865234	-30333.282556533813	46	0.03153526970954357	0.8260869565217391	0.3246175243393602
YDR092W	-1	-/-	-307.75641775131226	-30722.746373176575	46	0.03150912106135987	0.8260869565217391	0.32489568845618916
YER104W	-1	-/-	-307.7722849845886	-31136.383192300797	46	0.03148301574150787	0.8260869565217391	0.32517385257301806
YBR153W	-1	-/-	-307.8228588104248	-27779.555357933044	46	0.03145695364238411	0.8260869565217391	0.325452016689847
YDR036C	-1	-/-	-307.85184478759766	-29909.885092020035	46	0.03143093465674111	0.8260869565217391	0.32573018080667593
YOR213C	-1	-/-	-307.97311639785767	-29633.953990459442	46	0.03140495867768595	0.8260869565217391	0.3260083449235049
YMR298W	-1	-/-	-308.1009542942047	-29851.053572177887	46	0.03137902559867878	0.8260869565217391	0.3262865090403338
YOL135C	-1	-/-	-308.17558574676514	-31561.35059261322	46	0.03135313531353135	0.8260869565217391	0.3265646731571627
YML012W	-1	-/-	-308.2123167514801	-31934.006223917007	46	0.031327287716405604	0.8260869565217391	0.32684283727399166
YER170W	0	0/-	-308.2531679868698	-53809.346435546875	184	0.031327287716405604	0.8260869565217391	0.32684283727399166
YFL017C	0	0/-	-308.3022418022156	-49637.25086450577	184	0.031327287716405604	0.8260869565217391	0.32684283727399166
YFL016C	-1	-/-	-308.33765506744385	-31206.820555448532	46	0.03130148270181219	0.8260869565217391	0.32712100139082056
YKR095W	-1	-/-	-308.3812208175659	-31500.175962924957	46	0.031275720164609055	0.8260869565217391	0.3273991655076495
YOR299W	-1	-/-	-308.39604806900024	-29822.734961271286	46	0.03125	0.8260869565217391	0.32767732962447843
YPR095C	-1	-/-	-308.4015097618103	-29012.71441268921	46	0.031224322103533278	0.8260869565217391	0.3279554937413074
YJL042W	-1	-/-	-308.40689301490784	-31671.629422664642	46	0.031198686371100164	0.8260869565217391	0.3282336578581363
YGL054C	-1	-/-	-308.4136710166931	-29898.311997413635	46	0.031173092698933553	0.8260869565217391	0.32851182197496526
YGR252W	-1	-/-	-308.4219431877136	-29283.8160033226	46	0.03114754098360656	0.8260869565217391	0.32878998609179416
YDL164C	-1	-/-	-308.4258699417114	-31525.61935567856	46	0.031122031122031123	0.8260869565217391	0.32906815020862307
YOR026W	-1	-/-	-308.45951557159424	-29742.420865535736	46	0.031096563011456628	0.8260869565217391	0.329346314325452
YNL273W	-1	-/-	-308.4731593132019	-31632.91296029091	46	0.03107113654946852	0.8260869565217391	0.32962447844228093
YER007W	-1	-/-	-308.5112957954407	-28768.810530424118	46	0.03104575163398693	0.8260869565217391	0.3299026425591099
YER024W	-1	-/-	-308.5140132904053	-33449.25246167183	46	0.031020408163265307	0.8260869565217391	0.3301808066759388
YAL022C	-1	-/-	-308.54831075668335	-29872.037516117096	46	0.03099510603588907	0.8260869565217391	0.33045897079276776
YOR148C	-1	-/-	-308.70147609710693	-31584.375873565674	46	0.030969845150774247	0.8260869565217391	0.33073713490959666
YOR156C	-1	-/-	-308.7143745422363	-29153.724139928818	46	0.030944625407166124	0.8260869565217391	0.33101529902642557
YFL038C	-1	-/+	-308.72445821762085	-29823.367748737335	46	0.030919446704637917	0.8260869565217391	0.33129346314325453
YEL015W	-1	-/-	-308.7415909767151	-29509.604835510254	46	0.030894308943089432	0.8260869565217391	0.33157162726008343
YOR016C	0	0/-	-308.7479717731476	-49919.06750357151	184	0.030894308943089432	0.8260869565217391	0.33157162726008343
YPR100W	-1	-/-	-308.78090381622314	-29860.834710359573	46	0.030869212022745736	0.8260869565217391	0.3318497913769124
YPR166C	0	0/-	-308.7823449373245	-51613.61406695843	184	0.030869212022745736	0.8260869565217391	0.3318497913769124
YLR168C	0	0/-	-308.8016746044159	-54552.044271469116	184	0.030869212022745736	0.8260869565217391	0.3318497913769124
YMR222C	0	0/0	-308.8212876319885	-50444.88635605574	184	0.030869212022745736	0.8260869565217391	0.3318497913769124
YGR007W	-1	-/-	-308.8428888320923	-29508.002388477325	46	0.030844155844155844	0.8260869565217391	0.3321279554937413
YJR019C	-1	-/-	-308.8569030761719	-33228.781796216965	46	0.030819140308191405	0.8260869565217391	0.33240611961057026
YLR323C	0	0/-	-308.9825581908226	-52540.502031981945	184	0.030819140308191405	0.8260869565217391	0.33240611961057026
YHR181W	-1	-/-	-308.9922981262207	-30192.238545894623	46	0.03079416531604538	0.8260869565217391	0.33268428372739917
YGL194C	-1	-/-	-309.0921440124512	-30314.82813310623	46	0.03076923076923077	0.8260869565217391	0.33296244784422807
YKL113C	-1	-/-	-309.1027865409851	-31507.30273413658	46	0.030744336569579287	0.8260869565217391	0.33324061196105703
YER168C	-1	-/-	-309.1753077507019	-30592.71529507637	46	0.030719482619240096	0.8260869565217391	0.33351877607788594
YER169W	-1	-/-	-309.1803858280182	-29555.477951049805	46	0.030694668820678513	0.8260869565217391	0.3337969401947149
YHR116W	-1	-/-	-309.2118318080902	-32099.05515885353	46	0.03066989507667474	0.8260869565217391	0.3340751043115438
YIL142W	-1	-/-	-309.2744674682617	-33058.653259277344	46	0.03064516129032258	0.8260869565217391	0.33435326842837276
YIL027C	0	0/-	-309.27926099300385	-51968.41674947739	184	0.03064516129032258	0.8260869565217391	0.33435326842837276
YMR281W	-1	-/-	-309.3149485588074	-30089.55364227295	46	0.030620467365028204	0.8260869565217391	0.33463143254520167
YJL196C	-1	-/-	-309.3275856971741	-32121.97447824478	46	0.030595813204508857	0.8260869565217391	0.3349095966620306
YPL218W	-1	-/-	-309.3942914009094	-31903.148992061615	46	0.030571198712791632	0.8260869565217391	0.33518776077885953
YLR165C	-1	-/-	-309.39581990242004	-32219.08989071846	46	0.03054662379421222	0.8260869565217391	0.33546592489568844
YBR293W	-1	-/-	-309.4640064239502	-30663.55367422104	46	0.030522088353413655	0.8260869565217391	0.3357440890125174
YGL084C	-1	-/-	-309.48612809181213	-31819.491123199463	46	0.030497592295345103	0.8260869565217391	0.3360222531293463
YLR265C	-1	-/-	-309.5009822845459	-30445.67723751068	46	0.030473135525260625	0.8260869565217391	0.33630041724617526
YKR089C	-1	-/-	-309.5734143257141	-30172.705413341522	46	0.030448717948717948	0.8260869565217391	0.33657858136300417
YBR120C	0	0/-	-309.6026895046234	-51057.93284255266	184	0.030448717948717948	0.8260869565217391	0.33657858136300417
YKL190W	-1	-/-	-309.66931772232056	-28497.30525112152	46	0.03042433947157726	0.8260869565217391	0.3368567454798331
YFR007W	0	0/0	-309.7328689098358	-51960.4834459424	184	0.03042433947157726	0.8260869565217391	0.3368567454798331
YOL081W	0	0/-	-309.7625315785408	-51798.50159692764	184	0.03042433947157726	0.8260869565217391	0.3368567454798331
YJR082C	-1	-/-	-309.7752981185913	-29755.772183656693	46	0.0304	0.8260869565217391	0.33713490959666204
YLR337C	-1	-/-	-309.7801990509033	-30938.43977189064	46	0.030375699440447643	0.8260869565217391	0.33741307371349094
YHR119W	-1	-/-	-309.7944598197937	-28176.340207338333	46	0.03035143769968051	0.8260869565217391	0.3376912378303199
YPL013C	0	0/-	-309.9501674771309	-49992.73918557167	184	0.03035143769968051	0.8260869565217391	0.3376912378303199
YGR258C	-1	-/-	-310.00231885910034	-30374.18248295784	46	0.030327214684756583	0.8260869565217391	0.3379694019471488
YLR187W	0	0/-	-310.0438967347145	-51909.58727765083	184	0.030327214684756583	0.8260869565217391	0.3379694019471488
YAR031W	-1	-/0	-310.0851984024048	-31890.849593639374	46	0.030303030303030304	0.8260869565217391	0.33824756606397777
YDL117W	-1	-/-	-310.2606234550476	-31679.329740047455	46	0.030278884462151396	0.8260869565217391	0.33852573018080667
YFL017W-A	-1	-/-	-310.3119287490845	-29710.704659938812	46	0.030254777070063694	0.8260869565217391	0.33880389429763563
YJL014W	-1	-/-	-310.36195945739746	-30986.524077892303	46	0.030230708035003977	0.8260869565217391	0.33908205841446454
YLR329W	-1	-/-	-310.37070322036743	-29848.77560710907	46	0.030206677265500796	0.8260869565217391	0.33936022253129344
YDL154W	-1	-/-	-310.3818907737732	-30350.496835708618	46	0.030182684670373314	0.8260869565217391	0.3396383866481224
YLR298C	-1	-/-	-310.4142928123474	-29562.766549110413	46	0.03015873015873016	0.8260869565217391	0.3399165507649513
YOR326W	-1	-/-	-310.4428791999817	-31550.382062911987	46	0.03013481363996828	0.8260869565217391	0.34019471488178027
YBL017C	-1	-/-	-310.45553493499756	-30875.62568449974	46	0.030110935023771792	0.8260869565217391	0.3404728789986092
YNL290W	-1	-/-	-310.4650855064392	-29287.91662502289	46	0.030087094220110848	0.8260869565217391	0.34075104311543813
YDR400W	-1	-/-	-310.54839849472046	-29692.266508340836	46	0.030063291139240507	0.8260869565217391	0.34102920723226704
YGL206C	-1	-/-	-310.65899658203125	-29069.33134007454	46	0.030039525691699605	0.8260869565217391	0.34130737134909594
YNL271C	-1	-/-	-310.69144654273987	-31176.306193351746	46	0.030015797788309637	0.8260869565217391	0.3415855354659249
YML097C	-1	-/+	-310.7322196960449	-30008.628194332123	46	0.02999210734017364	0.8260869565217391	0.3418636995827538
YIL009C-A	-1	-/-	-310.7498621940613	-30056.99229812622	46	0.02996845425867508	0.8260869565217391	0.34214186369958277
YAR003W	-1	-/-	-310.76771783828735	-30107.070707321167	46	0.029944838455476755	0.8260869565217391	0.3424200278164117
YPL059W	-1	-/-	-310.79423999786377	-29272.999935388565	46	0.029921259842519685	0.8260869565217391	0.34269819193324064
YGR076C	0	0/-	-310.8136919736862	-50004.03454846144	184	0.029921259842519685	0.8260869565217391	0.34269819193324064
YOR080W	-1	-/-	-310.8392767906189	-31704.94826579094	46	0.02989771833202203	0.8260869565217391	0.34297635605006954
YLL026W	-1	-/-	-310.8757562637329	-33941.61063528061	46	0.029874213836477988	0.8260869565217391	0.34325452016689845
YOL016C	-1	-/-	-310.89380264282227	-29573.18792796135	46	0.029850746268656716	0.8260869565217391	0.3435326842837274
YKL138C	0	0/-	-311.0732560157776	-50826.06183129549	184	0.029850746268656716	0.8260869565217391	0.3435326842837274
YCR095C	0	0/0	-311.1142854690552	-50064.93256157637	184	0.029850746268656716	0.8260869565217391	0.3435326842837274
YDR393W	-1	-/-	-311.13652753829956	-30504.910191059113	46	0.029827315541601257	0.8260869565217391	0.3438108484005563
YBL033C	-1	-/-	-311.17307686805725	-31890.150181770325	46	0.02980392156862745	0.8260869565217391	0.3440890125173853
YIL088C	0	0/-	-311.19914412498474	-52265.97401255369	184	0.02980392156862745	0.8260869565217391	0.3440890125173853
YOR040W	-1	-/-	-311.20081853866577	-30995.688947439194	46	0.029780564263322883	0.8260869565217391	0.3443671766342142
YPL064C	0	0/-	-311.2019410729408	-50097.175276100636	184	0.029780564263322883	0.8260869565217391	0.3443671766342142
YAL020C	-1	-/-	-311.20825815200806	-28009.649559020996	46	0.02975724353954581	0.8260869565217391	0.34464534075104314
YFL021W	-1	-/-	-311.2471957206726	-32374.931005477905	46	0.0297339593114241	0.8260869565217391	0.34492350486787204
YBR042C	-1	-/-	-311.30835485458374	-30173.80448770523	46	0.029710711493354185	0.8260869565217391	0.34520166898470095
YFR024C-A	-1	-/-	-311.3640160560608	-31164.47581744194	46	0.0296875	0.8260869565217391	0.3454798331015299
YDL045W-A	0	0/-	-311.4050747156143	-49652.82922255993	184	0.0296875	0.8260869565217391	0.3454798331015299
YDR510W	0	0/-	-311.4582436680794	-49912.67804276943	184	0.0296875	0.8260869565217391	0.3454798331015299
YIL144W	-1	-/-	-311.4758629798889	-30853.17184662819	46	0.02966432474629196	0.8260869565217391	0.3457579972183588
YPR028W	0	0/-	-311.4761475324631	-53835.173107385635	184	0.02966432474629196	0.8260869565217391	0.3457579972183588
YLR457C	0	0/-	-311.4994959831238	-51650.40762364864	184	0.02966432474629196	0.8260869565217391	0.3457579972183588
YDR520C	0	0/-	-311.52475690841675	-51428.16079086065	184	0.02966432474629196	0.8260869565217391	0.3457579972183588
YBL085W	-1	-/+	-311.53012323379517	-30807.7646985054	46	0.029641185647425898	0.8260869565217391	0.3460361613351878
YER053C	-1	-/-	-311.55197834968567	-32482.63850235939	46	0.029618082618862042	0.8260869565217391	0.3463143254520167
YGL243W	-1	-/-	-311.59264183044434	-31037.41346001625	46	0.029595015576323987	0.8260869565217391	0.34659248956884564
YNR026C	-1	-/-	-311.6009168624878	-30708.06080031395	46	0.029571984435797664	0.8260869565217391	0.34687065368567455
YPL069C	-1	-/-	-311.6218318939209	-28770.98815393448	46	0.029548989113530325	0.8260869565217391	0.34714881780250345
YNR022C	0	0/-	-311.63160395622253	-52111.18939268589	184	0.029548989113530325	0.8260869565217391	0.34714881780250345
YKL089W	-1	-/-	-311.75798320770264	-32962.41924405098	46	0.029526029526029528	0.8260869565217391	0.3474269819193324
YKR100C	0	0/-	-311.77943390607834	-49854.186407744884	184	0.029526029526029528	0.8260869565217391	0.3474269819193324
YNL116W	-1	-/-	-311.8347249031067	-30816.393432855606	46	0.029503105590062112	0.8260869565217391	0.3477051460361613
YBR070C	-1	-/-	-311.87341022491455	-30705.567322015762	46	0.02948021722265322	0.8260869565217391	0.3479833101529903
YIL042C	-1	-/-	-311.8877182006836	-31949.310834646225	46	0.02945736434108527	0.8260869565217391	0.3482614742698192
YOR099W	-1	-/-	-311.8917021751404	-29541.522524118423	46	0.02943454686289698	0.8260869565217391	0.34853963838664814
YPL151C	-1	-/-	-311.9342885017395	-28498.295975208282	46	0.029411764705882353	0.8260869565217391	0.34881780250347705
YJR021C	-1	-/-	-311.9410820007324	-29637.233491659164	46	0.029389017788089715	0.8260869565217391	0.34909596662030595
YOL112W	-1	-/-	-311.9587244987488	-28885.307123422623	46	0.02936630602782071	0.8260869565217391	0.3493741307371349
YJL117W	-1	-/-	-311.9813175201416	-29960.09766316414	46	0.029343629343629343	0.8260869565217391	0.3496522948539638
YOR031W	-1	-/-	-312.00589513778687	-32367.10933661461	46	0.029320987654320986	0.8260869565217391	0.3499304589707928
YPR018W	-1	-/-	-312.0178074836731	-32243.771704673767	46	0.029298380878951428	0.8260869565217391	0.3502086230876217
YJL006C	-1	-/-	-312.0440230369568	-30484.433155298233	46	0.029275808936825885	0.8260869565217391	0.35048678720445064
YMR285C	-1	-/-	-312.0959610939026	-30425.260845661163	46	0.029253271747498075	0.8260869565217391	0.35076495132127955
YBR221C	-1	-/-	-312.1705207824707	-30932.235404014587	46	0.02923076923076923	0.8260869565217391	0.3510431154381085
YPL224C	-1	-/-	-312.1760907173157	-31268.360374450684	46	0.029208301306687164	0.8260869565217391	0.3513212795549374
YDL035C	-1	-/-	-312.1904673576355	-29774.685819149017	46	0.029185867895545316	0.8260869565217391	0.3515994436717663
YJL058C	-1	-/-	-312.2180485725403	-30115.16330385208	46	0.02916346891788181	0.8260869565217391	0.3518776077885953
YGL134W	0	0/-	-312.2268280982971	-53982.474253833294	184	0.02916346891788181	0.8260869565217391	0.3518776077885953
YER174C	-1	-/-	-312.23066997528076	-30548.0842795372	46	0.029141104294478526	0.8260869565217391	0.3521557719054242
YOR349W	-1	-/-	-312.2387533187866	-28902.668258666992	46	0.029118773946360154	0.8260869565217391	0.35243393602225315
YDR041W	0	0/-	-312.2615292072296	-50141.545073091984	184	0.029118773946360154	0.8260869565217391	0.35243393602225315
YKL194C	-1	-/-	-312.3309688568115	-31931.750517368317	46	0.02909647779479326	0.8260869565217391	0.35271210013908205
YGR056W	-1	-/-	-312.3617696762085	-29495.33411359787	46	0.029074215761285386	0.8260869565217391	0.352990264255911
YIR006C	-1	-/+	-312.3883442878723	-31271.64444041252	46	0.0290519877675841	0.8260869565217391	0.3532684283727399
YNL287W	-1	-/-	-312.3979229927063	-29705.813324451447	46	0.029029793735676088	0.8260869565217391	0.3535465924895688
YDR078C	-1	-/-	-312.45194482803345	-30048.28323149681	46	0.02900763358778626	0.8260869565217391	0.3538247566063978
YGL094C	-1	-/-	-312.46925592422485	-32296.336131095886	46	0.028985507246376812	0.8260869565217391	0.3541029207232267
YML036W	-1	-/-	-312.5017623901367	-29278.157881975174	46	0.028963414634146343	0.8260869565217391	0.35438108484005565
YBR194W	0	0/0	-312.5434523820877	-52676.82194083929	184	0.028963414634146343	0.8260869565217391	0.35438108484005565
YJL186W	-1	-/-	-312.5537476539612	-28908.024011850357	46	0.028941355674028942	0.8260869565217391	0.35465924895688455
YER092W	0	0/-	-312.565317094326	-51796.04821628332	184	0.028941355674028942	0.8260869565217391	0.35465924895688455
YDR072C	-1	-/-	-312.5871877670288	-30914.04995393753	46	0.0289193302891933	0.8260869565217391	0.3549374130737135
YBL023C	-1	-/-	-312.5934228897095	-28299.001108407974	46	0.028897338403041824	0.8260869565217391	0.3552155771905424
YNR037C	0	0/-	-312.64295494556427	-51501.959501981735	184	0.028897338403041824	0.8260869565217391	0.3552155771905424
YIL147C	-1	-/-	-312.6643977165222	-28314.729821443558	46	0.028875379939209727	0.8260869565217391	0.3554937413073713
YFR005C	-1	-/-	-312.669322013855	-27787.429505348206	46	0.02885345482156416	0.8260869565217391	0.3557719054242003
YJL112W	-1	-/-	-312.6857786178589	-32050.77060842514	46	0.028831562974203338	0.8260869565217391	0.3560500695410292
YMR137C	-1	-/-	-312.69089937210083	-30690.48969936371	46	0.02880970432145565	0.8260869565217391	0.35632823365785815
YDL120W	-1	-/-	-312.7516312599182	-29725.340914726257	46	0.02878787878787879	0.8260869565217391	0.35660639777468706
YOR286W	0	0/0	-312.7851240038872	-50267.81084060669	184	0.02878787878787879	0.8260869565217391	0.35660639777468706
YLR443W	0	0/-	-312.79596173763275	-49730.05984860659	184	0.02878787878787879	0.8260869565217391	0.35660639777468706
YLR350W	-1	-/-	-312.8878607749939	-31653.098524093628	46	0.028766086298258896	0.8260869565217391	0.356884561891516
YKL184W	0	0/-	-312.9170855283737	-51537.41199886799	184	0.028766086298258896	0.8260869565217391	0.356884561891516
YML055W	-1	-/-	-312.9213318824768	-29942.133199691772	46	0.028744326777609682	0.8260869565217391	0.3571627260083449
YML127W	-1	-/-	-312.9553756713867	-30370.46451163292	46	0.02872260015117158	0.8260869565217391	0.3574408901251738
YKL160W	-1	-/-	-313.03901195526123	-30438.385452508926	46	0.028700906344410877	0.8260869565217391	0.3577190542420028
YPL042C	-1	-/-	-313.05012249946594	-28377.135101556778	46	0.028679245283018868	0.8260869565217391	0.3579972183588317
YHR109W	0	0/-	-313.0544654726982	-51717.45367950201	184	0.028679245283018868	0.8260869565217391	0.3579972183588317
YBR128C	0	0/-	-313.0552600622177	-52610.2965965271	184	0.028679245283018868	0.8260869565217391	0.3579972183588317
YDR236C	-1	-/-	-313.1142473220825	-30816.039150238037	46	0.02865761689291101	0.8260869565217391	0.35827538247566065
YKL214C	-1	-/-	-313.1160740852356	-30778.066380500793	46	0.028636021100226075	0.8260869565217391	0.35855354659248956
YLR424W	-1	-/-	-313.1318302154541	-32439.898940086365	46	0.0286144578313253	0.8260869565217391	0.3588317107093185
YNL230C	-1	-/-	-313.1654782295227	-30105.110538482666	46	0.028592927012791574	0.8260869565217391	0.3591098748261474
YFL057C	-1	-/0	-313.2223916053772	-31611.584515094757	46	0.02857142857142857	0.8260869565217391	0.35938803894297633
YGR133W	-1	-/-	-313.2404818534851	-31910.037088871002	46	0.028549962434259956	0.8260869565217391	0.3596662030598053
YML111W	0	0/-	-313.28135561943054	-50106.69070035219	184	0.028549962434259956	0.8260869565217391	0.3596662030598053
YOL151W	-1	-/-	-313.28449726104736	-34003.58886599541	46	0.028528528528528527	0.8260869565217391	0.3599443671766342
YNL021W	-1	-/-	-313.2930212020874	-28438.235939502716	46	0.028507126781695424	0.8260869565217391	0.36022253129346316
YDR457W	-1	-/-	-313.3153257369995	-29996.076466560364	46	0.02848575712143928	0.8260869565217391	0.36050069541029206
YDR098C	-1	-/-	-313.3510956764221	-31158.94274377823	46	0.02846441947565543	0.8260869565217391	0.360778859527121
YNL049C	-1	-/-	-313.47609090805054	-29683.27288866043	46	0.02844311377245509	0.8260869565217391	0.3610570236439499
YBL021C	0	0/-	-313.4901684522629	-52392.61149209738	184	0.02844311377245509	0.8260869565217391	0.3610570236439499
YER107C	-1	-/-	-313.6192617416382	-31603.71933698654	46	0.028421839940164548	0.8260869565217391	0.3613351877607789
YDL203C	0	0/-	-313.6271148920059	-50702.22773313522	184	0.028421839940164548	0.8260869565217391	0.3613351877607789
YDR167W	-1	-/-	-313.66386580467224	-31391.991607427597	46	0.028400597907324365	0.8260869565217391	0.3616133518776078
YPL179W	-1	-/-	-313.74554538726807	-30195.389189243317	46	0.028379387602688575	0.8260869565217391	0.3618915159944367
YDR128W	0	0/-	-313.83363378047943	-53331.49627691507	184	0.028379387602688575	0.8260869565217391	0.3618915159944367
YDR320C-A	-1	-/-	-313.86694383621216	-27508.305242061615	46	0.028358208955223882	0.8260869565217391	0.36216968011126566
YMR164C	-1	-/-	-313.9005308151245	-31113.740270614624	46	0.028337061894108874	0.8260869565217391	0.36244784422809456
YNR045W	0	0/-	-313.904620051384	-52481.0762988925	184	0.028337061894108874	0.8260869565217391	0.36244784422809456
YBL084C	-1	-/-	-313.92746448516846	-29900.54913163185	46	0.028315946348733235	0.8260869565217391	0.3627260083449235
YNL147W	-1	-/-	-313.9360918998718	-30296.10711336136	46	0.028294862248696945	0.8260869565217391	0.36300417246175243
YLR381W	-1	-/-	-313.99049139022827	-29013.682757139206	46	0.028273809523809524	0.8260869565217391	0.3632823365785814
YMR073C	-1	-/-	-314.07197666168213	-29279.74519252777	46	0.02825278810408922	0.8260869565217391	0.3635605006954103
YLR216C	-1	-/-	-314.0892243385315	-31620.227144241333	46	0.02823179791976226	0.8260869565217391	0.3638386648122392
YJR101W	0	0/-	-314.1015185713768	-52609.89061033726	184	0.02823179791976226	0.8260869565217391	0.3638386648122392
YAL032C	-1	-/-	-314.1125326156616	-30871.12021255493	46	0.028210838901262063	0.8260869565217391	0.36411682892906816
YKR003W	-1	-/-	-314.15479040145874	-30209.41775727272	46	0.028189910979228485	0.8260869565217391	0.36439499304589706
YPR061C	0	0/0	-314.1665033698082	-54244.26040035486	184	0.028189910979228485	0.8260869565217391	0.36439499304589706
YNL306W	0	0/-	-314.17187082767487	-49684.840056777	184	0.028189910979228485	0.8260869565217391	0.36439499304589706
YDR424C	-1	-/-	-314.26271963119507	-29419.473724126816	46	0.028169014084507043	0.8260869565217391	0.364673157162726
YKL058W	-1	-/-	-314.2769045829773	-26880.22982120514	46	0.028148148148148148	0.8260869565217391	0.36495132127955493
YMR169C	0	0/-	-314.3767164349556	-56398.844710469246	184	0.028148148148148148	0.8260869565217391	0.36495132127955493
YML059C	-1	-/-	-314.39762592315674	-27534.524008989334	46	0.028127313101406367	0.8260869565217391	0.3652294853963839
YPR164W	-1	-/-	-314.4134168624878	-30050.649206876755	46	0.028106508875739646	0.8260869565217391	0.3655076495132128
YLR262C	1	+/+	-314.42509508132935	-30371.490048885345	45	0.028824833702882482	0.8478260869565217	0.3655076495132128
YER030W	-1	-/-	-314.44697523117065	-28609.853932142258	46	0.02880354505169867	0.8478260869565217	0.3657858136300417
YBR287W	0	0/0	-314.4804254770279	-53446.48752248287	184	0.02880354505169867	0.8478260869565217	0.3657858136300417
YHL025W	-1	-/-	-314.5075373649597	-30277.61151099205	46	0.028782287822878228	0.8478260869565217	0.36606397774687066
YNL085W	-1	-/-	-314.51414346694946	-30071.378896713257	46	0.028761061946902654	0.8478260869565217	0.36634214186369957
YPR198W	-1	-/-	-314.57200384140015	-32915.52724266052	46	0.028739867354458364	0.8478260869565217	0.3666203059805285
YLL036C	-1	-/-	-314.5990333557129	-31432.34818506241	46	0.028718703976435934	0.8478260869565217	0.36689847009735743
YIL004C	-1	-/-	-314.6657967567444	-29851.885066747665	46	0.02869757174392936	0.8478260869565217	0.3671766342141864
YLR363C	-1	-/-	-314.70480728149414	-30177.154045581818	46	0.028676470588235293	0.8478260869565217	0.3674547983310153
YER129W	-1	-/-	-314.80908966064453	-28742.213616609573	46	0.028655400440852314	0.8478260869565217	0.3677329624478442
YLR026C	-1	-/-	-314.9322633743286	-31016.05082631111	46	0.028634361233480177	0.8478260869565217	0.36801112656467316
YGR274C	-1	-/-	-314.93968534469604	-31699.289269685745	46	0.028613352898019074	0.8478260869565217	0.36828929068150207
YKR022C	-1	-/-	-315.0630192756653	-30388.51669359207	46	0.028592375366568914	0.8478260869565217	0.36856745479833103
YAL034C	0	0/-	-315.06310164928436	-53374.21708792448	184	0.028592375366568914	0.8478260869565217	0.36856745479833103
YDR238C	-1	-/-	-315.0712490081787	-29807.62993001938	46	0.02857142857142857	0.8478260869565217	0.36884561891515993
YLR289W	0	0/0	-315.07310646772385	-52906.14376407862	184	0.02857142857142857	0.8478260869565217	0.36884561891515993
YBR282W	0	0/-	-315.1208384633064	-50764.136355638504	184	0.02857142857142857	0.8478260869565217	0.36884561891515993
YHL027W	-1	-/-	-315.13507175445557	-29832.975106477737	46	0.02855051244509517	0.8478260869565217	0.3691237830319889
YPR131C	-1	-/-	-315.1375970840454	-28625.223827838898	46	0.02852962692026335	0.8478260869565217	0.3694019471488178
YDL058W	-1	-/-	-315.1578507423401	-30144.910162210464	46	0.02850877192982456	0.8478260869565217	0.3696801112656467
YER173W	-1	-/-	-315.16536235809326	-32531.235470056534	46	0.028487947406866325	0.8478260869565217	0.36995827538247567
YBR198C	-1	-/-	-315.2149338722229	-30336.74423789978	46	0.02846715328467153	0.8478260869565217	0.37023643949930457
YDL033C	-1	-/-	-315.21702575683594	-31392.48922395706	46	0.028446389496717725	0.8478260869565217	0.37051460361613353
YDR279W	-1	-/-	-315.2323064804077	-30668.154833078384	46	0.028425655976676383	0.8478260869565217	0.37079276773296244
YER111C	-1	-/-	-315.3658995628357	-31210.102501153946	46	0.028404952658412235	0.8478260869565217	0.3710709318497914
YGL129C	-1	-/-	-315.40155124664307	-30359.641823530197	46	0.028384279475982533	0.8478260869565217	0.3713490959666203
YHR127W	0	0/-	-315.4265674352646	-53982.859695613384	184	0.028384279475982533	0.8478260869565217	0.3713490959666203
YGL137W	-1	-/+	-315.4371156692505	-29916.109386205673	46	0.028363636363636365	0.8478260869565217	0.37162726008344926
YNL088W	-1	-/-	-315.4533038139343	-30397.821440696716	46	0.028343023255813952	0.8478260869565217	0.37190542420027817
YDR180W	-1	-/-	-315.50300884246826	-32266.867175340652	46	0.02832244008714597	0.8478260869565217	0.3721835883171071
YMR271C	0	0/-	-315.5191295146942	-56145.50789582729	184	0.02832244008714597	0.8478260869565217	0.3721835883171071
YOR358W	0	0/-	-315.68185102939606	-53441.83812248707	184	0.02832244008714597	0.8478260869565217	0.3721835883171071
YBR130C	-1	-/-	-315.72035121917725	-31396.653799533844	46	0.02830188679245283	0.8478260869565217	0.37246175243393603
YNL199C	-1	-/-	-315.72741746902466	-30223.136341571808	46	0.028281363306744016	0.8478260869565217	0.37273991655076494
YMR013C	-1	-/-	-315.7900652885437	-29395.008947372437	46	0.02826086956521739	0.8478260869565217	0.3730180806675939
YJL151C	0	0/+	-315.85715425014496	-53940.490581572056	184	0.02826086956521739	0.8478260869565217	0.3730180806675939
YKL150W	-1	-/-	-315.8583998680115	-33222.95787572861	46	0.028240405503258507	0.8478260869565217	0.3732962447844228
YMR091C	-1	-/-	-315.85973501205444	-30531.381372213364	46	0.028219971056439943	0.8478260869565217	0.37357440890125176
YMR162C	-1	-/-	-315.8701663017273	-31444.46080160141	46	0.028199566160520606	0.8478260869565217	0.37385257301808067
YDR459C	-1	-/-	-315.9181184768677	-29932.532481193542	46	0.028179190751445087	0.8478260869565217	0.3741307371349096
YDL104C	0	0/-	-315.92505073547363	-51930.642457187176	184	0.028179190751445087	0.8478260869565217	0.3741307371349096
YMR190C	-1	-/-	-315.9800295829773	-30547.721286296844	46	0.02815884476534296	0.8478260869565217	0.37440890125173854
YDL137W	-1	-/0	-315.9828534126282	-31447.620833158493	46	0.02813852813852814	0.8478260869565217	0.37468706536856744
YBR251W	0	0/-	-315.9896189570427	-50740.14928531647	184	0.02813852813852814	0.8478260869565217	0.37468706536856744
YEL031W	-1	-/-	-316.17657232284546	-31999.118369102478	46	0.028118240807498196	0.8478260869565217	0.3749652294853964
YDR422C	-1	-/-	-316.18154859542847	-29216.839178562164	46	0.028097982708933718	0.8478260869565217	0.3752433936022253
YGL027C	-1	-/-	-316.278600692749	-32317.96619963646	46	0.028077753779697623	0.8478260869565217	0.37552155771905427
YBL005W	-1	-/-	-316.29299783706665	-32584.760531187057	46	0.02805755395683453	0.8478260869565217	0.37579972183588317
YJR118C	-1	-/-	-316.41577768325806	-31280.84944343567	46	0.028037383177570093	0.8478260869565217	0.3760778859527121
YKR006C	0	0/-	-316.4385118484497	-53091.9575997591	184	0.028037383177570093	0.8478260869565217	0.3760778859527121
YIL026C	-1	-/-	-316.46027517318726	-30266.892518997192	46	0.028017241379310345	0.8478260869565217	0.37635605006954104
YLR138W	-1	-/-	-316.46996688842773	-30214.108137369156	46	0.02799712849964106	0.8478260869565217	0.37663421418636994
YNL091W	-1	-/-	-316.5413990020752	-31124.77247285843	46	0.027977044476327116	0.8478260869565217	0.3769123783031989
YMR183C	-1	-/-	-316.650758266449	-30164.943828105927	46	0.02795698924731183	0.8478260869565217	0.3771905424200278
YPR042C	-1	-/-	-316.65267038345337	-28065.63367509842	46	0.027936962750716332	0.8478260869565217	0.37746870653685677
YMR167W	-1	-/-	-316.6636276245117	-29434.776430368423	46	0.02791696492483894	0.8478260869565217	0.3777468706536857
YFL028C	0	0/-	-316.71160995960236	-50518.35920935869	184	0.02791696492483894	0.8478260869565217	0.3777468706536857
YOR151C	-1	-/-	-316.71444940567017	-29260.92581295967	46	0.027896995708154508	0.8478260869565217	0.3780250347705146
YDR389W	-1	-/-	-316.7832136154175	-31239.933842420578	46	0.027877055039313797	0.8478260869565217	0.37830319888734354
YDL215C	0	0/0	-316.78690445423126	-55382.07954502106	184	0.027877055039313797	0.8478260869565217	0.37830319888734354
YDR082W	-1	-/-	-316.94252276420593	-30669.94727087021	46	0.027857142857142858	0.8478260869565217	0.37858136300417244
YDR004W	-1	-/-	-316.97124195098877	-32402.08272910118	46	0.027837259100642397	0.8478260869565217	0.3788595271210014
YNL316C	0	0/0	-316.9826561808586	-53442.294783353806	184	0.027837259100642397	0.8478260869565217	0.3788595271210014
YOR060C	-1	-/-	-317.02014446258545	-29431.47795200348	46	0.02781740370898716	0.8478260869565217	0.3791376912378303
YDR337W	-1	-/-	-317.05108070373535	-29709.789071798325	46	0.027797576621525304	0.8478260869565217	0.37941585535465927
YKL170W	-1	-/-	-317.1496014595032	-30208.26562523842	46	0.027777777777777776	0.8478260869565217	0.3796940194714882
YNR034W	-1	-/-	-317.18517541885376	-32815.157014369965	46	0.027758007117437724	0.8478260869565217	0.3799721835883171
YML035C	0	0/-	-317.1922484636307	-49205.71125489473	184	0.027758007117437724	0.8478260869565217	0.3799721835883171
YDL008W	-1	-/-	-317.1931719779968	-29574.79229283333	46	0.027738264580369845	0.8478260869565217	0.38025034770514604
YPL083C	-1	-/-	-317.21754598617554	-29039.850265026093	46	0.02771855010660981	0.8478260869565217	0.38052851182197495
YGL067W	-1	-/-	-317.2791557312012	-30228.658769607544	46	0.027698863636363636	0.8478260869565217	0.3808066759388039
YOR115C	-1	-/-	-317.34807777404785	-29842.704259634018	46	0.027679205110007096	0.8478260869565217	0.3810848400556328
YLR233C	-1	-/-	-317.377721786499	-31490.63292503357	46	0.027659574468085105	0.8478260869565217	0.3813630041724618
YML034W	-1	-/-	-317.38554525375366	-28692.10749912262	46	0.027639971651311126	0.8478260869565217	0.3816411682892907
YIL143C	-1	-/-	-317.40993309020996	-29847.843280792236	46	0.02762039660056657	0.8478260869565217	0.38191933240611964
YNL331C	-1	-/0	-317.41366243362427	-32841.77402806282	46	0.027600849256900213	0.8478260869565217	0.38219749652294854
YOR172W	-1	-/-	-317.4147434234619	-28983.60331249237	46	0.027581329561527583	0.8478260869565217	0.38247566063977745
YHR101C	0	0/-	-317.4562689065933	-53730.89970046282	184	0.027581329561527583	0.8478260869565217	0.38247566063977745
YFR026C	0	0/-	-317.4822903871536	-52765.698758244514	184	0.027581329561527583	0.8478260869565217	0.38247566063977745
YJL111W	-1	-/-	-317.49892711639404	-30192.68304491043	46	0.02756183745583039	0.8478260869565217	0.3827538247566064
YML011C	-1	-/-	-317.522988319397	-31886.77415919304	46	0.02754237288135593	0.8478260869565217	0.3830319888734353
YHR135C	-1	-/-	-317.5517363548279	-29247.760327339172	46	0.027522935779816515	0.8478260869565217	0.3833101529902643
YMR158W	0	0/-	-317.6325829029083	-50075.816071510315	184	0.027522935779816515	0.8478260869565217	0.3833101529902643
YFL036W	-1	-/-	-317.65304613113403	-30235.056575536728	46	0.027503526093088856	0.8478260869565217	0.3835883171070932
YDR140W	-1	-/-	-317.68716859817505	-31232.685576438904	46	0.02748414376321353	0.8478260869565217	0.38386648122392214
YJL168C	-1	-/-	-317.75665521621704	-29412.498719215393	46	0.027464788732394368	0.8478260869565217	0.38414464534075105
YKL137W	0	0/-	-317.77019596099854	-52359.72568398714	184	0.027464788732394368	0.8478260869565217	0.38414464534075105
YLR209C	0	0/-	-317.85253953933716	-50590.35782986879	184	0.027464788732394368	0.8478260869565217	0.38414464534075105
YBR008C	-1	-/-	-317.8810992240906	-30664.286880493164	46	0.02744546094299789	0.8478260869565217	0.38442280945757995
YOR136W	-1	-/-	-317.8857936859131	-33218.88401699066	46	0.027426160337552744	0.8478260869565217	0.3847009735744089
YER033C	0	0/-	-317.9209126830101	-55764.35088914633	184	0.027426160337552744	0.8478260869565217	0.3847009735744089
YHR107C	-1	-/-	-317.9270420074463	-31102.86643099785	46	0.027406886858749122	0.8478260869565217	0.3849791376912378
YMR299C	-1	-/0	-317.9830837249756	-29662.67447757721	46	0.027387640449438203	0.8478260869565217	0.3852573018080668
YPR175W	-1	-/-	-317.98806142807007	-31159.8711104393	46	0.02736842105263158	0.8478260869565217	0.3855354659248957
YDR160W	-1	-/-	-317.98904609680176	-30466.333073854446	46	0.0273492286115007	0.8478260869565217	0.38581363004172464
YOR017W	0	0/0	-317.9997858405113	-50687.30600142479	184	0.0273492286115007	0.8478260869565217	0.38581363004172464
YIL066C	-1	-/-	-318.0828537940979	-31423.845950603485	46	0.027330063069376315	0.8478260869565217	0.38609179415855355
YDR293C	-1	-/-	-318.0946726799011	-33376.396748542786	46	0.0273109243697479	0.8478260869565217	0.38636995827538245
YER026C	-1	-/-	-318.11036491394043	-32023.763137102127	46	0.02729181245626312	0.8478260869565217	0.3866481223922114
YHR205W	-1	-/-	-318.1118903160095	-30738.663666009903	46	0.02727272727272727	0.8478260869565217	0.3869262865090403
YLR131C	-1	-/-	-318.1172981262207	-29098.23187470436	46	0.027253668763102725	0.8478260869565217	0.3872044506258693
YCR071C	-1	-/-	-318.11976432800293	-30089.809775590897	46	0.02723463687150838	0.8478260869565217	0.3874826147426982
YOR330C	-1	-/-	-318.1826362609863	-30514.129333019257	46	0.02721563154221912	0.8478260869565217	0.38776077885952714
YDR301W	-1	-/-	-318.18489265441895	-29720.10076904297	46	0.027196652719665274	0.8478260869565217	0.38803894297635605
YER046W	0	0/-	-318.19891834259033	-53819.461969554424	184	0.027196652719665274	0.8478260869565217	0.38803894297635605
YDR372C	-1	-/-	-318.3135404586792	-30559.583586215973	46	0.027177700348432057	0.8478260869565217	0.38831710709318495
YPL208W	-1	-/-	-318.3811864852905	-32327.303159236908	46	0.027158774373259052	0.8478260869565217	0.3885952712100139
YDR406W	0	0/-	-318.38209015130997	-53579.07609844208	184	0.027158774373259052	0.8478260869565217	0.3885952712100139
YDL088C	-1	-/-	-318.38922119140625	-30200.4574739933	46	0.027139874739039668	0.8478260869565217	0.3888734353268428
YML031W	-1	-/-	-318.3925504684448	-30894.41434764862	46	0.027121001390820583	0.8478260869565217	0.3891515994436718
YDR495C	-1	-/-	-318.454785823822	-30735.769364356995	46	0.027102154273801252	0.8478260869565217	0.3894297635605007
YCR020C	-1	-/-	-318.5050277709961	-29037.628385066986	46	0.027083333333333334	0.8478260869565217	0.38970792767732965
YJL102W	-1	-/-	-318.57449984550476	-31109.929530143738	46	0.027064538514920196	0.8478260869565217	0.38998609179415855
YJL201W	-1	-/-	-318.58200788497925	-29787.263046503067	46	0.027045769764216365	0.8478260869565217	0.39026425591098746
YMR297W	0	0/-	-318.58961498737335	-55999.52420026064	184	0.027045769764216365	0.8478260869565217	0.39026425591098746
YNL249C	0	0/0	-318.6140273809433	-50682.42626386881	184	0.027045769764216365	0.8478260869565217	0.39026425591098746
YLR006C	-1	-/-	-318.63585233688354	-31549.192760944366	46	0.02702702702702703	0.8478260869565217	0.3905424200278164
YHR090C	-1	-/-	-318.69439792633057	-31125.609817028046	46	0.027008310249307478	0.8478260869565217	0.3908205841446453
YAR019C	-1	-/-	-318.7007865905762	-31734.037505865097	46	0.02698961937716263	0.8478260869565217	0.3910987482614743
YDR179C	-1	-/-	-318.7512559890747	-28308.68580532074	46	0.026970954356846474	0.8478260869565217	0.3913769123783032
YDR040C	-1	-/-	-318.78204011917114	-28664.772376060486	46	0.026952315134761574	0.8478260869565217	0.39165507649513215
YOR386W	-1	-/-	-318.79546904563904	-32215.181310415268	46	0.026933701657458564	0.8478260869565217	0.39193324061196105
YMR193W	0	0/-	-318.8417377471924	-51300.20933616161	184	0.026933701657458564	0.8478260869565217	0.39193324061196105
YHR199C	0	0/0	-318.8514831662178	-54245.44252023101	184	0.026933701657458564	0.8478260869565217	0.39193324061196105
YHR188C	-1	-/-	-318.87195444107056	-30132.50344991684	46	0.026915113871635612	0.8478260869565217	0.39221140472878996
YJR022W	-1	-/-	-318.89680337905884	-30991.73286485672	46	0.02689655172413793	0.8478260869565217	0.3924895688456189
YBR126C	-1	-/-	-318.9780058860779	-33991.972150564194	46	0.026878015161957272	0.8478260869565217	0.3927677329624478
YDL044C	-1	-/-	-318.9889087677002	-30318.56067800522	46	0.026859504132231406	0.8478260869565217	0.3930458970792768
YGL251C	-1	-/-	-319.05179238319397	-31089.519312620163	46	0.026841018582243633	0.8478260869565217	0.3933240611961057
YML072C	0	0/-	-319.0625041127205	-51560.66452729702	184	0.026841018582243633	0.8478260869565217	0.3933240611961057
YMR039C	-1	-/-	-319.0792918205261	-29640.211946249008	46	0.026822558459422285	0.8478260869565217	0.39360222531293465
YML103C	-1	-/-	-319.0969650745392	-32101.273747205734	46	0.026804123711340205	0.8478260869565217	0.39388038942976356
YDR323C	-1	-/-	-319.0972595214844	-30924.849749088287	46	0.026785714285714284	0.8478260869565217	0.3941585535465925
YMR020W	0	0/-	-319.09974694252014	-54208.2336422801	184	0.026785714285714284	0.8478260869565217	0.3941585535465925
YML109W	-1	-/-	-319.1436548233032	-30715.043827533722	46	0.026767330130404943	0.8478260869565217	0.3944367176634214
YIR037W	-1	-/-	-319.1440110206604	-30763.130675792694	46	0.026748971193415638	0.8478260869565217	0.3947148817802503
YGR116W	-1	-/-	-319.1785001754761	-29442.242302417755	46	0.026730637422892393	0.8478260869565217	0.3949930458970793
YKL125W	-1	-/-	-319.40190267562866	-29287.08835864067	46	0.02671232876712329	0.8478260869565217	0.3952712100139082
YGR154C	0	0/-	-319.4342874288559	-54959.20155507326	184	0.02671232876712329	0.8478260869565217	0.3952712100139082
YNR036C	0	0/-	-319.5004953742027	-53456.031462311745	184	0.02671232876712329	0.8478260869565217	0.3952712100139082
YDR221W	-1	-/0	-319.51539373397827	-29868.80908060074	46	0.026694045174537988	0.8478260869565217	0.39554937413073715
YDL090C	-1	-/0	-319.521457195282	-30065.606095790863	46	0.02667578659370725	0.8478260869565217	0.39582753824756606
YKR009C	-1	-/-	-319.5647647380829	-33823.399314165115	46	0.026657552973342446	0.8478260869565217	0.396105702364395
YPL173W	0	0/-	-319.6364868879318	-51097.14018005133	184	0.026657552973342446	0.8478260869565217	0.396105702364395
YNL121C	-1	-/-	-319.64188599586487	-30881.86776781082	46	0.02663934426229508	0.8478260869565217	0.3963838664812239
YML130C	-1	-/-	-319.8566880226135	-30863.64580798149	46	0.026621160409556314	0.8478260869565217	0.39666203059805283
YML021C	-1	-/-	-319.9206886291504	-31017.28219127655	46	0.02660300136425648	0.8478260869565217	0.3969401947148818
YNL233W	-1	-/-	-319.9303436279297	-32549.229872226715	46	0.026584867075664622	0.8478260869565217	0.3972183588317107
YML025C	-1	-/-	-319.94416856765747	-29621.34132528305	46	0.02656675749318801	0.8478260869565217	0.39749652294853965
YNL071W	-1	-/-	-320.07629919052124	-30635.47031712532	46	0.02654867256637168	0.8478260869565217	0.39777468706536856
YBR037C	-1	-/-	-320.1330256462097	-30398.763615369797	46	0.026530612244897958	0.8478260869565217	0.3980528511821975
YBR167C	-1	-/-	-320.1550612449646	-31680.906163454056	46	0.026512576478585997	0.8478260869565217	0.3983310152990264
YPR162C	-1	-/-	-320.22268295288086	-30316.26131248474	46	0.026494565217391304	0.8478260869565217	0.39860917941585533
YNL250W	-1	-/-	-320.28757762908936	-31372.748346805573	46	0.026476578411405296	0.8478260869565217	0.3988873435326843
YGL145W	-1	-/-	-320.29742908477783	-31124.34050321579	46	0.026458616010854818	0.8478260869565217	0.3991655076495132
YGL096W	-1	-/-	-320.3336338996887	-31176.044013738632	46	0.026440677966101694	0.8478260869565217	0.39944367176634216
YDL053C	0	0/0	-320.34929847717285	-48951.275914788246	184	0.026440677966101694	0.8478260869565217	0.39944367176634216
YDR354W	0	0/0	-320.39042806625366	-52540.73101264238	184	0.026440677966101694	0.8478260869565217	0.39944367176634216
YOR347C	-1	-/-	-320.40113639831543	-33361.87449455261	46	0.026422764227642278	0.8478260869565217	0.39972183588317106
YGL061C	-1	-/-	-320.4726767539978	-31993.576766490936	46	0.026404874746106973	0.8478260869565217	0.4
YHR098C	-1	-/-	-320.4951515197754	-32499.028670549393	46	0.02638700947225981	0.8478260869565217	0.4002781641168289
YCL017C	-1	-/-	-320.60430574417114	-29818.20900964737	46	0.02636916835699797	0.8478260869565217	0.40055632823365783
YFL062W	0	0/+	-320.7825217843056	-55644.88852393627	184	0.02636916835699797	0.8478260869565217	0.40055632823365783
YML019W	-1	-/-	-320.8149538040161	-30666.501118183136	46	0.026351351351351353	0.8478260869565217	0.4008344923504868
YDR322W	0	0/-	-320.8815404176712	-52685.05136716366	184	0.026351351351351353	0.8478260869565217	0.4008344923504868
YBR205W	-1	-/-	-320.927387714386	-31083.19933795929	46	0.02633355840648211	0.8478260869565217	0.4011126564673157
YER161C	-1	-/-	-320.97059297561646	-30727.757878541946	46	0.02631578947368421	0.8478260869565217	0.40139082058414466
YDL105W	-1	-/-	-320.97549200057983	-30007.958101272583	46	0.026298044504383007	0.8478260869565217	0.40166898470097356
YDR097C	-1	-/-	-321.0023612976074	-31893.551549434662	46	0.02628032345013477	0.8478260869565217	0.4019471488178025
YMR225C	-1	-/-	-321.01312351226807	-29257.8867020607	46	0.026262626262626262	0.8478260869565217	0.40222531293463143
YER115C	0	0/-	-321.0657289624214	-53234.02355134487	184	0.026262626262626262	0.8478260869565217	0.40222531293463143
YGR186W	-1	-/-	-321.07460832595825	-31320.45912361145	46	0.026244952893674293	0.8478260869565217	0.40250347705146033
YOR191W	-1	-/-	-321.1061282157898	-30213.63144159317	46	0.026227303295225286	0.8478260869565217	0.4027816411682893
YJR133W	0	0/-	-321.1066009402275	-52963.95004481077	184	0.026227303295225286	0.8478260869565217	0.4027816411682893
YPR065W	-1	-/-	-321.16946148872375	-31708.31000518799	46	0.02620967741935484	0.8478260869565217	0.4030598052851182
YIL040W	-1	-/-	-321.1985487937927	-30765.797755479813	46	0.026192075218267292	0.8478260869565217	0.40333796940194716
YOR177C	0	0/-	-321.27003651857376	-54457.751352250576	184	0.026192075218267292	0.8478260869565217	0.40333796940194716
YBL008W	-1	-/-	-321.4668502807617	-30437.141701698303	46	0.026174496644295303	0.8478260869565217	0.40361613351877607
YGR065C	0	0/-	-321.5675084590912	-52829.42094016075	184	0.026174496644295303	0.8478260869565217	0.40361613351877607
YJR066W	-1	-/-	-321.60499000549316	-31333.83507347107	46	0.026156941649899398	0.8478260869565217	0.403894297635605
YMR112C	-1	-/-	-321.67095041275024	-29610.293405771255	46	0.02613941018766756	0.8478260869565217	0.40417246175243393
YMR138W	-1	-/-	-321.682737827301	-32740.759816646576	46	0.026121902210314803	0.8478260869565217	0.4044506258692629
YDR034C	0	0/-	-321.6894180774689	-51457.66012340784	184	0.026121902210314803	0.8478260869565217	0.4044506258692629
YKL062W	-1	-/-	-321.78289318084717	-32812.696836948395	46	0.02610441767068273	0.8478260869565217	0.4047287899860918
YOL147C	-1	-/-	-321.9217383861542	-32995.51685547829	46	0.02608695652173913	0.8478260869565217	0.4050069541029207
YKL018W	-1	-/-	-321.9511685371399	-31302.347893953323	46	0.02606951871657754	0.8478260869565217	0.40528511821974966
YMR238W	-1	-/-	-321.98146963119507	-32675.30569410324	46	0.026052104208416832	0.8478260869565217	0.40556328233657857
YDR208W	-1	-/-	-322.0147976875305	-30544.171585321426	46	0.0260347129506008	0.8478260869565217	0.40584144645340753
YPR173C	1	+/+	-322.03716373443604	-31143.953142642975	45	0.0266844563042028	0.8695652173913043	0.40584144645340753
YHR079C	-1	-/-	-322.13304376602173	-29776.214991807938	46	0.02666666666666667	0.8695652173913043	0.40611961057023643
YDR214W	-1	-/-	-322.14882469177246	-32459.928156614304	46	0.02664890073284477	0.8695652173913043	0.4063977746870654
YJL134W	-1	-/-	-322.15921545028687	-30839.851559638977	46	0.02663115845539281	0.8695652173913043	0.4066759388038943
YIL115C	-1	-/-	-322.1679835319519	-31311.04810643196	46	0.02661343978709248	0.8695652173913043	0.4069541029207232
YCR019W	0	0/0	-322.2113242149353	-51336.60586595535	184	0.02661343978709248	0.8695652173913043	0.4069541029207232
YDR443C	-1	-/-	-322.23016119003296	-31307.636698961258	46	0.026595744680851064	0.8695652173913043	0.40723226703755216
YDL015C	-1	-/-	-322.2895860671997	-29375.707445383072	46	0.026578073089700997	0.8695652173913043	0.40751043115438107
YGR246C	-1	-/-	-322.3009629249573	-33202.61091423035	46	0.02656042496679947	0.8695652173913043	0.40778859527121003
YHR063C	0	0/-	-322.30322229862213	-54702.24799954891	184	0.02656042496679947	0.8695652173913043	0.40778859527121003
YEL037C	-1	-/-	-322.3556156158447	-30674.749603033066	46	0.026542800265428004	0.8695652173913043	0.40806675938803894
YGL241W	-1	-/-	-322.39448499679565	-29719.764667510986	46	0.026525198938992044	0.8695652173913043	0.4083449235048679
YGL247W	-1	-/-	-322.4611186981201	-28643.74577188492	46	0.026507620941020542	0.8695652173913043	0.4086230876216968
YJR106W	0	0/-	-322.46803426742554	-50993.82925802469	184	0.026507620941020542	0.8695652173913043	0.4086230876216968
YLR114C	-1	-/-	-322.4710159301758	-29553.92746448517	46	0.026490066225165563	0.8695652173913043	0.4089012517385257
YKR063C	-1	-/-	-322.5909638404846	-30022.47007060051	46	0.026472534745201854	0.8695652173913043	0.40917941585535467
YGL144C	-1	-/-	-322.6510474681854	-28976.07654261589	46	0.026455026455026454	0.8695652173913043	0.40945757997218357
YDR217C	-1	-/-	-322.66093492507935	-28150.17910218239	46	0.026437541308658295	0.8695652173913043	0.40973574408901253
YDR318W	-1	-/-	-322.73225688934326	-29455.678696155548	46	0.026420079260237782	0.8695652173913043	0.41001390820584144
YJR160C	-1	-/-	-322.7425093650818	-29709.860951423645	46	0.026402640264026403	0.8695652173913043	0.4102920723226704
YNL197C	-1	-/-	-322.77033853530884	-29136.841138362885	46	0.026385224274406333	0.8695652173913043	0.4105702364394993
YPL135W	-1	-/-	-322.7810754776001	-33690.68149495125	46	0.026367831245880026	0.8695652173913043	0.4108484005563282
YML028W	-1	-/-	-322.78279638290405	-32152.32857298851	46	0.026350461133069828	0.8695652173913043	0.41112656467315717
YNL323W	-1	-/-	-322.91917419433594	-29921.535850048065	46	0.026333113890717578	0.8695652173913043	0.4114047287899861
YIL041W	0	0/-	-322.95212984085083	-51981.05283123255	184	0.026333113890717578	0.8695652173913043	0.4114047287899861
YGL257C	-1	-/-	-323.0057063102722	-31205.199968338013	46	0.02631578947368421	0.8695652173913043	0.41168289290681503
YPL243W	-1	-/-	-323.01619815826416	-33069.23834133148	46	0.026298487836949377	0.8695652173913043	0.41196105702364394
YPL167C	-1	-/-	-323.01670932769775	-32030.337609291077	46	0.026281208935611037	0.8695652173913043	0.4122392211404729
YLR070C	0	0/0	-323.03350484371185	-56335.41305094957	184	0.026281208935611037	0.8695652173913043	0.4122392211404729
YHL020C	-1	-/-	-323.0515546798706	-33106.16438961029	46	0.026263952724885097	0.8695652173913043	0.4125173852573018
YJL082W	0	0/-	-323.0561168193817	-54055.77187478542	184	0.026263952724885097	0.8695652173913043	0.4125173852573018
YDR032C	0	0/0	-323.10924047231674	-54257.48900645971	184	0.026263952724885097	0.8695652173913043	0.4125173852573018
YPR049C	-1	-/-	-323.1244502067566	-30256.928302764893	46	0.026246719160104987	0.8695652173913043	0.4127955493741307
YMR059W	-1	-/-	-323.1809358596802	-33609.32579994202	46	0.02622950819672131	0.8695652173913043	0.41307371349095967
YKL059C	-1	-/-	-323.2000665664673	-30105.463587522507	46	0.02621231979030144	0.8695652173913043	0.4133518776077886
YLR096W	-1	-/-	-323.2046546936035	-30611.074895858765	46	0.02619515389652914	0.8695652173913043	0.41363004172461754
YKL053C-A	-1	-/-	-323.2329320907593	-30602.11905503273	46	0.02617801047120419	0.8695652173913043	0.41390820584144644
YNL291C	-1	-/-	-323.27400827407837	-29408.90329360962	46	0.026160889470241987	0.8695652173913043	0.4141863699582754
YGR275W	-1	-/-	-323.30465602874756	-30100.905683517456	46	0.026143790849673203	0.8695652173913043	0.4144645340751043
YGR262C	-1	-/-	-323.32688760757446	-31887.57103204727	46	0.02612671456564337	0.8695652173913043	0.41474269819193327
YLR292C	-1	-/-	-323.3688621520996	-29875.22624015808	46	0.02610966057441253	0.8695652173913043	0.4150208623087622
YKL033W	0	0/-	-323.38618582487106	-53894.699577867985	184	0.02610966057441253	0.8695652173913043	0.4150208623087622
[truncated: 3,961 more rows]
