# Supplementary material for: Revisiting co-expression-based automated function prediction in yeast with neural networks and updated Gene Ontology annotations
Source: PLoS One. 2026 Apr 16;21(4):e0322689. doi: 10.1371/journal.pone.0322689 (PMC13086303; doi:10.1371/journal.pone.0322689)
Supplement: S1 File — A zip file of tables in csv format containing individual genes ranked by their predicted involvement in each predicted GO term. These predictions were made by Model 1 as described in Table A of S1 Text. (ZIP) [file pone.0322689.s002.zip › GO0016570_SingleGeneRanking.csv]

Gene	Label	Annos	Score	Background Score	Num pos pairs	Precision	Recall	False Positive Rate
YNR023W	-1	-/-	-324.971207678318	-20253.571640968323	88	0.0	0.0	0.00028145229383619476
YEL015W	-1	-/-	-331.93074299395084	-20935.049462512136	88	0.0	0.0	0.0005629045876723895
YBL046W	-1	-/-	-338.1575059443712	-20473.20093281567	88	0.0	0.0	0.0008443568815085843
YMR240C	-1	-/-	-339.74272859096527	-21410.478539675474	88	0.0	0.0	0.001125809175344779
YGL212W	-1	-/-	-341.3996766805649	-19792.607685536146	88	0.0	0.0	0.0014072614691809737
YDR460W	-1	-/-	-341.81105053424835	-21590.80976874754	88	0.0	0.0	0.0016887137630171687
YDR292C	-1	-/-	-342.69621139764786	-21579.22961324826	88	0.0	0.0	0.0019701660568533634
YHR146W	0	0/-	-343.4666511118412	-34813.19444366451	352	0.0	0.0	0.0019701660568533634
YBL052C	1	+/+	-344.7324775457382	-20463.739523738623	87	0.125	0.011363636363636364	0.0019701660568533634
YDL225W	-1	-/-	-344.9452706873417	-21633.41464713216	88	0.1111111111111111	0.011363636363636364	0.002251618350689558
YPR072W	-1	-/-	-346.65142929553986	-20079.370216965675	88	0.1	0.011363636363636364	0.0025330706445257528
YNL076W	0	0/-	-347.4380082190037	-34737.144005686045	352	0.1	0.011363636363636364	0.0025330706445257528
YDL005C	-1	-/-	-347.5901608467102	-20235.019915819168	88	0.09090909090909091	0.011363636363636364	0.0028145229383619475
YDR311W	-1	-/-	-347.72970592975616	-21457.777691960335	88	0.08333333333333333	0.011363636363636364	0.0030959752321981426
YDR145W	1	+/+	-348.8837591409683	-20115.518563985825	87	0.15384615384615385	0.022727272727272728	0.0030959752321981426
YPR025C	-1	-/-	-350.52376478910446	-21818.723409950733	88	0.14285714285714285	0.022727272727272728	0.0033774275260343373
YBR081C	1	+/+	-350.74367928504944	-19485.751076698303	87	0.2	0.03409090909090909	0.0033774275260343373
YNL097C	1	+/+	-351.3748401403427	-22432.918942645192	87	0.25	0.045454545454545456	0.0033774275260343373
YGR278W	-1	-/-	-354.0196954011917	-20902.905822515488	88	0.23529411764705882	0.045454545454545456	0.003658879819870532
YLR015W	1	+/+	-354.752467751503	-21681.45561772585	87	0.2777777777777778	0.056818181818181816	0.003658879819870532
YDR532C	-1	-/0	-354.8889305591583	-20141.05830568075	88	0.2631578947368421	0.056818181818181816	0.003940332113706727
YKL012W	-1	-/-	-357.89542512595654	-21322.78042320907	88	0.25	0.056818181818181816	0.004221784407542921
YMR227C	-1	-/-	-359.0769962668419	-21508.805127114058	88	0.23809523809523808	0.056818181818181816	0.004503236701379116
YPR070W	-1	-/-	-362.5524060726166	-20683.26217710972	88	0.22727272727272727	0.056818181818181816	0.004784688995215311
YBR275C	-1	-/-	-363.59194350242615	-20096.90576839447	88	0.21739130434782608	0.056818181818181816	0.0050661412890515055
YML065W	-1	-/-	-364.68338990211487	-21382.63812673092	88	0.20833333333333334	0.056818181818181816	0.0053475935828877
YMR075W	1	+/+	-365.6399574279785	-20241.978461563587	87	0.24	0.06818181818181818	0.0053475935828877
YDR288W	-1	-/-	-365.7790286540985	-21321.493928849697	88	0.23076923076923078	0.06818181818181818	0.005629045876723895
YEL018W	-1	-/-	-366.3609349131584	-21931.802345216274	88	0.2222222222222222	0.06818181818181818	0.0059104981705600905
YIL144W	-1	-/-	-366.57301247119904	-20628.08795297146	88	0.21428571428571427	0.06818181818181818	0.006191950464396285
YNR011C	-1	-/-	-368.2793019413948	-21674.468266434968	88	0.20689655172413793	0.06818181818181818	0.00647340275823248
YMR044W	-1	-/-	-368.95376443862915	-21317.564220130444	88	0.2	0.06818181818181818	0.006754855052068675
YPL105C	0	0/-	-370.6748427543789	-39458.410622106865	352	0.2	0.06818181818181818	0.006754855052068675
YGL025C	-1	-/-	-370.97018897533417	-20839.469022750854	88	0.1935483870967742	0.06818181818181818	0.007036307345904869
YGR072W	-1	-/-	-371.2570353746414	-23513.39692479372	88	0.1875	0.06818181818181818	0.007317759639741064
YCR095C	0	0/0	-371.4489994496107	-38125.17281793803	352	0.1875	0.06818181818181818	0.007317759639741064
YCR042C	-1	-/-	-371.66010451316833	-20197.82230436802	88	0.18181818181818182	0.06818181818181818	0.007599211933577259
YGL244W	1	+/+	-372.4575023651123	-20270.708652973175	87	0.20588235294117646	0.07954545454545454	0.007599211933577259
YJL176C	-1	-/-	-372.6185368299484	-20363.106764912605	88	0.2	0.07954545454545454	0.007880664227413453
YNL272C	-1	-/-	-372.67324221134186	-19870.44548100233	88	0.19444444444444445	0.07954545454545454	0.008162116521249648
YBR245C	-1	-/-	-373.3892171382904	-21067.38523954153	88	0.1891891891891892	0.07954545454545454	0.008443568815085843
YPL074W	0	0/0	-373.59837970137596	-37888.74699923396	352	0.1891891891891892	0.07954545454545454	0.008443568815085843
YLR254C	-1	-/0	-373.60838556289673	-21270.135926425457	88	0.18421052631578946	0.07954545454545454	0.008725021108922038
YLR117C	-1	-/-	-374.36902618408203	-20860.962025403976	88	0.1794871794871795	0.07954545454545454	0.009006473402758232
YDR473C	-1	-/-	-374.47142750024796	-21213.95245075226	88	0.175	0.07954545454545454	0.009287925696594427
YJR135C	-1	-/-	-374.65901160240173	-20451.935214698315	88	0.17073170731707318	0.07954545454545454	0.009569377990430622
YMR213W	-1	-/-	-374.80780851840973	-21971.45398938656	88	0.16666666666666666	0.07954545454545454	0.009850830284266816
YPR179C	1	+/+	-374.99525213241577	-21343.720224827528	87	0.18604651162790697	0.09090909090909091	0.009850830284266816
YDR416W	-1	-/-	-375.16176813840866	-21100.01198667288	88	0.18181818181818182	0.09090909090909091	0.010132282578103011
YDR320C	-1	-/-	-375.36702740192413	-21562.24559944868	88	0.17777777777777778	0.09090909090909091	0.010413734871939206
YNL118C	-1	-/-	-375.8209904432297	-20493.96485042572	88	0.17391304347826086	0.09090909090909091	0.0106951871657754
YJR134C	0	0/0	-376.14383083581924	-36538.508901029825	352	0.17391304347826086	0.09090909090909091	0.0106951871657754
YOL089C	-1	-/-	-376.41169476509094	-21270.613646030426	88	0.1702127659574468	0.09090909090909091	0.010976639459611595
YJL124C	-1	-/-	-377.1848666667938	-23795.315294981003	88	0.16666666666666666	0.09090909090909091	0.01125809175344779
YHL009C	-1	-/-	-377.99603366851807	-21819.561188459396	88	0.16326530612244897	0.09090909090909091	0.011539544047283985
YKR022C	-1	-/-	-378.20686507225037	-22433.942542135715	88	0.16	0.09090909090909091	0.011820996341120181
YOR244W	1	+/+	-378.24534153938293	-22077.80933868885	87	0.17647058823529413	0.10227272727272728	0.011820996341120181
YGR196C	0	0/0	-378.4167471388355	-39679.028539511375	352	0.17647058823529413	0.10227272727272728	0.011820996341120181
YNL199C	-1	-/-	-378.62121015787125	-22617.83285653591	88	0.17307692307692307	0.10227272727272728	0.012102448634956376
YFR037C	-1	-/-	-378.87914538383484	-23134.961180448532	88	0.16981132075471697	0.10227272727272728	0.01238390092879257
YCL032W	-1	-/-	-379.33670577406883	-22504.991758793592	88	0.16666666666666666	0.10227272727272728	0.012665353222628765
YML062C	-1	-/-	-379.55934403836727	-22053.94703520462	88	0.16363636363636364	0.10227272727272728	0.01294680551646496
YER022W	-1	-/-	-380.4547333717346	-20339.125876247883	88	0.16071428571428573	0.10227272727272728	0.013228257810301155
YLR096W	-1	-/-	-380.6839247941971	-20955.053807377815	88	0.15789473684210525	0.10227272727272728	0.01350971010413735
YGR056W	-1	-/-	-380.8016200065613	-19833.21300494671	88	0.15517241379310345	0.10227272727272728	0.013791162397973544
YFR048W	-1	-/-	-381.50980019569397	-20120.581153154373	88	0.15254237288135594	0.10227272727272728	0.014072614691809739
YOR216C	-1	-/-	-381.538698554039	-21728.68883049488	88	0.15	0.10227272727272728	0.014354066985645933
YMR218C	-1	-/-	-382.16906905174255	-20649.792258024216	88	0.14754098360655737	0.10227272727272728	0.014635519279482128
YFL008W	-1	-/-	-382.49127435684204	-21866.933259159327	88	0.14516129032258066	0.10227272727272728	0.014916971573318323
YMR137C	-1	-/-	-383.09371650218964	-22284.786203622818	88	0.14285714285714285	0.10227272727272728	0.015198423867154517
YLR399C	-1	-/-	-383.54741302132607	-20212.21782527119	88	0.140625	0.10227272727272728	0.015479876160990712
YPL011C	-1	-/-	-383.71965432167053	-21809.313692867756	88	0.13846153846153847	0.10227272727272728	0.015761328454826907
YOR058C	-1	-/-	-383.8434335589409	-21169.7870400995	88	0.13636363636363635	0.10227272727272728	0.016042780748663103
YOL135C	-1	-/-	-383.8735203742981	-22302.272401034832	88	0.13432835820895522	0.10227272727272728	0.016324233042499296
YIL068C	-1	-/-	-383.9690182209015	-21089.239262342453	88	0.1323529411764706	0.10227272727272728	0.016605685336335493
YOR279C	-1	-/-	-384.37818133831024	-20758.066818922758	88	0.13043478260869565	0.10227272727272728	0.016887137630171686
YOL148C	1	+/+	-385.1492751836777	-21231.22037911415	87	0.14285714285714285	0.11363636363636363	0.016887137630171686
YPL210C	-1	-/-	-385.45164412260056	-22957.407408505678	88	0.14084507042253522	0.11363636363636363	0.017168589924007882
YBR049C	-1	-/-	-385.5708712339401	-21485.7147616148	88	0.1388888888888889	0.11363636363636363	0.017450042217844075
YDR295C	1	+/+	-385.63277649879456	-21808.204078376293	87	0.1506849315068493	0.125	0.017450042217844075
YGL241W	-1	-/-	-385.781622171402	-19997.584768295288	88	0.14864864864864866	0.125	0.01773149451168027
YBR279W	1	+/+	-385.9662377536297	-21828.285396546125	87	0.16	0.13636363636363635	0.01773149451168027
YDR356W	-1	-/-	-386.03453493118286	-20965.488350987434	88	0.15789473684210525	0.13636363636363635	0.018012946805516464
YGL216W	-1	-/-	-386.46219396591187	-21626.739242739975	88	0.15584415584415584	0.13636363636363635	0.01829439909935266
YDR200C	-1	-/-	-386.81301987171173	-21050.670150995255	88	0.15384615384615385	0.13636363636363635	0.018575851393188854
YDL139C	0	0/-	-386.9818857908249	-39251.803267374635	352	0.15384615384615385	0.13636363636363635	0.018575851393188854
YOL068C	-1	-/+	-386.9874595403671	-20837.671261548996	88	0.1518987341772152	0.13636363636363635	0.01885730368702505
YGL163C	-1	-/-	-388.00619745254517	-21750.083749055862	88	0.15	0.13636363636363635	0.019138755980861243
YDR484W	-1	-/-	-388.14679849147797	-21944.114502429962	88	0.14814814814814814	0.13636363636363635	0.01942020827469744
YGL073W	-1	-/-	-388.3136463165283	-23065.037253051996	88	0.14634146341463414	0.13636363636363635	0.019701660568533633
YDR490C	-1	-/-	-388.4640669822693	-23160.81844139099	88	0.14457831325301204	0.13636363636363635	0.01998311286236983
YNL027W	-1	-/-	-388.72277772426605	-22158.79688334465	88	0.14285714285714285	0.13636363636363635	0.020264565156206022
YDL116W	-1	-/-	-388.8493663072586	-20966.499366402626	88	0.1411764705882353	0.13636363636363635	0.02054601745004222
YCL016C	-1	-/-	-388.86193799972534	-21561.567959547043	88	0.13953488372093023	0.13636363636363635	0.02082746974387841
YNL304W	-1	-/-	-389.04735589027405	-20477.92225432396	88	0.13793103448275862	0.13636363636363635	0.021108922037714608
YDR303C	-1	-/-	-389.45778036117554	-21542.917883694172	88	0.13636363636363635	0.13636363636363635	0.0213903743315508
YGR179C	-1	-/-	-389.5247686803341	-21670.141626149416	88	0.1348314606741573	0.13636363636363635	0.021671826625386997
YLR145W	-1	-/-	-389.8275020122528	-21556.72488451004	88	0.13333333333333333	0.13636363636363635	0.02195327891922319
YMR263W	1	+/-	-389.85594123601913	-23280.93778705597	87	0.14285714285714285	0.14772727272727273	0.02195327891922319
YJR089W	-1	-/-	-389.9529834985733	-22516.755120277405	88	0.14130434782608695	0.14772727272727273	0.022234731213059387
YCL029C	-1	-/-	-390.2904599905014	-21053.109767332673	88	0.13978494623655913	0.14772727272727273	0.02251618350689558
YKL079W	-1	-/-	-390.33565175533295	-21004.54585456848	88	0.13829787234042554	0.14772727272727273	0.022797635800731776
YDR118W	-1	-/-	-390.4825942516327	-20988.882830500603	88	0.1368421052631579	0.14772727272727273	0.02307908809456797
YHR090C	1	+/+	-390.57450437545776	-21342.333619952202	87	0.14583333333333334	0.1590909090909091	0.02307908809456797
YLR262C	-1	-/-	-390.6251586675644	-22142.812779903412	88	0.14432989690721648	0.1590909090909091	0.023360540388404166
YMR037C	-1	-/-	-390.97521686553955	-22849.956776857376	88	0.14285714285714285	0.1590909090909091	0.023641992682240362
YDR485C	-1	-/-	-391.1513113975525	-21739.419616937637	88	0.1414141414141414	0.1590909090909091	0.023923444976076555
YOR257W	-1	-/-	-391.27778911590576	-21275.925141334534	88	0.14	0.1590909090909091	0.02420489726991275
YER149C	-1	-/-	-391.5889096260071	-21437.531726002693	88	0.13861386138613863	0.1590909090909091	0.024486349563748944
YPR057W	-1	-/-	-391.6564801335335	-22296.386536478996	88	0.13725490196078433	0.1590909090909091	0.02476780185758514
YDR301W	-1	-/-	-391.70692348480225	-19910.60876262188	88	0.13592233009708737	0.1590909090909091	0.025049254151421334
YMR285C	-1	-/-	-392.3110775947571	-22960.908149003983	88	0.1346153846153846	0.1590909090909091	0.02533070644525753
YOR308C	-1	-/-	-392.92441034317017	-20652.70098924637	88	0.13333333333333333	0.1590909090909091	0.025612158739093723
YDR054C	-1	-/-	-392.95343935489655	-20747.11305499077	88	0.1320754716981132	0.1590909090909091	0.02589361103292992
YPR034W	-1	-/+	-393.1556360721588	-21331.85639667511	88	0.1308411214953271	0.1590909090909091	0.026175063326766113
YGL049C	-1	-/-	-393.3929898738861	-21067.408269166946	88	0.12962962962962962	0.1590909090909091	0.02645651562060231
YBL060W	0	0/-	-393.52937661111355	-39030.84464409202	352	0.12962962962962962	0.1590909090909091	0.02645651562060231
YOR075W	-1	-/-	-393.62057185173035	-22554.808034420013	88	0.12844036697247707	0.1590909090909091	0.026737967914438502
YBR095C	1	+/+	-393.8798726797104	-22519.035424351692	87	0.13636363636363635	0.17045454545454544	0.026737967914438502
YGL110C	0	0/-	-394.19275383651257	-39393.34859266877	352	0.13636363636363635	0.17045454545454544	0.026737967914438502
YML114C	-1	-/-	-394.32736897468567	-21444.742272138596	88	0.13513513513513514	0.17045454545454544	0.0270194202082747
YDR153C	-1	-/-	-394.7271445989609	-21881.5589646101	88	0.13392857142857142	0.17045454545454544	0.02730087250211089
YKL154W	-1	-/-	-394.81585681438446	-23242.567316532135	88	0.13274336283185842	0.17045454545454544	0.027582324795947088
YOR110W	-1	-/-	-394.82100896537304	-22479.22744588554	88	0.13157894736842105	0.17045454545454544	0.02786377708978328
YPL151C	-1	-/-	-396.6033920645714	-21620.10523533821	88	0.13043478260869565	0.17045454545454544	0.028145229383619477
YML088W	-1	-/-	-397.2109055519104	-20688.130974054337	88	0.12931034482758622	0.17045454545454544	0.02842668167745567
YAL011W	-1	-/-	-397.5030686855316	-21304.42053449154	88	0.1282051282051282	0.17045454545454544	0.028708133971291867
YJL087C	-1	-/-	-397.571249127388	-22544.03838890791	88	0.1271186440677966	0.17045454545454544	0.02898958626512806
YNL039W	-1	-/-	-397.6203294992447	-21964.645866155624	88	0.12605042016806722	0.17045454545454544	0.029271038558964256
YGL145W	-1	-/-	-397.6377671957016	-21757.278285622597	88	0.125	0.17045454545454544	0.02955249085280045
YOR330C	-1	-/-	-397.8822249174118	-21976.837803959846	88	0.12396694214876033	0.17045454545454544	0.029833943146636645
YDL030W	-1	-/-	-398.1723880767822	-21984.927472949028	88	0.12295081967213115	0.17045454545454544	0.03011539544047284
YGR104C	-1	-/-	-398.5283498764038	-23192.287462830544	88	0.12195121951219512	0.17045454545454544	0.030396847734309035
YBR057C	-1	-/-	-398.7703515291214	-21611.485575914383	88	0.12096774193548387	0.17045454545454544	0.030678300028145228
YPL055C	1	+/+	-398.88899052143097	-21969.23544192314	87	0.128	0.18181818181818182	0.030678300028145228
YGR270W	-1	-/-	-398.92955482006073	-21838.20790553093	88	0.12698412698412698	0.18181818181818182	0.030959752321981424
YJL006C	-1	-/-	-399.0460344180465	-22776.746558986604	88	0.12598425196850394	0.18181818181818182	0.031241204615817617
YGR252W	1	+/+	-399.1550283432007	-22075.242863297462	87	0.1328125	0.19318181818181818	0.031241204615817617
YAL013W	1	+/+	-399.1905858516693	-21630.17219609022	87	0.13953488372093023	0.20454545454545456	0.031241204615817617
YNL258C	-1	-/-	-399.3196883201599	-22428.105890989304	88	0.13846153846153847	0.20454545454545456	0.031522656909653814
YNL215W	0	0/-	-399.49650946538895	-41231.15434117336	352	0.13846153846153847	0.20454545454545456	0.031522656909653814
YGL174W	-1	-/-	-399.78715324401855	-23057.15054051578	88	0.13740458015267176	0.20454545454545456	0.03180410920349001
YBR264C	0	0/0	-400.26357113569975	-38690.65408182889	352	0.13740458015267176	0.20454545454545456	0.03180410920349001
YMR125W	-1	-/-	-400.3005657196045	-22244.420084238052	88	0.13636363636363635	0.20454545454545456	0.03208556149732621
YPL049C	-1	-/-	-401.01917111873627	-21978.86891925335	88	0.13533834586466165	0.20454545454545456	0.0323670137911624
YNL225C	-1	-/-	-401.1307678222656	-21384.336323022842	88	0.13432835820895522	0.20454545454545456	0.03264846608499859
YJR068W	-1	-/-	-401.35965943336487	-21193.05162370205	88	0.13333333333333333	0.20454545454545456	0.032929918378834785
YOL145C	1	+/+	-401.4154055118561	-22313.42777812481	87	0.13970588235294118	0.2159090909090909	0.032929918378834785
YOL094C	-1	-/-	-401.5974750518799	-22654.46372818947	88	0.1386861313868613	0.2159090909090909	0.033211370672670985
YGL044C	-1	-/-	-401.9375730752945	-21758.659105181694	88	0.13768115942028986	0.2159090909090909	0.03349282296650718
YGL066W	1	+/+	-401.99360179901123	-21374.445623278618	87	0.14388489208633093	0.22727272727272727	0.03349282296650718
YNL317W	-1	-/-	-402.0847212076187	-23299.80191999674	88	0.14285714285714285	0.22727272727272727	0.03377427526034337
YDR052C	-1	-/-	-402.1109700202942	-23020.763505101204	88	0.14184397163120568	0.22727272727272727	0.034055727554179564
YBR237W	-1	-/-	-402.122883439064	-22561.031866908073	88	0.14084507042253522	0.22727272727272727	0.034337179848015764
YGL153W	-1	-/-	-402.3219475746155	-22838.721897244453	88	0.13986013986013987	0.22727272727272727	0.03461863214185196
YFR002W	-1	-/-	-402.38988423347473	-22806.39085996151	88	0.1388888888888889	0.22727272727272727	0.03490008443568815
YOL017W	-1	-/-	-402.65020298957825	-20913.904880404472	88	0.13793103448275862	0.22727272727272727	0.03518153672952434
YDL013W	-1	-/-	-402.8074135184288	-22293.159717977047	88	0.136986301369863	0.22727272727272727	0.03546298902336054
YPR189W	-1	-/-	-402.8220171928406	-21539.80498087406	88	0.1360544217687075	0.22727272727272727	0.035744441317196736
YLR082C	0	0/0	-402.94499768316746	-38360.06078182161	352	0.1360544217687075	0.22727272727272727	0.035744441317196736
YDR458C	0	0/0	-403.13217179477215	-39067.56503866613	352	0.1360544217687075	0.22727272727272727	0.035744441317196736
YKR008W	-1	-/-	-403.16245099902153	-20693.448121517897	88	0.13513513513513514	0.22727272727272727	0.03602589361103293
YGR002C	1	+/+	-403.350826382637	-22011.861897408962	87	0.14093959731543623	0.23863636363636365	0.03602589361103293
YML103C	-1	-/-	-403.4322352409363	-22626.90529716015	88	0.14	0.23863636363636365	0.03630734590486912
YMR172W	-1	-/-	-403.51964044570923	-21850.847396492958	88	0.1390728476821192	0.23863636363636365	0.03658879819870532
YDR464W	-1	-/0	-403.73826146125793	-21589.13033604622	88	0.13815789473684212	0.23863636363636365	0.036870250492541515
YNL197C	-1	-/-	-403.9523757696152	-20806.292055487633	88	0.13725490196078433	0.23863636363636365	0.03715170278637771
YOL067C	-1	-/-	-404.00788128376007	-20660.59746694565	88	0.13636363636363635	0.23863636363636365	0.0374331550802139
YDL175C	-1	-/-	-404.03646516799927	-22877.275195211172	88	0.13548387096774195	0.23863636363636365	0.0377146073740501
YOL006C	-1	-/-	-404.20387399196625	-23716.635745167732	88	0.1346153846153846	0.23863636363636365	0.037996059667886294
YGL023C	0	0/-	-404.27379059791565	-38315.60266918689	352	0.1346153846153846	0.23863636363636365	0.037996059667886294
YDR267C	0	0/-	-404.4071565568447	-39381.79153440893	352	0.1346153846153846	0.23863636363636365	0.037996059667886294
YNL152W	0	0/-	-404.46350065618753	-39723.75228815526	352	0.1346153846153846	0.23863636363636365	0.037996059667886294
YLR321C	-1	-/-	-404.5166573524475	-22439.87875187397	88	0.1337579617834395	0.23863636363636365	0.03827751196172249
YDR386W	-1	-/-	-404.624997317791	-22128.942228853703	88	0.13291139240506328	0.23863636363636365	0.03855896425555868
YFR028C	-1	-/-	-404.63566476106644	-23545.04195469618	88	0.1320754716981132	0.23863636363636365	0.03884041654939488
YPL020C	-1	-/-	-404.7041127681732	-22722.886723876	88	0.13125	0.23863636363636365	0.03912186884323107
YDR332W	0	0/-	-404.7118299677968	-37802.54409056157	352	0.13125	0.23863636363636365	0.03912186884323107
YDR108W	-1	-/-	-404.7211380004883	-19815.18723964691	88	0.13043478260869565	0.23863636363636365	0.039403321137067265
YDL001W	0	0/-	-404.87178429961205	-38644.38638724387	352	0.13043478260869565	0.23863636363636365	0.039403321137067265
YGL086W	-1	-/-	-405.0175693035126	-22437.33262836933	88	0.12962962962962962	0.23863636363636365	0.039684773430903465
YJL140W	-1	-/-	-405.08742666244507	-23003.987271517515	88	0.12883435582822086	0.23863636363636365	0.03996622572473966
YGR013W	-1	-/-	-405.118852853775	-21988.837891936302	88	0.12804878048780488	0.23863636363636365	0.04024767801857585
YAL051W	-1	-/-	-405.2287311553955	-22795.26024699211	88	0.12727272727272726	0.23863636363636365	0.040529130312412044
YMR234W	-1	-/-	-406.23382860422134	-21419.533254504204	88	0.12650602409638553	0.23863636363636365	0.040810582606248244
YJL085W	-1	-/-	-406.30636274814606	-22063.92148208618	88	0.12574850299401197	0.23863636363636365	0.04109203490008444
YBR131W	-1	-/-	-406.50736141204834	-21979.19101536274	88	0.125	0.23863636363636365	0.04137348719392063
YGR119C	-1	-/-	-406.7953749895096	-23059.356796234846	88	0.1242603550295858	0.23863636363636365	0.04165493948775682
YJL115W	1	+/+	-406.9317237138748	-23308.520453095436	87	0.12941176470588237	0.25	0.04165493948775682
YGR113W	-1	-/-	-406.9723604917526	-22566.45205771923	88	0.1286549707602339	0.25	0.04193639178159302
YPL195W	-1	-/-	-407.07344913482666	-21214.62395620346	88	0.12790697674418605	0.25	0.042217844075429216
YOL115W	-1	-/-	-407.1642334461212	-23299.55142223835	88	0.12716763005780346	0.25	0.04249929636926541
YDR219C	-1	-/-	-407.2850261926651	-22426.59012377262	88	0.12643678160919541	0.25	0.0427807486631016
YPL161C	-1	-/-	-407.32343006134033	-22121.874077916145	88	0.12571428571428572	0.25	0.0430622009569378
YER112W	-1	-/-	-407.7231251001358	-22456.79646527767	88	0.125	0.25	0.043343653250773995
YOL044W	-1	-/-	-407.98844623565674	-22281.159332752228	88	0.12429378531073447	0.25	0.04362510554461019
YOL070C	0	0/-	-408.1175519526005	-40533.74931431562	352	0.12429378531073447	0.25	0.04362510554461019
YBR236C	-1	-/-	-408.3409836292267	-22680.18908882141	88	0.12359550561797752	0.25	0.04390655783844638
YNL041C	-1	-/-	-408.45256066322327	-22982.92038333416	88	0.12290502793296089	0.25	0.04418801013228258
YPL180W	-1	-/-	-408.46765422821045	-22459.3130351305	88	0.12222222222222222	0.25	0.044469462426118773
YOR123C	1	+/+	-408.51921051740646	-22163.396688759327	87	0.1270718232044199	0.26136363636363635	0.044469462426118773
YAL047C	-1	-/-	-408.53034687042236	-21662.165071070194	88	0.12637362637362637	0.26136363636363635	0.044750914719954966
YBL063W	-1	-/-	-408.6696951389313	-21363.343926012516	88	0.12568306010928962	0.26136363636363635	0.04503236701379116
YDR390C	0	0/-	-408.67784705758095	-40392.60174214933	352	0.12568306010928962	0.26136363636363635	0.04503236701379116
YER161C	-1	-/-	-408.6795086860657	-21310.559790492058	88	0.125	0.26136363636363635	0.04531381930762736
YMR077C	-1	-/-	-408.69102013111115	-22864.509367465973	88	0.12432432432432433	0.26136363636363635	0.04559527160146355
YAR008W	-1	-/-	-408.91109800338745	-23126.23300588131	88	0.12365591397849462	0.26136363636363635	0.045876723895299745
YFR013W	-1	-/-	-409.2041376233101	-21053.96425396204	88	0.12299465240641712	0.26136363636363635	0.04615817618913594
YMR207C	-1	-/-	-409.31811356544495	-20975.005001544952	88	0.12234042553191489	0.26136363636363635	0.04643962848297214
YPR008W	-1	-/-	-409.35478258132935	-21942.929716348648	88	0.12169312169312169	0.26136363636363635	0.04672108077680833
YER173W	-1	-/-	-409.36065685749054	-23566.145399808884	88	0.12105263157894737	0.26136363636363635	0.047002533070644524
YGR009C	-1	-/-	-409.40688467025757	-22967.306502699852	88	0.12041884816753927	0.26136363636363635	0.047283985364480724
YDR362C	-1	-/-	-409.4754453897476	-22049.401129245758	88	0.11979166666666667	0.26136363636363635	0.04756543765831692
YMR255W	-1	-/-	-409.5365036725998	-23510.927552461624	88	0.11917098445595854	0.26136363636363635	0.04784688995215311
YDR159W	-1	-/-	-409.7337341308594	-21399.9229105711	88	0.11855670103092783	0.26136363636363635	0.0481283422459893
YKR095W	-1	-/-	-409.82496523857117	-22299.851078629494	88	0.11794871794871795	0.26136363636363635	0.0484097945398255
YJL061W	-1	-/-	-409.8279790878296	-22426.149092674255	88	0.11734693877551021	0.26136363636363635	0.048691246833661696
YOR171C	-1	-/-	-410.001846075058	-21582.34337323904	88	0.116751269035533	0.26136363636363635	0.04897269912749789
YLR288C	-1	-/-	-410.25552093982697	-22189.97012424469	88	0.11616161616161616	0.26136363636363635	0.04925415142133408
YLR095C	-1	-/-	-410.40241408348083	-22881.290520071983	88	0.11557788944723618	0.26136363636363635	0.04953560371517028
YDR208W	-1	-/-	-410.73965883255005	-21490.42817544937	88	0.115	0.26136363636363635	0.049817056009006475
YNL107W	-1	-/+	-410.7759824991226	-23503.136112213135	88	0.11442786069651742	0.26136363636363635	0.05009850830284267
YKL017C	-1	-/-	-411.1060484647751	-22977.657969862223	88	0.11386138613861387	0.26136363636363635	0.05037996059667886
YNL059C	-1	-/-	-411.2060487270355	-22052.554684638977	88	0.11330049261083744	0.26136363636363635	0.05066141289051506
YML041C	-1	-/-	-411.642737865448	-22006.602566242218	88	0.11274509803921569	0.26136363636363635	0.05094286518435125
YHR115C	-1	-/-	-411.68771636486053	-20157.655976057053	88	0.11219512195121951	0.26136363636363635	0.051224317478187446
YOR194C	-1	-/-	-412.18663787841797	-21583.222170591354	88	0.11165048543689321	0.26136363636363635	0.05150576977202364
YKR038C	-1	-/-	-412.4340568780899	-23718.77815797925	88	0.1111111111111111	0.26136363636363635	0.05178722206585984
YPL008W	-1	-/-	-412.79224967956543	-22839.381202220917	88	0.11057692307692307	0.26136363636363635	0.05206867435969603
YNL330C	1	+/+	-412.8648028373718	-21445.122529029846	87	0.11483253588516747	0.2727272727272727	0.05206867435969603
YDR291W	0	0/-	-412.9656407237053	-38829.70596510172	352	0.11483253588516747	0.2727272727272727	0.05206867435969603
YGR274C	-1	-/+	-413.0638724565506	-22523.228815436363	88	0.11428571428571428	0.2727272727272727	0.052350126653532225
YLR212C	-1	-/-	-413.1334151029587	-22766.749519586563	88	0.11374407582938388	0.2727272727272727	0.05263157894736842
YLR319C	-1	-/-	-413.17571473121643	-22391.748843073845	88	0.11320754716981132	0.2727272727272727	0.05291303124120462
YKR029C	1	+/+	-413.1939617395401	-24540.39911711216	87	0.11737089201877934	0.2840909090909091	0.05291303124120462
YNL271C	-1	-/-	-413.505677819252	-22096.47983723879	88	0.11682242990654206	0.2840909090909091	0.05319448353504081
YDR137W	-1	-/-	-413.56219959259033	-21475.161674380302	88	0.11627906976744186	0.2840909090909091	0.053475935828877004
YMR268C	-1	-/-	-413.6487526893616	-22029.750866413116	88	0.11574074074074074	0.2840909090909091	0.0537573881227132
YLR016C	-1	-/-	-413.7872233390808	-21536.502607584	88	0.1152073732718894	0.2840909090909091	0.0540388404165494
YMR028W	0	0/-	-413.9668872654438	-40648.2231583111	352	0.1152073732718894	0.2840909090909091	0.0540388404165494
YAL041W	-1	-/-	-414.06015717983246	-22471.08682835102	88	0.11467889908256881	0.2840909090909091	0.05432029271038559
YGL201C	-1	-/-	-414.2280082702637	-22642.28726053238	88	0.1141552511415525	0.2840909090909091	0.05460174500422178
YDL028C	-1	-/-	-414.38654720783234	-21931.152585744858	88	0.11363636363636363	0.2840909090909091	0.054883197298057976
YDR088C	-1	-/-	-414.43806660175323	-22993.33820527792	88	0.11312217194570136	0.2840909090909091	0.055164649591894176
YER016W	-1	-/-	-414.4642091989517	-21815.833767414093	88	0.11261261261261261	0.2840909090909091	0.05544610188573037
YMR039C	-1	-/-	-414.57212114334106	-22601.46605682373	88	0.11210762331838565	0.2840909090909091	0.05572755417956656
YIL126W	-1	-/-	-414.69643580913544	-22779.79025399685	88	0.11160714285714286	0.2840909090909091	0.05600900647340276
YGL164C	0	0/0	-414.7438582107425	-39807.172188185155	352	0.11160714285714286	0.2840909090909091	0.05600900647340276
YJL013C	-1	-/-	-414.7465193271637	-22954.023575246334	88	0.1111111111111111	0.2840909090909091	0.056290458767238954
YML015C	-1	-/-	-414.7625949382782	-22627.079236268997	88	0.11061946902654868	0.2840909090909091	0.05657191106107515
YOL138C	-1	-/-	-414.7825746536255	-21428.367461442947	88	0.11013215859030837	0.2840909090909091	0.05685336335491134
YBR119W	-1	-/-	-414.7939853668213	-21485.30129826069	88	0.10964912280701754	0.2840909090909091	0.05713481564874754
YBR198C	1	+/+	-414.8856256008148	-21724.64489388466	87	0.11353711790393013	0.29545454545454547	0.05713481564874754
YDR140W	-1	-/-	-415.129851937294	-21999.572761058807	88	0.11304347826086956	0.29545454545454547	0.05741626794258373
YMR052W	-1	-/-	-415.19344210624695	-21828.562304735184	88	0.11255411255411256	0.29545454545454547	0.057697720236419926
YOR269W	-1	-/-	-415.2100043296814	-22802.73740053177	88	0.11206896551724138	0.29545454545454547	0.05797917253025612
YCL024W	-1	-/-	-415.6098210811615	-21633.710168242455	88	0.11158798283261803	0.29545454545454547	0.05826062482409232
YOR076C	-1	-/-	-416.33667492866516	-22812.41672694683	88	0.1111111111111111	0.29545454545454547	0.05854207711792851
YJL008C	-1	-/-	-416.4257881641388	-22803.93257009983	88	0.11063829787234042	0.29545454545454547	0.058823529411764705
YBR167C	-1	-/-	-416.45457458496094	-21899.839243412018	88	0.11016949152542373	0.29545454545454547	0.0591049817056009
YPL122C	-1	-/-	-416.50505006313324	-22693.37864884734	88	0.10970464135021098	0.29545454545454547	0.0593864339994371
YBR200W	-1	-/-	-416.7163656949997	-21471.50476682186	88	0.1092436974789916	0.29545454545454547	0.05966788629327329
YLR418C	1	+/+	-416.74599516391754	-22258.310829877853	87	0.11297071129707113	0.3068181818181818	0.05966788629327329
YPL228W	-1	-/-	-416.8895429968834	-22649.43297815323	88	0.1125	0.3068181818181818	0.059949338587109484
YDL070W	0	0/-	-416.9935643337667	-40451.77129058167	352	0.1125	0.3068181818181818	0.059949338587109484
YGL243W	-1	-/-	-417.00452077388763	-21903.727268576622	88	0.11203319502074689	0.3068181818181818	0.06023079088094568
YPL233W	-1	-/-	-417.0123986005783	-21961.789999365807	88	0.1115702479338843	0.3068181818181818	0.06051224317478188
YHR077C	-1	-/-	-417.11967754364014	-22208.906301617622	88	0.1111111111111111	0.3068181818181818	0.06079369546861807
YKL092C	-1	-/-	-417.1406686306	-21762.98877763748	88	0.11065573770491803	0.3068181818181818	0.06107514776245426
YGR003W	-1	-/-	-417.55724573135376	-22770.130618929863	88	0.11020408163265306	0.3068181818181818	0.061356600056290456
YKL090W	0	0/-	-417.7263054102659	-39974.679480314255	352	0.11020408163265306	0.3068181818181818	0.061356600056290456
YLR314C	-1	-/-	-417.9081404209137	-22902.222356557846	88	0.10975609756097561	0.3068181818181818	0.061638052350126656
YDR325W	-1	-/-	-418.2209029197693	-21473.538971304893	88	0.10931174089068826	0.3068181818181818	0.06191950464396285
YGR129W	-1	-/-	-418.50662112236023	-22766.062968611717	88	0.10887096774193548	0.3068181818181818	0.06220095693779904
YMR299C	-1	-/0	-418.65090358257294	-21393.187500596046	88	0.10843373493975904	0.3068181818181818	0.062482409231635234
YFL049W	-1	-/-	-418.6792016029358	-22122.57387083769	88	0.108	0.3068181818181818	0.06276386152547143
YDR166C	-1	-/-	-418.68818855285645	-22360.035058498383	88	0.10756972111553785	0.3068181818181818	0.06304531381930763
YJR050W	-1	-/-	-418.77327275276184	-23817.250816345215	88	0.10714285714285714	0.3068181818181818	0.06332676611314382
YLR274W	-1	-/-	-419.0778064727783	-21562.330545663834	88	0.1067193675889328	0.3068181818181818	0.06360821840698001
YOR038C	-1	-/-	-419.17092394828796	-21358.82384634018	88	0.1062992125984252	0.3068181818181818	0.0638896707008162
YJR035W	-1	-/-	-419.24648904800415	-23978.719273209572	88	0.10588235294117647	0.3068181818181818	0.06417112299465241
YJR083C	-1	-/0	-419.36524963378906	-23722.93957901001	88	0.10546875	0.3068181818181818	0.0644525752884886
YBR102C	-1	-/-	-419.3680394887924	-22108.443525910378	88	0.10505836575875487	0.3068181818181818	0.0647340275823248
YOR304W	-1	-/-	-419.4268283843994	-22180.4352850914	88	0.10465116279069768	0.3068181818181818	0.06501547987616099
YKL041W	-1	-/-	-419.43404108285904	-22877.832373559475	88	0.10424710424710425	0.3068181818181818	0.06529693216999718
YNL038W	-1	-/-	-419.4475224018097	-22204.601627230644	88	0.10384615384615385	0.3068181818181818	0.06557838446383338
YOR061W	-1	-/-	-419.59908974170685	-23957.027817249298	88	0.10344827586206896	0.3068181818181818	0.06585983675766957
YOR159C	-1	-/-	-419.841655254364	-22674.66011416912	88	0.10305343511450382	0.3068181818181818	0.06614128905150576
YJR084W	-1	-/-	-419.8440742492676	-21883.10924911499	88	0.10266159695817491	0.3068181818181818	0.06642274134534197
YNL188W	-1	-/-	-419.9378914833069	-23742.682902097702	88	0.10227272727272728	0.3068181818181818	0.06670419363917816
YKL032C	-1	-/-	-420.0296847820282	-22557.144355535507	88	0.1018867924528302	0.3068181818181818	0.06698564593301436
YHR166C	-1	-/-	-420.0400800704956	-20942.83312499523	88	0.10150375939849623	0.3068181818181818	0.06726709822685055
YHL023C	0	0/-	-420.20343109965324	-39100.40960877389	352	0.10150375939849623	0.3068181818181818	0.06726709822685055
YDR176W	1	+/+	-420.4201409816742	-23190.994072675705	87	0.10486891385767791	0.3181818181818182	0.06726709822685055
YDR207C	1	+/-	-420.8798282146454	-21361.220460653305	87	0.10820895522388059	0.32954545454545453	0.06726709822685055
YKL015W	-1	-/-	-420.88105833530426	-21587.583070397377	88	0.10780669144981413	0.32954545454545453	0.06754855052068674
YPR133C	-1	-/+	-420.9135946035385	-22929.198573827744	88	0.10740740740740741	0.32954545454545453	0.06783000281452294
YDR006C	0	0/-	-420.9363361299038	-39109.59196026623	352	0.10740740740740741	0.32954545454545453	0.06783000281452294
YPL112C	-1	-/-	-421.1135139465332	-23709.91230428219	88	0.1070110701107011	0.32954545454545453	0.06811145510835913
YIL128W	-1	-/-	-421.18581676483154	-23283.725106716156	88	0.10661764705882353	0.32954545454545453	0.06839290740219532
YMR047C	-1	-/-	-421.4726542234421	-22453.688981235027	88	0.10622710622710622	0.32954545454545453	0.06867435969603153
YDR163W	-1	-/-	-421.5935046672821	-22389.60204923153	88	0.10583941605839416	0.32954545454545453	0.06895581198986772
YLR398C	-1	-/-	-421.62671715021133	-23202.486514747143	88	0.10545454545454545	0.32954545454545453	0.06923726428370391
YDL074C	1	+/+	-421.73961412906647	-24756.36773312092	87	0.10869565217391304	0.3409090909090909	0.06923726428370391
YIL026C	-1	-/-	-421.93343472480774	-21978.54239153862	88	0.10830324909747292	0.3409090909090909	0.06951871657754011
YOL149W	-1	-/-	-422.0036017894745	-22896.47679746151	88	0.1079136690647482	0.3409090909090909	0.0698001688713763
YDL017W	-1	-/-	-422.10947942733765	-23028.023527741432	88	0.10752688172043011	0.3409090909090909	0.0700816211652125
YMR064W	0	0/0	-422.3790754675865	-39471.35927063227	352	0.10752688172043011	0.3409090909090909	0.0700816211652125
YNL309W	-1	-/-	-422.57628536224365	-21831.750901579857	88	0.10714285714285714	0.3409090909090909	0.07036307345904869
YBR258C	1	+/+	-422.68624353408813	-21748.542100429535	87	0.1103202846975089	0.3522727272727273	0.07036307345904869
YDR104C	0	0/-	-422.73465406894684	-41131.911972135305	352	0.1103202846975089	0.3522727272727273	0.07036307345904869
YIL150C	-1	-/-	-422.7443504333496	-20316.426176905632	88	0.1099290780141844	0.3522727272727273	0.07064452575288488
YNL201C	-1	-/-	-422.9166271686554	-23092.277493715286	88	0.10954063604240283	0.3522727272727273	0.07092597804672109
YPL243W	-1	-/-	-423.09861981868744	-24439.532640695572	88	0.10915492957746478	0.3522727272727273	0.07120743034055728
YJR052W	-1	-/-	-423.33582520484924	-22361.62071555853	88	0.10877192982456141	0.3522727272727273	0.07148888263439347
YDL207W	-1	-/-	-423.4414244890213	-23052.989226937294	88	0.10839160839160839	0.3522727272727273	0.07177033492822966
YJR021C	-1	-/-	-423.5489511489868	-22801.295485258102	88	0.10801393728222997	0.3522727272727273	0.07205178722206586
YLR309C	-1	-/-	-423.58999586105347	-22842.875795841217	88	0.1076388888888889	0.3522727272727273	0.07233323951590205
YPL253C	-1	-/-	-423.6210080385208	-22662.69675695896	88	0.10726643598615918	0.3522727272727273	0.07261469180973824
YNR006W	-1	-/-	-423.6614999771118	-23269.61990094185	88	0.10689655172413794	0.3522727272727273	0.07289614410357445
YOR211C	-1	-/-	-423.69173312187195	-22512.674778223038	88	0.10652920962199312	0.3522727272727273	0.07317759639741064
YOL116W	-1	-/-	-423.7879239320755	-22958.559493124485	88	0.10616438356164383	0.3522727272727273	0.07345904869124684
YBL085W	-1	-/-	-423.8639030456543	-21994.578775525093	88	0.10580204778156997	0.3522727272727273	0.07374050098508303
YNL314W	-1	-/-	-423.95420575141907	-21783.96291476488	88	0.1054421768707483	0.3522727272727273	0.07402195327891922
YMR167W	-1	-/-	-423.968270778656	-20911.652743458748	88	0.10508474576271186	0.3522727272727273	0.07430340557275542
YPL181W	1	+/-	-424.06448805332184	-22827.60815501213	87	0.10810810810810811	0.36363636363636365	0.07430340557275542
YER029C	-1	-/-	-424.1221740245819	-22754.987741589546	88	0.10774410774410774	0.36363636363636365	0.07458485786659161
YKL059C	-1	-/-	-424.13705253601074	-23112.887334942818	88	0.10738255033557047	0.36363636363636365	0.0748663101604278
YDL044C	-1	-/-	-424.3098332285881	-23221.311482191086	88	0.10702341137123746	0.36363636363636365	0.07514776245426401
YPR095C	-1	-/-	-424.357882976532	-21212.72592651844	88	0.10666666666666667	0.36363636363636365	0.0754292147481002
YOR217W	-1	-/-	-424.3739335536957	-22554.34029841423	88	0.10631229235880399	0.36363636363636365	0.0757106670419364
YLR045C	-1	-/-	-424.4028871059418	-22490.84242838621	88	0.10596026490066225	0.36363636363636365	0.07599211933577259
YPL139C	1	+/+	-424.44782161712646	-22985.953366279602	87	0.10891089108910891	0.375	0.07599211933577259
YER157W	-1	-/-	-424.5301243066788	-20914.459916949272	88	0.10855263157894737	0.375	0.07627357162960878
YER123W	-1	-/-	-424.5961866378784	-21805.810119509697	88	0.10819672131147541	0.375	0.07655502392344497
YMR153W	-1	-/-	-424.59877467155457	-23262.690727353096	88	0.10784313725490197	0.375	0.07683647621728117
YPL064C	0	0/-	-424.7391490340233	-38259.91095456481	352	0.10784313725490197	0.375	0.07683647621728117
YBL103C	-1	-/-	-424.8667542934418	-22771.511154055595	88	0.10749185667752444	0.375	0.07711792851111736
YJR093C	-1	-/-	-424.98496758937836	-22899.222217440605	88	0.10714285714285714	0.375	0.07739938080495357
YBL058W	-1	-/-	-425.0545526742935	-24849.358726263046	88	0.10679611650485436	0.375	0.07768083309878976
YER100W	-1	-/-	-425.0818942785263	-21341.28783237934	88	0.1064516129032258	0.375	0.07796228539262595
YIL159W	-1	-/-	-425.30724477767944	-22708.34813952446	88	0.10610932475884244	0.375	0.07824373768646214
YHR036W	-1	-/-	-425.3713231086731	-23716.17343068123	88	0.10576923076923077	0.375	0.07852518998029834
YDL197C	-1	-/-	-425.54755198955536	-24047.858025938272	88	0.10543130990415335	0.375	0.07880664227413453
YML102W	-1	-/-	-425.5696783065796	-22931.728976011276	88	0.10509554140127389	0.375	0.07908809456797072
YHR165C	-1	-/-	-425.6517333984375	-21943.20592403412	88	0.10476190476190476	0.375	0.07936954686180693
YPL060W	-1	-/-	-425.96278524398804	-22158.893281936646	88	0.10443037974683544	0.375	0.07965099915564312
YOL066C	-1	-/-	-426.09592962265015	-22539.131233096123	88	0.10410094637223975	0.375	0.07993245144947932
YLR298C	-1	-/-	-426.1080174446106	-21468.705698013306	88	0.10377358490566038	0.375	0.08021390374331551
YOR037W	-1	-/-	-426.1207945346832	-23377.32058286667	88	0.10344827586206896	0.375	0.0804953560371517
YKL095W	-1	-/-	-426.1518313884735	-21704.955548763275	88	0.103125	0.375	0.0807768083309879
YHR167W	-1	-/-	-426.34208369255066	-24013.77230501175	88	0.102803738317757	0.375	0.08105826062482409
YDR113C	-1	-/-	-426.40502095222473	-23813.607652902603	88	0.10248447204968944	0.375	0.08133971291866028
YGR116W	-1	-/+	-426.57030630111694	-21818.062276721	88	0.1021671826625387	0.375	0.08162116521249649
YBR114W	-1	-/-	-426.59368896484375	-21785.502280324697	88	0.10185185185185185	0.375	0.08190261750633268
YOR089C	-1	-/-	-426.64170372486115	-23230.007672548294	88	0.10153846153846154	0.375	0.08218406980016887
YDR363W	-1	-/-	-426.74398934841156	-21498.56992840767	88	0.10122699386503067	0.375	0.08246552209400507
YJL112W	-1	-/-	-426.7730700969696	-23162.81890836358	88	0.10091743119266056	0.375	0.08274697438784126
YGL061C	-1	-/-	-426.8792004585266	-23428.0972687006	88	0.10060975609756098	0.375	0.08302842668167745
YDR150W	-1	-/-	-426.89191496372223	-23150.030563235283	88	0.10030395136778116	0.375	0.08330987897551365
YKR086W	-1	-/-	-426.9628825187683	-22571.649808883667	88	0.1	0.375	0.08359133126934984
YOR094W	-1	-/-	-427.08165287971497	-23479.510833203793	88	0.09969788519637462	0.375	0.08387278356318605
YMR065W	-1	-/-	-427.1945093870163	-23660.206114530563	88	0.09939759036144578	0.375	0.08415423585702224
YDR472W	-1	-/-	-427.2080752849579	-22787.965858340263	88	0.0990990990990991	0.375	0.08443568815085843
YHR058C	-1	-/-	-427.49916672706604	-21331.407324790955	88	0.09880239520958084	0.375	0.08471714044469462
YPR086W	-1	-/-	-427.7275323867798	-23119.73454475403	88	0.09850746268656717	0.375	0.08499859273853082
YHR119W	1	+/+	-427.81722378730774	-22252.455129742622	87	0.10119047619047619	0.38636363636363635	0.08499859273853082
YMR060C	-1	-/-	-427.8260669708252	-22220.377056837082	88	0.10089020771513353	0.38636363636363635	0.08528004503236701
YLR277C	-1	-/-	-427.8443670272827	-21575.233887195587	88	0.10059171597633136	0.38636363636363635	0.0855614973262032
YPR178W	-1	-/-	-427.9173067808151	-25094.47670120001	88	0.10029498525073746	0.38636363636363635	0.0858429496200394
YBR055C	-1	-/-	-428.01921659708023	-24085.470115482807	88	0.1	0.38636363636363635	0.0861244019138756
YNL051W	-1	-/-	-428.04372930526733	-23504.729984998703	88	0.09970674486803519	0.38636363636363635	0.0864058542077118
YNL032W	-1	-/-	-428.1728343963623	-21951.69723379612	88	0.09941520467836257	0.38636363636363635	0.08668730650154799
YPL140C	-1	-/-	-428.1974004507065	-23096.37905919552	88	0.09912536443148688	0.38636363636363635	0.08696875879538418
YBR166C	0	0/0	-428.2963058948517	-40876.798922501504	352	0.09912536443148688	0.38636363636363635	0.08696875879538418
YJL179W	-1	-/-	-428.31058847904205	-23975.181246995926	88	0.09883720930232558	0.38636363636363635	0.08725021108922038
YNL023C	-1	-/-	-428.3965483903885	-23993.565044999123	88	0.09855072463768116	0.38636363636363635	0.08753166338305657
YDR419W	-1	-/-	-428.4482841491699	-22870.160994052887	88	0.09826589595375723	0.38636363636363635	0.08781311567689276
YLR182W	-1	-/-	-428.5117735862732	-22199.234006166458	88	0.09798270893371758	0.38636363636363635	0.08809456797072897
YOR118W	0	0/0	-428.7151862382889	-39306.89645665884	352	0.09798270893371758	0.38636363636363635	0.08809456797072897
YPL209C	-1	-/-	-428.8335964679718	-23291.907105088234	88	0.09770114942528736	0.38636363636363635	0.08837602026456516
YJR006W	-1	-/-	-428.93358767032623	-22424.624967098236	88	0.09742120343839542	0.38636363636363635	0.08865747255840135
YBR123C	-1	-/-	-429.050626039505	-23253.791029691696	88	0.09714285714285714	0.38636363636363635	0.08893892485223755
YMR091C	-1	-/-	-429.14222478866577	-23407.663424491882	88	0.09686609686609686	0.38636363636363635	0.08922037714607374
YDR081C	-1	-/-	-429.2412784099579	-23355.577399015427	88	0.09659090909090909	0.38636363636363635	0.08950182943990993
YHR107C	-1	-/-	-429.4244920015335	-23107.489223122597	88	0.09631728045325778	0.38636363636363635	0.08978328173374613
YOR166C	0	0/-	-429.7085289955139	-39812.61189934611	352	0.09631728045325778	0.38636363636363635	0.08978328173374613
YER114C	-1	-/-	-429.8342671394348	-23746.575120687485	88	0.096045197740113	0.38636363636363635	0.09006473402758232
YIL038C	-1	-/-	-429.8560199737549	-23599.731353759766	88	0.09577464788732394	0.38636363636363635	0.09034618632141853
YOR349W	-1	-/-	-429.97147703170776	-20952.43247938156	88	0.09550561797752809	0.38636363636363635	0.09062763861525472
YKL108W	-1	-/-	-429.982741355896	-21305.321947932243	88	0.09523809523809523	0.38636363636363635	0.09090909090909091
YNL147W	-1	-/-	-430.0323395729065	-23029.20984017849	88	0.09497206703910614	0.38636363636363635	0.0911905432029271
YPL129W	1	+/+	-430.0358142852783	-23364.709851264954	87	0.09749303621169916	0.3977272727272727	0.0911905432029271
YIR009W	-1	-/-	-430.05174374580383	-22332.230299830437	88	0.09722222222222222	0.3977272727272727	0.0914719954967633
YDL108W	-1	-/-	-430.18791151046753	-22868.37447786331	88	0.09695290858725762	0.3977272727272727	0.09175344779059949
YLR033W	-1	-/-	-430.2089602947235	-22887.279782891273	88	0.09668508287292818	0.3977272727272727	0.09203490008443568
YNR008W	-1	-/-	-430.2679331302643	-21490.968692421913	88	0.09641873278236915	0.3977272727272727	0.09231635237827188
YDR110W	-1	-/-	-430.39567494392395	-24681.760894060135	88	0.09615384615384616	0.3977272727272727	0.09259780467210808
YNL224C	0	0/-	-430.72960180044174	-38675.179274857044	352	0.09615384615384616	0.3977272727272727	0.09259780467210808
YDL099W	-1	-/-	-430.73107850551605	-24465.31228864193	88	0.0958904109589041	0.3977272727272727	0.09287925696594428
YBR227C	0	0/-	-430.87353928387165	-40175.306539937854	352	0.0958904109589041	0.3977272727272727	0.09287925696594428
YIL115C	-1	-/-	-430.89306354522705	-22180.6548705101	88	0.09562841530054644	0.3977272727272727	0.09316070925978047
YJL156C	-1	-/-	-431.0138394832611	-21999.86825609207	88	0.09536784741144415	0.3977272727272727	0.09344216155361666
YAL034W-A	-1	-/-	-431.1543755531311	-22234.606808304787	88	0.09510869565217392	0.3977272727272727	0.09372361384745286
YJL201W	-1	-/-	-431.166090965271	-21822.526744008064	88	0.0948509485094851	0.3977272727272727	0.09400506614128905
YDR051C	0	0/-	-431.18219006061554	-40851.72258456051	352	0.0948509485094851	0.3977272727272727	0.09400506614128905
YJL023C	0	0/-	-431.2028338164091	-40946.24067623913	352	0.0948509485094851	0.3977272727272727	0.09400506614128905
YDL007W	-1	-/-	-431.2692166566849	-24973.261996358633	88	0.0945945945945946	0.3977272727272727	0.09428651843512524
YOL095C	-1	-/-	-431.28170347213745	-21480.579581141472	88	0.09433962264150944	0.3977272727272727	0.09456797072896145
YPR180W	0	0/-	-431.3806786239147	-41534.11691623926	352	0.09433962264150944	0.3977272727272727	0.09456797072896145
YDR289C	-1	-/-	-431.49307882785797	-24465.394818782806	88	0.09408602150537634	0.3977272727272727	0.09484942302279764
YER122C	-1	-/-	-431.65450847148895	-23266.90316259861	88	0.0938337801608579	0.3977272727272727	0.09513087531663383
YMR235C	-1	-/-	-431.68935775756836	-25083.818564414978	88	0.09358288770053476	0.3977272727272727	0.09541232761047003
YJR140C	-1	-/+	-431.6940083503723	-21177.10622215271	88	0.09333333333333334	0.3977272727272727	0.09569377990430622
YAL056W	-1	-/-	-431.79436242580414	-25054.916778355837	88	0.09308510638297872	0.3977272727272727	0.09597523219814241
YLR079W	-1	-/-	-431.84714913368225	-23936.279654979706	88	0.09283819628647215	0.3977272727272727	0.0962566844919786
YNL090W	-1	-/-	-431.84763956069946	-22650.80836224556	88	0.09259259259259259	0.3977272727272727	0.0965381367858148
YER007W	-1	-/-	-432.0990023612976	-21294.626940250397	88	0.09234828496042216	0.3977272727272727	0.096819589079651
YDR334W	-1	-/-	-432.1274902820587	-23099.288655519485	88	0.09210526315789473	0.3977272727272727	0.0971010413734872
YDR498C	-1	-/-	-432.12760496139526	-21673.354521274567	88	0.09186351706036745	0.3977272727272727	0.09738249366732339
YGL155W	-1	-/0	-432.18625235557556	-23488.055770516396	88	0.09162303664921466	0.3977272727272727	0.09766394596115958
YDL065C	-1	-/-	-432.23106694221497	-22690.358515501022	88	0.09138381201044386	0.3977272727272727	0.09794539825499578
YML111W	0	0/-	-432.24031364917755	-39167.4347075969	352	0.09138381201044386	0.3977272727272727	0.09794539825499578
YPL042C	-1	-/-	-432.33029556274414	-22610.340775609016	88	0.09114583333333333	0.3977272727272727	0.09822685054883197
YBR278W	-1	-/-	-432.35815930366516	-21584.73833656311	88	0.09090909090909091	0.3977272727272727	0.09850830284266816
YGR120C	-1	-/-	-432.3719880580902	-23509.47862815857	88	0.09067357512953368	0.3977272727272727	0.09878975513650436
YLR403W	-1	-/-	-432.43105232715607	-22141.224382162094	88	0.09043927648578812	0.3977272727272727	0.09907120743034056
YPR168W	-1	-/-	-432.5324320793152	-21104.199696063995	88	0.09020618556701031	0.3977272727272727	0.09935265972417676
YKL048C	-1	-/-	-432.60925817489624	-22565.825568795204	88	0.08997429305912596	0.3977272727272727	0.09963411201801295
YML099C	-1	-/-	-432.6419506072998	-22013.15182006359	88	0.08974358974358974	0.3977272727272727	0.09991556431184914
YNL099C	-1	-/-	-432.75405991077423	-23465.216686725616	88	0.08951406649616368	0.3977272727272727	0.10019701660568534
YLR007W	-1	-/-	-432.779203414917	-22266.1734085083	88	0.08928571428571429	0.3977272727272727	0.10047846889952153
YMR016C	-1	-/-	-432.8482370376587	-23375.35521429777	88	0.089058524173028	0.3977272727272727	0.10075992119335772
YOL100W	-1	-/-	-432.94028675556183	-24226.310087442398	88	0.08883248730964467	0.3977272727272727	0.10104137348719391
YLR011W	-1	-/-	-433.2489380836487	-23009.398473381996	88	0.08860759493670886	0.3977272727272727	0.10132282578103012
YDR017C	-1	-/-	-433.32664346694946	-22445.761389911175	88	0.08838383838383838	0.3977272727272727	0.10160427807486631
YPR161C	-1	-/+	-433.3525068759918	-23318.461529016495	88	0.08816120906801007	0.3977272727272727	0.1018857303687025
YML006C	-1	-/-	-433.37361919879913	-24384.81097126007	88	0.08793969849246232	0.3977272727272727	0.1021671826625387
YDL088C	-1	-/-	-433.3869035243988	-22650.234391987324	88	0.08771929824561403	0.3977272727272727	0.10244863495637489
YIR023W	-1	-/-	-433.57470762729645	-22768.553525805473	88	0.0875	0.3977272727272727	0.10273008725021109
YBR215W	-1	-/-	-433.66512417793274	-22781.30028474331	88	0.08728179551122195	0.3977272727272727	0.10301153954404728
YKL130C	-1	-/-	-433.81914806365967	-21641.70947086811	88	0.08706467661691543	0.3977272727272727	0.10329299183788349
YDL159W	-1	-/-	-433.8409684896469	-22743.75941848755	88	0.08684863523573201	0.3977272727272727	0.10357444413171968
YAR002W	-1	-/-	-433.9542384147644	-23889.545063376427	88	0.08663366336633663	0.3977272727272727	0.10385589642555587
YHR129C	-1	-/-	-434.1532073020935	-23531.91517663002	88	0.08641975308641975	0.3977272727272727	0.10413734871939206
YML061C	-1	-/-	-434.26421344280243	-23648.51367008686	88	0.08620689655172414	0.3977272727272727	0.10441880101322826
YOL076W	-1	-/-	-434.2790209054947	-23270.006733179092	88	0.085995085995086	0.3977272727272727	0.10470025330706445
YIR015W	-1	-/-	-434.36327028274536	-20688.227427124977	88	0.0857843137254902	0.3977272727272727	0.10498170560090064
YBR233W	0	0/-	-434.3996248245239	-41207.60968443751	352	0.0857843137254902	0.3977272727272727	0.10498170560090064
YOR259C	-1	-/-	-434.54156816005707	-24038.311493754387	88	0.08557457212713937	0.3977272727272727	0.10526315789473684
YKL155C	0	0/-	-434.54230558872223	-40153.542702138424	352	0.08557457212713937	0.3977272727272727	0.10526315789473684
YLR078C	-1	-/-	-434.5937566757202	-22807.537974834442	88	0.08536585365853659	0.3977272727272727	0.10554461018857304
YLR335W	-1	-/-	-434.6641275882721	-24330.18125140667	88	0.0851581508515815	0.3977272727272727	0.10582606248240924
YNL230C	-1	-/-	-434.7662169933319	-22262.826729893684	88	0.08495145631067962	0.3977272727272727	0.10610751477624543
YNL054W	-1	-/-	-434.77306151390076	-23568.21819484234	88	0.0847457627118644	0.3977272727272727	0.10638896707008162
YOR195W	-1	-/-	-434.8731610774994	-23642.98305130005	88	0.08454106280193237	0.3977272727272727	0.10667041936391781
YLR071C	-1	-/-	-434.90176820755005	-22813.202832102776	88	0.08433734939759036	0.3977272727272727	0.10695187165775401
YDR495C	-1	-/-	-434.9757287502289	-22274.491036087275	88	0.08413461538461539	0.3977272727272727	0.1072333239515902
YML109W	-1	-/-	-434.976900100708	-21921.64394044876	88	0.08393285371702638	0.3977272727272727	0.1075147762454264
YLR052W	-1	-/-	-435.09908413887024	-22433.611342787743	88	0.08373205741626795	0.3977272727272727	0.1077962285392626
YMR179W	-1	-/-	-435.1510510444641	-22871.11108005047	88	0.08353221957040573	0.3977272727272727	0.1080776808330988
YCL011C	-1	-/-	-435.1974107027054	-22823.406306743622	88	0.08333333333333333	0.3977272727272727	0.10835913312693499
YGL112C	1	+/+	-435.2658100128174	-23155.3820643425	87	0.0855106888361045	0.4090909090909091	0.10835913312693499
YPR104C	-1	-/-	-435.4385380744934	-22500.972904205322	88	0.08530805687203792	0.4090909090909091	0.10864058542077118
YER104W	-1	-/-	-435.5110750198364	-22257.11883533001	88	0.0851063829787234	0.4090909090909091	0.10892203771460737
YJR110W	-1	-/-	-435.5845971107483	-22899.819205403328	88	0.08490566037735849	0.4090909090909091	0.10920349000844357
YML071C	-1	-/-	-435.6795744895935	-22975.20925617218	88	0.08470588235294117	0.4090909090909091	0.10948494230227976
YJL047C	-1	-/-	-435.7109549045563	-23751.05228459835	88	0.08450704225352113	0.4090909090909091	0.10976639459611595
YNL298W	-1	-/-	-435.8102955818176	-23789.172982931137	88	0.08430913348946135	0.4090909090909091	0.11004784688995216
YDL080C	-1	-/-	-435.8947956562042	-22479.69502544403	88	0.08411214953271028	0.4090909090909091	0.11032929918378835
YKL089W	-1	-/-	-435.92456674575806	-23085.706833600998	88	0.08391608391608392	0.4090909090909091	0.11061075147762454
YLR085C	-1	-/-	-435.9484488964081	-22367.611771702766	88	0.08372093023255814	0.4090909090909091	0.11089220377146074
YDL161W	-1	-/-	-436.0351052284241	-23770.30611860752	88	0.08352668213457076	0.4090909090909091	0.11117365606529693
YDR457W	-1	-/-	-436.2535319328308	-20718.948189616203	88	0.08333333333333333	0.4090909090909091	0.11145510835913312
YKL166C	-1	-/-	-436.29937410354614	-24384.113567352295	88	0.08314087759815242	0.4090909090909091	0.11173656065296932
YER051W	1	+/+	-436.31923830509186	-23532.679119944572	87	0.08525345622119816	0.42045454545454547	0.11173656065296932
YKL005C	-1	-/-	-436.41574370861053	-23907.45976614952	88	0.08505747126436781	0.42045454545454547	0.11201801294680552
YML107C	-1	-/-	-436.60184383392334	-22801.277654767036	88	0.08486238532110092	0.42045454545454547	0.11229946524064172
YOL054W	-1	-/-	-436.68780386447906	-23311.789984464645	88	0.08466819221967964	0.42045454545454547	0.11258091753447791
YDR468C	0	0/-	-436.6926953494549	-40816.89766764641	352	0.08466819221967964	0.42045454545454547	0.11258091753447791
YCR038C	-1	-/-	-436.7091814279556	-23270.96951496601	88	0.08447488584474885	0.42045454545454547	0.1128623698283141
YNL267W	-1	-/-	-436.78802609443665	-22979.26222193241	88	0.08428246013667426	0.42045454545454547	0.1131438221221503
YDR121W	-1	-/-	-436.8028817176819	-23676.198263168335	88	0.08409090909090909	0.42045454545454547	0.11342527441598649
YKL176C	-1	-/-	-436.87681579589844	-22992.38100719452	88	0.08390022675736962	0.42045454545454547	0.11370672670982268
YDR013W	-1	-/-	-437.0130113363266	-22824.34997832775	88	0.083710407239819	0.42045454545454547	0.11398817900365887
YGL133W	-1	-/-	-437.1129696369171	-22196.366040587425	88	0.0835214446952596	0.42045454545454547	0.11426963129749508
YJL127C	-1	-/+	-437.2097623348236	-21648.853443026543	88	0.08333333333333333	0.42045454545454547	0.11455108359133127
YKL113C	-1	-/-	-437.236953496933	-24144.82881617546	88	0.08314606741573034	0.42045454545454547	0.11483253588516747
YML112W	-1	-/-	-437.2964173555374	-24503.023797631264	88	0.08295964125560538	0.42045454545454547	0.11511398817900366
YGL017W	-1	-/-	-437.45331287384033	-22351.14840787649	88	0.08277404921700224	0.42045454545454547	0.11539544047283985
YDR183W	-1	-/-	-437.58490431308746	-23708.701387405396	88	0.08258928571428571	0.42045454545454547	0.11567689276667605
YEL037C	-1	-/-	-437.6697610616684	-23404.485077738762	88	0.08240534521158129	0.42045454545454547	0.11595834506051224
YOR030W	-1	-/-	-437.72107446193695	-20997.437212884426	88	0.08222222222222222	0.42045454545454547	0.11623979735434843
YHR118C	-1	-/-	-437.94114804267883	-24098.923050522804	88	0.082039911308204	0.42045454545454547	0.11652124964818464
YLR021W	0	0/-	-438.00257444381714	-39808.33961495757	352	0.082039911308204	0.42045454545454547	0.11652124964818464
YBR288C	-1	-/-	-438.24581491947174	-23109.129661798477	88	0.08185840707964602	0.42045454545454547	0.11680270194202083
YPL083C	-1	-/-	-438.2818064689636	-22427.52282488346	88	0.08167770419426049	0.42045454545454547	0.11708415423585702
YMR183C	-1	-/-	-438.29272735118866	-23229.84469997883	88	0.08149779735682819	0.42045454545454547	0.11736560652969322
YJL084C	0	0/-	-438.4009662717581	-40664.82987986505	352	0.08149779735682819	0.42045454545454547	0.11736560652969322
YOR156C	-1	-/-	-438.50945138931274	-21742.69200181961	88	0.08131868131868132	0.42045454545454547	0.11764705882352941
YLR103C	-1	-/-	-438.52646350860596	-23478.27367722988	88	0.08114035087719298	0.42045454545454547	0.1179285111173656
YPR068C	-1	-/+	-438.534113407135	-22633.67485165596	88	0.08096280087527352	0.42045454545454547	0.1182099634112018
YAL043C	-1	-/-	-438.67398834228516	-21724.311655044556	88	0.08078602620087336	0.42045454545454547	0.118491415705038
YKR020W	-1	-/-	-438.69826328754425	-22597.850201129913	88	0.08061002178649238	0.42045454545454547	0.1187728679988742
YPR162C	-1	-/-	-438.7754282951355	-22517.12122631073	88	0.08043478260869565	0.42045454545454547	0.11905432029271039
YDR181C	-1	-/+	-438.8276899456978	-23777.415849387646	88	0.08026030368763558	0.42045454545454547	0.11933577258654658
YBL025W	-1	-/-	-438.84450697898865	-22748.543929815292	88	0.08008658008658008	0.42045454545454547	0.11961722488038277
YNL136W	1	+/+	-438.8524088859558	-23458.716989517212	87	0.08207343412526998	0.4318181818181818	0.11961722488038277
YKR028W	-1	-/-	-438.89468145370483	-22428.134548544884	88	0.08189655172413793	0.4318181818181818	0.11989867717421897
YFR029W	-1	-/-	-438.9498108327389	-23066.66748842597	88	0.08172043010752689	0.4318181818181818	0.12018012946805516
YDR180W	-1	-/-	-438.964967250824	-23469.014427542686	88	0.0815450643776824	0.4318181818181818	0.12046158176189135
YEL061C	-1	-/-	-439.15204977989197	-23582.540888607502	88	0.08137044967880086	0.4318181818181818	0.12074303405572756
YLR442C	-1	-/-	-439.21134328842163	-23687.59834742546	88	0.0811965811965812	0.4318181818181818	0.12102448634956375
YPL124W	-1	-/-	-439.2634997367859	-22930.367108106613	88	0.08102345415778252	0.4318181818181818	0.12130593864339995
YER147C	-1	-/-	-439.4067962169647	-21412.756038308144	88	0.08085106382978724	0.4318181818181818	0.12158739093723614
YOL112W	-1	-/-	-439.41113662719727	-23114.12299346924	88	0.08067940552016985	0.4318181818181818	0.12186884323107233
YNL166C	-1	-/-	-439.4166941642761	-23525.4834048748	88	0.08050847457627118	0.4318181818181818	0.12215029552490853
YDL244W	-1	-/-	-439.53976106643677	-22803.463951587677	88	0.080338266384778	0.4318181818181818	0.12243174781874472
YDR073W	-1	-/-	-439.7352137565613	-22896.269486427307	88	0.08016877637130802	0.4318181818181818	0.12271320011258091
YGL005C	-1	-/-	-439.74380642175674	-23289.41086488962	88	0.08	0.4318181818181818	0.12299465240641712
YDL143W	-1	-/-	-439.9255497455597	-23878.135321617126	88	0.07983193277310924	0.4318181818181818	0.12327610470025331
YLR330W	-1	-/-	-439.93102765083313	-25144.268686056137	88	0.07966457023060797	0.4318181818181818	0.1235575569940895
YLR127C	-1	-/-	-439.9669452905655	-22461.065477252007	88	0.0794979079497908	0.4318181818181818	0.1238390092879257
YIL112W	1	+/+	-439.9731740951538	-23401.354392170906	87	0.081419624217119	0.4431818181818182	0.1238390092879257
YFL050C	-1	-/-	-439.99751806259155	-22292.874415755272	88	0.08125	0.4431818181818182	0.12412046158176189
YPL016W	-1	-/-	-440.06766843795776	-23011.041333794594	88	0.08108108108108109	0.4431818181818182	0.12440191387559808
YNL290W	-1	-/-	-440.10879850387573	-24097.617338865995	88	0.08091286307053942	0.4431818181818182	0.12468336616943428
YEL030W	-1	-/-	-440.1113693714142	-22968.366272211075	88	0.08074534161490683	0.4431818181818182	0.12496481846327047
YKR007W	-1	-/-	-440.123144865036	-22760.409843206406	88	0.08057851239669421	0.4431818181818182	0.12524627075710668
YDL006W	-1	-/-	-440.2889232635498	-22609.667736053467	88	0.08041237113402062	0.4431818181818182	0.12552772305094287
YPL259C	-1	-/-	-440.3434867858887	-22681.775088071823	88	0.08024691358024691	0.4431818181818182	0.12580917534477906
YDL203C	0	0/-	-440.4665755331516	-40120.31967398524	352	0.08024691358024691	0.4431818181818182	0.12580917534477906
YBR010W	-1	-/-	-440.53300952911377	-22461.467564105988	88	0.08008213552361396	0.4431818181818182	0.12609062763861525
YBR103W	1	+/+	-440.9155550003052	-24063.928364276886	87	0.08196721311475409	0.45454545454545453	0.12609062763861525
YMR115W	0	0/-	-440.9488132670522	-42284.75190727413	352	0.08196721311475409	0.45454545454545453	0.12609062763861525
YBR228W	-1	-/-	-441.216516494751	-21783.444539785385	88	0.081799591002045	0.45454545454545453	0.12637207993245145
YKL042W	-1	-/-	-441.28439366817474	-22809.31895017624	88	0.08163265306122448	0.45454545454545453	0.12665353222628764
YNR007C	-1	-/-	-441.30005979537964	-25769.589760541916	88	0.0814663951120163	0.45454545454545453	0.12693498452012383
YPL045W	-1	-/-	-441.3249727487564	-23326.835407733917	88	0.08130081300813008	0.45454545454545453	0.12721643681396003
YIL106W	-1	-/-	-441.3570705652237	-22920.925901293755	88	0.08113590263691683	0.45454545454545453	0.12749788910779622
YAR003W	1	+/+	-441.4582359790802	-22433.376361131668	87	0.08299595141700405	0.4659090909090909	0.12749788910779622
YHR073W	-1	-/-	-441.5422763824463	-22690.061375826597	88	0.08282828282828283	0.4659090909090909	0.1277793414016324
YOR179C	-1	-/-	-441.5497969388962	-23481.331286787987	88	0.08266129032258064	0.4659090909090909	0.1280607936954686
YGR058W	0	0/-	-441.5845193862915	-39837.76679480076	352	0.08266129032258064	0.4659090909090909	0.1280607936954686
YPL202C	-1	-/-	-441.60609455406666	-25726.435072496533	88	0.08249496981891348	0.4659090909090909	0.12834224598930483
YGR229C	-1	-/-	-441.7072182893753	-25385.22724533081	88	0.0823293172690763	0.4659090909090909	0.12862369828314102
YPL115C	-1	-/-	-441.7408230304718	-23088.242629110813	88	0.08216432865731463	0.4659090909090909	0.1289051505769772
YER124C	0	0/-	-441.781649261713	-39754.49182268977	352	0.08216432865731463	0.4659090909090909	0.1289051505769772
YNL001W	-1	-/-	-441.8606005907059	-25729.349561810493	88	0.082	0.4659090909090909	0.1291866028708134
YKL114C	-1	-/-	-441.900053024292	-24071.058468222618	88	0.08183632734530938	0.4659090909090909	0.1294680551646496
YNL082W	-1	-/-	-442.01687383651733	-22618.130721330643	88	0.08167330677290836	0.4659090909090909	0.1297495074584858
YPL235W	-1	-/+	-442.214434504509	-25256.986572504044	88	0.08151093439363817	0.4659090909090909	0.13003095975232198
YIR005W	-1	-/-	-442.32040655612946	-22279.448732852936	88	0.08134920634920635	0.4659090909090909	0.13031241204615818
YDR195W	-1	-/-	-442.381538271904	-24661.688960909843	88	0.08118811881188119	0.4659090909090909	0.13059386433999437
YPL007C	-1	-/-	-442.40158569812775	-23909.188289523125	88	0.08102766798418973	0.4659090909090909	0.13087531663383056
YOR115C	-1	-/-	-442.43534445762634	-23221.351723194122	88	0.08086785009861933	0.4659090909090909	0.13115676892766676
YCL055W	-1	-/-	-442.4587012529373	-24251.999865412712	88	0.08070866141732283	0.4659090909090909	0.13143822122150295
YCR052W	-1	-/-	-442.7205879688263	-23947.273838818073	88	0.08055009823182711	0.4659090909090909	0.13171967351533914
YDL069C	-1	-/-	-442.74470806121826	-21927.42639398575	88	0.0803921568627451	0.4659090909090909	0.13200112580917533
YOR057W	-1	-/0	-442.9504725933075	-23381.25552368164	88	0.08023483365949119	0.4659090909090909	0.13228257810301153
YNL004W	-1	-/-	-443.2646441459656	-23411.73610305786	88	0.080078125	0.4659090909090909	0.13256403039684772
YOR064C	1	+/+	-443.43658995628357	-23003.954417943954	87	0.08187134502923976	0.4772727272727273	0.13256403039684772
YBR216C	-1	-/-	-443.52522134780884	-23246.76599931717	88	0.08171206225680934	0.4772727272727273	0.13284548269068394
YGR276C	-1	-/-	-443.5346791744232	-23763.964448094368	88	0.08155339805825243	0.4772727272727273	0.13312693498452013
YOL109W	-1	-/-	-443.56144511699677	-23401.800027132034	88	0.08139534883720931	0.4772727272727273	0.13340838727835633
YOR241W	-1	-/0	-443.5834038257599	-24501.305742502213	88	0.08123791102514506	0.4772727272727273	0.13368983957219252
YBL057C	-1	-/-	-443.7086434364319	-22738.687047958374	88	0.08108108108108109	0.4772727272727273	0.1339712918660287
YGL070C	-1	-/-	-443.78796100616455	-26037.84649336338	88	0.08092485549132948	0.4772727272727273	0.1342527441598649
YNL047C	-1	-/-	-443.8414816111326	-23386.642403647304	88	0.08076923076923077	0.4772727272727273	0.1345341964537011
YBR165W	-1	-/-	-444.00589513778687	-23264.097504019737	88	0.08061420345489444	0.4772727272727273	0.1348156487475373
YNL103W	-1	-/-	-444.0645282268524	-22985.378946900368	88	0.08045977011494253	0.4772727272727273	0.13509710104137349
YBL021C	0	0/-	-444.1195711940527	-39997.94878509641	352	0.08045977011494253	0.4772727272727273	0.13509710104137349
YDR245W	-1	-/-	-444.4471695423126	-25512.817053318024	88	0.08030592734225621	0.4772727272727273	0.13537855333520968
YPL232W	-1	-/-	-444.489342212677	-22677.887686997652	88	0.08015267175572519	0.4772727272727273	0.13566000562904587
YGL113W	-1	-/-	-444.50666093826294	-22862.311016321182	88	0.08	0.4772727272727273	0.13594145792288206
YNL273W	-1	-/-	-444.50707364082336	-23684.05954170227	88	0.07984790874524715	0.4772727272727273	0.13622291021671826
YIL122W	-1	-/-	-444.6924571990967	-23206.486335873604	88	0.07969639468690702	0.4772727272727273	0.13650436251055445
YMR004W	-1	-/-	-444.7014591693878	-26243.458322525024	88	0.07954545454545454	0.4772727272727273	0.13678581480439064
YMR270C	-1	-/-	-444.7359070777893	-23891.04009103775	88	0.07939508506616257	0.4772727272727273	0.13706726709822686
YKR087C	-1	-/-	-444.75462114810944	-21669.0030888319	88	0.07924528301886792	0.4772727272727273	0.13734871939206306
YPL178W	-1	-/-	-444.8876620531082	-24748.025754749775	88	0.07909604519774012	0.4772727272727273	0.13763017168589925
YER093C	-1	-/-	-444.96476316452026	-22242.62114071846	88	0.07894736842105263	0.4772727272727273	0.13791162397973544
YMR001C	-1	-/-	-445.0137348175049	-23911.629868865013	88	0.07879924953095685	0.4772727272727273	0.13819307627357164
YHR060W	-1	-/-	-445.0225262641907	-23506.17506325245	88	0.07865168539325842	0.4772727272727273	0.13847452856740783
YER151C	-1	-/-	-445.03926837444305	-23334.178637742996	88	0.07850467289719626	0.4772727272727273	0.13875598086124402
YKL052C	-1	-/-	-445.1022410392761	-22923.911290049553	88	0.07835820895522388	0.4772727272727273	0.13903743315508021
YBL006C	-1	-/-	-445.1967616081238	-22756.242742538452	88	0.0782122905027933	0.4772727272727273	0.1393188854489164
YBL104C	0	0/-	-445.197700291872	-40581.3429377079	352	0.0782122905027933	0.4772727272727273	0.1393188854489164
YPL001W	1	+/+	-445.24749433994293	-22945.679770112038	87	0.07992565055762081	0.48863636363636365	0.1393188854489164
YML076C	-1	-/-	-445.2736610174179	-23727.401815533638	88	0.07977736549165121	0.48863636363636365	0.1396003377427526
YDL240W	0	0/-	-445.28623765707016	-40568.46719801426	352	0.07977736549165121	0.48863636363636365	0.1396003377427526
YKL173W	-1	-/-	-445.35191011428833	-23301.784397244453	88	0.07962962962962963	0.48863636363636365	0.1398817900365888
YMR201C	-1	-/-	-445.40268754959106	-25212.276356458664	88	0.07948243992606285	0.48863636363636365	0.140163242330425
YOR191W	-1	-/-	-445.5220320224762	-22879.620673537254	88	0.07933579335793357	0.48863636363636365	0.14044469462426118
YMR067C	-1	-/-	-445.59863209724426	-23771.25048184395	88	0.07918968692449356	0.48863636363636365	0.14072614691809737
YLR260W	-1	-/-	-445.66032457351685	-23828.821382164955	88	0.07904411764705882	0.48863636363636365	0.14100759921193357
YDR228C	-1	-/-	-445.7567034959793	-23253.33451974392	88	0.07889908256880734	0.48863636363636365	0.14128905150576976
YFL013C	-1	-/-	-445.78969740867615	-25093.353160381317	88	0.07875457875457875	0.48863636363636365	0.14157050379960598
YDR194C	-1	-/-	-445.8060301542282	-25319.53251105547	88	0.07861060329067641	0.48863636363636365	0.14185195609344217
YJR136C	0	0/-	-445.8634785413742	-40635.91048139334	352	0.07861060329067641	0.48863636363636365	0.14185195609344217
YLR181C	-1	-/-	-445.95857667922974	-23669.706267237663	88	0.07846715328467153	0.48863636363636365	0.14213340838727836
YMR171C	0	0/-	-445.9996820986271	-40291.935776785016	352	0.07846715328467153	0.48863636363636365	0.14213340838727836
YCR093W	-1	-/-	-446.0362422466278	-22166.07737338543	88	0.07832422586520947	0.48863636363636365	0.14241486068111456
YLR457C	0	0/-	-446.0362579226494	-39905.568412303925	352	0.07832422586520947	0.48863636363636365	0.14241486068111456
YCR092C	-1	-/-	-446.167906999588	-22344.290734410286	88	0.07818181818181819	0.48863636363636365	0.14269631297495075
YDR201W	-1	-/-	-446.2264726161957	-22901.174957036972	88	0.0780399274047187	0.48863636363636365	0.14297776526878694
YML105C	-1	-/-	-446.35128355026245	-24084.677149295807	88	0.07789855072463768	0.48863636363636365	0.14325921756262314
YNL216W	-1	-/-	-446.38827300071716	-23964.797939419746	88	0.07775768535262206	0.48863636363636365	0.14354066985645933
YNL292W	-1	-/-	-446.49332797527313	-27755.154176950455	88	0.0776173285198556	0.48863636363636365	0.14382212215029552
YPR032W	-1	-/-	-446.51360869407654	-22429.144074976444	88	0.07747747747747748	0.48863636363636365	0.14410357444413172
YFL047W	0	0/-	-446.54919135570526	-39480.822387486696	352	0.07747747747747748	0.48863636363636365	0.14410357444413172
YDR329C	-1	-/-	-446.5898132324219	-23909.412613630295	88	0.07733812949640288	0.48863636363636365	0.1443850267379679
YPR018W	-1	-/-	-446.66617703437805	-24083.720840334892	88	0.07719928186714542	0.48863636363636365	0.1446664790318041
YDR179C	-1	-/-	-446.74058252573013	-23324.61474722624	88	0.07706093189964158	0.48863636363636365	0.1449479313256403
YPL153C	-1	-/-	-446.81392431259155	-23731.614883720875	88	0.07692307692307693	0.48863636363636365	0.1452293836194765
YEL022W	-1	-/-	-446.8333593606949	-23731.118291020393	88	0.07678571428571429	0.48863636363636365	0.14551083591331268
YJR092W	-1	-/-	-446.9289860725403	-22782.98673248291	88	0.0766488413547237	0.48863636363636365	0.1457922882071489
YBR290W	-1	-/-	-446.9847140312195	-24396.05809557438	88	0.07651245551601424	0.48863636363636365	0.1460737405009851
YOR249C	-1	-/-	-447.1165578365326	-24169.5071798563	88	0.0763765541740675	0.48863636363636365	0.1463551927948213
YOR141C	0	0/-	-447.2322518527508	-41501.253801859915	352	0.0763765541740675	0.48863636363636365	0.1463551927948213
YDL077C	-1	-/-	-447.2668628692627	-23456.92767739296	88	0.07624113475177305	0.48863636363636365	0.14663664508865748
YDR162C	-1	-/-	-447.4174129962921	-24915.786177754402	88	0.07610619469026549	0.48863636363636365	0.14691809738249367
YKL179C	-1	-/-	-447.4594485759735	-24952.92751932144	88	0.07597173144876325	0.48863636363636365	0.14719954967632987
YNL233W	-1	-/-	-447.4659994840622	-24674.115053892136	88	0.07583774250440917	0.48863636363636365	0.14748100197016606
YJR032W	0	0/-	-447.4682475030422	-41312.14932745695	352	0.07583774250440917	0.48863636363636365	0.14748100197016606
YER047C	0	0/0	-447.4776956439018	-40913.78521385789	352	0.07583774250440917	0.48863636363636365	0.14748100197016606
YPR056W	-1	-/-	-447.6416594982147	-22669.74093389511	88	0.07570422535211267	0.48863636363636365	0.14776245426400225
YNL172W	-1	-/-	-447.6699676513672	-21804.51000738144	88	0.07557117750439367	0.48863636363636365	0.14804390655783844
YLR115W	-1	-/-	-447.6893846988678	-23461.766661167145	88	0.07543859649122807	0.48863636363636365	0.14832535885167464
YOR258W	0	0/-	-447.8442076444626	-39542.43703329563	352	0.07543859649122807	0.48863636363636365	0.14832535885167464
YLR427W	-1	-/-	-447.85837602615356	-23043.927889585495	88	0.07530647985989491	0.48863636363636365	0.14860681114551083
YKL018W	1	+/+	-447.90253162384033	-23966.7551766634	87	0.07692307692307693	0.5	0.14860681114551083
YKR037C	-1	-/-	-448.0287823677063	-22988.758530259132	88	0.07678883071553229	0.5	0.14888826343934702
YPR048W	0	0/-	-448.211078569293	-44105.23373441398	352	0.07678883071553229	0.5	0.14888826343934702
YER013W	-1	-/-	-448.263605594635	-23626.278432369232	88	0.07665505226480836	0.5	0.14916971573318322
YDR071C	-1	-/-	-448.29153998196125	-24264.65890200436	88	0.07652173913043478	0.5	0.1494511680270194
YDR229W	0	0/-	-448.3334217518568	-43276.38059487939	352	0.07652173913043478	0.5	0.1494511680270194
YOL034W	-1	-/-	-448.47326278686523	-22352.94409608841	88	0.0763888888888889	0.5	0.1497326203208556
YJR076C	-1	-/-	-448.53552317619324	-23566.529871702194	88	0.07625649913344887	0.5	0.15001407261469182
YJL104W	-1	-/-	-448.694167137146	-23205.39070057869	88	0.07612456747404844	0.5	0.15029552490852802
YML069W	-1	-/-	-448.7097729444504	-24660.620554804802	88	0.07599309153713299	0.5	0.1505769772023642
YOL051W	-1	-/-	-448.74019503593445	-22866.724658727646	88	0.07586206896551724	0.5	0.1508584294962004
YIL035C	-1	-/-	-448.79393672943115	-22846.794116973877	88	0.0757314974182444	0.5	0.1511398817900366
YGR091W	-1	-/-	-448.84643626213074	-23797.677160024643	88	0.07560137457044673	0.5	0.1514213340838728
YGL083W	0	0/-	-448.95044338703156	-40872.84490567446	352	0.07560137457044673	0.5	0.1514213340838728
YKL045W	-1	-/-	-449.08848011493683	-24456.295157790184	88	0.07547169811320754	0.5	0.15170278637770898
YDR308C	-1	-/-	-449.1048300266266	-22686.670043945312	88	0.07534246575342465	0.5	0.15198423867154517
YDR189W	-1	-/-	-449.1446330547333	-24317.922933101654	88	0.07521367521367521	0.5	0.15226569096538137
YDR217C	-1	-/-	-449.1523962020874	-22859.453087091446	88	0.07508532423208192	0.5	0.15254714325921756
YNL149C	-1	-/0	-449.2280331850052	-24633.806988596916	88	0.07495741056218058	0.5	0.15282859555305375
YLR383W	-1	-/-	-449.2981266975403	-22669.433428287506	88	0.07482993197278912	0.5	0.15311004784688995
YOR281C	-1	-/-	-449.32521736621857	-24085.04101216793	88	0.07470288624787776	0.5	0.15339150014072614
YKL189W	-1	-/-	-449.33253026008606	-23849.066317915916	88	0.07457627118644068	0.5	0.15367295243456233
YDR404C	-1	-/-	-449.484343290329	-23366.355161607265	88	0.07445008460236886	0.5	0.15395440472839853
YGL151W	-1	-/+	-449.54157638549805	-23227.754644870758	88	0.07432432432432433	0.5	0.15423585702223472
YDR004W	-1	-/-	-449.5478152036667	-23255.20748412609	88	0.07419898819561552	0.5	0.15451730931607094
YJL197W	0	0/-	-449.6082836687565	-40267.45057873428	352	0.07419898819561552	0.5	0.15451730931607094
YIR004W	-1	-/-	-449.7865723967552	-24782.107527673244	88	0.07407407407407407	0.5	0.15479876160990713
YKR035W-A	-1	-/-	-449.9696731567383	-23197.29816389084	88	0.07394957983193277	0.5	0.15508021390374332
YGL020C	-1	-/-	-450.26825857162476	-23640.74332821369	88	0.0738255033557047	0.5	0.15536166619757952
YML010W	-1	-/-	-450.3454122543335	-22802.1634247303	88	0.07370184254606366	0.5	0.1556431184914157
YPL047W	1	+/+	-450.4252576828003	-22882.43189549446	87	0.07525083612040134	0.5113636363636364	0.1556431184914157
YNL121C	-1	-/-	-450.49186968803406	-24951.805673360825	88	0.07512520868113523	0.5113636363636364	0.1559245707852519
YMR138W	-1	-/-	-450.5617345571518	-23607.849452972412	88	0.075	0.5113636363636364	0.1562060230790881
YPR040W	0	0/-	-450.5821927636862	-41541.73538725078	352	0.075	0.5113636363636364	0.1562060230790881
YBR179C	-1	-/-	-450.64992666244507	-24381.46579027176	88	0.07487520798668885	0.5113636363636364	0.1564874753729243
YNR031C	-1	-/-	-450.6813063621521	-23147.771487236023	88	0.07475083056478406	0.5113636363636364	0.15676892766676048
YPR009W	-1	-/-	-450.70948553085327	-24468.888642311096	88	0.07462686567164178	0.5113636363636364	0.15705037996059668
YPR049C	-1	-/-	-450.91969788074493	-22713.632797122	88	0.07450331125827815	0.5113636363636364	0.15733183225443287
YKL139W	-1	-/-	-450.98096990585327	-23214.262621998787	88	0.0743801652892562	0.5113636363636364	0.15761328454826906
YML098W	-1	-/-	-451.0423765182495	-23899.89110326767	88	0.07425742574257425	0.5113636363636364	0.15789473684210525
YDR117C	0	0/-	-451.11542078852654	-43315.24515277147	352	0.07425742574257425	0.5113636363636364	0.15789473684210525
YFR038W	0	0/-	-451.12129601836205	-42435.002798989415	352	0.07425742574257425	0.5113636363636364	0.15789473684210525
YOR196C	0	0/-	-451.1827529668808	-40857.19697518647	352	0.07425742574257425	0.5113636363636364	0.15789473684210525
YMR288W	-1	-/-	-451.219854593277	-23220.154531240463	88	0.07413509060955518	0.5113636363636364	0.15817618913594145
YGR005C	-1	-/-	-451.29784429073334	-25085.48639380932	88	0.07401315789473684	0.5113636363636364	0.15845764142977764
YDR409W	-1	-/-	-451.3480234146118	-21553.51259469986	88	0.07389162561576355	0.5113636363636364	0.15873909372361386
YMR126C	0	0/0	-451.38181334733963	-39933.24418386817	352	0.07389162561576355	0.5113636363636364	0.15873909372361386
YDR501W	-1	-/0	-451.4160599708557	-21631.36756193638	88	0.07377049180327869	0.5113636363636364	0.15902054601745005
YDR389W	-1	-/-	-451.570339679718	-22629.89853823185	88	0.07364975450081833	0.5113636363636364	0.15930199831128625
YGR202C	-1	-/-	-451.5868673324585	-21932.047212839127	88	0.07352941176470588	0.5113636363636364	0.15958345060512244
YGL213C	-1	-/+	-451.7001543045044	-24510.466454923153	88	0.0734094616639478	0.5113636363636364	0.15986490289895863
YHL002W	-1	-/-	-451.87257355451584	-24863.440180838108	88	0.0732899022801303	0.5113636363636364	0.16014635519279483
YBR094W	0	0/0	-451.9602562189102	-39778.05633491278	352	0.0732899022801303	0.5113636363636364	0.16014635519279483
YFL024C	1	+/+	-452.0541921854019	-23324.50583064556	87	0.07479674796747968	0.5227272727272727	0.16014635519279483
YOL065C	-1	-/-	-452.0906705856323	-24808.246442079544	88	0.07467532467532467	0.5227272727272727	0.16042780748663102
YLR305C	-1	-/-	-452.14326095581055	-22469.02390575409	88	0.07455429497568881	0.5227272727272727	0.1607092597804672
YDR438W	0	0/0	-452.1558720767498	-40504.27163994312	352	0.07455429497568881	0.5227272727272727	0.1607092597804672
YLR238W	-1	-/-	-452.1655864715576	-23969.112765192986	88	0.0744336569579288	0.5227272727272727	0.1609907120743034
YDR459C	-1	-/-	-452.2906254529953	-22041.045754909515	88	0.07431340872374798	0.5227272727272727	0.1612721643681396
YGL043W	-1	-/-	-452.4087610244751	-24131.38500893116	88	0.07419354838709677	0.5227272727272727	0.1615536166619758
YHR151C	0	0/0	-452.426883995533	-40243.42044578493	352	0.07419354838709677	0.5227272727272727	0.1615536166619758
YER164W	-1	-/+	-452.4361996650696	-23589.96608734131	88	0.07407407407407407	0.5227272727272727	0.16183506895581198
YNL254C	0	0/0	-452.49144408106804	-41628.11344407499	352	0.07407407407407407	0.5227272727272727	0.16183506895581198
YLR438C-A	-1	-/-	-452.4931321144104	-22850.459271907806	88	0.07395498392282958	0.5227272727272727	0.16211652124964818
YER176W	0	0/-	-452.5067113637924	-40713.50339499116	352	0.07395498392282958	0.5227272727272727	0.16211652124964818
YPL194W	-1	-/-	-452.541298866272	-22510.068328022957	88	0.0738362760834671	0.5227272727272727	0.16239797354348437
YLR451W	-1	-/-	-452.614177942276	-25382.90716034174	88	0.07371794871794872	0.5227272727272727	0.16267942583732056
YFR041C	-1	-/-	-452.7498781681061	-23298.740728974342	88	0.0736	0.5227272727272727	0.16296087813115676
YDL115C	-1	-/0	-452.81033408641815	-24851.612146377563	88	0.07348242811501597	0.5227272727272727	0.16324233042499298
YER032W	-1	-/-	-452.86807203292847	-23176.279160797596	88	0.0733652312599681	0.5227272727272727	0.16352378271882917
YDL002C	-1	-/-	-452.9056638479233	-25068.38899588585	88	0.0732484076433121	0.5227272727272727	0.16380523501266536
YDR068W	0	0/0	-453.0077120959759	-39000.15180286765	352	0.0732484076433121	0.5227272727272727	0.16380523501266536
YFL004W	-1	-/-	-453.16989755630493	-23248.09236371517	88	0.07313195548489666	0.5227272727272727	0.16408668730650156
YBL008W	-1	-/-	-453.2568938732147	-21235.563873887062	88	0.07301587301587302	0.5227272727272727	0.16436813960033775
YDR257C	0	0/-	-453.3680354654789	-41790.94393162429	352	0.07301587301587302	0.5227272727272727	0.16436813960033775
YDR359C	-1	-/+	-453.4460959434509	-22188.172830939293	88	0.07290015847860538	0.5227272727272727	0.16464959189417394
YDR383C	0	0/-	-453.4820607304573	-39642.543450802565	352	0.07290015847860538	0.5227272727272727	0.16464959189417394
YDR151C	-1	-/-	-453.494726896286	-23280.334900856018	88	0.07278481012658228	0.5227272727272727	0.16493104418801013
YOR048C	-1	-/-	-453.49552297592163	-25584.102018594742	88	0.07266982622432859	0.5227272727272727	0.16521249648184633
YOR138C	0	0/-	-453.49917048215866	-40748.95807683468	352	0.07266982622432859	0.5227272727272727	0.16521249648184633
YIR010W	-1	-/-	-453.618714094162	-24112.322643339634	88	0.07255520504731862	0.5227272727272727	0.16549394877568252
YKR082W	-1	-/-	-453.6916415691376	-24937.27569460869	88	0.07244094488188976	0.5227272727272727	0.1657754010695187
YML034W	-1	-/-	-453.69212460517883	-23567.53133583069	88	0.07232704402515723	0.5227272727272727	0.1660568533633549
YOR363C	-1	-/-	-453.7322852611542	-23959.75643670559	88	0.07221350078492936	0.5227272727272727	0.1663383056571911
YMR043W	-1	-/-	-453.7400493621826	-23134.07266974449	88	0.07210031347962383	0.5227272727272727	0.1666197579510273
YKL028W	-1	-/-	-453.75150096416473	-24334.16259753704	88	0.07198748043818466	0.5227272727272727	0.16690121024486348
YNL014W	-1	-/-	-454.12256479263306	-22845.37594664097	88	0.071875	0.5227272727272727	0.16718266253869968
YDR170C	-1	-/-	-454.2280730009079	-22892.222548633814	88	0.0717628705148206	0.5227272727272727	0.1674641148325359
YKL002W	-1	-/-	-454.2710430622101	-24817.230772137642	88	0.07165109034267912	0.5227272727272727	0.1677455671263721
YPL155C	-1	-/-	-454.34871673583984	-22812.44791662693	88	0.07153965785381027	0.5227272727272727	0.16802701942020828
YGL252C	-1	-/-	-454.37688732147217	-24076.500250697136	88	0.07142857142857142	0.5227272727272727	0.16830847171404448
YDR420W	-1	-/-	-454.3940222263336	-22977.837578237057	88	0.07131782945736434	0.5227272727272727	0.16858992400788067
YML007W	-1	-/-	-454.46068048477173	-24830.022579431534	88	0.07120743034055728	0.5227272727272727	0.16887137630171686
YLR032W	-1	-/-	-454.491662979126	-21861.82712686062	88	0.07109737248840804	0.5227272727272727	0.16915282859555306
YMR117C	-1	-/-	-454.51069688796997	-21818.37924671173	88	0.07098765432098765	0.5227272727272727	0.16943428088938925
YOL018C	0	0/-	-454.59547704458237	-41697.58011034131	352	0.07098765432098765	0.5227272727272727	0.16943428088938925
YPL164C	-1	-/-	-454.6396403312683	-24808.79041981697	88	0.07087827426810478	0.5227272727272727	0.16971573318322544
YOL043C	-1	-/-	-454.6993010044098	-23207.765302181244	88	0.07076923076923076	0.5227272727272727	0.16999718547706164
YGR074W	-1	-/-	-454.7109417915344	-24643.323467493057	88	0.0706605222734255	0.5227272727272727	0.17027863777089783
YOR368W	-1	-/-	-454.77592277526855	-22012.047590494156	88	0.0705521472392638	0.5227272727272727	0.17056009006473402
YPL174C	-1	-/-	-455.0181602239609	-23918.00539600849	88	0.07044410413476264	0.5227272727272727	0.17084154235857021
YJL110C	-1	-/-	-455.05008697509766	-23584.880972146988	88	0.07033639143730887	0.5227272727272727	0.1711229946524064
YML021C	-1	-/-	-455.0721092224121	-23093.485006332397	88	0.07022900763358779	0.5227272727272727	0.1714044469462426
YOR290C	-1	-/-	-455.2551908493042	-22561.11447930336	88	0.0701219512195122	0.5227272727272727	0.1716858992400788
YDL189W	0	0/0	-455.37843483686447	-42162.44872948527	352	0.0701219512195122	0.5227272727272727	0.1716858992400788
YDR515W	-1	-/-	-455.63345551490784	-25553.51070356369	88	0.0700152207001522	0.5227272727272727	0.171967351533915
YPR171W	-1	-/-	-455.63482642173767	-24557.99630689621	88	0.06990881458966565	0.5227272727272727	0.1722488038277512
YPR029C	-1	-/-	-455.6549892425537	-22494.848008036613	88	0.06980273141122914	0.5227272727272727	0.1725302561215874
YBR087W	-1	-/-	-455.6570587158203	-23616.30245566368	88	0.0696969696969697	0.5227272727272727	0.1728117084154236
YDR014W	0	0/-	-455.8418045938015	-39067.70615309477	352	0.0696969696969697	0.5227272727272727	0.1728117084154236
YIL044C	-1	-/-	-455.89409732818604	-23469.4907258749	88	0.06959152798789713	0.5227272727272727	0.17309316070925979
YJL081C	1	+/+	-456.04461193084717	-23572.980570316315	87	0.07099697885196375	0.5340909090909091	0.17309316070925979
YDR244W	-1	-/-	-456.0866322517395	-23215.488394737244	88	0.07088989441930618	0.5340909090909091	0.17337461300309598
YOR189W	0	0/-	-456.0899367928505	-40502.95430119336	352	0.07088989441930618	0.5340909090909091	0.17337461300309598
YMR275C	-1	-/-	-456.1194279193878	-24809.971529841423	88	0.07078313253012049	0.5340909090909091	0.17365606529693217
YLL003W	-1	-/-	-456.23095989227295	-23255.54652094841	88	0.07067669172932331	0.5340909090909091	0.17393751759076836
YNL133C	-1	-/-	-456.2890737056732	-24254.087836503983	88	0.07057057057057058	0.5340909090909091	0.17421896988460456
YOR256C	-1	-/-	-456.4892198443413	-23822.701166689396	88	0.0704647676161919	0.5340909090909091	0.17450042217844075
YMR283C	-1	-/-	-456.55852150917053	-23027.116966962814	88	0.07035928143712575	0.5340909090909091	0.17478187447227694
YIL149C	-1	-/-	-456.6142781972885	-24208.31273162365	88	0.07025411061285501	0.5340909090909091	0.17506332676611314
YLR368W	-1	-/-	-456.64709079265594	-23624.35151696205	88	0.07014925373134329	0.5340909090909091	0.17534477905994933
YJL073W	-1	-/-	-456.6658227443695	-23818.57521033287	88	0.07004470938897168	0.5340909090909091	0.17562623135378552
YLR176C	-1	-/-	-456.69314098358154	-23448.90122628212	88	0.06994047619047619	0.5340909090909091	0.17590768364762172
YJL076W	-1	-/-	-456.78496158123016	-23880.056315541267	88	0.06983655274888559	0.5340909090909091	0.17618913594145794
YJR119C	1	+/+	-457.0854969024658	-24168.560131192207	87	0.0712166172106825	0.5454545454545454	0.17618913594145794
YCR020W-B	-1	-/-	-457.1210296154022	-23592.31923675537	88	0.07111111111111111	0.5454545454545454	0.17647058823529413
YLR440C	0	0/-	-457.1789702773094	-40470.58244353533	352	0.07111111111111111	0.5454545454545454	0.17647058823529413
YKL208W	-1	-/-	-457.1832449436188	-23578.33225119114	88	0.07100591715976332	0.5454545454545454	0.17675204052913032
YKR063C	-1	-/-	-457.2339804172516	-24451.35893201828	88	0.07090103397341212	0.5454545454545454	0.17703349282296652
YLR026C	-1	-/-	-457.41602766513824	-24864.56419289112	88	0.07079646017699115	0.5454545454545454	0.1773149451168027
YJL041W	-1	-/-	-457.422887802124	-22424.91190814972	88	0.07069219440353461	0.5454545454545454	0.1775963974106389
YPR186C	-1	-/-	-457.4985876083374	-24403.675632715225	88	0.07058823529411765	0.5454545454545454	0.1778778497044751
YGL105W	-1	-/-	-457.498886346817	-25162.543474912643	88	0.07048458149779736	0.5454545454545454	0.1781593019983113
YNL323W	-1	-/-	-457.555340051651	-22061.482890963554	88	0.07038123167155426	0.5454545454545454	0.17844075429214748
YMR005W	-1	-/-	-457.5872611999512	-24582.945479631424	88	0.07027818448023426	0.5454545454545454	0.17872220658598367
YNL288W	-1	-/-	-457.61151933670044	-23212.326002717018	88	0.07017543859649122	0.5454545454545454	0.17900365887981987
YLR227C	0	0/-	-457.77444592118263	-41127.62129148841	352	0.07017543859649122	0.5454545454545454	0.17900365887981987
YOR106W	-1	-/-	-457.83064460754395	-23980.32809972763	88	0.07007299270072993	0.5454545454545454	0.17928511117365606
YGR258C	-1	-/-	-457.86760914325714	-23614.448719620705	88	0.06997084548104957	0.5454545454545454	0.17956656346749225
YBR150C	0	0/-	-457.88199427723885	-39930.49605131149	352	0.06997084548104957	0.5454545454545454	0.17956656346749225
YAL024C	-1	-/-	-457.8847007751465	-22078.06652903557	88	0.06986899563318777	0.5454545454545454	0.17984801576132844
YPR152C	0	0/-	-457.88618540763855	-39151.349728509784	352	0.06986899563318777	0.5454545454545454	0.17984801576132844
YCR008W	-1	-/-	-457.89032649993896	-21257.502044081688	88	0.06976744186046512	0.5454545454545454	0.18012946805516464
YOR112W	-1	-/-	-457.95587611198425	-21907.376659035683	88	0.06966618287373004	0.5454545454545454	0.18041092034900083
YGL060W	0	0/-	-458.00274083018303	-41543.82073250413	352	0.06966618287373004	0.5454545454545454	0.18041092034900083
YDR312W	-1	-/-	-458.00654673576355	-27266.594724178314	88	0.06956521739130435	0.5454545454545454	0.18069237264283705
YBR270C	0	0/-	-458.051326751709	-41107.484254807234	352	0.06956521739130435	0.5454545454545454	0.18069237264283705
YMR231W	-1	-/+	-458.0984992980957	-22945.74074459076	88	0.0694645441389291	0.5454545454545454	0.18097382493667324
YDR524C	-1	-/-	-458.244900226593	-23220.264616966248	88	0.06936416184971098	0.5454545454545454	0.18125527723050944
YLR369W	-1	-/-	-458.3216052055359	-24449.906837940216	88	0.06926406926406926	0.5454545454545454	0.18153672952434563
YPL138C	1	+/+	-458.3413771390915	-23422.043342232704	87	0.07060518731988473	0.5568181818181818	0.18153672952434563
YOL056W	0	0/-	-458.3668181300163	-40780.39007733762	352	0.07060518731988473	0.5568181818181818	0.18153672952434563
YOR174W	-1	-/-	-458.4556225538254	-25475.24065876007	88	0.07050359712230216	0.5568181818181818	0.18181818181818182
YDR453C	-1	-/-	-458.4688808917999	-25527.496940732002	88	0.07040229885057471	0.5568181818181818	0.18209963411201802
YIL030C	-1	-/-	-458.53386425971985	-22982.24803173542	88	0.0703012912482066	0.5568181818181818	0.1823810864058542
YPL133C	-1	-/-	-458.79402470588684	-24508.40578097105	88	0.07020057306590258	0.5568181818181818	0.1826625386996904
YGL093W	-1	-/-	-458.84644842147827	-24242.871062755585	88	0.07010014306151645	0.5568181818181818	0.1829439909935266
YLR313C	-1	-/-	-459.09645891189575	-22418.51444721222	88	0.07	0.5568181818181818	0.1832254432873628
YHR201C	0	0/0	-459.1382423341274	-44415.79157792032	352	0.07	0.5568181818181818	0.1832254432873628
YCR039C	-1	-/-	-459.14643478393555	-22150.70086288452	88	0.06990014265335236	0.5568181818181818	0.18350689558119898
YER048C	0	0/-	-459.17826166749	-44462.07779510319	352	0.06990014265335236	0.5568181818181818	0.18350689558119898
YLR086W	-1	-/-	-459.230450630188	-22110.787077903748	88	0.0698005698005698	0.5568181818181818	0.18378834787503517
YJL054W	-1	-/-	-459.2454752922058	-23210.824610471725	88	0.06970128022759602	0.5568181818181818	0.18406980016887137
YNR010W	-1	-/-	-459.2542036920786	-22688.158556118608	88	0.06960227272727272	0.5568181818181818	0.18435125246270756
YGR186W	-1	-/-	-459.2547129392624	-23915.607959866524	88	0.06950354609929078	0.5568181818181818	0.18463270475654375
YGR007W	-1	-/-	-459.2893177270889	-24195.370443344116	88	0.06940509915014165	0.5568181818181818	0.18491415705037997
YFL046W	0	0/-	-459.3456130027771	-40799.547721371055	352	0.06940509915014165	0.5568181818181818	0.18491415705037997
YOR077W	0	0/0	-459.4536810517311	-40426.157012432814	352	0.06940509915014165	0.5568181818181818	0.18491415705037997
YNR072W	-1	-/-	-459.45949363708496	-22564.400965213776	88	0.06930693069306931	0.5568181818181818	0.18519560934421617
YOR147W	-1	-/-	-459.4660768508911	-23749.627217769623	88	0.0692090395480226	0.5568181818181818	0.18547706163805236
YNL154C	-1	-/-	-459.5799126625061	-24638.2964001894	88	0.0691114245416079	0.5568181818181818	0.18575851393188855
YCR094W	-1	-/-	-459.5864417552948	-23509.99822986126	88	0.06901408450704226	0.5568181818181818	0.18603996622572475
YDL102W	-1	-/-	-459.6374554634094	-23146.575893759727	88	0.06891701828410689	0.5568181818181818	0.18632141851956094
YLR005W	-1	-/-	-459.63783740997314	-22243.609552383423	88	0.06882022471910113	0.5568181818181818	0.18660287081339713
YDL192W	-1	-/-	-459.6775733232498	-24982.163310170174	88	0.06872370266479663	0.5568181818181818	0.18688432310723332
YMR224C	-1	-/-	-459.68563747406006	-22248.141498565674	88	0.06862745098039216	0.5568181818181818	0.18716577540106952
YLR363C	-1	-/-	-459.7468991279602	-22671.252039194107	88	0.06853146853146853	0.5568181818181818	0.1874472276949057
YOR148C	-1	-/-	-459.7602081298828	-24429.575551748276	88	0.06843575418994413	0.5568181818181818	0.1877286799887419
YBR171W	-1	-/-	-459.8044366836548	-25177.07606458664	88	0.06834030683403068	0.5568181818181818	0.1880101322825781
YML031W	-1	-/-	-459.86347448825836	-24149.2399790287	88	0.06824512534818941	0.5568181818181818	0.1882915845764143
YBR112C	-1	-/-	-459.9232883453369	-23119.845851421356	88	0.06815020862308763	0.5568181818181818	0.18857303687025048
YOR232W	-1	-/-	-460.00269293785095	-24147.933602929115	88	0.06805555555555555	0.5568181818181818	0.18885448916408668
YDR379W	-1	-/-	-460.03293323516846	-23777.666598558426	88	0.06796116504854369	0.5568181818181818	0.1891359414579229
YOL063C	-1	-/-	-460.05252504348755	-23604.419718265533	88	0.06786703601108034	0.5568181818181818	0.1894173937517591
YNL091W	-1	-/-	-460.06447529792786	-23510.001526236534	88	0.0677731673582296	0.5568181818181818	0.18969884604559528
YGL237C	0	0/-	-460.10806550085545	-41495.304744675756	352	0.0677731673582296	0.5568181818181818	0.18969884604559528
YJL146W	-1	-/-	-460.2463915348053	-23850.29725265503	88	0.06767955801104972	0.5568181818181818	0.18998029833943147
YLR396C	-1	-/-	-460.3181138038635	-24882.590286821127	88	0.06758620689655172	0.5568181818181818	0.19026175063326767
YLR323C	0	0/-	-460.46027487516403	-41131.580542095006	352	0.06758620689655172	0.5568181818181818	0.19026175063326767
YDR240C	-1	-/-	-460.4998698234558	-24797.919387578964	88	0.0674931129476584	0.5568181818181818	0.19054320292710386
YHR156C	0	0/0	-460.5028004795313	-41041.54613061994	352	0.0674931129476584	0.5568181818181818	0.19054320292710386
YPL227C	-1	-/-	-460.749174118042	-25098.429000258446	88	0.06740027510316368	0.5568181818181818	0.19082465522094005
YGR271W	0	0/-	-460.7711465358734	-39895.68806949258	352	0.06740027510316368	0.5568181818181818	0.19082465522094005
YJL209W	-1	-/-	-460.83253359794617	-23847.982709884644	88	0.0673076923076923	0.5568181818181818	0.19110610751477625
YDR138W	-1	-/-	-460.86708521842957	-22661.512409090996	88	0.06721536351165981	0.5568181818181818	0.19138755980861244
YLR135W	-1	-/-	-460.92837619781494	-24259.599027633667	88	0.06712328767123288	0.5568181818181818	0.19166901210244863
YDL058W	-1	-/-	-460.92889881134033	-21927.86628460884	88	0.06703146374829001	0.5568181818181818	0.19195046439628483
YJL090C	-1	-/-	-460.95854234695435	-23390.14059829712	88	0.06693989071038252	0.5568181818181818	0.19223191669012102
YLR067C	-1	-/-	-460.95936918258667	-22532.046835660934	88	0.06684856753069578	0.5568181818181818	0.1925133689839572
YFL033C	-1	-/-	-461.1244444847107	-23955.421512961388	88	0.0667574931880109	0.5568181818181818	0.1927948212777934
YKL134C	-1	-/-	-461.32903814315796	-24939.600232601166	88	0.06666666666666667	0.5568181818181818	0.1930762735716296
YCL010C	1	+/+	-461.46432733535767	-23380.829028487206	87	0.06793478260869565	0.5681818181818182	0.1930762735716296
YMR068W	-1	-/-	-461.5706949234009	-25345.23595905304	88	0.06784260515603799	0.5681818181818182	0.1933577258654658
YLR410W	-1	-/0	-461.60348296165466	-23028.26723408699	88	0.06775067750677506	0.5681818181818182	0.193639178159302
YBR133C	-1	-/+	-461.6115298271179	-23357.38604927063	88	0.06765899864682003	0.5681818181818182	0.1939206304531382
YPR173C	-1	-/-	-461.63948345184326	-24071.42578738928	88	0.06756756756756757	0.5681818181818182	0.1942020827469744
YFR046C	-1	-/-	-461.65372371673584	-24825.775398492813	88	0.06747638326585695	0.5681818181818182	0.1944835350408106
YBR152W	-1	-/-	-461.7265202999115	-22879.010523319244	88	0.0673854447439353	0.5681818181818182	0.19476498733464678
YMR302C	-1	-/-	-461.738911986351	-25356.613322377205	88	0.06729475100942127	0.5681818181818182	0.19504643962848298
YJL014W	-1	-/-	-461.75040209293365	-24036.368017196655	88	0.06720430107526881	0.5681818181818182	0.19532789192231917
YER040W	-1	-/-	-461.87029695510864	-22831.96204185486	88	0.06711409395973154	0.5681818181818182	0.19560934421615536
YBR180W	0	0/-	-461.8757319152355	-39495.94902199507	352	0.06711409395973154	0.5681818181818182	0.19560934421615536
YPR031W	1	+/+	-461.93083477020264	-24114.579468607903	87	0.06836461126005362	0.5795454545454546	0.19560934421615536
YDR499W	-1	-/-	-461.93988037109375	-24014.477872490883	88	0.06827309236947791	0.5795454545454546	0.19589079650999155
YOR069W	-1	-/-	-462.00313687324524	-24119.379646897316	88	0.06818181818181818	0.5795454545454546	0.19617224880382775
YKR101W	-1	-/-	-462.00718903541565	-23617.241381287575	88	0.06809078771695594	0.5795454545454546	0.19645370109766394
YLR292C	-1	-/-	-462.00962114334106	-23089.328317642212	88	0.068	0.5795454545454546	0.19673515339150013
YDR147W	-1	-/-	-462.2573951482773	-24403.650688886642	88	0.06790945406125166	0.5795454545454546	0.19701660568533633
YLR337C	-1	-/-	-462.2742705345154	-23639.638461589813	88	0.0678191489361702	0.5795454545454546	0.19729805797917252
YNL227C	-1	-/-	-462.29739236831665	-26597.971168398857	88	0.06772908366533864	0.5795454545454546	0.1975795102730087
YMR055C	-1	-/-	-462.33906650543213	-22879.47810816765	88	0.06763925729442971	0.5795454545454546	0.19786096256684493
YHR154W	-1	-/-	-462.4469699859619	-23376.077495336533	88	0.06754966887417219	0.5795454545454546	0.19814241486068113
YIR011C	-1	-/-	-462.6341896057129	-23664.4244389534	88	0.06746031746031746	0.5795454545454546	0.19842386715451732
YGL228W	0	0/-	-462.7479988336563	-43340.775203734636	352	0.06746031746031746	0.5795454545454546	0.19842386715451732
YLR215C	-1	-/-	-462.8043620586395	-25856.207127571106	88	0.06737120211360634	0.5795454545454546	0.1987053194483535
YFR034C	-1	-/-	-462.81496477127075	-24368.08311533928	88	0.06728232189973615	0.5795454545454546	0.1989867717421897
YDR421W	-1	-/-	-462.87439382076263	-25317.85779416561	88	0.06719367588932806	0.5795454545454546	0.1992682240360259
YDR075W	-1	-/-	-462.9437311887741	-25425.448013067245	88	0.06710526315789474	0.5795454545454546	0.1995496763298621
YLR020C	-1	-/-	-463.0575821399689	-24269.251007318497	88	0.06701708278580815	0.5795454545454546	0.19983112862369828
YCR086W	-1	-/-	-463.1007167547941	-24617.30022840202	88	0.06692913385826772	0.5795454545454546	0.20011258091753448
YKR002W	-1	-/-	-463.13367652893066	-23739.254172682762	88	0.06684141546526867	0.5795454545454546	0.20039403321137067
YFR021W	-1	-/-	-463.1461715698242	-21849.036177039146	88	0.06675392670157068	0.5795454545454546	0.20067548550520686
YDR142C	-1	-/-	-463.1628750562668	-23586.171676397324	88	0.06666666666666667	0.5795454545454546	0.20095693779904306
YDL092W	-1	-/-	-463.2059360742569	-24424.626605272293	88	0.06657963446475196	0.5795454545454546	0.20123839009287925
YNR026C	-1	-/-	-463.2080760002136	-23590.141425013542	88	0.06649282920469361	0.5795454545454546	0.20151984238671544
YGL203C	0	0/0	-463.21501022577286	-40660.012157812715	352	0.06649282920469361	0.5795454545454546	0.20151984238671544
YNL212W	0	0/0	-463.2409683689475	-42851.11993842572	352	0.06649282920469361	0.5795454545454546	0.20151984238671544
YGL075C	-1	-/-	-463.31039452552795	-23647.54098391533	88	0.06640625	0.5795454545454546	0.20180129468055163
YNL053W	-1	-/-	-463.32111287117004	-23253.97771215439	88	0.06631989596879063	0.5795454545454546	0.20208274697438783
YER113C	0	0/-	-463.53486132621765	-41522.21423649788	352	0.06631989596879063	0.5795454545454546	0.20208274697438783
YOR322C	-1	-/-	-463.54559540748596	-23312.432099550962	88	0.06623376623376623	0.5795454545454546	0.20236419926822405
YGR262C	-1	-/-	-463.5853953361511	-23591.661226153374	88	0.06614785992217899	0.5795454545454546	0.20264565156206024
YGR099W	-1	-/-	-463.590204000473	-23304.63872718811	88	0.06606217616580311	0.5795454545454546	0.20292710385589643
YKR089C	-1	-/-	-463.6458463668823	-23209.505213856697	88	0.06597671410090557	0.5795454545454546	0.20320855614973263
YKL149C	-1	-/-	-463.73433089256287	-23763.7187384367	88	0.06589147286821706	0.5795454545454546	0.20349000844356882
YKL057C	-1	-/-	-463.80402994155884	-24458.904643058777	88	0.06580645161290323	0.5795454545454546	0.203771460737405
YCL014W	-1	-/-	-464.0087649822235	-22668.243515729904	88	0.06572164948453608	0.5795454545454546	0.2040529130312412
YDR198C	-1	-/-	-464.27552223205566	-23427.962633788586	88	0.06563706563706563	0.5795454545454546	0.2043343653250774
YMR223W	0	0/+	-464.3764187693596	-42005.27236890793	352	0.06563706563706563	0.5795454545454546	0.2043343653250774
YOR172W	-1	-/-	-464.54092168807983	-22219.005192279816	88	0.06555269922879177	0.5795454545454546	0.2046158176189136
YLR210W	-1	-/-	-464.6273431777954	-24460.14545559883	88	0.06546854942233633	0.5795454545454546	0.20489726991274979
YKL074C	-1	-/-	-464.7406587600708	-24318.773867607117	88	0.06538461538461539	0.5795454545454546	0.20517872220658598
YLL029W	0	0/-	-464.8415115363896	-43215.19751860574	352	0.06538461538461539	0.5795454545454546	0.20517872220658598
YNL102W	-1	-/-	-464.8901023864746	-24212.43316435814	88	0.06530089628681178	0.5795454545454546	0.20546017450042217
YDR097C	-1	-/-	-464.923547744751	-24358.01535564661	88	0.06521739130434782	0.5795454545454546	0.20574162679425836
YKL106W	0	0/0	-464.9627920091152	-44349.23104864452	352	0.06521739130434782	0.5795454545454546	0.20574162679425836
YJR060W	-1	-/-	-464.9709038734436	-22644.779025912285	88	0.06513409961685823	0.5795454545454546	0.20602307908809456
YLR114C	-1	-/-	-465.00455379486084	-23028.306571006775	88	0.06505102040816327	0.5795454545454546	0.20630453138193075
YCR044C	-1	-/-	-465.03030157089233	-21523.696719527245	88	0.06496815286624204	0.5795454545454546	0.20658598367576697
YER129W	-1	-/-	-465.06920170783997	-22945.693048477173	88	0.0648854961832061	0.5795454545454546	0.20686743596960316
YHR023W	-1	-/-	-465.3486053943634	-24270.048833966255	88	0.06480304955527319	0.5795454545454546	0.20714888826343936
YOL108C	-1	-/-	-465.35442507267	-24752.21954369545	88	0.06472081218274112	0.5795454545454546	0.20743034055727555
YNL261W	-1	-/-	-465.40827989578247	-22823.646246910095	88	0.06463878326996197	0.5795454545454546	0.20771179285111174
YGL119W	-1	-/0	-465.5835931301117	-23247.91223537922	88	0.06455696202531645	0.5795454545454546	0.20799324514494794
YGL136C	-1	-/-	-465.65270233154297	-22885.115975499153	88	0.06447534766118837	0.5795454545454546	0.20827469743878413
YFL001W	0	0/-	-465.8490157723427	-45276.65716007352	352	0.06447534766118837	0.5795454545454546	0.20827469743878413
YGR261C	-1	-/-	-465.88291478157043	-23716.943766355515	88	0.06439393939393939	0.5795454545454546	0.20855614973262032
YOR143C	-1	-/-	-465.8877342939377	-25326.6879683733	88	0.06431273644388398	0.5795454545454546	0.20883760202645651
YOR005C	-1	-/-	-465.946501493454	-24039.70868754387	88	0.06423173803526448	0.5795454545454546	0.2091190543202927
YNL189W	0	0/-	-466.1383203268051	-40390.08448445797	352	0.06423173803526448	0.5795454545454546	0.2091190543202927
YKR062W	-1	-/-	-466.2734603881836	-24427.584760308266	88	0.06415094339622641	0.5795454545454546	0.2094005066141289
YER172C	-1	-/-	-466.2738764286041	-24738.50091421604	88	0.06407035175879397	0.5795454545454546	0.2096819589079651
YDL090C	-1	-/0	-466.308554649353	-23051.735045790672	88	0.06398996235884567	0.5795454545454546	0.2099634112018013
YDR279W	-1	-/-	-466.3113965988159	-23737.408705353737	88	0.06390977443609022	0.5795454545454546	0.21024486349563748
YKR019C	-1	-/-	-466.37689900398254	-23597.917541265488	88	0.06382978723404255	0.5795454545454546	0.21052631578947367
YOL012C	-1	-/-	-466.4118013381958	-23826.557518959045	88	0.06375	0.5795454545454546	0.21080776808330987
YPR046W	-1	-/-	-466.4251854419708	-25390.51056087017	88	0.06367041198501873	0.5795454545454546	0.2110892203771461
YHR172W	-1	-/-	-466.66889905929565	-24283.943416833878	88	0.06359102244389027	0.5795454545454546	0.21137067267098228
YLR263W	-1	-/-	-466.70553481578827	-24713.14057791233	88	0.06351183063511831	0.5795454545454546	0.21165212496481847
YMR294W	0	0/-	-466.90598636865616	-40537.367757588625	352	0.06351183063511831	0.5795454545454546	0.21165212496481847
YER109C	-1	-/-	-466.9341278076172	-22015.86259700358	88	0.06343283582089553	0.5795454545454546	0.21193357725865467
YMR113W	-1	-/0	-466.9613561630249	-23997.823447227478	88	0.06335403726708075	0.5795454545454546	0.21221502955249086
YBL011W	-1	-/-	-466.98514318466187	-22368.878282904625	88	0.06327543424317618	0.5795454545454546	0.21249648184632705
YGL232W	-1	-/-	-467.00821924209595	-23808.874495983124	88	0.06319702602230483	0.5795454545454546	0.21277793414016324
YMR316W	-1	-/-	-467.00890308618546	-23272.453693658113	88	0.06311881188118812	0.5795454545454546	0.21305938643399944
YCL005W	0	0/-	-467.0208892226219	-40956.72390717268	352	0.06311881188118812	0.5795454545454546	0.21305938643399944
YBR231C	-1	-/-	-467.0547697544098	-25413.488625764847	88	0.0630407911001236	0.5795454545454546	0.21334083872783563
YLL036C	-1	-/-	-467.08036851882935	-24188.39492058754	88	0.06296296296296296	0.5795454545454546	0.21362229102167182
YKL201C	-1	-/-	-467.2121481895447	-23218.79814171791	88	0.06288532675709001	0.5795454545454546	0.21390374331550802
YLR234W	-1	-/-	-467.2337546348572	-22679.442425251007	88	0.06280788177339902	0.5795454545454546	0.2141851956093442
YGR223C	0	0/-	-467.3463074564934	-44223.53760389984	352	0.06280788177339902	0.5795454545454546	0.2141851956093442
YMR073C	-1	-/-	-467.4121708869934	-22573.804915070534	88	0.06273062730627306	0.5795454545454546	0.2144666479031804
YJL126W	0	0/0	-467.5479567348957	-40999.9581040442	352	0.06273062730627306	0.5795454545454546	0.2144666479031804
YGL223C	-1	-/-	-467.5733343362808	-24270.447699904442	88	0.06265356265356266	0.5795454545454546	0.2147481001970166
YKR010C	0	0/-	-467.5970875322819	-41521.36409766972	352	0.06265356265356266	0.5795454545454546	0.2147481001970166
YIR018W	-1	-/-	-467.62864351272583	-21695.630967855453	88	0.06257668711656442	0.5795454545454546	0.2150295524908528
YNL116W	-1	-/-	-467.6805285215378	-24381.700170993805	88	0.0625	0.5795454545454546	0.215311004784689
YFR036W	-1	-/-	-467.6900894641876	-24388.52847123146	88	0.06242350061199511	0.5795454545454546	0.2155924570785252
YKR014C	-1	-/-	-467.69056367874146	-25413.214398026466	88	0.06234718826405868	0.5795454545454546	0.2158739093723614
YGL058W	1	+/+	-467.7709684371948	-24496.27228075266	87	0.06349206349206349	0.5909090909090909	0.2158739093723614
YNL316C	0	0/0	-467.7725019454956	-42936.46030661464	352	0.06349206349206349	0.5909090909090909	0.2158739093723614
YIL003W	0	0/-	-467.7813130915165	-41847.28732582927	352	0.06349206349206349	0.5909090909090909	0.2158739093723614
YER035W	-1	-/-	-467.8670312166214	-25549.654057264328	88	0.06341463414634146	0.5909090909090909	0.2161553616661976
YIL084C	1	+/+	-467.8815360069275	-23755.31058216095	87	0.06455542021924482	0.6022727272727273	0.2161553616661976
YLR373C	0	0/-	-467.9580873697996	-41474.11260844767	352	0.06455542021924482	0.6022727272727273	0.2161553616661976
YLR207W	-1	-/-	-468.04562759399414	-23130.521693348885	88	0.06447688564476886	0.6022727272727273	0.21643681396003378
YOR301W	-1	-/-	-468.1080271601677	-23653.021571576595	88	0.06439854191980558	0.6022727272727273	0.21671826625386997
YDR235W	-1	-/-	-468.2761068344116	-23636.290624141693	88	0.06432038834951456	0.6022727272727273	0.21699971854770617
YBL026W	-1	-/-	-468.30534744262695	-25030.587619304657	88	0.06424242424242424	0.6022727272727273	0.21728117084154236
YPR019W	-1	-/-	-468.3522114753723	-23820.540548801422	88	0.06416464891041163	0.6022727272727273	0.21756262313537855
YML115C	-1	-/-	-468.373250246048	-23245.18092107773	88	0.06408706166868199	0.6022727272727273	0.21784407542921475
YOR154W	0	0/-	-468.39565297961235	-40186.424071997404	352	0.06408706166868199	0.6022727272727273	0.21784407542921475
YNL206C	-1	-/-	-468.4208834171295	-25363.31900393963	88	0.0640096618357488	0.6022727272727273	0.21812552772305094
YHR120W	-1	-/-	-468.4410034418106	-24772.158337950706	88	0.06393244873341375	0.6022727272727273	0.21840698001688713
YPR129W	0	0/-	-468.48742258548737	-41029.453196525574	352	0.06393244873341375	0.6022727272727273	0.21840698001688713
YJL024C	-1	-/-	-468.5137779712677	-23744.861869454384	88	0.06385542168674699	0.6022727272727273	0.21868843231072332
YDL019C	-1	-/-	-468.5668065547943	-25360.079982042313	88	0.06377858002406739	0.6022727272727273	0.21896988460455952
YPL213W	-1	-/-	-468.68834829330444	-24333.036509990692	88	0.06370192307692307	0.6022727272727273	0.2192513368983957
YOL146W	-1	-/-	-468.7750178575516	-24882.797316432	88	0.06362545018007203	0.6022727272727273	0.2195327891922319
YDL098C	-1	-/-	-468.90854930877686	-23413.12495815754	88	0.06354916067146282	0.6022727272727273	0.21981424148606812
YGR047C	-1	-/-	-468.9263491630554	-25741.25188791752	88	0.06347305389221557	0.6022727272727273	0.22009569377990432
YGL154C	0	0/0	-469.01124650239944	-43657.38175985217	352	0.06347305389221557	0.6022727272727273	0.22009569377990432
YMR112C	-1	-/-	-469.0327031612396	-23745.10464978218	88	0.06339712918660287	0.6022727272727273	0.2203771460737405
YKR048C	-1	-/-	-469.1285183429718	-23175.442232847214	88	0.06332138590203107	0.6022727272727273	0.2206585983675767
YOL069W	-1	-/-	-469.2435736656189	-21604.102187395096	88	0.06324582338902147	0.6022727272727273	0.2209400506614129
YIL073C	-1	-/-	-469.25212693214417	-23651.66100692749	88	0.0631704410011919	0.6022727272727273	0.2212215029552491
YOL009C	-1	-/-	-469.27573919296265	-24077.36420917511	88	0.0630952380952381	0.6022727272727273	0.22150295524908528
YBL014C	-1	-/-	-469.3581726551056	-24607.563461065292	88	0.06302021403091558	0.6022727272727273	0.22178440754292147
YMR066W	0	0/-	-469.37940177321434	-40415.630239248276	352	0.06302021403091558	0.6022727272727273	0.22178440754292147
YHR103W	0	0/-	-469.4005881547928	-40746.158132493496	352	0.06302021403091558	0.6022727272727273	0.22178440754292147
YHR084W	-1	-/-	-469.4049572944641	-25632.165952205658	88	0.06294536817102138	0.6022727272727273	0.22206585983675767
YBR098W	-1	-/-	-469.4420232772827	-22799.067961215973	88	0.06287069988137604	0.6022727272727273	0.22234731213059386
YMR029C	-1	-/-	-469.49051451683044	-24798.08824443817	88	0.06279620853080568	0.6022727272727273	0.22262876442443005
YHL019C	-1	-/-	-469.55560970306396	-25013.487232208252	88	0.06272189349112427	0.6022727272727273	0.22291021671826625
YDR005C	-1	-/-	-469.6030249595642	-23707.991274416447	88	0.06264775413711583	0.6022727272727273	0.22319166901210244
YCL031C	-1	-/-	-469.63536190986633	-25346.550473570824	88	0.06257378984651712	0.6022727272727273	0.22347312130593863
YKR083C	-1	-/-	-469.6642017364502	-24540.363251447678	88	0.0625	0.6022727272727273	0.22375457359977483
YAL021C	-1	-/-	-469.75524616241455	-22401.129108905792	88	0.0624263839811543	0.6022727272727273	0.22403602589361105
YPR135W	-1	-/-	-469.7633056640625	-24410.901260256767	88	0.06235294117647059	0.6022727272727273	0.22431747818744724
YMR212C	-1	-/0	-469.7821810245514	-24908.584125638008	88	0.06227967097532315	0.6022727272727273	0.22459893048128343
YMR277W	-1	-/-	-469.8148250579834	-26109.659889876842	88	0.062206572769953054	0.6022727272727273	0.22488038277511962
YGL094C	-1	-/-	-469.8148412704468	-23516.57822036743	88	0.06213364595545135	0.6022727272727273	0.22516183506895582
YGL139W	0	0/-	-469.858868509531	-41603.2117832005	352	0.06213364595545135	0.6022727272727273	0.22516183506895582
YER027C	-1	-/-	-469.9654002189636	-22816.9658536911	88	0.06206088992974239	0.6022727272727273	0.225443287362792
YGL050W	0	0/-	-469.9775424003601	-43618.40581995249	352	0.06206088992974239	0.6022727272727273	0.225443287362792
YBR153W	-1	-/-	-470.08218264579773	-24269.33358979225	88	0.06198830409356725	0.6022727272727273	0.2257247396566282
YOR026W	-1	-/-	-470.0966376066208	-24201.863314449787	88	0.06191588785046729	0.6022727272727273	0.2260061919504644
YPR106W	0	0/-	-470.10248777270317	-41635.301797673106	352	0.06191588785046729	0.6022727272727273	0.2260061919504644
YLR387C	0	0/-	-470.10832446813583	-43906.7715280056	352	0.06191588785046729	0.6022727272727273	0.2260061919504644
YDL087C	-1	-/-	-470.1217131614685	-23033.377223610878	88	0.061843640606767794	0.6022727272727273	0.2262876442443006
YMR061W	-1	-/-	-470.2746385335922	-24152.462112426758	88	0.06177156177156177	0.6022727272727273	0.22656909653813678
YHR006W	-1	-/-	-470.38624584674835	-24768.02314221859	88	0.06169965075669383	0.6022727272727273	0.22685054883197298
YBR038W	-1	-/-	-470.39382147789	-23549.410672187805	88	0.06162790697674419	0.6022727272727273	0.22713200112580917
YGR078C	-1	-/-	-470.40028989315033	-26380.559789061546	88	0.06155632984901278	0.6022727272727273	0.22741345341964536
YBR253W	-1	-/-	-470.412101149559	-23029.680113196373	88	0.06148491879350348	0.6022727272727273	0.22769490571348155
YER065C	-1	-/-	-470.4897139072418	-23644.469548225403	88	0.06141367323290846	0.6022727272727273	0.22797635800731775
YGR089W	-1	-/0	-470.4925799369812	-23954.6398229599	88	0.061342592592592594	0.6022727272727273	0.22825781030115394
YIL063C	-1	-/-	-470.5616316795349	-23300.631932735443	88	0.06127167630057803	0.6022727272727273	0.22853926259499016
YOR017W	0	0/0	-470.5859842598438	-41125.23372814059	352	0.06127167630057803	0.6022727272727273	0.22853926259499016
YBL032W	-1	-/-	-470.69581165909767	-24752.433776170015	88	0.061200923787528866	0.6022727272727273	0.22882071488882635
YGR238C	-1	-/-	-470.71052038669586	-23605.67806518078	88	0.06113033448673587	0.6022727272727273	0.22910216718266255
YDL008W	-1	-/-	-470.73545503616333	-23496.50809776783	88	0.06105990783410138	0.6022727272727273	0.22938361947649874
YER005W	-1	-/-	-471.05344223976135	-23289.74217557907	88	0.06098964326812428	0.6022727272727273	0.22966507177033493
YPL167C	-1	-/-	-471.0717247724533	-23583.65605854988	88	0.06091954022988506	0.6022727272727273	0.22994652406417113
YLR385C	-1	-/-	-471.1415686607361	-21369.25945663452	88	0.060849598163030996	0.6022727272727273	0.23022797635800732
YGL067W	-1	-/-	-471.1596977710724	-23950.25363254547	88	0.06077981651376147	0.6022727272727273	0.2305094286518435
YKL145W	-1	-/-	-471.18958020210266	-25502.2892421484	88	0.06071019473081329	0.6022727272727273	0.2307908809456797
YAR014C	-1	-/-	-471.1978340148926	-24278.754462957382	88	0.06064073226544622	0.6022727272727273	0.2310723332395159
YCL063W	-1	-/-	-471.24792194366455	-24460.399626255035	88	0.060571428571428575	0.6022727272727273	0.2313537855333521
YDR351W	0	0/-	-471.3135848045349	-40351.09777510166	352	0.060571428571428575	0.6022727272727273	0.2313537855333521
YJR022W	-1	-/-	-471.3385171890259	-23212.952674388885	88	0.06050228310502283	0.6022727272727273	0.23163523782718828
YCR066W	-1	-/-	-471.37836384773254	-24314.235431671143	88	0.06043329532497149	0.6022727272727273	0.23191669012102448
YNL329C	-1	-/-	-471.52903866767883	-25383.96412754059	88	0.06036446469248292	0.6022727272727273	0.23219814241486067
YHR187W	-1	-/-	-471.57095742225647	-24259.41791367531	88	0.06029579067121729	0.6022727272727273	0.23247959470869686
YDR243C	-1	-/-	-471.57460737228394	-22542.287021160126	88	0.060227272727272727	0.6022727272727273	0.23276104700253308
YLR433C	-1	-/-	-471.618328332901	-22053.23204112053	88	0.060158910329171394	0.6022727272727273	0.23304249929636928
YFL061W	0	0/-	-471.75285881757736	-39247.132401287556	352	0.060158910329171394	0.6022727272727273	0.23304249929636928
YDR422C	-1	-/-	-471.78742372989655	-23210.597193956375	88	0.060090702947845805	0.6022727272727273	0.23332395159020547
YLR226W	-1	-/+	-471.92537355422974	-23699.74127650261	88	0.06002265005662514	0.6022727272727273	0.23360540388404166
YBL034C	-1	-/-	-471.9295446872711	-23636.58554637432	88	0.05995475113122172	0.6022727272727273	0.23388685617787786
YLR097C	-1	-/-	-472.2692494392395	-24911.919021964073	88	0.059887005649717516	0.6022727272727273	0.23416830847171405
YIR006C	-1	-/-	-472.35042691230774	-23374.803424477577	88	0.05981941309255079	0.6022727272727273	0.23444976076555024
YPL100W	-1	-/-	-472.39468489587307	-25612.64442203939	88	0.05975197294250282	0.6022727272727273	0.23473121305938643
YHL025W	-1	-/-	-472.42581939697266	-22922.267562806606	88	0.059684684684684686	0.6022727272727273	0.23501266535322263
YJL183W	-1	-/-	-472.4436867237091	-24774.5009496212	88	0.05961754780652419	0.6022727272727273	0.23529411764705882
YDL216C	-1	-/-	-472.46044516563416	-24154.485623836517	88	0.05955056179775281	0.6022727272727273	0.235575569940895
YHR121W	0	0/0	-472.49472165107727	-42700.74393008649	352	0.05955056179775281	0.6022727272727273	0.235575569940895
YLR024C	0	0/-	-472.66209503263235	-42896.27031632513	352	0.05955056179775281	0.6022727272727273	0.235575569940895
YDR078C	-1	-/-	-472.72093427181244	-23273.685544013977	88	0.05948372615039282	0.6022727272727273	0.2358570222347312
YJL072C	-1	-/-	-472.84154057502747	-24017.792566537857	88	0.05941704035874439	0.6022727272727273	0.2361384745285674
YNL079C	-1	-/-	-472.85430908203125	-24300.99456691742	88	0.0593505039193729	0.6022727272727273	0.2364199268224036
YDR331W	-1	-/-	-472.89417123794556	-24040.95363533497	88	0.0592841163310962	0.6022727272727273	0.23670137911623979
YGR143W	-1	-/-	-472.93633556365967	-25753.87774145603	88	0.05921787709497207	0.6022727272727273	0.236982831410076
YLR453C	-1	-/-	-473.09331464767456	-22564.681366443634	88	0.05915178571428571	0.6022727272727273	0.2372642837039122
YER171W	-1	-/-	-473.1025855541229	-26831.600479125977	88	0.059085841694537344	0.6022727272727273	0.2375457359977484
YBR009C	-1	-/+	-473.15576124191284	-22629.91548061371	88	0.05902004454342984	0.6022727272727273	0.23782718829158458
YDR323C	-1	-/-	-473.1775106191635	-23033.750331640244	88	0.058954393770856504	0.6022727272727273	0.23810864058542078
YBR170C	-1	-/-	-473.2236409187317	-25712.45656490326	88	0.058888888888888886	0.6022727272727273	0.23839009287925697
YPL128C	-1	-/-	-473.35465908050537	-25926.207503080368	88	0.058823529411764705	0.6022727272727273	0.23867154517309316
YBR175W	1	+/+	-473.5859968662262	-24261.826152205467	87	0.0598669623059867	0.6136363636363636	0.23867154517309316
YPL023C	0	0/0	-473.6677529513836	-39413.64323863387	352	0.0598669623059867	0.6136363636363636	0.23867154517309316
YIL004C	-1	-/-	-473.68511509895325	-23213.99655544758	88	0.059800664451827246	0.6136363636363636	0.23895299746692936
YEL036C	-1	-/-	-473.6906852722168	-24378.28535437584	88	0.059734513274336286	0.6136363636363636	0.23923444976076555
YLR039C	-1	-/-	-473.71588587760925	-23810.390065550804	88	0.05966850828729282	0.6136363636363636	0.23951590205460174
YLR055C	-1	-/+	-473.887846827507	-24393.66489058733	88	0.059602649006622516	0.6136363636363636	0.23979735434843794
YOR284W	-1	-/0	-473.92108488082886	-23104.324682593346	88	0.05953693495038589	0.6136363636363636	0.24007880664227413
YAL048C	0	0/-	-473.94154143333435	-40471.96668034792	352	0.05953693495038589	0.6136363636363636	0.24007880664227413
YNL245C	-1	-/-	-474.03146171569824	-23438.737075448036	88	0.05947136563876652	0.6136363636363636	0.24036025893611032
YOR190W	0	0/-	-474.27736181020737	-39856.4133079052	352	0.05947136563876652	0.6136363636363636	0.24036025893611032
YLR272C	-1	-/-	-474.33940625190735	-24872.477720737457	88	0.0594059405940594	0.6136363636363636	0.24064171122994651
YGR193C	-1	-/-	-474.3421405553818	-26086.342046439648	88	0.05934065934065934	0.6136363636363636	0.2409231635237827
YLR247C	0	0/-	-474.3495036959648	-43188.20155122876	352	0.05934065934065934	0.6136363636363636	0.2409231635237827
YOL113W	-1	-/-	-474.37896823883057	-24684.019539237022	88	0.059275521405049394	0.6136363636363636	0.2412046158176189
YKR064W	0	0/-	-474.39563596248627	-42007.3312895298	352	0.059275521405049394	0.6136363636363636	0.2412046158176189
YDR247W	-1	-/-	-474.3981559276581	-24852.31040239334	88	0.05921052631578947	0.6136363636363636	0.24148606811145512
YMR032W	-1	-/-	-474.47030782699585	-24575.25245118141	88	0.05914567360350493	0.6136363636363636	0.24176752040529131
YOR261C	-1	-/-	-474.48940992355347	-25833.11943912506	88	0.05908096280087528	0.6136363636363636	0.2420489726991275
YOR151C	-1	-/-	-474.53214859962463	-24701.877860307693	88	0.05901639344262295	0.6136363636363636	0.2423304249929637
YDR062W	-1	-/-	-474.7456421852112	-23419.07061100006	88	0.05895196506550218	0.6136363636363636	0.2426118772867999
YGR253C	-1	-/-	-474.7487976551056	-26617.31188607216	88	0.05888767720828789	0.6136363636363636	0.24289332958063609
YPL069C	-1	-/-	-474.7550857067108	-24977.590604662895	88	0.058823529411764705	0.6136363636363636	0.24317478187447228
YDL155W	-1	-/-	-474.7720136642456	-25222.85244178772	88	0.058759521218716	0.6136363636363636	0.24345623416830847
YNL088W	-1	-/-	-474.7846131324768	-24739.93332719803	88	0.058695652173913045	0.6136363636363636	0.24373768646214466
YFL003C	-1	-/-	-474.865252494812	-22798.572159290314	88	0.05863192182410423	0.6136363636363636	0.24401913875598086
YDL056W	-1	-/-	-474.890429019928	-23857.09614419937	88	0.05856832971800434	0.6136363636363636	0.24430059104981705
YDR227W	-1	-/-	-474.97242283821106	-24373.78580212593	88	0.05850487540628386	0.6136363636363636	0.24458204334365324
YOL123W	-1	-/-	-475.17492842674255	-25434.554687976837	88	0.05844155844155844	0.6136363636363636	0.24486349563748944
YKL022C	-1	-/-	-475.1923141479492	-23827.945157766342	88	0.05837837837837838	0.6136363636363636	0.24514494793132563
YIL130W	0	0/-	-475.4124165177345	-42568.67242971063	352	0.05837837837837838	0.6136363636363636	0.24514494793132563
YDR027C	-1	-/-	-475.41663217544556	-24024.20269179344	88	0.058315334773218146	0.6136363636363636	0.24542640022516182
YIL105C	-1	-/-	-475.4213969707489	-24387.602401971817	88	0.05825242718446602	0.6136363636363636	0.24570785251899804
YJR138W	0	0/-	-475.49461102485657	-40461.074660390615	352	0.05825242718446602	0.6136363636363636	0.24570785251899804
YLL033W	0	0/-	-475.4969194531441	-41134.434685885906	352	0.05825242718446602	0.6136363636363636	0.24570785251899804
YBR060C	-1	-/+	-475.5731010437012	-24359.292444467545	88	0.05818965517241379	0.6136363636363636	0.24598930481283424
YDR066C	0	0/-	-475.6003684103489	-40330.516533881426	352	0.05818965517241379	0.6136363636363636	0.24598930481283424
YAL020C	-1	-/-	-475.60131573677063	-22891.358948469162	88	0.0581270182992465	0.6136363636363636	0.24627075710667043
YGR057C	-1	-/-	-475.6276080608368	-23538.00317287445	88	0.05806451612903226	0.6136363636363636	0.24655220940050662
YOL001W	-1	-/-	-475.69877433776855	-24667.151210069656	88	0.05800214822771214	0.6136363636363636	0.24683366169434282
YIL143C	-1	-/-	-475.8013038635254	-23523.922444701195	88	0.05793991416309013	0.6136363636363636	0.247115113988179
YNL085W	-1	-/-	-475.8181645870209	-23714.31654536724	88	0.05787781350482315	0.6136363636363636	0.2473965662820152
YPL244C	-1	-/-	-475.83235144615173	-25467.3290412426	88	0.057815845824411134	0.6136363636363636	0.2476780185758514
YER115C	0	0/-	-475.8878421187401	-41919.43028515577	352	0.057815845824411134	0.6136363636363636	0.2476780185758514
YBR073W	-1	-/-	-475.91693246364594	-25403.803923904896	88	0.057754010695187166	0.6136363636363636	0.2479594708696876
YDR477W	-1	-/-	-475.92102241516113	-23568.904228448868	88	0.057692307692307696	0.6136363636363636	0.24824092316352378
YER180C	0	0/-	-475.9754629731178	-41091.25142508745	352	0.057692307692307696	0.6136363636363636	0.24824092316352378
YHR114W	-1	-/-	-476.01795530319214	-24254.138333320618	88	0.0576307363927428	0.6136363636363636	0.24852237545735997
YBL019W	-1	-/-	-476.16882514953613	-24193.6054956913	88	0.057569296375266525	0.6136363636363636	0.24880382775119617
YOR165W	0	0/-	-476.2344032227993	-43034.592756450176	352	0.057569296375266525	0.6136363636363636	0.24880382775119617
YDR192C	-1	-/-	-476.29827332496643	-23277.87715089321	88	0.05750798722044728	0.6136363636363636	0.24908528004503236
YLL021W	-1	-/-	-476.31290221214294	-25289.336358070374	88	0.0574468085106383	0.6136363636363636	0.24936673233886855
YGR029W	-1	-/-	-476.31949615478516	-23808.087454676628	88	0.057385759829968117	0.6136363636363636	0.24964818463270474
YOL042W	-1	-/-	-476.32393741607666	-23079.38760972023	88	0.05732484076433121	0.6136363636363636	0.24992963692654094
YKL019W	-1	-/-	-476.3297829627991	-22973.006450772285	88	0.05726405090137858	0.6136363636363636	0.25021108922037716
YBR211C	-1	-/-	-476.36536836624146	-24302.403204083443	88	0.057203389830508475	0.6136363636363636	0.25049254151421335
YMR100W	-1	-/-	-476.3761171102524	-25565.37206196785	88	0.05714285714285714	0.6136363636363636	0.25077399380804954
YMR063W	0	0/-	-476.4727029800415	-40138.61979396641	352	0.05714285714285714	0.6136363636363636	0.25077399380804954
YBR077C	-1	-/-	-476.49416184425354	-24976.34898674488	88	0.05708245243128964	0.6136363636363636	0.25105544610188574
YJL203W	-1	-/-	-476.5216405391693	-24584.634868383408	88	0.057022175290390706	0.6136363636363636	0.25133689839572193
YJL071W	-1	-/0	-476.5660741329193	-22574.14955174923	88	0.056962025316455694	0.6136363636363636	0.2516183506895581
YKL175W	-1	-/-	-476.64066076278687	-23451.8601282835	88	0.05690200210748156	0.6136363636363636	0.2518998029833943
YBL088C	-1	-/-	-476.70465874671936	-22633.95876288414	88	0.056842105263157895	0.6136363636363636	0.2521812552772305
YLL002W	1	+/+	-476.7101380825043	-24182.62964129448	87	0.05783385909568875	0.625	0.2521812552772305
YOL060C	-1	-/-	-476.98545718193054	-24398.38356089592	88	0.05777310924369748	0.625	0.2524627075710667
YER101C	0	0/-	-477.0548637509346	-42991.01858833432	352	0.05777310924369748	0.625	0.2524627075710667
YER139C	0	0/-	-477.2068509757519	-42983.57630458474	352	0.05777310924369748	0.625	0.2524627075710667
YDR482C	0	0/-	-477.2112606167793	-41662.52625059895	352	0.05777310924369748	0.625	0.2524627075710667
YDR242W	0	0/0	-477.21773061156273	-42171.58777952194	352	0.05777310924369748	0.625	0.2524627075710667
YBR255W	0	0/0	-477.25911793112755	-43628.03140396159	352	0.05777310924369748	0.625	0.2524627075710667
YDR167W	1	+/+	-477.2669689655304	-24518.970079302788	87	0.05876180482686254	0.6363636363636364	0.2524627075710667
YJR102C	-1	-/-	-477.26829767227173	-24673.868851661682	88	0.05870020964360587	0.6363636363636364	0.2527441598649029
YBR195C	-1	-/+	-477.29354763031006	-24668.303924560547	88	0.05863874345549738	0.6363636363636364	0.2530256121587391
YKL135C	-1	-/-	-477.3054760694504	-24069.952855825424	88	0.058577405857740586	0.6363636363636364	0.2533070644525753
YPL120W	-1	-/-	-477.3807615041733	-25085.33692729473	88	0.05851619644723093	0.6363636363636364	0.2535885167464115
YLR376C	-1	-/-	-477.42823338508606	-24028.232499480247	88	0.05845511482254697	0.6363636363636364	0.25386996904024767
YKL122C	-1	-/-	-477.4329626560211	-25983.85616159439	88	0.058394160583941604	0.6363636363636364	0.25415142133408386
YHR013C	-1	-/+	-477.47712898254395	-25831.20211839676	88	0.058333333333333334	0.6363636363636364	0.25443287362792005
YMR177W	-1	-/-	-477.4958634376526	-23071.189569473267	88	0.05827263267429761	0.6363636363636364	0.25471432592175625
YPL101W	-1	-/-	-477.53870916366577	-25679.006664276123	88	0.058212058212058215	0.6363636363636364	0.25499577821559244
YPL208W	-1	-/-	-477.5535845756531	-23643.796170949936	88	0.058151609553478714	0.6363636363636364	0.25527723050942863
YCR084C	-1	-/-	-477.62087166309357	-24336.281144976616	88	0.058091286307053944	0.6363636363636364	0.2555586828032648
YLR394W	-1	-/-	-477.642525434494	-24321.62132692337	88	0.058031088082901555	0.6363636363636364	0.255840135097101
YER031C	-1	-/-	-477.6795861721039	-24958.6370780468	88	0.057971014492753624	0.6363636363636364	0.2561215873909372
YPL268W	-1	-/-	-477.7014219760895	-23651.065581202507	88	0.057911065149948295	0.6363636363636364	0.2564030396847734
YKL020C	-1	-/-	-477.8030335903168	-24876.22877264023	88	0.05785123966942149	0.6363636363636364	0.25668449197860965
YLR170C	-1	-/-	-477.8472225666046	-23542.02236866951	88	0.05779153766769866	0.6363636363636364	0.25696594427244585
YNL249C	0	0/0	-477.84928196668625	-39729.5265044868	352	0.05779153766769866	0.6363636363636364	0.25696594427244585
YER159C	-1	-/-	-477.8910048007965	-24767.053866505623	88	0.0577319587628866	0.6363636363636364	0.25724739656628204
YLR190W	-1	-/-	-478.04505252838135	-23759.56379556656	88	0.057672502574665295	0.6363636363636364	0.25752884886011823
YGR167W	-1	-/-	-478.057092666626	-25229.985028743744	88	0.05761316872427984	0.6363636363636364	0.2578103011539544
YGL019W	-1	-/-	-478.09671449661255	-23339.95294570923	88	0.05755395683453238	0.6363636363636364	0.2580917534477906
YNL262W	-1	-/-	-478.12228631973267	-23947.32946252823	88	0.057494866529774126	0.6363636363636364	0.2583732057416268
YOR329C	-1	-/-	-478.2035939693451	-24603.887573480606	88	0.057435897435897436	0.6363636363636364	0.258654658035463
YGL018C	-1	-/-	-478.27689266204834	-23817.297605752945	88	0.05737704918032787	0.6363636363636364	0.2589361103292992
YLR034C	-1	-/-	-478.3924753665924	-23043.742510080338	88	0.057318321392016376	0.6363636363636364	0.2592175626231354
YCR032W	0	0/-	-478.39454036951065	-41100.575586915016	352	0.057318321392016376	0.6363636363636364	0.2592175626231354
YOL004W	1	+/+	-478.481950879097	-23302.51409828663	87	0.05828220858895705	0.6477272727272727	0.2592175626231354
YGR230W	-1	-/-	-478.48643159866333	-23812.199171066284	88	0.05822267620020429	0.6477272727272727	0.2594990149169716
YDR246W	-1	-/-	-478.489777803421	-26212.56061553955	88	0.058163265306122446	0.6477272727272727	0.2597804672108078
YOR198C	-1	-/-	-478.5469982624054	-25114.033319473267	88	0.0581039755351682	0.6477272727272727	0.26006191950464397
YPL190C	-1	-/-	-478.670179605484	-24526.692351341248	88	0.05804480651731161	0.6477272727272727	0.26034337179848016
YIL095W	-1	-/-	-478.70804381370544	-23282.635959386826	88	0.05798575788402848	0.6477272727272727	0.26062482409231635
YOR025W	1	+/+	-478.7240414619446	-24554.574543476105	87	0.05894308943089431	0.6590909090909091	0.26062482409231635
YEL035C	0	0/0	-478.7526896595955	-39562.34209343791	352	0.05894308943089431	0.6590909090909091	0.26062482409231635
YLR025W	-1	-/-	-478.7718868255615	-25534.212281525135	88	0.05888324873096447	0.6590909090909091	0.26090627638615255
YDR489W	-1	-/-	-478.8341975212097	-24327.704946041107	88	0.058823529411764705	0.6590909090909091	0.26118772867998874
YGL116W	-1	-/-	-479.0183653831482	-24285.103757858276	88	0.05876393110435663	0.6590909090909091	0.26146918097382493
YJL065C	-1	-/-	-479.1512463092804	-23368.507427930832	88	0.058704453441295545	0.6590909090909091	0.2617506332676611
YAL009W	-1	-/-	-479.17355585098267	-22679.31781721115	88	0.05864509605662285	0.6590909090909091	0.2620320855614973
YDR067C	0	0/-	-479.22504726052284	-41173.43139132857	352	0.05864509605662285	0.6590909090909091	0.2620320855614973
YCR014C	-1	-/-	-479.30212235450745	-23493.09824538231	88	0.05858585858585859	0.6590909090909091	0.2623135378553335
YER041W	-1	-/-	-479.31720638275146	-21431.22569811344	88	0.05852674066599395	0.6590909090909091	0.2625949901491697
YBR043C	-1	-/-	-479.324627161026	-23869.699776887894	88	0.05846774193548387	0.6590909090909091	0.2628764424430059
YJR055W	-1	-/-	-479.330774307251	-24792.40442967415	88	0.05840886203423968	0.6590909090909091	0.2631578947368421
YDR103W	-1	-/-	-479.331081867218	-23708.613637328148	88	0.05835010060362173	0.6590909090909091	0.2634393470306783
YHR039C-A	-1	-/-	-479.45504999160767	-23247.182101249695	88	0.05829145728643216	0.6590909090909091	0.2637207993245145
YLR139C	-1	-/-	-479.46681571006775	-22768.789032697678	88	0.05823293172690763	0.6590909090909091	0.26400225161835067
YMR154C	0	0/-	-479.650352537632	-40374.01581913233	352	0.05823293172690763	0.6590909090909091	0.26400225161835067
YGL003C	-1	-/-	-479.6605980396271	-24021.08204805851	88	0.058174523570712136	0.6590909090909091	0.26428370391218686
YOR358W	0	0/-	-479.77099645137787	-42289.86324715614	352	0.058174523570712136	0.6590909090909091	0.26428370391218686
YLR090W	-1	-/-	-479.8310046195984	-23175.740265607834	88	0.05811623246492986	0.6590909090909091	0.26456515620602306
YJL044C	0	0/0	-479.84313347935677	-39798.24060717225	352	0.05811623246492986	0.6590909090909091	0.26456515620602306
YFL055W	-1	-/-	-479.8959393501282	-23729.63124847412	88	0.05805805805805806	0.6590909090909091	0.26484660849985925
YJR053W	-1	-/-	-479.90890407562256	-23982.75865316391	88	0.058	0.6590909090909091	0.26512806079369544
YIR002C	-1	-/-	-480.0398726463318	-25211.205832719803	88	0.057942057942057944	0.6590909090909091	0.2654095130875317
YHR207C	0	0/+	-480.0518028140068	-41045.85738688707	352	0.057942057942057944	0.6590909090909091	0.2654095130875317
YDL164C	-1	-/-	-480.08565759658813	-24028.911927580833	88	0.05788423153692615	0.6590909090909091	0.2656909653813679
YDR423C	-1	-/-	-480.35557794570923	-25050.514929771423	88	0.05782652043868395	0.6590909090909091	0.2659724176752041
YGL071W	-1	-/-	-480.3645522594452	-24637.144886016846	88	0.05776892430278884	0.6590909090909091	0.26625386996904027
YBR265W	-1	-/-	-480.40844678878784	-24797.520090460777	88	0.05771144278606965	0.6590909090909091	0.26653532226287646
YDL035C	-1	-/-	-480.4159219264984	-22795.387277126312	88	0.05765407554671968	0.6590909090909091	0.26681677455671265
YKL072W	0	0/0	-480.41812816262245	-43323.46603913605	352	0.05765407554671968	0.6590909090909091	0.26681677455671265
YLR424W	-1	-/-	-480.6045181751251	-24277.25662636757	88	0.05759682224428997	0.6590909090909091	0.26709822685054885
YHR205W	-1	-/-	-480.6607644557953	-23616.388043999672	88	0.057539682539682536	0.6590909090909091	0.26737967914438504
YKL214C	-1	-/-	-480.71792554855347	-24207.037172675133	88	0.057482656095143705	0.6590909090909091	0.26766113143822123
YOR180C	-1	-/-	-480.7895338535309	-24452.62912631035	88	0.05742574257425743	0.6590909090909091	0.2679425837320574
YKL054C	-1	-/-	-480.8028038740158	-23679.611400723457	88	0.057368941641938676	0.6590909090909091	0.2682240360258936
YMR216C	-1	-/-	-480.8646488189697	-23860.784719347954	88	0.05731225296442688	0.6590909090909091	0.2685054883197298
YLR310C	-1	-/-	-480.8840751647949	-24160.533544301987	88	0.05725567620927937	0.6590909090909091	0.268786940613566
YHR034C	-1	-/-	-480.8849684000015	-25252.043640613556	88	0.05719921104536489	0.6590909090909091	0.2690683929074022
YJL030W	-1	-/-	-480.89520716667175	-23755.600501537323	88	0.05714285714285714	0.6590909090909091	0.2693498452012384
YDR160W	-1	-/-	-480.8956596851349	-23637.16042995453	88	0.05708661417322835	0.6590909090909091	0.2696312974950746
YPL204W	-1	-/-	-480.94238924980164	-24140.974504351616	88	0.05703048180924287	0.6590909090909091	0.2699127497889108
YKL204W	-1	-/-	-481.006067276001	-24336.328326940536	88	0.05697445972495088	0.6590909090909091	0.27019420208274697
YGL254W	-1	-/-	-481.0802400112152	-23610.014350891113	88	0.05691854759568204	0.6590909090909091	0.27047565437658316
YAL026C	-1	-/-	-481.0936007499695	-23362.58103442192	88	0.056862745098039215	0.6590909090909091	0.27075710667041936
YDR486C	-1	-/-	-481.09486722946167	-25352.39374577999	88	0.05680705190989226	0.6590909090909091	0.27103855896425555
YDR043C	-1	-/-	-481.15715181827545	-25098.055345892906	88	0.05675146771037182	0.6590909090909091	0.27132001125809174
YMR132C	0	0/0	-481.1638480424881	-42317.52338992059	352	0.05675146771037182	0.6590909090909091	0.27132001125809174
YDR152W	0	0/-	-481.17733657360077	-46247.16023464501	352	0.05675146771037182	0.6590909090909091	0.27132001125809174
YLR105C	-1	-/-	-481.1915316581726	-24616.81659436226	88	0.056695992179863146	0.6590909090909091	0.27160146355192794
YBR015C	-1	-/-	-481.19918966293335	-23349.30272400379	88	0.056640625	0.6590909090909091	0.27188291584576413
YHR108W	-1	-/-	-481.27996015548706	-24280.5961458683	88	0.05658536585365854	0.6590909090909091	0.2721643681396003
YBL091C	0	0/-	-481.5707451701164	-42324.99022680521	352	0.05658536585365854	0.6590909090909091	0.2721643681396003
YOR036W	-1	-/-	-481.5852291584015	-26971.876351952553	88	0.056530214424951264	0.6590909090909091	0.2724458204334365
YCR096C	0	0/-	-481.58874130249023	-41437.491411954165	352	0.056530214424951264	0.6590909090909091	0.2724458204334365
YDL101C	-1	-/-	-481.6958465576172	-23974.936435341835	88	0.05647517039922103	0.6590909090909091	0.2727272727272727
YHR186C	-1	-/-	-481.74803829193115	-23915.2991014719	88	0.05642023346303502	0.6590909090909091	0.2730087250211089
YBR135W	-1	-/-	-481.7843759059906	-23029.66051721573	88	0.056365403304178816	0.6590909090909091	0.2732901773149451
YNL253W	-1	-/-	-481.87819015979767	-25044.92544734478	88	0.05631067961165048	0.6590909090909091	0.2735716296087813
YJR005W	0	0/-	-481.92872351408005	-40443.61408530176	352	0.05631067961165048	0.6590909090909091	0.2735716296087813
YDR448W	1	+/+	-481.9659204483032	-22050.21622800827	87	0.05722599418040737	0.6704545454545454	0.2735716296087813
YBR125C	0	0/-	-482.0097761452198	-40975.994204327464	352	0.05722599418040737	0.6704545454545454	0.2735716296087813
YMR127C	-1	-/+	-482.0540566444397	-25234.317514419556	88	0.05717054263565891	0.6704545454545454	0.2738530819026175
YOL102C	-1	-/-	-482.14614617824554	-25262.88071680069	88	0.057115198451113264	0.6704545454545454	0.2741345341964537
YDR092W	-1	-/-	-482.2138283252716	-24998.542701244354	88	0.05705996131528046	0.6704545454545454	0.2744159864902899
YGR075C	-1	-/-	-482.22957825660706	-22914.78071451187	88	0.057004830917874394	0.6704545454545454	0.2746974387841261
YOR201C	-1	-/-	-482.2390019893646	-23757.488589525223	88	0.05694980694980695	0.6704545454545454	0.2749788910779623
YPR139C	-1	-/-	-482.26329946517944	-24478.96805882454	88	0.05689488910318226	0.6704545454545454	0.2752603433717985
YLR412W	0	0/0	-482.2756950855255	-43678.2258621417	352	0.05689488910318226	0.6704545454545454	0.2752603433717985
YER075C	-1	-/-	-482.3555362224579	-23946.278004050255	88	0.05684007707129094	0.6704545454545454	0.2755417956656347
YIR025W	-1	-/-	-482.37877559661865	-24805.021014928818	88	0.05678537054860443	0.6704545454545454	0.2758232479594709
YBL079W	-1	-/-	-482.38865971565247	-24716.46952700615	88	0.05673076923076923	0.6704545454545454	0.2761047002533071
YDL209C	-1	-/-	-482.4100341796875	-24901.114681482315	88	0.056676272814601344	0.6704545454545454	0.27638615254714327
YNL326C	-1	-/-	-482.4108085632324	-21943.489271998405	88	0.05662188099808062	0.6704545454545454	0.27666760484097946
YAL035W	-1	-/-	-482.4157227277756	-25896.06490087509	88	0.05656759348034516	0.6704545454545454	0.27694905713481566
YLL004W	-1	-/-	-482.5877115726471	-25251.162690997124	88	0.05651340996168582	0.6704545454545454	0.27723050942865185
YOR351C	-1	-/-	-482.6246314048767	-22583.303894996643	88	0.05645933014354067	0.6704545454545454	0.27751196172248804
YGR098C	-1	-/-	-482.6461775302887	-23396.525799572468	88	0.05640535372848948	0.6704545454545454	0.27779341401632424
YGR275W	-1	-/-	-482.6606888771057	-23160.101941525936	88	0.05635148042024833	0.6704545454545454	0.27807486631016043
YNL222W	-1	-/-	-482.6635389328003	-24517.9697804451	88	0.05629770992366412	0.6704545454545454	0.2783563186039966
YMR036C	-1	-/-	-482.6662199497223	-24895.60455942154	88	0.05624404194470925	0.6704545454545454	0.2786377708978328
YDR507C	-1	-/-	-482.7149245738983	-25259.431822776794	88	0.05619047619047619	0.6704545454545454	0.278919223191669
YOR066W	0	0/-	-482.8346127271652	-42088.19451907277	352	0.05619047619047619	0.6704545454545454	0.278919223191669
YMR214W	-1	-/-	-482.8576138019562	-23863.30592608452	88	0.056137012369172214	0.6704545454545454	0.2792006754855052
YER030W	-1	-/+	-482.86842942237854	-25979.294693291187	88	0.05608365019011407	0.6704545454545454	0.2794821277793414
YHR153C	0	0/-	-482.88150840997696	-41538.82258164883	352	0.05608365019011407	0.6704545454545454	0.2794821277793414
YGL166W	-1	-/-	-482.9411418437958	-24860.277220129967	88	0.0560303893637227	0.6704545454545454	0.2797635800731776
YCR037C	-1	-/-	-483.10023069381714	-23662.56568157673	88	0.055977229601518026	0.6704545454545454	0.2800450323670138
YDL226C	-1	-/-	-483.10475420951843	-25071.484403848648	88	0.055924170616113746	0.6704545454545454	0.28032648466085
YAL027W	0	0/-	-483.12591737508774	-44492.37671393156	352	0.055924170616113746	0.6704545454545454	0.28032648466085
YOR070C	0	0/0	-483.1377497315407	-42224.757726445794	352	0.055924170616113746	0.6704545454545454	0.28032648466085
YBL066C	0	0/-	-483.1630226075649	-42434.289600521326	352	0.055924170616113746	0.6704545454545454	0.28032648466085
YGL124C	-1	-/-	-483.16938495635986	-25082.61192691326	88	0.05587121212121212	0.6704545454545454	0.28060793695468617
YPL046C	-1	-/-	-483.20400285720825	-23352.520686149597	88	0.05581835383159887	0.6704545454545454	0.28088938924852236
YOR181W	-1	-/-	-483.24165469408035	-24949.968175709248	88	0.055765595463137994	0.6704545454545454	0.28117084154235855
YKL098W	0	0/0	-483.2748256921768	-41773.21957498789	352	0.055765595463137994	0.6704545454545454	0.28117084154235855
YGR038W	-1	-/-	-483.33356380462646	-24008.660065174103	88	0.05571293673276676	0.6704545454545454	0.28145229383619474
YJL002C	-1	-/-	-483.3398470878601	-24123.889732956886	88	0.05566037735849057	0.6704545454545454	0.28173374613003094
YHR200W	-1	-/-	-483.4449851512909	-26257.031456947327	88	0.05560791705937795	0.6704545454545454	0.28201519842386713
YDL141W	0	0/0	-483.44761419296265	-40116.580036610365	352	0.05560791705937795	0.6704545454545454	0.28201519842386713
YDL134C	-1	-/-	-483.4716773033142	-24834.954419612885	88	0.05555555555555555	0.6704545454545454	0.2822966507177033
YFL027C	0	0/-	-483.50187689065933	-42783.00786969066	352	0.05555555555555555	0.6704545454545454	0.2822966507177033
YNR033W	-1	-/-	-483.5086054801941	-23961.862653791904	88	0.055503292568203196	0.6704545454545454	0.2825781030115395
YER183C	-1	-/0	-483.6588809490204	-24161.885204553604	88	0.05545112781954887	0.6704545454545454	0.28285955530537576
YBR186W	-1	-/-	-483.7698817253113	-21826.998733520508	88	0.05539906103286385	0.6704545454545454	0.28314100759921196
YGL100W	-1	-/-	-483.79958724975586	-25489.261045455933	88	0.055347091932457786	0.6704545454545454	0.28342245989304815
YPR017C	-1	-/-	-483.84042263031006	-24669.223208367825	88	0.05529522024367385	0.6704545454545454	0.28370391218688434
YKR072C	-1	-/-	-483.85524797439575	-23934.064433574677	88	0.0552434456928839	0.6704545454545454	0.28398536448072054
YOR250C	-1	-/-	-483.94217348098755	-24643.476588487625	88	0.05519176800748363	0.6704545454545454	0.28426681677455673
YOL111C	-1	-/-	-483.9634873867035	-24396.674696564674	88	0.05514018691588785	0.6704545454545454	0.2845482690683929
YCR019W	0	0/0	-484.09469825029373	-41630.90024745464	352	0.05514018691588785	0.6704545454545454	0.2845482690683929
YMR076C	-1	-/-	-484.12782883644104	-23442.096838712692	88	0.055088702147525676	0.6704545454545454	0.2848297213622291
YDR310C	-1	-/-	-484.1617330312729	-24205.33455812931	88	0.05503731343283582	0.6704545454545454	0.2851111736560653
YGR036C	-1	-/-	-484.30633306503296	-22669.261838555336	88	0.05498602050326188	0.6704545454545454	0.2853926259499015
YJL184W	-1	-/-	-484.3250479698181	-23892.862637639046	88	0.05493482309124767	0.6704545454545454	0.2856740782437377
YLR195C	-1	-/-	-484.3665623664856	-24054.734278082848	88	0.05488372093023256	0.6704545454545454	0.2859555305375739
YDR057W	-1	-/-	-484.39354372024536	-24760.699238538742	88	0.05483271375464684	0.6704545454545454	0.2862369828314101
YGR134W	-1	-/-	-484.4712014198303	-24977.152161955833	88	0.05478180129990715	0.6704545454545454	0.2865184351252463
YER105C	-1	-/-	-484.51736402511597	-23831.142014026642	88	0.05473098330241188	0.6704545454545454	0.28679988741908247
YJR043C	-1	-/-	-484.5229685306549	-24815.462885022163	88	0.05468025949953661	0.6704545454545454	0.28708133971291866
YGR217W	-1	-/-	-484.5481445789337	-23071.667187452316	88	0.05462962962962963	0.6704545454545454	0.28736279200675485
YMR012W	-1	-/-	-484.67555487155914	-26522.93893826008	88	0.0545790934320074	0.6704545454545454	0.28764424430059105
YDR463W	-1	-/-	-484.69589138031006	-24389.947412848473	88	0.054528650646950096	0.6704545454545454	0.28792569659442724
YNL108C	0	0/0	-484.8114990592003	-42814.96039399505	352	0.054528650646950096	0.6704545454545454	0.28792569659442724
YOR119C	-1	-/-	-484.8336064815521	-25521.11711525917	88	0.05447830101569714	0.6704545454545454	0.28820714888826343
YPR085C	0	0/-	-484.8552057147026	-43576.1012301445	352	0.05447830101569714	0.6704545454545454	0.28820714888826343
YIL173W	-1	-/-	-484.8919699192047	-22701.630439281464	88	0.0544280442804428	0.6704545454545454	0.2884886011820996
YBR138C	0	0/0	-484.9000680446625	-42272.21936266124	352	0.0544280442804428	0.6704545454545454	0.2884886011820996
YDL194W	-1	-/-	-484.9263162612915	-23897.88214159012	88	0.054377880184331796	0.6704545454545454	0.2887700534759358
YJL039C	-1	-/-	-484.9289526939392	-23339.50093126297	88	0.05432780847145488	0.6704545454545454	0.289051505769772
YGL048C	-1	-/-	-484.9368305206299	-26218.840670108795	88	0.05427782888684453	0.6704545454545454	0.2893329580636082
YMR164C	-1	-/-	-485.09227991104126	-23294.841390132904	88	0.05422794117647059	0.6704545454545454	0.2896144103574444
YOR327C	-1	-/-	-485.27107524871826	-23241.48005235195	88	0.05417814508723599	0.6704545454545454	0.2898958626512806
YCL069W	-1	-/-	-485.27314710617065	-22998.677135944366	88	0.05412844036697248	0.6704545454545454	0.2901773149451168
YBR293W	-1	-/-	-485.31459856033325	-24233.103083491325	88	0.054078826764436295	0.6704545454545454	0.290458767238953
YCL008C	-1	-/-	-485.3274555206299	-22626.012626051903	88	0.05402930402930403	0.6704545454545454	0.29074021953278917
YAR035W	-1	-/-	-485.39273500442505	-24940.2868475914	88	0.053979871912168347	0.6704545454545454	0.29102167182662536
YNL282W	-1	-/-	-485.41198801994324	-26385.71259391308	88	0.05393053016453382	0.6704545454545454	0.29130312412046155
YPR188C	-1	-/-	-485.46528220176697	-23423.147679805756	88	0.053881278538812784	0.6704545454545454	0.2915845764142978
YBL035C	-1	-/-	-485.58214378356934	-25512.43651533127	88	0.053832116788321165	0.6704545454545454	0.291866028708134
YER148W	-1	-/-	-485.73616647720337	-25349.266696810722	88	0.053783044667274384	0.6704545454545454	0.2921474810019702
YPR083W	-1	-/-	-485.85760283470154	-25097.03176164627	88	0.05373406193078324	0.6704545454545454	0.2924289332958064
YIL134W	0	0/-	-485.86161810159683	-40558.56918811798	352	0.05373406193078324	0.6704545454545454	0.2924289332958064
YMR228W	0	0/-	-485.8777004480362	-42807.81393447518	352	0.05373406193078324	0.6704545454545454	0.2924289332958064
YDR494W	-1	-/-	-485.88422560691833	-25439.569154262543	88	0.05368516833484986	0.6704545454545454	0.2927103855896426
YER038C	-1	-/-	-485.8860149383545	-23642.69946730137	88	0.053636363636363635	0.6704545454545454	0.29299183788347877
YNL264C	-1	-/-	-485.90104627609253	-23119.006104946136	88	0.053587647593097185	0.6704545454545454	0.29327329017731496
YFL028C	0	0/-	-485.9175406098366	-41181.82216843963	352	0.053587647593097185	0.6704545454545454	0.29327329017731496
YGR267C	-1	-/-	-485.9249505996704	-24408.418474316597	88	0.05353901996370236	0.6704545454545454	0.29355474247115115
YPL135W	-1	-/-	-485.99639225006104	-25832.66514492035	88	0.05349048050770626	0.6704545454545454	0.29383619476498735
YKR084C	0	0/-	-486.09051048755646	-41830.57510796189	352	0.05349048050770626	0.6704545454545454	0.29383619476498735
YDR430C	0	0/-	-486.1364604830742	-43672.74384242296	352	0.05349048050770626	0.6704545454545454	0.29383619476498735
YKL049C	-1	-/-	-486.18589758872986	-24384.725106477737	88	0.05344202898550725	0.6704545454545454	0.29411764705882354
YNL196C	0	0/-	-486.2028931379318	-41187.52479186654	352	0.05344202898550725	0.6704545454545454	0.29411764705882354
YOR023C	1	+/+	-486.21287059783936	-23835.63678085804	87	0.05429864253393665	0.6818181818181818	0.29411764705882354
YKL040C	-1	-/-	-486.2148313522339	-25185.652605056763	88	0.054249547920433995	0.6818181818181818	0.29439909935265973
YDR265W	-1	-/-	-486.2938506603241	-24807.506819963455	88	0.05420054200542006	0.6818181818181818	0.2946805516464959
YGL013C	-1	-/-	-486.29578924179077	-23705.141426086426	88	0.05415162454873646	0.6818181818181818	0.2949620039403321
YER168C	-1	-/-	-486.2972939014435	-27296.236855626106	88	0.05410279531109107	0.6818181818181818	0.2952434562341683
YML005W	-1	-/-	-486.38174748420715	-23801.177375793457	88	0.05405405405405406	0.6818181818181818	0.2955249085280045
YOR278W	0	0/0	-486.4768942594528	-42830.32406565547	352	0.05405405405405406	0.6818181818181818	0.2955249085280045
YBL069W	-1	-/-	-486.66181349754333	-25499.21426153183	88	0.054005400540054004	0.6818181818181818	0.2958063608218407
YER017C	-1	-/-	-486.7393809556961	-23828.167050480843	88	0.0539568345323741	0.6818181818181818	0.2960878131156769
YMR192W	-1	-/-	-486.8378539085388	-23253.472593426704	88	0.05390835579514825	0.6818181818181818	0.2963692654095131
YML074C	-1	-/-	-486.843562066555	-26406.401694238186	88	0.05385996409335727	0.6818181818181818	0.2966507177033493
YNR048W	-1	-/-	-486.86016178131104	-25134.00801205635	88	0.053811659192825115	0.6818181818181818	0.29693216999718547
YLR166C	-1	-/-	-486.9100613594055	-23855.179082870483	88	0.053763440860215055	0.6818181818181818	0.29721362229102166
YBR129C	-1	-/-	-486.9851232767105	-26007.2993350029	88	0.05371530886302596	0.6818181818181818	0.29749507458485785
YER092W	0	0/-	-487.00398033857346	-39801.63342666626	352	0.05371530886302596	0.6818181818181818	0.29749507458485785
YGL130W	-1	-/-	-487.02788257598877	-25242.96636724472	88	0.05366726296958855	0.6818181818181818	0.29777652687869405
YPL029W	-1	-/-	-487.1333837509155	-24268.914283394814	88	0.05361930294906166	0.6818181818181818	0.29805797917253024
YML127W	-1	-/-	-487.1816682815552	-23711.387107253075	88	0.05357142857142857	0.6818181818181818	0.29833943146636643
YJL162C	0	0/-	-487.1839201450348	-41632.114736795425	352	0.05357142857142857	0.6818181818181818	0.29833943146636643
YJL204C	-1	-/-	-487.39529275894165	-23913.69246673584	88	0.05352363960749331	0.6818181818181818	0.2986208837602026
YFL005W	-1	-/-	-487.41139674186707	-24864.327415406704	88	0.053475935828877004	0.6818181818181818	0.2989023360540388
YDR439W	-1	-/-	-487.48958683013916	-24731.204715013504	88	0.053428317008014245	0.6818181818181818	0.299183788347875
YLL038C	-1	-/-	-487.53936791419983	-22982.186717510223	88	0.05338078291814947	0.6818181818181818	0.2994652406417112
YDL232W	-1	-/-	-487.6029324531555	-23322.99062538147	88	0.05333333333333334	0.6818181818181818	0.2997466929355474
YOR260W	-1	-/-	-487.60855174064636	-25866.34389424324	88	0.05328596802841918	0.6818181818181818	0.30002814522938365
YDL212W	-1	-/-	-487.82147681713104	-24991.755650877953	88	0.05323868677905945	0.6818181818181818	0.30030959752321984
YDL220C	-1	-/-	-487.889093875885	-22035.781805038452	88	0.05319148936170213	0.6818181818181818	0.30059104981705603
YDL020C	-1	-/-	-487.90324234962463	-25876.1980779171	88	0.053144375553587246	0.6818181818181818	0.3008725021108922
YOR035C	-1	-/-	-487.94991087913513	-25864.338547706604	88	0.05309734513274336	0.6818181818181818	0.3011539544047284
YGR154C	0	0/-	-487.97834622859955	-44239.30681023002	352	0.05309734513274336	0.6818181818181818	0.3011539544047284
YJR040W	-1	-/-	-487.98464179039	-22607.828666567802	88	0.05305039787798409	0.6818181818181818	0.3014354066985646
YOR103C	-1	-/-	-488.0080442428589	-24799.56490433216	88	0.053003533568904596	0.6818181818181818	0.3017168589924008
YNL223W	-1	-/-	-488.09443187713623	-25970.167313098907	88	0.0529567519858782	0.6818181818181818	0.301998311286237
YNL020C	-1	-/-	-488.10527658462524	-24036.853966116905	88	0.05291005291005291	0.6818181818181818	0.3022797635800732
YNL129W	-1	-/-	-488.1182768344879	-25064.754145860672	88	0.05286343612334802	0.6818181818181818	0.3025612158739094
YGL134W	0	0/-	-488.11989745497704	-42756.375909775496	352	0.05286343612334802	0.6818181818181818	0.3025612158739094
YLL015W	-1	-/-	-488.24693632125854	-24419.556274175644	88	0.0528169014084507	0.6818181818181818	0.3028426681677456
YKR036C	-1	-/-	-488.31144762039185	-25304.945512890816	88	0.052770448548812667	0.6818181818181818	0.30312412046158177
YDR520C	0	0/-	-488.3255937695503	-41923.1989569664	352	0.052770448548812667	0.6818181818181818	0.30312412046158177
YNL221C	-1	-/-	-488.3805510997772	-26034.824738502502	88	0.05272407732864675	0.6818181818181818	0.30340557275541796
YMR204C	-1	-/-	-488.4102238416672	-24374.503715634346	88	0.05267778753292362	0.6818181818181818	0.30368702504925416
YDR143C	-1	-/-	-488.41416478157043	-23992.21874022484	88	0.05263157894736842	0.6818181818181818	0.30396847734309035
YDR466W	0	0/-	-488.4674569964409	-42719.13996852934	352	0.05263157894736842	0.6818181818181818	0.30396847734309035
YBR274W	-1	-/-	-488.4713759422302	-23450.494276165962	88	0.05258545135845749	0.6818181818181818	0.30424992963692654
YLR431C	-1	-/-	-488.56980562210083	-24940.035925865173	88	0.05253940455341506	0.6818181818181818	0.30453138193076273
YJL194W	-1	-/-	-488.6244316101074	-23532.57864165306	88	0.05249343832020997	0.6818181818181818	0.3048128342245989
YIL061C	-1	-/-	-488.681027173996	-24012.417164564133	88	0.05244755244755245	0.6818181818181818	0.3050942865184351
YNL077W	0	0/-	-488.7769813835621	-42419.69643557072	352	0.05244755244755245	0.6818181818181818	0.3050942865184351
YKL116C	0	0/-	-488.7917318046093	-41821.93757364154	352	0.05244755244755245	0.6818181818181818	0.3050942865184351
YGR006W	-1	-/-	-488.84005427360535	-24790.205832481384	88	0.05240174672489083	0.6818181818181818	0.3053757388122713
YDR169C	0	0/-	-488.89589285850525	-44214.86241745949	352	0.05240174672489083	0.6818181818181818	0.3053757388122713
YDL205C	0	0/-	-488.97357404232025	-40409.39161628485	352	0.05240174672489083	0.6818181818181818	0.3053757388122713
YDL111C	-1	-/-	-488.98810291290283	-26679.792185902596	88	0.05235602094240838	0.6818181818181818	0.3056571911061075
YDR436W	-1	-/-	-489.03558218479156	-26137.698536992073	88	0.05231037489102005	0.6818181818181818	0.3059386433999437
YJR130C	0	0/0	-489.0689755678177	-43778.83346608281	352	0.05231037489102005	0.6818181818181818	0.3059386433999437
YOR212W	-1	-/-	-489.1125955581665	-25999.303762435913	88	0.05226480836236934	0.6818181818181818	0.3062200956937799
YDL120W	-1	-/-	-489.1466369628906	-24549.620972156525	88	0.05221932114882506	0.6818181818181818	0.3065015479876161
YBR250W	-1	-/-	-489.14867210388184	-23399.51659011841	88	0.05217391304347826	0.6818181818181818	0.3067830002814523
YLR131C	-1	-/-	-489.19547843933105	-25289.290063858032	88	0.052128583840139006	0.6818181818181818	0.30706445257528847
YPL159C	-1	-/-	-489.2203314304352	-25964.940207242966	88	0.052083333333333336	0.6818181818181818	0.30734590486912466
YKR031C	-1	-/-	-489.3599305152893	-25604.413049936295	88	0.05203816131830009	0.6818181818181818	0.30762735716296086
YML038C	-1	-/-	-489.41495728492737	-23548.08252942562	88	0.05199306759098787	0.6818181818181818	0.30790880945679705
YHR099W	1	+/+	-489.4711003303528	-24253.106185793877	87	0.05281385281385281	0.6931818181818182	0.30790880945679705
YPR088C	-1	-/-	-489.48054599761963	-25251.78042459488	88	0.052768166089965395	0.6931818181818182	0.30819026175063324
YNL080C	-1	-/-	-489.48504543304443	-22956.639781475067	88	0.052722558340535866	0.6931818181818182	0.30847171404446944
YER120W	-1	-/-	-489.54058814048767	-24749.44170832634	88	0.05267702936096719	0.6931818181818182	0.3087531663383057
YFR031C	-1	-/-	-489.54855012893677	-24588.44691634178	88	0.05263157894736842	0.6931818181818182	0.3090346186321419
YDR478W	-1	-/-	-489.668484210968	-25106.76636314392	88	0.052586206896551725	0.6931818181818182	0.30931607092597807
YLR087C	0	0/-	-489.6701934337616	-40129.98593738675	352	0.052586206896551725	0.6931818181818182	0.30931607092597807
YMR021C	-1	-/-	-489.6985573768616	-23562.405239343643	88	0.05254091300602928	0.6931818181818182	0.30959752321981426
YKR009C	-1	-/-	-489.73369884490967	-25641.298738002777	88	0.05249569707401033	0.6931818181818182	0.30987897551365046
YMR161W	-1	-/-	-489.80678725242615	-22627.164931297302	88	0.052450558899398106	0.6931818181818182	0.31016042780748665
YJR058C	0	0/-	-489.9290092587471	-41687.57032737136	352	0.052450558899398106	0.6931818181818182	0.31016042780748665
YLR328W	-1	-/-	-489.94214153289795	-23337.412012815475	88	0.05240549828178694	0.6931818181818182	0.31044188010132284
YNL049C	-1	-/-	-490.0688621997833	-23571.22139132023	88	0.05236051502145923	0.6931818181818182	0.31072333239515904
YBR254C	-1	-/-	-490.1737298965454	-24102.899857997894	88	0.05231560891938251	0.6931818181818182	0.31100478468899523
YOR054C	-1	-/-	-490.1885781288147	-26610.769451379776	88	0.05227077977720651	0.6931818181818182	0.3112862369828314
YOR265W	-1	-/-	-490.21179580688477	-26044.812830924988	88	0.052226027397260275	0.6931818181818182	0.3115676892766676
YJL133W	-1	-/-	-490.32569456100464	-24105.857633829117	88	0.05218135158254919	0.6931818181818182	0.3118491415705038
YOR033C	-1	-/-	-490.3363308906555	-24027.25117301941	88	0.05213675213675214	0.6931818181818182	0.31213059386434
YCL034W	-1	-/-	-490.38772654533386	-27200.624376296997	88	0.05209222886421862	0.6931818181818182	0.3124120461581762
YGL128C	0	0/-	-490.40073904395103	-42424.24203039706	352	0.05209222886421862	0.6931818181818182	0.3124120461581762
YOL028C	-1	-/-	-490.52273511886597	-24170.988570928574	88	0.05204778156996587	0.6931818181818182	0.3126934984520124
YGR246C	-1	-/-	-490.5442051887512	-25630.661447644234	88	0.05200341005967604	0.6931818181818182	0.3129749507458486
YGR048W	-1	-/-	-490.5491290092468	-26663.3574924469	88	0.051959114139693355	0.6931818181818182	0.31325640303968477
YHL014C	0	0/0	-490.7815892100334	-42373.307374596596	352	0.051959114139693355	0.6931818181818182	0.31325640303968477
YFL017C	0	0/-	-490.8278414607048	-41982.00943773985	352	0.051959114139693355	0.6931818181818182	0.31325640303968477
YFR040W	-1	-/-	-490.8632230758667	-23570.651461482048	88	0.05191489361702128	0.6931818181818182	0.31353785533352097
YNL006W	-1	-/-	-490.9426417350769	-24756.997189044952	88	0.05187074829931973	0.6931818181818182	0.31381930762735716
YBR202W	-1	-/-	-490.95042991638184	-24932.340398311615	88	0.051826677994902294	0.6931818181818182	0.31410075992119335
YMR070W	-1	-/-	-490.9513566493988	-24298.421151161194	88	0.05178268251273345	0.6931818181818182	0.31438221221502954
YOR266W	-1	-/-	-491.1992292404175	-26053.638983130455	88	0.05173876166242578	0.6931818181818182	0.31466366450886574
YLR147C	-1	-/-	-491.2212829589844	-25454.501481056213	88	0.051694915254237285	0.6931818181818182	0.31494511680270193
YBR217W	-1	-/-	-491.26296949386597	-24177.626240730286	88	0.05165114309906858	0.6931818181818182	0.3152265690965381
YJR075W	0	0/-	-491.29713559150696	-44076.210215210915	352	0.05165114309906858	0.6931818181818182	0.3152265690965381
YDR011W	-1	-/-	-491.31701731681824	-23068.783499002457	88	0.051607445008460234	0.6931818181818182	0.3155080213903743
YOR275C	-1	-/-	-491.33342838287354	-25417.15272116661	88	0.05156382079459002	0.6931818181818182	0.3157894736842105
YLR187W	0	0/-	-491.4084938764572	-41889.85702571273	352	0.05156382079459002	0.6931818181818182	0.3157894736842105
YJL154C	-1	-/-	-491.4266676902771	-24947.48614692688	88	0.05152027027027027	0.6931818181818182	0.3160709259780467
YKR090W	-1	-/-	-491.52036476135254	-22705.29823923111	88	0.05147679324894515	0.6931818181818182	0.3163523782718829
YKL183W	0	0/-	-491.5275827050209	-42285.84899199009	352	0.05147679324894515	0.6931818181818182	0.3163523782718829
YNL251C	-1	-/-	-491.5400495529175	-23320.768495559692	88	0.05143338954468803	0.6931818181818182	0.3166338305657191
YJR014W	0	0/-	-491.56615418195724	-45566.02277034521	352	0.05143338954468803	0.6931818181818182	0.3166338305657191
YNL064C	-1	-/-	-491.5818290710449	-25665.7750787735	88	0.051390058972198824	0.6931818181818182	0.3169152828595553
YMR159C	0	0/-	-491.5953601002693	-41643.99131667614	352	0.051390058972198824	0.6931818181818182	0.3169152828595553
YMR135C	-1	-/-	-491.7100774049759	-26192.389627337456	88	0.05134680134680135	0.6931818181818182	0.3171967351533915
YKL124W	0	0/-	-491.75723230838776	-43829.30570757389	352	0.05134680134680135	0.6931818181818182	0.3171967351533915
YBL037W	0	0/-	-491.89331886172295	-42261.692852944136	352	0.05134680134680135	0.6931818181818182	0.3171967351533915
YNL123W	-1	-/-	-491.91170382499695	-26283.82317328453	88	0.051303616484440706	0.6931818181818182	0.3174781874472277
YOR350C	0	0/-	-491.92487597465515	-41453.9520778358	352	0.051303616484440706	0.6931818181818182	0.3174781874472277
YLR130C	-1	-/-	-492.0609209537506	-24480.66665971279	88	0.05126050420168067	0.6931818181818182	0.3177596397410639
YPR105C	-1	-/-	-492.1043884754181	-24159.5138181448	88	0.051217464315701094	0.6931818181818182	0.3180410920349001
YPL242C	-1	-/-	-492.15610790252686	-24919.325271129608	88	0.051174496644295304	0.6931818181818182	0.3183225443287363
YGR188C	-1	-/-	-492.16633653640747	-24612.17999124527	88	0.05113160100586756	0.6931818181818182	0.3186039966225725
YOR264W	0	0/0	-492.1930758357048	-42343.0551700294	352	0.05113160100586756	0.6931818181818182	0.3186039966225725
YBR022W	-1	-/-	-492.2336986064911	-23591.558787822723	88	0.05108877721943048	0.6931818181818182	0.3188854489164087
YBR298C	-1	-/-	-492.4055209159851	-25115.15437722206	88	0.05104602510460251	0.6931818181818182	0.3191669012102449
YGL251C	-1	-/-	-492.5372223854065	-23417.014231681824	88	0.05100334448160535	0.6931818181818182	0.3194483535040811
YDL224C	-1	-/-	-492.6227993965149	-23958.487039864063	88	0.050960735171261484	0.6931818181818182	0.31972980579791727
YPR125W	-1	-/-	-492.65273094177246	-25660.070502996445	88	0.05091819699499165	0.6931818181818182	0.32001125809175346
YPR094W	-1	-/-	-492.67632246017456	-24195.893792390823	88	0.05087572977481234	0.6931818181818182	0.32029271038558965
YHL038C	-1	-/-	-492.8804233074188	-24366.264362215996	88	0.050833333333333335	0.6931818181818182	0.32057416267942584
YNL158W	0	0/-	-492.89487171173096	-41357.362110212445	352	0.050833333333333335	0.6931818181818182	0.32057416267942584
YHR111W	-1	-/-	-492.9994921684265	-25739.700321674347	88	0.0507910074937552	0.6931818181818182	0.32085561497326204
YGL090W	-1	-/-	-493.08212018013	-23452.109969615936	88	0.050748752079866885	0.6931818181818182	0.32113706726709823
YDL127W	0	0/-	-493.08891105651855	-42592.35250097513	352	0.050748752079866885	0.6931818181818182	0.32113706726709823
YPL051W	-1	-/-	-493.1118769645691	-24934.516590595245	88	0.05070656691604322	0.6931818181818182	0.3214185195609344
YJR091C	-1	-/-	-493.1419448852539	-25440.464865207672	88	0.050664451827242524	0.6931818181818182	0.3216999718547706
YPL258C	-1	-/-	-493.17974972724915	-24581.14317893982	88	0.05062240663900415	0.6931818181818182	0.3219814241486068
YDR283C	-1	-/-	-493.1832389831543	-24044.200328350067	88	0.0505804311774461	0.6931818181818182	0.322262876442443
YGR170W	-1	-/-	-493.1850290298462	-24118.29208135605	88	0.050538525269262634	0.6931818181818182	0.3225443287362792
YGL144C	-1	-/-	-493.21167075634	-25054.55180657655	88	0.050496688741721855	0.6931818181818182	0.3228257810301154
YCR063W	-1	-/-	-493.42769861221313	-24498.06112897396	88	0.050454921422663356	0.6931818181818182	0.3231072333239516
YBL013W	-1	-/-	-493.442102432251	-22991.870208263397	88	0.050413223140495865	0.6931818181818182	0.3233886856177878
YDR376W	-1	-/-	-493.47325825691223	-24341.67190337181	88	0.05037159372419488	0.6931818181818182	0.32367013791162397
YDR393W	-1	-/-	-493.72207522392273	-24805.613656044006	88	0.05033003300330033	0.6931818181818182	0.32395159020546016
YMR109W	-1	-/-	-493.7584915161133	-23366.27276301384	88	0.05028854080791426	0.6931818181818182	0.32423304249929635
YOR014W	-1	-/-	-493.77176904678345	-23953.133041143417	88	0.05024711696869852	0.6931818181818182	0.32451449479313255
YGR218W	-1	-/-	-493.8106758594513	-24015.85247886181	88	0.050205761316872426	0.6931818181818182	0.32479594708696874
YDL040C	-1	-/-	-493.8361964225769	-24250.022735118866	88	0.05016447368421053	0.6931818181818182	0.32507739938080493
YBR194W	0	0/0	-493.91222751140594	-42996.62159797549	352	0.05016447368421053	0.6931818181818182	0.32507739938080493
YJL123C	0	0/0	-493.9395539313555	-42654.524334192276	352	0.05016447368421053	0.6931818181818182	0.32507739938080493
YNR051C	0	0/-	-493.9891329407692	-43123.91185043752	352	0.05016447368421053	0.6931818181818182	0.32507739938080493
YER063W	0	0/-	-494.0265203714371	-42439.353066921234	352	0.05016447368421053	0.6931818181818182	0.32507739938080493
YCR033W	1	+/-	-494.12053179740906	-23776.22819530964	87	0.05094494658997535	0.7045454545454546	0.32507739938080493
YFR043C	0	0/0	-494.1290955543518	-41457.3356589973	352	0.05094494658997535	0.7045454545454546	0.32507739938080493
YGL011C	-1	-/-	-494.1913287639618	-26287.218616485596	88	0.05090311986863711	0.7045454545454546	0.3253588516746411
YPR169W	0	0/-	-494.4150224030018	-46352.10950937867	352	0.05090311986863711	0.7045454545454546	0.3253588516746411
YBL080C	-1	-/-	-494.43828439712524	-25066.80475640297	88	0.05086136177194422	0.7045454545454546	0.3256403039684773
YOR104W	0	0/0	-494.46781516075134	-42643.08970147371	352	0.05086136177194422	0.7045454545454546	0.3256403039684773
YFL021W	-1	-/-	-494.4706594944	-24737.09149312973	88	0.05081967213114754	0.7045454545454546	0.3259217562623135
YDR002W	-1	-/-	-494.48933362960815	-26684.479812145233	88	0.050778050778050775	0.7045454545454546	0.32620320855614976
YLR239C	0	0/-	-494.55024576187134	-44695.68641266227	352	0.050778050778050775	0.7045454545454546	0.32620320855614976
YNR039C	-1	-/-	-494.6122648715973	-25158.53091418743	88	0.05073649754500818	0.7045454545454546	0.32648466084998595
YKL125W	-1	-/-	-494.6286358833313	-26593.339404582977	88	0.050695012264922325	0.7045454545454546	0.32676611314382215
YDL036C	-1	-/-	-494.6772446632385	-25622.794932365417	88	0.05065359477124183	0.7045454545454546	0.32704756543765834
YBR240C	-1	-/-	-494.73365926742554	-23858.887343406677	88	0.05061224489795919	0.7045454545454546	0.32732901773149453
YCR091W	-1	-/-	-494.77813482284546	-24882.95370554924	88	0.05057096247960848	0.7045454545454546	0.3276104700253307
YDL235C	-1	-/-	-494.7945306301117	-25285.28454041481	88	0.05052974735126324	0.7045454545454546	0.3278919223191669
YFL059W	-1	-/-	-494.8295085430145	-22816.318818852305	88	0.050488599348534204	0.7045454545454546	0.3281733746130031
YCR106W	-1	-/-	-494.84943151474	-22911.96005487442	88	0.05044751830756713	0.7045454545454546	0.3284548269068393
YLR229C	-1	-/-	-494.9126760959625	-24592.736874341965	88	0.05040650406504065	0.7045454545454546	0.3287362792006755
YGR163W	-1	-/-	-494.9168643951416	-25124.642468690872	88	0.050365556458164096	0.7045454545454546	0.3290177314945117
YER083C	-1	-/-	-494.9287009239197	-23100.767999649048	88	0.05032467532467533	0.7045454545454546	0.3292991837883479
YOL059W	-1	-/0	-494.94400429725647	-23390.73470199108	88	0.050283860502838604	0.7045454545454546	0.3295806360821841
YDR326C	0	0/-	-494.9620938003063	-44011.32948346436	352	0.050283860502838604	0.7045454545454546	0.3295806360821841
YML118W	-1	-/-	-494.965304851532	-25920.201746463776	88	0.050243111831442464	0.7045454545454546	0.32986208837602027
YKL025C	-1	-/-	-495.03319668769836	-24120.798248052597	88	0.05020242914979757	0.7045454545454546	0.33014354066985646
YNL293W	-1	-/-	-495.0957844257355	-25208.50959920883	88	0.05016181229773463	0.7045454545454546	0.33042499296369265
YKL068W	-1	-/-	-495.1528697013855	-26115.506269812584	88	0.050121261115602264	0.7045454545454546	0.33070644525752885
YGL172W	-1	-/-	-495.1989243030548	-24183.4417283535	88	0.050080775444264945	0.7045454545454546	0.33098789755136504
YLR191W	-1	-/-	-495.3394241333008	-26402.037104725838	88	0.05004035512510089	0.7045454545454546	0.33126934984520123
YDR372C	-1	-/-	-495.52777004241943	-23597.231207370758	88	0.05	0.7045454545454546	0.3315508021390374
YJR066W	-1	-/-	-495.5500874519348	-23544.553962230682	88	0.0499597099113618	0.7045454545454546	0.3318322544328736
YDL076C	1	+/+	-495.5576641559601	-26007.695209026337	87	0.050724637681159424	0.7159090909090909	0.3318322544328736
YNL083W	0	0/-	-495.5762410759926	-43146.62645840645	352	0.050724637681159424	0.7159090909090909	0.3318322544328736
YDR425W	-1	-/-	-495.7514400482178	-25469.361613750458	88	0.050683829444891394	0.7159090909090909	0.3321137067267098
YER107C	-1	-/-	-495.7655906677246	-25422.12216591835	88	0.05064308681672026	0.7159090909090909	0.332395159020546
YDR172W	-1	-/-	-495.8018239736557	-26194.71316587925	88	0.05060240963855422	0.7159090909090909	0.3326766113143822
YMR264W	-1	-/-	-495.93725776672363	-23996.59836435318	88	0.05056179775280899	0.7159090909090909	0.3329580636082184
YPR061C	0	0/0	-496.0295472443104	-44258.85272206366	352	0.05056179775280899	0.7159090909090909	0.3329580636082184
YCL051W	-1	-/-	-496.08746004104614	-23639.513568401337	88	0.05052125100240577	0.7159090909090909	0.3332395159020546
YPL096W	-1	-/-	-496.1005313396454	-26812.69681918621	88	0.05048076923076923	0.7159090909090909	0.3335209681958908
YMR247C	-1	-/-	-496.18126010894775	-24852.548391342163	88	0.05044035228182546	0.7159090909090909	0.33380242048972697
YNL250W	-1	-/-	-496.21881771087646	-25017.116815567017	88	0.0504	0.7159090909090909	0.33408387278356316
YDR072C	-1	-/-	-496.2394690513611	-24005.08854830265	88	0.050359712230215826	0.7159090909090909	0.33436532507739936
YIL005W	0	0/-	-496.3329758346081	-42348.5982735455	352	0.050359712230215826	0.7159090909090909	0.33436532507739936
YBR295W	-1	-/-	-496.3466351032257	-24636.14967441559	88	0.050319488817891375	0.7159090909090909	0.33464677737123555
YJL025W	-1	-/-	-496.3532588481903	-25518.732855796814	88	0.05027932960893855	0.7159090909090909	0.3349282296650718
YDL003W	-1	-/-	-496.5633707046509	-25691.932340860367	88	0.050239234449760764	0.7159090909090909	0.335209681958908
YOR140W	-1	-/-	-496.59096908569336	-24088.834963083267	88	0.050199203187251	0.7159090909090909	0.3354911342527442
YJR086W	-1	-/-	-496.6295382976532	-25555.469490289688	88	0.05015923566878981	0.7159090909090909	0.3357725865465804
YDL103C	0	0/-	-496.6763149499893	-43117.15020877123	352	0.05015923566878981	0.7159090909090909	0.3357725865465804
YAL039C	0	0/0	-496.7339986562729	-42741.87972560525	352	0.05015923566878981	0.7159090909090909	0.3357725865465804
YDR211W	-1	-/-	-496.7866110801697	-26062.85486793518	88	0.050119331742243436	0.7159090909090909	0.33605403884041657
YPL255W	-1	-/-	-496.85605096817017	-24529.55010175705	88	0.050079491255961846	0.7159090909090909	0.33633549113425276
YPL038W	0	0/-	-496.8772943019867	-44102.58021193743	352	0.050079491255961846	0.7159090909090909	0.33633549113425276
YPL022W	-1	-/-	-496.89456009864807	-25560.139597654343	88	0.05003971405877681	0.7159090909090909	0.33661694342808895
YBR283C	-1	-/-	-497.0088095664978	-24520.167543411255	88	0.05	0.7159090909090909	0.33689839572192515
YPR089W	0	0/0	-497.1588807106018	-41307.04144462943	352	0.05	0.7159090909090909	0.33689839572192515
YIL076W	-1	-/-	-497.2007031440735	-25238.085423231125	88	0.0499603489294211	0.7159090909090909	0.33717984801576134
YOR130C	-1	-/-	-497.2021231651306	-24691.13538646698	88	0.04992076069730586	0.7159090909090909	0.33746130030959753
YIR001C	0	0/0	-497.27094304561615	-40633.78318157792	352	0.04992076069730586	0.7159090909090909	0.33746130030959753
YKL197C	-1	-/-	-497.27593421936035	-23850.965683221817	88	0.0498812351543943	0.7159090909090909	0.3377427526034337
YBR130C	-1	-/-	-497.3433289527893	-25557.006275892258	88	0.049841772151898736	0.7159090909090909	0.3380242048972699
YPR079W	0	0/0	-497.4525411725044	-42271.394568264484	352	0.049841772151898736	0.7159090909090909	0.3380242048972699
YNL074C	-1	-/-	-497.5092544555664	-24465.81156015396	88	0.04980237154150197	0.7159090909090909	0.3383056571911061
YPR131C	-1	-/-	-497.5239963531494	-23267.595227718353	88	0.04976303317535545	0.7159090909090909	0.3385871094849423
YDL091C	0	0/+	-497.54839247465134	-46061.96029589325	352	0.04976303317535545	0.7159090909090909	0.3385871094849423
YOL008W	-1	-/-	-497.5559148788452	-24997.204014658928	88	0.049723756906077346	0.7159090909090909	0.3388685617787785
YFR052W	-1	-/-	-497.5623985528946	-26851.70404469967	88	0.04968454258675079	0.7159090909090909	0.3391500140726147
YLR208W	-1	-/-	-497.59985280036926	-25350.83915668726	88	0.04964539007092199	0.7159090909090909	0.3394314663664509
YEL044W	0	0/-	-497.60497066378593	-42208.19030267	352	0.04964539007092199	0.7159090909090909	0.3394314663664509
YLR138W	-1	-/-	-497.71645760536194	-24596.119692325592	88	0.049606299212598425	0.7159090909090909	0.3397129186602871
YMR054W	-1	-/-	-497.7879123687744	-23338.756403565407	88	0.04956726986624705	0.7159090909090909	0.33999437095412327
YHR135C	-1	-/-	-497.8137164115906	-23599.23379611969	88	0.049528301886792456	0.7159090909090909	0.34027582324795946
YPR111W	-1	-/-	-497.82203221321106	-25745.140794038773	88	0.04948939512961508	0.7159090909090909	0.34055727554179566
YGR121C	-1	-/-	-497.85732316970825	-24664.789046764374	88	0.04945054945054945	0.7159090909090909	0.34083872783563185
YDR231C	-1	-/-	-497.9165127277374	-26463.37269806862	88	0.04941176470588235	0.7159090909090909	0.34112018012946804
YNL021W	-1	-/+	-497.9876811504364	-24129.67351961136	88	0.0493730407523511	0.7159090909090909	0.34140163242330424
YCR077C	-1	-/-	-498.0829517841339	-23266.989971756935	88	0.04933437744714174	0.7159090909090909	0.34168308471714043
YJR031C	-1	-/-	-498.0842730998993	-25304.841184020042	88	0.04929577464788732	0.7159090909090909	0.3419645370109766
YJL035C	-1	-/-	-498.116819858551	-25226.365476369858	88	0.04925723221266615	0.7159090909090909	0.3422459893048128
YJL074C	-1	-/-	-498.27376103401184	-26194.47961115837	88	0.04921875	0.7159090909090909	0.342527441598649
YBR281C	0	0/0	-498.33718621730804	-41391.56101244688	352	0.04921875	0.7159090909090909	0.342527441598649
YMR026C	-1	-/-	-498.3606355190277	-26981.59104025364	88	0.04918032786885246	0.7159090909090909	0.3428088938924852
YLR350W	-1	-/-	-498.4035692214966	-25677.247046470642	88	0.04914196567862714	0.7159090909090909	0.3430903461863214
YML095C	-1	-/-	-498.41112518310547	-24181.393270730972	88	0.049103663289166016	0.7159090909090909	0.3433717984801576
YNL311C	-1	-/-	-498.456605553627	-26029.440660357475	88	0.04906542056074766	0.7159090909090909	0.34365325077399383
YOL117W	-1	-/-	-498.4815158843994	-26572.010256767273	88	0.0490272373540856	0.7159090909090909	0.34393470306783
YDL170W	-1	-/-	-498.5344947576523	-25300.750725865364	88	0.048989113530326596	0.7159090909090909	0.3442161553616662
YKR021W	0	0/-	-498.5828754603863	-41952.25650990009	352	0.048989113530326596	0.7159090909090909	0.3442161553616662
YLL022C	1	+/+	-498.5960031747818	-25961.894050121307	87	0.04972804972804973	0.7272727272727273	0.3442161553616662
YCR035C	-1	-/-	-498.6040506362915	-26396.31127667427	88	0.049689440993788817	0.7272727272727273	0.3444976076555024
YML064C	-1	-/-	-498.633930683136	-25995.585779428482	88	0.04965089216446858	0.7272727272727273	0.3447790599493386
YCL048W	0	0/-	-498.6495180660859	-41688.3550313646	352	0.04965089216446858	0.7272727272727273	0.3447790599493386
YNL299W	-1	-/-	-498.85019385814667	-28030.242321014404	88	0.04961240310077519	0.7272727272727273	0.3450605122431748
YEL019C	-1	-/-	-498.8623445034027	-24015.85431432724	88	0.049573973663826494	0.7272727272727273	0.345341964537011
YNL232W	-1	-/-	-498.9533021450043	-27102.32923746109	88	0.04953560371517028	0.7272727272727273	0.3456234168308472
YBR044C	0	0/-	-498.9702854156494	-42233.34038126469	352	0.04953560371517028	0.7272727272727273	0.3456234168308472
YDR277C	-1	-/-	-499.02901816368103	-24824.189081907272	88	0.04949729311678268	0.7272727272727273	0.3459048691246834
YMR059W	-1	-/-	-499.1493122577667	-25736.89772939682	88	0.04945904173106646	0.7272727272727273	0.34618632141851957
YPR030W	-1	-/-	-499.1517677307129	-26156.26990032196	88	0.04942084942084942	0.7272727272727273	0.34646777371235576
YPL169C	-1	-/-	-499.21378993988037	-25894.241069316864	88	0.04938271604938271	0.7272727272727273	0.34674922600619196
YDL165W	-1	-/-	-499.218008518219	-24169.216420829296	88	0.04934464148033924	0.7272727272727273	0.34703067830002815
YGR169C	-1	-/-	-499.3366093635559	-25533.19574737549	88	0.04930662557781202	0.7272727272727273	0.34731213059386434
YAL032C	-1	-/-	-499.44673776626587	-25910.563930034637	88	0.049268668206312545	0.7272727272727273	0.34759358288770054
YER116C	-1	-/-	-499.4650514125824	-25279.329103708267	88	0.04923076923076923	0.7272727272727273	0.34787503518153673
YJL078C	0	0/-	-499.4926897883415	-40611.94462674856	352	0.04923076923076923	0.7272727272727273	0.34787503518153673
YNL016W	-1	-/-	-499.49643182754517	-24317.98164498806	88	0.04919292851652575	0.7272727272727273	0.3481564874753729
YPR128C	-1	-/-	-499.50217509269714	-25413.594210386276	88	0.04915514592933948	0.7272727272727273	0.3484379397692091
YBL061C	-1	-/-	-499.5585834980011	-25940.43464076519	88	0.04911742133537989	0.7272727272727273	0.3487193920630453
YPR066W	0	0/-	-499.5930863022804	-44053.61644202471	352	0.04911742133537989	0.7272727272727273	0.3487193920630453
YGL227W	-1	-/-	-499.6085510253906	-27200.570009231567	88	0.049079754601226995	0.7272727272727273	0.3490008443568815
YJR057W	-1	-/-	-499.6207950115204	-25246.950058102608	88	0.04904214559386973	0.7272727272727273	0.3492822966507177
YLR389C	0	0/-	-499.64275684952736	-40427.18992191553	352	0.04904214559386973	0.7272727272727273	0.3492822966507177
YBL031W	0	0/-	-499.74589136242867	-41764.494291216135	352	0.04904214559386973	0.7272727272727273	0.3492822966507177
YHR082C	-1	-/-	-499.7516345977783	-22873.13604259491	88	0.04900459418070444	0.7272727272727273	0.3495637489445539
YFL041W	-1	-/-	-499.79479026794434	-24334.62334918976	88	0.04896710022953328	0.7272727272727273	0.3498452012383901
YNR052C	-1	-/-	-499.86257219314575	-24454.199549913406	88	0.04892966360856269	0.7272727272727273	0.3501266535322263
YFR004W	-1	-/-	-499.895361661911	-27056.011298179626	88	0.04889228418640183	0.7272727272727273	0.35040810582606247
YDL047W	-1	-/-	-500.02148151397705	-24237.37467253208	88	0.04885496183206107	0.7272727272727273	0.35068955811989866
YML023C	-1	-/-	-500.0220446586609	-25091.374616861343	88	0.04881769641495042	0.7272727272727273	0.35097101041373485
YBR115C	0	0/0	-500.0597347021103	-42837.66048246622	352	0.04881769641495042	0.7272727272727273	0.35097101041373485
YDR403W	0	0/-	-500.0739944279194	-41715.10053691268	352	0.04881769641495042	0.7272727272727273	0.35097101041373485
YGR046W	-1	-/-	-500.1061472892761	-25849.00897049904	88	0.04878048780487805	0.7272727272727273	0.35125246270757104
YLR436C	0	0/-	-500.1063882112503	-40285.01214572787	352	0.04878048780487805	0.7272727272727273	0.35125246270757104
YMR078C	-1	-/-	-500.10835886001587	-26458.76357614994	88	0.048743335872048744	0.7272727272727273	0.35153391500140724
YDR305C	0	0/-	-500.1300223469734	-40158.45957890153	352	0.048743335872048744	0.7272727272727273	0.35153391500140724
YHR061C	-1	-/-	-500.1302366256714	-25335.898745536804	88	0.0487062404870624	0.7272727272727273	0.35181536729524343
YBR058C	-1	-/-	-500.14517402648926	-23067.129927039146	88	0.048669201520912544	0.7272727272727273	0.3520968195890796
YDL113C	-1	-/-	-500.16313123703003	-26720.27776837349	88	0.0486322188449848	0.7272727272727273	0.35237827188291587
YDR212W	-1	-/-	-500.1920356750488	-24267.997878551483	88	0.04859529233105543	0.7272727272727273	0.35265972417675207
YGL221C	0	0/0	-500.24804988503456	-44011.25953960419	352	0.04859529233105543	0.7272727272727273	0.35265972417675207
YHL029C	0	0/0	-500.2867296934128	-43374.487644475885	352	0.04859529233105543	0.7272727272727273	0.35265972417675207
YKR077W	0	0/-	-500.287724673748	-40691.57305839658	352	0.04859529233105543	0.7272727272727273	0.35265972417675207
YPL192C	-1	-/-	-500.38432931900024	-23543.668275356293	88	0.048558421851289835	0.7272727272727273	0.35294117647058826
YIL160C	-1	-/-	-500.39034605026245	-25874.281337738037	88	0.04852160727824109	0.7272727272727273	0.35322262876442445
YCR082W	-1	-/+	-500.4011974334717	-24271.56142759323	88	0.048484848484848485	0.7272727272727273	0.35350408105826064
YMR023C	-1	-/-	-500.48000717163086	-24983.85585832596	88	0.04844814534443603	0.7272727272727273	0.35378553335209684
YER166W	-1	-/-	-500.49112033843994	-23017.416125774384	88	0.048411497730711045	0.7272727272727273	0.35406698564593303
YFL009W	-1	-/-	-500.4997842311859	-23927.228222370148	88	0.04837490551776266	0.7272727272727273	0.3543484379397692
YBL041W	-1	-/-	-500.5395579338074	-25814.88022661209	88	0.04833836858006042	0.7272727272727273	0.3546298902336054
YPL084W	-1	-/-	-500.54664301872253	-25983.141434192657	88	0.04830188679245283	0.7272727272727273	0.3549113425274416
YBR212W	-1	-/-	-500.6764507293701	-26021.119102478027	88	0.048265460030165915	0.7272727272727273	0.3551927948212778
YGL257C	-1	-/-	-500.7669289112091	-24494.279892027378	88	0.04822908816880181	0.7272727272727273	0.355474247115114
YLR265C	-1	-/-	-500.7782030105591	-24469.958957910538	88	0.04819277108433735	0.7272727272727273	0.3557556994089502
YDR429C	-1	-/-	-500.8444948196411	-27898.08136153221	88	0.04815650865312265	0.7272727272727273	0.3560371517027864
YML059C	-1	-/-	-500.8498215675354	-23305.605604052544	88	0.0481203007518797	0.7272727272727273	0.3563186039966226
YGR020C	-1	-/-	-500.851767539978	-25563.670168876648	88	0.04808414725770098	0.7272727272727273	0.35660005629045877
YCL004W	-1	-/-	-501.0886824131012	-22712.29621219635	88	0.04804804804804805	0.7272727272727273	0.35688150858429496
YEL056W	1	+/+	-501.0954089164734	-26196.445515871048	87	0.04876219054763691	0.7386363636363636	0.35688150858429496
YGR092W	-1	-/-	-501.3195333480835	-24597.641998410225	88	0.04872563718140929	0.7386363636363636	0.35716296087813115
YLR266C	-1	-/-	-501.3923649787903	-23551.333564162254	88	0.04868913857677903	0.7386363636363636	0.35744441317196735
YLR128W	0	0/-	-501.4033336043358	-42271.678144186735	352	0.04868913857677903	0.7386363636363636	0.35744441317196735
YJR072C	0	0/-	-501.4267254471779	-46245.661109149456	352	0.04868913857677903	0.7386363636363636	0.35744441317196735
YMR098C	0	0/-	-501.51894837617874	-43595.87869507074	352	0.04868913857677903	0.7386363636363636	0.35744441317196735
YER174C	-1	-/+	-501.54096722602844	-25978.17617559433	88	0.048652694610778445	0.7386363636363636	0.35772586546580354
YMR198W	-1	-/-	-501.6008834838867	-24964.281962394714	88	0.048616305160807775	0.7386363636363636	0.35800731775963973
YJL036W	-1	-/-	-501.6174918413162	-27934.785296559334	88	0.04857997010463378	0.7386363636363636	0.3582887700534759
YIL016W	-1	-/-	-501.65044474601746	-25083.812410473824	88	0.04854368932038835	0.7386363636363636	0.3585702223473121
YJR024C	0	0/0	-501.6631274819374	-43289.10788580775	352	0.04854368932038835	0.7386363636363636	0.3585702223473121
YJR067C	0	0/-	-501.7012204527855	-44008.48377469182	352	0.04854368932038835	0.7386363636363636	0.3585702223473121
YAR042W	-1	-/-	-501.7255024909973	-22919.599059581757	88	0.048507462686567165	0.7386363636363636	0.3588516746411483
YMR129W	-1	-/-	-501.7464098930359	-25846.151633024216	88	0.048471290082028336	0.7386363636363636	0.3591331269349845
YHR184W	0	0/-	-501.7550190538168	-41940.486019819975	352	0.048471290082028336	0.7386363636363636	0.3591331269349845
YMR080C	-1	-/-	-501.7754817008972	-25273.45681643486	88	0.04843517138599106	0.7386363636363636	0.3594145792288207
YGL211W	-1	-/-	-501.78111481666565	-27154.54423570633	88	0.04839910647803425	0.7386363636363636	0.3596960315226569
YLR268W	-1	-/-	-501.8247535228729	-25912.454357862473	88	0.04836309523809524	0.7386363636363636	0.3599774838164931
YLR384C	-1	-/-	-502.0371961593628	-26625.61516737938	88	0.048327137546468404	0.7386363636363636	0.3602589361103293
YJL111W	-1	-/-	-502.0738607645035	-25578.42958152294	88	0.048291233283803865	0.7386363636363636	0.36054038840416547
YCR002C	-1	-/-	-502.11167430877686	-25599.124213576317	88	0.04825538233110616	0.7386363636363636	0.36082184069800166
YDL154W	-1	-/-	-502.16026639938354	-23998.146320343018	88	0.04821958456973294	0.7386363636363636	0.3611032929918379
YBR050C	-1	-/-	-502.1662449836731	-25040.690582752228	88	0.048183839881393624	0.7386363636363636	0.3613847452856741
YOL072W	-1	-/-	-502.16766905784607	-23619.03218317032	88	0.04814814814814815	0.7386363636363636	0.3616661975795103
YMR313C	-1	-/-	-502.20636200904846	-24783.037832021713	88	0.04811250925240563	0.7386363636363636	0.3619476498733465
YIL008W	-1	-/-	-502.25559997558594	-27702.039866924286	88	0.04807692307692308	0.7386363636363636	0.3622291021671827
YPR200C	-1	-/-	-502.2619137763977	-24237.549684286118	88	0.04804138950480414	0.7386363636363636	0.3625105544610189
YPL085W	-1	-/-	-502.266348361969	-24581.89573776722	88	0.048005908419497784	0.7386363636363636	0.36279200675485507
YMR233W	0	0/-	-502.277931034565	-43051.58898636699	352	0.048005908419497784	0.7386363636363636	0.36279200675485507
YIL142W	-1	-/-	-502.3740794658661	-26558.935091257095	88	0.04797047970479705	0.7386363636363636	0.36307345904869126
YBL056W	-1	-/-	-502.38744926452637	-24435.39974296093	88	0.04793510324483776	0.7386363636363636	0.36335491134252745
YBR176W	0	0/-	-502.5182895064354	-43088.29468077421	352	0.04793510324483776	0.7386363636363636	0.36335491134252745
YHL020C	-1	-/-	-502.5259041786194	-25312.084572434425	88	0.047899778924097275	0.7386363636363636	0.36363636363636365
YBR163W	0	0/-	-502.5941458940506	-44426.511649534106	352	0.047899778924097275	0.7386363636363636	0.36363636363636365
YDR130C	-1	-/-	-502.62756514549255	-24116.170727729797	88	0.04786450662739323	0.7386363636363636	0.36391781593019984
YBL009W	-1	-/-	-502.6955840587616	-25019.162228107452	88	0.047829286239882265	0.7386363636363636	0.36419926822403603
YLR116W	-1	-/-	-502.7210478782654	-23587.952867627144	88	0.04779411764705882	0.7386363636363636	0.3644807205178722
YKR027W	-1	-/-	-502.8058292865753	-25154.44022846222	88	0.04775900073475386	0.7386363636363636	0.3647621728117084
YLR357W	-1	-/-	-502.8082995414734	-25793.61776983738	88	0.04772393538913363	0.7386363636363636	0.3650436251055446
YDR174W	-1	-/-	-502.8137381076813	-24434.698006868362	88	0.04768892149669846	0.7386363636363636	0.3653250773993808
YDR424C	-1	-/-	-502.88698506355286	-24501.99278306961	88	0.047653958944281524	0.7386363636363636	0.365606529693217
YJL029C	-1	-/-	-502.9374417066574	-24887.853442668915	88	0.047619047619047616	0.7386363636363636	0.3658879819870532
YDR254W	-1	-/-	-502.95734691619873	-24637.514797449112	88	0.04758418740849195	0.7386363636363636	0.3661694342808894
YOR068C	-1	-/-	-502.9664452075958	-23251.418986797333	88	0.04754937820043892	0.7386363636363636	0.3664508865747256
YPL267W	-1	-/-	-502.9903552532196	-24880.94027721882	88	0.04751461988304093	0.7386363636363636	0.36673233886856177
YNL236W	-1	-/-	-503.00783467292786	-25583.318150281906	88	0.04747991234477721	0.7386363636363636	0.36701379116239796
YDL217C	-1	-/-	-503.1317149400711	-23880.240288615227	88	0.04744525547445255	0.7386363636363636	0.36729524345623416
YLR273C	0	0/0	-503.32989981770515	-43384.56888449192	352	0.04744525547445255	0.7386363636363636	0.36729524345623416
YHR127W	0	0/-	-503.35052967071533	-44515.13512220979	352	0.04744525547445255	0.7386363636363636	0.36729524345623416
YAL015C	-1	-/-	-503.4109044075012	-25126.262385249138	88	0.04741064916119621	0.7386363636363636	0.36757669575007035
YNL078W	-1	-/-	-503.4600353240967	-23899.389345526695	88	0.047376093294460644	0.7386363636363636	0.36785814804390654
YIL120W	-1	-/-	-503.46288871765137	-23376.311683177948	88	0.04734158776402039	0.7386363636363636	0.36813960033774273
YKL160W	-1	-/-	-503.46581387519836	-24402.229905724525	88	0.04730713245997089	0.7386363636363636	0.3684210526315789
YNL163C	-1	-/-	-503.472003698349	-27216.19199681282	88	0.04727272727272727	0.7386363636363636	0.3687025049254151
YMR156C	-1	-/-	-503.52933740615845	-25355.442288398743	88	0.047238372093023256	0.7386363636363636	0.3689839572192513
YER098W	0	0/-	-503.620940297842	-44979.13146868348	352	0.047238372093023256	0.7386363636363636	0.3689839572192513
YHL007C	-1	-/-	-503.6993489265442	-27196.502718687057	88	0.04720406681190995	0.7386363636363636	0.3692654095130875
YIL021W	-1	-/-	-503.7456181049347	-27706.2983148098	88	0.04716981132075472	0.7386363636363636	0.3695468618069237
YNR027W	-1	-/-	-503.7478699684143	-26355.807967305183	88	0.04713560551124003	0.7386363636363636	0.36982831410075995
YDL140C	-1	-/-	-503.78707909584045	-23558.52537727356	88	0.04710144927536232	0.7386363636363636	0.37010976639459614
YOL023W	-1	-/-	-503.8313133716583	-24727.566077709198	88	0.04706734250543085	0.7386363636363636	0.37039121868843233
YHR168W	0	0/-	-503.9000707268715	-42281.84741643071	352	0.04706734250543085	0.7386363636363636	0.37039121868843233
YBR086C	-1	-/-	-503.9644260406494	-23405.21538090706	88	0.04703328509406657	0.7386363636363636	0.3706726709822685
YGL022W	-1	-/-	-504.0402069091797	-25160.66833591461	88	0.046999276934201015	0.7386363636363636	0.3709541232761047
YDR213W	-1	-/-	-504.04040813446045	-23716.452531814575	88	0.04696531791907514	0.7386363636363636	0.3712355755699409
YBR065C	-1	-/-	-504.0725588798523	-25479.909496068954	88	0.04693140794223827	0.7386363636363636	0.3715170278637771
YFL060C	-1	-/-	-504.0923683643341	-23338.080418348312	88	0.046897546897546896	0.7386363636363636	0.3717984801576133
YNL322C	0	0/-	-504.15305215120316	-41441.599338680506	352	0.046897546897546896	0.7386363636363636	0.3717984801576133
YGL210W	-1	-/-	-504.1748149394989	-25100.156542301178	88	0.04686373467916366	0.7386363636363636	0.3720799324514495
YKR103W	0	0/-	-504.18388575315475	-41237.90263390541	352	0.04686373467916366	0.7386363636363636	0.3720799324514495
YML068W	0	0/-	-504.19499427080154	-42810.649510771036	352	0.04686373467916366	0.7386363636363636	0.3720799324514495
YJR105W	-1	-/-	-504.20701694488525	-26253.374972105026	88	0.0468299711815562	0.7386363636363636	0.3723613847452857
YPL032C	-1	-/-	-504.22256231307983	-23798.288625836372	88	0.04679625629949604	0.7386363636363636	0.3726428370391219
YLL019C	-1	-/-	-504.246346116066	-27207.66606605053	88	0.046762589928057555	0.7386363636363636	0.37292428933295807
YBR289W	-1	-/-	-504.24980068206787	-24177.213284015656	88	0.04672897196261682	0.7386363636363636	0.37320574162679426
YEL053C	-1	-/-	-504.35871601104736	-24388.516641378403	88	0.04669540229885057	0.7386363636363636	0.37348719392063046
YHR189W	0	0/-	-504.40379643440247	-40879.69103472866	352	0.04669540229885057	0.7386363636363636	0.37348719392063046
YEL051W	-1	-/-	-504.42530131340027	-26762.04253768921	88	0.046661880832735106	0.7386363636363636	0.37376864621446665
YIL020C	0	0/0	-504.4504668712616	-46055.28376738727	352	0.046661880832735106	0.7386363636363636	0.37376864621446665
YPR054W	-1	-/-	-504.4569318294525	-24527.84739792347	88	0.046628407460545196	0.7386363636363636	0.37405009850830284
YOL015W	0	0/0	-504.5177448987961	-42307.60813432932	352	0.046628407460545196	0.7386363636363636	0.37405009850830284
YER162C	-1	-/-	-504.5308268070221	-26476.13365137577	88	0.04659498207885305	0.7386363636363636	0.37433155080213903
YIL109C	-1	-/-	-504.53396368026733	-23825.39264512062	88	0.04656160458452722	0.7386363636363636	0.3746130030959752
YLR380W	-1	-/-	-504.5488042831421	-25315.832886457443	88	0.046528274874731566	0.7386363636363636	0.3748944553898114
YOR205C	0	0/-	-504.64261841773987	-44201.81173923612	352	0.046528274874731566	0.7386363636363636	0.3748944553898114
YOR253W	-1	-/-	-504.65353202819824	-25234.260215759277	88	0.046494992846924176	0.7386363636363636	0.3751759076836476
YJL134W	-1	-/-	-504.7866196632385	-23288.09901058674	88	0.04646175839885633	0.7386363636363636	0.3754573599774838
YDR082W	-1	-/-	-504.8173372745514	-25262.144880652428	88	0.04642857142857143	0.7386363636363636	0.37573881227132
YJL186W	-1	-/-	-504.84647512435913	-24508.860994696617	88	0.046395431834404	0.7386363636363636	0.3760202645651562
YOL025W	0	0/-	-504.9130063652992	-42464.40159088373	352	0.046395431834404	0.7386363636363636	0.3760202645651562
YBR160W	-1	-/-	-504.9298882484436	-24876.404475212097	88	0.046362339514978604	0.7386363636363636	0.3763017168589924
YOR213C	-1	-/+	-505.01515221595764	-25455.06499826908	88	0.04632929436920884	0.7386363636363636	0.3765831691528286
YMR048W	-1	-/-	-505.1239523887634	-25184.47864127159	88	0.046296296296296294	0.7386363636363636	0.37686462144666477
YLR275W	-1	-/-	-505.17587554454803	-26122.329129695892	88	0.046263345195729534	0.7386363636363636	0.37714607374050096
YPL269W	-1	-/-	-505.4565176963806	-23203.246296405792	88	0.04623044096728307	0.7386363636363636	0.37742752603433716
YMR282C	0	0/-	-505.45758390426636	-42470.479854002595	352	0.04623044096728307	0.7386363636363636	0.37742752603433716
YER028C	-1	-/-	-505.5257453918457	-23894.72162103653	88	0.04619758351101635	0.7386363636363636	0.37770897832817335
YDR488C	-1	-/-	-505.52654695510864	-23668.550565242767	88	0.04616477272727273	0.7386363636363636	0.37799043062200954
YGL065C	-1	-/-	-505.5987436771393	-26276.897043466568	88	0.046132008516678494	0.7386363636363636	0.3782718829158458
YGR024C	-1	-/-	-505.6893515586853	-23372.318091392517	88	0.04609929078014184	0.7386363636363636	0.378553335209682
YLR106C	-1	-/-	-505.75493574142456	-25542.16624546051	88	0.04606661941885188	0.7386363636363636	0.3788347875035182
YDR522C	0	0/-	-505.7843752503395	-41273.235129758716	352	0.04606661941885188	0.7386363636363636	0.3788347875035182
YDR320C-A	-1	-/-	-505.85002756118774	-23038.733817100525	88	0.04603399433427762	0.7386363636363636	0.37911623979735437
YJL178C	-1	-/-	-505.91791582107544	-24698.757575511932	88	0.04600141542816702	0.7386363636363636	0.37939769209119056
YMR168C	-1	-/-	-505.93291771411896	-24693.83700811863	88	0.04596888260254597	0.7386363636363636	0.37967914438502676
YPR033C	-1	-/-	-505.9396662712097	-27666.255477190018	88	0.045936395759717315	0.7386363636363636	0.37996059667886295
YDL043C	-1	-/-	-505.9611306190491	-24399.532286405563	88	0.04590395480225989	0.7386363636363636	0.38024204897269914
YKL132C	0	0/0	-505.96769696474075	-42524.09286978841	352	0.04590395480225989	0.7386363636363636	0.38024204897269914
YDR238C	-1	-/-	-505.9740409851074	-23719.93457221985	88	0.045871559633027525	0.7386363636363636	0.38052350126653534
YCR027C	-1	-/-	-506.12001848220825	-23423.47910094261	88	0.045839210155148094	0.7386363636363636	0.38080495356037153
YEL016C	-1	-/-	-506.13480973243713	-23715.97478747368	88	0.04580690627202255	0.7386363636363636	0.3810864058542077
YDR528W	0	0/-	-506.26070070266724	-43792.76795038581	352	0.04580690627202255	0.7386363636363636	0.3810864058542077
YJR042W	-1	-/-	-506.269024848938	-25937.389611005783	88	0.045774647887323945	0.7386363636363636	0.3813678581480439
YDL166C	-1	-/-	-506.2759051322937	-28949.64310503006	88	0.04574243490499648	0.7386363636363636	0.3816493104418801
YGL054C	-1	-/-	-506.2833294868469	-24993.998227357864	88	0.04571026722925457	0.7386363636363636	0.3819307627357163
YKR060W	-1	-/-	-506.3319215774536	-28287.19216632843	88	0.04567814476458187	0.7386363636363636	0.3822122150295525
YDR037W	-1	-/-	-506.34803891181946	-28497.244695425034	88	0.04564606741573034	0.7386363636363636	0.3824936673233887
YKL159C	0	0/-	-506.3880040049553	-43755.16673699021	352	0.04564606741573034	0.7386363636363636	0.3824936673233887
YLR183C	-1	-/0	-506.4823188781738	-26732.86695790291	88	0.0456140350877193	0.7386363636363636	0.3827751196172249
YNL056W	0	0/-	-506.5010031759739	-43080.109927237034	352	0.0456140350877193	0.7386363636363636	0.3827751196172249
YNL042W	-1	-/-	-506.6916422843933	-25281.62836921215	88	0.0455820476858345	0.7386363636363636	0.3830565719110611
YFR027W	-1	-/-	-506.71792554855347	-24805.987834215164	88	0.04555010511562719	0.7386363636363636	0.38333802420489727
YJL187C	-1	-/-	-506.7262809276581	-24350.107667326927	88	0.04551820728291316	0.7386363636363636	0.38361947649873346
YJR046W	-1	-/-	-506.75787591934204	-24160.053472042084	88	0.04548635409377187	0.7386363636363636	0.38390092879256965
YJR144W	-1	-/-	-506.7598657608032	-26474.646847724915	88	0.045454545454545456	0.7386363636363636	0.38418238108640584
YNL012W	-1	-/-	-506.8373272418976	-24941.411276102066	88	0.045422781271837874	0.7386363636363636	0.38446383338024204
YDL123W	0	0/0	-506.85034227371216	-43662.045930951834	352	0.045422781271837874	0.7386363636363636	0.38446383338024204
YDR378C	-1	-/-	-506.929874420166	-24470.970920205116	88	0.04539106145251397	0.7386363636363636	0.38474528567407823
YBR263W	0	0/-	-506.94698083400726	-43918.13236352801	352	0.04539106145251397	0.7386363636363636	0.38474528567407823
YBR282W	0	0/-	-506.9596435725689	-44074.648838073015	352	0.04539106145251397	0.7386363636363636	0.38474528567407823
YIL062C	-1	-/-	-507.06282913684845	-26575.52530682087	88	0.045359385903698535	0.7386363636363636	0.3850267379679144
YOR193W	-1	-/-	-507.0714182853699	-24492.370608448982	88	0.045327754532775454	0.7386363636363636	0.3853081902617506
YLR421C	0	0/-	-507.18707209825516	-45009.44086366892	352	0.045327754532775454	0.7386363636363636	0.3853081902617506
YBR127C	-1	-/-	-507.26441979408264	-25754.95514547825	88	0.04529616724738676	0.7386363636363636	0.3855896425555868
YGR212W	-1	-/-	-507.2912085056305	-24340.367510557175	88	0.04526462395543175	0.7386363636363636	0.385871094849423
YPR051W	-1	-/-	-507.37108278274536	-26257.62714523077	88	0.04523312456506611	0.7386363636363636	0.3861525471432592
YIL071C	0	0/-	-507.41056340932846	-43507.61401218176	352	0.04523312456506611	0.7386363636363636	0.3861525471432592
YKL073W	-1	-/-	-507.4106488227844	-24394.86806535721	88	0.045201668984700974	0.7386363636363636	0.3864339994370954
YPR073C	-1	-/-	-507.4360616207123	-24992.378712654114	88	0.045170257123002086	0.7386363636363636	0.3867154517309316
YPL137C	-1	-/-	-507.43785762786865	-23775.367340803146	88	0.04513888888888889	0.7386363636363636	0.38699690402476783
YDR410C	0	0/-	-507.4629626274109	-43120.89789998531	352	0.04513888888888889	0.7386363636363636	0.38699690402476783
YER146W	-1	-/-	-507.5457487106323	-24758.130187749863	88	0.04510756419153366	0.7386363636363636	0.387278356318604
YOL088C	-1	-/-	-507.56761837005615	-25420.596411705017	88	0.04507628294036061	0.7386363636363636	0.3875598086124402
YER050C	0	0/-	-507.6092992722988	-46403.60640910268	352	0.04507628294036061	0.7386363636363636	0.3875598086124402
YDR146C	-1	-/-	-507.65671586990356	-25143.720185279846	88	0.04504504504504504	0.7386363636363636	0.3878412609062764
YOR028C	-1	-/-	-507.65778255462646	-25670.575961351395	88	0.045013850415512466	0.7386363636363636	0.3881227132001126
YNL072W	-1	-/-	-507.6808489561081	-24645.786236763	88	0.04498269896193772	0.7386363636363636	0.3884041654939488
YGL122C	-1	-/-	-507.94326758384705	-24968.41389834881	88	0.04495159059474412	0.7386363636363636	0.388685617787785
YLL048C	0	0/-	-508.0132739543915	-43585.77999967337	352	0.04495159059474412	0.7386363636363636	0.388685617787785
YGL248W	0	0/-	-508.0977824628353	-48112.60435320437	352	0.04495159059474412	0.7386363636363636	0.388685617787785
YNL139C	-1	-/-	-508.1621150970459	-24058.58307504654	88	0.044920525224602624	0.7386363636363636	0.3889670700816212
YOL038W	-1	-/-	-508.24217343330383	-27067.857100725174	88	0.04488950276243094	0.7386363636363636	0.3892485223754574
YER132C	0	0/-	-508.2899914383888	-40847.09884917736	352	0.04488950276243094	0.7386363636363636	0.3892485223754574
YGR133W	-1	-/-	-508.38613748550415	-24204.664543151855	88	0.04485852311939269	0.7386363636363636	0.38952997466929357
YOR067C	-1	-/-	-508.4554286003113	-24409.48928642273	88	0.04482758620689655	0.7386363636363636	0.38981142696312976
YOR042W	0	0/-	-508.5434472858906	-45713.734526753426	352	0.04482758620689655	0.7386363636363636	0.38981142696312976
YLR119W	-1	-/-	-508.63807010650635	-25168.33561182022	88	0.044796691936595454	0.7386363636363636	0.39009287925696595
YMR165C	-1	-/-	-508.6512393951416	-26416.73058593273	88	0.044765840220385676	0.7386363636363636	0.39037433155080214
YBL105C	-1	-/-	-508.6581435203552	-24708.098632097244	88	0.044735030970406056	0.7386363636363636	0.39065578384463834
YOR126C	-1	-/-	-508.6600036621094	-23816.472729682922	88	0.04470426409903714	0.7386363636363636	0.39093723613847453
YHL003C	-1	-/-	-508.6623513698578	-23726.76867890358	88	0.044673539518900345	0.7386363636363636	0.3912186884323107
YBR070C	-1	-/-	-508.66877031326294	-24029.811916589737	88	0.044642857142857144	0.7386363636363636	0.3915001407261469
YOR239W	-1	-/-	-508.67288160324097	-25253.11731672287	88	0.04461221688400824	0.7386363636363636	0.3917815930199831
YIL046W	-1	-/-	-508.67528438568115	-25160.93000972271	88	0.04458161865569273	0.7386363636363636	0.3920630453138193
YMR149W	-1	-/-	-508.7082009315491	-25513.255480647087	88	0.04455106237148732	0.7386363636363636	0.3923444976076555
YDR302W	-1	-/-	-508.71678352355957	-25923.089125275612	88	0.04452054794520548	0.7386363636363636	0.3926259499014917
YMR289W	0	0/-	-508.7190390229225	-44496.92050892115	352	0.04452054794520548	0.7386363636363636	0.3926259499014917
YGL092W	-1	-/-	-508.73951625823975	-25434.3629322052	88	0.044490075290896644	0.7386363636363636	0.3929074021953279
YBR218C	-1	-/-	-508.832839012146	-24370.005717754364	88	0.04445964432284542	0.7386363636363636	0.3931888544891641
YOR039W	-1	-/-	-508.92126202583313	-24293.21225452423	88	0.04442925495557074	0.7386363636363636	0.39347030678300027
YKL112W	-1	-/-	-508.9538791179657	-25776.659889936447	88	0.04439890710382514	0.7386363636363636	0.39375175907683646
YBR005W	0	0/-	-509.1213464140892	-43961.01303893328	352	0.04439890710382514	0.7386363636363636	0.39375175907683646
YJR090C	-1	-/-	-509.1443592309952	-25495.530935168266	88	0.04436860068259386	0.7386363636363636	0.39403321137067265
YDR397C	-1	-/-	-509.18703413009644	-23855.3097076416	88	0.04433833560709413	0.7386363636363636	0.39431466366450885
YPR140W	-1	-/-	-509.20183968544006	-26340.23103427887	88	0.04430811179277437	0.7386363636363636	0.39459611595834504
YBL020W	-1	-/-	-509.27003049850464	-24453.960375785828	88	0.04427792915531335	0.7386363636363636	0.39487756825218123
YMR273C	-1	-/-	-509.27197074890137	-24680.854462623596	88	0.04424778761061947	0.7386363636363636	0.3951590205460174
YOR016C	0	0/-	-509.2796484231949	-42056.06384757161	352	0.04424778761061947	0.7386363636363636	0.3951590205460174
YGL051W	-1	-/-	-509.2889611721039	-24565.06164443493	88	0.04421768707482993	0.7386363636363636	0.3954404728398536
YPR176C	-1	-/-	-509.29758048057556	-24346.400696396828	88	0.04418762746430999	0.7386363636363636	0.39572192513368987
YGL245W	-1	-/-	-509.3408889770508	-24791.715787410736	88	0.044157608695652176	0.7386363636363636	0.39600337742752606
YBR276C	-1	-/-	-509.3648018836975	-24260.94548559189	88	0.04412763068567549	0.7386363636363636	0.39628482972136225
YDL042C	-1	-/-	-509.3695011138916	-25348.368151187897	88	0.044097693351424695	0.7386363636363636	0.39656628201519845
YLR141W	-1	-/-	-509.3710799217224	-24438.32958483696	88	0.04406779661016949	0.7386363636363636	0.39684773430903464
YMR274C	0	0/-	-509.41478276252747	-42257.02892199159	352	0.04406779661016949	0.7386363636363636	0.39684773430903464
YGR222W	-1	-/-	-509.47170758247375	-26337.59938454628	88	0.04403794037940379	0.7386363636363636	0.39712918660287083
YNL183C	0	0/-	-509.50046017766	-44240.75126338005	352	0.04403794037940379	0.7386363636363636	0.39712918660287083
YOR334W	-1	-/-	-509.5283274650574	-23680.611090183258	88	0.044008124576844956	0.7386363636363636	0.397410638896707
YOL045W	-1	-/-	-509.6384563446045	-25280.714515209198	88	0.04397834912043302	0.7386363636363636	0.3976920911905432
YAL031C	-1	-/-	-509.65507793426514	-26352.944284677505	88	0.04394861392832995	0.7386363636363636	0.3979735434843794
YDR080W	-1	-/-	-509.6576828956604	-24735.830552101135	88	0.04391891891891892	0.7386363636363636	0.3982549957782156
YGR106C	0	0/0	-509.67614275217056	-43727.30205410719	352	0.04391891891891892	0.7386363636363636	0.3982549957782156
YNL126W	-1	-/-	-509.7874207496643	-24787.366767525673	88	0.04388926401080351	0.7386363636363636	0.3985364480720518
YMR311C	-1	-/-	-509.8472571372986	-29663.882899731398	88	0.043859649122807015	0.7386363636363636	0.398817900365888
YGL106W	-1	-/-	-509.9290735721588	-25136.544780254364	88	0.04383007417397168	0.7386363636363636	0.3990993526597242
YLR447C	-1	-/-	-509.9394841194153	-24544.888754308224	88	0.04380053908355795	0.7386363636363636	0.3993808049535604
YDR287W	0	0/-	-510.10711020231247	-45007.64598351717	352	0.04380053908355795	0.7386363636363636	0.3993808049535604
YEL034W	-1	-/-	-510.1401116847992	-25735.272300720215	88	0.04377104377104377	0.7386363636363636	0.39966225724739657
YDR364C	-1	-/-	-510.20534896850586	-24769.261473178864	88	0.04374158815612382	0.7386363636363636	0.39994370954123276
YNL265C	0	0/-	-510.2313035428524	-46177.338234096766	352	0.04374158815612382	0.7386363636363636	0.39994370954123276
YGR152C	-1	-/-	-510.26803851127625	-27981.55528974533	88	0.04371217215870881	0.7386363636363636	0.40022516183506895
YLR386W	-1	-/-	-510.36515855789185	-24320.320791602135	88	0.043682795698924734	0.7386363636363636	0.40050661412890515
YKL033W	0	0/-	-510.44884890317917	-43773.210085481405	352	0.043682795698924734	0.7386363636363636	0.40050661412890515
YNL218W	-1	-/-	-510.45836758613586	-25449.170550227165	88	0.04365345869711216	0.7386363636363636	0.40078806642274134
YBR007C	0	0/0	-510.58989185094833	-43780.43237614632	352	0.04365345869711216	0.7386363636363636	0.40078806642274134
YDR016C	-1	-/-	-510.6082875728607	-25302.888741016388	88	0.0436241610738255	0.7386363636363636	0.40106951871657753
YOR299W	-1	-/-	-510.67994952201843	-24559.945165872574	88	0.043594902749832326	0.7386363636363636	0.4013509710104137
YAL042W	-1	-/-	-510.77017402648926	-24468.09588766098	88	0.0435656836461126	0.7386363636363636	0.4016324233042499
YHR158C	-1	-/-	-510.8068816661835	-24278.809718847275	88	0.043536503683858	0.7386363636363636	0.4019138755980861
YGL107C	0	0/-	-510.9357116818428	-44958.36890202761	352	0.043536503683858	0.7386363636363636	0.4019138755980861
YKR025W	-1	-/-	-511.06021070480347	-28360.54731273651	88	0.04350736278447122	0.7386363636363636	0.4021953278919223
YMR014W	-1	-/-	-511.1325035095215	-28143.7067360878	88	0.043478260869565216	0.7386363636363636	0.4024767801857585
YER019W	-1	-/-	-511.1599609851837	-23506.467606663704	88	0.04344919786096257	0.7386363636363636	0.4027582324795947
YER088C	-1	-/-	-511.200133562088	-25084.04881668091	88	0.04342017368069472	0.7386363636363636	0.4030396847734309
YPL125W	-1	-/0	-511.2155911922455	-24594.958220660686	88	0.043391188251001335	0.7386363636363636	0.4033211370672671
YHR079C	-1	-/-	-511.3498206138611	-23902.56345784664	88	0.04336224149432955	0.7386363636363636	0.40360258936110327
YFR050C	-1	-/-	-511.35268664360046	-27199.99455332756	88	0.043333333333333335	0.7386363636363636	0.40388404165493946
YCR009C	-1	-/-	-511.38117837905884	-25128.27068424225	88	0.04330446369087275	0.7386363636363636	0.40416549394877566
YML104C	-1	-/-	-511.3977882862091	-24468.389717578888	88	0.043275632490013316	0.7386363636363636	0.4044469462426119
YKL203C	-1	-/-	-511.4069905281067	-24943.95220398903	88	0.04324683965402528	0.7386363636363636	0.4047283985364481
YGR144W	-1	-/-	-511.43303298950195	-26287.21991109848	88	0.04321808510638298	0.7386363636363636	0.4050098508302843
YNL325C	-1	-/-	-511.47812247276306	-27327.474073827267	88	0.04318936877076412	0.7386363636363636	0.4052913031241205
YMR019W	0	0/-	-511.5095620751381	-45124.36175581813	352	0.04318936877076412	0.7386363636363636	0.4052913031241205
YNL084C	-1	-/-	-511.5191640853882	-27425.90370553732	88	0.04316069057104914	0.7386363636363636	0.4055727554179567
YBR106W	-1	-/-	-511.5267267227173	-27819.484091997147	88	0.043132050431320505	0.7386363636363636	0.40585420771179287
YPL193W	-1	-/-	-511.5267572402954	-25510.99722957611	88	0.04310344827586207	0.7386363636363636	0.40613566000562906
YNL106C	-1	-/-	-511.59798979759216	-25303.171237707138	88	0.043074884029158385	0.7386363636363636	0.40641711229946526
YER018C	-1	-/-	-511.63396167755127	-25497.511922836304	88	0.04304635761589404	0.7386363636363636	0.40669856459330145
YPL116W	1	+/+	-511.74056696891785	-25854.170314192772	87	0.04367968232958306	0.75	0.40669856459330145
YOR254C	-1	-/-	-511.831601023674	-26285.423624753952	88	0.04365079365079365	0.75	0.40698001688713764
YKL190W	-1	-/-	-511.87566804885864	-24266.712476491928	88	0.043621943159286185	0.75	0.40726146918097383
YBR068C	-1	-/-	-511.9348188638687	-24147.265602469444	88	0.043593130779392336	0.75	0.40754292147481
YBR196C	-1	-/-	-511.9772837162018	-25831.987078666687	88	0.04356435643564356	0.75	0.4078243737686462
YHR134W	0	0/-	-512.0883499979973	-42685.05859428644	352	0.04356435643564356	0.75	0.4078243737686462
YGL168W	-1	-/-	-512.159086227417	-23395.270041704178	88	0.04353562005277045	0.75	0.4081058260624824
YJL077C	0	0/0	-512.2364082932472	-43231.41183513403	352	0.04353562005277045	0.75	0.4081058260624824
YPL175W	-1	-/-	-512.294312953949	-24820.112653255463	88	0.043506921555702044	0.75	0.4083872783563186
YKL016C	-1	-/-	-512.3372194170952	-26032.101830601692	88	0.043478260869565216	0.75	0.4086687306501548
YDR315C	0	0/-	-512.3432901501656	-42550.99516582489	352	0.043478260869565216	0.75	0.4086687306501548
YLR163C	-1	-/-	-512.3922084569931	-26215.715202450752	88	0.043449637919684	0.75	0.408950182943991
YPR107C	-1	-/-	-512.3988547325134	-27200.632605075836	88	0.04342105263157895	0.75	0.4092316352378272
YLR332W	-1	-/-	-512.4330382347107	-24861.811686992645	88	0.04339250493096647	0.75	0.4095130875316634
YPL089C	-1	-/-	-512.4724595546722	-25426.987975120544	88	0.04336399474375821	0.75	0.40979453982549957
YIL027C	0	0/-	-512.6210489273071	-43145.19643884897	352	0.04336399474375821	0.75	0.40979453982549957
YER009W	-1	-/0	-512.8260283470154	-26510.770296812057	88	0.04333552199606041	0.75	0.41007599211933576
YER021W	-1	-/-	-512.8377335071564	-26971.694801568985	88	0.04330708661417323	0.75	0.41035744441317196
YBR107C	-1	-/-	-512.8385527133942	-23500.303949832916	88	0.043278688524590166	0.75	0.41063889670700815
YLR315W	0	0/-	-512.9208468198776	-39829.513239979744	352	0.043278688524590166	0.75	0.41063889670700815
YIR029W	0	0/-	-512.9513975977898	-44310.94577252865	352	0.043278688524590166	0.75	0.41063889670700815
YDR414C	-1	-/-	-513.0549726486206	-25993.40032529831	88	0.04325032765399738	0.75	0.41092034900084434
YER025W	-1	-/-	-513.0869636535645	-28882.402333498	88	0.043222003929273084	0.75	0.41120180129468054
YGL181W	-1	-/-	-513.128719329834	-26873.180424690247	88	0.04319371727748691	0.75	0.41148325358851673
YMR002W	0	0/-	-513.1513430476189	-44745.96813887358	352	0.04319371727748691	0.75	0.41148325358851673
YLR233C	-1	-/-	-513.1631920337677	-24866.154286146164	88	0.04316546762589928	0.75	0.4117647058823529
YPL053C	-1	-/-	-513.2391653060913	-26846.729699850082	88	0.043137254901960784	0.75	0.4120461581761891
YAL062W	0	0/0	-513.3339048326015	-44577.67395874858	352	0.043137254901960784	0.75	0.4120461581761891
YOR313C	-1	-/-	-513.3500609397888	-24953.052442073822	88	0.04310907903331156	0.75	0.4123276104700253
YJL165C	-1	-/-	-513.3761701583862	-24608.771066904068	88	0.04308093994778068	0.75	0.4126090627638615
YFR009W	-1	-/-	-513.3957827091217	-27235.33662390709	88	0.043052837573385516	0.75	0.4128905150576977
YGR105W	0	0/0	-513.4126009941101	-42734.418287575245	352	0.043052837573385516	0.75	0.4128905150576977
YML012W	-1	-/-	-513.4200576543808	-26054.97033560276	88	0.04302477183833116	0.75	0.41317196735153394
YDR381W	-1	-/-	-513.5518622398376	-24409.436478734016	88	0.04299674267100977	0.75	0.41345341964537013
YKL129C	-1	-/-	-513.5583598613739	-26782.23089003563	88	0.04296875	0.75	0.41373487193920633
YJL137C	0	0/0	-513.5657881498337	-43431.790811657906	352	0.04296875	0.75	0.41373487193920633
YGL208W	-1	-/-	-513.6539378166199	-27042.897034168243	88	0.04294079375406636	0.75	0.4140163242330425
YML049C	-1	-/-	-513.6924877166748	-26991.471152067184	88	0.04291287386215865	0.75	0.4142977765268787
YKL211C	0	0/0	-513.7094939053059	-43970.24256154895	352	0.04291287386215865	0.75	0.4142977765268787
YLR375W	0	0/-	-513.7491884231567	-42371.9534638226	352	0.04291287386215865	0.75	0.4142977765268787
YGR224W	-1	-/-	-513.7556405067444	-24567.19969034195	88	0.042884990253411304	0.75	0.4145792288207149
YGL247W	-1	-/-	-513.7983274459839	-25978.842654943466	88	0.04285714285714286	0.75	0.4148606811145511
YNL231C	-1	-/-	-513.8271732330322	-25622.783585309982	88	0.04282933160285529	0.75	0.4151421334083873
YDL128W	-1	-/-	-513.8593301773071	-24562.196745872498	88	0.042801556420233464	0.75	0.4154235857022235
YLR199C	0	0/0	-513.881144464016	-44253.51226884127	352	0.042801556420233464	0.75	0.4154235857022235
YOR046C	-1	-/-	-514.0466816425323	-28564.783535003662	88	0.04277381723914452	0.75	0.4157050379960597
YDR392W	1	+/+	-514.0475642681122	-26528.069517970085	87	0.04339378238341969	0.7613636363636364	0.4157050379960597
YML036W	-1	-/-	-514.0586567819118	-26023.070709079504	88	0.04336569579288026	0.7613636363636364	0.41598649028989587
YFL038C	-1	-/-	-514.0720789432526	-24647.02240562439	88	0.04333764553686934	0.7613636363636364	0.41626794258373206
YHL006C	-1	-/-	-514.102454662323	-23546.768191337585	88	0.04330963154492566	0.7613636363636364	0.41654939487756826
YBR213W	-1	-/0	-514.1172802448273	-25536.003732442856	88	0.043281653746770024	0.7613636363636364	0.41683084717140445
YLR318W	-1	-/-	-514.181227684021	-25470.79770874977	88	0.04325371207230471	0.7613636363636364	0.41711229946524064
YOR274W	-1	-/-	-514.2999856472015	-25611.187772393227	88	0.043225806451612905	0.7613636363636364	0.41739375175907684
YGR033C	-1	-/-	-514.3344733715057	-23697.484833598137	88	0.04319793681495809	0.7613636363636364	0.41767520405291303
YGL045W	-1	-/-	-514.4184708595276	-24583.431266903877	88	0.043170103092783504	0.7613636363636364	0.4179566563467492
YHL048W	-1	-/-	-514.4366436004639	-25138.79082775116	88	0.043142305215711524	0.7613636363636364	0.4182381086405854
YGL137W	-1	-/-	-514.4728946685791	-26378.023962378502	88	0.043114543114543116	0.7613636363636364	0.4185195609344216
YGL115W	-1	-/-	-514.5386393070221	-25479.165022850037	88	0.043086816720257236	0.7613636363636364	0.4188010132282578
YDR480W	-1	-/-	-514.570410490036	-25824.472880363464	88	0.043059125964010285	0.7613636363636364	0.419082465522094
YKL128C	0	0/0	-514.6379342079163	-42088.14727383852	352	0.043059125964010285	0.7613636363636364	0.419082465522094
YPR100W	-1	-/-	-514.6763384342194	-25492.75479865074	88	0.04303147077713552	0.7613636363636364	0.4193639178159302
YFR051C	-1	-/-	-514.689151763916	-24455.04337787628	88	0.04300385109114249	0.7613636363636364	0.4196453701097664
YDL200C	-1	-/-	-514.7856695652008	-27088.901586532593	88	0.042976266837716486	0.7613636363636364	0.4199268224036026
YIL114C	-1	-/-	-514.9323754310608	-23836.435502767563	88	0.04294871794871795	0.7613636363636364	0.42020827469743877
YDR483W	-1	-/-	-515.0405226349831	-24561.60542446375	88	0.042921204356181936	0.7613636363636364	0.42048972699127496
YER014C-A	-1	-/-	-515.0829749107361	-23114.300671100616	88	0.04289372599231754	0.7613636363636364	0.42077117928511115
YER024W	-1	-/-	-515.0986852645874	-26411.594781517982	88	0.04286628278950736	0.7613636363636364	0.42105263157894735
YMR222C	0	0/0	-515.2830545902252	-42201.702571213245	352	0.04286628278950736	0.7613636363636364	0.42105263157894735
YGL249W	-1	-/-	-515.3086392879486	-24420.36244893074	88	0.04283887468030691	0.7613636363636364	0.42133408387278354
YML011C	-1	-/-	-515.3662474155426	-26158.976795852184	88	0.04281150159744409	0.7613636363636364	0.42161553616661973
YLR242C	-1	-/-	-515.406979560852	-23602.564515829086	88	0.042784163473818644	0.7613636363636364	0.421896988460456
YAL010C	-1	-/-	-515.421902179718	-25656.306105732918	88	0.042756860242501596	0.7613636363636364	0.4221784407542922
YER008C	-1	-/-	-515.555157661438	-23936.03098154068	88	0.04272959183673469	0.7613636363636364	0.42245989304812837
YOR080W	-1	-/-	-515.5683076381683	-25844.98043549061	88	0.042702358189929894	0.7613636363636364	0.42274134534196456
YLL063C	0	0/-	-515.5847355127335	-41463.59324595332	352	0.042702358189929894	0.7613636363636364	0.42274134534196456
YML097C	-1	-/-	-515.6579098701477	-27926.12820625305	88	0.04267515923566879	0.7613636363636364	0.42302279763580075
YLR018C	0	0/-	-515.74664914608	-44448.39556863904	352	0.04267515923566879	0.7613636363636364	0.42302279763580075
YOR288C	-1	-/-	-515.7574934959412	-25215.273221969604	88	0.0426479949077021	0.7613636363636364	0.42330424992963694
YNL240C	0	0/0	-515.7586663067341	-44176.81267940998	352	0.0426479949077021	0.7613636363636364	0.42330424992963694
YEL063C	-1	-/-	-515.8658542633057	-24376.920372486115	88	0.04262086513994911	0.7613636363636364	0.42358570222347314
YMR101C	-1	-/-	-515.8863043785095	-23928.371645331383	88	0.04259376986649714	0.7613636363636364	0.42386715451730933
YGL175C	-1	-/-	-515.9320969581604	-24583.99703168869	88	0.042566709021601014	0.7613636363636364	0.4241486068111455
YDR469W	1	+/+	-515.9435005187988	-25390.080552577972	87	0.04317460317460318	0.7727272727272727	0.4241486068111455
YDL106C	-1	-/-	-515.9552582502365	-26137.666489839554	88	0.04314720812182741	0.7727272727272727	0.4244300591049817
YJL170C	-1	-/-	-516.0402011871338	-25079.316613435745	88	0.04311984781230184	0.7727272727272727	0.4247115113988179
YBL084C	-1	-/-	-516.0481486320496	-25090.935050964355	88	0.043092522179974654	0.7727272727272727	0.4249929636926541
YLR035C	-1	-/-	-516.3606729507446	-25757.899478673935	88	0.04306523115896137	0.7727272727272727	0.4252744159864903
YJL083W	0	0/-	-516.4422377347946	-41663.14899131656	352	0.04306523115896137	0.7727272727272727	0.4252744159864903
YOR129C	-1	-/-	-516.4912831783295	-26299.572677254677	88	0.043037974683544304	0.7727272727272727	0.4255558682803265
YJL168C	1	+/+	-516.4915974140167	-26444.30054306984	87	0.04364326375711575	0.7840909090909091	0.4255558682803265
YBR101C	0	0/-	-516.5101377293468	-43822.01144578308	352	0.04364326375711575	0.7840909090909091	0.4255558682803265
YPL010W	-1	-/-	-516.5129318237305	-25121.879707336426	88	0.04361567635903919	0.7840909090909091	0.4258373205741627
YHR012W	-1	-/-	-516.5500965118408	-26514.195267915726	88	0.043588123815540114	0.7840909090909091	0.4261187728679989
YGL064C	0	0/-	-516.5521804690361	-45045.18513712287	352	0.043588123815540114	0.7840909090909091	0.4261187728679989
YIL043C	0	0/-	-516.5879506468773	-43953.28580194712	352	0.043588123815540114	0.7840909090909091	0.4261187728679989
YGL091C	0	0/-	-516.5925520658493	-45684.31464231014	352	0.043588123815540114	0.7840909090909091	0.4261187728679989
YHR150W	-1	-/-	-516.829439163208	-26726.31440961361	88	0.043560606060606064	0.7840909090909091	0.42640022516183507
YOR144C	-1	-/-	-516.8817472457886	-26583.32982969284	88	0.043533123028391164	0.7840909090909091	0.42668167745567126
YLR329W	-1	-/-	-516.9184075593948	-25046.96979558468	88	0.043505674653215635	0.7840909090909091	0.42696312974950745
YIL042C	-1	-/-	-517.0370922088623	-26718.89874434471	88	0.043478260869565216	0.7840909090909091	0.42724458204334365
YIL099W	0	0/-	-517.0614063739777	-45657.09989506006	352	0.043478260869565216	0.7840909090909091	0.42724458204334365
YAL053W	-1	-/-	-517.173773765564	-23960.906628847122	88	0.04345088161209068	0.7840909090909091	0.42752603433717984
YML046W	-1	-/-	-517.1870775222778	-27722.97024154663	88	0.0434235368156073	0.7840909090909091	0.42780748663101603
YGR195W	-1	-/-	-517.2131025791168	-28368.975253343582	88	0.04339622641509434	0.7840909090909091	0.4280889389248522
YDR028C	-1	-/-	-517.2874031066895	-25455.81263267994	88	0.04336895034569453	0.7840909090909091	0.4283703912186884
YLL050C	-1	-/-	-517.2935750484467	-24222.50880932808	88	0.04334170854271357	0.7840909090909091	0.4286518435125246
YBR002C	-1	-/-	-517.3012728691101	-26697.636167049408	88	0.04331450094161959	0.7840909090909091	0.4289332958063608
YPR108W	-1	-/-	-517.3276274204254	-27796.051068782806	88	0.04328732747804266	0.7840909090909091	0.429214748100197
YOR373W	-1	-/-	-517.3737025260925	-25200.36407661438	88	0.04326018808777429	0.7840909090909091	0.4294962003940332
YDR030C	-1	-/-	-517.378470659256	-26345.41589140892	88	0.043233082706766915	0.7840909090909091	0.4297776526878694
YNL068C	-1	-/-	-517.4233918190002	-26385.322601556778	88	0.043206011271133375	0.7840909090909091	0.4300591049817056
YDR260C	-1	-/-	-517.4376528263092	-24897.45777463913	88	0.043178973717146435	0.7840909090909091	0.43034055727554177
YJR108W	-1	-/-	-517.477147102356	-23594.591363430023	88	0.043151969981238276	0.7840909090909091	0.430622009569378
YBL097W	-1	-/-	-517.7596039772034	-24334.164132118225	88	0.043125	0.7840909090909091	0.4309034618632142
YNR003C	-1	-/-	-517.8163809776306	-29837.20371723175	88	0.043098063710181135	0.7840909090909091	0.4311849141570504
YGR140W	-1	-/-	-517.9178426265717	-25113.97404241562	88	0.04307116104868914	0.7840909090909091	0.4314663664508866
YLL013C	-1	-/-	-518.0263681411743	-23143.43098282814	88	0.043044291952588895	0.7840909090909091	0.4317478187447228
YCL043C	-1	-/-	-518.0606932640076	-28010.952991724014	88	0.043017456359102244	0.7840909090909091	0.432029271038559
YDR452W	0	0/0	-518.0921832323074	-44612.62220579386	352	0.043017456359102244	0.7840909090909091	0.432029271038559
YCL066W	-1	-/-	-518.1165566444397	-23622.220124721527	88	0.04299065420560748	0.7840909090909091	0.4323107233323952
YDR205W	-1	-/-	-518.1522464752197	-24935.424134016037	88	0.04296388542963885	0.7840909090909091	0.43259217562623137
YPR181C	-1	-/-	-518.2858090400696	-24673.168780326843	88	0.042937149968886125	0.7840909090909091	0.43287362792006756
YGL195W	-1	-/-	-518.3093123435974	-24965.44967162609	88	0.04291044776119403	0.7840909090909091	0.43315508021390375
YNL307C	-1	-/-	-518.3330607414246	-25101.661929368973	88	0.04288377874456184	0.7840909090909091	0.43343653250773995
YIL031W	-1	-/-	-518.3726515769958	-26166.096415281296	88	0.04285714285714286	0.7840909090909091	0.43371798480157614
YAR007C	-1	-/-	-518.4078118801117	-26342.591544628143	88	0.04283054003724395	0.7840909090909091	0.43399943709541233
YDL188C	-1	-/-	-518.4416439533234	-24917.557937145233	88	0.042803970223325064	0.7840909090909091	0.4342808893892485
YHR044C	0	0/0	-518.4562244415283	-41537.567902565	352	0.042803970223325064	0.7840909090909091	0.4342808893892485
YBL067C	0	0/-	-518.4745311141014	-42772.22900253534	352	0.042803970223325064	0.7840909090909091	0.4342808893892485
YGL131C	0	0/+	-518.4781736731529	-43683.84767976403	352	0.042803970223325064	0.7840909090909091	0.4342808893892485
YDL053C	0	0/0	-518.4866191744804	-42630.90304723382	352	0.042803970223325064	0.7840909090909091	0.4342808893892485
YLL027W	-1	-/-	-518.4870374202728	-25659.834689617157	88	0.04277743335399876	0.7840909090909091	0.4345623416830847
YHR206W	-1	-/-	-518.5363702774048	-26129.378582954407	88	0.04275092936802974	0.7840909090909091	0.4348437939769209
YOL125W	-1	-/-	-518.5413966178894	-27676.104472517967	88	0.04272445820433437	0.7840909090909091	0.4351252462707571
YML013W	-1	-/-	-518.5481226444244	-24899.23715186119	88	0.0426980198019802	0.7840909090909091	0.4354066985645933
YML058W	-1	-/-	-518.6628267765045	-24773.092383146286	88	0.04267161410018553	0.7840909090909091	0.4356881508584295
YDL202W	0	0/-	-518.6964474916458	-45409.23398131132	352	0.04267161410018553	0.7840909090909091	0.4356881508584295
YEL009C	-1	-/-	-518.7144614458084	-25343.830500364304	88	0.04264524103831891	0.7840909090909091	0.4359696031522657
YFL023W	-1	-/-	-518.7198224067688	-28103.426107883453	88	0.0426189005558987	0.7840909090909091	0.4362510554461019
YIL101C	-1	-/+	-518.7278134822845	-25328.02018547058	88	0.04259259259259259	0.7840909090909091	0.43653250773993807
YLR306W	0	0/-	-518.7331154346466	-40646.75154161453	352	0.04259259259259259	0.7840909090909091	0.43653250773993807
YOL011W	-1	-/-	-518.7363018989563	-24433.181146383286	88	0.04256631708821715	0.7840909090909091	0.43681396003377426
YPR060C	0	0/0	-518.7609098553658	-47505.02135768533	352	0.04256631708821715	0.7840909090909091	0.43681396003377426
YOR087W	-1	-/-	-518.7929289340973	-26879.78418326378	88	0.04254007398273736	0.7840909090909091	0.43709541232761046
YKL168C	0	0/-	-518.8554083406925	-46074.675911575556	352	0.04254007398273736	0.7840909090909091	0.43709541232761046
YER068W	-1	-/-	-518.9516222476959	-26031.341012001038	88	0.04251386321626617	0.7840909090909091	0.43737686462144665
YLR289W	0	0/0	-518.9765498042107	-43730.540071964264	352	0.04251386321626617	0.7840909090909091	0.43737686462144665
YHR117W	0	0/-	-519.0081441998482	-43209.24366182089	352	0.04251386321626617	0.7840909090909091	0.43737686462144665
YMR058W	-1	-/-	-519.029135465622	-25915.664205551147	88	0.042487684729064036	0.7840909090909091	0.43765831691528284
YBR042C	-1	-/-	-519.0999517440796	-24857.06533408165	88	0.04246153846153846	0.7840909090909091	0.43793976920911903
YDR538W	0	0/-	-519.1628006696701	-43291.3974250406	352	0.04246153846153846	0.7840909090909091	0.43793976920911903
YEL032W	-1	-/-	-519.199273109436	-25312.03390645981	88	0.042435424354243544	0.7840909090909091	0.4382212215029552
YJL056C	-1	-/-	-519.2192525863647	-25570.930270671844	88	0.04240934234787953	0.7840909090909091	0.4385026737967914
YMR079W	-1	-/-	-519.2558522224426	-26592.226791381836	88	0.04238329238329238	0.7840909090909091	0.4387841260906276
YDR328C	-1	-/-	-519.3771214485168	-25177.861360788345	88	0.0423572744014733	0.7840909090909091	0.4390655783844638
YBL093C	-1	-/-	-519.3889484405518	-25284.17428100109	88	0.04233128834355828	0.7840909090909091	0.43934703067830005
YPR101W	-1	-/-	-519.3982229232788	-25600.15156698227	88	0.04230533415082771	0.7840909090909091	0.43962848297213625
YER167W	-1	-/-	-519.4072897434235	-24782.965656518936	88	0.042279411764705885	0.7840909090909091	0.43990993526597244
YOR073W	-1	-/-	-519.5431032180786	-25445.54132938385	88	0.04225352112676056	0.7840909090909091	0.44019138755980863
YMR287C	-1	-/-	-519.5481793880463	-24917.529759287834	88	0.04222766217870257	0.7840909090909091	0.4404728398536448
YPR103W	-1	-/-	-519.5727908611298	-27160.999004364014	88	0.04220183486238532	0.7840909090909091	0.440754292147481
YDL117W	-1	-/-	-519.6578698158264	-24930.94578886032	88	0.0421760391198044	0.7840909090909091	0.4410357444413172
YPR118W	0	0/0	-519.6937265992165	-44075.7961820662	352	0.0421760391198044	0.7840909090909091	0.4410357444413172
YPR119W	-1	-/-	-519.7161130905151	-25535.03250026703	88	0.042150274893097125	0.7840909090909091	0.4413171967351534
YIR030C	0	0/0	-519.7784106731415	-42191.74712100625	352	0.042150274893097125	0.7840909090909091	0.4413171967351534
YDR264C	-1	-/-	-519.818546295166	-24296.182190537453	88	0.04212454212454213	0.7840909090909091	0.4415986490289896
YOR113W	-1	-/-	-519.8845584392548	-26171.69864988327	88	0.042098840756558877	0.7840909090909091	0.4418801013228258
YJL031C	-1	-/-	-519.9808382987976	-27582.726462185383	88	0.04207317073170732	0.7840909090909091	0.442161553616662
YOR231W	-1	-/-	-520.0504899024963	-23723.763214588165	88	0.04204753199268738	0.7840909090909091	0.4424430059104982
YBL018C	-1	-/-	-520.1078944206238	-26461.87042784691	88	0.04202192448233861	0.7840909090909091	0.44272445820433437
YMR220W	-1	-/-	-520.1416900157928	-25899.971038341522	88	0.041996348143639686	0.7840909090909091	0.44300591049817056
YLR404W	0	0/-	-520.1587280035019	-43248.95488002896	352	0.041996348143639686	0.7840909090909091	0.44300591049817056
YDR527W	-1	-/-	-520.1719156503677	-26585.881209492683	88	0.041970802919708027	0.7840909090909091	0.44328736279200676
YER049W	-1	-/-	-520.2872376441956	-28823.864383220673	88	0.041945288753799395	0.7840909090909091	0.44356881508584295
YIL048W	-1	-/-	-520.4048438072205	-25353.387432932854	88	0.04191980558930741	0.7840909090909091	0.44385026737967914
YLL010C	0	0/-	-520.4876712858677	-41316.65409424901	352	0.04191980558930741	0.7840909090909091	0.44385026737967914
YLR206W	-1	-/-	-520.4981559365988	-27972.084452733397	88	0.04189435336976321	0.7840909090909091	0.44413171967351533
YKL188C	-1	-/-	-520.5051598548889	-28086.43881034851	88	0.041868932038834954	0.7840909090909091	0.44441317196735153
YBL092W	0	0/-	-520.5247321724892	-48451.727234482765	352	0.041868932038834954	0.7840909090909091	0.44441317196735153
YPL147W	-1	-/-	-520.5730879306793	-26341.402684807777	88	0.04184354154032747	0.7840909090909091	0.4446946242611877
YBR210W	-1	-/-	-520.6243070363998	-23189.09762632847	88	0.04181818181818182	0.7840909090909091	0.4449760765550239
YGL191W	-1	-/-	-520.7830979824066	-26127.83512854576	88	0.041792852816474865	0.7840909090909091	0.4452575288488601
YFL017W-A	-1	-/-	-520.8058607578278	-25920.943046927452	88	0.041767554479418885	0.7840909090909091	0.4455389811426963
YOR001W	-1	-/-	-520.8396978378296	-28107.363669872284	88	0.041742286751361164	0.7840909090909091	0.4458204334365325
YOL130W	-1	-/-	-520.8705439567566	-25275.211629629135	88	0.04171704957678356	0.7840909090909091	0.4461018857303687
YHR064C	0	0/-	-520.9396936297417	-48099.24669708032	352	0.04171704957678356	0.7840909090909091	0.4461018857303687
YDR437W	-1	-/-	-520.9654295444489	-23214.96652364731	88	0.04169184290030212	0.7840909090909091	0.4463833380242049
YOR204W	-1	-/-	-521.0616073608398	-26117.36617231369	88	0.041666666666666664	0.7840909090909091	0.44666479031804107
YOR381W	-1	-/-	-521.0661636590958	-24335.185601353645	88	0.04164152082076041	0.7840909090909091	0.44694624261187726
YDR270W	-1	-/-	-521.0722665786743	-26228.186417341232	88	0.04161640530759952	0.7840909090909091	0.44722769490571346
YFL036W	-1	-/-	-521.0753235816956	-25289.843023896217	88	0.04159132007233273	0.7840909090909091	0.44750914719954965
YDR280W	-1	-/-	-521.1247272491455	-28924.80280637741	88	0.04156626506024096	0.7840909090909091	0.44779059949338584
YPR199C	-1	-/-	-521.1649191379547	-24413.69845724106	88	0.041541240216736906	0.7840909090909091	0.4480720517872221
YMR042W	-1	-/-	-521.1839480400085	-25095.729060292244	88	0.04151624548736462	0.7840909090909091	0.4483535040810583
YOR079C	-1	-/-	-521.1941564083099	-25662.678928375244	88	0.04149128081779916	0.7840909090909091	0.4486349563748945
[truncated: 3,961 more rows]
