# Supplementary material for: Revisiting co-expression-based automated function prediction in yeast with neural networks and updated Gene Ontology annotations
Source: PLoS One. 2026 Apr 16;21(4):e0322689. doi: 10.1371/journal.pone.0322689 (PMC13086303; doi:10.1371/journal.pone.0322689)
Supplement: S1 File — A zip file of tables in csv format containing individual genes ranked by their predicted involvement in each predicted GO term. These predictions were made by Model 1 as described in Table A of S1 Text. (ZIP) [file pone.0322689.s002.zip › GO0018193_SingleGeneRanking.csv]

Gene	Label	Annos	Score	Background Score	Num pos pairs	Precision	Recall	False Positive Rate
YLR060W	-1	-/-	-150.2069911956787	-25311.854189634323	27	0.0	0.0	0.0002767017155506364
YER025W	-1	-/-	-150.82020473480225	-26142.435260295868	27	0.0	0.0	0.0005534034311012728
YDR101C	-1	-/-	-152.84924054145813	-25520.645137310028	27	0.0	0.0	0.0008301051466519093
YDL014W	-1	-/-	-154.7439706325531	-26495.867998361588	27	0.0	0.0	0.0011068068622025456
YOL097C	-1	-/-	-155.01629900932312	-26695.29079246521	27	0.0	0.0	0.001383508577753182
YOR116C	-1	-/-	-156.1150016784668	-25528.117899656296	27	0.0	0.0	0.0016602102933038186
YPL012W	-1	-/-	-156.2929105758667	-26553.1515686512	27	0.0	0.0	0.001936912008854455
YDR324C	-1	-/-	-156.8626425266266	-25921.94284915924	27	0.0	0.0	0.002213613724405091
YKR056W	-1	-/-	-158.01341819763184	-25919.888969898224	27	0.0	0.0	0.0024903154399557276
YDR120C	-1	-/-	-158.11247444152832	-26640.140271663666	27	0.0	0.0	0.002767017155506364
YLR384C	-1	-/-	-158.24696683883667	-25901.21979546547	27	0.0	0.0	0.0030437188710570003
YPR041W	-1	-/-	-158.2850570678711	-26835.013947486877	27	0.0	0.0	0.003320420586607637
YPL244C	-1	-/-	-158.56421375274658	-27094.00258898735	27	0.0	0.0	0.0035971223021582736
YDR412W	-1	-/-	-159.09606504440308	-27154.95431780815	27	0.0	0.0	0.00387382401770891
YPR144C	-1	-/-	-159.41964554786682	-26229.723512887955	27	0.0	0.0	0.004150525733259546
YLR222C	-1	-/-	-159.76079678535461	-26219.935014486313	27	0.0	0.0	0.004427227448810182
YJR070C	-1	-/+	-160.02949500083923	-26563.68679833412	27	0.0	0.0	0.004703929164360819
YDR037W	-1	-/-	-160.25590419769287	-26211.787747859955	27	0.0	0.0	0.004980630879911455
YNR053C	-1	-/-	-160.44418859481812	-27290.109034061432	27	0.0	0.0	0.005257332595462092
YNL001W	-1	-/-	-161.7281608581543	-27072.95704817772	27	0.0	0.0	0.005534034311012728
YNL207W	-1	-/-	-161.8388319015503	-26348.622897148132	27	0.0	0.0	0.005810736026563365
YHR013C	1	+/+	-162.08069515228271	-29666.560148239136	26	0.045454545454545456	0.037037037037037035	0.005810736026563365
YPR137W	-1	-/-	-162.1734700202942	-26624.385548591614	27	0.043478260869565216	0.037037037037037035	0.006087437742114001
YCR072C	-1	-/-	-162.2850661277771	-26977.225343704224	27	0.041666666666666664	0.037037037037037035	0.0063641394576646375
YDL051W	-1	-/-	-162.89718389511108	-26940.268946647644	27	0.04	0.037037037037037035	0.006640841173215274
YLR129W	-1	-/-	-163.0759036540985	-26781.38638997078	27	0.038461538461538464	0.037037037037037035	0.00691754288876591
YOL080C	-1	-/-	-163.151349067688	-27733.727238178253	27	0.037037037037037035	0.037037037037037035	0.007194244604316547
YOR046C	-1	-/-	-163.31024360656738	-26710.32540512085	27	0.03571428571428571	0.037037037037037035	0.007470946319867183
YDR292C	-1	-/-	-163.31143164634705	-27805.275794029236	27	0.034482758620689655	0.037037037037037035	0.00774764803541782
YBL079W	-1	-/-	-163.82309246063232	-26570.617277145386	27	0.03333333333333333	0.037037037037037035	0.008024349750968456
YPL063W	-1	-/-	-163.91989469528198	-27281.715002775192	27	0.03225806451612903	0.037037037037037035	0.008301051466519093
YPR190C	-1	-/-	-164.1089310646057	-26816.285519838333	27	0.03125	0.037037037037037035	0.00857775318206973
YER082C	-1	-/-	-164.3105707168579	-27113.1684319973	27	0.030303030303030304	0.037037037037037035	0.008854454897620365
YOL061W	-1	-/-	-164.33592891693115	-27519.863106012344	27	0.029411764705882353	0.037037037037037035	0.009131156613171001
YMR080C	-1	-/-	-164.34228515625	-26462.487377405167	27	0.02857142857142857	0.037037037037037035	0.009407858328721638
YOR207C	-1	-/-	-164.3838415145874	-28541.112231731415	27	0.027777777777777776	0.037037037037037035	0.009684560044272275
YOR254C	-1	-/-	-164.48152685165405	-26189.254648447037	27	0.02702702702702703	0.037037037037037035	0.00996126175982291
YKL009W	-1	-/-	-164.52110838890076	-27104.824457883835	27	0.02631578947368421	0.037037037037037035	0.010237963475373547
YJL191W	-1	-/-	-164.71261596679688	-26499.941348314285	27	0.02564102564102564	0.037037037037037035	0.010514665190924184
YPL126W	-1	-/-	-164.82382488250732	-27005.16104722023	27	0.025	0.037037037037037035	0.01079136690647482
YOR224C	-1	-/-	-165.19267225265503	-26423.190968751907	27	0.024390243902439025	0.037037037037037035	0.011068068622025456
YDR312W	-1	-/-	-165.38504076004028	-27451.385313272476	27	0.023809523809523808	0.037037037037037035	0.011344770337576093
YPL160W	-1	-/-	-165.45423293113708	-27395.84603357315	27	0.023255813953488372	0.037037037037037035	0.01162147205312673
YLR196W	-1	-/-	-165.6202895641327	-27520.39289832115	27	0.022727272727272728	0.037037037037037035	0.011898173768677366
YHR070W	-1	-/-	-166.0112361907959	-25887.542635917664	27	0.022222222222222223	0.037037037037037035	0.012174875484228001
YER006W	-1	-/-	-166.11297249794006	-27099.538571596146	27	0.021739130434782608	0.037037037037037035	0.012451577199778638
YGR145W	-1	-/-	-166.16746592521667	-28321.077535629272	27	0.02127659574468085	0.037037037037037035	0.012728278915329275
YFR037C	-1	-/-	-166.2429974079132	-27255.82696080208	27	0.020833333333333332	0.037037037037037035	0.013004980630879912
YNL163C	-1	-/-	-166.24996519088745	-27135.911822795868	27	0.02040816326530612	0.037037037037037035	0.013281682346430549
YMR212C	-1	-/0	-166.35773515701294	-27610.68309855461	27	0.02	0.037037037037037035	0.013558384061981184
YOR061W	-1	-/+	-166.36166501045227	-27364.562070131302	27	0.0196078431372549	0.037037037037037035	0.01383508577753182
YGL195W	-1	-/-	-166.46778750419617	-27183.443133831024	27	0.019230769230769232	0.037037037037037035	0.014111787493082457
YJL011C	-1	-/-	-166.6651909351349	-28945.720448493958	27	0.018867924528301886	0.037037037037037035	0.014388489208633094
YDR245W	-1	-/-	-166.72427988052368	-26628.280310869217	27	0.018518518518518517	0.037037037037037035	0.01466519092418373
YGR103W	-1	-/-	-166.863383769989	-27137.656668424606	27	0.01818181818181818	0.037037037037037035	0.014941892639734366
YDR060W	-1	-/-	-166.92902183532715	-26913.41216635704	27	0.017857142857142856	0.037037037037037035	0.015218594355285003
YDR429C	-1	-/-	-167.10361671447754	-26886.76409983635	27	0.017543859649122806	0.037037037037037035	0.01549529607083564
YPL243W	-1	-/-	-167.19082975387573	-27864.201851844788	27	0.017241379310344827	0.037037037037037035	0.015771997786386275
YIL110W	-1	-/+	-167.56094932556152	-27737.145916461945	27	0.01694915254237288	0.037037037037037035	0.016048699501936912
YAR002W	-1	-/+	-167.66468596458435	-28181.980845689774	27	0.016666666666666666	0.037037037037037035	0.01632540121748755
YNR046W	-1	-/-	-167.8714828491211	-28873.758931159973	27	0.01639344262295082	0.037037037037037035	0.016602102933038185
YML080W	-1	-/-	-168.00176191329956	-27844.561117887497	27	0.016129032258064516	0.037037037037037035	0.016878804648588822
YMR211W	-1	-/-	-168.10069179534912	-26404.90668797493	27	0.015873015873015872	0.037037037037037035	0.01715550636413946
YNL292W	-1	-/-	-168.15569067001343	-28171.63466501236	27	0.015625	0.037037037037037035	0.017432208079690092
YER165W	-1	-/-	-168.3353624343872	-27171.943329811096	27	0.015384615384615385	0.037037037037037035	0.01770890979524073
YLL035W	-1	-/-	-168.48162031173706	-26695.948333263397	27	0.015151515151515152	0.037037037037037035	0.017985611510791366
YFR002W	-1	-/-	-168.5547857284546	-28653.522204875946	27	0.014925373134328358	0.037037037037037035	0.018262313226342003
YOR119C	-1	-/-	-169.01970100402832	-26791.921495199203	27	0.014705882352941176	0.037037037037037035	0.01853901494189264
YDR198C	1	+/+	-169.0644497871399	-28141.84725022316	26	0.028985507246376812	0.07407407407407407	0.01853901494189264
YML023C	-1	-/-	-169.29524612426758	-27065.29835677147	27	0.02857142857142857	0.07407407407407407	0.018815716657443277
YJL080C	-1	-/-	-169.3275375366211	-27105.968946695328	27	0.028169014084507043	0.07407407407407407	0.019092418372993913
YMR128W	-1	-/-	-169.3848967552185	-27351.436205863953	27	0.027777777777777776	0.07407407407407407	0.01936912008854455
YGR195W	-1	-/-	-169.46854877471924	-27078.68677997589	27	0.0273972602739726	0.07407407407407407	0.019645821804095187
YMR239C	-1	-/-	-169.60814332962036	-27731.619801044464	27	0.02702702702702703	0.07407407407407407	0.01992252351964582
YPL226W	0	0/-	-169.69885563850403	-47624.485386013985	108	0.02702702702702703	0.07407407407407407	0.01992252351964582
YOL010W	-1	-/-	-169.70313549041748	-26825.05830335617	27	0.02666666666666667	0.07407407407407407	0.020199225235196457
YFL022C	-1	-/-	-169.90751004219055	-26445.64842915535	27	0.02631578947368421	0.07407407407407407	0.020475926950747094
YNL232W	-1	-/-	-170.0170967578888	-27366.57541656494	27	0.025974025974025976	0.07407407407407407	0.02075262866629773
YER126C	-1	-/-	-170.03337717056274	-27405.386393547058	27	0.02564102564102564	0.07407407407407407	0.021029330381848368
YKL014C	-1	-/-	-170.05140829086304	-27129.037898778915	27	0.02531645569620253	0.07407407407407407	0.021306032097399005
YDL031W	-1	-/-	-170.0845332145691	-26760.962408304214	27	0.025	0.07407407407407407	0.02158273381294964
YHR065C	-1	-/-	-170.22358536720276	-26724.289260864258	27	0.024691358024691357	0.07407407407407407	0.021859435528500278
YPL235W	-1	-/+	-170.5636796951294	-27370.95575284958	27	0.024390243902439025	0.07407407407407407	0.02213613724405091
YKL144C	-1	-/-	-170.6729326248169	-29189.883223056793	27	0.024096385542168676	0.07407407407407407	0.02241283895960155
YER107C	-1	-/-	-170.82566261291504	-28852.207932949066	27	0.023809523809523808	0.07407407407407407	0.022689540675152185
YKR026C	-1	-/-	-170.84689474105835	-29117.051429510117	27	0.023529411764705882	0.07407407407407407	0.022966242390702822
YBR247C	-1	-/-	-171.16769123077393	-27502.65709257126	27	0.023255813953488372	0.07407407407407407	0.02324294410625346
YGL043W	-1	-/-	-171.5868058204651	-27058.33900308609	27	0.022988505747126436	0.07407407407407407	0.023519645821804096
YLR335W	-1	-/-	-171.7583041191101	-28936.75700187683	27	0.022727272727272728	0.07407407407407407	0.023796347537354733
YGR159C	-1	-/-	-171.7649564743042	-27299.65668606758	27	0.02247191011235955	0.07407407407407407	0.02407304925290537
YEL042W	-1	-/-	-171.81267285346985	-29977.771955490112	27	0.022222222222222223	0.07407407407407407	0.024349750968456003
YFR028C	-1	-/-	-171.8562774658203	-28442.026101589203	27	0.02197802197802198	0.07407407407407407	0.02462645268400664
YPL210C	-1	-/-	-171.98846912384033	-28136.77609038353	27	0.021739130434782608	0.07407407407407407	0.024903154399557276
YKL004W	-1	-/-	-172.09816789627075	-25343.229142189026	27	0.021505376344086023	0.07407407407407407	0.025179856115107913
YML031W	-1	-/-	-172.113130569458	-27712.250730991364	27	0.02127659574468085	0.07407407407407407	0.02545655783065855
YLR146C	0	0/-	-172.2538058757782	-47874.060353040695	108	0.02127659574468085	0.07407407407407407	0.02545655783065855
YOL124C	-1	-/-	-172.26642990112305	-27620.48669743538	27	0.021052631578947368	0.07407407407407407	0.025733259546209187
YLR172C	1	+/+	-172.3610486984253	-30797.037395000458	26	0.03125	0.1111111111111111	0.025733259546209187
YLR435W	-1	-/-	-172.71889400482178	-27504.442696094513	27	0.030927835051546393	0.1111111111111111	0.026009961261759824
YGL112C	-1	-/+	-172.72945547103882	-29203.025071382523	27	0.030612244897959183	0.1111111111111111	0.02628666297731046
YGL211W	-1	-/-	-172.74113607406616	-26883.19310235977	27	0.030303030303030304	0.1111111111111111	0.026563364692861097
YEL036C	-1	-/-	-172.7539086341858	-27163.289902687073	27	0.03	0.1111111111111111	0.02684006640841173
YPL237W	-1	-/-	-172.8747067451477	-27042.087120771408	27	0.0297029702970297	0.1111111111111111	0.027116768123962368
YBR187W	0	0/-	-172.9990263581276	-48619.10803240538	108	0.0297029702970297	0.1111111111111111	0.027116768123962368
YOL144W	-1	-/-	-173.00396537780762	-29036.68704509735	27	0.029411764705882353	0.1111111111111111	0.027393469839513004
YGL246C	-1	-/-	-173.1906599998474	-27349.299617290497	27	0.02912621359223301	0.1111111111111111	0.02767017155506364
YLR186W	-1	-/-	-173.19502139091492	-28652.0278403759	27	0.028846153846153848	0.1111111111111111	0.027946873270614278
YAL035W	-1	-/-	-173.23030185699463	-29534.231020450592	27	0.02857142857142857	0.1111111111111111	0.028223574986164915
YNL062C	-1	-/-	-173.2815227508545	-29488.053773880005	27	0.02830188679245283	0.1111111111111111	0.02850027670171555
YOR271C	0	0/-	-173.3102726340294	-48930.57186216116	108	0.02830188679245283	0.1111111111111111	0.02850027670171555
YJL010C	-1	-/-	-173.33056735992432	-28780.636499643326	27	0.028037383177570093	0.1111111111111111	0.02877697841726619
YNL004W	-1	-/-	-173.5631308555603	-27542.459042787552	27	0.027777777777777776	0.1111111111111111	0.029053680132816822
YDL112W	-1	-/-	-173.57672023773193	-28166.64328432083	27	0.027522935779816515	0.1111111111111111	0.02933038184836746
YGL014W	-1	-/-	-173.69623041152954	-28676.243606567383	27	0.02727272727272727	0.1111111111111111	0.029607083563918096
YGL201C	-1	-/-	-173.71821308135986	-28165.93197631836	27	0.02702702702702703	0.1111111111111111	0.029883785279468732
YDL083C	-1	-/-	-173.77613639831543	-28484.5294277668	27	0.026785714285714284	0.1111111111111111	0.03016048699501937
YDR300C	-1	-/0	-173.96611785888672	-29425.845293045044	27	0.02654867256637168	0.1111111111111111	0.030437188710570006
YJL198W	-1	-/-	-173.98161602020264	-29135.908497810364	27	0.02631578947368421	0.1111111111111111	0.030713890426120643
YLR409C	-1	-/-	-174.14524269104004	-29936.403539180756	27	0.02608695652173913	0.1111111111111111	0.03099059214167128
YNR012W	0	0/-	-174.20986807346344	-49493.77322191	108	0.02608695652173913	0.1111111111111111	0.03099059214167128
YKL154W	-1	-/-	-174.21285104751587	-27849.54035925865	27	0.02586206896551724	0.1111111111111111	0.03126729385722191
YMR312W	-1	-/-	-174.31653547286987	-29480.784450531006	27	0.02564102564102564	0.1111111111111111	0.03154399557277255
YLR048W	-1	-/-	-174.3800106048584	-28257.404903650284	27	0.025423728813559324	0.1111111111111111	0.03182069728832319
YEL055C	0	0/-	-174.59343433380127	-47945.47435551882	108	0.025423728813559324	0.1111111111111111	0.03182069728832319
YMR229C	-1	-/-	-174.67770719528198	-30338.20299720764	27	0.025210084033613446	0.1111111111111111	0.032097399003873824
YDL226C	-1	-/-	-174.68760204315186	-28057.68357014656	27	0.025	0.1111111111111111	0.03237410071942446
YGR119C	-1	-/-	-174.74126148223877	-28359.867896556854	27	0.024793388429752067	0.1111111111111111	0.0326508024349751
YBR143C	-1	-/-	-174.83768320083618	-28814.089857578278	27	0.02459016393442623	0.1111111111111111	0.032927504150525734
YGR078C	-1	-/-	-174.85955476760864	-27778.86991071701	27	0.024390243902439025	0.1111111111111111	0.03320420586607637
YCR053W	-1	-/0	-174.91985416412354	-27642.681557416916	27	0.024193548387096774	0.1111111111111111	0.03348090758162701
YER171W	-1	-/-	-174.9278745651245	-28295.46713232994	27	0.024	0.1111111111111111	0.033757609297177645
YDR172W	-1	-/-	-175.0131916999817	-28819.593144893646	27	0.023809523809523808	0.1111111111111111	0.03403431101272828
YDR021W	-1	-/-	-175.0185203552246	-30153.79971933365	27	0.023622047244094488	0.1111111111111111	0.03431101272827892
YPR118W	0	0/0	-175.0210258960724	-48561.91832751036	108	0.023622047244094488	0.1111111111111111	0.03431101272827892
YEL054C	-1	-/-	-175.2385959625244	-28071.217295646667	27	0.0234375	0.1111111111111111	0.034587714443829555
YDR119W	0	0/-	-175.38609153032303	-49277.18906903267	108	0.0234375	0.1111111111111111	0.034587714443829555
YIL115C	-1	-/-	-175.45142555236816	-27735.68856573105	27	0.023255813953488372	0.1111111111111111	0.034864416159380185
YNL255C	0	0/-	-175.7978476881981	-48299.5968375206	108	0.023255813953488372	0.1111111111111111	0.034864416159380185
YGL155W	-1	-/0	-175.85693502426147	-28440.033419132233	27	0.023076923076923078	0.1111111111111111	0.03514111787493082
YLR017W	0	0/-	-175.86226451396942	-47847.249183773994	108	0.023076923076923078	0.1111111111111111	0.03514111787493082
YGR083C	-1	-/-	-175.97151613235474	-28885.717134952545	27	0.022900763358778626	0.1111111111111111	0.03541781959048146
YIL021W	-1	-/-	-176.01112604141235	-29322.354719161987	27	0.022727272727272728	0.1111111111111111	0.035694521306032095
YBR055C	-1	-/-	-176.04978036880493	-28377.645440340042	27	0.022556390977443608	0.1111111111111111	0.03597122302158273
YDL082W	0	0/-	-176.05200028419495	-49761.05266749859	108	0.022556390977443608	0.1111111111111111	0.03597122302158273
YOL145C	-1	-/+	-176.05389976501465	-28590.399774312973	27	0.022388059701492536	0.1111111111111111	0.03624792473713337
YDR045C	-1	-/-	-176.07162237167358	-29373.55468893051	27	0.022222222222222223	0.1111111111111111	0.036524626452684006
YOR143C	-1	-/-	-176.0850749015808	-27942.86940217018	27	0.022058823529411766	0.1111111111111111	0.03680132816823464
YER086W	0	0/0	-176.09126842021942	-47587.12447619438	108	0.022058823529411766	0.1111111111111111	0.03680132816823464
YHR085W	-1	-/-	-176.36391353607178	-29285.663029432297	27	0.021897810218978103	0.1111111111111111	0.03707802988378528
YIL103W	1	+/+	-176.50897550582886	-28273.546340942383	26	0.028985507246376812	0.14814814814814814	0.03707802988378528
YML094W	-1	-/-	-176.53185749053955	-27770.049430847168	27	0.02877697841726619	0.14814814814814814	0.037354731599335916
YGR200C	-1	-/-	-176.5801739692688	-30282.002059936523	27	0.02857142857142857	0.14814814814814814	0.03763143331488655
YMR301C	-1	-/-	-176.62670946121216	-27820.525815963745	27	0.028368794326241134	0.14814814814814814	0.03790813503043719
YIL126W	-1	-/-	-176.70219707489014	-30151.672558307648	27	0.028169014084507043	0.14814814814814814	0.03818483674598783
YKR059W	-1	-/-	-176.73738050460815	-27489.34548354149	27	0.027972027972027972	0.14814814814814814	0.038461538461538464
YLL034C	-1	-/-	-176.74920797348022	-29555.629658460617	27	0.027777777777777776	0.14814814814814814	0.0387382401770891
YJR007W	-1	-/-	-176.77408075332642	-29138.095777511597	27	0.027586206896551724	0.14814814814814814	0.03901494189263974
YKL082C	-1	-/-	-176.85560655593872	-27766.43442106247	27	0.0273972602739726	0.14814814814814814	0.039291643608190374
YHR120W	-1	-/-	-176.88890075683594	-29763.391993522644	27	0.027210884353741496	0.14814814814814814	0.039568345323741004
YIL016W	-1	-/-	-176.90422821044922	-28982.13655757904	27	0.02702702702702703	0.14814814814814814	0.03984504703929164
YOR335C	-1	-/-	-177.0106234550476	-29657.13170361519	27	0.026845637583892617	0.14814814814814814	0.04012174875484228
YKL018W	-1	-/+	-177.04728317260742	-29822.216376066208	27	0.02666666666666667	0.14814814814814814	0.040398450470392915
YLR291C	-1	-/-	-177.09699392318726	-28544.578652381897	27	0.026490066225165563	0.14814814814814814	0.04067515218594355
YNL110C	-1	-/-	-177.10212230682373	-28034.383062124252	27	0.02631578947368421	0.14814814814814814	0.04095185390149419
YER118C	-1	-/-	-177.28632640838623	-27671.977907657623	27	0.026143790849673203	0.14814814814814814	0.041228555617044825
YLR105C	-1	-/-	-177.3101954460144	-28909.538728237152	27	0.025974025974025976	0.14814814814814814	0.04150525733259546
YNL246W	-1	-/+	-177.31836223602295	-29074.22986316681	27	0.025806451612903226	0.14814814814814814	0.0417819590481461
YJR041C	0	0/-	-177.33182364702225	-47080.810752272606	108	0.025806451612903226	0.14814814814814814	0.0417819590481461
YPL086C	-1	-/+	-177.4106249809265	-29473.87456059456	27	0.02564102564102564	0.14814814814814814	0.042058660763696736
YNR027W	-1	-/-	-177.4298233985901	-27899.45205307007	27	0.025477707006369428	0.14814814814814814	0.04233536247924737
YGR229C	-1	-/-	-177.53640365600586	-29398.686422348022	27	0.02531645569620253	0.14814814814814814	0.04261206419479801
YHR107C	-1	-/-	-177.5462565422058	-28404.648467302322	27	0.025157232704402517	0.14814814814814814	0.042888765910348646
YBL068W	0	0/-	-177.6737949848175	-47828.047926843166	108	0.025157232704402517	0.14814814814814814	0.042888765910348646
YLR397C	-1	-/-	-177.7184362411499	-29220.084431171417	27	0.025	0.14814814814814814	0.04316546762589928
YGL169W	-1	-/-	-177.72426080703735	-27482.187774658203	27	0.024844720496894408	0.14814814814814814	0.04344216934144992
YJR042W	-1	-/-	-177.74136018753052	-27118.69696855545	27	0.024691358024691357	0.14814814814814814	0.043718871057000556
YNL038W	-1	-/-	-177.77104139328003	-29582.3940448761	27	0.024539877300613498	0.14814814814814814	0.043995572772551186
YLR244C	0	0/-	-177.8240556716919	-48238.10188895464	108	0.024539877300613498	0.14814814814814814	0.043995572772551186
YMR217W	0	0/-	-177.87123239040375	-49242.778131723404	108	0.024539877300613498	0.14814814814814814	0.043995572772551186
YKR082W	-1	-/-	-177.90875673294067	-28008.21715426445	27	0.024390243902439025	0.14814814814814814	0.04427227448810182
YKL021C	-1	-/-	-177.94584369659424	-28984.86321902275	27	0.024242424242424242	0.14814814814814814	0.04454897620365246
YHL003C	-1	-/-	-177.9640383720398	-27704.77239704132	27	0.024096385542168676	0.14814814814814814	0.0448256779192031
YMR309C	-1	-/-	-177.9896993637085	-29743.67061662674	27	0.023952095808383235	0.14814814814814814	0.045102379634753734
YGR173W	0	0/-	-178.03504931926727	-47957.02966415882	108	0.023952095808383235	0.14814814814814814	0.045102379634753734
YPL227C	-1	-/-	-178.07589769363403	-27301.206941127777	27	0.023809523809523808	0.14814814814814814	0.04537908135030437
YDR496C	0	0/-	-178.082661986351	-47308.58951342106	108	0.023809523809523808	0.14814814814814814	0.04537908135030437
YPL207W	0	0/-	-178.09604251384735	-48953.64108723402	108	0.023809523809523808	0.14814814814814814	0.04537908135030437
YLR405W	-1	-/-	-178.11273574829102	-29677.222425460815	27	0.023668639053254437	0.14814814814814814	0.04565578306585501
YIL020C	0	0/0	-178.21005868911743	-48945.695876419544	108	0.023668639053254437	0.14814814814814814	0.04565578306585501
YOR361C	-1	-/-	-178.21327114105225	-30507.466859340668	27	0.023529411764705882	0.14814814814814814	0.045932484781405644
YDR321W	0	0/0	-178.26657474040985	-48190.87936246395	108	0.023529411764705882	0.14814814814814814	0.045932484781405644
YDR398W	-1	-/-	-178.2702465057373	-29470.18957924843	27	0.023391812865497075	0.14814814814814814	0.04620918649695628
YCR057C	-1	-/-	-178.27365636825562	-29276.920241832733	27	0.023255813953488372	0.14814814814814814	0.04648588821250692
YHR128W	0	0/-	-178.32338201999664	-49895.00545358658	108	0.023255813953488372	0.14814814814814814	0.04648588821250692
YOR340C	-1	-/-	-178.33121919631958	-27893.717426538467	27	0.023121387283236993	0.14814814814814814	0.046762589928057555
YDR339C	-1	-/-	-178.45803499221802	-28977.7144446373	27	0.022988505747126436	0.14814814814814814	0.04703929164360819
YOL040C	-1	-/-	-178.47850561141968	-28412.803379297256	27	0.022857142857142857	0.14814814814814814	0.04731599335915883
YIR026C	-1	-/-	-178.51765489578247	-29504.99499630928	27	0.022727272727272728	0.14814814814814814	0.047592695074709465
YJL183W	-1	-/-	-178.62837314605713	-29602.391707897186	27	0.022598870056497175	0.14814814814814814	0.0478693967902601
YPR169W	0	0/-	-178.6442267894745	-48632.337921381	108	0.022598870056497175	0.14814814814814814	0.0478693967902601
YDL213C	-1	-/-	-178.6682906150818	-29974.973222255707	27	0.02247191011235955	0.14814814814814814	0.04814609850581074
YPL146C	-1	-/-	-178.6749973297119	-26529.286150932312	27	0.0223463687150838	0.14814814814814814	0.048422800221361376
YDR174W	-1	-/-	-178.70422410964966	-28542.22782945633	27	0.022222222222222223	0.14814814814814814	0.048699501936912006
YNL256W	-1	-/-	-178.71767330169678	-29808.34037041664	27	0.022099447513812154	0.14814814814814814	0.04897620365246264
YOR276W	0	0/-	-178.86964696645737	-48801.86861163378	108	0.022099447513812154	0.14814814814814814	0.04897620365246264
YJL061W	-1	-/-	-179.08555793762207	-28752.099878787994	27	0.02197802197802198	0.14814814814814814	0.04925290536801328
YGR191W	-1	-/-	-179.08999013900757	-28992.443618774414	27	0.02185792349726776	0.14814814814814814	0.049529607083563916
YMR131C	0	0/-	-179.1017842888832	-48545.00519770384	108	0.02185792349726776	0.14814814814814814	0.049529607083563916
YMR285C	-1	-/-	-179.11138343811035	-29116.389793395996	27	0.021739130434782608	0.14814814814814814	0.04980630879911455
YMR142C	-1	-/-	-179.12763690948486	-28922.606627464294	27	0.021621621621621623	0.14814814814814814	0.05008301051466519
YNL085W	-1	-/-	-179.27970027923584	-29965.791251659393	27	0.021505376344086023	0.14814814814814814	0.050359712230215826
YGL030W	-1	-/-	-179.3505835533142	-28341.30104446411	27	0.0213903743315508	0.14814814814814814	0.05063641394576646
YPR110C	-1	-/-	-179.36297798156738	-28909.044858932495	27	0.02127659574468085	0.14814814814814814	0.0509131156613171
YHR062C	-1	-/-	-179.43099451065063	-29450.316218852997	27	0.021164021164021163	0.14814814814814814	0.05118981737686774
YNL132W	0	0/-	-179.44765013456345	-48613.47075474262	108	0.021164021164021163	0.14814814814814814	0.05118981737686774
YKL110C	-1	-/-	-179.47061204910278	-28386.648351192474	27	0.021052631578947368	0.14814814814814814	0.051466519092418374
YKR038C	-1	-/-	-179.54531621932983	-27876.13324213028	27	0.020942408376963352	0.14814814814814814	0.05174322080796901
YDR091C	-1	-/-	-179.58325481414795	-29324.954162597656	27	0.020833333333333332	0.14814814814814814	0.05201992252351965
YGL070C	-1	-/-	-179.64161777496338	-27269.556220054626	27	0.02072538860103627	0.14814814814814814	0.052296624239070284
YPL263C	0	0/0	-179.6544065475464	-48974.44792377949	108	0.02072538860103627	0.14814814814814814	0.052296624239070284
YER146W	-1	-/-	-179.7372055053711	-29263.32658100128	27	0.020618556701030927	0.14814814814814814	0.05257332595462092
YBR248C	0	0/0	-179.7438907623291	-46529.91781502962	108	0.020618556701030927	0.14814814814814814	0.05257332595462092
YKL181W	0	0/-	-179.7497055530548	-47812.67734283209	108	0.020618556701030927	0.14814814814814814	0.05257332595462092
YAL036C	0	0/-	-179.76264560222626	-47474.40110105276	108	0.020618556701030927	0.14814814814814814	0.05257332595462092
YER007C-A	0	0/-	-179.84267956018448	-49189.45956099033	108	0.020618556701030927	0.14814814814814814	0.05257332595462092
YOR359W	-1	-/-	-179.86954021453857	-27867.199724197388	27	0.020512820512820513	0.14814814814814814	0.05285002767017156
YER154W	-1	-/-	-179.97972917556763	-28373.118775844574	27	0.02040816326530612	0.14814814814814814	0.053126729385722195
YOR108W	0	0/0	-180.02636015415192	-48415.65368390083	108	0.02040816326530612	0.14814814814814814	0.053126729385722195
YEL037C	-1	-/-	-180.09925603866577	-29040.07510614395	27	0.02030456852791878	0.14814814814814814	0.053403431101272825
YMR270C	-1	-/-	-180.11409330368042	-28990.517313957214	27	0.020202020202020204	0.14814814814814814	0.05368013281682346
YGR082W	-1	-/-	-180.22347450256348	-28209.635818958282	27	0.020100502512562814	0.14814814814814814	0.0539568345323741
YJL208C	-1	-/-	-180.29049921035767	-28042.932768821716	27	0.02	0.14814814814814814	0.054233536247924735
YKL205W	-1	-/-	-180.38760042190552	-28391.94813299179	27	0.01990049751243781	0.14814814814814814	0.05451023796347537
YBR121C	-1	-/-	-180.42933130264282	-30502.36323451996	27	0.019801980198019802	0.14814814814814814	0.05478693967902601
YOR101W	0	0/-	-180.47546982765198	-48591.049653708935	108	0.019801980198019802	0.14814814814814814	0.05478693967902601
YGL099W	-1	-/-	-180.48532152175903	-30541.595675945282	27	0.019704433497536946	0.14814814814814814	0.055063641394576646
YJR072C	0	0/-	-180.51381945610046	-48700.367711901665	108	0.019704433497536946	0.14814814814814814	0.055063641394576646
YJL125C	-1	-/-	-180.63028144836426	-29505.737302303314	27	0.0196078431372549	0.14814814814814814	0.05534034311012728
YOR168W	-1	-/-	-180.6360583305359	-29196.74944448471	27	0.01951219512195122	0.14814814814814814	0.05561704482567792
YGR061C	0	0/-	-180.6415536403656	-47647.34532546997	108	0.01951219512195122	0.14814814814814814	0.05561704482567792
YPR187W	-1	-/-	-180.69518518447876	-29006.87537908554	27	0.019417475728155338	0.14814814814814814	0.055893746541228556
YIL008W	-1	-/-	-180.71769046783447	-28517.399725914	27	0.01932367149758454	0.14814814814814814	0.05617044825677919
YOR243C	-1	-/-	-180.73334312438965	-28151.140418052673	27	0.019230769230769232	0.14814814814814814	0.05644714997232983
YNR038W	-1	-/-	-180.7374405860901	-28981.7322807312	27	0.019138755980861243	0.14814814814814814	0.05672385168788047
YMR123W	0	0/0	-180.78560596704483	-47686.934019982815	108	0.019138755980861243	0.14814814814814814	0.05672385168788047
YOR051C	0	0/-	-180.8112000823021	-48270.91338276863	108	0.019138755980861243	0.14814814814814814	0.05672385168788047
YPL183C	0	0/-	-180.83814108371735	-48537.594583809376	108	0.019138755980861243	0.14814814814814814	0.05672385168788047
YKL099C	-1	-/-	-180.8443751335144	-27512.08195590973	27	0.01904761904761905	0.14814814814814814	0.0570005534034311
YKL212W	-1	-/-	-180.8633370399475	-26557.867809295654	27	0.018957345971563982	0.14814814814814814	0.05727725511898174
YDL189W	0	0/0	-180.94913291931152	-47692.90640300512	108	0.018957345971563982	0.14814814814814814	0.05727725511898174
YDR023W	-1	-/-	-181.011981010437	-30705.879903554916	27	0.018867924528301886	0.14814814814814814	0.05755395683453238
YBR084W	1	+/-	-181.06194639205933	-31310.36108493805	26	0.023474178403755867	0.18518518518518517	0.05755395683453238
YGR118W	-1	-/-	-181.0774703025818	-27849.637533187866	27	0.02336448598130841	0.18518518518518517	0.057830658550083014
YEL053C	1	+/+	-181.11161708831787	-28266.41700029373	26	0.027906976744186046	0.2222222222222222	0.057830658550083014
YNL221C	-1	-/-	-181.15782594680786	-28117.23862552643	27	0.027777777777777776	0.2222222222222222	0.058107360265633644
YMR300C	0	0/-	-181.1612025499344	-48518.636492967606	108	0.027777777777777776	0.2222222222222222	0.058107360265633644
YBR142W	-1	-/-	-181.2187786102295	-29907.13956642151	27	0.027649769585253458	0.2222222222222222	0.05838406198118428
YIL078W	0	0/-	-181.24113762378693	-49163.2746937871	108	0.027649769585253458	0.2222222222222222	0.05838406198118428
YMR129W	-1	-/-	-181.2415738105774	-27855.1546356678	27	0.027522935779816515	0.2222222222222222	0.05866076369673492
YPL273W	0	0/-	-181.26339828968048	-48264.41356164217	108	0.027522935779816515	0.2222222222222222	0.05866076369673492
YIL085C	-1	-/-	-181.2834415435791	-29495.266636371613	27	0.0273972602739726	0.2222222222222222	0.058937465412285554
YMR308C	-1	-/+	-181.3842453956604	-28450.661637544632	27	0.02727272727272727	0.2222222222222222	0.05921416712783619
YHR170W	-1	-/-	-181.40063571929932	-30541.20136165619	27	0.027149321266968326	0.2222222222222222	0.05949086884338683
YPR060C	0	0/0	-181.42350578308105	-49072.237874150276	108	0.027149321266968326	0.2222222222222222	0.05949086884338683
YOL052C	0	0/-	-181.45488786697388	-48380.248357474804	108	0.027149321266968326	0.2222222222222222	0.05949086884338683
YKL120W	-1	-/-	-181.46702671051025	-28974.78382921219	27	0.02702702702702703	0.2222222222222222	0.059767570558937465
YNL096C	0	0/-	-181.46724259853363	-49615.91076862812	108	0.02702702702702703	0.2222222222222222	0.059767570558937465
YCR035C	-1	-/-	-181.4810791015625	-28567.657421588898	27	0.026905829596412557	0.2222222222222222	0.0600442722744881
YML046W	-1	-/-	-181.4966230392456	-29384.364413261414	27	0.026785714285714284	0.2222222222222222	0.06032097399003874
YPR112C	-1	-/-	-181.5028223991394	-28758.12267947197	27	0.02666666666666667	0.2222222222222222	0.060597675705589375
YGL171W	-1	-/-	-181.59087991714478	-30878.777284622192	27	0.02654867256637168	0.2222222222222222	0.06087437742114001
YJR063W	-1	-/-	-181.60565662384033	-30534.78698658943	27	0.02643171806167401	0.2222222222222222	0.06115107913669065
YER009W	-1	-/0	-181.68440437316895	-30579.40201330185	27	0.02631578947368421	0.2222222222222222	0.061427780852241286
YLR002C	-1	-/-	-181.7124786376953	-28465.171486139297	27	0.026200873362445413	0.2222222222222222	0.06170448256779192
YOL149W	-1	-/-	-181.7765622138977	-28841.0977435112	27	0.02608695652173913	0.2222222222222222	0.06198118428334256
YDL208W	-1	-/-	-181.80647373199463	-30216.21787405014	27	0.025974025974025976	0.2222222222222222	0.062257885998893196
YOR048C	-1	-/-	-181.87475681304932	-29136.417029857635	27	0.02586206896551724	0.2222222222222222	0.06253458771444383
YGL016W	-1	-/0	-181.9347562789917	-29678.641104221344	27	0.02575107296137339	0.2222222222222222	0.06281128942999446
YNL002C	-1	-/-	-181.9363350868225	-28714.04974269867	27	0.02564102564102564	0.2222222222222222	0.0630879911455451
YPL050C	-1	-/-	-181.9508981704712	-29641.14451265335	27	0.02553191489361702	0.2222222222222222	0.06336469286109574
YGR285C	-1	-/-	-182.06840801239014	-29831.106860876083	27	0.025423728813559324	0.2222222222222222	0.06364139457664637
YDR527W	-1	-/-	-182.07435274124146	-28659.93000435829	27	0.02531645569620253	0.2222222222222222	0.06391809629219701
YDR465C	1	+/+	-182.12359857559204	-29760.5434551239	26	0.029411764705882353	0.25925925925925924	0.06391809629219701
YGL236C	-1	-/-	-182.25177192687988	-28560.622413158417	27	0.029288702928870293	0.25925925925925924	0.06419479800774765
YAL033W	-1	-/-	-182.2698197364807	-30806.331999778748	27	0.029166666666666667	0.25925925925925924	0.06447149972329828
YNL087W	0	0/-	-182.28009402751923	-47891.793413341045	108	0.029166666666666667	0.25925925925925924	0.06447149972329828
YOL142W	-1	-/-	-182.31163263320923	-28575.64920282364	27	0.029045643153526972	0.25925925925925924	0.06474820143884892
YEL029C	-1	-/-	-182.32029962539673	-28639.22111225128	27	0.028925619834710745	0.25925925925925924	0.06502490315439956
YLL011W	-1	-/-	-182.33578205108643	-27705.26992082596	27	0.02880658436213992	0.25925925925925924	0.0653016048699502
YDR346C	-1	-/-	-182.41954231262207	-29027.191329956055	27	0.028688524590163935	0.25925925925925924	0.06557830658550083
YJR069C	-1	-/-	-182.46287488937378	-29714.051694869995	27	0.02857142857142857	0.25925925925925924	0.06585500830105147
YHL011C	-1	-/-	-182.46929454803467	-29305.614701747894	27	0.028455284552845527	0.25925925925925924	0.0661317100166021
YBR106W	-1	-/-	-182.50059843063354	-30880.828867435455	27	0.02834008097165992	0.25925925925925924	0.06640841173215274
YJL124C	-1	-/-	-182.6255259513855	-28510.495731830597	27	0.028225806451612902	0.25925925925925924	0.06668511344770338
YIL019W	-1	-/-	-182.64212703704834	-30732.81165266037	27	0.028112449799196786	0.25925925925925924	0.06696181516325402
YDL081C	-1	-/-	-182.65298891067505	-29929.090666532516	27	0.028	0.25925925925925924	0.06723851687880465
YNR024W	0	0/-	-182.81980776786804	-49171.43974983692	108	0.028	0.25925925925925924	0.06723851687880465
YOR095C	-1	-/-	-182.82037568092346	-30714.623939037323	27	0.027888446215139442	0.25925925925925924	0.06751521859435529
YHR025W	0	0/0	-182.83605462312698	-49662.54178804159	108	0.027888446215139442	0.25925925925925924	0.06751521859435529
YNL248C	-1	-/-	-183.00924158096313	-29042.855320453644	27	0.027777777777777776	0.25925925925925924	0.06779192030990593
YCR094W	-1	-/-	-183.01832008361816	-30393.804530382156	27	0.02766798418972332	0.25925925925925924	0.06806862202545656
YFL001W	0	0/-	-183.04310715198517	-49014.278738856316	108	0.02766798418972332	0.25925925925925924	0.06806862202545656
YKL172W	-1	-/-	-183.0470027923584	-29798.57943058014	27	0.027559055118110236	0.25925925925925924	0.0683453237410072
YJL179W	-1	-/-	-183.24592304229736	-28544.501371860504	27	0.027450980392156862	0.25925925925925924	0.06862202545655784
YOL094C	-1	-/-	-183.25285530090332	-28718.51172733307	27	0.02734375	0.25925925925925924	0.06889872717210847
YDR384C	-1	-/-	-183.30114936828613	-27118.122428417206	27	0.027237354085603113	0.25925925925925924	0.06917542888765911
YEL026W	-1	-/-	-183.30381155014038	-31221.275296211243	27	0.027131782945736434	0.25925925925925924	0.06945213060320973
YML106W	0	0/-	-183.31192338466644	-49078.49070209265	108	0.027131782945736434	0.25925925925925924	0.06945213060320973
YBR087W	-1	-/-	-183.32510232925415	-29411.254143238068	27	0.02702702702702703	0.25925925925925924	0.06972883231876037
YHR064C	0	0/-	-183.32611590623856	-49513.851497888565	108	0.02702702702702703	0.25925925925925924	0.06972883231876037
YIL004C	-1	-/-	-183.32865858078003	-30780.392192840576	27	0.026923076923076925	0.25925925925925924	0.070005534034311
YDR399W	0	0/-	-183.33127200603485	-48851.63374078274	108	0.026923076923076925	0.25925925925925924	0.070005534034311
YKL068W	-1	-/-	-183.3333764076233	-29118.90935087204	27	0.02681992337164751	0.25925925925925924	0.07028223574986164
YHR144C	0	0/-	-183.350212931633	-49175.783847391605	108	0.02681992337164751	0.25925925925925924	0.07028223574986164
YER099C	0	0/-	-183.35623133182526	-48045.00695437193	108	0.02681992337164751	0.25925925925925924	0.07028223574986164
YOL139C	-1	-/-	-183.36359214782715	-29795.38447380066	27	0.026717557251908396	0.25925925925925924	0.07055893746541228
YBR061C	-1	-/-	-183.45766258239746	-29370.740603923798	27	0.026615969581749048	0.25925925925925924	0.07083563918096292
YOR370C	0	0/-	-183.465771317482	-48156.703129410744	108	0.026615969581749048	0.25925925925925924	0.07083563918096292
YOR294W	-1	-/-	-183.4706301689148	-29679.79801607132	27	0.026515151515151516	0.25925925925925924	0.07111234089651355
YNL227C	-1	-/-	-183.47566652297974	-29766.825140476227	27	0.026415094339622643	0.25925925925925924	0.07138904261206419
YGL111W	-1	-/-	-183.47882413864136	-29683.74140548706	27	0.02631578947368421	0.25925925925925924	0.07166574432761483
YJR132W	-1	-/0	-183.50055646896362	-28376.258318424225	27	0.026217228464419477	0.25925925925925924	0.07194244604316546
YOL021C	-1	-/-	-183.51311826705933	-29235.56491947174	27	0.026119402985074626	0.25925925925925924	0.0722191477587161
YDL166C	-1	-/-	-183.5285816192627	-29162.28689289093	27	0.026022304832713755	0.25925925925925924	0.07249584947426674
YMR260C	-1	-/-	-183.56561708450317	-28380.64425945282	27	0.025925925925925925	0.25925925925925924	0.07277255118981737
YIL090W	0	0/-	-183.59278106689453	-48223.69068145752	108	0.025925925925925925	0.25925925925925924	0.07277255118981737
YHR208W	0	0/0	-183.59620034694672	-49359.71461588144	108	0.025925925925925925	0.25925925925925924	0.07277255118981737
YHR052W	-1	-/-	-183.6439790725708	-29319.893711090088	27	0.025830258302583026	0.25925925925925924	0.07304925290536801
YDR449C	-1	-/-	-183.7235312461853	-28848.46740627289	27	0.025735294117647058	0.25925925925925924	0.07332595462091865
YCR047C	-1	-/-	-183.78493785858154	-30349.682785511017	27	0.02564102564102564	0.25925925925925924	0.07360265633646929
YNL313C	-1	-/-	-183.80971002578735	-27700.518433094025	27	0.025547445255474453	0.25925925925925924	0.07387935805201992
YER105C	-1	-/-	-183.88920211791992	-29455.59077358246	27	0.025454545454545455	0.25925925925925924	0.07415605976757056
YJR032W	0	0/+	-183.94128435850143	-48224.26927423477	108	0.025454545454545455	0.25925925925925924	0.07415605976757056
YHR068W	1	+/+	-183.99782609939575	-29608.125734329224	26	0.028985507246376812	0.2962962962962963	0.07415605976757056
YDR083W	-1	-/-	-184.0085244178772	-29450.75462627411	27	0.02888086642599278	0.2962962962962963	0.0744327614831212
YBL076C	0	0/-	-184.04086112976074	-48737.838728129864	108	0.02888086642599278	0.2962962962962963	0.0744327614831212
YDR110W	-1	-/-	-184.04650163650513	-29578.700577259064	27	0.02877697841726619	0.2962962962962963	0.07470946319867183
YNL153C	-1	-/-	-184.08651447296143	-30185.468550682068	27	0.02867383512544803	0.2962962962962963	0.07498616491422247
YLR003C	-1	-/0	-184.10502338409424	-28530.094099998474	27	0.02857142857142857	0.2962962962962963	0.0752628666297731
YHR196W	-1	-/-	-184.12564992904663	-28910.54073357582	27	0.028469750889679714	0.2962962962962963	0.07553956834532374
YOR252W	0	0/0	-184.1452715396881	-48935.76229572296	108	0.028469750889679714	0.2962962962962963	0.07553956834532374
YGL097W	-1	-/-	-184.18143892288208	-28904.033781528473	27	0.028368794326241134	0.2962962962962963	0.07581627006087438
YNL123W	-1	-/-	-184.18920278549194	-29933.806225538254	27	0.028268551236749116	0.2962962962962963	0.07609297177642502
YGL234W	0	0/-	-184.2113537788391	-50055.584424614906	108	0.028268551236749116	0.2962962962962963	0.07609297177642502
YDR404C	-1	-/-	-184.22034454345703	-28013.932470321655	27	0.028169014084507043	0.2962962962962963	0.07636967349197565
YGR262C	-1	-/-	-184.2254958152771	-30006.49522638321	27	0.028070175438596492	0.2962962962962963	0.07664637520752629
YDR418W	-1	-/-	-184.32200813293457	-31135.77558040619	27	0.027972027972027972	0.2962962962962963	0.07692307692307693
YKL156W	0	0/-	-184.34522759914398	-49945.593640744686	108	0.027972027972027972	0.2962962962962963	0.07692307692307693
YGR208W	0	0/0	-184.36665976047516	-48937.86588382721	108	0.027972027972027972	0.2962962962962963	0.07692307692307693
YLR083C	0	0/-	-184.43537616729736	-48444.97252970934	108	0.027972027972027972	0.2962962962962963	0.07692307692307693
YBR254C	-1	-/-	-184.45212030410767	-29163.08526802063	27	0.027874564459930314	0.2962962962962963	0.07719977863862756
YNL238W	0	0/-	-184.47321152687073	-47766.73409408331	108	0.027874564459930314	0.2962962962962963	0.07719977863862756
YER002W	-1	-/-	-184.48661756515503	-30163.036018371582	27	0.027777777777777776	0.2962962962962963	0.0774764803541782
YJR075W	0	0/-	-184.51235496997833	-49102.75072413683	108	0.027777777777777776	0.2962962962962963	0.0774764803541782
YLR336C	0	0/-	-184.54661297798157	-48470.418086349964	108	0.027777777777777776	0.2962962962962963	0.0774764803541782
YPL129W	-1	-/+	-184.5665979385376	-29553.09154844284	27	0.02768166089965398	0.2962962962962963	0.07775318206972884
YDR194C	-1	-/-	-184.69538593292236	-28909.347284078598	27	0.027586206896551724	0.2962962962962963	0.07802988378527947
YLR314C	-1	-/-	-184.7220869064331	-30061.2218208313	27	0.027491408934707903	0.2962962962962963	0.07830658550083011
YBR079C	-1	-/-	-184.74433040618896	-28930.036392450333	27	0.0273972602739726	0.2962962962962963	0.07858328721638075
YNR003C	-1	-/-	-184.7951045036316	-29872.511222839355	27	0.027303754266211604	0.2962962962962963	0.07885998893193137
YKL057C	-1	-/-	-184.8166356086731	-28188.00567650795	27	0.027210884353741496	0.2962962962962963	0.07913669064748201
YAL025C	-1	-/-	-184.8417592048645	-31057.110204696655	27	0.02711864406779661	0.2962962962962963	0.07941339236303264
YDL092W	-1	-/-	-184.89376735687256	-29420.549912929535	27	0.02702702702702703	0.2962962962962963	0.07969009407858328
YNL061W	-1	-/-	-184.92117738723755	-30726.86404132843	27	0.026936026936026935	0.2962962962962963	0.07996679579413392
YDR267C	0	0/-	-185.02451741695404	-49467.10305643082	108	0.026936026936026935	0.2962962962962963	0.07996679579413392
YFL034C-A	0	0/-	-185.09300446510315	-47920.370374560356	108	0.026936026936026935	0.2962962962962963	0.07996679579413392
YJR094W-A	0	0/-	-185.09840548038483	-49403.93264901638	108	0.026936026936026935	0.2962962962962963	0.07996679579413392
YBR245C	-1	-/-	-185.10182189941406	-30992.4598236084	27	0.026845637583892617	0.2962962962962963	0.08024349750968456
YBR104W	0	0/-	-185.10716664791107	-47118.61169588566	108	0.026845637583892617	0.2962962962962963	0.08024349750968456
YJL014W	-1	-/-	-185.10855150222778	-29280.651599884033	27	0.026755852842809364	0.2962962962962963	0.08052019922523519
YGR187C	0	0/-	-185.11275160312653	-49785.2413944602	108	0.026755852842809364	0.2962962962962963	0.08052019922523519
YJR014W	0	0/-	-185.1324999332428	-48881.18488299847	108	0.026755852842809364	0.2962962962962963	0.08052019922523519
YOR323C	0	0/0	-185.14971780776978	-49403.72012114525	108	0.026755852842809364	0.2962962962962963	0.08052019922523519
YOR001W	-1	-/-	-185.1784930229187	-29487.200134515762	27	0.02666666666666667	0.2962962962962963	0.08079690094078583
YJL111W	-1	-/-	-185.1852240562439	-29800.689245224	27	0.026578073089700997	0.2962962962962963	0.08107360265633647
YBR257W	-1	-/-	-185.19426107406616	-29357.664116859436	27	0.026490066225165563	0.2962962962962963	0.0813503043718871
YGR162W	-1	-/-	-185.2302041053772	-30876.82923936844	27	0.026402640264026403	0.2962962962962963	0.08162700608743774
YDL201W	-1	-/-	-185.25721788406372	-29815.317275047302	27	0.02631578947368421	0.2962962962962963	0.08190370780298838
YMR012W	-1	-/-	-185.29746007919312	-28601.755095243454	27	0.02622950819672131	0.2962962962962963	0.08218040951853901
YLR074C	-1	-/-	-185.29868268966675	-30393.227838516235	27	0.026143790849673203	0.2962962962962963	0.08245711123408965
YGR264C	-1	-/-	-185.33575534820557	-29460.932755947113	27	0.026058631921824105	0.2962962962962963	0.08273381294964029
YGR128C	-1	-/-	-185.39626932144165	-31158.809072494507	27	0.025974025974025976	0.2962962962962963	0.08301051466519092
YNL151C	-1	-/-	-185.4107141494751	-30287.870747566223	27	0.025889967637540454	0.2962962962962963	0.08328721638074156
YDR500C	0	0/-	-185.42369508743286	-50334.820332705975	108	0.025889967637540454	0.2962962962962963	0.08328721638074156
YGR074W	-1	-/-	-185.46758460998535	-27549.753660678864	27	0.025806451612903226	0.2962962962962963	0.0835639180962922
YPL101W	-1	-/-	-185.53624486923218	-29812.029983997345	27	0.02572347266881029	0.2962962962962963	0.08384061981184283
YCR034W	-1	-/-	-185.56517148017883	-32086.027732610703	27	0.02564102564102564	0.2962962962962963	0.08411732152739347
YNL182C	-1	-/-	-185.57349681854248	-30602.753247261047	27	0.025559105431309903	0.2962962962962963	0.08439402324294411
YGL050W	0	0/-	-185.5737702846527	-48823.32729744911	108	0.025559105431309903	0.2962962962962963	0.08439402324294411
YHR108W	-1	-/-	-185.57843780517578	-30616.20093536377	27	0.025477707006369428	0.2962962962962963	0.08467072495849474
YPR163C	-1	-/-	-185.60903930664062	-28932.013253688812	27	0.025396825396825397	0.2962962962962963	0.08494742667404538
YGL078C	-1	-/-	-185.68886613845825	-29601.257852077484	27	0.02531645569620253	0.2962962962962963	0.08522412838959602
YCL031C	-1	-/-	-185.70247173309326	-28677.238706111908	27	0.025236593059936908	0.2962962962962963	0.08550083010514666
YER183C	-1	-/0	-185.75119590759277	-27956.969658851624	27	0.025157232704402517	0.2962962962962963	0.08577753182069729
YLR208W	-1	-/-	-185.7665319442749	-28971.303286075592	27	0.025078369905956112	0.2962962962962963	0.08605423353624793
YPL030W	0	0/-	-185.82873356342316	-49251.05150204897	108	0.025078369905956112	0.2962962962962963	0.08605423353624793
YDR308C	-1	-/-	-185.83505153656006	-30321.95947599411	27	0.025	0.2962962962962963	0.08633093525179857
YOR269W	-1	-/-	-185.8370237350464	-31183.29618215561	27	0.024922118380062305	0.2962962962962963	0.0866076369673492
YJR024C	0	0/0	-185.83807802200317	-47344.19320803881	108	0.024922118380062305	0.2962962962962963	0.0866076369673492
YNL119W	-1	-/-	-185.84088897705078	-28581.235338687897	27	0.024844720496894408	0.2962962962962963	0.08688433868289984
YOR078W	-1	-/-	-185.85401487350464	-29628.950309753418	27	0.02476780185758514	0.2962962962962963	0.08716104039845048
YNL023C	-1	-/-	-185.8801040649414	-29275.641030311584	27	0.024691358024691357	0.2962962962962963	0.08743774211400111
YLR316C	-1	-/-	-185.90546560287476	-29079.870052814484	27	0.024615384615384615	0.2962962962962963	0.08771444382955175
YGL120C	-1	-/-	-185.94028615951538	-29320.538798332214	27	0.024539877300613498	0.2962962962962963	0.08799114554510237
YLR406C	0	0/-	-185.96579015254974	-49752.88512438536	108	0.024539877300613498	0.2962962962962963	0.08799114554510237
YML022W	0	0/-	-185.98391902446747	-49066.23464816809	108	0.024539877300613498	0.2962962962962963	0.08799114554510237
YDR156W	-1	-/-	-186.00936079025269	-28991.97119832039	27	0.024464831804281346	0.2962962962962963	0.08826784726065301
YOL041C	0	0/-	-186.05478429794312	-47728.70155572891	108	0.024464831804281346	0.2962962962962963	0.08826784726065301
YFL002C	-1	-/-	-186.11033725738525	-28823.212146759033	27	0.024390243902439025	0.2962962962962963	0.08854454897620365
YER127W	-1	-/-	-186.1146697998047	-29693.676958560944	27	0.0243161094224924	0.2962962962962963	0.08882125069175428
YMR146C	-1	-/-	-186.11477327346802	-29996.57956457138	27	0.024242424242424242	0.2962962962962963	0.08909795240730492
YLL036C	-1	-/-	-186.12424039840698	-29511.45688676834	27	0.02416918429003021	0.2962962962962963	0.08937465412285556
YKR092C	0	0/0	-186.140474319458	-48785.17785358429	108	0.02416918429003021	0.2962962962962963	0.08937465412285556
YKL078W	0	0/-	-186.21145713329315	-49512.58252906799	108	0.02416918429003021	0.2962962962962963	0.08937465412285556
YPL211W	-1	-/-	-186.22524690628052	-31259.410954475403	27	0.024096385542168676	0.2962962962962963	0.0896513558384062
YJL008C	-1	-/-	-186.26586866378784	-29626.65262246132	27	0.024024024024024024	0.2962962962962963	0.08992805755395683
YBR263W	0	0/-	-186.29686498641968	-50571.90851521492	108	0.024024024024024024	0.2962962962962963	0.08992805755395683
YDL061C	0	0/-	-186.35184133052826	-49757.2223238945	108	0.024024024024024024	0.2962962962962963	0.08992805755395683
YOR217W	-1	-/-	-186.38358306884766	-29901.132357120514	27	0.023952095808383235	0.2962962962962963	0.09020475926950747
YDL116W	-1	-/-	-186.40114784240723	-30523.839892864227	27	0.023880597014925373	0.2962962962962963	0.0904814609850581
YML065W	-1	-/-	-186.40125942230225	-29955.776955604553	27	0.023809523809523808	0.2962962962962963	0.09075816270060874
YGR211W	-1	-/-	-186.40815830230713	-27878.404328346252	27	0.02373887240356083	0.2962962962962963	0.09103486441615938
YNL164C	-1	-/-	-186.44891357421875	-30055.93005490303	27	0.023668639053254437	0.2962962962962963	0.09131156613171001
YGR123C	-1	-/-	-186.484148979187	-29735.85247373581	27	0.02359882005899705	0.2962962962962963	0.09158826784726065
YHR148W	-1	-/-	-186.50374841690063	-30474.807417869568	27	0.023529411764705882	0.2962962962962963	0.09186496956281129
YDL040C	1	+/+	-186.53355407714844	-30736.448672294617	26	0.026392961876832845	0.3333333333333333	0.09186496956281129
YDR211W	-1	-/-	-186.58618307113647	-29410.92210125923	27	0.02631578947368421	0.3333333333333333	0.09214167127836193
YMR125W	-1	-/-	-186.59462451934814	-29621.119418621063	27	0.026239067055393587	0.3333333333333333	0.09241837299391256
YGR252W	-1	-/+	-186.596257686615	-28852.024909496307	27	0.02616279069767442	0.3333333333333333	0.0926950747094632
YJR002W	-1	-/-	-186.61623096466064	-29941.60755109787	27	0.02608695652173913	0.3333333333333333	0.09297177642501384
YDL148C	-1	-/-	-186.61756992340088	-29113.933668613434	27	0.02601156069364162	0.3333333333333333	0.09324847814056447
YBR261C	0	0/+	-186.63750171661377	-48549.536333322525	108	0.02601156069364162	0.3333333333333333	0.09324847814056447
YLR051C	-1	-/-	-186.63804006576538	-29125.239342689514	27	0.025936599423631124	0.3333333333333333	0.09352517985611511
YPL043W	-1	-/-	-186.66007709503174	-31170.89853811264	27	0.02586206896551724	0.3333333333333333	0.09380188157166575
YOR205C	0	0/-	-186.69132310152054	-49598.07610088587	108	0.02586206896551724	0.3333333333333333	0.09380188157166575
YDR152W	0	0/-	-186.7049788236618	-48770.039947748184	108	0.02586206896551724	0.3333333333333333	0.09380188157166575
YNL075W	-1	-/-	-186.7092022895813	-29245.201392650604	27	0.025787965616045846	0.3333333333333333	0.09407858328721638
YOL121C	-1	-/-	-186.7395658493042	-29838.569871902466	27	0.025714285714285714	0.3333333333333333	0.09435528500276702
YKL183W	0	0/-	-186.74418127536774	-49440.23629283905	108	0.025714285714285714	0.3333333333333333	0.09435528500276702
YCL059C	-1	-/-	-186.74563598632812	-29487.603003501892	27	0.02564102564102564	0.3333333333333333	0.09463198671831766
YIL142W	-1	-/-	-186.7542290687561	-30750.727189302444	27	0.02556818181818182	0.3333333333333333	0.0949086884338683
YDL192W	-1	-/-	-186.78708124160767	-27742.003175735474	27	0.025495750708215296	0.3333333333333333	0.09518539014941893
YML093W	-1	-/-	-186.79931259155273	-30305.946529388428	27	0.025423728813559324	0.3333333333333333	0.09546209186496957
YGL054C	-1	-/-	-186.83777379989624	-30046.948917388916	27	0.02535211267605634	0.3333333333333333	0.0957387935805202
YOR239W	-1	-/-	-186.84458923339844	-30138.510605812073	27	0.025280898876404494	0.3333333333333333	0.09601549529607084
YBR069C	-1	-/-	-186.85049629211426	-29725.712541103363	27	0.025210084033613446	0.3333333333333333	0.09629219701162148
YDL111C	-1	-/-	-186.87009286880493	-29851.09832763672	27	0.025139664804469275	0.3333333333333333	0.09656889872717211
YBR118W	-1	-/-	-186.8863000869751	-28358.83693599701	27	0.025069637883008356	0.3333333333333333	0.09684560044272275
YER056C-A	0	0/-	-186.89801275730133	-49964.654414474964	108	0.025069637883008356	0.3333333333333333	0.09684560044272275
YOR233W	-1	-/-	-186.95355463027954	-29824.826488494873	27	0.025	0.3333333333333333	0.09712230215827339
YNL316C	0	0/0	-186.9641740322113	-49841.8247385025	108	0.025	0.3333333333333333	0.09712230215827339
YLR333C	0	0/-	-187.02068066596985	-50413.869480371475	108	0.025	0.3333333333333333	0.09712230215827339
YER149C	-1	-/-	-187.08330011367798	-29082.705105304718	27	0.024930747922437674	0.3333333333333333	0.09739900387382401
YNL189W	0	0/-	-187.09183204174042	-49571.05758434534	108	0.024930747922437674	0.3333333333333333	0.09739900387382401
YJR145C	-1	-/-	-187.1665768623352	-28608.83306121826	27	0.024861878453038673	0.3333333333333333	0.09767570558937465
YAL003W	-1	-/-	-187.20059776306152	-31911.265891075134	27	0.024793388429752067	0.3333333333333333	0.09795240730492528
YDR144C	0	0/-	-187.21002316474915	-49636.248450398445	108	0.024793388429752067	0.3333333333333333	0.09795240730492528
YLR106C	-1	-/-	-187.21197128295898	-27921.55984354019	27	0.024725274725274724	0.3333333333333333	0.09822910902047592
YOR091W	0	0/-	-187.2630443572998	-48962.626620948315	108	0.024725274725274724	0.3333333333333333	0.09822910902047592
YBR154C	-1	-/-	-187.29872798919678	-29835.558994293213	27	0.024657534246575342	0.3333333333333333	0.09850581073602656
YHR143W-A	-1	-/-	-187.33543586730957	-28646.688290834427	27	0.02459016393442623	0.3333333333333333	0.0987825124515772
YDR492W	-1	-/-	-187.3854808807373	-28441.790385723114	27	0.02452316076294278	0.3333333333333333	0.09905921416712783
YHR066W	-1	-/-	-187.4552822113037	-30476.310136795044	27	0.024456521739130436	0.3333333333333333	0.09933591588267847
YHL001W	0	0/-	-187.49130010604858	-50386.89395827055	108	0.024456521739130436	0.3333333333333333	0.09933591588267847
YDL064W	-1	-/+	-187.49896812438965	-30641.17912197113	27	0.024390243902439025	0.3333333333333333	0.0996126175982291
YDL167C	0	0/0	-187.533451795578	-48276.77791118622	108	0.024390243902439025	0.3333333333333333	0.0996126175982291
YBR135W	-1	-/-	-187.60124111175537	-29711.586022377014	27	0.024324324324324326	0.3333333333333333	0.09988931931377974
YNL308C	0	0/-	-187.60153484344482	-49083.411712646484	108	0.024324324324324326	0.3333333333333333	0.09988931931377974
YBR252W	0	0/-	-187.73814940452576	-50082.24345302582	108	0.024324324324324326	0.3333333333333333	0.09988931931377974
YGR152C	-1	-/-	-187.80490684509277	-27564.133195638657	27	0.02425876010781671	0.3333333333333333	0.10016602102933038
YPR133C	-1	-/-	-187.84352827072144	-29406.442149162292	27	0.024193548387096774	0.3333333333333333	0.10044272274488102
YLR015W	-1	-/+	-187.85243320465088	-29677.398000717163	27	0.024128686327077747	0.3333333333333333	0.10071942446043165
YDR395W	-1	-/-	-187.92539072036743	-29489.442361831665	27	0.02406417112299465	0.3333333333333333	0.10099612617598229
YKL191W	1	+/+	-187.94160747528076	-30085.97851753235	26	0.02666666666666667	0.37037037037037035	0.10099612617598229
YDL198C	-1	-/-	-187.95457553863525	-28860.980975151062	27	0.026595744680851064	0.37037037037037035	0.10127282789153293
YLL008W	-1	-/-	-187.95954418182373	-30227.33966112137	27	0.026525198938992044	0.37037037037037035	0.10154952960708356
YNL186W	-1	-/-	-188.0125708580017	-28772.592394828796	27	0.026455026455026454	0.37037037037037035	0.1018262313226342
YPL266W	-1	-/-	-188.02028799057007	-29204.54563808441	27	0.026385224274406333	0.37037037037037035	0.10210293303818484
YJR105W	-1	-/-	-188.03943920135498	-28470.666396856308	27	0.02631578947368421	0.37037037037037035	0.10237963475373547
YMR235C	-1	-/-	-188.0805869102478	-29921.38332939148	27	0.026246719160104987	0.37037037037037035	0.10265633646928611
YCL037C	0	0/-	-188.104621052742	-48840.789246201515	108	0.026246719160104987	0.37037037037037035	0.10265633646928611
YBR030W	-1	-/+	-188.1145534515381	-30487.659935951233	27	0.02617801047120419	0.37037037037037035	0.10293303818483675
YPL217C	-1	-/-	-188.13643836975098	-29368.607021808624	27	0.02610966057441253	0.37037037037037035	0.10320973990038738
YLR372W	-1	-/-	-188.15822744369507	-29940.916995048523	27	0.026041666666666668	0.37037037037037035	0.10348644161593802
YML063W	0	0/-	-188.20336532592773	-50435.92587184906	108	0.026041666666666668	0.37037037037037035	0.10348644161593802
YPL178W	-1	-/-	-188.2056679725647	-28813.200090885162	27	0.025974025974025976	0.37037037037037035	0.10376314333148866
YGL105W	-1	-/-	-188.2304458618164	-29890.09779071808	27	0.025906735751295335	0.37037037037037035	0.1040398450470393
YML056C	0	0/-	-188.28040832281113	-50731.15364611149	108	0.025906735751295335	0.37037037037037035	0.1040398450470393
YHR026W	-1	-/-	-188.2885036468506	-27992.864538669586	27	0.025839793281653745	0.37037037037037035	0.10431654676258993
YOL125W	-1	-/-	-188.30880737304688	-30354.307221889496	27	0.02577319587628866	0.37037037037037035	0.10459324847814057
YDR303C	-1	-/-	-188.34919357299805	-30195.281069755554	27	0.02570694087403599	0.37037037037037035	0.1048699501936912
YHR133C	-1	-/-	-188.4350085258484	-29559.71177339554	27	0.02564102564102564	0.37037037037037035	0.10514665190924184
YJL122W	-1	-/-	-188.44832754135132	-29816.034698486328	27	0.02557544757033248	0.37037037037037035	0.10542335362479248
YIL079C	-1	-/-	-188.44866561889648	-30146.015093564987	27	0.025510204081632654	0.37037037037037035	0.10570005534034312
YBR189W	0	0/-	-188.48534297943115	-51006.26718437672	108	0.025510204081632654	0.37037037037037035	0.10570005534034312
YDL235C	-1	-/-	-188.5026969909668	-27967.543011188507	27	0.02544529262086514	0.37037037037037035	0.10597675705589375
YBR034C	1	+/+	-188.5806427001953	-29871.772604465485	26	0.027918781725888325	0.4074074074074074	0.10597675705589375
YIL118W	-1	-/-	-188.60468912124634	-29503.639883041382	27	0.027848101265822784	0.4074074074074074	0.10625345877144439
YHR049W	0	0/0	-188.6053397655487	-50220.85750323534	108	0.027848101265822784	0.4074074074074074	0.10625345877144439
YOR281C	-1	-/-	-188.71209955215454	-30755.78243303299	27	0.027777777777777776	0.4074074074074074	0.10653016048699501
YNL299W	-1	-/-	-188.73080778121948	-30759.93230867386	27	0.027707808564231738	0.4074074074074074	0.10680686220254565
YBR249C	0	0/0	-188.73387682437897	-49971.685155272484	108	0.027707808564231738	0.4074074074074074	0.10680686220254565
YML103C	-1	-/-	-188.762131690979	-30783.339199066162	27	0.02763819095477387	0.4074074074074074	0.10708356391809629
YFR032C-A	0	0/-	-188.82333314418793	-48457.638665020466	108	0.02763819095477387	0.4074074074074074	0.10708356391809629
YPR048W	0	0/-	-188.85502183437347	-49833.41872608662	108	0.02763819095477387	0.4074074074074074	0.10708356391809629
YGR027C	0	0/-	-188.8617421388626	-51252.241095781326	108	0.02763819095477387	0.4074074074074074	0.10708356391809629
YHR098C	-1	-/-	-188.89992761611938	-27882.1224091053	27	0.02756892230576441	0.4074074074074074	0.10736026563364692
YBR162C	-1	-/0	-188.9058632850647	-29199.004801750183	27	0.0275	0.4074074074074074	0.10763696734919756
YPR082C	-1	-/-	-188.9070291519165	-30870.53524541855	27	0.02743142144638404	0.4074074074074074	0.1079136690647482
YJL072C	-1	-/-	-188.95373821258545	-28575.210537433624	27	0.02736318407960199	0.4074074074074074	0.10819037078029883
YPR062W	0	0/-	-188.9798458814621	-48734.48031741381	108	0.02736318407960199	0.4074074074074074	0.10819037078029883
YDR165W	-1	-/-	-189.05100631713867	-29100.55397439003	27	0.02729528535980149	0.4074074074074074	0.10846707249584947
YOL077C	-1	-/-	-189.10644578933716	-30768.66423559189	27	0.027227722772277228	0.4074074074074074	0.10874377421140011
YLR249W	-1	-/-	-189.15688753128052	-32167.722902297974	27	0.027160493827160494	0.4074074074074074	0.10902047592695074
YJL148W	-1	-/-	-189.16379690170288	-30576.525372505188	27	0.027093596059113302	0.4074074074074074	0.10929717764250138
YHR088W	-1	-/-	-189.16886520385742	-29382.75908613205	27	0.02702702702702703	0.4074074074074074	0.10957387935805202
YKL214C	-1	-/-	-189.18344736099243	-28944.47993850708	27	0.02696078431372549	0.4074074074074074	0.10985058107360265
YOR253W	1	+/-	-189.20587873458862	-29990.075324058533	26	0.029339853300733496	0.4444444444444444	0.10985058107360265
YPL249C-A	0	0/-	-189.21487665176392	-49230.82499861717	108	0.029339853300733496	0.4444444444444444	0.10985058107360265
YEL022W	-1	-/-	-189.21507740020752	-30083.503056049347	27	0.02926829268292683	0.4444444444444444	0.11012728278915329
YCR031C	-1	-/-	-189.24935483932495	-30375.051794052124	27	0.029197080291970802	0.4444444444444444	0.11040398450470393
YML073C	-1	-/-	-189.25153398513794	-32869.09585094452	27	0.02912621359223301	0.4444444444444444	0.11068068622025456
YMR194W	0	0/-	-189.3989896774292	-50337.812784433365	108	0.02912621359223301	0.4444444444444444	0.11068068622025456
YIL133C	0	0/-	-189.42659783363342	-50309.485019207	108	0.02912621359223301	0.4444444444444444	0.11068068622025456
YDR341C	-1	-/-	-189.47314262390137	-30119.91055393219	27	0.029055690072639227	0.4444444444444444	0.1109573879358052
YJR064W	-1	-/-	-189.4768180847168	-30514.87479877472	27	0.028985507246376812	0.4444444444444444	0.11123408965135584
YOR272W	-1	-/-	-189.47834587097168	-30723.45515179634	27	0.02891566265060241	0.4444444444444444	0.11151079136690648
YER172C	-1	-/-	-189.50622081756592	-29362.220489025116	27	0.028846153846153848	0.4444444444444444	0.11178749308245711
YDR397C	-1	-/-	-189.51339149475098	-29533.393714904785	27	0.02877697841726619	0.4444444444444444	0.11206419479800775
YJL204C	-1	-/-	-189.55489110946655	-29077.690927505493	27	0.028708133971291867	0.4444444444444444	0.11234089651355839
YGR004W	-1	-/-	-189.58235216140747	-28743.601125240326	27	0.028639618138424822	0.4444444444444444	0.11261759822910902
YER049W	-1	-/+	-189.59046363830566	-29567.444640159607	27	0.02857142857142857	0.4444444444444444	0.11289429994465966
YDR471W	0	0/-	-189.5948007106781	-50344.46090936661	108	0.02857142857142857	0.4444444444444444	0.11289429994465966
YJR135W-A	-1	-/-	-189.59785223007202	-29171.831794261932	27	0.028503562945368172	0.4444444444444444	0.1131710016602103
YNL301C	0	0/-	-189.61086320877075	-51578.09594076872	108	0.028503562945368172	0.4444444444444444	0.1131710016602103
YAL059W	-1	-/-	-189.62513542175293	-30439.6413397789	27	0.02843601895734597	0.4444444444444444	0.11344770337576093
YBL018C	-1	-/-	-189.66319131851196	-30365.74831008911	27	0.028368794326241134	0.4444444444444444	0.11372440509131157
YBL054W	0	0/-	-189.67407655715942	-48834.8314344883	108	0.028368794326241134	0.4444444444444444	0.11372440509131157
YGL076C	0	0/-	-189.67827427387238	-50637.129778921604	108	0.028368794326241134	0.4444444444444444	0.11372440509131157
YML019W	1	+/+	-189.67847442626953	-30675.635906219482	26	0.030660377358490566	0.48148148148148145	0.11372440509131157
YER016W	-1	-/-	-189.68124294281006	-30867.337074756622	27	0.03058823529411765	0.48148148148148145	0.1140011068068622
YER110C	-1	-/-	-189.68356800079346	-29891.522898197174	27	0.03051643192488263	0.48148148148148145	0.11427780852241284
YER055C	0	0/0	-189.69533050060272	-49018.32196813822	108	0.03051643192488263	0.48148148148148145	0.11427780852241284
YCR060W	-1	-/-	-189.7831506729126	-29310.409490823746	27	0.03044496487119438	0.48148148148148145	0.11455451023796348
YHR163W	-1	-/0	-189.78325033187866	-31014.472294330597	27	0.030373831775700934	0.48148148148148145	0.11483121195351412
YLR130C	-1	-/-	-189.79013347625732	-29536.969383716583	27	0.030303030303030304	0.48148148148148145	0.11510791366906475
YOR079C	-1	-/-	-189.81004905700684	-28982.161254405975	27	0.030232558139534883	0.48148148148148145	0.11538461538461539
YER148W	-1	-/-	-189.8233528137207	-29780.28556919098	27	0.030162412993039442	0.48148148148148145	0.11566131710016603
YHL013C	0	0/-	-189.83560860157013	-49796.47317498922	108	0.030162412993039442	0.48148148148148145	0.11566131710016603
YDR472W	-1	-/-	-189.84965419769287	-28897.77898645401	27	0.03009259259259259	0.48148148148148145	0.11593801881571665
YLR325C	0	0/-	-189.87499833106995	-50470.51997226477	108	0.03009259259259259	0.48148148148148145	0.11593801881571665
YGR094W	-1	-/-	-189.89350986480713	-29167.173667430878	27	0.03002309468822171	0.48148148148148145	0.11621472053126729
YGR158C	-1	-/-	-189.89827823638916	-29741.826443195343	27	0.029953917050691243	0.48148148148148145	0.11649142224681792
YPL157W	-1	-/-	-189.94206047058105	-29891.964314460754	27	0.029885057471264367	0.48148148148148145	0.11676812396236856
YPR016C	-1	-/-	-189.957537651062	-29209.159982204437	27	0.02981651376146789	0.48148148148148145	0.1170448256779192
YHR201C	0	0/0	-189.9593334197998	-49174.22329342365	108	0.02981651376146789	0.48148148148148145	0.1170448256779192
YDR190C	-1	-/+	-190.03632354736328	-29968.087489128113	27	0.029748283752860413	0.48148148148148145	0.11732152739346983
YER019C-A	-1	-/-	-190.07170057296753	-27967.82747745514	27	0.02968036529680365	0.48148148148148145	0.11759822910902047
YGR085C	-1	-/-	-190.08595752716064	-30705.8139564991	27	0.029612756264236904	0.48148148148148145	0.11787493082457111
YBR288C	-1	-/-	-190.11350011825562	-28997.285641670227	27	0.029545454545454545	0.48148148148148145	0.11815163254012175
YNL141W	0	0/-	-190.1308090686798	-51369.82654041052	108	0.029545454545454545	0.48148148148148145	0.11815163254012175
YML024W	-1	-/-	-190.15494108200073	-30424.646759033203	27	0.02947845804988662	0.48148148148148145	0.11842833425567238
YDR414C	-1	-/-	-190.15605878829956	-29802.17345905304	27	0.029411764705882353	0.48148148148148145	0.11870503597122302
YER131W	0	0/-	-190.15740144252777	-50792.54887890816	108	0.029411764705882353	0.48148148148148145	0.11870503597122302
YGR095C	-1	-/-	-190.15970849990845	-29801.150315761566	27	0.029345372460496615	0.48148148148148145	0.11898173768677366
YNL199C	-1	-/-	-190.15985107421875	-29441.44198322296	27	0.02927927927927928	0.48148148148148145	0.11925843940232429
YOR260W	-1	-/-	-190.1643443107605	-29937.313185214996	27	0.029213483146067417	0.48148148148148145	0.11953514111787493
YLR432W	0	0/-	-190.1801929473877	-49966.47169953585	108	0.029213483146067417	0.48148148148148145	0.11953514111787493
YNL175C	0	0/-	-190.18807792663574	-50076.58041989803	108	0.029213483146067417	0.48148148148148145	0.11953514111787493
YBR112C	-1	-/-	-190.21379947662354	-30019.615961551666	27	0.02914798206278027	0.48148148148148145	0.11981184283342557
YJL025W	-1	-/-	-190.26821422576904	-28294.086719989777	27	0.029082774049217	0.48148148148148145	0.1200885445489762
YNL247W	-1	-/-	-190.2836184501648	-28611.76255130768	27	0.029017857142857144	0.48148148148148145	0.12036524626452684
YLR447C	-1	-/-	-190.34632921218872	-28207.314516544342	27	0.028953229398663696	0.48148148148148145	0.12064194798007748
YOR165W	0	0/-	-190.3604358434677	-52078.57533419132	108	0.028953229398663696	0.48148148148148145	0.12064194798007748
YLR009W	-1	-/-	-190.39298677444458	-29764.57635498047	27	0.028888888888888888	0.48148148148148145	0.12091864969562811
YNR017W	-1	-/-	-190.42209434509277	-31327.021163225174	27	0.028824833702882482	0.48148148148148145	0.12119535141117875
YLR293C	-1	-/-	-190.42312955856323	-30156.268494606018	27	0.028761061946902654	0.48148148148148145	0.12147205312672939
YPR189W	-1	-/-	-190.42993593215942	-29941.81169605255	27	0.02869757174392936	0.48148148148148145	0.12174875484228002
YCL050C	0	0/-	-190.45891332626343	-50036.23247230053	108	0.02869757174392936	0.48148148148148145	0.12174875484228002
YDR378C	-1	-/-	-190.4604115486145	-28002.997639656067	27	0.028634361233480177	0.48148148148148145	0.12202545655783066
YJL145W	-1	-/-	-190.50277423858643	-30358.943053245544	27	0.02857142857142857	0.48148148148148145	0.1223021582733813
YLR029C	0	0/-	-190.51590740680695	-51519.65969616175	108	0.02857142857142857	0.48148148148148145	0.1223021582733813
YML077W	-1	-/-	-190.53868627548218	-29925.469470500946	27	0.02850877192982456	0.48148148148148145	0.12257885998893193
YBL087C	0	0/-	-190.5439349412918	-50905.84415113926	108	0.02850877192982456	0.48148148148148145	0.12257885998893193
YEL018W	-1	-/-	-190.5464768409729	-30756.290570259094	27	0.028446389496717725	0.48148148148148145	0.12285556170448257
YGR271C-A	0	0/-	-190.55022549629211	-49327.97680491209	108	0.028446389496717725	0.48148148148148145	0.12285556170448257
YHR169W	-1	-/-	-190.5989761352539	-29331.51883172989	27	0.028384279475982533	0.48148148148148145	0.12313226342003321
YOR098C	-1	-/-	-190.66817903518677	-29542.500950336456	27	0.02832244008714597	0.48148148148148145	0.12340896513558385
YOL093W	-1	-/-	-190.67470741271973	-29881.34424161911	27	0.02826086956521739	0.48148148148148145	0.12368566685113448
YLR167W	-1	-/-	-190.70134019851685	-30024.03559422493	27	0.028199566160520606	0.48148148148148145	0.12396236856668512
YPL081W	0	0/-	-190.7198325395584	-50950.57023024559	108	0.028199566160520606	0.48148148148148145	0.12396236856668512
YGR105W	0	0/0	-190.73820674419403	-49256.632824897766	108	0.028199566160520606	0.48148148148148145	0.12396236856668512
YHR197W	-1	-/-	-190.88006687164307	-30043.19113445282	27	0.02813852813852814	0.48148148148148145	0.12423907028223576
YLR344W	0	0/-	-190.8920360803604	-50433.70603829622	108	0.02813852813852814	0.48148148148148145	0.12423907028223576
YMR033W	-1	-/-	-190.92343950271606	-30440.545199871063	27	0.028077753779697623	0.48148148148148145	0.12451577199778639
YDR331W	-1	-/-	-190.9836139678955	-29693.485952854156	27	0.028017241379310345	0.48148148148148145	0.12479247371333703
YDR167W	-1	-/+	-190.98387622833252	-29176.487276554108	27	0.02795698924731183	0.48148148148148145	0.12506917542888765
YNR054C	-1	-/-	-191.04577159881592	-30341.584491729736	27	0.027896995708154508	0.48148148148148145	0.1253458771444383
YLR052W	-1	-/-	-191.11650133132935	-29393.145567893982	27	0.027837259100642397	0.48148148148148145	0.12562257885998893
YLR420W	0	0/-	-191.17362082004547	-50195.8375543952	108	0.027837259100642397	0.48148148148148145	0.12562257885998893
YBR037C	-1	-/-	-191.1852788925171	-29868.027374744415	27	0.027777777777777776	0.48148148148148145	0.12589928057553956
YEL040W	0	0/-	-191.23157358169556	-50605.454882740974	108	0.027777777777777776	0.48148148148148145	0.12589928057553956
YER036C	-1	-/-	-191.23293161392212	-29654.287827968597	27	0.02771855010660981	0.48148148148148145	0.1261759822910902
YJL197W	0	0/-	-191.28418290615082	-49946.92488074303	108	0.02771855010660981	0.48148148148148145	0.1261759822910902
YER112W	-1	-/-	-191.32664012908936	-30410.38097023964	27	0.027659574468085105	0.48148148148148145	0.12645268400664084
YDR234W	0	0/0	-191.32775223255157	-48555.049275279045	108	0.027659574468085105	0.48148148148148145	0.12645268400664084
YGR086C	-1	-/-	-191.35205554962158	-27921.098769187927	27	0.027600849256900213	0.48148148148148145	0.12672938572219147
YJL024C	-1	-/-	-191.3763575553894	-30418.24173641205	27	0.02754237288135593	0.48148148148148145	0.1270060874377421
YHL004W	0	0/-	-191.3923590183258	-50326.85723936558	108	0.02754237288135593	0.48148148148148145	0.1270060874377421
YOR232W	-1	-/-	-191.4100661277771	-30944.637006282806	27	0.02748414376321353	0.48148148148148145	0.12728278915329275
YLR412W	0	0/0	-191.41888391971588	-49453.69250047207	108	0.02748414376321353	0.48148148148148145	0.12728278915329275
YMR230W	0	0/-	-191.42394429445267	-50569.42082452774	108	0.02748414376321353	0.48148148148148145	0.12728278915329275
YPL252C	0	0/0	-191.45813596248627	-49085.12534415722	108	0.02748414376321353	0.48148148148148145	0.12728278915329275
YKL006W	0	0/-	-191.46097481250763	-50645.53251808882	108	0.02748414376321353	0.48148148148148145	0.12728278915329275
YLR264W	-1	-/-	-191.4922480583191	-30602.286964416504	27	0.027426160337552744	0.48148148148148145	0.12755949086884338
YPR033C	-1	-/-	-191.49900436401367	-30179.518451690674	27	0.02736842105263158	0.48148148148148145	0.12783619258439402
YOL115W	-1	-/-	-191.5125126838684	-30911.062339782715	27	0.0273109243697479	0.48148148148148145	0.12811289429994466
YDR454C	0	0/-	-191.51403832435608	-49448.46110492945	108	0.0273109243697479	0.48148148148148145	0.12811289429994466
YOR210W	-1	-/-	-191.53070211410522	-29164.760408878326	27	0.027253668763102725	0.48148148148148145	0.1283895960154953
YIL009W	1	+/-	-191.54660749435425	-30868.266433238983	26	0.029288702928870293	0.5185185185185185	0.1283895960154953
YLR022C	-1	-/-	-191.5631537437439	-30452.05090379715	27	0.029227557411273485	0.5185185185185185	0.12866629773104593
YHR141C	0	0/-	-191.5863573551178	-49833.15217792988	108	0.029227557411273485	0.5185185185185185	0.12866629773104593
YML115C	-1	-/-	-191.6148805618286	-28790.055951356888	27	0.029166666666666667	0.5185185185185185	0.12894299944659657
YDR087C	-1	-/-	-191.7024540901184	-30541.016538143158	27	0.029106029106029108	0.5185185185185185	0.1292197011621472
YER151C	-1	-/-	-191.7104091644287	-29773.3849902153	27	0.029045643153526972	0.5185185185185185	0.12949640287769784
YOR004W	-1	-/-	-191.71458339691162	-31371.337254047394	27	0.028985507246376812	0.5185185185185185	0.12977310459324848
YDR188W	-1	-/-	-191.76804780960083	-31274.702864170074	27	0.028925619834710745	0.5185185185185185	0.13004980630879912
YOR067C	-1	-/-	-191.79105520248413	-30509.423183441162	27	0.0288659793814433	0.5185185185185185	0.13032650802434975
YDR361C	-1	-/-	-191.79388236999512	-29381.445637226105	27	0.02880658436213992	0.5185185185185185	0.1306032097399004
YBR091C	-1	-/-	-191.8126449584961	-29636.975596427917	27	0.028747433264887063	0.5185185185185185	0.13087991145545103
YOR209C	-1	-/-	-191.81860208511353	-30298.620591163635	27	0.028688524590163935	0.5185185185185185	0.13115661317100166
YOR151C	-1	-/-	-191.8267731666565	-29315.739861011505	27	0.028629856850715747	0.5185185185185185	0.1314333148865523
YNL188W	-1	-/-	-191.82774114608765	-30466.940004825592	27	0.02857142857142857	0.5185185185185185	0.13171001660210294
YOL140W	0	0/0	-191.86738538742065	-49142.268882513046	108	0.02857142857142857	0.5185185185185185	0.13171001660210294
YDR081C	-1	-/-	-191.87558031082153	-30927.0555229187	27	0.028513238289205704	0.5185185185185185	0.13198671831765357
YER005W	-1	-/-	-191.92119026184082	-29160.054664611816	27	0.028455284552845527	0.5185185185185185	0.1322634200332042
YOR094W	-1	-/-	-191.92363834381104	-31312.77551174164	27	0.028397565922920892	0.5185185185185185	0.13254012174875485
YCL054W	-1	-/-	-191.9369354248047	-29528.8533949852	27	0.02834008097165992	0.5185185185185185	0.13281682346430548
YBR074W	0	0/0	-191.9384909272194	-49757.67023342848	108	0.02834008097165992	0.5185185185185185	0.13281682346430548
YGR063C	-1	-/-	-191.96346378326416	-30265.111629009247	27	0.028282828282828285	0.5185185185185185	0.13309352517985612
YLR285W	-1	-/+	-191.96734857559204	-30284.612786769867	27	0.028225806451612902	0.5185185185185185	0.13337022689540676
YEL015W	-1	-/-	-192.02398920059204	-29097.371330738068	27	0.028169014084507043	0.5185185185185185	0.1336469286109574
YGL245W	-1	-/-	-192.02615594863892	-30359.438739299774	27	0.028112449799196786	0.5185185185185185	0.13392363032650803
YJR031C	-1	-/-	-192.11072158813477	-29665.24330854416	27	0.028056112224448898	0.5185185185185185	0.13420033204205867
YLR441C	0	0/-	-192.14886736869812	-50495.80598461628	108	0.028056112224448898	0.5185185185185185	0.13420033204205867
YIL027C	0	0/-	-192.1547794342041	-50297.02201676369	108	0.028056112224448898	0.5185185185185185	0.13420033204205867
YMR266W	-1	-/-	-192.20823049545288	-29590.934689044952	27	0.028	0.5185185185185185	0.1344770337576093
YLL045C	0	0/-	-192.22535908222198	-51360.77082550526	108	0.028	0.5185185185185185	0.1344770337576093
YLR433C	-1	-/-	-192.2574439048767	-29811.7538895607	27	0.027944111776447105	0.5185185185185185	0.13475373547315994
YJR067C	0	0/-	-192.27449357509613	-49786.507032334805	108	0.027944111776447105	0.5185185185185185	0.13475373547315994
YOR234C	0	0/-	-192.2820883989334	-51098.68830180168	108	0.027944111776447105	0.5185185185185185	0.13475373547315994
YGL103W	0	0/-	-192.30008840560913	-50621.86440587044	108	0.027944111776447105	0.5185185185185185	0.13475373547315994
YNL282W	-1	-/-	-192.35011053085327	-28932.972452640533	27	0.027888446215139442	0.5185185185185185	0.13503043718871058
YLR388W	0	0/-	-192.36855220794678	-50871.921450555325	108	0.027888446215139442	0.5185185185185185	0.13503043718871058
YBR084C-A	0	0/-	-192.373450756073	-51095.03683078289	108	0.027888446215139442	0.5185185185185185	0.13503043718871058
YDR012W	0	0/-	-192.37790310382843	-51024.1780923605	108	0.027888446215139442	0.5185185185185185	0.13503043718871058
YMR049C	-1	-/-	-192.3892641067505	-30254.694646835327	27	0.027833001988071572	0.5185185185185185	0.13530713890426121
YBL004W	-1	-/-	-192.39423847198486	-29856.006341457367	27	0.027777777777777776	0.5185185185185185	0.13558384061981185
YOR166C	0	0/-	-192.40717768669128	-50511.74087023735	108	0.027777777777777776	0.5185185185185185	0.13558384061981185
YJL189W	0	0/-	-192.44445025920868	-50343.56083905697	108	0.027777777777777776	0.5185185185185185	0.13558384061981185
YOR310C	-1	-/-	-192.58635568618774	-32357.572127342224	27	0.027722772277227723	0.5185185185185185	0.1358605423353625
YOR341W	-1	-/-	-192.5942931175232	-29199.0804271698	27	0.02766798418972332	0.5185185185185185	0.13613724405091313
YNL069C	0	0/-	-192.60128593444824	-51374.98510354757	108	0.02766798418972332	0.5185185185185185	0.13613724405091313
YHL014C	0	0/0	-192.615443110466	-51369.83822453022	108	0.02766798418972332	0.5185185185185185	0.13613724405091313
YML026C	0	0/-	-192.64908015727997	-50960.314586400986	108	0.02766798418972332	0.5185185185185185	0.13613724405091313
YDR086C	-1	-/-	-192.69641876220703	-28202.901460170746	27	0.027613412228796843	0.5185185185185185	0.13641394576646376
YHL007C	-1	-/-	-192.7183666229248	-30224.362428188324	27	0.027559055118110236	0.5185185185185185	0.1366906474820144
YIL148W	0	0/-	-192.71962642669678	-50703.00642764568	108	0.027559055118110236	0.5185185185185185	0.1366906474820144
YHR081W	-1	-/-	-192.72526836395264	-29722.366158008575	27	0.0275049115913556	0.5185185185185185	0.13696734919756504
YGL210W	-1	-/-	-192.75451564788818	-30337.274854183197	27	0.027450980392156862	0.5185185185185185	0.13724405091311567
YJL076W	-1	-/-	-192.76909589767456	-29857.445446014404	27	0.0273972602739726	0.5185185185185185	0.1375207526286663
YPL117C	-1	-/-	-192.7980170249939	-28115.498591899872	27	0.02734375	0.5185185185185185	0.13779745434421695
YBL027W	0	0/-	-192.79918658733368	-50929.5684427619	108	0.02734375	0.5185185185185185	0.13779745434421695
YFR009W	-1	-/-	-192.87136697769165	-29733.608667373657	27	0.02729044834307992	0.5185185185185185	0.13807415605976758
YLR229C	-1	-/-	-192.94051361083984	-29779.554005146027	27	0.027237354085603113	0.5185185185185185	0.13835085777531822
YAR014C	-1	-/-	-192.94950246810913	-28966.436854839325	27	0.027184466019417475	0.5185185185185185	0.13862755949086886
YOR236W	-1	-/0	-192.99305534362793	-29606.37704563141	27	0.027131782945736434	0.5185185185185185	0.13890426120641947
YIL043C	0	0/-	-193.02542024850845	-50884.960219442844	108	0.027131782945736434	0.5185185185185185	0.13890426120641947
YDL060W	-1	-/-	-193.0581431388855	-30548.02670097351	27	0.027079303675048357	0.5185185185185185	0.1391809629219701
YGR033C	-1	-/-	-193.0628514289856	-30302.56420469284	27	0.02702702702702703	0.5185185185185185	0.13945766463752074
YGR185C	-1	-/-	-193.06329154968262	-30405.783926963806	27	0.02697495183044316	0.5185185185185185	0.13973436635307138
YNL201C	-1	-/-	-193.0652174949646	-28970.977717399597	27	0.026923076923076925	0.5185185185185185	0.140011068068622
YLR347C	-1	-/+	-193.09013557434082	-27525.526594161987	27	0.026871401151631478	0.5185185185185185	0.14028776978417265
YNR026C	-1	-/-	-193.12595081329346	-29289.9585852623	27	0.02681992337164751	0.5185185185185185	0.1405644714997233
YOR167C	0	0/-	-193.1447604894638	-51092.48308634758	108	0.02681992337164751	0.5185185185185185	0.1405644714997233
YKR057W	-1	-/-	-193.25727081298828	-29908.681076049805	27	0.02676864244741874	0.5185185185185185	0.14084117321527392
YPR036W	-1	-/-	-193.32998037338257	-27973.998700141907	27	0.026717557251908396	0.5185185185185185	0.14111787493082456
YBR002C	-1	-/-	-193.35622930526733	-30478.238605976105	27	0.02666666666666667	0.5185185185185185	0.1413945766463752
YDL184C	0	0/-	-193.36879193782806	-50751.84367001057	108	0.02666666666666667	0.5185185185185185	0.1413945766463752
YFR001W	-1	-/-	-193.3696689605713	-29123.42601299286	27	0.026615969581749048	0.5185185185185185	0.14167127836192583
YNL032W	-1	-/-	-193.37079000473022	-29491.125666618347	27	0.026565464895635674	0.5185185185185185	0.14194798007747647
YOR346W	-1	-/-	-193.41688680648804	-28996.74390888214	27	0.026515151515151516	0.5185185185185185	0.1422246817930271
YDL136W	0	0/-	-193.45969462394714	-50349.91466408968	108	0.026515151515151516	0.5185185185185185	0.1422246817930271
YGR034W	0	0/-	-193.51247084140778	-50465.332419633865	108	0.026515151515151516	0.5185185185185185	0.1422246817930271
YGR030C	-1	-/-	-193.51316785812378	-30820.849990844727	27	0.026465028355387523	0.5185185185185185	0.14250138350857774
YDR322W	0	0/-	-193.5165857076645	-50490.95342695713	108	0.026465028355387523	0.5185185185185185	0.14250138350857774
YGL106W	-1	-/-	-193.53204727172852	-30274.460992336273	27	0.026415094339622643	0.5185185185185185	0.14277808522412838
YML127W	-1	-/-	-193.53364086151123	-28591.573643684387	27	0.026365348399246705	0.5185185185185185	0.14305478693967902
YHR010W	0	0/-	-193.53939163684845	-50639.86253786087	108	0.026365348399246705	0.5185185185185185	0.14305478693967902
YBL092W	0	0/-	-193.5687894821167	-50789.760182738304	108	0.026365348399246705	0.5185185185185185	0.14305478693967902
YDR447C	-1	-/-	-193.5720353126526	-31839.43827700615	27	0.02631578947368421	0.5185185185185185	0.14333148865522966
YLR185W	0	0/-	-193.58909857273102	-51203.44835412502	108	0.02631578947368421	0.5185185185185185	0.14333148865522966
YGL148W	0	0/0	-193.60045158863068	-48934.140976667404	108	0.02631578947368421	0.5185185185185185	0.14333148865522966
YBR048W	-1	-/-	-193.60280323028564	-30826.925502300262	27	0.02626641651031895	0.5185185185185185	0.1436081903707803
YGR257C	-1	-/-	-193.60298252105713	-29270.210752487183	27	0.026217228464419477	0.5185185185185185	0.14388489208633093
YPR074C	-1	-/0	-193.64375066757202	-30865.599233150482	27	0.026168224299065422	0.5185185185185185	0.14416159380188157
YPR010C	-1	-/-	-193.64406204223633	-29842.020665168762	27	0.026119402985074626	0.5185185185185185	0.1444382955174322
YML067C	-1	-/-	-193.6758337020874	-29040.215244293213	27	0.0260707635009311	0.5185185185185185	0.14471499723298284
YHR069C	-1	-/-	-193.68645763397217	-30278.578827381134	27	0.026022304832713755	0.5185185185185185	0.14499169894853348
YER031C	-1	-/-	-193.74581384658813	-29467.333599090576	27	0.025974025974025976	0.5185185185185185	0.1452684006640841
YBR031W	0	0/-	-193.7701267004013	-51258.80397814512	108	0.025974025974025976	0.5185185185185185	0.1452684006640841
YBR058C-A	-1	-/-	-193.7893147468567	-28857.764093875885	27	0.025925925925925925	0.5185185185185185	0.14554510237963475
YDR116C	-1	-/-	-193.80570077896118	-30068.16844367981	27	0.025878003696857672	0.5185185185185185	0.1458218040951854
YPL093W	-1	-/-	-193.82385873794556	-30883.509444713593	27	0.025830258302583026	0.5185185185185185	0.14609850581073602
YLR451W	-1	-/-	-193.8300337791443	-29938.851524353027	27	0.02578268876611418	0.5185185185185185	0.14637520752628666
YOR096W	0	0/-	-193.85040831565857	-50649.921326994896	108	0.02578268876611418	0.5185185185185185	0.14637520752628666
YKL054C	-1	-/-	-193.93344640731812	-28746.166283130646	27	0.025735294117647058	0.5185185185185185	0.1466519092418373
YGR090W	-1	-/-	-193.95890188217163	-29469.09529733658	27	0.025688073394495414	0.5185185185185185	0.14692861095738793
YDR508C	-1	-/-	-193.968900680542	-28647.303611278534	27	0.02564102564102564	0.5185185185185185	0.14720531267293857
YPL212C	-1	-/-	-193.97863054275513	-29065.034108161926	27	0.025594149908592323	0.5185185185185185	0.1474820143884892
YDL131W	0	0/0	-194.00100326538086	-49382.978853940964	108	0.025594149908592323	0.5185185185185185	0.1474820143884892
YDR025W	-1	-/-	-194.01761102676392	-30010.4553732872	27	0.025547445255474453	0.5185185185185185	0.14775871610403984
YLR181C	-1	-/-	-194.02878952026367	-30992.488681793213	27	0.025500910746812388	0.5185185185185185	0.14803541781959048
YBL024W	-1	-/-	-194.03618240356445	-30004.222049236298	27	0.025454545454545455	0.5185185185185185	0.14831211953514112
YLR449W	-1	-/+	-194.0474829673767	-31389.07431793213	27	0.025408348457350273	0.5185185185185185	0.14858882125069175
YGL243W	-1	-/-	-194.08929061889648	-30552.803122997284	27	0.025362318840579712	0.5185185185185185	0.1488655229662424
YBR283C	-1	-/-	-194.0913987159729	-30345.946649074554	27	0.02531645569620253	0.5185185185185185	0.14914222468179303
YOR307C	-1	-/-	-194.16895961761475	-28417.8732213974	27	0.02527075812274368	0.5185185185185185	0.14941892639734367
YMR112C	-1	-/-	-194.28460454940796	-30277.474474668503	27	0.025225225225225224	0.5185185185185185	0.1496956281128943
YPL079W	0	0/-	-194.28975343704224	-51925.78185361624	108	0.025225225225225224	0.5185185185185185	0.1496956281128943
YML060W	-1	-/-	-194.29236221313477	-29187.52262020111	27	0.025179856115107913	0.5185185185185185	0.14997232982844494
YPL231W	-1	-/-	-194.30320167541504	-29084.24857187271	27	0.025134649910233394	0.5185185185185185	0.15024903154399558
YMR241W	-1	-/-	-194.31682920455933	-31982.885669708252	27	0.025089605734767026	0.5185185185185185	0.1505257332595462
YOR312C	0	0/-	-194.33992457389832	-50164.674201607704	108	0.025089605734767026	0.5185185185185185	0.1505257332595462
YJL033W	-1	-/-	-194.3716025352478	-30456.37409067154	27	0.025044722719141325	0.5185185185185185	0.15080243497509685
YER019W	-1	-/-	-194.3965039253235	-28931.638431072235	27	0.025	0.5185185185185185	0.1510791366906475
YER074W	0	0/-	-194.4087266921997	-51647.29384154081	108	0.025	0.5185185185185185	0.1510791366906475
YLR195C	1	+/+	-194.42039155960083	-29968.35132932663	26	0.026737967914438502	0.5555555555555556	0.1510791366906475
YHL033C	0	0/-	-194.4488604068756	-51097.230486273766	108	0.026737967914438502	0.5555555555555556	0.1510791366906475
YLR272C	-1	-/-	-194.47909688949585	-30234.433403491974	27	0.026690391459074734	0.5555555555555556	0.15135583840619812
YIR012W	-1	-/-	-194.50449752807617	-29891.509085655212	27	0.02664298401420959	0.5555555555555556	0.15163254012174876
YGR251W	-1	-/-	-194.51194143295288	-28264.684482574463	27	0.026595744680851064	0.5555555555555556	0.1519092418372994
YKR094C	0	0/-	-194.51442193984985	-51105.18238443136	108	0.026595744680851064	0.5555555555555556	0.1519092418372994
YMR296C	-1	-/-	-194.52113008499146	-29882.004267692566	27	0.02654867256637168	0.5555555555555556	0.15218594355285003
YKL081W	-1	-/-	-194.53454971313477	-32589.97563481331	27	0.026501766784452298	0.5555555555555556	0.15246264526840067
YLR020C	-1	-/-	-194.54975366592407	-30123.59309911728	27	0.026455026455026454	0.5555555555555556	0.1527393469839513
YER122C	-1	-/-	-194.5928988456726	-28994.3169836998	27	0.02640845070422535	0.5555555555555556	0.15301604869950194
YNL067W	0	0/-	-194.60813629627228	-50675.225764751434	108	0.02640845070422535	0.5555555555555556	0.15301604869950194
YNL112W	-1	-/-	-194.68358707427979	-32594.614305734634	27	0.026362038664323375	0.5555555555555556	0.15329275041505258
YNL099C	-1	-/-	-194.71716117858887	-30005.66736793518	27	0.02631578947368421	0.5555555555555556	0.15356945213060322
YCL011C	-1	-/-	-194.73445320129395	-30312.254583358765	27	0.02626970227670753	0.5555555555555556	0.15384615384615385
YBR181C	0	0/-	-194.74441516399384	-51014.695292174816	108	0.02626970227670753	0.5555555555555556	0.15384615384615385
YPL198W	0	0/-	-194.7639387845993	-49746.45122534037	108	0.02626970227670753	0.5555555555555556	0.15384615384615385
YDL093W	-1	-/-	-194.7752070426941	-29018.177161693573	27	0.026223776223776224	0.5555555555555556	0.1541228555617045
YCR020C-A	1	+/-	-194.79885625839233	-29989.15727376938	26	0.027923211169284468	0.5925925925925926	0.1541228555617045
YKR025W	-1	-/-	-194.7993106842041	-30453.538302898407	27	0.027874564459930314	0.5925925925925926	0.15439955727725513
YOR056C	-1	-/-	-194.85691690444946	-29799.806201457977	27	0.02782608695652174	0.5925925925925926	0.15467625899280577
YBL039C	-1	-/-	-194.90616655349731	-32445.553982257843	27	0.027777777777777776	0.5925925925925926	0.1549529607083564
YBR191W	0	0/-	-194.94774174690247	-51047.62820965052	108	0.027777777777777776	0.5925925925925926	0.1549529607083564
YLR398C	-1	-/-	-194.95461177825928	-30731.111639499664	27	0.02772963604852686	0.5925925925925926	0.15522966242390704
YKL122C	-1	-/-	-194.97702169418335	-29841.29540348053	27	0.02768166089965398	0.5925925925925926	0.15550636413945768
YMR269W	0	0/-	-194.99468940496445	-50004.68002349138	108	0.02768166089965398	0.5925925925925926	0.15550636413945768
YIL145C	0	0/-	-194.99706077575684	-48380.418176591396	108	0.02768166089965398	0.5925925925925926	0.15550636413945768
YPL143W	0	0/-	-195.0033620595932	-51730.21262949705	108	0.02768166089965398	0.5925925925925926	0.15550636413945768
YPR102C	-1	-/-	-195.0078420639038	-30236.359689235687	27	0.027633851468048358	0.5925925925925926	0.1557830658550083
YPR069C	0	0/-	-195.06915295124054	-52037.56381803751	108	0.027633851468048358	0.5925925925925926	0.1557830658550083
YDR390C	0	0/+	-195.07622826099396	-51930.8841291666	108	0.027633851468048358	0.5925925925925926	0.1557830658550083
YPR155C	-1	-/-	-195.08872413635254	-30261.820946216583	27	0.027586206896551724	0.5925925925925926	0.15605976757055895
YBR017C	-1	-/-	-195.10426092147827	-29462.874340057373	27	0.027538726333907058	0.5925925925925926	0.1563364692861096
YGL029W	-1	-/-	-195.1349492073059	-30574.539386749268	27	0.027491408934707903	0.5925925925925926	0.15661317100166022
YDL191W	0	0/-	-195.135613322258	-51112.619017243385	108	0.027491408934707903	0.5925925925925926	0.15661317100166022
YCR077C	-1	-/-	-195.16206121444702	-29267.979682445526	27	0.0274442538593482	0.5925925925925926	0.15688987271721086
YOR133W	-1	-/-	-195.17248058319092	-30497.658831596375	27	0.0273972602739726	0.5925925925925926	0.1571665744327615
YOR206W	-1	-/-	-195.18932723999023	-30064.857094287872	27	0.02735042735042735	0.5925925925925926	0.1574432761483121
YEL003W	-1	-/-	-195.22184705734253	-30631.925231933594	27	0.027303754266211604	0.5925925925925926	0.15771997786386274
YEL009C	-1	-/-	-195.24620008468628	-28955.597293376923	27	0.027257240204429302	0.5925925925925926	0.15799667957941338
YMR014W	-1	-/-	-195.25281238555908	-30989.884841442108	27	0.027210884353741496	0.5925925925925926	0.15827338129496402
YBR015C	-1	-/-	-195.27003145217896	-30174.54293489456	27	0.027164685908319185	0.5925925925925926	0.15855008301051465
YDR440W	-1	-/+	-195.2836127281189	-30468.66491508484	27	0.02711864406779661	0.5925925925925926	0.1588267847260653
YBL069W	-1	-/-	-195.28602695465088	-30534.004850387573	27	0.02707275803722504	0.5925925925925926	0.15910348644161593
YOR201C	-1	-/-	-195.33874607086182	-29601.135254859924	27	0.02702702702702703	0.5925925925925926	0.15938018815716656
YMR234W	-1	-/-	-195.36715745925903	-29065.134625911713	27	0.026981450252951095	0.5925925925925926	0.1596568898727172
YIL139C	-1	-/-	-195.37270498275757	-30115.251678943634	27	0.026936026936026935	0.5925925925925926	0.15993359158826784
YFR031C-A	0	0/-	-195.40682554244995	-51090.57887625694	108	0.026936026936026935	0.5925925925925926	0.15993359158826784
YGL135W	-1	-/-	-195.409188747406	-29887.691935539246	27	0.02689075630252101	0.5925925925925926	0.16021029330381847
YGR280C	-1	-/-	-195.40996742248535	-30657.9282746315	27	0.026845637583892617	0.5925925925925926	0.1604869950193691
YMR016C	-1	-/-	-195.44541931152344	-28415.640693187714	27	0.02680067001675042	0.5925925925925926	0.16076369673491975
YFR005C	-1	-/-	-195.51172351837158	-30379.009034633636	27	0.026755852842809364	0.5925925925925926	0.16104039845047038
YKL143W	-1	-/-	-195.56266164779663	-29773.994282245636	27	0.02671118530884808	0.5925925925925926	0.16131710016602102
YGL092W	-1	-/-	-195.57621049880981	-29818.927049160004	27	0.02666666666666667	0.5925925925925926	0.16159380188157166
YCL005W	0	0/-	-195.62846422195435	-50738.52864921093	108	0.02666666666666667	0.5925925925925926	0.16159380188157166
YGL213C	-1	-/+	-195.65374565124512	-30745.80531692505	27	0.026622296173044926	0.5925925925925926	0.1618705035971223
YBR172C	-1	-/-	-195.6573634147644	-30402.59143972397	27	0.026578073089700997	0.5925925925925926	0.16214720531267293
YLR401C	-1	-/-	-195.65877103805542	-30397.820140838623	27	0.026533996683250415	0.5925925925925926	0.16242390702822357
YKR081C	-1	-/-	-195.6878695487976	-30341.33444237709	27	0.026490066225165563	0.5925925925925926	0.1627006087437742
YDR470C	-1	-/-	-195.69414377212524	-29864.869656085968	27	0.026446280991735537	0.5925925925925926	0.16297731045932484
YJL121C	-1	-/0	-195.72386407852173	-31014.62830543518	27	0.026402640264026403	0.5925925925925926	0.16325401217487548
YJL109C	-1	-/-	-195.73031330108643	-29193.14612197876	27	0.026359143327841845	0.5925925925925926	0.16353071389042612
YOR293W	0	0/-	-195.7498837709427	-51332.29514813423	108	0.026359143327841845	0.5925925925925926	0.16353071389042612
YKL056C	-1	-/-	-195.75589275360107	-32102.996291160583	27	0.02631578947368421	0.5925925925925926	0.16380741560597675
YMR277W	-1	-/-	-195.7680902481079	-30708.788070201874	27	0.026272577996715927	0.5925925925925926	0.1640841173215274
YPL083C	-1	-/-	-195.77906227111816	-30724.106133937836	27	0.02622950819672131	0.5925925925925926	0.16436081903707803
YOL006C	-1	-/-	-195.77995347976685	-28701.849511146545	27	0.02618657937806874	0.5925925925925926	0.16463752075262866
YPL139C	-1	-/-	-195.8507685661316	-32256.269233226776	27	0.026143790849673203	0.5925925925925926	0.1649142224681793
YLR192C	-1	-/-	-195.89252853393555	-30643.65946340561	27	0.026101141924959218	0.5925925925925926	0.16519092418372994
YJR076C	-1	-/-	-195.89786052703857	-30202.679728984833	27	0.026058631921824105	0.5925925925925926	0.16546762589928057
YHR089C	-1	-/-	-195.91526556015015	-29652.327169656754	27	0.026016260162601626	0.5925925925925926	0.1657443276148312
YJR043C	-1	-/-	-195.9189372062683	-30267.073863744736	27	0.025974025974025976	0.5925925925925926	0.16602102933038185
YDR408C	0	0/-	-195.93943798542023	-49556.58448255062	108	0.025974025974025976	0.5925925925925926	0.16602102933038185
YJL098W	-1	-/-	-195.94362926483154	-30400.396818637848	27	0.02593192868719611	0.5925925925925926	0.16629773104593248
YMR243C	-1	-/-	-195.9518165588379	-30722.91768836975	27	0.025889967637540454	0.5925925925925926	0.16657443276148312
YPL090C	0	0/-	-195.9674390554428	-51267.339248895645	108	0.025889967637540454	0.5925925925925926	0.16657443276148312
YIL104C	0	0/0	-196.0423030257225	-49784.718059539795	108	0.025889967637540454	0.5925925925925926	0.16657443276148312
YLR418C	-1	-/+	-196.04993724822998	-29820.851039886475	27	0.025848142164781908	0.5925925925925926	0.16685113447703376
YHL015W	0	0/-	-196.05435359477997	-51190.03929591179	108	0.025848142164781908	0.5925925925925926	0.16685113447703376
YBR155W	-1	-/-	-196.0880789756775	-30043.99787759781	27	0.025806451612903226	0.5925925925925926	0.1671278361925844
YHR019C	-1	-/-	-196.09462594985962	-30630.756531715393	27	0.02576489533011272	0.5925925925925926	0.16740453790813503
YOR154W	0	0/-	-196.0976767539978	-49872.36902797222	108	0.02576489533011272	0.5925925925925926	0.16740453790813503
YPR129W	0	0/-	-196.10628712177277	-51015.60170531273	108	0.02576489533011272	0.5925925925925926	0.16740453790813503
YLR221C	-1	-/-	-196.16057300567627	-29231.61242055893	27	0.02572347266881029	0.5925925925925926	0.16768123962368567
YGR216C	-1	-/-	-196.16188764572144	-28748.99488401413	27	0.025682182985553772	0.5925925925925926	0.1679579413392363
YML105C	-1	-/-	-196.18799018859863	-30331.609793186188	27	0.02564102564102564	0.5925925925925926	0.16823464305478694
YPR183W	-1	-/-	-196.20606899261475	-28266.75988292694	27	0.0256	0.5925925925925926	0.16851134477033758
YKL112W	-1	-/-	-196.26827335357666	-30522.710133075714	27	0.025559105431309903	0.5925925925925926	0.16878804648588822
YNL111C	-1	-/-	-196.29131364822388	-30677.54361152649	27	0.025518341307814992	0.5925925925925926	0.16906474820143885
YLR061W	0	0/-	-196.31255543231964	-51410.300229012966	108	0.025518341307814992	0.5925925925925926	0.16906474820143885
YLR355C	-1	-/-	-196.32913541793823	-29861.342542648315	27	0.025477707006369428	0.5925925925925926	0.1693414499169895
YJL069C	-1	-/-	-196.36765480041504	-29945.42491722107	27	0.025437201907790145	0.5925925925925926	0.16961815163254013
YKL216W	0	0/-	-196.3791402578354	-49629.91615009308	108	0.025437201907790145	0.5925925925925926	0.16961815163254013
YPR132W	-1	-/-	-196.42940282821655	-31506.063915252686	27	0.025396825396825397	0.5925925925925926	0.16989485334809076
YIL052C	-1	-/-	-196.43257665634155	-30517.874378204346	27	0.025356576862123614	0.5925925925925926	0.1701715550636414
YLR321C	-1	-/-	-196.44758081436157	-30107.039575099945	27	0.02531645569620253	0.5925925925925926	0.17044825677919204
YBR049C	-1	-/-	-196.49625444412231	-31107.511784553528	27	0.02527646129541864	0.5925925925925926	0.17072495849474267
YLR068W	-1	-/-	-196.49790334701538	-31336.934373140335	27	0.025236593059936908	0.5925925925925926	0.1710016602102933
YNL302C	-1	-/-	-196.4999270439148	-33112.304946899414	27	0.025196850393700787	0.5925925925925926	0.17127836192584395
YNL209W	-1	-/-	-196.5014157295227	-32630.751680374146	27	0.025157232704402517	0.5925925925925926	0.17155506364139458
YHR216W	0	0/-	-196.60582625865936	-51198.63494503498	108	0.025157232704402517	0.5925925925925926	0.17155506364139458
YNR048W	-1	-/-	-196.6206488609314	-30831.42391204834	27	0.02511773940345369	0.5925925925925926	0.17183176535694522
YOR115C	-1	-/-	-196.62940549850464	-30776.25040102005	27	0.025078369905956112	0.5925925925925926	0.17210846707249586
YHR041C	-1	-/-	-196.66400146484375	-30706.892205238342	27	0.025039123630672927	0.5925925925925926	0.1723851687880465
YIL131C	-1	-/-	-196.68118238449097	-31881.1326713562	27	0.025	0.5925925925925926	0.17266187050359713
YDR385W	-1	-/-	-196.70566701889038	-30710.145590782166	27	0.0249609984399376	0.5925925925925926	0.17293857221914777
YCR059C	0	0/-	-196.72117280960083	-49101.427587509155	108	0.0249609984399376	0.5925925925925926	0.17293857221914777
YGR148C	0	0/-	-196.72616636753082	-51622.81023609638	108	0.0249609984399376	0.5925925925925926	0.17293857221914777
YPR056W	-1	-/-	-196.74509954452515	-30210.60724258423	27	0.024922118380062305	0.5925925925925926	0.1732152739346984
YGR245C	-1	-/-	-196.75322103500366	-30796.378026008606	27	0.024883359253499222	0.5925925925925926	0.17349197565024904
YCR020W-B	-1	-/-	-196.75867176055908	-28658.724752426147	27	0.024844720496894408	0.5925925925925926	0.17376867736579968
YOR145C	-1	-/-	-196.76354598999023	-30396.559504032135	27	0.024806201550387597	0.5925925925925926	0.17404537908135032
YGL123W	0	0/-	-196.79608345031738	-51724.8912203908	108	0.024806201550387597	0.5925925925925926	0.17404537908135032
YGR007W	-1	-/-	-196.8117880821228	-30491.26705789566	27	0.02476780185758514	0.5925925925925926	0.17432208079690095
YKL184W	0	0/-	-196.8266487121582	-50688.30553305149	108	0.02476780185758514	0.5925925925925926	0.17432208079690095
YBR171W	-1	-/-	-196.84681701660156	-30013.968687534332	27	0.02472952086553323	0.5925925925925926	0.1745987825124516
YOR229W	-1	-/-	-196.87445735931396	-31728.271827697754	27	0.024691358024691357	0.5925925925925926	0.17487548422800223
YDR393W	-1	-/-	-196.8929591178894	-29795.90067100525	27	0.02465331278890601	0.5925925925925926	0.17515218594355286
YIL094C	0	0/0	-196.89628565311432	-50340.816016077995	108	0.02465331278890601	0.5925925925925926	0.17515218594355286
YJR123W	0	0/-	-196.90499889850616	-51783.56929093599	108	0.02465331278890601	0.5925925925925926	0.17515218594355286
YPL234C	-1	-/-	-196.92229843139648	-28519.47260761261	27	0.024615384615384615	0.5925925925925926	0.1754288876591035
YPL037C	-1	-/-	-196.98668718338013	-31411.183038711548	27	0.02457757296466974	0.5925925925925926	0.17570558937465414
YDL150W	-1	-/-	-196.98780870437622	-29567.47507762909	27	0.024539877300613498	0.5925925925925926	0.17598229109020475
YML015C	-1	-/-	-196.993266582489	-29691.024867534637	27	0.02450229709035222	0.5925925925925926	0.17625899280575538
YEL034W	-1	-/-	-197.00107049942017	-30157.199600219727	27	0.024464831804281346	0.5925925925925926	0.17653569452130602
YBR267W	-1	-/-	-197.01664447784424	-30736.744232177734	27	0.024427480916030534	0.5925925925925926	0.17681239623685666
YLR287C-A	0	0/-	-197.0728803873062	-49880.158027648926	108	0.024427480916030534	0.5925925925925926	0.17681239623685666
YDL188C	-1	-/-	-197.09651041030884	-28928.1901345253	27	0.024390243902439025	0.5925925925925926	0.1770890979524073
YCR028C	-1	-/-	-197.10022592544556	-28195.34290122986	27	0.0243531202435312	0.5925925925925926	0.17736579966795793
YCR084C	-1	-/-	-197.10271549224854	-28475.23853445053	27	0.0243161094224924	0.5925925925925926	0.17764250138350857
YJR101W	0	0/-	-197.10461223125458	-51187.55242586136	108	0.0243161094224924	0.5925925925925926	0.17764250138350857
YNL124W	0	0/-	-197.11757218837738	-48715.05192005634	108	0.0243161094224924	0.5925925925925926	0.17764250138350857
YLR200W	-1	-/-	-197.17642068862915	-31226.24621963501	27	0.024279210925644917	0.5925925925925926	0.1779192030990592
YHR046C	0	0/-	-197.18095934391022	-49351.123943686485	108	0.024279210925644917	0.5925925925925926	0.1779192030990592
YJR074W	-1	-/-	-197.19810914993286	-29372.83408308029	27	0.024242424242424242	0.5925925925925926	0.17819590481460984
YPR009W	-1	-/-	-197.205735206604	-31037.452406406403	27	0.024205748865355523	0.5925925925925926	0.17847260653016048
YLR175W	-1	-/-	-197.21024894714355	-30145.05177950859	27	0.02416918429003021	0.5925925925925926	0.1787493082457111
YOL127W	-1	-/-	-197.21961879730225	-29274.61584997177	27	0.024132730015082957	0.5925925925925926	0.17902600996126175
YLR039C	-1	-/-	-197.31738710403442	-30683.487453460693	27	0.024096385542168676	0.5925925925925926	0.1793027116768124
YNL102W	-1	-/-	-197.36911964416504	-31073.492089748383	27	0.02406015037593985	0.5925925925925926	0.17957941339236302
YLR110C	-1	-/-	-197.39744806289673	-29971.772382736206	27	0.024024024024024024	0.5925925925925926	0.17985611510791366
YPR043W	0	0/-	-197.41080951690674	-51399.75675970316	108	0.024024024024024024	0.5925925925925926	0.17985611510791366
YBR162W-A	0	0/-	-197.4412841796875	-50206.538078188896	108	0.024024024024024024	0.5925925925925926	0.17985611510791366
YBR094W	0	0/0	-197.44884932041168	-51535.83941364288	108	0.024024024024024024	0.5925925925925926	0.17985611510791366
YPL144W	-1	-/0	-197.50314044952393	-31233.01769208908	27	0.0239880059970015	0.5925925925925926	0.1801328168234643
YHR121W	0	0/0	-197.50693607330322	-50119.158999443054	108	0.0239880059970015	0.5925925925925926	0.1801328168234643
YNL162W	0	0/-	-197.52399361133575	-50964.44454681873	108	0.0239880059970015	0.5925925925925926	0.1801328168234643
YDL219W	0	0/0	-197.52549976110458	-50989.991934120655	108	0.0239880059970015	0.5925925925925926	0.1801328168234643
YKR060W	-1	-/-	-197.53600978851318	-31080.422571659088	27	0.023952095808383235	0.5925925925925926	0.18040951853901493
YAL012W	-1	-/0	-197.5864987373352	-28549.295145988464	27	0.02391629297458894	0.5925925925925926	0.18068622025456557
YPR051W	1	+/+	-197.5898575782776	-30996.371562480927	26	0.025373134328358207	0.6296296296296297	0.18068622025456557
YKL106W	0	0/0	-197.5922155380249	-49534.609519183636	108	0.025373134328358207	0.6296296296296297	0.18068622025456557
YBR025C	0	0/-	-197.5976676940918	-50537.38608926535	108	0.025373134328358207	0.6296296296296297	0.18068622025456557
YDR280W	-1	-/-	-197.61799430847168	-30009.1897687912	27	0.02533532041728763	0.6296296296296297	0.1809629219701162
YFL025C	-1	-/-	-197.64222526550293	-29183.547265529633	27	0.025297619047619048	0.6296296296296297	0.18123962368566685
YLR215C	-1	-/-	-197.64612817764282	-30344.166506767273	27	0.02526002971768202	0.6296296296296297	0.18151632540121748
YOR123C	-1	-/+	-197.64809846878052	-30404.32266664505	27	0.025222551928783383	0.6296296296296297	0.18179302711676812
YLR150W	-1	-/-	-197.67223119735718	-32546.453800678253	27	0.025185185185185185	0.6296296296296297	0.18206972883231876
YBL009W	-1	-/-	-197.67469358444214	-29218.14151096344	27	0.02514792899408284	0.6296296296296297	0.1823464305478694
YLR359W	0	0/-	-197.69786608219147	-50434.68952637911	108	0.02514792899408284	0.6296296296296297	0.1823464305478694
YAR015W	-1	-/-	-197.73420810699463	-30544.076370716095	27	0.025110782865583457	0.6296296296296297	0.18262313226342003
YER117W	-1	-/-	-197.7578902244568	-31752.362143993378	27	0.025073746312684365	0.6296296296296297	0.18289983397897067
YGL220W	0	0/-	-197.78771913051605	-49558.71082544327	108	0.025073746312684365	0.6296296296296297	0.18289983397897067
YDR299W	-1	-/-	-197.80400609970093	-28629.141999721527	27	0.025036818851251842	0.6296296296296297	0.1831765356945213
YGR024C	-1	-/-	-197.81326055526733	-30019.01961040497	27	0.025	0.6296296296296297	0.18345323741007194
YJL200C	0	0/-	-197.83948135375977	-49448.669118762016	108	0.025	0.6296296296296297	0.18345323741007194
YNR030W	-1	-/-	-197.862633228302	-28773.467407226562	27	0.024963289280469897	0.6296296296296297	0.18372993912562258
YGL020C	-1	-/-	-197.88095998764038	-30732.57954120636	27	0.024926686217008796	0.6296296296296297	0.1840066408411732
YLR276C	-1	-/-	-197.9285478591919	-30752.082306861877	27	0.024890190336749635	0.6296296296296297	0.18428334255672385
YOR270C	-1	-/-	-197.9691562652588	-28772.50676727295	27	0.024853801169590642	0.6296296296296297	0.1845600442722745
YPL098C	-1	-/-	-197.97412014007568	-30763.235120773315	27	0.024817518248175182	0.6296296296296297	0.18483674598782512
YDR365C	-1	-/-	-198.00501489639282	-29848.202451705933	27	0.02478134110787172	0.6296296296296297	0.18511344770337576
YKR099W	-1	-/-	-198.01700115203857	-29737.51778268814	27	0.024745269286754003	0.6296296296296297	0.1853901494189264
YLL018C	0	0/-	-198.03552949428558	-51500.474543988705	108	0.024745269286754003	0.6296296296296297	0.1853901494189264
YJR068W	-1	-/-	-198.0394721031189	-29719.627840042114	27	0.024709302325581394	0.6296296296296297	0.18566685113447703
YNL178W	0	0/-	-198.0878872871399	-51234.790964484215	108	0.024709302325581394	0.6296296296296297	0.18566685113447703
YDR302W	-1	-/-	-198.10806274414062	-30398.193175315857	27	0.02467343976777939	0.6296296296296297	0.18594355285002767
YGR214W	-1	-/-	-198.12074279785156	-30579.449657917023	27	0.02463768115942029	0.6296296296296297	0.1862202545655783
YMR242C	0	0/-	-198.12560749053955	-51333.1707239151	108	0.02463768115942029	0.6296296296296297	0.1862202545655783
YDL164C	-1	-/-	-198.13799047470093	-29512.281291484833	27	0.024602026049204053	0.6296296296296297	0.18649695628112894
YDR337W	-1	-/-	-198.15096044540405	-31047.866700172424	27	0.024566473988439308	0.6296296296296297	0.18677365799667958
YHR187W	-1	-/-	-198.19684171676636	-30161.406760692596	27	0.024531024531024532	0.6296296296296297	0.18705035971223022
YGR218W	-1	-/-	-198.25045251846313	-29833.10884809494	27	0.024495677233429394	0.6296296296296297	0.18732706142778086
YGR172C	-1	-/-	-198.2803897857666	-31649.07974767685	27	0.02446043165467626	0.6296296296296297	0.1876037631433315
YDL212W	-1	-/-	-198.30508422851562	-31082.700685977936	27	0.02442528735632184	0.6296296296296297	0.18788046485888213
YAL019W	0	0/-	-198.33919632434845	-48499.67743372917	108	0.02442528735632184	0.6296296296296297	0.18788046485888213
YER113C	0	0/-	-198.3408430814743	-49940.376722574234	108	0.02442528735632184	0.6296296296296297	0.18788046485888213
YGL253W	-1	-/-	-198.35384130477905	-29119.90289402008	27	0.024390243902439025	0.6296296296296297	0.18815716657443277
YNL113W	-1	-/-	-198.36768198013306	-30122.250432491302	27	0.024355300859598854	0.6296296296296297	0.1884338682899834
YLR242C	-1	-/-	-198.37192821502686	-29147.998995780945	27	0.024320457796852647	0.6296296296296297	0.18871057000553404
YIL069C	0	0/-	-198.39737617969513	-50574.29094552994	108	0.024320457796852647	0.6296296296296297	0.18871057000553404
YEL046C	0	0/0	-198.4149613380432	-49595.95766723156	108	0.024320457796852647	0.6296296296296297	0.18871057000553404
YGL031C	0	0/-	-198.44054532051086	-51748.107918322086	108	0.024320457796852647	0.6296296296296297	0.18871057000553404
YIL018W	-1	-/-	-198.4521336555481	-30371.26905632019	27	0.024285714285714285	0.6296296296296297	0.18898727172108468
YBR029C	-1	-/-	-198.47491312026978	-30718.51995229721	27	0.024251069900142655	0.6296296296296297	0.1892639734366353
YJR141W	-1	-/-	-198.51203298568726	-28989.0942363739	27	0.024216524216524215	0.6296296296296297	0.18954067515218595
YKL024C	0	0/-	-198.54763638973236	-49483.25505912304	108	0.024216524216524215	0.6296296296296297	0.18954067515218595
YMR093W	-1	-/-	-198.57122707366943	-30530.416739940643	27	0.02418207681365576	0.6296296296296297	0.1898173768677366
YPR173C	-1	-/-	-198.58439588546753	-29146.47172021866	27	0.024147727272727272	0.6296296296296297	0.19009407858328722
YER017C	-1	-/-	-198.5892252922058	-30993.935358524323	27	0.024113475177304965	0.6296296296296297	0.19037078029883786
YNL267W	-1	-/-	-198.63043069839478	-28802.66469478607	27	0.024079320113314446	0.6296296296296297	0.1906474820143885
YLR008C	-1	-/-	-198.6375150680542	-30602.69127368927	27	0.024045261669024046	0.6296296296296297	0.19092418372993913
YDL153C	-1	-/-	-198.81912231445312	-30154.291922092438	27	0.02401129943502825	0.6296296296296297	0.19120088544548977
YER123W	-1	-/+	-198.92799139022827	-28754.069374084473	27	0.023977433004231313	0.6296296296296297	0.1914775871610404
YJL138C	-1	-/-	-198.9489049911499	-31198.707487106323	27	0.023943661971830985	0.6296296296296297	0.19175428887659104
YBR177C	-1	-/-	-198.96300315856934	-29619.610064029694	27	0.02390998593530239	0.6296296296296297	0.19203099059214168
YBR243C	-1	-/-	-198.98511123657227	-27808.805802583694	27	0.023876404494382022	0.6296296296296297	0.19230769230769232
YBL071W-A	1	+/+	-198.98545932769775	-29821.25304031372	26	0.025245441795231416	0.6666666666666666	0.19230769230769232
YDR382W	-1	-/-	-199.004319190979	-33907.83739376068	27	0.025210084033613446	0.6666666666666666	0.19258439402324296
YMR213W	-1	-/-	-199.0759129524231	-31543.98745918274	27	0.025174825174825177	0.6666666666666666	0.1928610957387936
YNR013C	-1	-/-	-199.08093404769897	-30637.646915912628	27	0.025139664804469275	0.6666666666666666	0.19313779745434423
YCR027C	-1	-/-	-199.11854028701782	-29833.018788337708	27	0.02510460251046025	0.6666666666666666	0.19341449916989487
YHR149C	0	0/-	-199.13431894779205	-51250.47681713104	108	0.02510460251046025	0.6666666666666666	0.19341449916989487
YGL139W	0	0/-	-199.14268565177917	-49796.21818321943	108	0.02510460251046025	0.6666666666666666	0.19341449916989487
YPL128C	-1	-/-	-199.16883659362793	-30130.455800533295	27	0.025069637883008356	0.6666666666666666	0.1936912008854455
YMR290C	-1	-/-	-199.18431520462036	-32799.087641716	27	0.025034770514603615	0.6666666666666666	0.19396790260099614
YCL001W	-1	-/-	-199.18911838531494	-31179.84645318985	27	0.025	0.6666666666666666	0.19424460431654678
YDL084W	-1	-/-	-199.1963348388672	-30336.983810424805	27	0.024965325936199722	0.6666666666666666	0.19452130603209739
YEL050C	-1	-/-	-199.21872329711914	-29655.775116443634	27	0.024930747922437674	0.6666666666666666	0.19479800774764802
YEL051W	-1	-/-	-199.28263330459595	-31174.105991363525	27	0.024896265560165973	0.6666666666666666	0.19507470946319866
YHR204W	-1	-/-	-199.28936529159546	-29757.645440101624	27	0.024861878453038673	0.6666666666666666	0.1953514111787493
YML014W	-1	-/-	-199.31349515914917	-30383.588589191437	27	0.02482758620689655	0.6666666666666666	0.19562811289429993
YPR058W	0	0/-	-199.33345687389374	-49991.118371129036	108	0.02482758620689655	0.6666666666666666	0.19562811289429993
YBR022W	-1	-/-	-199.34299993515015	-29077.66522216797	27	0.024793388429752067	0.6666666666666666	0.19590481460985057
YNR015W	-1	-/-	-199.34826803207397	-30369.15678167343	27	0.024759284731774415	0.6666666666666666	0.1961815163254012
YDR489W	-1	-/-	-199.3503475189209	-30758.33023262024	27	0.024725274725274724	0.6666666666666666	0.19645821804095184
YER120W	-1	-/-	-199.36808729171753	-30399.51227426529	27	0.024691358024691357	0.6666666666666666	0.19673491975650248
YGL064C	0	0/-	-199.38858211040497	-52042.074571847916	108	0.024691358024691357	0.6666666666666666	0.19673491975650248
YDL075W	0	0/-	-199.474879860878	-51021.57267975807	108	0.024691358024691357	0.6666666666666666	0.19673491975650248
YJR016C	0	0/0	-199.4752767086029	-50068.22520506382	108	0.024691358024691357	0.6666666666666666	0.19673491975650248
YER102W	0	0/-	-199.51119709014893	-50133.91236782074	108	0.024691358024691357	0.6666666666666666	0.19673491975650248
YGR120C	-1	-/-	-199.51296520233154	-31538.095458984375	27	0.024657534246575342	0.6666666666666666	0.19701162147205312
YJL157C	-1	-/-	-199.52172756195068	-28919.374426841736	27	0.024623803009575923	0.6666666666666666	0.19728832318760375
YDL130W	-1	-/-	-199.63038110733032	-30948.864156723022	27	0.02459016393442623	0.6666666666666666	0.1975650249031544
YHR042W	-1	-/-	-199.64060163497925	-27834.12465429306	27	0.02455661664392906	0.6666666666666666	0.19784172661870503
YDR381W	-1	-/-	-199.6886191368103	-31265.740357875824	27	0.02452316076294278	0.6666666666666666	0.19811842833425566
YER056C	-1	-/-	-199.73598194122314	-31019.487095832825	27	0.024489795918367346	0.6666666666666666	0.1983951300498063
YCR052W	-1	-/-	-199.73805952072144	-32342.997129440308	27	0.024456521739130436	0.6666666666666666	0.19867183176535694
YOR188W	-1	-/0	-199.75308847427368	-30795.0020942688	27	0.024423337856173677	0.6666666666666666	0.19894853348090757
YOL120C	0	0/-	-199.8002988100052	-52006.694571614265	108	0.024423337856173677	0.6666666666666666	0.19894853348090757
YNR051C	0	0/-	-199.81061697006226	-50555.78353482485	108	0.024423337856173677	0.6666666666666666	0.19894853348090757
YKR079C	-1	-/-	-199.82497215270996	-30352.326391220093	27	0.024390243902439025	0.6666666666666666	0.1992252351964582
YAL010C	-1	-/-	-199.8347282409668	-29784.217310905457	27	0.02435723951285521	0.6666666666666666	0.19950193691200885
YGL061C	-1	-/-	-199.85298204421997	-32453.471441745758	27	0.024324324324324326	0.6666666666666666	0.19977863862755948
YMR292W	-1	-/-	-199.8676199913025	-31253.269488334656	27	0.024291497975708502	0.6666666666666666	0.20005534034311012
YJL050W	-1	-/-	-199.89108419418335	-30525.026701927185	27	0.02425876010781671	0.6666666666666666	0.20033204205866076
YEL021W	0	0/-	-199.99178266525269	-49493.66106057167	108	0.02425876010781671	0.6666666666666666	0.20033204205866076
YIL130W	0	0/-	-200.0118968486786	-49574.02337604761	108	0.02425876010781671	0.6666666666666666	0.20033204205866076
YBR156C	-1	-/-	-200.03066396713257	-30461.055894851685	27	0.024226110363391656	0.6666666666666666	0.2006087437742114
YBR192W	-1	-/-	-200.04023694992065	-31050.58337020874	27	0.024193548387096774	0.6666666666666666	0.20088544548976203
YBR233W-A	-1	-/-	-200.0685429573059	-29306.554661750793	27	0.024161073825503355	0.6666666666666666	0.20116214720531267
YLR262C-A	0	0/-	-200.07568788528442	-50490.41106259823	108	0.024161073825503355	0.6666666666666666	0.20116214720531267
YMR223W	0	0/+	-200.0770674943924	-49200.50377678871	108	0.024161073825503355	0.6666666666666666	0.20116214720531267
YEL032W	-1	-/-	-200.09477281570435	-30677.353340625763	27	0.024128686327077747	0.6666666666666666	0.2014388489208633
YOL137W	0	0/-	-200.11174535751343	-49589.209146499634	108	0.024128686327077747	0.6666666666666666	0.2014388489208633
YDL229W	-1	-/-	-200.11924695968628	-30605.80952644348	27	0.024096385542168676	0.6666666666666666	0.20171555063641394
YDR184C	-1	-/-	-200.16783475875854	-30144.955559253693	27	0.02406417112299465	0.6666666666666666	0.20199225235196458
YMR183C	-1	-/-	-200.17586374282837	-30427.553654193878	27	0.02403204272363151	0.6666666666666666	0.20226895406751522
YFL009W	-1	-/-	-200.20470142364502	-29055.318882465363	27	0.024	0.6666666666666666	0.20254565578306585
YDL030W	-1	-/-	-200.24038696289062	-30912.166785240173	27	0.023968042609853527	0.6666666666666666	0.2028223574986165
YNL121C	-1	-/-	-200.2769751548767	-30931.33690404892	27	0.023936170212765957	0.6666666666666666	0.20309905921416713
YJR143C	-1	-/-	-200.2791132926941	-31077.558233737946	27	0.02390438247011952	0.6666666666666666	0.20337576092971776
YKL074C	-1	-/-	-200.34201765060425	-29457.99174976349	27	0.023872679045092837	0.6666666666666666	0.2036524626452684
YMR108W	0	0/0	-200.34423446655273	-50246.38998299837	108	0.023872679045092837	0.6666666666666666	0.2036524626452684
YHR127W	0	0/-	-200.35081553459167	-51524.3342615366	108	0.023872679045092837	0.6666666666666666	0.2036524626452684
YBR153W	-1	-/-	-200.3536901473999	-31162.24482870102	27	0.02384105960264901	0.6666666666666666	0.20392916436081904
YBL072C	0	0/-	-200.45691919326782	-51741.67510688305	108	0.02384105960264901	0.6666666666666666	0.20392916436081904
YJL192C	-1	-/-	-200.46223497390747	-31117.892404556274	27	0.023809523809523808	0.6666666666666666	0.20420586607636967
YPL220W	0	0/-	-200.46257996559143	-51071.91886293888	108	0.023809523809523808	0.6666666666666666	0.20420586607636967
YLR357W	-1	-/-	-200.47613668441772	-31151.790747642517	27	0.023778071334214	0.6666666666666666	0.2044825677919203
YBR202W	-1	-/-	-200.49057531356812	-30623.774614810944	27	0.023746701846965697	0.6666666666666666	0.20475926950747095
YKR085C	-1	-/-	-200.5052785873413	-31151.662562847137	27	0.023715415019762844	0.6666666666666666	0.20503597122302158
YMR247C	-1	-/-	-200.5283260345459	-28947.979906082153	27	0.02368421052631579	0.6666666666666666	0.20531267293857222
YGL019W	-1	-/-	-200.5486569404602	-29951.71737766266	27	0.023653088042049936	0.6666666666666666	0.20558937465412286
YNR032C-A	-1	-/-	-200.55012607574463	-28086.162240982056	27	0.023622047244094488	0.6666666666666666	0.2058660763696735
YOL076W	1	+/+	-200.59706687927246	-31005.161139965057	26	0.02490170380078637	0.7037037037037037	0.2058660763696735
YIL150C	-1	-/-	-200.6034173965454	-30064.13322162628	27	0.024869109947643978	0.7037037037037037	0.20614277808522413
YML125C	0	0/0	-200.62483191490173	-51239.47081750631	108	0.024869109947643978	0.7037037037037037	0.20614277808522413
YJL136C	0	0/-	-200.62714338302612	-51224.59570109844	108	0.024869109947643978	0.7037037037037037	0.20614277808522413
YOR311C	0	0/-	-200.63498187065125	-48594.09968042374	108	0.024869109947643978	0.7037037037037037	0.20614277808522413
YIL076W	-1	-/-	-200.65869426727295	-29236.914236068726	27	0.02483660130718954	0.7037037037037037	0.20641947980077477
YDR178W	-1	-/-	-200.70205450057983	-29864.90609717369	27	0.024804177545691905	0.7037037037037037	0.2066961815163254
YGL247W	-1	-/-	-200.71111536026	-30148.20790195465	27	0.024771838331160364	0.7037037037037037	0.20697288323187604
YIL038C	-1	-/-	-200.7479748725891	-29858.390031337738	27	0.024739583333333332	0.7037037037037037	0.20724958494742668
YOR305W	-1	-/0	-200.75033283233643	-29050.129051685333	27	0.0247074122236671	0.7037037037037037	0.20752628666297732
YMR091C	-1	-/-	-200.75405311584473	-31285.930463314056	27	0.024675324675324677	0.7037037037037037	0.20780298837852795
YMR116C	-1	-/-	-200.7625904083252	-32315.081533908844	27	0.02464332036316472	0.7037037037037037	0.2080796900940786
YPR161C	-1	-/+	-200.81750679016113	-30334.384553432465	27	0.02461139896373057	0.7037037037037037	0.20835639180962923
YDL074C	-1	-/-	-200.82123947143555	-30781.707512378693	27	0.02457956015523933	0.7037037037037037	0.20863309352517986
YLR197W	-1	-/-	-200.83099842071533	-31272.417320728302	27	0.02454780361757106	0.7037037037037037	0.2089097952407305
YBR163W	0	0/-	-200.8337446451187	-50637.16866195202	108	0.02454780361757106	0.7037037037037037	0.2089097952407305
YNL108C	0	0/0	-200.87703931331635	-49978.71052646637	108	0.02454780361757106	0.7037037037037037	0.2089097952407305
YJL087C	-1	-/-	-200.89031076431274	-30763.743438243866	27	0.024516129032258065	0.7037037037037037	0.20918649695628114
YDR524C	-1	-/-	-200.89178705215454	-30546.332357883453	27	0.024484536082474227	0.7037037037037037	0.20946319867183177
YKL101W	-1	-/-	-200.91705417633057	-30115.344910621643	27	0.02445302445302445	0.7037037037037037	0.2097399003873824
YLR438C-A	-1	-/-	-200.96058082580566	-29378.758296966553	27	0.02442159383033419	0.7037037037037037	0.21001660210293305
YLR262C	-1	-/-	-201.00765800476074	-29101.037362098694	27	0.024390243902439025	0.7037037037037037	0.21029330381848368
YOL022C	0	0/-	-201.03901648521423	-49040.94072782993	108	0.024390243902439025	0.7037037037037037	0.21029330381848368
YGR116W	-1	-/+	-201.08231401443481	-30486.30857515335	27	0.02435897435897436	0.7037037037037037	0.21057000553403432
YGR186W	-1	-/-	-201.08779859542847	-29094.6412858963	27	0.024327784891165175	0.7037037037037037	0.21084670724958496
YOL092W	0	0/-	-201.10746157169342	-49707.77726852894	108	0.024327784891165175	0.7037037037037037	0.21084670724958496
YDR002W	-1	-/-	-201.10968112945557	-30396.22289276123	27	0.024296675191815855	0.7037037037037037	0.2111234089651356
YPL122C	-1	-/-	-201.13001489639282	-31012.057271957397	27	0.024265644955300127	0.7037037037037037	0.21140011068068623
YBL093C	-1	-/-	-201.14899826049805	-29602.518627166748	27	0.02423469387755102	0.7037037037037037	0.21167681239623687
YGL257C	-1	-/-	-201.15298223495483	-30770.588218212128	27	0.024203821656050957	0.7037037037037037	0.2119535141117875
YKR042W	-1	-/-	-201.153244972229	-31771.208461284637	27	0.024173027989821884	0.7037037037037037	0.21223021582733814
YJL156C	-1	-/-	-201.15597486495972	-30118.689027309418	27	0.0241423125794155	0.7037037037037037	0.21250691754288878
YNL059C	-1	-/-	-201.16225004196167	-29625.314091682434	27	0.024111675126903553	0.7037037037037037	0.21278361925843942
YPL239W	-1	-/-	-201.1932225227356	-29533.69166135788	27	0.024081115335868188	0.7037037037037037	0.21306032097399003
YDR057W	-1	-/-	-201.25135469436646	-29874.959316253662	27	0.024050632911392405	0.7037037037037037	0.21333702268954066
YLR425W	-1	-/-	-201.2713861465454	-30402.668597221375	27	0.02402022756005057	0.7037037037037037	0.2136137244050913
YER052C	-1	-/0	-201.29439401626587	-28869.49955511093	27	0.023989898989898988	0.7037037037037037	0.21389042612064194
YBL042C	-1	-/-	-201.2946581840515	-30382.244709968567	27	0.02395964691046658	0.7037037037037037	0.21416712783619257
YDR326C	0	0/-	-201.30314099788666	-48963.47026634216	108	0.02395964691046658	0.7037037037037037	0.21416712783619257
YDR064W	0	0/-	-201.30371141433716	-51387.59113931656	108	0.02395964691046658	0.7037037037037037	0.21416712783619257
YKL180W	0	0/-	-201.31711304187775	-51207.68855655193	108	0.02395964691046658	0.7037037037037037	0.21416712783619257
YMR233W	0	0/-	-201.3200614452362	-51683.02439725399	108	0.02395964691046658	0.7037037037037037	0.21416712783619257
YDR325W	-1	-/-	-201.4083914756775	-30455.50100517273	27	0.02392947103274559	0.7037037037037037	0.2144438295517432
YHR021C	-1	-/-	-201.4342770576477	-32894.90180301666	27	0.02389937106918239	0.7037037037037037	0.21472053126729385
YKL182W	-1	-/-	-201.44694662094116	-29813.708485603333	27	0.02386934673366834	0.7037037037037037	0.21499723298284448
YGR244C	-1	-/-	-201.4559645652771	-29302.630073547363	27	0.02383939774153074	0.7037037037037037	0.21527393469839512
YGL226C-A	-1	-/-	-201.47608137130737	-30201.22772836685	27	0.023809523809523808	0.7037037037037037	0.21555063641394576
YOR196C	0	0/+	-201.50907909870148	-50795.3984003067	108	0.023809523809523808	0.7037037037037037	0.21555063641394576
YOR109W	-1	-/-	-201.54097890853882	-29215.653665542603	27	0.023779724655819776	0.7037037037037037	0.2158273381294964
YDL225W	-1	-/-	-201.54584407806396	-31120.73964691162	27	0.02375	0.7037037037037037	0.21610403984504703
YPL078C	-1	-/-	-201.56030559539795	-29284.22005033493	27	0.02372034956304619	0.7037037037037037	0.21638074156059767
YDL236W	-1	-/0	-201.56615924835205	-30354.4862780571	27	0.02369077306733167	0.7037037037037037	0.2166574432761483
YLR239C	0	0/+	-201.5707050561905	-51734.86090832949	108	0.02369077306733167	0.7037037037037037	0.2166574432761483
YIR021W	-1	-/-	-201.57921409606934	-30701.404792308807	27	0.023661270236612703	0.7037037037037037	0.21693414499169894
YOR074C	-1	-/-	-201.57992935180664	-29095.829671621323	27	0.0236318407960199	0.7037037037037037	0.21721084670724958
YHL039W	0	0/+	-201.6249704360962	-49544.43576216698	108	0.0236318407960199	0.7037037037037037	0.21721084670724958
YGL189C	0	0/-	-201.66416466236115	-51608.37337779999	108	0.0236318407960199	0.7037037037037037	0.21721084670724958
YLR367W	0	0/-	-201.67787265777588	-51619.58953046799	108	0.0236318407960199	0.7037037037037037	0.21721084670724958
YNL147W	-1	-/-	-201.7319712638855	-31201.81047487259	27	0.02360248447204969	0.7037037037037037	0.21748754842280021
YPL218W	-1	-/-	-201.7371621131897	-30757.971168518066	27	0.02357320099255583	0.7037037037037037	0.21776425013835085
YDL143W	-1	-/-	-201.75278186798096	-30752.016208171844	27	0.023543990086741014	0.7037037037037037	0.2180409518539015
YIL056W	-1	-/-	-201.7640461921692	-28525.604478359222	27	0.023514851485148515	0.7037037037037037	0.21831765356945212
YGR220C	-1	-/-	-201.7800235748291	-30379.120551109314	27	0.023485784919653894	0.7037037037037037	0.21859435528500276
YFL045C	-1	-/-	-201.79672527313232	-31175.329247951508	27	0.02345679012345679	0.7037037037037037	0.2188710570005534
YPR072W	-1	-/-	-201.89582109451294	-31083.54036951065	27	0.02342786683107275	0.7037037037037037	0.21914775871610404
YLR018C	0	0/-	-201.91183149814606	-49529.58568024635	108	0.02342786683107275	0.7037037037037037	0.21914775871610404
YMR153W	-1	-/+	-201.91296482086182	-31245.446805477142	27	0.023399014778325122	0.7037037037037037	0.21942446043165467
YKL113C	-1	-/-	-201.92302703857422	-30801.298452854156	27	0.023370233702337023	0.7037037037037037	0.2197011621472053
YLR075W	-1	-/-	-201.92675018310547	-31967.837653636932	27	0.02334152334152334	0.7037037037037037	0.21997786386275595
YGL100W	-1	-/-	-201.93066596984863	-31311.089771270752	27	0.023312883435582823	0.7037037037037037	0.22025456557830658
YJL110C	-1	-/-	-201.94111442565918	-29673.07167339325	27	0.023284313725490197	0.7037037037037037	0.22053126729385722
YOR171C	-1	-/-	-201.95726251602173	-30610.607338905334	27	0.023255813953488372	0.7037037037037037	0.22080796900940786
YCR037C	-1	-/-	-201.9737787246704	-29329.634035110474	27	0.023227383863080684	0.7037037037037037	0.2210846707249585
YPR088C	-1	-/-	-201.98313188552856	-30207.824387073517	27	0.0231990231990232	0.7037037037037037	0.22136137244050913
YDR075W	-1	-/-	-202.00365734100342	-31705.761212348938	27	0.023170731707317073	0.7037037037037037	0.22163807415605977
YLR147C	-1	-/-	-202.01716899871826	-30492.585159778595	27	0.023142509135200974	0.7037037037037037	0.2219147758716104
YDR121W	-1	-/-	-202.02780389785767	-31202.563411712646	27	0.023114355231143552	0.7037037037037037	0.22219147758716104
YBR281C	0	0/0	-202.07118833065033	-52050.048010349274	108	0.023114355231143552	0.7037037037037037	0.22219147758716104
YLR312W-A	0	0/-	-202.11046826839447	-51530.02676284313	108	0.023114355231143552	0.7037037037037037	0.22219147758716104
YDR443C	-1	-/-	-202.12963676452637	-29796.17068004608	27	0.023086269744835967	0.7037037037037037	0.22246817930271168
YOR182C	-1	-/-	-202.15673351287842	-30504.67092704773	27	0.023058252427184466	0.7037037037037037	0.22274488101826231
YBR210W	-1	-/-	-202.16216659545898	-29103.25766324997	27	0.02303030303030303	0.7037037037037037	0.22302158273381295
YJL054W	-1	-/-	-202.16382455825806	-30636.2477684021	27	0.023002421307506054	0.7037037037037037	0.2232982844493636
YGL147C	0	0/-	-202.1686887741089	-52101.389924645424	108	0.023002421307506054	0.7037037037037037	0.2232982844493636
YDL088C	-1	-/-	-202.1916856765747	-30248.29314136505	27	0.022974607013301087	0.7037037037037037	0.22357498616491422
YCL036W	0	0/0	-202.20003259181976	-51281.50940489769	108	0.022974607013301087	0.7037037037037037	0.22357498616491422
YGR084C	0	0/-	-202.26062738895416	-50740.318192362785	108	0.022974607013301087	0.7037037037037037	0.22357498616491422
YGR003W	-1	-/-	-202.3138976097107	-31094.549214363098	27	0.022946859903381644	0.7037037037037037	0.22385168788046486
YLR226W	-1	-/+	-202.34558820724487	-30543.605297088623	27	0.022919179734620022	0.7037037037037037	0.2241283895960155
YOR160W	-1	-/-	-202.37957239151	-30170.649075984955	27	0.02289156626506024	0.7037037037037037	0.22440509131156613
YKL149C	-1	-/-	-202.3835587501526	-30199.89288520813	27	0.02286401925391095	0.7037037037037037	0.22468179302711677
YIL035C	-1	-/+	-202.39856624603271	-30184.970383167267	27	0.02283653846153846	0.7037037037037037	0.2249584947426674
YOR369C	0	0/-	-202.41276025772095	-52290.91808259487	108	0.02283653846153846	0.7037037037037037	0.2249584947426674
YGR178C	-1	-/-	-202.42843341827393	-31032.234522342682	27	0.022809123649459785	0.7037037037037037	0.22523519645821805
YNL016W	-1	-/-	-202.43326997756958	-30022.182000637054	27	0.022781774580335732	0.7037037037037037	0.22551189817376868
YGR234W	0	0/-	-202.46186709403992	-52414.5972507	108	0.022781774580335732	0.7037037037037037	0.22551189817376868
YMR208W	-1	-/-	-202.48030757904053	-29689.40494608879	27	0.022754491017964073	0.7037037037037037	0.22578859988931932
YLR319C	-1	-/-	-202.5279140472412	-31465.55130958557	27	0.022727272727272728	0.7037037037037037	0.22606530160486996
YDR316W	0	0/0	-202.54171884059906	-51293.056419968605	108	0.022727272727272728	0.7037037037037037	0.22606530160486996
YBR089C-A	-1	-/-	-202.5515809059143	-29974.51623439789	27	0.022700119474313024	0.7037037037037037	0.2263420033204206
YGR104C	-1	-/-	-202.5521912574768	-31477.339854717255	27	0.022673031026252982	0.7037037037037037	0.22661870503597123
YGL238W	-1	-/-	-202.56245279312134	-29816.284878253937	27	0.02264600715137068	0.7037037037037037	0.22689540675152187
YNL064C	-1	-/-	-202.59581518173218	-30248.05290746689	27	0.02261904761904762	0.7037037037037037	0.2271721084670725
YNL022C	0	0/-	-202.60074245929718	-49403.14809215069	108	0.02261904761904762	0.7037037037037037	0.2271721084670725
YOL033W	-1	-/-	-202.6034746170044	-30035.169948101044	27	0.022592152199762187	0.7037037037037037	0.22744881018262314
YAR008W	-1	-/-	-202.61434507369995	-30871.244360923767	27	0.022565320665083134	0.7037037037037037	0.22772551189817378
YML043C	-1	-/-	-202.6552872657776	-30395.267457962036	27	0.022538552787663108	0.7037037037037037	0.2280022136137244
YBL091C	0	0/-	-202.6613174676895	-50683.812720775604	108	0.022538552787663108	0.7037037037037037	0.2280022136137244
YNL068C	-1	-/-	-202.6647801399231	-30208.501805782318	27	0.022511848341232227	0.7037037037037037	0.22827891532927505
YKL006C-A	-1	-/-	-202.66492795944214	-31390.607929706573	27	0.022485207100591716	0.7037037037037037	0.2285556170448257
YDR079C-A	-1	-/-	-202.6786437034607	-28930.632049560547	27	0.022458628841607566	0.7037037037037037	0.22883231876037632
YLR448W	-1	-/-	-202.75542211532593	-31516.821078777313	27	0.02243211334120425	0.7037037037037037	0.22910902047592696
YHR040W	0	0/-	-202.76326310634613	-50416.3301115036	108	0.02243211334120425	0.7037037037037037	0.22910902047592696
YPL254W	-1	-/+	-202.76882219314575	-31802.614310741425	27	0.02240566037735849	0.7037037037037037	0.2293857221914776
YEL025C	0	0/0	-202.80164217948914	-49198.700827002525	108	0.02240566037735849	0.7037037037037037	0.2293857221914776
YBR060C	-1	-/+	-202.8382749557495	-30899.51382303238	27	0.02237926972909305	0.7037037037037037	0.22966242390702823
YGR041W	-1	-/-	-202.83898210525513	-29329.942739486694	27	0.02235294117647059	0.7037037037037037	0.22993912562257887
YAR002C-A	-1	-/-	-202.84727001190186	-29678.811238765717	27	0.022326674500587545	0.7037037037037037	0.2302158273381295
YFR033C	-1	-/-	-202.87921619415283	-29759.135488033295	27	0.022300469483568074	0.7037037037037037	0.23049252905368015
YMR283C	-1	-/-	-202.88193655014038	-32146.768387317657	27	0.022274325908558032	0.7037037037037037	0.23076923076923078
YBR127C	-1	-/-	-202.8975133895874	-29125.00790166855	27	0.02224824355971897	0.7037037037037037	0.23104593248478142
YPR145W	0	0/0	-202.91593372821808	-49233.25707817078	108	0.02224824355971897	0.7037037037037037	0.23104593248478142
YBR130C	-1	-/-	-202.9255986213684	-31446.811522960663	27	0.022222222222222223	0.7037037037037037	0.23132263420033206
YOR038C	-1	-/-	-202.9450707435608	-32046.5251994133	27	0.02219626168224299	0.7037037037037037	0.23159933591588266
YDL043C	-1	-/-	-202.94744348526	-30056.32771062851	27	0.022170361726954493	0.7037037037037037	0.2318760376314333
YER043C	0	0/-	-202.95374739170074	-51338.12858206034	108	0.022170361726954493	0.7037037037037037	0.2318760376314333
YHR203C	-1	-/-	-202.98719453811646	-32198.239020347595	27	0.022144522144522144	0.7037037037037037	0.23215273934698394
YHR206W	-1	-/-	-202.99219608306885	-30921.367256641388	27	0.02211874272409779	0.7037037037037037	0.23242944106253458
YKL033W	0	0/-	-202.9927772283554	-51411.758061766624	108	0.02211874272409779	0.7037037037037037	0.23242944106253458
YIL158W	0	0/0	-203.03251576423645	-49515.77601492405	108	0.02211874272409779	0.7037037037037037	0.23242944106253458
YNL261W	-1	-/-	-203.05963611602783	-29838.6115026474	27	0.022093023255813953	0.7037037037037037	0.2327061427780852
YGL232W	-1	-/-	-203.07816743850708	-31602.491497516632	27	0.022067363530778164	0.7037037037037037	0.23298284449363585
YGL122C	-1	-/-	-203.08459043502808	-31626.77258205414	27	0.022041763341067284	0.7037037037037037	0.23325954620918649
YLL048C	0	0/-	-203.09421575069427	-50340.906410098076	108	0.022041763341067284	0.7037037037037037	0.23325954620918649
YBL014C	-1	-/-	-203.1401309967041	-31132.746173858643	27	0.0220162224797219	0.7037037037037037	0.23353624792473712
YGR065C	0	0/-	-203.17754101753235	-49984.736300230026	108	0.0220162224797219	0.7037037037037037	0.23353624792473712
YDR296W	-1	-/-	-203.2446312904358	-30568.422468662262	27	0.02199074074074074	0.7037037037037037	0.23381294964028776
YOL020W	-1	-/-	-203.29720640182495	-30393.9150056839	27	0.021965317919075144	0.7037037037037037	0.2340896513558384
YPR018W	-1	-/-	-203.3009352684021	-30318.1134057045	27	0.021939953810623556	0.7037037037037037	0.23436635307138903
YHR119W	1	+/+	-203.30718851089478	-31170.91109275818	26	0.02306805074971165	0.7407407407407407	0.23436635307138903
YCR028C-A	-1	-/-	-203.31757736206055	-31111.46233177185	27	0.02304147465437788	0.7407407407407407	0.23464305478693967
YBL082C	-1	-/-	-203.33906078338623	-30219.809308052063	27	0.023014959723820484	0.7407407407407407	0.2349197565024903
YLR440C	0	0/-	-203.34658360481262	-53586.33829689026	108	0.023014959723820484	0.7407407407407407	0.2349197565024903
YFL005W	-1	-/-	-203.3615527153015	-30809.56706428528	27	0.022988505747126436	0.7407407407407407	0.23519645821804094
YDR240C	-1	-/-	-203.40246868133545	-31150.650913238525	27	0.022962112514351322	0.7407407407407407	0.23547315993359158
YJR003C	0	0/0	-203.40281510353088	-49639.01154541969	108	0.022962112514351322	0.7407407407407407	0.23547315993359158
YHR039C-A	-1	-/-	-203.40404748916626	-29888.406683444977	27	0.022935779816513763	0.7407407407407407	0.23574986164914222
YIL114C	-1	-/-	-203.4401421546936	-29214.454475402832	27	0.022909507445589918	0.7407407407407407	0.23602656336469285
YLR071C	-1	-/-	-203.4507999420166	-30944.325219154358	27	0.02288329519450801	0.7407407407407407	0.2363032650802435
YGL084C	-1	-/-	-203.4827299118042	-30046.392845630646	27	0.022857142857142857	0.7407407407407407	0.23657996679579413
YOR216C	-1	-/-	-203.48438024520874	-30525.81146144867	27	0.0228310502283105	0.7407407407407407	0.23685666851134476
YML097C	-1	-/-	-203.48773956298828	-31371.256198883057	27	0.02280501710376283	0.7407407407407407	0.2371333702268954
YPR191W	-1	-/-	-203.48930835723877	-29130.27819442749	27	0.022779043280182234	0.7407407407407407	0.23741007194244604
YBL055C	-1	-/-	-203.4904294013977	-30235.157370090485	27	0.022753128555176336	0.7407407407407407	0.23768677365799668
YOR295W	-1	-/-	-203.51989698410034	-31837.436397075653	27	0.022727272727272728	0.7407407407407407	0.2379634753735473
YPL268W	-1	-/-	-203.5729947090149	-29811.90365934372	27	0.022701475595913734	0.7407407407407407	0.23824017708909795
YDR233C	0	0/-	-203.58409512043	-49941.572080791	108	0.022701475595913734	0.7407407407407407	0.23824017708909795
YKL186C	-1	-/-	-203.5966601371765	-29862.547757148743	27	0.022675736961451247	0.7407407407407407	0.23851687880464859
YDR279W	-1	-/-	-203.642915725708	-30737.084218025208	27	0.022650056625141562	0.7407407407407407	0.23879358052019922
YDR161W	0	0/-	-203.64621305465698	-49682.73483276367	108	0.022650056625141562	0.7407407407407407	0.23879358052019922
YIL127C	0	0/0	-203.6869477033615	-49614.74642956257	108	0.022650056625141562	0.7407407407407407	0.23879358052019922
YKR001C	-1	-/-	-203.70763540267944	-30013.115745544434	27	0.02262443438914027	0.7407407407407407	0.23907028223574986
YDR507C	-1	-/-	-203.70933389663696	-30668.858877182007	27	0.022598870056497175	0.7407407407407407	0.2393469839513005
YPL048W	-1	-/-	-203.72160148620605	-30826.977214813232	27	0.022573363431151242	0.7407407407407407	0.23962368566685113
YDR206W	-1	-/-	-203.72200059890747	-29512.66734981537	27	0.02254791431792559	0.7407407407407407	0.23990038738240177
YOL123W	-1	-/-	-203.749249458313	-29577.63911342621	27	0.02252252252252252	0.7407407407407407	0.2401770890979524
YOR315W	-1	-/-	-203.77039527893066	-31176.62752723694	27	0.02249718785151856	0.7407407407407407	0.24045379081350304
YFL017W-A	-1	-/-	-203.78171682357788	-30481.104997634888	27	0.02247191011235955	0.7407407407407407	0.24073049252905368
YDR428C	0	0/-	-203.7943159341812	-50613.83307433128	108	0.02247191011235955	0.7407407407407407	0.24073049252905368
YPR052C	-1	-/-	-203.79829359054565	-32603.283545017242	27	0.02244668911335578	0.7407407407407407	0.24100719424460432
YNL281W	-1	-/-	-203.8226866722107	-29126.85763978958	27	0.02242152466367713	0.7407407407407407	0.24128389596015495
YGR106C	0	0/0	-203.8561853170395	-51254.18039625883	108	0.02242152466367713	0.7407407407407407	0.24128389596015495
YDR349C	0	0/-	-203.86129653453827	-48467.95637464523	108	0.02242152466367713	0.7407407407407407	0.24128389596015495
YNL307C	-1	-/+	-203.87423658370972	-31128.666873455048	27	0.022396416573348264	0.7407407407407407	0.2415605976757056
YJL065C	-1	-/-	-203.88820600509644	-31652.463854789734	27	0.02237136465324385	0.7407407407407407	0.24183729939125623
YJL177W	0	0/-	-203.91930437088013	-51806.0752620101	108	0.02237136465324385	0.7407407407407407	0.24183729939125623
YBR291C	0	0/-	-203.9705992937088	-50602.6481231451	108	0.02237136465324385	0.7407407407407407	0.24183729939125623
YJL178C	-1	-/-	-204.00732135772705	-31883.851196289062	27	0.0223463687150838	0.7407407407407407	0.24211400110680686
YOL130W	-1	-/-	-204.0521845817566	-28557.66662788391	27	0.022321428571428572	0.7407407407407407	0.2423907028223575
YGL071W	-1	-/-	-204.18693733215332	-29756.659482479095	27	0.022296544035674472	0.7407407407407407	0.24266740453790814
YKL084W	-1	-/-	-204.1880397796631	-29185.063634872437	27	0.022271714922048998	0.7407407407407407	0.24294410625345877
YDR450W	-1	-/-	-204.2121467590332	-30932.588542938232	27	0.02224694104560623	0.7407407407407407	0.2432208079690094
YPL175W	-1	-/-	-204.2407627105713	-30317.578111171722	27	0.022222222222222223	0.7407407407407407	0.24349750968456005
YGR081C	-1	-/-	-204.25678300857544	-30841.333733558655	27	0.022197558268590455	0.7407407407407407	0.24377421140011069
YBR159W	-1	-/-	-204.2815318107605	-29048.751064777374	27	0.022172949002217297	0.7407407407407407	0.24405091311566132
YIL128W	-1	-/-	-204.28711223602295	-30363.86128473282	27	0.0221483942414175	0.7407407407407407	0.24432761483121196
YKL114C	-1	-/-	-204.31798362731934	-31050.993358135223	27	0.022123893805309734	0.7407407407407407	0.2446043165467626
YNL135C	-1	-/+	-204.3306007385254	-29809.54381799698	27	0.022099447513812154	0.7407407407407407	0.24488101826231323
YDR139C	0	0/-	-204.3678103685379	-50700.86909496784	108	0.022099447513812154	0.7407407407407407	0.24488101826231323
YLL061W	-1	-/-	-204.4415144920349	-31593.632249832153	27	0.02207505518763797	0.7407407407407407	0.24515771997786387
YGL077C	0	0/-	-204.44209456443787	-51770.909979224205	108	0.02207505518763797	0.7407407407407407	0.24515771997786387
YAL011W	-1	-/-	-204.44716787338257	-30266.6695189476	27	0.022050716648291068	0.7407407407407407	0.2454344216934145
YKR024C	-1	-/-	-204.46723318099976	-31969.5154671669	27	0.022026431718061675	0.7407407407407407	0.24571112340896514
YNL005C	0	0/-	-204.47929537296295	-51914.464240431786	108	0.022026431718061675	0.7407407407407407	0.24571112340896514
YCR024C-A	-1	-/0	-204.51238012313843	-31107.729577064514	27	0.022002200220022004	0.7407407407407407	0.24598782512451578
YBR198C	-1	-/+	-204.5237102508545	-32019.188628196716	27	0.02197802197802198	0.7407407407407407	0.24626452684006642
YLR310C	-1	-/-	-204.5320839881897	-30528.66475725174	27	0.021953896816684963	0.7407407407407407	0.24654122855561705
YER167W	-1	-/-	-204.53457927703857	-29698.373819351196	27	0.021929824561403508	0.7407407407407407	0.2468179302711677
YAL023C	-1	-/-	-204.53593635559082	-30931.838409423828	27	0.02190580503833516	0.7407407407407407	0.24709463198671833
YOR198C	-1	-/-	-204.53685569763184	-30755.344858169556	27	0.02188183807439825	0.7407407407407407	0.24737133370226896
YCL014W	-1	-/-	-204.55210256576538	-31124.179775238037	27	0.02185792349726776	0.7407407407407407	0.2476480354178196
YMR132C	0	0/0	-204.56295323371887	-50840.17839872837	108	0.02185792349726776	0.7407407407407407	0.2476480354178196
YDL202W	0	0/-	-204.59411299228668	-51393.69289314747	108	0.02185792349726776	0.7407407407407407	0.2476480354178196
YER176W	0	0/-	-204.60876202583313	-50261.2423505187	108	0.02185792349726776	0.7407407407407407	0.2476480354178196
YML012W	-1	-/-	-204.7125792503357	-29869.147517681122	27	0.021834061135371178	0.7407407407407407	0.24792473713337024
YIL134W	0	0/-	-204.76631665229797	-51452.71590638161	108	0.021834061135371178	0.7407407407407407	0.24792473713337024
YGL049C	-1	-/-	-204.78512287139893	-30405.406972885132	27	0.021810250817884406	0.7407407407407407	0.24820143884892087
YDL200C	-1	-/-	-204.79068040847778	-31194.744097709656	27	0.02178649237472767	0.7407407407407407	0.2484781405644715
YJR124C	0	0/-	-204.80351793766022	-50386.955743551254	108	0.02178649237472767	0.7407407407407407	0.2484781405644715
YCR075C	-1	-/-	-204.84357929229736	-30328.64937877655	27	0.02176278563656148	0.7407407407407407	0.24875484228002215
YNL286W	-1	-/-	-204.85611867904663	-29310.651813030243	27	0.021739130434782608	0.7407407407407407	0.24903154399557278
YNL055C	-1	-/-	-204.86101627349854	-29786.91260623932	27	0.021715526601520086	0.7407407407407407	0.24930824571112342
YPR171W	-1	-/-	-204.8666009902954	-32910.945709228516	27	0.021691973969631236	0.7407407407407407	0.24958494742667406
YJL209W	-1	-/-	-204.87082529067993	-30323.42154455185	27	0.021668472372697724	0.7407407407407407	0.2498616491422247
YHR001W	-1	-/-	-204.89053392410278	-31199.353569984436	27	0.021645021645021644	0.7407407407407407	0.2501383508577753
YGL083W	0	0/-	-204.89351606369019	-51916.132610321045	108	0.021645021645021644	0.7407407407407407	0.2501383508577753
YCL051W	-1	-/-	-204.89978075027466	-29607.96368789673	27	0.021621621621621623	0.7407407407407407	0.25041505257332597
YOR179C	-1	-/-	-204.9490270614624	-32936.03666114807	27	0.02159827213822894	0.7407407407407407	0.2506917542888766
YHR060W	-1	-/-	-204.96564435958862	-30384.841081619263	27	0.021574973031283712	0.7407407407407407	0.25096845600442724
YNR028W	0	0/+	-204.9816461801529	-53116.92320084572	108	0.021574973031283712	0.7407407407407407	0.25096845600442724
YDL133C-A	0	0/-	-204.9851212501526	-49725.95282912254	108	0.021574973031283712	0.7407407407407407	0.25096845600442724
YFR013W	-1	-/-	-204.98928833007812	-31054.1136803627	27	0.021551724137931036	0.7407407407407407	0.25124515771997785
YJR144W	-1	-/-	-204.9940891265869	-31632.67870903015	27	0.021528525296017224	0.7407407407407407	0.2515218594355285
YPR125W	-1	-/-	-205.05933570861816	-31888.07879590988	27	0.021505376344086023	0.7407407407407407	0.2517985611510791
YOL136C	0	0/-	-205.06238567829132	-50019.31180179119	108	0.021505376344086023	0.7407407407407407	0.2517985611510791
YBL028C	0	0/0	-205.1184242963791	-49243.85665476322	108	0.021505376344086023	0.7407407407407407	0.2517985611510791
YCL055W	-1	-/-	-205.14892864227295	-30448.583728313446	27	0.021482277121374866	0.7407407407407407	0.2520752628666298
YDR212W	-1	-/-	-205.15621900558472	-31977.53675842285	27	0.02145922746781116	0.7407407407407407	0.2523519645821804
YIL096C	0	0/-	-205.2606281042099	-49494.9049115181	108	0.02145922746781116	0.7407407407407407	0.2523519645821804
YLR378C	-1	-/-	-205.27285194396973	-31663.268083572388	27	0.021436227224008574	0.7407407407407407	0.25262866629773106
YPL105C	0	0/-	-205.29770159721375	-50594.001958251	108	0.021436227224008574	0.7407407407407407	0.25262866629773106
YBL032W	-1	-/-	-205.3385500907898	-32544.2060174942	27	0.021413276231263382	0.7407407407407407	0.2529053680132817
YPL131W	-1	-/-	-205.34086227416992	-33725.39438867569	27	0.0213903743315508	0.7407407407407407	0.25318206972883234
YJL081C	-1	-/+	-205.34432125091553	-31636.549511909485	27	0.021367521367521368	0.7407407407407407	0.25345877144438295
YHR047C	0	0/0	-205.3456209897995	-50864.94076859951	108	0.021367521367521368	0.7407407407407407	0.25345877144438295
YMR143W	-1	-/-	-205.37177991867065	-33940.52883863449	27	0.021344717182497332	0.7407407407407407	0.2537354731599336
YGR198W	0	0/-	-205.37659192085266	-50354.99488449097	108	0.021344717182497332	0.7407407407407407	0.2537354731599336
YLR098C	-1	-/-	-205.39974641799927	-30222.992359638214	27	0.021321961620469083	0.7407407407407407	0.2540121748754842
YBR023C	-1	-/-	-205.45334434509277	-28513.73394727707	27	0.021299254526091587	0.7407407407407407	0.2542888765910349
YKR084C	0	0/-	-205.50541377067566	-51704.93954849243	108	0.021299254526091587	0.7407407407407407	0.2542888765910349
YLR134W	-1	-/-	-205.50625467300415	-29192.42048406601	27	0.02127659574468085	0.7407407407407407	0.2545655783065855
YMR246W	1	+/-	-205.5180459022522	-33552.587110996246	26	0.022316684378320937	0.7777777777777778	0.2545655783065855
YGR261C	-1	-/-	-205.55653476715088	-31181.72550868988	27	0.022292993630573247	0.7777777777777778	0.25484228002213616
YBL061C	-1	-/-	-205.56311750411987	-30419.60665655136	27	0.022269353128313893	0.7777777777777778	0.25511898173768677
YJR049C	-1	-/-	-205.62059783935547	-31845.356865406036	27	0.022245762711864406	0.7777777777777778	0.25539568345323743
YGR029W	-1	-/-	-205.6240725517273	-30991.911382198334	27	0.022222222222222223	0.7777777777777778	0.25567238516878804
YNL257C	-1	-/-	-205.6293601989746	-29848.92259502411	27	0.022198731501057084	0.7777777777777778	0.2559490868843387
YBL020W	-1	-/-	-205.64299297332764	-30054.194626808167	27	0.022175290390707498	0.7777777777777778	0.2562257885998893
YLR430W	-1	-/-	-205.64715814590454	-30707.85818719864	27	0.022151898734177215	0.7777777777777778	0.25650249031544
YKL128C	0	0/0	-205.71343886852264	-49677.70170080662	108	0.022151898734177215	0.7777777777777778	0.25650249031544
YHR005C	-1	-/-	-205.71467065811157	-30153.910037517548	27	0.022128556375131718	0.7777777777777778	0.2567791920309906
YJL190C	-1	-/-	-205.72287893295288	-31342.923742055893	27	0.022105263157894735	0.7777777777777778	0.25705589374654125
YDR228C	-1	-/-	-205.74467372894287	-31021.81916952133	27	0.022082018927444796	0.7777777777777778	0.25733259546209186
YDR469W	-1	-/+	-205.7502613067627	-29942.593766212463	27	0.022058823529411766	0.7777777777777778	0.2576092971776425
YHR099W	-1	-/+	-205.75514221191406	-28755.51981139183	27	0.022035676810073453	0.7777777777777778	0.25788599889319314
YKL179C	-1	-/-	-205.76377391815186	-29801.222280025482	27	0.0220125786163522	0.7777777777777778	0.2581627006087438
YEL001C	0	0/0	-205.7680640220642	-52898.77494084835	108	0.0220125786163522	0.7777777777777778	0.2581627006087438
YMR121C	0	0/-	-205.7966228723526	-51121.491713643074	108	0.0220125786163522	0.7777777777777778	0.2581627006087438
YNL073W	-1	-/-	-205.82360363006592	-29631.50145292282	27	0.02198952879581152	0.7777777777777778	0.2584394023242944
YDL181W	-1	-/0	-205.85130167007446	-29528.449730873108	27	0.021966527196652718	0.7777777777777778	0.2587161040398451
YAL001C	-1	-/-	-205.8719539642334	-29714.59529018402	27	0.0219435736677116	0.7777777777777778	0.2589928057553957
YMR177W	-1	-/-	-205.90326070785522	-31320.97029542923	27	0.021920668058455117	0.7777777777777778	0.2592695074709463
YDR545W	-1	-/-	-205.90654802322388	-28533.812642097473	27	0.021897810218978103	0.7777777777777778	0.25954620918649696
YNL259C	-1	-/-	-205.90723657608032	-29734.8772854805	27	0.021875	0.7777777777777778	0.25982291090204757
YBR205W	-1	-/-	-205.90864276885986	-32093.557475566864	27	0.021852237252861603	0.7777777777777778	0.26009961261759823
YKR063C	-1	-/-	-205.91674947738647	-31707.48440885544	27	0.02182952182952183	0.7777777777777778	0.26037631433314884
YHR072W	-1	-/-	-205.9329891204834	-30615.512978076935	27	0.021806853582554516	0.7777777777777778	0.2606530160486995
YHR084W	-1	-/-	-205.94203805923462	-30867.692269802094	27	0.021784232365145227	0.7777777777777778	0.2609297177642501
YDR238C	-1	-/-	-205.97156620025635	-30415.79638195038	27	0.021761658031088083	0.7777777777777778	0.2612064194798008
YPL001W	-1	-/+	-206.0387668609619	-31182.489416599274	27	0.021739130434782608	0.7777777777777778	0.2614831211953514
YOR087W	-1	-/-	-206.04084539413452	-30679.657687664032	27	0.02171664943123061	0.7777777777777778	0.26175982291090205
YIL109C	-1	-/-	-206.05029344558716	-30543.85275030136	27	0.02169421487603306	0.7777777777777778	0.26203652462645266
YLR073C	0	0/-	-206.08679020404816	-49875.07633924484	108	0.02169421487603306	0.7777777777777778	0.26203652462645266
YDR226W	0	0/-	-206.10084867477417	-51756.52030837536	108	0.02169421487603306	0.7777777777777778	0.26203652462645266
YKR028W	-1	-/-	-206.1396927833557	-31573.312043190002	27	0.021671826625386997	0.7777777777777778	0.2623132263420033
YPR188C	-1	-/-	-206.1625509262085	-31656.42689847946	27	0.021649484536082474	0.7777777777777778	0.26258992805755393
YOR360C	0	0/-	-206.17356157302856	-50166.97418832779	108	0.021649484536082474	0.7777777777777778	0.26258992805755393
YBL026W	-1	-/-	-206.18283700942993	-30846.816705703735	27	0.021627188465499485	0.7777777777777778	0.2628666297731046
YHR072W-A	-1	-/-	-206.19628953933716	-30335.08250808716	27	0.021604938271604937	0.7777777777777778	0.2631433314886552
YKR044W	0	0/-	-206.20259308815002	-50037.904472112656	108	0.021604938271604937	0.7777777777777778	0.2631433314886552
YNL154C	-1	-/+	-206.20326137542725	-31520.220766067505	27	0.02158273381294964	0.7777777777777778	0.2634200332042059
YJL194W	-1	-/-	-206.23824214935303	-29819.841043949127	27	0.021560574948665298	0.7777777777777778	0.2636967349197565
YBR227C	0	0/-	-206.26093113422394	-50415.14084470272	108	0.021560574948665298	0.7777777777777778	0.2636967349197565
YGL206C	-1	-/-	-206.27251529693604	-30669.95062971115	27	0.021538461538461538	0.7777777777777778	0.26397343663530715
YIL039W	-1	-/-	-206.27393007278442	-32437.057404518127	27	0.02151639344262295	0.7777777777777778	0.26425013835085776
YOL051W	-1	-/-	-206.2983341217041	-29446.697351932526	27	0.021494370522006142	0.7777777777777778	0.2645268400664084
YGL115W	-1	-/-	-206.31185674667358	-29217.80696964264	27	0.02147239263803681	0.7777777777777778	0.26480354178195903
YCR083W	-1	-/-	-206.31251096725464	-30296.929470539093	27	0.021450459652706845	0.7777777777777778	0.2650802434975097
YHR020W	-1	-/-	-206.32295656204224	-30296.94120311737	27	0.02142857142857143	0.7777777777777778	0.2653569452130603
YNL202W	-1	-/-	-206.36454153060913	-30508.802590847015	27	0.021406727828746176	0.7777777777777778	0.26563364692861097
YMR158W	0	0/-	-206.3813121318817	-51223.78344506025	108	0.021406727828746176	0.7777777777777778	0.26563364692861097
YMR307W	0	0/-	-206.4187352657318	-49778.924682974815	108	0.021406727828746176	0.7777777777777778	0.26563364692861097
YPL094C	-1	-/-	-206.44319343566895	-29915.18212747574	27	0.021384928716904276	0.7777777777777778	0.2659103486441616
YDL145C	-1	-/-	-206.4647922515869	-31275.18913078308	27	0.021363173957273652	0.7777777777777778	0.26618705035971224
YKL188C	-1	-/-	-206.4734811782837	-31848.129032611847	27	0.021341463414634148	0.7777777777777778	0.26646375207526285
YJL134W	-1	-/-	-206.51466846466064	-31920.540981292725	27	0.02131979695431472	0.7777777777777778	0.2667404537908135
YOL039W	-1	-/-	-206.54799365997314	-31179.527392864227	27	0.02129817444219067	0.7777777777777778	0.2670171555063641
YMR209C	0	0/0	-206.5590990781784	-50530.18265247345	108	0.02129817444219067	0.7777777777777778	0.2670171555063641
YOL066C	-1	-/-	-206.61748552322388	-31484.984989643097	27	0.02127659574468085	0.7777777777777778	0.2672938572219148
YNL291C	-1	-/-	-206.6188931465149	-32029.46337223053	27	0.02125506072874494	0.7777777777777778	0.2675705589374654
YER032W	-1	-/-	-206.65791702270508	-29162.03549861908	27	0.021233569261880688	0.7777777777777778	0.26784726065301606
YMR098C	0	0/-	-206.67808347940445	-51467.72735464573	108	0.021233569261880688	0.7777777777777778	0.26784726065301606
YLR410W	-1	-/0	-206.68353366851807	-30575.72092485428	27	0.021212121212121213	0.7777777777777778	0.26812396236856667
YPR143W	-1	-/-	-206.70379734039307	-30535.507227897644	27	0.02119071644803229	0.7777777777777778	0.26840066408411734
YDR182W	-1	-/-	-206.71827602386475	-29726.111660957336	27	0.021169354838709676	0.7777777777777778	0.26867736579966794
YDL122W	0	0/-	-206.71961522102356	-49692.728830456734	108	0.021169354838709676	0.7777777777777778	0.26867736579966794
YOR140W	-1	-/-	-206.75389099121094	-29887.88873243332	27	0.021148036253776436	0.7777777777777778	0.2689540675152186
YDL047W	-1	-/-	-206.7866611480713	-31166.922189712524	27	0.02112676056338028	0.7777777777777778	0.2692307692307692
YIL064W	0	0/+	-206.7919738292694	-49878.006372213364	108	0.02112676056338028	0.7777777777777778	0.2692307692307692
YKR027W	-1	-/-	-206.83559703826904	-30664.1299328804	27	0.021105527638190954	0.7777777777777778	0.2695074709463199
YGR231C	-1	-/-	-206.83988618850708	-30478.07000017166	27	0.02108433734939759	0.7777777777777778	0.2697841726618705
YPL246C	0	0/0	-206.8408088684082	-51569.12130343914	108	0.02108433734939759	0.7777777777777778	0.2697841726618705
YER073W	-1	-/-	-206.84406185150146	-31189.05889558792	27	0.02106318956870612	0.7777777777777778	0.27006087437742116
YER156C	0	0/-	-206.8588718175888	-49911.74092769623	108	0.02106318956870612	0.7777777777777778	0.27006087437742116
YOR103C	-1	-/-	-206.91750717163086	-29300.82826423645	27	0.021042084168336674	0.7777777777777778	0.27033757609297177
YML074C	-1	-/-	-206.91780471801758	-30399.155264377594	27	0.021021021021021023	0.7777777777777778	0.27061427780852243
YDR311W	-1	-/-	-206.92358350753784	-30155.779324531555	27	0.021	0.7777777777777778	0.27089097952407304
YLR389C	0	0/-	-206.94979214668274	-52745.37324154377	108	0.021	0.7777777777777778	0.27089097952407304
YGR057C	-1	-/-	-206.95612287521362	-30636.893812656403	27	0.02097902097902098	0.7777777777777778	0.2711676812396237
YBR131W	-1	-/-	-206.95647716522217	-29570.22993373871	27	0.020958083832335328	0.7777777777777778	0.2714443829551743
YER060W	0	0/-	-206.9619174003601	-50903.15651333332	108	0.020958083832335328	0.7777777777777778	0.2714443829551743
YMR220W	-1	-/-	-206.96274995803833	-31983.59765625	27	0.020937188434695914	0.7777777777777778	0.271721084670725
YGL107C	0	0/-	-206.96315610408783	-51827.439326643944	108	0.020937188434695914	0.7777777777777778	0.271721084670725
YLR439W	0	0/-	-206.99267154932022	-52632.74544298649	108	0.020937188434695914	0.7777777777777778	0.271721084670725
YIL030C	-1	-/-	-207.0012722015381	-30053.673734664917	27	0.02091633466135458	0.7777777777777778	0.2719977863862756
YGL205W	-1	-/-	-207.00725030899048	-30812.872161388397	27	0.020895522388059702	0.7777777777777778	0.27227448810182625
YHR100C	0	0/-	-207.0161428451538	-49259.8112719059	108	0.020895522388059702	0.7777777777777778	0.27227448810182625
YIL040W	-1	-/-	-207.02447271347046	-31331.090651988983	27	0.020874751491053677	0.7777777777777778	0.27255118981737686
YOR241W	-1	-/0	-207.03234243392944	-30826.70224046707	27	0.020854021847070508	0.7777777777777778	0.2728278915329275
YDR189W	-1	-/-	-207.03611135482788	-31191.870128154755	27	0.020833333333333332	0.7777777777777778	0.27310459324847813
YPR017C	-1	-/-	-207.03754663467407	-30745.587872982025	27	0.02081268582755203	0.7777777777777778	0.2733812949640288
YEL056W	-1	-/+	-207.03906726837158	-29579.67273426056	27	0.020792079207920793	0.7777777777777778	0.2736579966795794
YOR222W	0	0/-	-207.11032915115356	-49986.68981337547	108	0.020792079207920793	0.7777777777777778	0.2736579966795794
YIL022W	-1	-/-	-207.12012004852295	-32794.760915756226	27	0.020771513353115726	0.7777777777777778	0.27393469839513007
YML061C	-1	-/-	-207.16500568389893	-30311.252554893494	27	0.020750988142292492	0.7777777777777778	0.2742114001106807
YER168C	-1	-/-	-207.17319679260254	-31210.837879657745	27	0.02073050345508391	0.7777777777777778	0.27448810182623135
YHR165C	-1	-/-	-207.18129777908325	-29905.868506908417	27	0.020710059171597635	0.7777777777777778	0.27476480354178195
YAL041W	-1	-/-	-207.18137645721436	-31736.193686962128	27	0.020689655172413793	0.7777777777777778	0.2750415052573326
YOR021C	0	0/+	-207.1824290752411	-49387.842831373215	108	0.020689655172413793	0.7777777777777778	0.2750415052573326
YNL101W	-1	-/-	-207.18483877182007	-30102.608174324036	27	0.02066929133858268	0.7777777777777778	0.27531820697288323
YHR118C	-1	-/-	-207.20908784866333	-30144.196718215942	27	0.02064896755162242	0.7777777777777778	0.2755949086884339
YJL104W	-1	-/-	-207.20988035202026	-32299.4388756752	27	0.0206286836935167	0.7777777777777778	0.2758716104039845
YLR459W	-1	-/-	-207.21695613861084	-29639.105851888657	27	0.020608439646712464	0.7777777777777778	0.27614831211953517
YKL075C	-1	-/-	-207.22762823104858	-29064.743332386017	27	0.020588235294117647	0.7777777777777778	0.2764250138350858
YJL176C	-1	-/-	-207.2365870475769	-31379.540135383606	27	0.02056807051909892	0.7777777777777778	0.27670171555063644
YML098W	-1	-/-	-207.27221155166626	-30717.623542308807	27	0.02054794520547945	0.7777777777777778	0.27697841726618705
YBL052C	-1	-/+	-207.30186223983765	-32440.052319049835	27	0.020527859237536656	0.7777777777777778	0.2772551189817377
YLR380W	-1	-/-	-207.31657123565674	-32531.26035451889	27	0.0205078125	0.7777777777777778	0.2775318206972883
YML018C	0	0/0	-207.3211498260498	-50448.016115784645	108	0.0205078125	0.7777777777777778	0.2775318206972883
YPL208W	-1	-/+	-207.3231897354126	-32053.97485256195	27	0.02048780487804878	0.7777777777777778	0.27780852241283893
YMR259C	0	0/-	-207.33069729804993	-50517.06718933582	108	0.02048780487804878	0.7777777777777778	0.27780852241283893
YEL024W	-1	-/-	-207.33254432678223	-30359.660694122314	27	0.02046783625730994	0.7777777777777778	0.2780852241283896
YAL058W	-1	-/-	-207.3837718963623	-30398.373610973358	27	0.02044790652385589	0.7777777777777778	0.2783619258439402
YLR154C	-1	-/-	-207.45163011550903	-30519.79101753235	27	0.020428015564202335	0.7777777777777778	0.27863862755949087
YGL119W	-1	-/0	-207.4536099433899	-30823.61780166626	27	0.02040816326530612	0.7777777777777778	0.2789153292750415
YKL043W	-1	-/-	-207.47155380249023	-29061.289872169495	27	0.020388349514563107	0.7777777777777778	0.27919203099059214
YHR168W	0	0/-	-207.48337936401367	-52547.803189873695	108	0.020388349514563107	0.7777777777777778	0.27919203099059214
YLR361C	-1	-/-	-207.48639106750488	-30722.987297058105	27	0.020368574199806012	0.7777777777777778	0.27946873270614275
YFL023W	-1	-/-	-207.4960799217224	-31045.89506626129	27	0.020348837209302327	0.7777777777777778	0.2797454344216934
YDR159W	-1	-/-	-207.4972047805786	-31458.841532230377	27	0.02032913843175218	0.7777777777777778	0.280022136137244
YPL013C	0	0/-	-207.50662398338318	-50794.382551550865	108	0.02032913843175218	0.7777777777777778	0.280022136137244
YJL002C	1	+/+	-207.50769567489624	-31598.129640102386	26	0.02127659574468085	0.8148148148148148	0.280022136137244
YMR228W	0	0/-	-207.51140654087067	-51257.87955188751	108	0.02127659574468085	0.8148148148148148	0.280022136137244
YPL038W	0	0/-	-207.53385078907013	-51382.317968547344	108	0.02127659574468085	0.8148148148148148	0.280022136137244
YOL141W	0	0/-	-207.57907581329346	-51398.6455167532	108	0.02127659574468085	0.8148148148148148	0.280022136137244
YNR020C	0	0/-	-207.58851313591003	-52833.361612677574	108	0.02127659574468085	0.8148148148148148	0.280022136137244
YIL065C	-1	-/-	-207.6312460899353	-30205.276792526245	27	0.021256038647342997	0.8148148148148148	0.2802988378527947
YPL245W	0	0/0	-207.64314305782318	-50142.02347970009	108	0.021256038647342997	0.8148148148148148	0.2802988378527947
YDL058W	-1	-/-	-207.65312671661377	-31035.807518959045	27	0.021235521235521235	0.8148148148148148	0.2805755395683453
YJL071W	-1	-/0	-207.66586542129517	-29700.56249141693	27	0.021215043394406944	0.8148148148148148	0.28085224128389596
YOR212W	-1	-/-	-207.6795506477356	-30811.502920150757	27	0.02119460500963391	0.8148148148148148	0.2811289429994466
YGL168W	-1	-/-	-207.69656324386597	-29635.725694179535	27	0.021174205967276226	0.8148148148148148	0.28140564471499724
YNL070W	-1	-/-	-207.70208549499512	-31145.342187404633	27	0.021153846153846155	0.8148148148148148	0.28168234643054785
YKL134C	-1	-/-	-207.70281505584717	-30269.50149822235	27	0.021133525456292025	0.8148148148148148	0.2819590481460985
YHR007C	-1	-/-	-207.74639463424683	-31999.686203479767	27	0.02111324376199616	0.8148148148148148	0.2822357498616491
YLR065C	0	0/-	-207.752272605896	-50475.911610126495	108	0.02111324376199616	0.8148148148148148	0.2822357498616491
YLR394W	-1	-/+	-207.75697946548462	-30972.96031188965	27	0.02109300095877277	0.8148148148148148	0.2825124515771998
YGR129W	-1	-/-	-207.76061820983887	-29567.907288074493	27	0.0210727969348659	0.8148148148148148	0.2827891532927504
YDR410C	0	0/-	-207.76721060276031	-50962.295778632164	108	0.0210727969348659	0.8148148148148148	0.2827891532927504
YGR140W	-1	-/-	-207.79096841812134	-31237.74767255783	27	0.021052631578947368	0.8148148148148148	0.28306585500830106
YHR039C	-1	-/-	-207.80132293701172	-30019.37402486801	27	0.021032504780114723	0.8148148148148148	0.28334255672385167
YLR243W	0	0/-	-207.8242186307907	-49568.50832295418	108	0.021032504780114723	0.8148148148148148	0.28334255672385167
YFL004W	-1	-/-	-207.84313535690308	-29712.116896629333	27	0.021012416427889206	0.8148148148148148	0.28361925843940233
YFL047W	0	0/-	-207.892716050148	-52144.791415035725	108	0.021012416427889206	0.8148148148148148	0.28361925843940233
YKL028W	-1	-/-	-207.9325466156006	-31955.021057605743	27	0.02099236641221374	0.8148148148148148	0.28389596015495294
YPL145C	-1	-/-	-207.9629249572754	-30880.41100025177	27	0.020972354623450904	0.8148148148148148	0.2841726618705036
YBR115C	0	0/0	-207.9654417037964	-49632.198236346245	108	0.020972354623450904	0.8148148148148148	0.2841726618705036
YLR059C	-1	-/-	-207.9965558052063	-31066.92311811447	27	0.02095238095238095	0.8148148148148148	0.2844493635860542
YHR063C	0	0/-	-208.00781726837158	-51833.92235684395	108	0.02095238095238095	0.8148148148148148	0.2844493635860542
YDR160W	-1	-/-	-208.02476978302002	-29753.322642803192	27	0.02093244529019981	0.8148148148148148	0.2847260653016049
YLR340W	-1	-/-	-208.03373289108276	-34100.32606601715	27	0.02091254752851711	0.8148148148148148	0.2850027670171555
YJL012C	-1	-/-	-208.04034280776978	-28704.80247926712	27	0.020892687559354226	0.8148148148148148	0.28527946873270615
YEL020W-A	-1	-/-	-208.05522680282593	-30452.988941669464	27	0.020872865275142316	0.8148148148148148	0.28555617044825676
YDR097C	-1	-/-	-208.06964254379272	-32306.801035881042	27	0.02085308056872038	0.8148148148148148	0.2858328721638074
YJL133W	-1	-/-	-208.0966010093689	-30888.541835308075	27	0.020833333333333332	0.8148148148148148	0.28610957387935804
YMR227C	-1	-/-	-208.14746952056885	-30522.01743555069	27	0.020813623462630087	0.8148148148148148	0.2863862755949087
YCR093W	-1	-/-	-208.1585817337036	-30193.535311222076	27	0.020793950850661626	0.8148148148148148	0.2866629773104593
YKL080W	-1	-/-	-208.1645951271057	-31223.031358718872	27	0.02077431539187913	0.8148148148148148	0.28693967902601
YOR006C	0	0/-	-208.17344999313354	-49873.549218416214	108	0.02077431539187913	0.8148148148148148	0.28693967902601
YLR292C	-1	-/-	-208.18372678756714	-30673.036127090454	27	0.020754716981132074	0.8148148148148148	0.2872163807415606
YHR193C	-1	-/-	-208.18428897857666	-30868.467481136322	27	0.020735155513666354	0.8148148148148148	0.28749308245711125
YJL039C	-1	-/-	-208.20419073104858	-30615.67447090149	27	0.02071563088512241	0.8148148148148148	0.28776978417266186
YBL057C	-1	-/-	-208.2121720314026	-32299.13214492798	27	0.020696142991533398	0.8148148148148148	0.2880464858882125
YLR442C	-1	-/-	-208.23409128189087	-31062.657256126404	27	0.020676691729323307	0.8148148148148148	0.28832318760376313
YLR026C	-1	-/-	-208.23479318618774	-30827.97834300995	27	0.020657276995305163	0.8148148148148148	0.2885998893193138
YIR008C	-1	-/-	-208.24440717697144	-32254.856327533722	27	0.020637898686679174	0.8148148148148148	0.2888765910348644
YLR413W	0	0/-	-208.26263201236725	-49610.23167133331	108	0.020637898686679174	0.8148148148148148	0.2888765910348644
YPR186C	-1	-/-	-208.26791906356812	-31766.76898097992	27	0.020618556701030927	0.8148148148148148	0.28915329275041507
YER063W	0	0/-	-208.28520679473877	-51047.79388666153	108	0.020618556701030927	0.8148148148148148	0.28915329275041507
YOL056W	0	0/-	-208.34157812595367	-53081.26594042778	108	0.020618556701030927	0.8148148148148148	0.28915329275041507
YMR134W	-1	-/-	-208.35961866378784	-29429.073632717133	27	0.020599250936329586	0.8148148148148148	0.2894299944659657
YLL004W	-1	-/-	-208.37489557266235	-31837.82970380783	27	0.0205799812909261	0.8148148148148148	0.28970669618151634
YMR289W	0	0/-	-208.3790259361267	-53028.00348031521	108	0.0205799812909261	0.8148148148148148	0.28970669618151634
YLR139C	-1	-/-	-208.47543382644653	-30788.9975771904	27	0.020560747663551402	0.8148148148148148	0.28998339789706695
YDL100C	-1	-/-	-208.5113706588745	-30429.612223148346	27	0.02054154995331466	0.8148148148148148	0.2902600996126176
YMR079W	-1	-/-	-208.52540063858032	-30854.728316307068	27	0.020522388059701493	0.8148148148148148	0.2905368013281682
YPL262W	-1	-/-	-208.5654821395874	-30476.508355140686	27	0.02050326188257223	0.8148148148148148	0.2908135030437189
YKR006C	0	0/-	-208.59565317630768	-52452.071793437004	108	0.02050326188257223	0.8148148148148148	0.2908135030437189
YDR138W	-1	-/-	-208.60230112075806	-29373.277894973755	27	0.020484171322160148	0.8148148148148148	0.2910902047592695
YGL101W	0	0/-	-208.6084235906601	-50722.56029057503	108	0.020484171322160148	0.8148148148148148	0.2910902047592695
YKL173W	-1	-/-	-208.6440839767456	-31515.545278549194	27	0.020465116279069766	0.8148148148148148	0.29136690647482016
YGR283C	0	0/0	-208.6713638305664	-49906.31284677982	108	0.020465116279069766	0.8148148148148148	0.29136690647482016
YBR004C	-1	-/-	-208.67194938659668	-29526.445367336273	27	0.020446096654275093	0.8148148148148148	0.2916436081903708
YFR038W	0	0/-	-208.69750082492828	-53821.98749732971	108	0.020446096654275093	0.8148148148148148	0.2916436081903708
YLR183C	-1	-/0	-208.6996989250183	-32416.904210567474	27	0.02042711234911792	0.8148148148148148	0.29192030990592144
YGR155W	-1	-/-	-208.72022151947021	-31696.177194595337	27	0.02040816326530612	0.8148148148148148	0.29219701162147205
YMR061W	-1	-/-	-208.722083568573	-31254.333182811737	27	0.020389249304911955	0.8148148148148148	0.2924737133370227
YHR181W	-1	-/-	-208.73030805587769	-31466.290880680084	27	0.020370370370370372	0.8148148148148148	0.2927504150525733
YOR063W	-1	-/-	-208.73703861236572	-34080.643741607666	27	0.020351526364477335	0.8148148148148148	0.293027116768124
YER013W	-1	-/-	-208.763192653656	-28713.86540031433	27	0.02033271719038817	0.8148148148148148	0.2933038184836746
YMR216C	-1	-/+	-208.77281618118286	-29092.64366197586	27	0.020313942751615882	0.8148148148148148	0.29358052019922526
YJR013W	-1	-/-	-208.81002235412598	-31419.451171875	27	0.02029520295202952	0.8148148148148148	0.29385722191477587
YER129W	-1	-/-	-208.81212854385376	-31262.240162849426	27	0.020276497695852536	0.8148148148148148	0.29413392363032653
YHR152W	-1	-/-	-208.83581638336182	-30860.31949043274	27	0.020257826887661142	0.8148148148148148	0.29441062534587714
YBR166C	0	0/0	-208.86239361763	-50640.5929967165	108	0.020257826887661142	0.8148148148148148	0.29441062534587714
YDR237W	0	0/-	-208.86904430389404	-50404.764666974545	108	0.020257826887661142	0.8148148148148148	0.29441062534587714
YJL006C	-1	-/-	-208.8843822479248	-30625.181559085846	27	0.020239190432382703	0.8148148148148148	0.2946873270614278
YKL130C	-1	-/-	-208.89108753204346	-32126.340507507324	27	0.02022058823529412	0.8148148148148148	0.2949640287769784
YOR118W	0	0/0	-208.9074078798294	-51669.24054670334	108	0.02022058823529412	0.8148148148148148	0.2949640287769784
YPL125W	-1	-/0	-208.90975332260132	-31856.028038978577	27	0.020202020202020204	0.8148148148148148	0.2952407304925291
YPR034W	-1	-/+	-208.9352788925171	-31568.240662574768	27	0.02018348623853211	0.8148148148148148	0.2955174322080797
YNL149C	-1	-/0	-208.93689393997192	-31889.945250988007	27	0.02016498625114574	0.8148148148148148	0.29579413392363035
YIL093C	0	0/-	-208.94999480247498	-51426.86233186722	108	0.02016498625114574	0.8148148148148148	0.29579413392363035
YLR067C	-1	-/-	-209.00289630889893	-30923.920909404755	27	0.020146520146520148	0.8148148148148148	0.29607083563918096
YFR007W	0	0/0	-209.0177618265152	-51417.72023308277	108	0.020146520146520148	0.8148148148148148	0.29607083563918096
YMR076C	-1	-/-	-209.03781414031982	-31236.923452854156	27	0.020128087831655993	0.8148148148148148	0.29634753735473157
YPL199C	0	0/-	-209.04420280456543	-50335.73882162571	108	0.020128087831655993	0.8148148148148148	0.29634753735473157
YGR239C	-1	-/-	-209.0657114982605	-30802.21958589554	27	0.02010968921389397	0.8148148148148148	0.29662423907028224
YMR313C	-1	-/-	-209.1959686279297	-30048.87101125717	27	0.02009132420091324	0.8148148148148148	0.29690094078583285
YNL169C	-1	-/-	-209.2082781791687	-30092.802870750427	27	0.020072992700729927	0.8148148148148148	0.2971776425013835
YPL265W	-1	-/-	-209.2137746810913	-27958.79163646698	27	0.020054694621695533	0.8148148148148148	0.2974543442169341
YDR375C	-1	-/-	-209.22088384628296	-31680.01030254364	27	0.020036429872495445	0.8148148148148148	0.2977310459324848
YNL145W	-1	-/-	-209.22536754608154	-29802.08651828766	27	0.020018198362147407	0.8148148148148148	0.2980077476480354
YDR388W	-1	-/-	-209.2266902923584	-30228.82306575775	27	0.02	0.8148148148148148	0.29828444936358606
YNL241C	-1	-/-	-209.25770092010498	-29365.276341438293	27	0.019981834695731154	0.8148148148148148	0.29856115107913667
YMR274C	0	0/-	-209.2612363100052	-50602.23154318333	108	0.019981834695731154	0.8148148148148148	0.29856115107913667
YIL002C	-1	-/-	-209.27618265151978	-30682.43874692917	27	0.019963702359346643	0.8148148148148148	0.29883785279468733
YFL017C	0	0/-	-209.2773585319519	-51430.117738842964	108	0.019963702359346643	0.8148148148148148	0.29883785279468733
YNL094W	-1	-/-	-209.29754114151	-30611.211785793304	27	0.019945602901178604	0.8148148148148148	0.29911455451023794
YDR099W	-1	-/-	-209.328528881073	-29603.853600502014	27	0.019927536231884056	0.8148148148148148	0.2993912562257886
YMR024W	0	0/-	-209.37735497951508	-52561.60120344162	108	0.019927536231884056	0.8148148148148148	0.2993912562257886
YDL042C	-1	-/-	-209.39732933044434	-31047.781972408295	27	0.019909502262443438	0.8148148148148148	0.2996679579413392
YGL225W	-1	-/-	-209.4812216758728	-30716.171379089355	27	0.019891500904159132	0.8148148148148148	0.2999446596568899
YGL056C	0	0/-	-209.52938866615295	-51566.195849597454	108	0.019891500904159132	0.8148148148148148	0.2999446596568899
YIL159W	-1	-/-	-209.55197715759277	-33148.11959886551	27	0.01987353206865402	0.8148148148148148	0.3002213613724405
YIR004W	-1	-/-	-209.56466245651245	-32372.79603433609	27	0.019855595667870037	0.8148148148148148	0.30049806308799115
YMR288W	-1	-/-	-209.58978939056396	-31923.972453594208	27	0.019837691614066726	0.8148148148148148	0.30077476480354176
YDL108W	-1	-/-	-209.6194610595703	-30428.096714019775	27	0.01981981981981982	0.8148148148148148	0.3010514665190924
YDR205W	-1	-/-	-209.61999702453613	-30287.218586921692	27	0.019801980198019802	0.8148148148148148	0.30132816823464303
YOR083W	-1	-/-	-209.62283372879028	-30475.215538978577	27	0.019784172661870502	0.8148148148148148	0.3016048699501937
YCL064C	0	0/0	-209.6485332250595	-51028.97978377342	108	0.019784172661870502	0.8148148148148148	0.3016048699501937
YML036W	-1	-/-	-209.655189037323	-31172.09004020691	27	0.019766397124887692	0.8148148148148148	0.3018815716657443
YOR337W	0	0/-	-209.66830682754517	-49068.53988325596	108	0.019766397124887692	0.8148148148148148	0.3018815716657443
YHR073W	-1	-/-	-209.6684160232544	-31451.901520729065	27	0.019748653500897665	0.8148148148148148	0.302158273381295
YGR188C	-1	-/-	-209.6761975288391	-31401.97816181183	27	0.019730941704035873	0.8148148148148148	0.3024349750968456
YJL186W	-1	-/-	-209.71829557418823	-31455.11355113983	27	0.01971326164874552	0.8148148148148148	0.30271167681239625
YHR059W	-1	-/-	-209.75308990478516	-32990.689406871796	27	0.019695613249776187	0.8148148148148148	0.30298837852794686
YMR185W	0	0/0	-209.76938033103943	-50003.64381182194	108	0.019695613249776187	0.8148148148148148	0.30298837852794686
YNL152W	0	0/-	-209.77441322803497	-52827.33105528355	108	0.019695613249776187	0.8148148148148148	0.30298837852794686
YNL166C	-1	-/-	-209.78593397140503	-31396.3408908844	27	0.01967799642218247	0.8148148148148148	0.3032650802434975
YGR091W	-1	-/-	-209.82012224197388	-31024.114488124847	27	0.01966041108132261	0.8148148148148148	0.30354178195904813
YDR354W	0	0/0	-209.84555876255035	-50241.408593297005	108	0.01966041108132261	0.8148148148148148	0.30354178195904813
YGR169C	-1	-/-	-209.84570455551147	-32208.647158145905	27	0.019642857142857142	0.8148148148148148	0.3038184836745988
YOR047C	-1	-/-	-209.84805011749268	-30344.012887954712	27	0.019625334522747548	0.8148148148148148	0.3040951853901494
YNL323W	-1	-/-	-209.85431814193726	-32079.812851428986	27	0.0196078431372549	0.8148148148148148	0.30437188710570007
YOR187W	-1	-/-	-209.87106132507324	-31344.65074157715	27	0.019590382902938557	0.8148148148148148	0.3046485888212507
YBR176W	0	0/-	-209.88177621364594	-50938.76550710201	108	0.019590382902938557	0.8148148148148148	0.3046485888212507
YNL056W	0	0/-	-209.90011036396027	-50525.80545067787	108	0.019590382902938557	0.8148148148148148	0.3046485888212507
YCR054C	0	0/0	-209.90311086177826	-51545.37267482281	108	0.019590382902938557	0.8148148148148148	0.3046485888212507
YHR076W	0	0/-	-209.90643882751465	-50908.935072898865	108	0.019590382902938557	0.8148148148148148	0.3046485888212507
YNL272C	-1	-/-	-209.90809965133667	-31420.190907478333	27	0.019572953736654804	0.8148148148148148	0.30492529053680134
YDR372C	-1	-/-	-209.91113948822021	-31302.182885169983	27	0.019555555555555555	0.8148148148148148	0.30520199225235195
YNL244C	-1	-/-	-209.92021799087524	-31649.26054573059	27	0.019538188277087035	0.8148148148148148	0.3054786939679026
YGR215W	0	0/-	-209.92041718959808	-52722.074936032295	108	0.019538188277087035	0.8148148148148148	0.3054786939679026
YDR364C	-1	-/-	-209.96210384368896	-31061.79529094696	27	0.019520851818988466	0.8148148148148148	0.3057553956834532
YDR036C	-1	-/-	-209.96597719192505	-29780.623646736145	27	0.01950354609929078	0.8148148148148148	0.3060320973990039
YJL168C	-1	-/+	-209.9811234474182	-32466.889770507812	27	0.01948627103631532	0.8148148148148148	0.3063087991145545
YIL014W	-1	-/-	-210.00792407989502	-31317.430971622467	27	0.019469026548672566	0.8148148148148148	0.30658550083010516
YBL080C	-1	-/-	-210.0084671974182	-30457.03444004059	27	0.019451812555260833	0.8148148148148148	0.30686220254565577
YBR014C	0	0/-	-210.01644146442413	-52285.27856135368	108	0.019451812555260833	0.8148148148148148	0.30686220254565577
YMR310C	0	0/0	-210.04967188835144	-49847.37991774082	108	0.019451812555260833	0.8148148148148148	0.30686220254565577
YGL089C	-1	-/-	-210.0720067024231	-29834.11527490616	27	0.019434628975265017	0.8148148148148148	0.30713890426120644
YNL137C	0	0/-	-210.1112344264984	-51348.99069470167	108	0.019434628975265017	0.8148148148148148	0.30713890426120644
YHR077C	-1	-/-	-210.14172077178955	-31279.090337753296	27	0.019417475728155338	0.8148148148148148	0.30741560597675704
YDR347W	0	0/-	-210.17713510990143	-52526.638704776764	108	0.019417475728155338	0.8148148148148148	0.30741560597675704
YER029C	-1	-/-	-210.17992448806763	-31799.981590270996	27	0.019400352733686066	0.8148148148148148	0.3076923076923077
YFR051C	-1	-/-	-210.1851930618286	-31574.327056884766	27	0.019383259911894272	0.8148148148148148	0.3079690094078583
YER132C	0	0/-	-210.18941414356232	-49685.75736260414	108	0.019383259911894272	0.8148148148148148	0.3079690094078583
YKL170W	-1	-/-	-210.20578479766846	-30328.714519500732	27	0.01936619718309859	0.8148148148148148	0.308245711123409
YDL052C	-1	-/-	-210.21333599090576	-31835.607211589813	27	0.019349164467897976	0.8148148148148148	0.3085224128389596
YDL155W	-1	-/-	-210.23282861709595	-31536.38876724243	27	0.019332161687170474	0.8148148148148148	0.30879911455451026
YJL096W	0	0/-	-210.25656270980835	-52810.36938685179	108	0.019332161687170474	0.8148148148148148	0.30879911455451026
YDR510W	0	0/+	-210.28965723514557	-52588.62774980068	108	0.019332161687170474	0.8148148148148148	0.30879911455451026
YCR046C	0	0/-	-210.29399073123932	-51737.33027553558	108	0.019332161687170474	0.8148148148148148	0.30879911455451026
YML010W	-1	-/-	-210.3252100944519	-30971.108234405518	27	0.019315188762071993	0.8148148148148148	0.30907581627006087
YOR342C	0	0/0	-210.34943461418152	-49656.09205150604	108	0.019315188762071993	0.8148148148148148	0.30907581627006087
YMR127C	-1	-/+	-210.3665599822998	-31508.445843696594	27	0.01929824561403509	0.8148148148148148	0.30935251798561153
YOR113W	-1	-/-	-210.37614727020264	-31386.522450447083	27	0.019281332164767746	0.8148148148148148	0.30962921970116214
YKL116C	0	0/-	-210.3780267238617	-52039.65201997757	108	0.019281332164767746	0.8148148148148148	0.30962921970116214
YML078W	-1	-/+	-210.37870168685913	-29841.23825931549	27	0.01926444833625219	0.8148148148148148	0.3099059214167128
YJR147W	-1	-/-	-210.42634439468384	-32140.623068332672	27	0.019247594050743656	0.8148148148148148	0.3101826231322634
YBR276C	-1	-/-	-210.51192474365234	-31474.593374729156	27	0.019230769230769232	0.8148148148148148	0.3104593248478141
YML082W	0	0/0	-210.5185638666153	-49998.9959127903	108	0.019230769230769232	0.8148148148148148	0.3104593248478141
YKL160W	-1	-/-	-210.56632375717163	-31077.177543640137	27	0.01921397379912664	0.8148148148148148	0.3107360265633647
YGR093W	0	0/-	-210.56691312789917	-49870.583909869194	108	0.01921397379912664	0.8148148148148148	0.3107360265633647
YMR321C	0	0/0	-210.57804262638092	-50269.599358677864	108	0.01921397379912664	0.8148148148148148	0.3107360265633647
YKR064W	0	0/-	-210.58643519878387	-51649.203362226486	108	0.01921397379912664	0.8148148148148148	0.3107360265633647
YNL230C	-1	-/-	-210.59246444702148	-29671.358814239502	27	0.019197207678883072	0.8148148148148148	0.31101272827891535
YMR305C	-1	-/-	-210.59615564346313	-30266.3600358963	27	0.01918047079337402	0.8148148148148148	0.31128942999446596
YDR297W	-1	-/-	-210.59829092025757	-30126.4933757782	27	0.01916376306620209	0.8148148148148148	0.3115661317100166
YLR080W	-1	-/-	-210.6272850036621	-30742.197620868683	27	0.019147084421235857	0.8148148148148148	0.31184283342556723
YJL005W	-1	-/-	-210.6425108909607	-31444.312597751617	27	0.019130434782608695	0.8148148148148148	0.3121195351411179
YKL155C	0	0/-	-210.64824736118317	-52485.344063162804	108	0.019130434782608695	0.8148148148148148	0.3121195351411179
YFR055W	-1	-/-	-210.65943241119385	-31013.315514087677	27	0.019113814074717638	0.8148148148148148	0.3123962368566685
YBL090W	-1	-/-	-210.68284130096436	-31029.934967041016	27	0.019097222222222224	0.8148148148148148	0.3126729385722192
YOR178C	-1	-/-	-210.68879652023315	-30083.959123134613	27	0.019080659150043366	0.8148148148148148	0.3129496402877698
YCR016W	0	0/0	-210.7203779220581	-50652.20401632786	108	0.019080659150043366	0.8148148148148148	0.3129496402877698
YFR036W	-1	-/-	-210.7535514831543	-30385.613263607025	27	0.019064124783362217	0.8148148148148148	0.31322634200332045
YCL028W	0	0/0	-210.78402626514435	-52481.942819952965	108	0.019064124783362217	0.8148148148148148	0.31322634200332045
YBR083W	-1	-/-	-210.78870105743408	-29173.18390083313	27	0.01904761904761905	0.8148148148148148	0.31350304371887106
YMR047C	-1	-/-	-210.80299520492554	-29797.2363448143	27	0.01903114186851211	0.8148148148148148	0.3137797454344217
YNL216W	-1	-/-	-210.86444664001465	-31113.863040447235	27	0.01901469317199654	0.8148148148148148	0.31405644714997233
YGR177C	-1	-/-	-210.96807670593262	-31055.853484153748	27	0.018998272884283247	0.8148148148148148	0.314333148865523
YBR265W	-1	-/-	-210.97608852386475	-31565.018327713013	27	0.01898188093183779	0.8148148148148148	0.3146098505810736
YFL024C	-1	-/+	-210.9782633781433	-29878.65713453293	27	0.01896551724137931	0.8148148148148148	0.3148865522966242
YCL009C	0	0/0	-210.97978174686432	-50687.60840165615	108	0.01896551724137931	0.8148148148148148	0.3148865522966242
YLR180W	0	0/-	-210.9962723851204	-50968.178848207	108	0.01896551724137931	0.8148148148148148	0.3148865522966242
YNL066W	-1	-/-	-211.00490713119507	-30740.206869602203	27	0.018949181739879414	0.8148148148148148	0.3151632540121749
YPL022W	-1	-/-	-211.03579092025757	-30680.571947574615	27	0.0189328743545611	0.8148148148148148	0.3154399557277255
YIL048W	-1	-/-	-211.05866050720215	-29649.447331905365	27	0.018916595012897677	0.8148148148148148	0.31571665744327615
YKR072C	-1	-/-	-211.13308715820312	-31509.92875814438	27	0.018900343642611683	0.8148148148148148	0.31599335915882676
YOR092W	0	0/-	-211.146546959877	-51652.53291261196	108	0.018900343642611683	0.8148148148148148	0.31599335915882676
YER119C	-1	-/-	-211.1527533531189	-30956.73001384735	27	0.01888412017167382	0.8148148148148148	0.3162700608743774
YPL032C	-1	-/-	-211.18226194381714	-31093.094523906708	27	0.018867924528301886	0.8148148148148148	0.31654676258992803
YDR216W	-1	-/-	-211.2121868133545	-31577.95515346527	27	0.018851756640959727	0.8148148148148148	0.3168234643054787
YNL129W	-1	-/-	-211.225239276886	-29932.743004322052	27	0.018835616438356163	0.8148148148148148	0.3171001660210293
YGL209W	-1	-/-	-211.2725386619568	-29163.311181545258	27	0.018819503849443968	0.8148148148148148	0.31737686773657997
YDR164C	-1	-/-	-211.28743648529053	-30177.08149433136	27	0.018803418803418803	0.8148148148148148	0.3176535694521306
YPL169C	-1	-/-	-211.30175495147705	-30453.39626121521	27	0.018787361229718188	0.8148148148148148	0.31793027116768124
YOR184W	0	0/-	-211.30661845207214	-51166.378740906715	108	0.018787361229718188	0.8148148148148148	0.31793027116768124
YCR071C	-1	-/-	-211.31571435928345	-30440.151159763336	27	0.01877133105802048	0.8148148148148148	0.31820697288323185
YJR103W	-1	-/-	-211.32313346862793	-30483.62957715988	27	0.01875532821824382	0.8148148148148148	0.3184836745987825
YKR043C	0	0/0	-211.33136105537415	-49685.66114974022	108	0.01875532821824382	0.8148148148148148	0.3184836745987825
YPL068C	0	0/0	-211.33346390724182	-50344.422889113426	108	0.01875532821824382	0.8148148148148148	0.3184836745987825
YOR375C	0	0/0	-211.33351266384125	-52634.679622888565	108	0.01875532821824382	0.8148148148148148	0.3184836745987825
YOR332W	-1	-/-	-211.33511781692505	-30115.735265254974	27	0.018739352640545145	0.8148148148148148	0.3187603763143331
YGL067W	-1	-/-	-211.34039163589478	-30324.099198818207	27	0.01872340425531915	0.8148148148148148	0.3190370780298838
YPL097W	-1	-/-	-211.3542242050171	-30021.775331020355	27	0.01870748299319728	0.8148148148148148	0.3193137797454344
YBR242W	0	0/-	-211.3604211807251	-50098.26335418224	108	0.01870748299319728	0.8148148148148148	0.3193137797454344
YER090W	0	0/0	-211.36134505271912	-48782.77279531956	108	0.01870748299319728	0.8148148148148148	0.3193137797454344
YMR186W	-1	-/-	-211.36541604995728	-30416.765799999237	27	0.018691588785046728	0.8148148148148148	0.31959048146098507
YPL031C	-1	-/-	-211.4029722213745	-31299.075456619263	27	0.01867572156196944	0.8148148148148148	0.3198671831765357
YAL042W	-1	-/-	-211.40471410751343	-32375.1360206604	27	0.018659881255301103	0.8148148148148148	0.32014388489208634
YJL180C	0	0/-	-211.4084860086441	-51709.82010793686	108	0.018659881255301103	0.8148148148148148	0.32014388489208634
YCR086W	-1	-/-	-211.40958786010742	-30613.164798259735	27	0.01864406779661017	0.8148148148148148	0.32042058660763695
YOR039W	-1	-/-	-211.43491792678833	-30699.54392528534	27	0.018628281117696866	0.8148148148148148	0.3206972883231876
YNL078W	-1	-/-	-211.4351944923401	-31171.065368652344	27	0.018612521150592216	0.8148148148148148	0.3209739900387382
YDR123C	-1	-/-	-211.44205951690674	-33857.41952943802	27	0.018596787827557058	0.8148148148148148	0.3212506917542889
YLR066W	-1	-/-	-211.47543048858643	-32006.41475534439	27	0.018581081081081082	0.8148148148148148	0.3215273934698395
YGL044C	-1	-/-	-211.5064458847046	-31943.175675868988	27	0.018565400843881856	0.8148148148148148	0.32180409518539016
YDR257C	0	0/+	-211.54300367832184	-50276.26762211323	108	0.018565400843881856	0.8148148148148148	0.32180409518539016
YIL003W	0	0/-	-211.55178654193878	-50906.396657943726	108	0.018565400843881856	0.8148148148148148	0.32180409518539016
YLR429W	-1	-/-	-211.5540657043457	-29634.92369890213	27	0.01854974704890388	0.8148148148148148	0.32208079690094077
YBL081W	0	0/0	-211.57284891605377	-51058.52419030666	108	0.01854974704890388	0.8148148148148148	0.32208079690094077
YAL016W	-1	-/-	-211.58414506912231	-31517.826060771942	27	0.018534119629317607	0.8148148148148148	0.32235749861649143
YLL014W	0	0/-	-211.6031893491745	-50520.01724898815	108	0.018534119629317607	0.8148148148148148	0.32235749861649143
YER109C	-1	-/-	-211.60953569412231	-30942.751160621643	27	0.018518518518518517	0.8148148148148148	0.32263420033204204
YDR098C	-1	-/-	-211.60983800888062	-31723.014734745026	27	0.018502943650126155	0.8148148148148148	0.3229109020475927
YDR232W	0	0/-	-211.6356201171875	-50038.33073723316	108	0.018502943650126155	0.8148148148148148	0.3229109020475927
YOR390W	0	0/-	-211.66824889183044	-50435.187683939934	108	0.018502943650126155	0.8148148148148148	0.3229109020475927
YPR128C	-1	-/-	-211.6849822998047	-31688.716441631317	27	0.018487394957983194	0.8148148148148148	0.3231876037631433
YGR020C	-1	-/-	-211.69409704208374	-30604.407286167145	27	0.018471872376154493	0.8148148148148148	0.323464305478694
YOR034C	-1	-/-	-211.71034336090088	-29976.041952610016	27	0.018456375838926176	0.8148148148148148	0.3237410071942446
YNL079C	-1	-/-	-211.71618366241455	-31987.143154621124	27	0.018440905280804692	0.8148148148148148	0.32401770890979525
YOR016C	0	0/-	-211.72742772102356	-52259.990602731705	108	0.018440905280804692	0.8148148148148148	0.32401770890979525
YBR282W	0	0/-	-211.7585791349411	-51729.608919620514	108	0.018440905280804692	0.8148148148148148	0.32401770890979525
YBR041W	-1	-/-	-211.78062438964844	-30413.864767551422	27	0.018425460636515914	0.8148148148148148	0.32429441062534586
YHR005C-A	-1	-/-	-211.7992753982544	-31674.116913318634	27	0.018410041841004185	0.8148148148148148	0.32457111234089653
YBR258C	-1	-/+	-211.80097770690918	-32217.19633579254	27	0.01839464882943144	0.8148148148148148	0.32484781405644714
YKL025C	-1	-/-	-211.8513960838318	-32024.502157211304	27	0.018379281537176273	0.8148148148148148	0.3251245157719978
YGR056W	-1	-/-	-211.85304737091064	-31508.982537269592	27	0.018363939899833055	0.8148148148148148	0.3254012174875484
YBL099W	-1	-/-	-211.91767740249634	-29802.295044898987	27	0.01834862385321101	0.8148148148148148	0.3256779192030991
YOL102C	-1	-/-	-211.92606592178345	-31288.694438934326	27	0.018333333333333333	0.8148148148148148	0.3259546209186497
YMR138W	-1	-/-	-211.94097566604614	-31858.340715885162	27	0.018318068276436304	0.8148148148148148	0.32623132263420035
YPR083W	-1	-/-	-211.96456623077393	-31236.348758220673	27	0.018302828618968387	0.8148148148148148	0.32650802434975096
YNR018W	0	0/-	-211.99534964561462	-49962.958273887634	108	0.018302828618968387	0.8148148148148148	0.32650802434975096
YLR248W	-1	-/-	-211.99556636810303	-30054.906665802002	27	0.01828761429758936	0.8148148148148148	0.3267847260653016
YOR278W	0	0/0	-212.01286697387695	-54059.007504701614	108	0.01828761429758936	0.8148148148148148	0.3267847260653016
YER061C	-1	-/-	-212.01678276062012	-30564.96603488922	27	0.018272425249169437	0.8148148148148148	0.32706142778085223
YOR297C	-1	-/-	-212.0535068511963	-31862.70019006729	27	0.018257261410788383	0.8148148148148148	0.3273381294964029
YBL037W	0	0/-	-212.05640470981598	-51657.59563565254	108	0.018257261410788383	0.8148148148148148	0.3273381294964029
YOR148C	-1	-/-	-212.08433485031128	-31840.647453308105	27	0.01824212271973466	0.8148148148148148	0.3276148312119535
YPL183W-A	0	0/-	-212.08913135528564	-51456.376593232155	108	0.01824212271973466	0.8148148148148148	0.3276148312119535
YLR351C	0	0/0	-212.08988857269287	-51781.54084968567	108	0.01824212271973466	0.8148148148148148	0.3276148312119535
YDL036C	-1	-/-	-212.09550285339355	-32036.053568840027	27	0.018227009113504555	0.8148148148148148	0.32789153292750417
YOR158W	0	0/-	-212.10646224021912	-51826.29702335596	108	0.018227009113504555	0.8148148148148148	0.32789153292750417
YNL090W	-1	-/-	-212.11866855621338	-31165.134338378906	27	0.018211920529801324	0.8148148148148148	0.3281682346430548
YPL241C	-1	-/-	-212.12081241607666	-33130.15809726715	27	0.018196856906534328	0.8148148148148148	0.32844493635860544
YOL028C	-1	-/-	-212.1367893218994	-29675.83956670761	27	0.01818181818181818	0.8148148148148148	0.32872163807415605
YPR165W	-1	-/-	-212.14804077148438	-30113.394297122955	27	0.018166804293971925	0.8148148148148148	0.3289983397897067
YBL006C	-1	-/-	-212.1495876312256	-31321.241826057434	27	0.018151815181518153	0.8148148148148148	0.3292750415052573
YDR483W	-1	-/-	-212.15100955963135	-30613.360437870026	27	0.018136850783182192	0.8148148148148148	0.329551743220808
YHR215W	0	0/0	-212.16136646270752	-51170.4321334362	108	0.018136850783182192	0.8148148148148148	0.329551743220808
YKL002W	-1	-/-	-212.18259811401367	-30706.503728866577	27	0.018121911037891267	0.8148148148148148	0.3298284449363586
YOL005C	-1	-/-	-212.2060890197754	-32107.81055164337	27	0.01810699588477366	0.8148148148148148	0.33010514665190926
YPL074W	0	0/0	-212.20759546756744	-53077.65539634228	108	0.01810699588477366	0.8148148148148148	0.33010514665190926
YPL172C	0	0/0	-212.23370146751404	-52710.809821248055	108	0.01810699588477366	0.8148148148148148	0.33010514665190926
YDR013W	-1	-/-	-212.23484992980957	-30761.220511436462	27	0.018092105263157895	0.8148148148148148	0.3303818483674599
YLR303W	-1	-/0	-212.29678297042847	-29636.53896713257	27	0.018077239112571898	0.8148148148148148	0.33065855008301054
YAL055W	-1	-/-	-212.30265378952026	-31070.776629447937	27	0.0180623973727422	0.8148148148148148	0.33093525179856115
YGR165W	-1	-/-	-212.30670928955078	-31516.908180713654	27	0.01804757998359311	0.8148148148148148	0.3312119535141118
YIR041W	-1	-/-	-212.31475734710693	-30372.94168806076	27	0.018032786885245903	0.8148148148148148	0.3314886552296624
YIL005W	0	0/-	-212.31694555282593	-51387.37385261059	108	0.018032786885245903	0.8148148148148148	0.3314886552296624
YKL209C	0	0/-	-212.32889604568481	-51457.423312187195	108	0.018032786885245903	0.8148148148148148	0.3314886552296624
YER048W-A	0	0/0	-212.33148288726807	-52058.09128057957	108	0.018032786885245903	0.8148148148148148	0.3314886552296624
YIL015W	0	0/-	-212.33891665935516	-49913.293313622475	108	0.018032786885245903	0.8148148148148148	0.3314886552296624
YJL089W	-1	-/-	-212.34608030319214	-30921.86510181427	27	0.018018018018018018	0.8148148148148148	0.3317653569452131
YCR033W	-1	-/-	-212.34959745407104	-30228.887906074524	27	0.01800327332242226	0.8148148148148148	0.3320420586607637
YML005W	-1	-/-	-212.39549207687378	-30579.807644367218	27	0.017988552739165987	0.8148148148148148	0.33231876037631436
YOR081C	-1	-/-	-212.39597940444946	-29373.20915031433	27	0.017973856209150325	0.8148148148148148	0.33259546209186497
YGR124W	0	0/0	-212.41337096691132	-51467.90181851387	108	0.017973856209150325	0.8148148148148148	0.33259546209186497
YLR069C	-1	-/-	-212.4276704788208	-32400.645608901978	27	0.017959183673469388	0.8148148148148148	0.33287216380741563
YPL008W	-1	-/-	-212.42787313461304	-31909.935678482056	27	0.01794453507340946	0.8148148148148148	0.33314886552296624
YCL063W	-1	-/-	-212.43957328796387	-32101.061938285828	27	0.017929910350448247	0.8148148148148148	0.33342556723851685
YNL284C	0	0/-	-212.44452118873596	-52424.70526278019	108	0.017929910350448247	0.8148148148148148	0.33342556723851685
YJR001W	-1	-/-	-212.4616665840149	-30716.437680244446	27	0.017915309446254073	0.8148148148148148	0.3337022689540675
YDR495C	-1	-/-	-212.4857153892517	-30860.338651180267	27	0.01790073230268511	0.8148148148148148	0.3339789706696181
YIL017C	-1	-/-	-212.49405765533447	-30785.193253993988	27	0.01788617886178862	0.8148148148148148	0.3342556723851688
YPL153C	-1	-/+	-212.50870895385742	-32545.451677799225	27	0.017871649065800164	0.8148148148148148	0.3345323741007194
YFR053C	-1	-/-	-212.5233097076416	-30830.646195411682	27	0.017857142857142856	0.8148148148148148	0.33480907581627006
YNL012W	-1	-/-	-212.52421140670776	-31481.006593704224	27	0.017842660178426603	0.8148148148148148	0.33508577753182067
YKL196C	-1	-/-	-212.52600574493408	-31411.567012786865	27	0.017828200972447326	0.8148148148148148	0.33536247924737134
YOR211C	-1	-/-	-212.53357601165771	-31226.025048732758	27	0.017813765182186234	0.8148148148148148	0.33563918096292195
YCR043C	0	0/0	-212.53570902347565	-50222.76841568947	108	0.017813765182186234	0.8148148148148148	0.33563918096292195
YDL013W	-1	-/+	-212.53920316696167	-31230.277925491333	27	0.01779935275080906	0.8148148148148148	0.3359158826784726
YER087C-B	-1	-/-	-212.5470142364502	-31211.556468963623	27	0.01778496362166532	0.8148148148148148	0.3361925843940232
YNR029C	0	0/0	-212.5779242515564	-50572.39900112152	108	0.01778496362166532	0.8148148148148148	0.3361925843940232
YJR097W	1	+/+	-212.60978364944458	-31617.450520515442	26	0.018578352180936994	0.8518518518518519	0.3361925843940232
YBR246W	0	0/+	-212.636293053627	-50233.85901761055	108	0.018578352180936994	0.8518518518518519	0.3361925843940232
YEL031W	-1	-/-	-212.64007902145386	-30669.584424495697	27	0.018563357546408393	0.8518518518518519	0.3364692861095739
YLR246W	-1	-/+	-212.6490421295166	-30530.407519817352	27	0.018548387096774192	0.8518518518518519	0.3367459878251245
YNL206C	-1	-/-	-212.667724609375	-32425.005754947662	27	0.018533440773569703	0.8518518518518519	0.33702268954067516
YIR010W	-1	-/-	-212.68816566467285	-31754.16481256485	27	0.018518518518518517	0.8518518518518519	0.33729939125622577
YBL035C	-1	-/-	-212.71348762512207	-31896.7566447258	27	0.01850362027353178	0.8518518518518519	0.33757609297177643
YEL048C	0	0/-	-212.72210359573364	-49924.743127942085	108	0.01850362027353178	0.8518518518518519	0.33757609297177643
YDL063C	0	0/-	-212.723140001297	-49690.76080596447	108	0.01850362027353178	0.8518518518518519	0.33757609297177643
YDR432W	-1	-/-	-212.7287425994873	-30386.392379760742	27	0.018488745980707395	0.8518518518518519	0.33785279468732704
YDR197W	0	0/-	-212.73070740699768	-52015.98041725159	108	0.018488745980707395	0.8518518518518519	0.33785279468732704
YPL026C	-1	-/-	-212.7494478225708	-29549.219441890717	27	0.018473895582329317	0.8518518518518519	0.3381294964028777
YPR080W	-1	-/-	-212.75299453735352	-31761.190103530884	27	0.018459069020866775	0.8518518518518519	0.3384061981184283
YGL231C	0	0/-	-212.76329898834229	-50271.99696350098	108	0.018459069020866775	0.8518518518518519	0.3384061981184283
YBR195C	-1	-/-	-212.813334941864	-30664.55305624008	27	0.018444266238973536	0.8518518518518519	0.338682899833979
YGR286C	-1	-/-	-212.81510496139526	-30865.77894306183	27	0.01842948717948718	0.8518518518518519	0.3389596015495296
YPL104W	0	0/-	-212.83258378505707	-51301.512681007385	108	0.01842948717948718	0.8518518518518519	0.3389596015495296
YOR319W	-1	-/-	-212.85976123809814	-30978.5564494133	27	0.018414731785428344	0.8518518518518519	0.33923630326508025
YOR159C	-1	-/-	-212.87873458862305	-30695.650435447693	27	0.0184	0.8518518518518519	0.33951300498063086
YBR161W	-1	-/-	-212.8942675590515	-29599.374835014343	27	0.01838529176658673	0.8518518518518519	0.3397897066961815
YOR089C	-1	-/-	-212.90649271011353	-30631.00880908966	27	0.018370607028753993	0.8518518518518519	0.34006640841173214
YPL082C	-1	-/-	-212.91284084320068	-31141.16941022873	27	0.018355945730247406	0.8518518518518519	0.3403431101272828
YHR091C	-1	-/-	-212.93201303482056	-31151.73252773285	27	0.018341307814992026	0.8518518518518519	0.3406198118428334
YJR112W	-1	-/-	-212.9842028617859	-31758.656850337982	27	0.018326693227091632	0.8518518518518519	0.3408965135583841
YER178W	-1	-/-	-213.02970552444458	-32388.31035709381	27	0.018312101910828025	0.8518518518518519	0.3411732152739347
YNR043W	-1	-/-	-213.0381464958191	-32393.631881713867	27	0.018297533810660304	0.8518518518518519	0.34144991698948535
YOR085W	-1	-/+	-213.0570740699768	-32158.654151439667	27	0.018282988871224166	0.8518518518518519	0.34172661870503596
YER116C	-1	-/+	-213.0600552558899	-30315.68817281723	27	0.018268467037331215	0.8518518518518519	0.3420033204205866
YKR036C	-1	-/-	-213.0672264099121	-31277.988209724426	27	0.018253968253968255	0.8518518518518519	0.34228002213613723
YDR051C	0	0/-	-213.0737020969391	-53190.51227223873	108	0.018253968253968255	0.8518518518518519	0.34228002213613723
YIL033C	-1	-/-	-213.09895086288452	-29963.503648996353	27	0.01823949246629659	0.8518518518518519	0.3425567238516879
YNL268W	-1	-/-	-213.10434293746948	-31992.01606798172	27	0.018225039619651346	0.8518518518518519	0.3428334255672385
YBR146W	0	0/-	-213.11553347110748	-51882.21662604809	108	0.018225039619651346	0.8518518518518519	0.3428334255672385
YIL044C	-1	-/-	-213.1531114578247	-32492.72168111801	27	0.018210609659540775	0.8518518518518519	0.34311012728278917
YLR328W	-1	-/-	-213.15980339050293	-32744.652671813965	27	0.01819620253164557	0.8518518518518519	0.3433868289983398
YLR354C	-1	-/0	-213.16581869125366	-30910.17887687683	27	0.01818181818181818	0.8518518518518519	0.34366353071389044
YNL030W	-1	-/+	-213.2063364982605	-32030.434859752655	27	0.018167456556082148	0.8518518518518519	0.34394023242944105
YMR013C	-1	-/-	-213.27549648284912	-31498.005898475647	27	0.018153117600631413	0.8518518518518519	0.3442169341449917
YGR099W	-1	-/-	-213.28755140304565	-32125.671422481537	27	0.018138801261829655	0.8518518518518519	0.3444936358605423
YGR072W	-1	-/-	-213.30927658081055	-30960.467854499817	27	0.018124507486209612	0.8518518518518519	0.344770337576093
YCR090C	0	0/0	-213.3148090839386	-50882.92636847496	108	0.018124507486209612	0.8518518518518519	0.344770337576093
YOL128C	-1	-/-	-213.33281135559082	-31141.76659631729	27	0.01811023622047244	0.8518518518518519	0.3450470392916436
YML104C	-1	-/-	-213.35975217819214	-31044.72922515869	27	0.01809598741148702	0.8518518518518519	0.34532374100719426
YAL029C	-1	-/-	-213.36934995651245	-31688.88053369522	27	0.018081761006289308	0.8518518518518519	0.34560044272274487
YOR326W	-1	-/-	-213.3734631538391	-30979.953673362732	27	0.018067556952081697	0.8518518518518519	0.34587714443829554
YPL016W	-1	-/-	-213.37896394729614	-30535.64674139023	27	0.01805337519623234	0.8518518518518519	0.34615384615384615
YNL118C	-1	-/-	-213.40318298339844	-30936.162739753723	27	0.01803921568627451	0.8518518518518519	0.3464305478693968
YML035C	0	0/-	-213.4236650466919	-51903.59084153175	108	0.01803921568627451	0.8518518518518519	0.3464305478693968
YER164W	-1	-/+	-213.43209981918335	-30552.019943237305	27	0.018025078369905956	0.8518518518518519	0.3467072495849474
YMR005W	-1	-/-	-213.44497728347778	-32492.212251663208	27	0.018010963194988253	0.8518518518518519	0.3469839513004981
YOL103W	0	0/-	-213.48404943943024	-49636.44815003872	108	0.018010963194988253	0.8518518518518519	0.3469839513004981
YDR529C	-1	-/-	-213.49678945541382	-30773.070430755615	27	0.017996870109546165	0.8518518518518519	0.3472606530160487
YBR024W	-1	-/-	-213.49915504455566	-31087.433279514313	27	0.017982799061767005	0.8518518518518519	0.34753735473159936
YDR107C	0	0/-	-213.50460529327393	-51891.808225512505	108	0.017982799061767005	0.8518518518518519	0.34753735473159936
YPR057W	-1	-/-	-213.54003047943115	-32733.62203168869	27	0.01796875	0.8518518518518519	0.34781405644714997
YHR003C	0	0/-	-213.5418257713318	-51570.95527470112	108	0.01796875	0.8518518518518519	0.34781405644714997
YKR048C	-1	-/-	-213.54549026489258	-29826.98520708084	27	0.01795472287275566	0.8518518518518519	0.34809075816270063
YMR042W	-1	-/-	-213.547513961792	-29790.72517824173	27	0.01794071762870515	0.8518518518518519	0.34836745987825124
YER140W	0	0/-	-213.55477643013	-51248.17787647247	108	0.01794071762870515	0.8518518518518519	0.34836745987825124
YEL004W	-1	-/-	-213.55695486068726	-31209.034964561462	27	0.017926734216679657	0.8518518518518519	0.3486441615938019
YDL178W	-1	-/-	-213.55696964263916	-32437.436777114868	27	0.01791277258566978	0.8518518518518519	0.3489208633093525
YPL232W	-1	-/-	-213.6039900779724	-30905.75630712509	27	0.0178988326848249	0.8518518518518519	0.3491975650249032
YJL060W	-1	-/-	-213.6301622390747	-30556.61507511139	27	0.017884914463452566	0.8518518518518519	0.3494742667404538
YML113W	-1	-/-	-213.63348054885864	-31527.513165473938	27	0.017871017871017872	0.8518518518518519	0.34975096845600445
YOL059W	-1	-/0	-213.64365434646606	-29823.12323141098	27	0.017857142857142856	0.8518518518518519	0.35002767017155506
YJL210W	-1	-/-	-213.66194677352905	-30286.9488863945	27	0.017843289371605897	0.8518518518518519	0.3503043718871057
YBR271W	0	0/+	-213.6654975414276	-50092.98553657532	108	0.017843289371605897	0.8518518518518519	0.3503043718871057
YDR348C	0	0/-	-213.70224452018738	-50802.96526265144	108	0.017843289371605897	0.8518518518518519	0.3503043718871057
YOR027W	-1	-/-	-213.73974895477295	-30959.43343782425	27	0.017829457364341085	0.8518518518518519	0.35058107360265633
YJL207C	-1	-/-	-213.74750471115112	-30493.593905448914	27	0.017815646785437646	0.8518518518518519	0.350857775318207
YER030W	-1	-/+	-213.7482385635376	-33393.94889497757	27	0.01780185758513932	0.8518518518518519	0.3511344770337576
YCR026C	-1	-/-	-213.7622618675232	-30287.21334218979	27	0.017788089713843776	0.8518518518518519	0.3514111787493083
YHL009C	-1	-/-	-213.78074979782104	-31624.356566905975	27	0.01777434312210201	0.8518518518518519	0.3516878804648589
YBR117C	-1	-/0	-213.78253364562988	-29204.0010304451	27	0.01776061776061776	0.8518518518518519	0.3519645821804095
YLR203C	0	0/-	-213.78537487983704	-51430.99427211285	108	0.01776061776061776	0.8518518518518519	0.3519645821804095
YNR011C	-1	-/-	-213.82610750198364	-32455.009402275085	27	0.017746913580246913	0.8518518518518519	0.35224128389596016
YPL015C	-1	-/-	-213.83350658416748	-30969.057806015015	27	0.017733230531996914	0.8518518518518519	0.35251798561151076
YMR064W	0	0/0	-213.86908650398254	-52534.13352549076	108	0.017733230531996914	0.8518518518518519	0.35251798561151076
YCL045C	0	0/-	-213.91125452518463	-51024.3824378252	108	0.017733230531996914	0.8518518518518519	0.35251798561151076
YMR065W	-1	-/-	-213.92608070373535	-32611.57124567032	27	0.017719568567026195	0.8518518518518519	0.35279468732706143
YPR114W	0	0/0	-213.9302328824997	-50633.642171144485	108	0.017719568567026195	0.8518518518518519	0.35279468732706143
YGL202W	0	0/0	-213.96686363220215	-50624.44416320324	108	0.017719568567026195	0.8518518518518519	0.35279468732706143
YCR095C	0	0/0	-213.97334468364716	-52975.10146391392	108	0.017719568567026195	0.8518518518518519	0.35279468732706143
YNL048W	-1	-/-	-213.98079633712769	-31595.018421173096	27	0.01770592763664357	0.8518518518518519	0.35307138904261204
YNL283C	-1	-/-	-213.98304557800293	-32598.579944610596	27	0.01769230769230769	0.8518518518518519	0.3533480907581627
YKL192C	-1	-/-	-213.9830904006958	-30899.016192913055	27	0.017678708685626442	0.8518518518518519	0.3536247924737133
YLR145W	-1	-/-	-213.98978424072266	-31361.70113325119	27	0.017665130568356373	0.8518518518518519	0.353901494189264
YER007W	-1	-/-	-214.01497602462769	-32493.52285194397	27	0.017651573292402148	0.8518518518518519	0.3541781959048146
YPL069C	-1	-/-	-214.06974124908447	-31990.094531059265	27	0.01763803680981595	0.8518518518518519	0.35445489762036525
YNL035C	0	0/0	-214.07413840293884	-50859.8168861866	108	0.01763803680981595	0.8518518518518519	0.35445489762036525
YGR210C	0	0/0	-214.08184099197388	-51206.042237877846	108	0.01763803680981595	0.8518518518518519	0.35445489762036525
YBR196C	-1	-/-	-214.09280920028687	-29554.60104227066	27	0.017624521072796936	0.8518518518518519	0.35473159933591586
YKL139W	-1	-/-	-214.09510850906372	-32926.77542638779	27	0.01761102603369066	0.8518518518518519	0.3550083010514665
YPR105C	-1	-/-	-214.1016025543213	-33602.58491516113	27	0.017597551644988524	0.8518518518518519	0.35528500276701713
YJL193W	0	0/-	-214.1077698469162	-50228.85082423687	108	0.017597551644988524	0.8518518518518519	0.35528500276701713
YGR181W	-1	-/-	-214.1160707473755	-31461.922546863556	27	0.017584097859327217	0.8518518518518519	0.3555617044825678
YDL240W	0	0/-	-214.11826193332672	-53163.89108169079	108	0.017584097859327217	0.8518518518518519	0.3555617044825678
YLR179C	0	0/-	-214.1555804014206	-51350.02150917053	108	0.017584097859327217	0.8518518518518519	0.3555617044825678
YBL034C	-1	-/-	-214.15828227996826	-33381.684339523315	27	0.01757066462948816	0.8518518518518519	0.3558384061981184
YBR237W	-1	-/-	-214.1590061187744	-30937.9879693985	27	0.017557251908396947	0.8518518518518519	0.35611510791366907
YER145C	-1	-/-	-214.195876121521	-32078.685113430023	27	0.017543859649122806	0.8518518518518519	0.3563918096292197
YGL125W	0	0/0	-214.23667562007904	-49538.62089860439	108	0.017543859649122806	0.8518518518518519	0.3563918096292197
YIL149C	-1	-/-	-214.3013482093811	-32723.45072555542	27	0.01753048780487805	0.8518518518518519	0.35666851134477034
YDR493W	0	0/-	-214.3028508424759	-52407.85755610466	108	0.01753048780487805	0.8518518518518519	0.35666851134477034
YPL187W	-1	-/-	-214.32087469100952	-30565.85648918152	27	0.017517136329017517	0.8518518518518519	0.35694521306032095
YJL184W	-1	-/-	-214.3429183959961	-31216.735166072845	27	0.01750380517503805	0.8518518518518519	0.3572219147758716
YOR334W	-1	-/-	-214.34622049331665	-31500.705733776093	27	0.01749049429657795	0.8518518518518519	0.3574986164914222
YML055W	-1	-/-	-214.35416889190674	-29369.671348571777	27	0.017477203647416412	0.8518518518518519	0.3577753182069729
YLR113W	-1	-/+	-214.37021780014038	-31640.051018714905	27	0.017463933181473046	0.8518518518518519	0.3580520199225235
YGR163W	-1	-/-	-214.39995670318604	-32487.401971817017	27	0.017450682852807285	0.8518518518518519	0.35832872163807417
YOL042W	-1	-/-	-214.47140216827393	-30089.43780374527	27	0.017437452615617893	0.8518518518518519	0.3586054233536248
YLR223C	-1	-/-	-214.48430156707764	-31320.392153263092	27	0.017424242424242425	0.8518518518518519	0.35888212506917544
YIL009C-A	-1	-/-	-214.484760761261	-31378.674866199493	27	0.0174110522331567	0.8518518518518519	0.35915882678472605
YDL085W	-1	-/0	-214.49377298355103	-30910.418063640594	27	0.01739788199697428	0.8518518518518519	0.3594355285002767
YKR039W	-1	-/-	-214.50630283355713	-30591.926996707916	27	0.017384731670445956	0.8518518518518519	0.3597122302158273
YDR062W	-1	-/-	-214.51518726348877	-31351.27813386917	27	0.017371601208459216	0.8518518518518519	0.359988931931378
YNR022C	0	0/-	-214.52648186683655	-53224.58640527725	108	0.017371601208459216	0.8518518518518519	0.359988931931378
YKR010C	0	0/-	-214.52917003631592	-53186.75800859928	108	0.017371601208459216	0.8518518518518519	0.359988931931378
YLR265C	-1	-/-	-214.52948427200317	-30915.556458473206	27	0.017358490566037735	0.8518518518518519	0.3602656336469286
YDR531W	0	0/-	-214.53619396686554	-50503.95663881302	108	0.017358490566037735	0.8518518518518519	0.3602656336469286
YLR006C	-1	-/-	-214.5372223854065	-32423.25044965744	27	0.017345399698340876	0.8518518518518519	0.36054233536247926
YDL033C	-1	-/-	-214.542396068573	-32598.959385871887	27	0.01733232856066315	0.8518518518518519	0.36081903707802987
YMR059W	-1	-/-	-214.5485405921936	-31236.307907104492	27	0.017319277108433735	0.8518518518518519	0.36109573879358053
YLL038C	-1	-/-	-214.55062246322632	-31240.158260822296	27	0.01730624529721595	0.8518518518518519	0.36137244050913114
YOR354C	-1	-/-	-214.55135917663574	-32379.633107185364	27	0.017293233082706767	0.8518518518518519	0.3616491422246818
YMR202W	-1	-/-	-214.55526447296143	-34428.975840091705	27	0.01728024042073629	0.8518518518518519	0.3619258439402324
YLR014C	-1	-/-	-214.57462453842163	-31456.38489675522	27	0.017267267267267267	0.8518518518518519	0.3622025456557831
YPL274W	-1	-/-	-214.57503843307495	-29809.42016172409	27	0.0172543135783946	0.8518518518518519	0.3624792473713337
YHL029C	0	0/0	-214.58871459960938	-51429.73341369629	108	0.0172543135783946	0.8518518518518519	0.3624792473713337
YNR050C	0	0/0	-214.62472188472748	-51398.130862116814	108	0.0172543135783946	0.8518518518518519	0.3624792473713337
YIL011W	0	0/-	-214.63869380950928	-52400.31793785095	108	0.0172543135783946	0.8518518518518519	0.3624792473713337
YOR320C	-1	-/-	-214.65261459350586	-31521.98932981491	27	0.017241379310344827	0.8518518518518519	0.36275594908688436
YLR277C	-1	-/-	-214.65413236618042	-32855.03450679779	27	0.017228464419475654	0.8518518518518519	0.36303265080243496
YLR023C	-1	-/-	-214.69501209259033	-31430.538204193115	27	0.01721556886227545	0.8518518518518519	0.36330935251798563
YDL217C	-1	-/-	-214.70159339904785	-30887.088867664337	27	0.01720269259536275	0.8518518518518519	0.36358605423353624
YBR231C	-1	-/-	-214.71114206314087	-32823.469928741455	27	0.0171898355754858	0.8518518518518519	0.3638627559490869
YDR441C	0	0/-	-214.71312415599823	-50563.453545331955	108	0.0171898355754858	0.8518518518518519	0.3638627559490869
YPL174C	-1	-/-	-214.71411275863647	-30460.0788898468	27	0.01717699775952203	0.8518518518518519	0.3641394576646375
YJL117W	-1	-/-	-214.71895599365234	-32037.043433189392	27	0.017164179104477612	0.8518518518518519	0.3644161593801882
YNL233W	-1	-/-	-214.72253608703613	-31472.598583698273	27	0.01715137956748695	0.8518518518518519	0.3646928610957388
YHL023C	0	0/-	-214.73087537288666	-52473.48776638508	108	0.01715137956748695	0.8518518518518519	0.3646928610957388
YIL091C	0	0/-	-214.73391795158386	-50476.23052895069	108	0.01715137956748695	0.8518518518518519	0.3646928610957388
YDL073W	0	0/-	-214.7428604364395	-50896.80032277107	108	0.01715137956748695	0.8518518518518519	0.3646928610957388
YOR244W	-1	-/+	-214.75055599212646	-31490.216785907745	27	0.01713859910581222	0.8518518518518519	0.36496956281128945
YDR079W	-1	-/-	-214.75349712371826	-31870.60473060608	27	0.01712583767684289	0.8518518518518519	0.36524626452684006
YFL046W	0	0/-	-214.75960993766785	-52450.8441734314	108	0.01712583767684289	0.8518518518518519	0.36524626452684006
YOR286W	0	0/0	-214.7715266942978	-53574.89842802286	108	0.01712583767684289	0.8518518518518519	0.36524626452684006
YDR283C	-1	-/-	-214.7716841697693	-30965.019159317017	27	0.01711309523809524	0.8518518518518519	0.3655229662423907
YOR213C	-1	-/+	-214.78342962265015	-31855.821683883667	27	0.017100371747211896	0.8518518518518519	0.36579966795794133
YOR396W	0	0/0	-214.7990860939026	-50249.0984544754	108	0.017100371747211896	0.8518518518518519	0.36579966795794133
YDR478W	-1	-/-	-214.81135749816895	-31679.193146705627	27	0.017087667161961365	0.8518518518518519	0.366076369673492
YOL026C	-1	-/-	-214.81394577026367	-31763.16271686554	27	0.017074981440237565	0.8518518518518519	0.3663530713890426
YNL177C	-1	-/-	-214.82654666900635	-30472.416368961334	27	0.017062314540059347	0.8518518518518519	0.36662977310459327
YBR268W	0	0/-	-214.82903850078583	-53086.80098927021	108	0.017062314540059347	0.8518518518518519	0.36662977310459327
YOR316C	-1	-/-	-214.8328275680542	-31720.11743736267	27	0.01704966641957005	0.8518518518518519	0.3669064748201439
YMR218C	-1	-/-	-214.84460830688477	-31655.285173892975	27	0.017037037037037038	0.8518518518518519	0.36718317653569454
YDR044W	0	0/0	-214.8460705280304	-53214.12122911215	108	0.017037037037037038	0.8518518518518519	0.36718317653569454
YLR187W	0	0/-	-214.85091769695282	-52401.09654903412	108	0.017037037037037038	0.8518518518518519	0.36718317653569454
YHR183W	-1	-/-	-214.86574840545654	-32999.74993515015	27	0.017024426350851222	0.8518518518518519	0.36745987825124515
YPL167C	-1	-/-	-214.87239933013916	-29889.13315963745	27	0.017011834319526627	0.8518518518518519	0.3677365799667958
YNL029C	-1	-/-	-214.89214992523193	-32137.306943893433	27	0.016999260901699925	0.8518518518518519	0.3680132816823464
YLR085C	-1	-/-	-214.89542245864868	-31327.739264965057	27	0.016986706056129987	0.8518518518518519	0.3682899833978971
YPL112C	-1	-/-	-214.9614338874817	-32378.701307296753	27	0.016974169741697416	0.8518518518518519	0.3685666851134477
YKL135C	-1	-/-	-214.96947526931763	-31757.370234012604	27	0.01696165191740413	0.8518518518518519	0.36884338682899837
YGL021W	-1	-/-	-214.97205209732056	-31274.96270418167	27	0.01694915254237288	0.8518518518518519	0.369120088544549
YJL162C	0	0/-	-214.97549986839294	-53630.191234350204	108	0.01694915254237288	0.8518518518518519	0.369120088544549
YCR051W	0	0/0	-214.97901463508606	-49684.32231426239	108	0.01694915254237288	0.8518518518518519	0.369120088544549
YNL258C	-1	-/-	-214.99728870391846	-31801.39274406433	27	0.016936671575846832	0.8518518518518519	0.36939679026009964
YGL186C	0	0/-	-215.02347314357758	-51632.05242061615	108	0.016936671575846832	0.8518518518518519	0.36939679026009964
YLR019W	0	0/-	-215.04830944538116	-50828.48944425583	108	0.016936671575846832	0.8518518518518519	0.36939679026009964
YGL012W	-1	-/-	-215.0526523590088	-32075.21550655365	27	0.01692420897718911	0.8518518518518519	0.36967349197565025
YLR170C	-1	-/-	-215.06970643997192	-30882.550118923187	27	0.016911764705882352	0.8518518518518519	0.3699501936912009
YJL173C	-1	-/-	-215.09563302993774	-32293.578689575195	27	0.01689933872152829	0.8518518518518519	0.3702268954067515
YDR266C	0	0/-	-215.09997832775116	-51135.666825294495	108	0.01689933872152829	0.8518518518518519	0.3702268954067515
YDL156W	0	0/-	-215.11276423931122	-51051.7292740345	108	0.01689933872152829	0.8518518518518519	0.3702268954067515
YEL017C-A	-1	-/0	-215.14183521270752	-31017.80215740204	27	0.016886930983847283	0.8518518518518519	0.37050359712230213
YOR043W	-1	-/-	-215.14218425750732	-31488.3477063179	27	0.016874541452677916	0.8518518518518519	0.3707802988378528
YML062C	-1	-/-	-215.18504428863525	-31099.754685878754	27	0.01686217008797654	0.8518518518518519	0.3710570005534034
YDL121C	0	0/0	-215.1934825181961	-50632.95526599884	108	0.01686217008797654	0.8518518518518519	0.3710570005534034
YJL029C	-1	-/-	-215.20804643630981	-32456.334010601044	27	0.01684981684981685	0.8518518518518519	0.37133370226895407
YMR240C	-1	-/-	-215.22864770889282	-31499.99867773056	27	0.01683748169838946	0.8518518518518519	0.3716104039845047
YNR021W	0	0/-	-215.23178160190582	-50563.40048825741	108	0.01683748169838946	0.8518518518518519	0.3716104039845047
YBL084C	-1	-/-	-215.2521743774414	-30394.778289318085	27	0.016825164594001463	0.8518518518518519	0.37188710570005534
YDR135C	-1	-/-	-215.30594110488892	-30668.52507686615	27	0.016812865497076022	0.8518518518518519	0.37216380741560595
YLR204W	0	0/-	-215.31907784938812	-52776.61447107792	108	0.016812865497076022	0.8518518518518519	0.37216380741560595
YJL130C	0	0/-	-215.3204379081726	-50441.29588031769	108	0.016812865497076022	0.8518518518518519	0.37216380741560595
YIR009W	-1	-/-	-215.3207287788391	-30924.495482444763	27	0.016800584368151936	0.8518518518518519	0.3724405091311566
YER080W	0	0/0	-215.33891558647156	-52474.82287335396	108	0.016800584368151936	0.8518518518518519	0.3724405091311566
YOR195W	-1	-/-	-215.34582471847534	-29845.622753620148	27	0.016788321167883213	0.8518518518518519	0.3727172108467072
YMR192W	-1	-/-	-215.41763067245483	-31327.02888059616	27	0.016776075857038657	0.8518518518518519	0.3729939125622579
YMR236W	-1	-/+	-215.4321837425232	-32636.895238399506	27	0.016763848396501458	0.8518518518518519	0.3732706142778085
YPR133W-A	-1	-/-	-215.43880891799927	-31898.601799964905	27	0.016751638747268753	0.8518518518518519	0.37354731599335916
YGL113W	-1	-/-	-215.47998571395874	-31695.096518039703	27	0.016739446870451237	0.8518518518518519	0.3738240177089098
YDR514C	0	0/0	-215.48456394672394	-50994.02862381935	108	0.016739446870451237	0.8518518518518519	0.3738240177089098
YPL096W	-1	-/-	-215.4894618988037	-31166.781696796417	27	0.016727272727272726	0.8518518518518519	0.37410071942446044
YNL300W	0	0/0	-215.49255907535553	-52406.123498559	108	0.016727272727272726	0.8518518518518519	0.37410071942446044
YDR170C	-1	-/-	-215.53314638137817	-31832.91319513321	27	0.016715116279069766	0.8518518518518519	0.37437742114001105
YCR014C	-1	-/-	-215.54658460617065	-31494.91260623932	27	0.01670297748729121	0.8518518518518519	0.3746541228555617
YGR167W	-1	-/-	-215.56723260879517	-31417.651320934296	27	0.016690856313497822	0.8518518518518519	0.3749308245711123
YBL046W	-1	-/-	-215.5788893699646	-31237.15790605545	27	0.016678752719361856	0.8518518518518519	0.375207526286663
YJL112W	-1	-/-	-215.59335899353027	-31403.04982471466	27	0.016666666666666666	0.8518518518518519	0.3754842280022136
YPL132W	-1	-/-	-215.59706163406372	-33130.95178604126	27	0.0166545981173063	0.8518518518518519	0.37576092971776426
YNL288W	-1	-/-	-215.59993886947632	-32739.31010532379	27	0.016642547033285094	0.8518518518518519	0.37603763143331487
YKL208W	-1	-/-	-215.60612535476685	-31783.96689224243	27	0.016630513376717282	0.8518518518518519	0.37631433314886553
YGL167C	-1	-/-	-215.6182165145874	-32114.717670440674	27	0.016618497109826588	0.8518518518518519	0.37659103486441614
YPL233W	-1	-/-	-215.63015460968018	-31242.285497188568	27	0.01660649819494585	0.8518518518518519	0.3768677365799668
YGR241C	-1	-/-	-215.6391839981079	-33105.48316669464	27	0.016594516594516596	0.8518518518518519	0.3771444382955174
YOR262W	0	0/-	-215.67187869548798	-50240.07778298855	108	0.016594516594516596	0.8518518518518519	0.3771444382955174
YKL195W	-1	-/-	-215.70182991027832	-31755.47754430771	27	0.01658255227108868	0.8518518518518519	0.3774211400110681
YPL023C	0	0/0	-215.71461355686188	-51494.01796245575	108	0.01658255227108868	0.8518518518518519	0.3774211400110681
YCL025C	-1	-/-	-215.72863006591797	-29292.111988544464	27	0.016570605187319884	0.8518518518518519	0.3776978417266187
YBR133C	-1	-/+	-215.75071144104004	-31774.531201839447	27	0.01655867530597552	0.8518518518518519	0.37797454344216935
YLR212C	-1	-/-	-215.7613010406494	-32734.96525001526	27	0.016546762589928057	0.8518518518518519	0.37825124515771996
YGR192C	-1	-/-	-215.7865490913391	-30266.99186849594	27	0.01653486700215672	0.8518518518518519	0.3785279468732706
YGR058W	0	0/-	-215.8506783246994	-51362.42971599102	108	0.01653486700215672	0.8518518518518519	0.3785279468732706
YPR019W	-1	-/-	-215.87378597259521	-32388.54678440094	27	0.016522988505747127	0.8518518518518519	0.37880464858882124
YOR025W	-1	-/-	-215.88626623153687	-31533.734308242798	27	0.016511127063890883	0.8518518518518519	0.3790813503043719
YJL093C	-1	-/-	-215.89403104782104	-31577.545580863953	27	0.01649928263988522	0.8518518518518519	0.3793580520199225
YDR362C	-1	-/-	-215.915274143219	-31727.317439556122	27	0.016487455197132617	0.8518518518518519	0.3796347537354732
YBR078W	0	0/-	-215.92181408405304	-51834.470404565334	108	0.016487455197132617	0.8518518518518519	0.3796347537354732
YGL116W	-1	-/-	-215.9289631843567	-31937.50103378296	27	0.0164756446991404	0.8518518518518519	0.3799114554510238
YDR309C	-1	-/-	-215.94571208953857	-30862.849626541138	27	0.0164638511095204	0.8518518518518519	0.38018815716657445
YDR320C-A	-1	-/-	-215.95175647735596	-31300.677673339844	27	0.016452074391988557	0.8518518518518519	0.38046485888212506
YPR166C	0	0/-	-215.98477745056152	-52329.0205732584	108	0.016452074391988557	0.8518518518518519	0.38046485888212506
YDR034C	0	0/-	-216.02111434936523	-50969.98120880127	108	0.016452074391988557	0.8518518518518519	0.38046485888212506
YMR136W	-1	-/-	-216.04189205169678	-31187.127189159393	27	0.016440314510364547	0.8518518518518519	0.3807415605976757
YMR221C	0	0/-	-216.0484836101532	-51014.38574266434	108	0.016440314510364547	0.8518518518518519	0.3807415605976757
YKL055C	-1	-/-	-216.06747817993164	-32122.174865722656	27	0.016428571428571428	0.8518518518518519	0.38101826231322633
YPL019C	-1	-/-	-216.07238245010376	-29821.873176574707	27	0.01641684511063526	0.8518518518518519	0.381294964028777
YDL045W-A	0	0/-	-216.08679378032684	-52945.50167572498	108	0.01641684511063526	0.8518518518518519	0.381294964028777
YOR204W	-1	-/-	-216.11202239990234	-31387.726790905	27	0.016405135520684736	0.8518518518518519	0.3815716657443276
YJL044C	0	0/0	-216.12793171405792	-52400.580025315285	108	0.016405135520684736	0.8518518518518519	0.3815716657443276
YBR042C	-1	-/-	-216.15686702728271	-31125.542703151703	27	0.01639344262295082	0.8518518518518519	0.38184836745987827
YNL236W	-1	-/-	-216.17029333114624	-32581.563862800598	27	0.01638176638176638	0.8518518518518519	0.3821250691754289
YLR452C	-1	-/-	-216.18767929077148	-30736.74289751053	27	0.016370106761565837	0.8518518518518519	0.38240177089097954
YDL053C	0	0/0	-216.21250140666962	-51922.0630415678	108	0.016370106761565837	0.8518518518518519	0.38240177089097954
YCR038C	-1	-/-	-216.2341227531433	-31007.48603963852	27	0.016358463726884778	0.8518518518518519	0.38267847260653015
YKL174C	0	0/-	-216.23422372341156	-50743.43206894398	108	0.016358463726884778	0.8518518518518519	0.38267847260653015
YOR355W	-1	-/+	-216.24508333206177	-31258.757462501526	27	0.016346837242359632	0.8518518518518519	0.3829551743220808
YDL207W	-1	-/-	-216.28042364120483	-32302.183984279633	27	0.016335227272727272	0.8518518518518519	0.3832318760376314
YGL068W	-1	-/-	-216.33291625976562	-32595.559284687042	27	0.016323633782824698	0.8518518518518519	0.3835085777531821
YLR419W	0	0/0	-216.3348937034607	-50753.277898311615	108	0.016323633782824698	0.8518518518518519	0.3835085777531821
YAR019C	-1	-/-	-216.3498249053955	-30225.652852535248	27	0.016312056737588652	0.8518518518518519	0.3837852794687327
YGR271W	0	0/-	-216.35476160049438	-52226.16571080685	108	0.016312056737588652	0.8518518518518519	0.3837852794687327
YFL062W	0	0/-	-216.35536086559296	-50794.28164219856	108	0.016312056737588652	0.8518518518518519	0.3837852794687327
YMR149W	-1	-/-	-216.36685943603516	-31725.775938034058	27	0.01630049610205528	0.8518518518518519	0.38406198118428336
YGL045W	-1	-/-	-216.41329860687256	-30154.9640250206	27	0.016288951841359773	0.8518518518518519	0.38433868289983397
YER173W	-1	-/-	-216.41583013534546	-32110.126569747925	27	0.01627742392073602	0.8518518518518519	0.38461538461538464
YPL148C	0	0/-	-216.44962537288666	-52578.163415551186	108	0.01627742392073602	0.8518518518518519	0.38461538461538464
YGL090W	-1	-/-	-216.4571762084961	-31077.94709634781	27	0.016265912305516265	0.8518518518518519	0.38489208633093525
YGL129C	-1	-/-	-216.45933771133423	-31043.562371253967	27	0.01625441696113074	0.8518518518518519	0.3851687880464859
YMR109W	-1	-/-	-216.46036958694458	-32117.37626695633	27	0.016242937853107344	0.8518518518518519	0.3854454897620365
YGL086W	-1	-/-	-216.46495389938354	-32278.538766860962	27	0.016231474947071278	0.8518518518518519	0.3857221914775872
YBL008W	-1	-/-	-216.4876208305359	-31325.640617370605	27	0.01622002820874471	0.8518518518518519	0.3859988931931378
YOR197W	0	0/-	-216.49033343791962	-51376.07811367512	108	0.01622002820874471	0.8518518518518519	0.3859988931931378
YNL294C	-1	-/-	-216.49072074890137	-30082.747004032135	27	0.01620859760394644	0.8518518518518519	0.38627559490868846
YGR233C	0	0/-	-216.4954912662506	-52774.79785609245	108	0.01620859760394644	0.8518518518518519	0.38627559490868846
YBR011C	0	0/0	-216.4985009431839	-51656.88037824631	108	0.01620859760394644	0.8518518518518519	0.38627559490868846
YJR135C	-1	-/-	-216.51814889907837	-30821.79942560196	27	0.01619718309859155	0.8518518518518519	0.38655229662423907
YGL035C	-1	-/-	-216.52770900726318	-30385.805359363556	27	0.01618578465869106	0.8518518518518519	0.38682899833978973
YDR334W	-1	-/-	-216.5315146446228	-33595.288261413574	27	0.01617440225035162	0.8518518518518519	0.38710570005534034
YPR037C	-1	-/-	-216.54362964630127	-31132.08428668976	27	0.016163035839775124	0.8518518518518519	0.387382401770891
YLR143W	0	0/+	-216.5674433708191	-50574.23563480377	108	0.016163035839775124	0.8518518518518519	0.387382401770891
YML081C-A	-1	-/-	-216.5700707435608	-29817.473036766052	27	0.016151685393258428	0.8518518518518519	0.3876591034864416
YIL173W	-1	-/-	-216.57748079299927	-30525.98147916794	27	0.016140350877192983	0.8518518518518519	0.3879358052019923
YFL038C	-1	-/-	-216.57899951934814	-31153.40264225006	27	0.016129032258064516	0.8518518518518519	0.3882125069175429
YLR268W	-1	-/-	-216.57999420166016	-32904.44874763489	27	0.0161177295024527	0.8518518518518519	0.38848920863309355
YBR092C	-1	-/-	-216.58667182922363	-34032.88761329651	27	0.01610644257703081	0.8518518518518519	0.38876591034864416
YML081W	0	0/-	-216.59879875183105	-50554.52158117294	108	0.01610644257703081	0.8518518518518519	0.38876591034864416
YKL164C	0	0/-	-216.60590279102325	-52086.11909687519	108	0.01610644257703081	0.8518518518518519	0.38876591034864416
YDR049W	0	0/-	-216.61985683441162	-50855.47757732868	108	0.01610644257703081	0.8518518518518519	0.38876591034864416
YER058W	0	0/-	-216.6220599412918	-52297.73508346081	108	0.01610644257703081	0.8518518518518519	0.38876591034864416
YPR029C	-1	-/-	-216.62609910964966	-31030.573870182037	27	0.01609517144856543	0.8518518518518519	0.38904261206419477
YDR254W	-1	-/-	-216.63487577438354	-30486.31779050827	27	0.016083916083916083	0.8518518518518519	0.38931931377974544
YPR073C	-1	-/-	-216.6608533859253	-32075.77720928192	27	0.01607267645003494	0.8518518518518519	0.38959601549529604
YKR098C	0	0/-	-216.67176854610443	-51817.157878279686	108	0.01607267645003494	0.8518518518518519	0.38959601549529604
YPL065W	-1	-/-	-216.68285512924194	-30911.079592704773	27	0.01606145251396648	0.8518518518518519	0.3898727172108467
YGR098C	-1	-/-	-216.6840262413025	-30096.992610931396	27	0.016050244242847175	0.8518518518518519	0.3901494189263973
YJL073W	-1	-/-	-216.6875081062317	-31144.629274845123	27	0.01603905160390516	0.8518518518518519	0.390426120641948
YDR466W	0	0/+	-216.69159615039825	-52132.11635828018	108	0.01603905160390516	0.8518518518518519	0.390426120641948
YML086C	-1	-/-	-216.69232273101807	-32548.650550365448	27	0.01602787456445993	0.8518518518518519	0.3907028223574986
YOR246C	0	0/-	-216.6940449476242	-50680.36714696884	108	0.01602787456445993	0.8518518518518519	0.3907028223574986
YHL026C	0	0/0	-216.69663286209106	-50017.063487410545	108	0.01602787456445993	0.8518518518518519	0.3907028223574986
YOR245C	-1	-/-	-216.7054796218872	-31584.63006877899	27	0.016016713091922007	0.8518518518518519	0.39097952407304926
YJL035C	-1	-/-	-216.71255493164062	-31926.58618736267	27	0.016005567153792623	0.8518518518518519	0.39125622578859987
YBR080C	-1	-/-	-216.716073513031	-31585.562458992004	27	0.015994436717663423	0.8518518518518519	0.39153292750415053
YHR001W-A	-1	-/-	-216.74177885055542	-30989.148876190186	27	0.015983321751216122	0.8518518518518519	0.39180962921970114
YNL231C	-1	-/-	-216.7620759010315	-32112.878917217255	27	0.01597222222222222	0.8518518518518519	0.3920863309352518
YNL306W	0	0/-	-216.76324009895325	-51901.18829971552	108	0.01597222222222222	0.8518518518518519	0.3920863309352518
YOR308C	-1	-/-	-216.763343334198	-32739.485771656036	27	0.015961138098542677	0.8518518518518519	0.3923630326508024
YPL061W	-1	-/-	-216.7854037284851	-29908.917795181274	27	0.0159500693481276	0.8518518518518519	0.3926397343663531
YNR023W	-1	-/-	-216.78713035583496	-33472.21487903595	27	0.01593901593901594	0.8518518518518519	0.3929164360819037
YER174C	-1	-/-	-216.80565690994263	-30817.492742061615	27	0.01592797783933518	0.8518518518518519	0.39319313779745435
YDR047W	0	0/0	-216.8118703365326	-52651.64670646191	108	0.01592797783933518	0.8518518518518519	0.39319313779745435
YKL072W	0	0/0	-216.8134171962738	-52376.68442058563	108	0.01592797783933518	0.8518518518518519	0.39319313779745435
YGL172W	-1	-/-	-216.81522417068481	-32314.475700855255	27	0.01591695501730104	0.8518518518518519	0.39346983951300496
YCR003W	0	0/-	-216.81847083568573	-52206.4134567976	108	0.01591695501730104	0.8518518518518519	0.39346983951300496
YGL244W	-1	-/+	-216.81964445114136	-32069.096373081207	27	0.01590594744121715	0.8518518518518519	0.3937465412285556
YJR030C	0	0/0	-216.83631098270416	-51023.16512167454	108	0.01590594744121715	0.8518518518518519	0.3937465412285556
YLL022C	-1	-/+	-216.84691667556763	-31789.583468437195	27	0.015894955079474776	0.8518518518518519	0.39402324294410623
YIL047C	0	0/-	-216.85488855838776	-50394.024309158325	108	0.015894955079474776	0.8518518518518519	0.39402324294410623
YPR180W	0	0/+	-216.85795879364014	-53617.175649404526	108	0.015894955079474776	0.8518518518518519	0.39402324294410623
YDR434W	-1	-/-	-216.8694519996643	-29722.516718387604	27	0.015883977900552487	0.8518518518518519	0.3942999446596569
YGL022W	-1	-/+	-216.87176752090454	-31808.99983406067	27	0.015873015873015872	0.8518518518518519	0.3945766463752075
YMR011W	-1	-/-	-216.88262176513672	-34827.4108376503	27	0.015862068965517243	0.8518518518518519	0.39485334809075817
YOR283W	0	0/0	-216.89833855628967	-50395.30804002285	108	0.015862068965517243	0.8518518518518519	0.39485334809075817
YPL047W	-1	-/-	-216.90605783462524	-30859.05303955078	27	0.015851137146795313	0.8518518518518519	0.3951300498063088
YHR086W	-1	-/-	-216.92602586746216	-30494.28927707672	27	0.01584022038567493	0.8518518518518519	0.39540675152185945
YLR027C	0	0/0	-216.9473569393158	-53211.15467083454	108	0.01584022038567493	0.8518518518518519	0.39540675152185945
YLR467W	-1	-/-	-216.94831228256226	-31271.628218650818	27	0.015829318651066758	0.8518518518518519	0.39568345323741005
YBR251W	0	0/-	-216.95560562610626	-52578.800924777985	108	0.015829318651066758	0.8518518518518519	0.39568345323741005
YLR021W	0	0/-	-216.96377313137054	-53126.70488381386	108	0.015829318651066758	0.8518518518518519	0.39568345323741005
YOR373W	-1	-/-	-216.9701051712036	-30756.09602546692	27	0.01581843191196699	0.8518518518518519	0.3959601549529607
YLR289W	0	0/0	-216.98160886764526	-52948.01530301571	108	0.01581843191196699	0.8518518518518519	0.3959601549529607
YBL036C	0	0/0	-216.99400508403778	-50937.00580585003	108	0.01581843191196699	0.8518518518518519	0.3959601549529607
YLR138W	-1	-/-	-216.99517059326172	-31033.20308303833	27	0.015807560137457044	0.8518518518518519	0.39623685666851133
YML009C	0	0/-	-217.00079250335693	-52285.86421191692	108	0.015807560137457044	0.8518518518518519	0.39623685666851133
YDR093W	-1	-/-	-217.00805473327637	-30993.87255382538	27	0.015796703296703296	0.8518518518518519	0.396513558384062
YOL090W	-1	-/-	-217.01131391525269	-30201.234611988068	27	0.015785861358956762	0.8518518518518519	0.3967902600996126
YNL041C	-1	-/-	-217.03048706054688	-32581.015470027924	27	0.01577503429355281	0.8518518518518519	0.39706696181516327
YNL273W	-1	-/-	-217.0458755493164	-33367.47781896591	27	0.015764222069910898	0.8518518518518519	0.3973436635307139
YGR147C	1	+/+	-217.0848093032837	-35041.2175078392	26	0.01643835616438356	0.8888888888888888	0.3973436635307139
YLR300W	0	0/-	-217.08579540252686	-50783.27328979969	108	0.01643835616438356	0.8888888888888888	0.3973436635307139
YGR260W	0	0/-	-217.08903646469116	-53010.98474216461	108	0.01643835616438356	0.8888888888888888	0.3973436635307139
YGR079W	0	0/0	-217.10798501968384	-50324.256472706795	108	0.01643835616438356	0.8888888888888888	0.3973436635307139
YER023W	0	0/0	-217.12430346012115	-53191.36736309528	108	0.01643835616438356	0.8888888888888888	0.3973436635307139
YGL151W	-1	-/+	-217.1265640258789	-30797.633143901825	27	0.01642710472279261	0.8888888888888888	0.39762036524626454
YDR370C	0	0/-	-217.13323402404785	-51620.381868481636	108	0.01642710472279261	0.8888888888888888	0.39762036524626454
YDR217C	-1	-/-	-217.1570315361023	-31632.986444950104	27	0.016415868673050615	0.8888888888888888	0.39789706696181515
YER114C	-1	-/-	-217.20612812042236	-31750.675529956818	27	0.016404647983595352	0.8888888888888888	0.3981737686773658
YBR158W	-1	-/-	-217.22741985321045	-31647.65443468094	27	0.01639344262295082	0.8888888888888888	0.3984504703929164
[truncated: 3,961 more rows]
