# Supplementary material for: Revisiting co-expression-based automated function prediction in yeast with neural networks and updated Gene Ontology annotations
Source: PLoS One. 2026 Apr 16;21(4):e0322689. doi: 10.1371/journal.pone.0322689 (PMC13086303; doi:10.1371/journal.pone.0322689)
Supplement: S1 File — A zip file of tables in csv format containing individual genes ranked by their predicted involvement in each predicted GO term. These predictions were made by Model 1 as described in Table A of S1 Text. (ZIP) [file pone.0322689.s002.zip › GO0032196_SingleGeneRanking.csv]

Gene	Label	Annos	Score	Background Score	Num pos pairs	Precision	Recall	False Positive Rate
YBR012W-B	1	+/+	5.653329636901617	-14850.826173786074	108	1.0	0.009174311926605505	0.0
YER160C	1	+/+	-1.221492350101471	-15615.487468779087	108	1.0	0.01834862385321101	0.0
YMR045C	1	+/+	-17.854347079992294	-14239.211230568588	108	1.0	0.027522935779816515	0.0
YBL100W-B	1	+/+	-22.54688249528408	-14382.234744161367	108	1.0	0.03669724770642202	0.0
YAR010C	1	+/+	-33.0243568867445	-13932.873387746513	108	1.0	0.045871559633027525	0.0
YAR009C	1	+/+	-36.35421887412667	-14817.042499106377	108	1.0	0.05504587155963303	0.0
YCL019W	1	+/+	-37.56039955466986	-15574.30029707402	108	1.0	0.06422018348623854	0.0
YOL103W-B	1	+/+	-54.977252677083015	-5577.387985860929	108	1.0	0.07339449541284404	0.0
YML040W	1	+/+	-60.119450215250254	-13308.30556121841	108	1.0	0.08256880733944955	0.0
YPR158W-B	1	+/+	-64.9651014059782	-5823.834804669023	108	1.0	0.09174311926605505	0.0
YCL020W	1	+/+	-66.52740427106619	-14243.01115827635	108	1.0	0.10091743119266056	0.0
YDR210C-D	1	+/+	-66.69968231022358	-6051.600558053702	108	1.0	0.11009174311926606	0.0
YER138C	1	+/+	-67.08255442231894	-16637.713414631784	108	1.0	0.11926605504587157	0.0
YMR046C	1	+/+	-69.59011182188988	-14720.296982869506	108	1.0	0.12844036697247707	0.0
YNL284C-B	1	+/+	-69.97575158625841	-5430.313443152234	108	1.0	0.13761467889908258	0.0
YDR316W-A	1	+/+	-72.87703017145395	-5539.336590182036	108	1.0	0.14678899082568808	0.0
YML045W	1	+/+	-77.70817901194096	-13285.22995096445	108	1.0	0.1559633027522936	0.0
YJR026W	1	+/+	-80.01255756616592	-13372.371051594615	108	1.0	0.1651376146788991	0.0
YDR034C-C	1	+/+	-80.39427242428064	-6026.907936286181	108	1.0	0.1743119266055046	0.0
YJR028W	1	+/+	-81.84400933980942	-13700.64532290399	108	1.0	0.1834862385321101	0.0
YBL005W-B	1	+/+	-83.8512911517173	-14973.755419285968	108	1.0	0.1926605504587156	0.0
YHR214C-B	1	+/+	-84.18005628883839	-17528.622060731053	108	1.0	0.2018348623853211	0.0
YPR158C-D	1	+/+	-85.34954910725355	-5687.879746295512	108	1.0	0.21100917431192662	0.0
YJR027W	1	+/+	-85.75681203976274	-14294.030062235892	108	1.0	0.22018348623853212	0.0
YBR012W-A	1	+/+	-85.8134856261313	-17660.215274963528	108	1.0	0.22935779816513763	0.0
YLR227W-B	1	+/+	-86.06963440030813	-5932.725978184491	108	1.0	0.23853211009174313	0.0
YIL060W	0	0/0	-91.68976427055895	-28938.7948023621	436	1.0	0.23853211009174313	0.0
YMR050C	1	+/+	-92.25953181833029	-16264.651195131242	108	1.0	0.24770642201834864	0.0
YDR261C-D	1	+/+	-94.86093404144049	-5702.656374817714	108	1.0	0.25688073394495414	0.0
YBL100W-A	1	+/+	-95.78374864161015	-13786.664345692843	108	1.0	0.26605504587155965	0.0
YFL002W-A	1	+/+	-96.79319076985121	-10375.891983859241	108	1.0	0.27522935779816515	0.0
YML039W	1	+/+	-101.00828775763512	-16600.355625480413	108	1.0	0.28440366972477066	0.0
YOR343W-A	1	+/+	-108.79711470752954	-6071.80184712261	108	1.0	0.29357798165137616	0.0
YGR161W-B	1	+/+	-112.19006990268826	-6223.1763718649745	108	1.0	0.30275229357798167	0.0
YJR029W	1	+/+	-113.98450899124146	-15429.319773316383	108	1.0	0.3119266055045872	0.0
YDR170W-A	1	+/+	-116.34378034994006	-8923.563685994595	108	1.0	0.3211009174311927	0.0
YOR343W-B	1	+/+	-117.21344310417771	-5825.462057026103	108	1.0	0.3302752293577982	0.0
YPR137C-A	1	+/+	-126.71269017457962	-5750.891514150426	108	1.0	0.3394495412844037	0.0
YOL103W-A	1	+/+	-127.11775973439217	-5747.181955847889	108	1.0	0.3486238532110092	0.0
YPR158W-A	1	+/+	-128.00608590245247	-5744.791882766411	108	1.0	0.3577981651376147	0.0
YGR027W-A	1	+/+	-129.91627764701843	-5740.086364492774	108	1.0	0.3669724770642202	0.0
YER159C-A	1	+/+	-132.03893250226974	-5816.783483594656	108	1.0	0.3761467889908257	0.0
YFL002W-B	1	+/+	-133.8372863829136	-5945.959575679153	108	1.0	0.3853211009174312	0.0
YGR161C-D	1	+/+	-134.74708529934287	-7515.149808239192	108	1.0	0.3944954128440367	0.0
YGR038C-B	1	+/+	-139.86463196203113	-7604.211111556739	108	1.0	0.4036697247706422	0.0
YDR034C-D	1	+/+	-140.0236623212695	-5601.575076114386	108	1.0	0.41284403669724773	0.0
YLR410W-B	1	+/+	-141.813674736768	-5956.879618223757	108	1.0	0.42201834862385323	0.0
YOR142W-A	1	+/+	-142.1639103665948	-7476.4316358193755	108	1.0	0.43119266055045874	0.0
YLR157C-B	1	+/+	-143.32332365959883	-7503.047012146562	108	1.0	0.44036697247706424	0.0
YHR214C-C	1	+/+	-143.76888324320316	-6089.100273989141	108	1.0	0.44954128440366975	0.0
YDR261W-A	1	+/+	-144.76969330385327	-5692.3491480033845	108	1.0	0.45871559633027525	0.0
YMR051C	1	+/+	-145.19743733108044	-18495.271311089396	108	1.0	0.46788990825688076	0.0
YER137C-A	1	+/+	-146.3031766116619	-6274.413923725486	108	1.0	0.47706422018348627	0.0
YDR316W-B	1	+/+	-148.8551554121077	-7549.293064296246	108	1.0	0.48623853211009177	0.0
YBL005W-A	1	+/+	-149.73124084621668	-16986.31054995209	108	1.0	0.4954128440366973	0.0
YPL257W-B	1	+/+	-151.43502862751484	-7530.836970474571	108	1.0	0.5045871559633027	0.0
YDR098C-B	1	+/+	-152.0172015838325	-7613.198583457619	108	1.0	0.5137614678899083	0.0
YDR366C	0	0/0	-153.55849564587697	-31298.291806568857	436	1.0	0.5137614678899083	0.0
YMR158C-A	0	0/0	-154.19787449389696	-38314.46532260068	436	1.0	0.5137614678899083	0.0
YHR214W	0	0/0	-155.96020722482353	-25540.80970959831	436	1.0	0.5137614678899083	0.0
YOR192C-B	1	+/+	-157.6492785103619	-7749.700402054936	108	1.0	0.5229357798165137	0.0
YLR035C-A	1	+/+	-158.76092314720154	-9053.169621631503	108	1.0	0.5321100917431193	0.0
YDR210W-B	1	+/+	-160.36957369744778	-7730.614136166871	108	1.0	0.5412844036697247	0.0
YPR137C-B	1	+/+	-162.10547821223736	-7552.297950997949	108	1.0	0.5504587155963303	0.0
YPL257W-A	1	+/+	-163.3350212275982	-7528.908277757466	108	1.0	0.5596330275229358	0.0
YDR098C-A	1	+/+	-167.2409674525261	-5790.5534690395	108	1.0	0.5688073394495413	0.0
YPR158C-C	1	+/+	-167.62095841765404	-5772.602034544572	108	1.0	0.5779816513761468	0.0
YDR365W-B	1	+/+	-168.1578734666109	-7687.115471534431	108	1.0	0.5871559633027523	0.0
YGR161W-A	1	+/+	-168.71146862208843	-6141.571773678064	108	1.0	0.5963302752293578	0.0
YHL009W-B	1	+/+	-169.3778690993786	-5932.207338580862	108	1.0	0.6055045871559633	0.0
YLR410W-A	1	+/+	-171.4563083872199	-7802.795794911683	108	1.0	0.6146788990825688	0.0
YNL054W-A	1	+/+	-172.9677024334669	-6556.379679210484	108	1.0	0.6238532110091743	0.0
YDR365W-A	1	+/+	-173.1493492424488	-5842.516361229122	108	1.0	0.6330275229357798	0.0
YGR109W-B	1	+/+	-174.28318519890308	-5185.625443549827	108	1.0	0.6422018348623854	0.0
YLR256W	-1	-/-	-175.9531530663371	-45819.6544720456	109	0.9859154929577465	0.6422018348623854	0.00028312570781426955
YIL082W-A	1	+/+	-176.70128798484802	-16049.098442360759	108	0.9861111111111112	0.6513761467889908	0.00028312570781426955
YGR027W-B	1	+/+	-178.33083164691925	-6334.251823823899	108	0.9863013698630136	0.6605504587155964	0.00028312570781426955
YDR261W-B	1	+/+	-179.6579002290964	-6313.15494463034	108	0.9864864864864865	0.6697247706422018	0.00028312570781426955
YOR142W-B	1	+/+	-180.1419767588377	-7658.485661685467	108	0.9866666666666667	0.6788990825688074	0.00028312570781426955
YDR210C-C	1	+/+	-181.7453403621912	-6608.02009582147	108	0.9868421052631579	0.6880733944954128	0.00028312570781426955
YER138W-A	0	0/0	-182.7029130384326	-16925.504203835502	436	0.9868421052631579	0.6880733944954128	0.00028312570781426955
YNL054W-B	1	+/+	-184.92873573303223	-6407.987555272877	108	0.987012987012987	0.6972477064220184	0.00028312570781426955
YML045W-A	1	+/+	-186.92245173454285	-6299.97886133194	108	0.9871794871794872	0.7064220183486238	0.00028312570781426955
YDR210W-C	1	+/+	-186.92245256900787	-6299.97886133194	108	0.9873417721518988	0.7155963302752294	0.00028312570781426955
YOR343C-B	1	+/+	-186.92245256900787	-6299.97886133194	108	0.9875	0.7247706422018348	0.00028312570781426955
YPL060C-A	1	+/+	-188.07208728790283	-6416.825355865061	108	0.9876543209876543	0.7339449541284404	0.00028312570781426955
YDR014W-A	-1	-/-	-188.6532154083252	-6299.97886133194	109	0.975609756097561	0.7339449541284404	0.0005662514156285391
YDR210W-D	1	+/+	-195.71776866912842	-6596.413633346558	108	0.9759036144578314	0.7431192660550459	0.0005662514156285391
YBL101W-A	1	+/+	-195.71776962280273	-6596.413633346558	108	0.9761904761904762	0.7522935779816514	0.0005662514156285391
YPR036W-A	-1	-/-	-197.52997183799744	-6596.413633346558	109	0.9647058823529412	0.7522935779816514	0.0008493771234428086
YLR256W-A	1	+/+	-197.9326022863388	-6653.214401125908	108	0.9651162790697675	0.7614678899082569	0.0008493771234428086
YGR038C-A	1	+/+	-198.31435351073742	-7756.054909303784	108	0.9655172413793104	0.7706422018348624	0.0008493771234428086
YLR227W-A	1	+/+	-203.2855815216899	-7816.760347597301	108	0.9659090909090909	0.7798165137614679	0.0008493771234428086
YOR192C-A	1	+/+	-205.54266257584095	-7967.967492893338	108	0.9662921348314607	0.7889908256880734	0.0008493771234428086
YHL009W-A	1	+/+	-205.65134048461914	-6931.212083816528	108	0.9666666666666667	0.7981651376146789	0.0008493771234428086
YLR157C-A	1	+/+	-205.65134143829346	-6931.212083816528	108	0.967032967032967	0.8073394495412844	0.0008493771234428086
YBL101W-B	1	+/+	-205.65134143829346	-6931.212083816528	108	0.967391304347826	0.8165137614678899	0.0008493771234428086
YNL284C-A	1	+/+	-205.65134716033936	-6931.212083816528	108	0.967741935483871	0.8256880733944955	0.0008493771234428086
YDR210W-A	1	+/+	-209.00939977169037	-7839.665396481752	108	0.9680851063829787	0.8348623853211009	0.0008493771234428086
YBR200W-A	0	0/0	-209.1506403684616	-11434.208260059357	436	0.9680851063829787	0.8348623853211009	0.0008493771234428086
YIL046W-A	0	0/0	-209.15064093470573	-11434.20825880766	436	0.9680851063829787	0.8348623853211009	0.0008493771234428086
YCR024C-B	0	0/0	-209.15064108371735	-11434.208260118961	436	0.9680851063829787	0.8348623853211009	0.0008493771234428086
YPL119C-A	0	0/0	-209.15064147114754	-11434.20826023817	436	0.9680851063829787	0.8348623853211009	0.0008493771234428086
YIL134C-A	0	0/0	-209.1506415605545	-11434.208259761333	436	0.9680851063829787	0.8348623853211009	0.0008493771234428086
YDR379C-A	0	0/-	-209.15064215660095	-11434.20826023817	436	0.9680851063829787	0.8348623853211009	0.0008493771234428086
YKL065W-A	0	0/0	-209.15064218640327	-11434.20826023817	436	0.9680851063829787	0.8348623853211009	0.0008493771234428086
YGR174W-A	0	0/0	-209.15064245462418	-11434.208259522915	436	0.9680851063829787	0.8348623853211009	0.0008493771234428086
YLR285C-A	0	0/0	-209.1506424844265	-11434.208260655403	436	0.9680851063829787	0.8348623853211009	0.0008493771234428086
YHR086W-A	0	0/0	-209.15064272284508	-11434.208259284496	436	0.9680851063829787	0.8348623853211009	0.0008493771234428086
YPR145C-A	0	0/0	-209.1506427526474	-11434.208259999752	436	0.9680851063829787	0.8348623853211009	0.0008493771234428086
YLR466C-B	0	0/0	-209.15064278244972	-11434.20826023817	436	0.9680851063829787	0.8348623853211009	0.0008493771234428086
YGL041C-B	0	0/0	-209.1506428718567	-11434.20826023817	436	0.9680851063829787	0.8348623853211009	0.0008493771234428086
YKL106C-A	0	0/0	-209.150642901659	-11434.208260059357	436	0.9680851063829787	0.8348623853211009	0.0008493771234428086
YBR298C-A	0	0/0	-209.1506430208683	-11434.20826023817	436	0.9680851063829787	0.8348623853211009	0.0008493771234428086
YHR022C-A	0	0/0	-209.15064305067062	-11434.20826023817	436	0.9680851063829787	0.8348623853211009	0.0008493771234428086
YHR212W-A	0	0/0	-209.15064305067062	-11434.208259522915	436	0.9680851063829787	0.8348623853211009	0.0008493771234428086
YBR196C-A	0	0/0	-209.15064311027527	-11434.208259522915	436	0.9680851063829787	0.8348623853211009	0.0008493771234428086
YOL019W-A	0	0/0	-209.15064319968224	-11434.208260655403	436	0.9680851063829787	0.8348623853211009	0.0008493771234428086
YMR230W-A	0	0/0	-209.1506432890892	-11434.20825880766	436	0.9680851063829787	0.8348623853211009	0.0008493771234428086
YCR095W-A	0	0/0	-209.1506432890892	-11434.208259522915	436	0.9680851063829787	0.8348623853211009	0.0008493771234428086
YJL127C-A	0	0/-	-209.15064349770546	-11434.20826023817	436	0.9680851063829787	0.8348623853211009	0.0008493771234428086
YBR072C-A	0	0/0	-209.1506435573101	-11434.20826023817	436	0.9680851063829787	0.8348623853211009	0.0008493771234428086
YML007C-A	0	0/0	-209.1506435573101	-11434.20826023817	436	0.9680851063829787	0.8348623853211009	0.0008493771234428086
YOR293C-A	0	0/0	-209.15064361691475	-11434.20826023817	436	0.9680851063829787	0.8348623853211009	0.0008493771234428086
YDR194W-A	0	0/0	-209.15064361691475	-11434.20826023817	436	0.9680851063829787	0.8348623853211009	0.0008493771234428086
YBR196C-B	0	0/0	-209.15064370632172	-11434.20826023817	436	0.9680851063829787	0.8348623853211009	0.0008493771234428086
YKL023C-A	0	0/0	-209.15064370632172	-11434.20826023817	436	0.9680851063829787	0.8348623853211009	0.0008493771234428086
YOR032W-A	0	0/0	-209.15064385533333	-11434.208259999752	436	0.9680851063829787	0.8348623853211009	0.0008493771234428086
YDR461C-A	0	0/0	-209.15064385533333	-11434.208260446787	436	0.9680851063829787	0.8348623853211009	0.0008493771234428086
YLR307C-A	0	0/0	-209.1506439447403	-11434.20826023817	436	0.9680851063829787	0.8348623853211009	0.0008493771234428086
YGR035W-A	0	0/0	-209.15064403414726	-11434.20826023817	436	0.9680851063829787	0.8348623853211009	0.0008493771234428086
YAR035C-A	0	0/0	-209.15064403414726	-11434.20826023817	436	0.9680851063829787	0.8348623853211009	0.0008493771234428086
YBL071C-B	0	0/0	-209.15064439177513	-11434.208260059357	436	0.9680851063829787	0.8348623853211009	0.0008493771234428086
YHL048C-A	0	0/0	-209.15064445137978	-11434.20826023817	436	0.9680851063829787	0.8348623853211009	0.0008493771234428086
YIR021W-A	0	0/0	-209.15064451098442	-11434.208260178566	436	0.9680851063829787	0.8348623853211009	0.0008493771234428086
YER175W-A	0	0/0	-209.15064454078674	-11434.20826023817	436	0.9680851063829787	0.8348623853211009	0.0008493771234428086
YLR157C-C	0	0/0	-209.1506446003914	-11434.20826023817	436	0.9680851063829787	0.8348623853211009	0.0008493771234428086
YPR159C-A	0	0/0	-209.1506446301937	-11434.20826023817	436	0.9680851063829787	0.8348623853211009	0.0008493771234428086
YBR182C-A	0	0/0	-209.1506446301937	-11434.20826023817	436	0.9680851063829787	0.8348623853211009	0.0008493771234428086
YOR376W-A	0	0/0	-209.15064465999603	-11434.20826023817	436	0.9680851063829787	0.8348623853211009	0.0008493771234428086
YPR108W-A	0	0/0	-209.15064468979836	-11434.20826023817	436	0.9680851063829787	0.8348623853211009	0.0008493771234428086
YBR201C-A	0	0/0	-209.15064468979836	-11434.20826023817	436	0.9680851063829787	0.8348623853211009	0.0008493771234428086
YOR381W-A	0	0/0	-209.150644749403	-11434.20826023817	436	0.9680851063829787	0.8348623853211009	0.0008493771234428086
YDL160C-A	0	0/-	-209.150644749403	-11434.208259999752	436	0.9680851063829787	0.8348623853211009	0.0008493771234428086
YGR204C-A	0	0/0	-209.1506448984146	-11434.20826023817	436	0.9680851063829787	0.8348623853211009	0.0008493771234428086
YMR247W-A	0	0/0	-209.1506448984146	-11434.208259999752	436	0.9680851063829787	0.8348623853211009	0.0008493771234428086
YGR240C-A	0	0/0	-209.15064492821693	-11434.208259522915	436	0.9680851063829787	0.8348623853211009	0.0008493771234428086
YJR151W-A	0	0/0	-209.15064504742622	-11434.20826023817	436	0.9680851063829787	0.8348623853211009	0.0008493771234428086
YKL096C-B	0	0/0	-209.15064504742622	-11434.20826023817	436	0.9680851063829787	0.8348623853211009	0.0008493771234428086
YCR075W-A	0	0/-	-209.15064507722855	-11434.208259999752	436	0.9680851063829787	0.8348623853211009	0.0008493771234428086
YNL097C-A	0	0/0	-209.1506451666355	-11434.20826023817	436	0.9680851063829787	0.8348623853211009	0.0008493771234428086
YHR007C-A	0	0/0	-209.1506451666355	-11434.20826023817	436	0.9680851063829787	0.8348623853211009	0.0008493771234428086
YHR050W-A	0	0/0	-209.15064525604248	-11434.20826023817	436	0.9680851063829787	0.8348623853211009	0.0008493771234428086
YLR157W-B	0	0/0	-209.1506452858448	-11434.20826023817	436	0.9680851063829787	0.8348623853211009	0.0008493771234428086
YDR119W-A	0	0/0	-209.15064534544945	-11434.20826023817	436	0.9680851063829787	0.8348623853211009	0.0008493771234428086
YIL102C-A	0	0/-	-209.15064537525177	-11434.20825946331	436	0.9680851063829787	0.8348623853211009	0.0008493771234428086
YIR018C-A	0	0/0	-209.15064546465874	-11434.20826023817	436	0.9680851063829787	0.8348623853211009	0.0008493771234428086
YJR112W-A	0	0/0	-209.1506455540657	-11434.20826023817	436	0.9680851063829787	0.8348623853211009	0.0008493771234428086
YKL068W-A	0	0/0	-209.15064570307732	-11434.208260446787	436	0.9680851063829787	0.8348623853211009	0.0008493771234428086
YOR394C-A	0	0/0	-209.15064570307732	-11434.208260655403	436	0.9680851063829787	0.8348623853211009	0.0008493771234428086
YKL183C-A	0	0/0	-209.15064579248428	-11434.208260655403	436	0.9680851063829787	0.8348623853211009	0.0008493771234428086
YOL097W-A	0	0/0	-209.1506458222866	-11434.20826023817	436	0.9680851063829787	0.8348623853211009	0.0008493771234428086
YCR108C	0	0/0	-209.1506458222866	-11434.208259344101	436	0.9680851063829787	0.8348623853211009	0.0008493771234428086
YLR342W-A	0	0/0	-209.15064588189125	-11434.208260178566	436	0.9680851063829787	0.8348623853211009	0.0008493771234428086
YBL008W-A	0	0/0	-209.15064588189125	-11434.208259999752	436	0.9680851063829787	0.8348623853211009	0.0008493771234428086
YOR161C-C	0	0/0	-209.1506459414959	-11434.208259999752	436	0.9680851063829787	0.8348623853211009	0.0008493771234428086
YBR296C-A	0	0/-	-209.1506459414959	-11434.20826023817	436	0.9680851063829787	0.8348623853211009	0.0008493771234428086
YLL006W-A	0	0/0	-209.15064600110054	-11434.20826023817	436	0.9680851063829787	0.8348623853211009	0.0008493771234428086
YMR242W-A	0	0/0	-209.15064600110054	-11434.20826023817	436	0.9680851063829787	0.8348623853211009	0.0008493771234428086
YNR075C-A	0	0/0	-209.15064603090286	-11434.20826023817	436	0.9680851063829787	0.8348623853211009	0.0008493771234428086
YMR315W-A	0	0/0	-209.15064603090286	-11434.20826023817	436	0.9680851063829787	0.8348623853211009	0.0008493771234428086
YLR406C-A	0	0/0	-209.15064606070518	-11434.20826023817	436	0.9680851063829787	0.8348623853211009	0.0008493771234428086
YJL077W-B	0	0/0	-209.15064606070518	-11434.20826023817	436	0.9680851063829787	0.8348623853211009	0.0008493771234428086
YER053C-A	0	0/0	-209.15064615011215	-11434.20826023817	436	0.9680851063829787	0.8348623853211009	0.0008493771234428086
YLR361C-A	0	0/0	-209.1506462097168	-11434.20826023817	436	0.9680851063829787	0.8348623853211009	0.0008493771234428086
YLR412C-A	0	0/0	-209.15064626932144	-11434.20826023817	436	0.9680851063829787	0.8348623853211009	0.0008493771234428086
YHL015W-A	0	0/0	-209.15064629912376	-11434.20826023817	436	0.9680851063829787	0.8348623853211009	0.0008493771234428086
YFL041W-A	0	0/0	-209.1506463587284	-11434.20826023817	436	0.9680851063829787	0.8348623853211009	0.0008493771234428086
YMR030W-A	0	0/0	-209.15064641833305	-11434.208259761333	436	0.9680851063829787	0.8348623853211009	0.0008493771234428086
YJL047C-A	0	0/0	-209.15064644813538	-11434.20826023817	436	0.9680851063829787	0.8348623853211009	0.0008493771234428086
YGR121W-A	0	0/0	-209.1506464779377	-11434.208260118961	436	0.9680851063829787	0.8348623853211009	0.0008493771234428086
YDR246W-A	0	0/0	-209.1506464779377	-11434.20826023817	436	0.9680851063829787	0.8348623853211009	0.0008493771234428086
YFR012W-A	0	0/0	-209.15064653754234	-11434.20826023817	436	0.9680851063829787	0.8348623853211009	0.0008493771234428086
YHR214C-D	0	0/0	-209.1506466269493	-11434.20826023817	436	0.9680851063829787	0.8348623853211009	0.0008493771234428086
YGL007C-A	0	0/0	-209.15064668655396	-11434.208259999752	436	0.9680851063829787	0.8348623853211009	0.0008493771234428086
YGL258W-A	0	0/0	-209.15064671635628	-11434.208259522915	436	0.9680851063829787	0.8348623853211009	0.0008493771234428086
YFR032C-B	0	0/0	-209.15064671635628	-11434.208259761333	436	0.9680851063829787	0.8348623853211009	0.0008493771234428086
YHR213W-A	0	0/0	-209.15064671635628	-11434.208259761333	436	0.9680851063829787	0.8348623853211009	0.0008493771234428086
YER078W-A	0	0/0	-209.1506467461586	-11434.20826023817	436	0.9680851063829787	0.8348623853211009	0.0008493771234428086
YCL011C-A	0	0/0	-209.15064677596092	-11434.20826023817	436	0.9680851063829787	0.8348623853211009	0.0008493771234428086
YHR214C-E	0	0/0	-209.15064677596092	-11434.20826023817	436	0.9680851063829787	0.8348623853211009	0.0008493771234428086
YOR192C-C	0	0/0	-209.15064680576324	-11434.20826023817	436	0.9680851063829787	0.8348623853211009	0.0008493771234428086
YJL052C-A	0	0/0	-209.15064680576324	-11434.208259522915	436	0.9680851063829787	0.8348623853211009	0.0008493771234428086
YNL277W-A	0	0/0	-209.15064683556557	-11434.208259761333	436	0.9680851063829787	0.8348623853211009	0.0008493771234428086
YNL042W-B	0	0/0	-209.1506468951702	-11434.20826023817	436	0.9680851063829787	0.8348623853211009	0.0008493771234428086
YBL101W-C	0	0/0	-209.15064734220505	-11434.20826023817	436	0.9680851063829787	0.8348623853211009	0.0008493771234428086
YNL146C-A	0	0/0	-209.1506474018097	-11434.208259522915	436	0.9680851063829787	0.8348623853211009	0.0008493771234428086
YLR154C-G	0	0/0	-209.1506474018097	-11434.20826023817	436	0.9680851063829787	0.8348623853211009	0.0008493771234428086
YNL024C-A	0	0/0	-209.1506474018097	-11434.208260059357	436	0.9680851063829787	0.8348623853211009	0.0008493771234428086
YLR162W-A	0	0/0	-209.15064743161201	-11434.208260148764	436	0.9680851063829787	0.8348623853211009	0.0008493771234428086
YGR146C-A	0	0/0	-209.15064746141434	-11434.20826023817	436	0.9680851063829787	0.8348623853211009	0.0008493771234428086
YLR159C-A	0	0/0	-209.15064746141434	-11434.208260118961	436	0.9680851063829787	0.8348623853211009	0.0008493771234428086
YLR157W-C	0	0/0	-209.15064746141434	-11434.208259522915	436	0.9680851063829787	0.8348623853211009	0.0008493771234428086
YLR099W-A	0	0/-	-209.15064752101898	-11434.20826023817	436	0.9680851063829787	0.8348623853211009	0.0008493771234428086
YCL001W-B	0	0/-	-209.15064758062363	-11434.208259999752	436	0.9680851063829787	0.8348623853211009	0.0008493771234428086
YOL164W-A	0	0/0	-209.1506476700306	-11434.20826023817	436	0.9680851063829787	0.8348623853211009	0.0008493771234428086
YGR161W-C	0	0/0	-209.1506476700306	-11434.20826086402	436	0.9680851063829787	0.8348623853211009	0.0008493771234428086
YGL194C-A	0	0/0	-209.15064775943756	-11434.208259761333	436	0.9680851063829787	0.8348623853211009	0.0008493771234428086
YOR020W-A	0	0/-	-209.15064775943756	-11434.20826023817	436	0.9680851063829787	0.8348623853211009	0.0008493771234428086
YCL021W-A	0	0/0	-209.15064778923988	-11434.20826023817	436	0.9680851063829787	0.8348623853211009	0.0008493771234428086
YOR072W-B	0	0/0	-209.15064790844917	-11434.208259522915	436	0.9680851063829787	0.8348623853211009	0.0008493771234428086
YMR272W-B	0	0/0	-209.15064790844917	-11434.20826023817	436	0.9680851063829787	0.8348623853211009	0.0008493771234428086
YOL159C-A	0	0/0	-209.15064790844917	-11434.20826023817	436	0.9680851063829787	0.8348623853211009	0.0008493771234428086
YAL063C-A	0	0/0	-209.15064796805382	-11434.208259522915	436	0.9680851063829787	0.8348623853211009	0.0008493771234428086
YBL108C-A	0	0/-	-209.15064799785614	-11434.20826086402	436	0.9680851063829787	0.8348623853211009	0.0008493771234428086
YPL152W-A	0	0/0	-209.15064802765846	-11434.208259761333	436	0.9680851063829787	0.8348623853211009	0.0008493771234428086
YOR316C-A	0	0/0	-209.1506480872631	-11434.20826023817	436	0.9680851063829787	0.8348623853211009	0.0008493771234428086
YBL039W-A	0	0/0	-209.15064811706543	-11434.208260208368	436	0.9680851063829787	0.8348623853211009	0.0008493771234428086
YLR363W-A	0	0/0	-209.15064814686775	-11434.20826023817	436	0.9680851063829787	0.8348623853211009	0.0008493771234428086
YDL007C-A	0	0/0	-209.15064826607704	-11434.20826086402	436	0.9680851063829787	0.8348623853211009	0.0008493771234428086
YLL066W-B	0	0/0	-209.15064826607704	-11434.20826086402	436	0.9680851063829787	0.8348623853211009	0.0008493771234428086
YPL038W-A	0	0/0	-209.15064829587936	-11434.20826023817	436	0.9680851063829787	0.8348623853211009	0.0008493771234428086
YML054C-A	0	0/0	-209.150648355484	-11434.20826023817	436	0.9680851063829787	0.8348623853211009	0.0008493771234428086
YDR374W-A	0	0/-	-209.15064844489098	-11434.20826023817	436	0.9680851063829787	0.8348623853211009	0.0008493771234428086
YBR221W-A	0	0/0	-209.15064844489098	-11434.20825996995	436	0.9680851063829787	0.8348623853211009	0.0008493771234428086
YLR157W-A	0	0/0	-209.15064850449562	-11434.20826086402	436	0.9680851063829787	0.8348623853211009	0.0008493771234428086
YHR175W-A	0	0/0	-209.15064853429794	-11434.20826023817	436	0.9680851063829787	0.8348623853211009	0.0008493771234428086
YMR194C-B	0	0/0	-209.15064853429794	-11434.20826023817	436	0.9680851063829787	0.8348623853211009	0.0008493771234428086
YLR157W-D	0	0/0	-209.1506486237049	-11434.20826023817	436	0.9680851063829787	0.8348623853211009	0.0008493771234428086
YJR005C-A	0	0/0	-209.1506486237049	-11434.20826023817	436	0.9680851063829787	0.8348623853211009	0.0008493771234428086
YOL155W-A	0	0/0	-209.1506487429142	-11434.208260059357	436	0.9680851063829787	0.8348623853211009	0.0008493771234428086
YLR154C-H	0	0/0	-209.15064877271652	-11434.20826023817	436	0.9680851063829787	0.8348623853211009	0.0008493771234428086
YBR230W-A	0	0/0	-209.1506488621235	-11434.208260118961	436	0.9680851063829787	0.8348623853211009	0.0008493771234428086
YOL166W-A	0	0/0	-209.1506488919258	-11434.20826023817	436	0.9680851063829787	0.8348623853211009	0.0008493771234428086
YMR105W-A	0	0/0	-209.1506488919258	-11434.208259761333	436	0.9680851063829787	0.8348623853211009	0.0008493771234428086
YGL188C-A	0	0/0	-209.15064895153046	-11434.20826023817	436	0.9680851063829787	0.8348623853211009	0.0008493771234428086
YDR381C-A	0	0/-	-209.15064895153046	-11434.208259761333	436	0.9680851063829787	0.8348623853211009	0.0008493771234428086
YDR524C-B	0	0/0	-209.15064895153046	-11434.208259761333	436	0.9680851063829787	0.8348623853211009	0.0008493771234428086
YOR034C-A	0	0/0	-209.15064898133278	-11434.20826086402	436	0.9680851063829787	0.8348623853211009	0.0008493771234428086
YOR011W-A	0	0/0	-209.15064910054207	-11434.208260655403	436	0.9680851063829787	0.8348623853211009	0.0008493771234428086
YDR182W-A	0	0/0	-209.15064918994904	-11434.20826023817	436	0.9680851063829787	0.8348623853211009	0.0008493771234428086
YHR213W-B	0	0/0	-209.15064921975136	-11434.20826023817	436	0.9680851063829787	0.8348623853211009	0.0008493771234428086
YBR255C-A	0	0/0	-209.150649279356	-11434.20826023817	436	0.9680851063829787	0.8348623853211009	0.0008493771234428086
YKL018C-A	0	0/0	-209.15064948797226	-11434.208260059357	436	0.9680851063829787	0.8348623853211009	0.0008493771234428086
YMR001C-A	0	0/0	-209.15064957737923	-11434.208259522915	436	0.9680851063829787	0.8348623853211009	0.0008493771234428086
YMR182W-A	0	0/0	-209.15064957737923	-11434.20826023817	436	0.9680851063829787	0.8348623853211009	0.0008493771234428086
YNL162W-A	0	0/0	-209.15064960718155	-11434.208260059357	436	0.9680851063829787	0.8348623853211009	0.0008493771234428086
YLR156C-A	0	0/0	-209.15064963698387	-11434.20826023817	436	0.9680851063829787	0.8348623853211009	0.0008493771234428086
YMR175W-A	0	0/0	-209.15064978599548	-11434.20826023817	436	0.9680851063829787	0.8348623853211009	0.0008493771234428086
YAL067W-A	0	0/0	-209.1506498157978	-11434.208260148764	436	0.9680851063829787	0.8348623853211009	0.0008493771234428086
YAL044W-A	0	0/-	-209.15064987540245	-11434.2082606256	436	0.9680851063829787	0.8348623853211009	0.0008493771234428086
YBL029C-A	0	0/0	-209.15064996480942	-11434.208259761333	436	0.9680851063829787	0.8348623853211009	0.0008493771234428086
YIL002W-A	0	0/0	-209.1506500840187	-11434.20826023817	436	0.9680851063829787	0.8348623853211009	0.0008493771234428086
YCL048W-A	0	0/0	-209.15065017342567	-11434.20826023817	436	0.9680851063829787	0.8348623853211009	0.0008493771234428086
YER190C-B	0	0/0	-209.150650203228	-11434.208259403706	436	0.9680851063829787	0.8348623853211009	0.0008493771234428086
YDR169C-A	0	0/0	-209.15065029263496	-11434.208260118961	436	0.9680851063829787	0.8348623853211009	0.0008493771234428086
YJL133C-A	0	0/0	-209.15065103769302	-11434.20826086402	436	0.9680851063829787	0.8348623853211009	0.0008493771234428086
YLR146W-A	0	0/0	-209.15065109729767	-11434.20826023817	436	0.9680851063829787	0.8348623853211009	0.0008493771234428086
YDR003W-A	0	0/0	-209.1506512761116	-11434.20826023817	436	0.9680851063829787	0.8348623853211009	0.0008493771234428086
YDR524W-A	0	0/0	-209.15065136551857	-11434.20826023817	436	0.9680851063829787	0.8348623853211009	0.0008493771234428086
YGR169C-C	0	0/-	-209.15065157413483	-11434.20826023817	436	0.9680851063829787	0.8348623853211009	0.0008493771234428086
YIL156W-B	0	0/0	-209.15065160393715	-11434.20826023817	436	0.9680851063829787	0.8348623853211009	0.0008493771234428086
YCL060C	-1	-/-	-210.07667791843414	-14875.997520565987	109	0.9578947368421052	0.8348623853211009	0.0011325028312570782
YDL159W-B	0	0/0	-211.04721209406853	-13317.17648985982	436	0.9578947368421052	0.8348623853211009	0.0011325028312570782
YPR153W	0	0/-	-212.53520551370457	-33273.72525829123	436	0.9578947368421052	0.8348623853211009	0.0011325028312570782
YDR034C-A	0	0/0	-213.29132010787725	-16823.58986057993	436	0.9578947368421052	0.8348623853211009	0.0011325028312570782
YJL062W-A	0	0/-	-214.6754601597786	-15150.0168389678	436	0.9578947368421052	0.8348623853211009	0.0011325028312570782
YKL050C	0	0/0	-216.89001922681928	-30315.60190159455	436	0.9578947368421052	0.8348623853211009	0.0011325028312570782
YNL067W-A	0	0/0	-217.20242947340012	-15728.632449895144	436	0.9578947368421052	0.8348623853211009	0.0011325028312570782
YDR131C	-1	-/-	-218.90803956985474	-19688.741966456175	109	0.9479166666666666	0.8348623853211009	0.0014156285390713476
YOL114C	0	0/-	-219.3422875124961	-31036.749866602942	436	0.9479166666666666	0.8348623853211009	0.0014156285390713476
YER077C	0	0/0	-220.87794597633183	-31871.545687662438	436	0.9479166666666666	0.8348623853211009	0.0014156285390713476
YLR154W-A	0	0/-	-221.89302775263786	-18389.790459275246	436	0.9479166666666666	0.8348623853211009	0.0014156285390713476
YDR261C-C	1	+/+	-222.25185191631317	-8099.331851243973	108	0.9484536082474226	0.8440366972477065	0.0014156285390713476
YLR154W-C	0	0/-	-222.67821043729782	-19168.466900020838	436	0.9484536082474226	0.8440366972477065	0.0014156285390713476
YHR132W-A	0	0/-	-222.77052399516106	-17988.463864773512	436	0.9484536082474226	0.8440366972477065	0.0014156285390713476
YPR090W	0	0/0	-223.35426303744316	-17359.00133368373	436	0.9484536082474226	0.8440366972477065	0.0014156285390713476
YML002W	0	0/-	-223.50339260231704	-34357.65090476256	436	0.9484536082474226	0.8440366972477065	0.0014156285390713476
YKL088W	-1	-/-	-224.01401960849762	-21218.9452368021	109	0.9387755102040817	0.8440366972477065	0.0016987542468856172
YMR158C-B	0	0/0	-224.06510430574417	-17621.13345515728	436	0.9387755102040817	0.8440366972477065	0.0016987542468856172
YCR062W	-1	-/0	-224.07072401046753	-14189.822860717773	109	0.9292929292929293	0.8440366972477065	0.0019818799546998866
YBL059C-A	0	0/-	-224.41437715291977	-19379.520025640726	436	0.9292929292929293	0.8440366972477065	0.0019818799546998866
YAR044W	-1	-/-	-224.52896463871002	-21363.875467181206	109	0.92	0.8440366972477065	0.0022650056625141564
YNR062C	0	0/0	-224.795099821873	-34158.6417747112	436	0.92	0.8440366972477065	0.0022650056625141564
YAL065C-A	0	0/0	-224.8530602157116	-18814.12298616767	436	0.92	0.8440366972477065	0.0022650056625141564
YLR312C-B	-1	-/-	-225.54058814048767	-18739.17980968952	109	0.9108910891089109	0.8440366972477065	0.002548131370328426
YCL062W	-1	-/-	-225.68274307250977	-19334.7082362175	109	0.9019607843137255	0.8440366972477065	0.0028312570781426952
YLR391W	-1	-/-	-226.2614815235138	-16576.0431702137	109	0.8932038834951457	0.8440366972477065	0.003114382785956965
YFR024C	-1	-/-	-226.2747095823288	-18619.057614326477	109	0.8846153846153846	0.8440366972477065	0.0033975084937712344
YGR109W-A	1	+/+	-227.1153256893158	-7922.343902826309	108	0.8857142857142857	0.8532110091743119	0.0033975084937712344
YCR080W	-1	-/-	-227.95962285995483	-14308.586103200912	109	0.8773584905660378	0.8532110091743119	0.003680634201585504
YFL043C	0	0/-	-228.6020785868168	-20811.1784427464	436	0.8773584905660378	0.8532110091743119	0.003680634201585504
YGR161C-C	1	+/+	-229.30550110340118	-7912.300277501345	108	0.8785046728971962	0.8623853211009175	0.003680634201585504
YKR015C	0	0/0	-229.6176254833117	-28509.522528984584	436	0.8785046728971962	0.8623853211009175	0.003680634201585504
YBL113C	0	0/0	-229.94469137582928	-26968.457043905742	436	0.8785046728971962	0.8623853211009175	0.003680634201585504
YCL003W	-1	-/-	-230.1351602077484	-21218.434777975082	109	0.8703703703703703	0.8623853211009175	0.003963759909399773
YLR337W	-1	-/-	-230.60650539398193	-19339.68702661991	109	0.8623853211009175	0.8623853211009175	0.004246885617214043
YOL013W-A	0	0/0	-231.07785284984857	-44145.13858734537	436	0.8623853211009175	0.8623853211009175	0.004246885617214043
YOL013W-B	0	0/0	-231.25913920998573	-22935.375991523266	436	0.8623853211009175	0.8623853211009175	0.004246885617214043
YCL058W-A	0	0/-	-231.31295505166054	-20169.153326511383	436	0.8623853211009175	0.8623853211009175	0.004246885617214043
YOL138C	-1	-/-	-231.46761572360992	-44690.71106350422	109	0.8545454545454545	0.8623853211009175	0.004530011325028313
YDL134C-A	0	0/-	-231.9234375655651	-24317.292584359646	436	0.8545454545454545	0.8623853211009175	0.004530011325028313
YBR075W	0	0/0	-231.94682648777962	-22103.918379098177	436	0.8545454545454545	0.8623853211009175	0.004530011325028313
YIL015C-A	0	0/0	-231.96787935495377	-23044.881357729435	436	0.8545454545454545	0.8623853211009175	0.004530011325028313
YKL138C-A	-1	-/-	-232.14807319641113	-21375.509004950523	109	0.8468468468468469	0.8623853211009175	0.004813137032842582
YDR363W-A	-1	-/-	-232.55063948780298	-43059.8716923967	109	0.8392857142857143	0.8623853211009175	0.005096262740656852
YML033W	-1	-/-	-232.6098530292511	-20076.275764346123	109	0.831858407079646	0.8623853211009175	0.005379388448471121
YBL039W-B	0	0/0	-233.0059818327427	-23556.343284517527	436	0.831858407079646	0.8623853211009175	0.005379388448471121
YJL017W	0	0/0	-233.1753415465355	-22920.181836277246	436	0.831858407079646	0.8623853211009175	0.005379388448471121
YGL006W-A	0	0/0	-234.09695246815681	-21772.119461596012	436	0.831858407079646	0.8623853211009175	0.005379388448471121
YGL046W	-1	-/-	-234.16537761688232	-19908.71313369274	109	0.8245614035087719	0.8623853211009175	0.0056625141562853904
YEL057C	-1	-/0	-234.32205208018422	-23031.16485973075	109	0.8173913043478261	0.8623853211009175	0.00594563986409966
YLL066C	0	0/0	-234.88327863719314	-33283.51794029679	436	0.8173913043478261	0.8623853211009175	0.00594563986409966
YOL086W-A	0	0/-	-234.9566723704338	-22955.818774580956	436	0.8173913043478261	0.8623853211009175	0.00594563986409966
YBR090C-A	-1	-/-	-235.17228722572327	-22196.384657621384	109	0.8103448275862069	0.8623853211009175	0.00622876557191393
YIL017W	-1	-/-	-235.23773097991943	-21592.533520936966	109	0.8034188034188035	0.8623853211009175	0.0065118912797281995
YJL012C-A	-1	-/-	-235.27087593078613	-18017.84235072136	109	0.7966101694915254	0.8623853211009175	0.006795016987542469
YCR055C	-1	-/-	-235.44698095321655	-22905.455745458603	109	0.7899159663865546	0.8623853211009175	0.007078142695356738
YDL038C	-1	-/0	-235.58184385299683	-18481.61255955696	109	0.7833333333333333	0.8623853211009175	0.007361268403171008
YJL018W	-1	-/-	-236.43697714805603	-18908.660524487495	109	0.7768595041322314	0.8623853211009175	0.007644394110985277
YOL038C-A	0	0/0	-236.72643539309502	-26369.100058555603	436	0.7768595041322314	0.8623853211009175	0.007644394110985277
YAL037C-A	0	0/0	-236.83015313744545	-27025.529067516327	436	0.7768595041322314	0.8623853211009175	0.007644394110985277
YMR176W	0	0/-	-237.73980476288125	-65436.500959176105	436	0.7768595041322314	0.8623853211009175	0.007644394110985277
YBL103C-A	0	0/-	-238.4545433819294	-25880.22954323888	436	0.7768595041322314	0.8623853211009175	0.007644394110985277
YBL112C	0	0/0	-238.94964606221765	-33625.22410380095	436	0.7768595041322314	0.8623853211009175	0.007644394110985277
YJL222W	-1	-/-	-238.99795991182327	-33999.115011036396	109	0.7704918032786885	0.8623853211009175	0.007927519818799546
YEL076C	0	0/0	-239.5897798910737	-26330.286810152233	436	0.7704918032786885	0.8623853211009175	0.007927519818799546
YOR268C	0	0/0	-239.91248212009668	-30362.700904093683	436	0.7704918032786885	0.8623853211009175	0.007927519818799546
YIL071W	0	0/-	-240.30827277898788	-30187.77233746648	436	0.7704918032786885	0.8623853211009175	0.007927519818799546
YFL066C	0	0/0	-240.47412879299372	-27654.65424679499	436	0.7704918032786885	0.8623853211009175	0.007927519818799546
YNL067W-B	0	0/0	-240.52825936675072	-25855.32697813213	436	0.7704918032786885	0.8623853211009175	0.007927519818799546
YCR097WB	0	0/-	-240.62482449412346	-30634.427449315786	436	0.7704918032786885	0.8623853211009175	0.007927519818799546
YOR343C-A	1	+/+	-240.63576650619507	-8110.31659412384	108	0.7723577235772358	0.8715596330275229	0.007927519818799546
YKL199C	0	0/-	-240.75626149773598	-31295.840224057436	436	0.7723577235772358	0.8715596330275229	0.007927519818799546
YPL155C	-1	-/-	-240.82908507436514	-43769.79306348413	109	0.7661290322580645	0.8715596330275229	0.008210645526613816
YKL097W-A	0	0/-	-240.9301136136055	-33242.44773644209	436	0.7661290322580645	0.8715596330275229	0.008210645526613816
YDL159W-A	0	0/0	-241.14804860949516	-34555.50849105418	436	0.7661290322580645	0.8715596330275229	0.008210645526613816
YIL014C-A	0	0/0	-241.1765638119541	-63390.56737354165	436	0.7661290322580645	0.8715596330275229	0.008210645526613816
YPL052W-A	0	0/-	-241.24197241663933	-31069.239237189293	436	0.7661290322580645	0.8715596330275229	0.008210645526613816
YBR100W	-1	-/-	-241.50237250328064	-19600.512935757637	109	0.76	0.8715596330275229	0.008493771234428085
YLR157W-E	0	0/0	-242.17709308862686	-26520.65490630269	436	0.76	0.8715596330275229	0.008493771234428085
YJL136W-A	0	0/0	-242.2974881529808	-27306.539274781942	436	0.76	0.8715596330275229	0.008493771234428085
YHR199C-A	0	0/-	-242.4367976784706	-27843.998514562845	436	0.76	0.8715596330275229	0.008493771234428085
YMR268W-A	0	0/-	-242.45278751850128	-33538.26803255081	436	0.76	0.8715596330275229	0.008493771234428085
YHR079C-B	-1	-/-	-242.68437099456787	-19641.100150704384	109	0.753968253968254	0.8715596330275229	0.008776896942242356
YFL006W	0	0/-	-242.77806705236435	-29153.995835125446	436	0.753968253968254	0.8715596330275229	0.008776896942242356
YOR396W	0	0/0	-242.95278018712997	-31141.92439803481	436	0.753968253968254	0.8715596330275229	0.008776896942242356
YJL127C-B	0	0/-	-243.04910933971405	-27230.85650256276	436	0.753968253968254	0.8715596330275229	0.008776896942242356
YLR278C	0	0/-	-243.19215453788638	-33234.07529973611	436	0.753968253968254	0.8715596330275229	0.008776896942242356
YOR114W	0	0/0	-243.23413169011474	-32394.129697814584	436	0.753968253968254	0.8715596330275229	0.008776896942242356
YDR186C	0	0/0	-243.43223605956882	-33343.80185365584	436	0.753968253968254	0.8715596330275229	0.008776896942242356
YDR474C	0	0/-	-243.52293732762337	-30123.76398420334	436	0.753968253968254	0.8715596330275229	0.008776896942242356
YBL100W-C	0	0/0	-243.89026898145676	-27478.397195860744	436	0.753968253968254	0.8715596330275229	0.008776896942242356
YGL210W-A	-1	-/-	-243.9496874809265	-19364.84943175316	109	0.7480314960629921	0.8715596330275229	0.009060022650056626
YER188C-A	0	0/0	-244.08321231603622	-30784.832461476326	436	0.7480314960629921	0.8715596330275229	0.009060022650056626
YCL012C	0	0/0	-244.27055472135544	-28106.816026180983	436	0.7480314960629921	0.8715596330275229	0.009060022650056626
YDR266C	0	0/-	-244.81656392663717	-34606.96443993598	436	0.7480314960629921	0.8715596330275229	0.009060022650056626
YLR464W	0	0/0	-244.88048089761287	-33473.76749100257	436	0.7480314960629921	0.8715596330275229	0.009060022650056626
YPL096C-A	-1	-/-	-245.10335969924927	-22929.6917052269	109	0.7421875	0.8715596330275229	0.009343148357870895
YDR262W	0	0/0	-245.32859597168863	-39868.51060866006	436	0.7421875	0.8715596330275229	0.009343148357870895
YCL001W-A	0	0/-	-245.51402261853218	-21207.250047579408	436	0.7421875	0.8715596330275229	0.009343148357870895
YAR023C	0	0/0	-245.926433079876	-40237.85867988411	436	0.7421875	0.8715596330275229	0.009343148357870895
YJR154W	0	0/0	-246.30567933619022	-33762.437695889734	436	0.7421875	0.8715596330275229	0.009343148357870895
YBL111C	0	0/0	-246.50509025994688	-28065.27971150074	436	0.7421875	0.8715596330275229	0.009343148357870895
YNL097C-B	0	0/0	-246.81766536831856	-28664.2248840034	436	0.7421875	0.8715596330275229	0.009343148357870895
YKR099C-A	0	0/-	-246.82065466046333	-33082.06292375922	436	0.7421875	0.8715596330275229	0.009343148357870895
YDR079C-A	-1	-/-	-246.85751390457153	-27276.66371035576	109	0.7364341085271318	0.8715596330275229	0.009626274065685165
YKL158W	0	0/0	-246.93662685155869	-30273.227489352226	436	0.7364341085271318	0.8715596330275229	0.009626274065685165
YCR070W	0	0/-	-247.00106540322304	-29969.234495013952	436	0.7364341085271318	0.8715596330275229	0.009626274065685165
YCL027C-A	0	0/-	-247.00188344717026	-32250.535211354494	436	0.7364341085271318	0.8715596330275229	0.009626274065685165
YDL085C-A	0	0/0	-247.23855021595955	-30416.035947799683	436	0.7364341085271318	0.8715596330275229	0.009626274065685165
YLR264C-A	0	0/0	-247.38548728823662	-29599.496763825417	436	0.7364341085271318	0.8715596330275229	0.009626274065685165
YER180C-A	-1	-/0	-247.53070831298828	-22635.918658733368	109	0.7307692307692307	0.8715596330275229	0.009909399773499434
YGR169C-A	0	0/-	-247.5675598680973	-29660.450011461973	436	0.7307692307692307	0.8715596330275229	0.009909399773499434
YBR013C	0	0/0	-247.58762658387423	-28129.294482819736	436	0.7307692307692307	0.8715596330275229	0.009909399773499434
YIL080W	1	+/0	-248.23862940073013	-21807.131913006306	108	0.732824427480916	0.8807339449541285	0.009909399773499434
YCR058C	-1	-/-	-248.37962293624878	-24663.60210800171	109	0.7272727272727273	0.8807339449541285	0.010192525481313703
YFL018W-A	-1	-/-	-248.49085354804993	-21183.610139369965	109	0.7218045112781954	0.8807339449541285	0.010475651189127973
YNR034W-A	0	0/0	-248.74236690998077	-33826.79087460041	436	0.7218045112781954	0.8807339449541285	0.010475651189127973
YHR218W	0	0/0	-248.88547356054187	-35202.682140303776	436	0.7218045112781954	0.8807339449541285	0.010475651189127973
YJL021C	-1	-/-	-249.06194734573364	-20240.567184209824	109	0.7164179104477612	0.8807339449541285	0.010758776896942242
YKR095W-A	-1	-/-	-249.21593856811523	-23571.10910129547	109	0.7111111111111111	0.8807339449541285	0.011041902604756512
YML037C	0	0/0	-249.7473989361897	-31900.604820397682	436	0.7111111111111111	0.8807339449541285	0.011041902604756512
YHR112C	0	0/0	-250.0558479935862	-44228.70277316449	436	0.7111111111111111	0.8807339449541285	0.011041902604756512
YBR085C-A	0	0/0	-250.2084074318409	-33493.3923381269	436	0.7111111111111111	0.8807339449541285	0.011041902604756512
YOR365C	0	0/-	-250.60188746452332	-28479.880789194256	436	0.7111111111111111	0.8807339449541285	0.011041902604756512
YOL053C-A	0	0/-	-251.84210780262947	-35874.75026586652	436	0.7111111111111111	0.8807339449541285	0.011041902604756512
YPL257W	0	0/0	-251.88082990050316	-31130.57428225875	436	0.7111111111111111	0.8807339449541285	0.011041902604756512
YFL054C	0	0/-	-252.4270410463214	-38483.96176242083	436	0.7111111111111111	0.8807339449541285	0.011041902604756512
YER189W	0	0/0	-252.77273020753637	-27338.632050830405	436	0.7111111111111111	0.8807339449541285	0.011041902604756512
YPL189C-A	0	0/-	-253.05930888652802	-31858.449551701546	436	0.7111111111111111	0.8807339449541285	0.011041902604756512
YPR185W	-1	-/-	-253.11006874591112	-42502.418243832886	109	0.7058823529411765	0.8807339449541285	0.011325028312570781
YPL075W	-1	-/-	-253.11895276233554	-46956.809979688376	109	0.7007299270072993	0.8807339449541285	0.01160815402038505
YGR066C	0	0/-	-253.61706684343517	-36254.94829571806	436	0.7007299270072993	0.8807339449541285	0.01160815402038505
YFL035C-B	0	0/-	-253.79976370930672	-36900.625314086676	436	0.7007299270072993	0.8807339449541285	0.01160815402038505
YCR029C-A	0	0/-	-253.99188035726547	-35251.16638883948	436	0.7007299270072993	0.8807339449541285	0.01160815402038505
YPR161C	-1	-/-	-254.3256346322596	-47644.82754114643	109	0.6956521739130435	0.8807339449541285	0.01189127972819932
YNL130C-A	0	0/0	-254.45028713345528	-34241.664817512035	436	0.6956521739130435	0.8807339449541285	0.01189127972819932
YPR007C	-1	-/-	-254.46934133768082	-35747.27857643366	109	0.6906474820143885	0.8807339449541285	0.01217440543601359
YFL065C	0	0/0	-254.57582994364202	-27091.767040780745	436	0.6906474820143885	0.8807339449541285	0.01217440543601359
YDR393W	-1	-/-	-254.73384316265583	-40550.20148380101	109	0.6857142857142857	0.8807339449541285	0.01245753114382786
YGR126W	0	0/0	-255.06329426169395	-31756.964336045086	436	0.6857142857142857	0.8807339449541285	0.01245753114382786
YDR239C	0	0/0	-255.34233157336712	-36667.24209741503	436	0.6857142857142857	0.8807339449541285	0.01245753114382786
YCR023C	0	0/-	-255.34963515400887	-39121.11003533006	436	0.6857142857142857	0.8807339449541285	0.01245753114382786
YOR195W	-1	-/-	-255.43840140104294	-40461.75580853224	109	0.6808510638297872	0.8807339449541285	0.01274065685164213
YKR004C-A	0	0/-	-255.45479214191437	-34721.78709280491	436	0.6808510638297872	0.8807339449541285	0.01274065685164213
YDR080W	-1	-/-	-255.69611012935638	-36285.608194589615	109	0.676056338028169	0.8807339449541285	0.013023782559456399
YCL057C-A	0	0/-	-255.8255261182785	-33579.599077016115	436	0.676056338028169	0.8807339449541285	0.013023782559456399
YFL067W	0	0/0	-256.3043449521065	-32693.882213433273	436	0.676056338028169	0.8807339449541285	0.013023782559456399
YBR233W-A	-1	-/-	-256.4206086397171	-28603.24669754505	109	0.6713286713286714	0.8807339449541285	0.013306908267270668
YJR149W	0	0/0	-256.6359059214592	-35379.62372269854	436	0.6713286713286714	0.8807339449541285	0.013306908267270668
YDR270W	-1	-/-	-256.6883617863059	-45347.29557301849	109	0.6666666666666666	0.8807339449541285	0.013590033975084938
YNL040W	0	0/0	-256.72799010854214	-35472.60292390268	436	0.6666666666666666	0.8807339449541285	0.013590033975084938
YER167W	-1	-/-	-257.1615024358034	-45276.654286935925	109	0.6620689655172414	0.8807339449541285	0.013873159682899207
YHR213W	0	0/0	-257.51726895570755	-24219.150451036636	436	0.6620689655172414	0.8807339449541285	0.013873159682899207
YBL075C	-1	-/-	-257.62915597856045	-39193.701758250594	109	0.6575342465753424	0.8807339449541285	0.014156285390713477
YCR087C-A	0	0/-	-257.8975756838918	-33985.757097203285	436	0.6575342465753424	0.8807339449541285	0.014156285390713477
YGR042W	-1	-/-	-257.9236558303237	-23833.905589841306	109	0.6530612244897959	0.8807339449541285	0.014439411098527746
YHR082C	-1	-/-	-258.38869158923626	-43290.237598106265	109	0.6486486486486487	0.8807339449541285	0.014722536806342015
YNL138W-A	0	0/-	-258.4611396789551	-35752.33658859134	436	0.6486486486486487	0.8807339449541285	0.014722536806342015
YJL113W	1	+/+	-258.4652192592621	-15195.822742387652	108	0.6510067114093959	0.8899082568807339	0.014722536806342015
YPR196W	0	0/-	-259.2862978419289	-38203.29986826237	436	0.6510067114093959	0.8899082568807339	0.014722536806342015
YMR034C	0	0/-	-259.29187178239226	-39666.95624330267	436	0.6510067114093959	0.8899082568807339	0.014722536806342015
YLR173W	0	0/-	-259.2929208725691	-32444.791505049914	436	0.6510067114093959	0.8899082568807339	0.014722536806342015
YPL216W	0	0/-	-259.32276533171535	-29722.07078773901	436	0.6510067114093959	0.8899082568807339	0.014722536806342015
YPR097W	0	0/0	-260.0337980967015	-33489.5351962205	436	0.6510067114093959	0.8899082568807339	0.014722536806342015
YMR031C	0	0/0	-260.3799471152015	-41036.69055682095	436	0.6510067114093959	0.8899082568807339	0.014722536806342015
YLL017W	-1	-/-	-260.56669306755066	-18947.171225070953	109	0.6466666666666666	0.8899082568807339	0.015005662514156285
YMR118C	0	0/-	-260.8038129946217	-41881.28985248413	436	0.6466666666666666	0.8899082568807339	0.015005662514156285
YKL107W	0	0/-	-261.06094256415963	-36116.216462466866	436	0.6466666666666666	0.8899082568807339	0.015005662514156285
YKL070W	-1	-/0	-261.19095385074615	-20852.31667804718	109	0.6423841059602649	0.8899082568807339	0.015288788221970554
YOR287C	-1	-/-	-261.29763290286064	-24362.545265387744	109	0.6381578947368421	0.8899082568807339	0.015571913929784825
YML053C	0	0/0	-261.64143029553816	-35341.455386511516	436	0.6381578947368421	0.8899082568807339	0.015571913929784825
YCL005W-A	-1	-/-	-261.7680037021637	-24656.210765004158	109	0.6339869281045751	0.8899082568807339	0.015855039637599093
YDL057W	0	0/0	-261.854788929224	-38605.58741027117	436	0.6339869281045751	0.8899082568807339	0.015855039637599093
YHR054C	0	0/0	-261.8613287061453	-35721.529078590684	436	0.6339869281045751	0.8899082568807339	0.015855039637599093
YDR275W	0	0/0	-261.90880364831537	-74849.54852477368	436	0.6339869281045751	0.8899082568807339	0.015855039637599093
YOL131W	0	0/0	-261.999463587068	-33331.092469765805	436	0.6339869281045751	0.8899082568807339	0.015855039637599093
YMR122W-A	0	0/0	-262.0286850631237	-34300.14766988158	436	0.6339869281045751	0.8899082568807339	0.015855039637599093
YIL002C	-1	-/-	-262.04066018760204	-37018.260621115565	109	0.6298701298701299	0.8899082568807339	0.016138165345413364
YOR223W	0	0/-	-262.12748976424336	-36597.634069073945	436	0.6298701298701299	0.8899082568807339	0.016138165345413364
YDR309C	-1	-/-	-262.19433338567615	-46451.46499640867	109	0.6258064516129033	0.8899082568807339	0.01642129105322763
YLR455W	-1	-/-	-262.25106117129326	-21937.813159912825	109	0.6217948717948718	0.8899082568807339	0.016704416761041903
YDR338C	0	0/-	-262.33618641644716	-43440.94767598063	436	0.6217948717948718	0.8899082568807339	0.016704416761041903
YHR035W	0	0/-	-262.65090530365705	-31273.151409633458	436	0.6217948717948718	0.8899082568807339	0.016704416761041903
YJL206C-A	0	0/0	-262.8995194733143	-36131.514168322086	436	0.6217948717948718	0.8899082568807339	0.016704416761041903
YJL205C-A	0	0/0	-262.8995213508606	-36131.5141903162	436	0.6217948717948718	0.8899082568807339	0.016704416761041903
YDL247W	-1	-/-	-262.97159790992737	-36295.780972123146	109	0.6178343949044586	0.8899082568807339	0.01698754246885617
YBL071W-A	-1	-/-	-263.5654134750366	-32250.236617326736	109	0.6139240506329114	0.8899082568807339	0.01727066817667044
YAL064W-B	0	0/0	-263.8026446700096	-27959.971953742206	436	0.6139240506329114	0.8899082568807339	0.01727066817667044
YKR096W	0	0/-	-264.0336790382862	-35982.24549219012	436	0.6139240506329114	0.8899082568807339	0.01727066817667044
YPL280W	0	0/-	-264.14677500072867	-54171.787503969856	436	0.6139240506329114	0.8899082568807339	0.01727066817667044
YKL215C	0	0/0	-264.5594857558608	-38909.984162032604	436	0.6139240506329114	0.8899082568807339	0.01727066817667044
YIL095W	-1	-/-	-264.6787278801203	-36875.50260318816	109	0.610062893081761	0.8899082568807339	0.017553793884484713
YER039C-A	0	0/0	-264.90241545438766	-30400.834532646928	436	0.610062893081761	0.8899082568807339	0.017553793884484713
YML003W	0	0/-	-265.09669229388237	-29036.862920701504	436	0.610062893081761	0.8899082568807339	0.017553793884484713
YBR083W	-1	-/+	-265.1112906485796	-40258.62136884034	109	0.60625	0.8899082568807339	0.01783691959229898
YOR296W	0	0/0	-265.5835260655731	-35520.722219130024	436	0.60625	0.8899082568807339	0.01783691959229898
YLL064C	0	0/-	-265.67493180930614	-36748.928042193875	436	0.60625	0.8899082568807339	0.01783691959229898
YFL068W	0	0/0	-265.67636674735695	-32284.03487983998	436	0.60625	0.8899082568807339	0.01783691959229898
YJL144W	0	0/-	-265.6902250191197	-40910.46923839208	436	0.60625	0.8899082568807339	0.01783691959229898
YGR250C	0	0/-	-265.84894609823823	-42622.18688804284	436	0.60625	0.8899082568807339	0.01783691959229898
YHL049C	0	0/0	-265.9098008302972	-28888.764324408025	436	0.60625	0.8899082568807339	0.01783691959229898
YGL230C	0	0/0	-266.170841678977	-30962.38268122077	436	0.60625	0.8899082568807339	0.01783691959229898
YGL036W	0	0/0	-266.2330884048715	-39780.03593270574	436	0.60625	0.8899082568807339	0.01783691959229898
YPL278C	0	0/0	-266.2881753668189	-30804.375227472745	436	0.60625	0.8899082568807339	0.01783691959229898
YDR109C	0	0/0	-266.39195380266756	-35178.0269085234	436	0.60625	0.8899082568807339	0.01783691959229898
YOR305W	-1	-/0	-266.69113117456436	-21572.454019367695	109	0.6024844720496895	0.8899082568807339	0.01812004530011325
YCR007C	0	0/0	-266.79263693094254	-38883.81041699648	436	0.6024844720496895	0.8899082568807339	0.01812004530011325
YCR014C	-1	-/-	-266.8823017477989	-39435.20114201307	109	0.5987654320987654	0.8899082568807339	0.01840317100792752
YGL039W	-1	-/-	-266.9985256791115	-24303.470570862293	109	0.5950920245398773	0.8899082568807339	0.01868629671574179
YDL199C	0	0/-	-267.0852305027656	-44501.63392716972	436	0.5950920245398773	0.8899082568807339	0.01868629671574179
YFL035C	-1	-/-	-267.132798910141	-16700.116721630096	109	0.5914634146341463	0.8899082568807339	0.018969422423556058
YFL035C-A	-1	-/-	-267.1328001022339	-16700.11678314209	109	0.5878787878787879	0.8899082568807339	0.01925254813137033
YJL013C	-1	-/-	-267.1393204629421	-42653.78761443496	109	0.5843373493975904	0.8899082568807339	0.019535673839184597
YDR320C-A	-1	-/-	-267.15603590011597	-29615.34398138523	109	0.5808383233532934	0.8899082568807339	0.019818799546998868
YPR117W	0	0/0	-267.17952528130263	-33166.54084606003	436	0.5808383233532934	0.8899082568807339	0.019818799546998868
YJL160C	0	0/-	-267.57694716751575	-33014.05817198753	436	0.5808383233532934	0.8899082568807339	0.019818799546998868
YHL044W	0	0/0	-267.70507560670376	-38450.32341399789	436	0.5808383233532934	0.8899082568807339	0.019818799546998868
YFL064C	0	0/0	-267.71919018775225	-28853.861246244516	436	0.5808383233532934	0.8899082568807339	0.019818799546998868
YDR524W-C	0	0/0	-267.7286641597748	-40409.13851857185	436	0.5808383233532934	0.8899082568807339	0.019818799546998868
YOR137C	-1	-/-	-267.7613961622119	-41966.40864586085	109	0.5773809523809523	0.8899082568807339	0.020101925254813136
YOL075C	0	0/-	-267.97404055297375	-34554.16074202955	436	0.5773809523809523	0.8899082568807339	0.020101925254813136
YBR102C	-1	-/-	-268.01866678893566	-44862.188368842006	109	0.5739644970414202	0.8899082568807339	0.020385050962627407
YNL190W	0	0/-	-268.2532222121954	-36375.5999276191	436	0.5739644970414202	0.8899082568807339	0.020385050962627407
YDR282C	0	0/-	-268.5292754136026	-45026.889282818884	436	0.5739644970414202	0.8899082568807339	0.020385050962627407
YBL059W	0	0/0	-268.53135542199016	-34271.829182904214	436	0.5739644970414202	0.8899082568807339	0.020385050962627407
YPR115W	0	0/-	-268.71427839342505	-44009.7738765711	436	0.5739644970414202	0.8899082568807339	0.020385050962627407
YHR039C-B	-1	-/-	-268.9377999305725	-18535.482228517532	109	0.5705882352941176	0.8899082568807339	0.020668176670441678
YBL029W	0	0/0	-268.95789328217506	-34348.547092080116	436	0.5705882352941176	0.8899082568807339	0.020668176670441678
YBR280C	-1	-/-	-269.01150104403496	-53416.023092478514	109	0.5672514619883041	0.8899082568807339	0.020951302378255945
YAL030W	-1	-/-	-269.40094727277756	-42698.17164713144	109	0.563953488372093	0.8899082568807339	0.021234428086070217
YOL100W	-1	-/-	-269.55701598897576	-51676.98998675123	109	0.5606936416184971	0.8899082568807339	0.021517553793884484
YJL049W	0	0/-	-269.5817608088255	-37938.957745525986	436	0.5606936416184971	0.8899082568807339	0.021517553793884484
YIL174W	0	0/0	-269.78015089035034	-26636.244600236416	436	0.5606936416184971	0.8899082568807339	0.021517553793884484
YLR467W	-1	-/-	-269.91765308380127	-36783.17749810219	109	0.5574712643678161	0.8899082568807339	0.021800679501698755
YNR066C	0	0/-	-269.94389870762825	-32127.40677638352	436	0.5574712643678161	0.8899082568807339	0.021800679501698755
YBR117C	-1	-/0	-269.9729992002249	-42460.64587031305	109	0.5542857142857143	0.8899082568807339	0.022083805209513023
YOL077W-A	-1	-/-	-269.99766969680786	-37055.80194628239	109	0.5511363636363636	0.8899082568807339	0.022366930917327294
YCL012W	-1	-/-	-270.0124406814575	-19163.725650787354	109	0.5480225988700564	0.8899082568807339	0.022650056625141562
YER071C	0	0/-	-270.08540356438607	-39356.41798539739	436	0.5480225988700564	0.8899082568807339	0.022650056625141562
YHR126C	0	0/0	-270.10525150597095	-38171.50209158659	436	0.5480225988700564	0.8899082568807339	0.022650056625141562
YLR116W	-1	-/-	-270.44818691909313	-41682.23880819976	109	0.5449438202247191	0.8899082568807339	0.022933182332955833
YHR159W	0	0/0	-270.68371545989066	-39141.77645644266	436	0.5449438202247191	0.8899082568807339	0.022933182332955833
YOR387C	0	0/0	-270.7315689921379	-28100.354627970606	436	0.5449438202247191	0.8899082568807339	0.022933182332955833
YPR204W	0	0/0	-270.80096443137154	-38043.94528442854	436	0.5449438202247191	0.8899082568807339	0.022933182332955833
YPL071C	0	0/0	-270.8271105438471	-33556.10877937451	436	0.5449438202247191	0.8899082568807339	0.022933182332955833
YGR150C	0	0/-	-271.10378994233906	-34702.00345565565	436	0.5449438202247191	0.8899082568807339	0.022933182332955833
YER079W	0	0/0	-271.27309076301754	-40513.596456334926	436	0.5449438202247191	0.8899082568807339	0.022933182332955833
YDL035C	-1	-/-	-271.3939566463232	-45271.18262003362	109	0.5418994413407822	0.8899082568807339	0.0232163080407701
YDR065W	-1	-/-	-271.4312023818493	-25148.976455658674	109	0.5388888888888889	0.8899082568807339	0.02349943374858437
YHL010C	0	0/-	-271.4418822042644	-38621.18971462175	436	0.5388888888888889	0.8899082568807339	0.02349943374858437
YEL076C-A	0	0/0	-271.51433857996017	-25554.223742266186	436	0.5388888888888889	0.8899082568807339	0.02349943374858437
YLR001C	0	0/0	-271.5248852521181	-39324.86176879704	436	0.5388888888888889	0.8899082568807339	0.02349943374858437
YCL026C-B	0	0/-	-271.86592745780945	-45192.44232687354	436	0.5388888888888889	0.8899082568807339	0.02349943374858437
YAL068C	-1	-/-	-272.0266458839178	-24514.431662485003	109	0.5359116022099447	0.8899082568807339	0.02378255945639864
YOR075W	-1	-/-	-272.1890647672117	-46446.6776192449	109	0.532967032967033	0.8899082568807339	0.02406568516421291
YHL018W	0	0/0	-272.4823790192604	-31219.617642279714	436	0.532967032967033	0.8899082568807339	0.02406568516421291
YDR267C	0	0/-	-272.54238272923976	-69402.30108503718	436	0.532967032967033	0.8899082568807339	0.02406568516421291
YJR108W	-1	-/-	-272.56458523869514	-39641.121779710054	109	0.5300546448087432	0.8899082568807339	0.02434881087202718
YCL056C	0	0/-	-272.62503842264414	-37829.32296282798	436	0.5300546448087432	0.8899082568807339	0.02434881087202718
YBR063C	0	0/0	-272.6943204328418	-38044.65942610055	436	0.5300546448087432	0.8899082568807339	0.02434881087202718
YMR317W	0	0/0	-272.80428148806095	-32292.601473867893	436	0.5300546448087432	0.8899082568807339	0.02434881087202718
YAR062W	0	0/0	-272.9951899778098	-30838.85966131836	436	0.5300546448087432	0.8899082568807339	0.02434881087202718
YDL233W	0	0/-	-273.01945473998785	-38310.80704715103	436	0.5300546448087432	0.8899082568807339	0.02434881087202718
YNL012W	-1	-/-	-273.0974656045437	-47035.12705501914	109	0.5271739130434783	0.8899082568807339	0.02463193657984145
YML083C	0	0/0	-273.32558712363243	-32874.27430037223	436	0.5271739130434783	0.8899082568807339	0.02463193657984145
YOL036W	0	0/0	-273.6224178764969	-37361.81281551439	436	0.5271739130434783	0.8899082568807339	0.02463193657984145
YOR008C-A	-1	-/0	-273.6685392856598	-17327.627711892128	109	0.5243243243243243	0.8899082568807339	0.02491506228765572
YGR134W	-1	-/-	-273.75547072291374	-44895.860789746046	109	0.521505376344086	0.8899082568807339	0.025198187995469988
YGR016W	0	0/0	-273.83118818700314	-31176.844311520457	436	0.521505376344086	0.8899082568807339	0.025198187995469988
YBR217W	-1	-/-	-273.959430873394	-40212.21078509092	109	0.5187165775401069	0.8899082568807339	0.02548131370328426
YER106W	-1	-/-	-274.0560133755207	-39213.09948566556	109	0.5159574468085106	0.8899082568807339	0.025764439411098527
YOR371C	-1	-/-	-274.3730271309614	-37064.55188135803	109	0.5132275132275133	0.8899082568807339	0.026047565118912798
YFL011W-A	-1	-/-	-274.4225606918335	-21804.96119236946	109	0.5105263157894737	0.8899082568807339	0.026330690826727066
YDR386W	-1	-/-	-274.45568721555173	-41444.64351146482	109	0.5078534031413613	0.8899082568807339	0.026613816534541337
YKL200C	-1	-/-	-274.47739028930664	-22076.328229427338	109	0.5052083333333334	0.8899082568807339	0.026896942242355604
YOR014W	-1	-/-	-274.5098015256226	-47658.16705765203	109	0.5025906735751295	0.8899082568807339	0.027180067950169876
YEL077C	0	0/0	-274.55395863670856	-27979.428622031584	436	0.5025906735751295	0.8899082568807339	0.027180067950169876
YBR111W-A	-1	-/-	-274.5701894760132	-23833.66854786873	109	0.5	0.8899082568807339	0.027463193657984147
YLR391W-A	-1	-/-	-274.63762164115906	-19204.535776376724	109	0.49743589743589745	0.8899082568807339	0.027746319365798414
YLL067C	0	0/0	-274.8078780025244	-34565.439507745206	436	0.49743589743589745	0.8899082568807339	0.027746319365798414
YDL159W	-1	-/+	-274.9175711721182	-43017.811008796096	109	0.49489795918367346	0.8899082568807339	0.028029445073612685
YCL075W	1	+/+	-274.9505354166031	-16668.159407377243	108	0.49746192893401014	0.8990825688073395	0.028029445073612685
YDR132C	0	0/0	-275.0020890235901	-34882.18203257024	436	0.49746192893401014	0.8990825688073395	0.028029445073612685
YGR272C	-1	-/-	-275.058052778244	-22714.0309176445	109	0.494949494949495	0.8990825688073395	0.028312570781426953
YPL225W	0	0/0	-275.08989512734115	-37487.22526180558	436	0.494949494949495	0.8990825688073395	0.028312570781426953
YHR207C	0	0/-	-275.1268160408363	-67976.8701811796	436	0.494949494949495	0.8990825688073395	0.028312570781426953
YPL162C	0	0/0	-275.16397417895496	-36300.983961625025	436	0.494949494949495	0.8990825688073395	0.028312570781426953
YNL018C	0	0/0	-275.4100311100483	-24382.077119275928	436	0.494949494949495	0.8990825688073395	0.028312570781426953
YJR096W	0	0/-	-275.4376970976591	-44672.864450380206	436	0.494949494949495	0.8990825688073395	0.028312570781426953
YDL197C	-1	-/-	-275.4656926766038	-49205.97270671278	109	0.49246231155778897	0.8990825688073395	0.028595696489241224
YJL185C	0	0/-	-275.5461289547384	-44173.2175097689	436	0.49246231155778897	0.8990825688073395	0.028595696489241224
YKR041W	0	0/0	-275.58276388049126	-31513.239855453372	436	0.49246231155778897	0.8990825688073395	0.028595696489241224
YDR444W	0	0/-	-275.7583140870556	-35236.139407604	436	0.49246231155778897	0.8990825688073395	0.028595696489241224
YOL161C	0	0/-	-275.807221762836	-37386.21928489627	436	0.49246231155778897	0.8990825688073395	0.028595696489241224
YAR061W	0	0/0	-275.9043287113309	-31350.767091073096	436	0.49246231155778897	0.8990825688073395	0.028595696489241224
YLR403W	-1	-/-	-275.93676982820034	-45388.814673647285	109	0.49	0.8990825688073395	0.028878822197055492
YNL165W	0	0/0	-275.99141220748425	-38778.9172077626	436	0.49	0.8990825688073395	0.028878822197055492
YDR049W	0	0/-	-276.0814425200224	-39851.62834970653	436	0.49	0.8990825688073395	0.028878822197055492
YPR104C	-1	-/-	-276.0882775038481	-40599.11110441387	109	0.48756218905472637	0.8990825688073395	0.029161947904869763
YOL157C	0	0/-	-276.35047590732574	-27749.56088669598	436	0.48756218905472637	0.8990825688073395	0.029161947904869763
YMR018W	0	0/-	-276.4346970319748	-38301.26551832259	436	0.48756218905472637	0.8990825688073395	0.029161947904869763
YLR156W	0	0/0	-276.7281570332125	-35406.68533988763	436	0.48756218905472637	0.8990825688073395	0.029161947904869763
YJL149W	0	0/-	-276.9604342058301	-44885.05737247318	436	0.48756218905472637	0.8990825688073395	0.029161947904869763
YMR279C	0	0/-	-277.0573852658272	-32180.568585761823	436	0.48756218905472637	0.8990825688073395	0.029161947904869763
YMR196W	0	0/-	-277.14868284761906	-43928.59170328081	436	0.48756218905472637	0.8990825688073395	0.029161947904869763
YLL032C	0	0/0	-277.34552469849586	-29733.436800658703	436	0.48756218905472637	0.8990825688073395	0.029161947904869763
YLR371W	-1	-/-	-277.39512695372105	-44059.86694313586	109	0.48514851485148514	0.8990825688073395	0.02944507361268403
YOR378W	0	0/-	-277.5577602684498	-31817.34476222098	436	0.48514851485148514	0.8990825688073395	0.02944507361268403
YLR385C	-1	-/-	-277.61669540405273	-32930.92541503906	109	0.4827586206896552	0.8990825688073395	0.029728199320498302
YGR127W	0	0/0	-277.6278781425208	-44292.079065455124	436	0.4827586206896552	0.8990825688073395	0.029728199320498302
YCR101C	0	0/0	-277.67071793973446	-28676.522300248966	436	0.4827586206896552	0.8990825688073395	0.029728199320498302
YOR267C	-1	-/-	-277.6726240515709	-46726.175470769405	109	0.4803921568627451	0.8990825688073395	0.03001132502831257
YDR254W	-1	-/-	-277.96117340028286	-42571.24188147485	109	0.47804878048780486	0.8990825688073395	0.03029445073612684
YOR186W	0	0/0	-278.0900402860716	-37382.86871079076	436	0.47804878048780486	0.8990825688073395	0.03029445073612684
YJR030C	0	0/0	-278.10888500511646	-37461.459469124675	436	0.47804878048780486	0.8990825688073395	0.03029445073612684
YIL092W	0	0/0	-278.11301445961	-33231.05917927623	436	0.47804878048780486	0.8990825688073395	0.03029445073612684
YDL176W	0	0/-	-278.16335877776146	-36820.57041436434	436	0.47804878048780486	0.8990825688073395	0.03029445073612684
YLL016W	-1	-/-	-278.21538186073303	-23899.008696079254	109	0.47572815533980584	0.8990825688073395	0.030577576443941108
YDR034W-B	0	0/0	-278.30570328235626	-33950.450722545385	436	0.47572815533980584	0.8990825688073395	0.030577576443941108
YPL109C	0	0/0	-278.93443836271763	-36852.69475244917	436	0.47572815533980584	0.8990825688073395	0.030577576443941108
YMR137C	-1	-/-	-278.94038827717304	-41080.08518703282	109	0.47342995169082125	0.8990825688073395	0.03086070215175538
YKL075C	-1	-/-	-279.0154837965965	-22174.2203014493	109	0.47115384615384615	0.8990825688073395	0.03114382785956965
YGL260W	0	0/0	-279.1345826089382	-33487.287357509136	436	0.47115384615384615	0.8990825688073395	0.03114382785956965
YMR086W	0	0/0	-279.2670591333881	-43407.90313807223	436	0.47115384615384615	0.8990825688073395	0.03114382785956965
YER128W	0	0/0	-279.3154554441571	-41333.291924364865	436	0.47115384615384615	0.8990825688073395	0.03114382785956965
YKL135C	-1	-/-	-279.3937501460314	-42939.37411160767	109	0.4688995215311005	0.8990825688073395	0.03142695356738392
YHR219W	0	0/0	-279.63247803226113	-26744.154649621807	436	0.4688995215311005	0.8990825688073395	0.03142695356738392
YMR322C	-1	-/-	-279.66355726122856	-42306.58186194301	109	0.4666666666666667	0.8990825688073395	0.031710079275198186
YER014C-A	-1	-/-	-279.6701965332031	-29088.102120161057	109	0.46445497630331756	0.8990825688073395	0.03199320498301246
YCL068C	0	0/0	-279.72859797626734	-33851.34133774787	436	0.46445497630331756	0.8990825688073395	0.03199320498301246
YER187W	0	0/0	-279.77901655994356	-37564.10876161419	436	0.46445497630331756	0.8990825688073395	0.03199320498301246
YJR135W-A	-1	-/-	-280.1877976208925	-37509.489927366376	109	0.46226415094339623	0.8990825688073395	0.03227633069082673
YFL058W	-1	-/-	-280.24954755604267	-34479.10134397447	109	0.460093896713615	0.8990825688073395	0.032559456398640996
YAL041W	-1	-/-	-280.2709961980581	-42138.94404159486	109	0.45794392523364486	0.8990825688073395	0.03284258210645526
YMR134W	-1	-/-	-280.29149103164673	-20367.232976675034	109	0.4558139534883721	0.8990825688073395	0.03312570781426954
YEL075C	0	0/0	-280.53828448429704	-25452.65429156646	436	0.4558139534883721	0.8990825688073395	0.03312570781426954
YNL136W	-1	-/-	-280.5534791648388	-44255.95568868518	109	0.4537037037037037	0.8990825688073395	0.033408833522083806
YLR446W	0	0/-	-280.55442537367344	-34846.383028402925	436	0.4537037037037037	0.8990825688073395	0.033408833522083806
YPR030W	-1	-/-	-280.57219323143363	-55075.069905843586	109	0.45161290322580644	0.8990825688073395	0.03369195922989807
YDR018C	-1	-/-	-280.6904058456421	-23029.28770172596	109	0.44954128440366975	0.8990825688073395	0.03397508493771234
YDR137W	-1	-/-	-280.7350495941937	-49125.646816361696	109	0.4474885844748858	0.8990825688073395	0.034258210645526616
YJR039W	0	0/0	-280.7999571589753	-37746.80286677461	436	0.4474885844748858	0.8990825688073395	0.034258210645526616
YIL083C	0	0/-	-280.92974673211575	-38720.80654706061	436	0.4474885844748858	0.8990825688073395	0.034258210645526616
YGL133W	-1	-/-	-281.0499621927738	-43099.37722566724	109	0.44545454545454544	0.8990825688073395	0.03454133635334088
YPL077C	0	0/0	-281.28154638409615	-36002.84536197409	436	0.44545454545454544	0.8990825688073395	0.03454133635334088
YOL153C	0	0/0	-281.33592389523983	-37953.28592817485	436	0.44545454545454544	0.8990825688073395	0.03454133635334088
YIL004C	-1	-/-	-281.3924801275134	-45978.051245205104	109	0.4434389140271493	0.8990825688073395	0.03482446206115515
YOL095C	-1	-/-	-281.44468450546265	-47777.98945355415	109	0.44144144144144143	0.8990825688073395	0.035107587768969425
YLL054C	0	0/-	-281.5091687552631	-32575.98797411844	436	0.44144144144144143	0.8990825688073395	0.035107587768969425
YIR015W	-1	-/-	-281.5277992039919	-41737.74483497441	109	0.43946188340807174	0.8990825688073395	0.03539071347678369
YPL191C	0	0/-	-281.67057940363884	-35180.74605864659	436	0.43946188340807174	0.8990825688073395	0.03539071347678369
YPL268W	-1	-/-	-281.77403669804335	-41235.83488612622	109	0.4375	0.8990825688073395	0.03567383918459796
YAL031C	-1	-/-	-281.9860428124666	-41463.650025084615	109	0.43555555555555553	0.8990825688073395	0.03595696489241223
YGL215W	0	0/-	-282.0671590799466	-67319.43963247631	436	0.43555555555555553	0.8990825688073395	0.03595696489241223
YAR028W	0	0/0	-282.09381258208305	-39318.726480868645	436	0.43555555555555553	0.8990825688073395	0.03595696489241223
YLR408C	0	0/-	-282.1139756962657	-41143.36075916141	436	0.43555555555555553	0.8990825688073395	0.03595696489241223
YGR296W	-1	-/-	-282.1224240604788	-32737.965150648728	109	0.4336283185840708	0.8990825688073395	0.0362400906002265
YBR108W	0	0/-	-282.15919442567974	-43146.63024707232	436	0.4336283185840708	0.8990825688073395	0.0362400906002265
YBL010C	0	0/0	-282.17307540401816	-31536.765987303108	436	0.4336283185840708	0.8990825688073395	0.0362400906002265
YER045C	-1	-/-	-282.2309438586235	-45873.7897542119	109	0.43171806167400884	0.8990825688073395	0.03652321630804077
YPL141C	0	0/-	-282.23657588660717	-41899.78931778669	436	0.43171806167400884	0.8990825688073395	0.03652321630804077
YOR292C	0	0/0	-282.24944822397083	-38080.038897001185	436	0.43171806167400884	0.8990825688073395	0.03652321630804077
YDR495C	-1	-/-	-282.2936931103468	-37065.35617046058	109	0.4298245614035088	0.8990825688073395	0.03680634201585504
YHR210C	0	0/0	-282.3042005719617	-40811.74067685474	436	0.4298245614035088	0.8990825688073395	0.03680634201585504
YEL023C	0	0/0	-282.4544863477349	-34433.59607910365	436	0.4298245614035088	0.8990825688073395	0.03680634201585504
YNR071C	0	0/0	-282.53099735081196	-33144.13925988041	436	0.4298245614035088	0.8990825688073395	0.03680634201585504
YDL216C	-1	-/-	-282.6126439869404	-43126.397276073694	109	0.4279475982532751	0.8990825688073395	0.037089467723669306
YJL045W	-1	-/-	-282.6134549379349	-39982.35709941387	109	0.4260869565217391	0.8990825688073395	0.03737259343148358
YFR057W	0	0/0	-282.6934676617384	-25799.62647947669	436	0.4260869565217391	0.8990825688073395	0.03737259343148358
YKL105C	0	0/0	-282.69502997398376	-35123.04805882275	436	0.4260869565217391	0.8990825688073395	0.03737259343148358
YNL201C	-1	-/-	-282.76721204817295	-45133.60555924475	109	0.42424242424242425	0.8990825688073395	0.03765571913929785
YAL064W	0	0/0	-282.90175403654575	-32101.72082270682	436	0.42424242424242425	0.8990825688073395	0.03765571913929785
YGR130C	0	0/0	-283.04111128114164	-43191.770575797185	436	0.42424242424242425	0.8990825688073395	0.03765571913929785
YMR084W	0	0/-	-283.04889960587025	-33511.16760638356	436	0.42424242424242425	0.8990825688073395	0.03765571913929785
YFL053W	0	0/-	-283.130757371895	-57682.61025492381	436	0.42424242424242425	0.8990825688073395	0.03765571913929785
YPR202W	0	0/0	-283.1650236584246	-27929.543584611267	436	0.42424242424242425	0.8990825688073395	0.03765571913929785
YCL073C	0	0/-	-283.17672396451235	-28222.410391921178	436	0.42424242424242425	0.8990825688073395	0.03765571913929785
YGR102C	0	0/-	-283.22132086753845	-41198.594943374395	436	0.42424242424242425	0.8990825688073395	0.03765571913929785
YOL159C	0	0/0	-283.5377919077873	-38602.72217681445	436	0.42424242424242425	0.8990825688073395	0.03765571913929785
YLR161W	0	0/0	-283.7382213920355	-26216.183663599193	436	0.42424242424242425	0.8990825688073395	0.03765571913929785
YBR169C	-1	-/-	-283.76730804890394	-47349.42319493741	109	0.4224137931034483	0.8990825688073395	0.037938844847112116
YBR204C	0	0/-	-283.8722165878862	-42469.14722717367	436	0.4224137931034483	0.8990825688073395	0.037938844847112116
YBR239C	0	0/-	-283.9876365214586	-36592.131596043706	436	0.4224137931034483	0.8990825688073395	0.037938844847112116
YEL004W	-1	-/-	-284.04172652959824	-39857.799465715885	109	0.4206008583690987	0.8990825688073395	0.03822197055492639
YPL068C	0	0/0	-284.1040179254487	-39357.741293561645	436	0.4206008583690987	0.8990825688073395	0.03822197055492639
YFL040W	0	0/-	-284.2957826554775	-31096.076851040125	436	0.4206008583690987	0.8990825688073395	0.03822197055492639
YMR178W	0	0/0	-284.46034722123295	-39098.069305838086	436	0.4206008583690987	0.8990825688073395	0.03822197055492639
YNR047W	-1	-/-	-284.51300072669983	-46061.60178697109	109	0.4188034188034188	0.8990825688073395	0.03850509626274066
YML108W	0	0/0	-284.571730427444	-36611.44868122786	436	0.4188034188034188	0.8990825688073395	0.03850509626274066
YGR146C	0	0/0	-284.6094861254096	-41563.75592299551	436	0.4188034188034188	0.8990825688073395	0.03850509626274066
YJL225C	0	0/0	-284.77974901068956	-35678.50027782563	436	0.4188034188034188	0.8990825688073395	0.03850509626274066
YLR211C	0	0/0	-284.78579619526863	-38207.62800690532	436	0.4188034188034188	0.8990825688073395	0.03850509626274066
YJR098C	0	0/-	-284.79121747612953	-32096.495895169675	436	0.4188034188034188	0.8990825688073395	0.03850509626274066
YNL008C	-1	-/-	-284.8292565345764	-43457.97124731541	109	0.41702127659574467	0.8990825688073395	0.038788221970554926
YPR127W	0	0/-	-284.86183998081833	-39537.680613280274	436	0.41702127659574467	0.8990825688073395	0.038788221970554926
YIL152W	0	0/0	-284.89264895021915	-38291.10478822887	436	0.41702127659574467	0.8990825688073395	0.038788221970554926
YAL054C	-1	-/-	-285.1978406459093	-44592.295727446675	109	0.4152542372881356	0.8990825688073395	0.039071347678369193
YBR197C	0	0/0	-285.26359466835856	-35957.11158996448	436	0.4152542372881356	0.8990825688073395	0.039071347678369193
YGR224W	-1	-/-	-285.269474029541	-41671.264916837215	109	0.41350210970464135	0.8990825688073395	0.03935447338618347
YLR352W	0	0/-	-285.29614025354385	-36066.342097863555	436	0.41350210970464135	0.8990825688073395	0.03935447338618347
YLR462W	0	0/0	-285.5446283072233	-35019.19890212268	436	0.41350210970464135	0.8990825688073395	0.03935447338618347
YBL019W	-1	-/-	-285.557790517807	-43087.470975995064	109	0.4117647058823529	0.8990825688073395	0.039637599093997736
YMR133W	-1	-/-	-285.7105542421341	-39451.780705332756	109	0.4100418410041841	0.8990825688073395	0.039920724801812
YLR012C	0	0/0	-285.7461041510105	-29272.599313557148	436	0.4100418410041841	0.8990825688073395	0.039920724801812
YBR258C	-1	-/-	-285.78676265478134	-42780.79196470976	109	0.4083333333333333	0.8990825688073395	0.04020385050962627
YDL156W	0	0/-	-285.8793162703514	-35886.06926698983	436	0.4083333333333333	0.8990825688073395	0.04020385050962627
YOR088W	-1	-/-	-285.8834080696106	-23361.972249746323	109	0.4066390041493776	0.8990825688073395	0.040486976217440546
YER144C	0	0/-	-285.91348225204274	-75425.55551216332	436	0.4066390041493776	0.8990825688073395	0.040486976217440546
YGL140C	0	0/0	-285.97699040174484	-37484.79952812195	436	0.4066390041493776	0.8990825688073395	0.040486976217440546
YDL073W	0	0/-	-286.33488619327545	-38812.827562093735	436	0.4066390041493776	0.8990825688073395	0.040486976217440546
YNL103W	-1	-/-	-286.3373638652265	-47374.432370807976	109	0.4049586776859504	0.8990825688073395	0.04077010192525481
YJR061W	0	0/-	-286.37719348073006	-33747.299307875335	436	0.4049586776859504	0.8990825688073395	0.04077010192525481
YOR005C	-1	-/-	-286.4503433704376	-42150.76568698883	109	0.40329218106995884	0.8990825688073395	0.04105322763306908
YDL211C	0	0/0	-286.6061926232651	-39923.73068412114	436	0.40329218106995884	0.8990825688073395	0.04105322763306908
YHL008C	0	0/-	-286.656225733459	-41323.06214914471	436	0.40329218106995884	0.8990825688073395	0.04105322763306908
YLR189C	-1	-/-	-286.6984389424324	-39477.789621174335	109	0.4016393442622951	0.8990825688073395	0.041336353340883356
YJR056C	0	0/0	-286.7265368103981	-37055.807810261846	436	0.4016393442622951	0.8990825688073395	0.041336353340883356
YLR106C	-1	-/-	-286.743945017457	-39994.26863159239	109	0.4	0.8990825688073395	0.04161947904869762
YGL015C	0	0/-	-286.9217055439949	-32419.550423026085	436	0.4	0.8990825688073395	0.04161947904869762
YKR105C	0	0/-	-286.93007604032755	-49876.050072763115	436	0.4	0.8990825688073395	0.04161947904869762
YKL063C	0	0/0	-287.02187655866146	-34150.53023934364	436	0.4	0.8990825688073395	0.04161947904869762
YDR248C	0	0/-	-287.1516824737191	-35672.43800904602	436	0.4	0.8990825688073395	0.04161947904869762
YER108C	-1	-/-	-287.18070006370544	-22619.15212583542	109	0.3983739837398374	0.8990825688073395	0.04190260475651189
YLR281C	0	0/-	-287.19935147464275	-33293.0525890328	436	0.3983739837398374	0.8990825688073395	0.04190260475651189
YPR049C	-1	-/-	-287.2847021073103	-48390.50050739944	109	0.3967611336032389	0.8990825688073395	0.04218573046432616
YDL129W	0	0/0	-287.5109779164195	-37300.622852273285	436	0.3967611336032389	0.8990825688073395	0.04218573046432616
YNR063W	0	0/-	-287.63963939249516	-34212.8361967057	436	0.3967611336032389	0.8990825688073395	0.04218573046432616
YBR242W	0	0/-	-287.7181224822998	-39274.19538885355	436	0.3967611336032389	0.8990825688073395	0.04218573046432616
YOR389W	0	0/0	-287.74460646510124	-37215.22400343418	436	0.3967611336032389	0.8990825688073395	0.04218573046432616
YLR337C	-1	-/-	-287.8868361711502	-45124.77609562874	109	0.3951612903225806	0.8990825688073395	0.04246885617214043
YLR149C	0	0/0	-287.9620940582827	-44238.51876673754	436	0.3951612903225806	0.8990825688073395	0.04246885617214043
YLR419W	0	0/0	-287.96265065670013	-35234.19643455744	436	0.3951612903225806	0.8990825688073395	0.04246885617214043
YBR246W	0	0/-	-288.0003396747634	-37499.88852317911	436	0.3951612903225806	0.8990825688073395	0.04246885617214043
YOL096C	0	0/0	-288.0149437058717	-61780.14715098031	436	0.3951612903225806	0.8990825688073395	0.04246885617214043
YLR326W	0	0/0	-288.15200385451317	-40002.043135523796	436	0.3951612903225806	0.8990825688073395	0.04246885617214043
YAL065C	0	0/0	-288.17161263525486	-32188.593911927193	436	0.3951612903225806	0.8990825688073395	0.04246885617214043
YPL021W	-1	-/-	-288.2656819820404	-36882.0434063673	109	0.39357429718875503	0.8990825688073395	0.0427519818799547
YLR053C	0	0/-	-288.29151295125484	-35939.325781315565	436	0.39357429718875503	0.8990825688073395	0.0427519818799547
YDL024C	-1	-/-	-288.2942582219839	-45547.94334970415	109	0.392	0.8990825688073395	0.04303510758776897
YMR206W	0	0/0	-288.320830270648	-39710.86987917125	436	0.392	0.8990825688073395	0.04303510758776897
YCR026C	-1	-/-	-288.48183530569077	-36892.987224042416	109	0.3904382470119522	0.8990825688073395	0.043318233295583236
YEL041W	-1	-/-	-288.54261630773544	-41168.23254901171	109	0.3888888888888889	0.8990825688073395	0.04360135900339751
YFR040W	-1	-/-	-288.5540028475225	-42501.562799777836	109	0.38735177865612647	0.8990825688073395	0.04388448471121178
YPL277C	0	0/0	-288.5607386827469	-35789.02834517136	436	0.38735177865612647	0.8990825688073395	0.04388448471121178
YAR019C	-1	-/-	-288.634405374527	-38520.95911335945	109	0.3858267716535433	0.8990825688073395	0.044167610419026046
YAL048C	0	0/-	-288.6583079472184	-66112.93677354604	436	0.3858267716535433	0.8990825688073395	0.044167610419026046
YBR235W	0	0/-	-288.69551688432693	-37582.8729442507	436	0.3858267716535433	0.8990825688073395	0.044167610419026046
YHR072W-A	-1	-/-	-288.7448202073574	-31928.90592622012	109	0.3843137254901961	0.8990825688073395	0.044450736126840314
YGL233W	-1	-/-	-288.78181843832135	-38227.07150058821	109	0.3828125	0.8990825688073395	0.04473386183465459
YGR278W	-1	-/-	-288.8236186802387	-46103.501472860575	109	0.38132295719844356	0.8990825688073395	0.045016987542468856
YGR017W	0	0/0	-288.8652258515358	-36840.9585570693	436	0.38132295719844356	0.8990825688073395	0.045016987542468856
YDL190C	-1	-/-	-288.9058920741081	-39734.5690677762	109	0.3798449612403101	0.8990825688073395	0.045300113250283124
YPR203W	0	0/0	-289.0786110199988	-28717.540703278035	436	0.3798449612403101	0.8990825688073395	0.045300113250283124
YPL009C	0	0/-	-289.1880751401186	-39585.441541299224	436	0.3798449612403101	0.8990825688073395	0.045300113250283124
YBR019C	0	0/0	-289.1947699477896	-66052.32620216813	436	0.3798449612403101	0.8990825688073395	0.045300113250283124
YOR054C	-1	-/-	-289.21187338232994	-48906.37874957919	109	0.3783783783783784	0.8990825688073395	0.0455832389580974
YIR003W	0	0/-	-289.2499092100188	-44267.59348345082	436	0.3783783783783784	0.8990825688073395	0.0455832389580974
YDL114W	0	0/0	-289.4488417059183	-30367.69668082893	436	0.3783783783783784	0.8990825688073395	0.0455832389580974
YJR151C	0	0/-	-289.54952561017126	-72317.14877772983	436	0.3783783783783784	0.8990825688073395	0.0455832389580974
YCR100C	0	0/-	-289.61779041588306	-34089.24103914574	436	0.3783783783783784	0.8990825688073395	0.0455832389580974
YOL063C	-1	-/-	-289.6870349086821	-45824.21410340443	109	0.3769230769230769	0.8990825688073395	0.045866364665911666
YHR182W	0	0/-	-290.0329606551677	-37946.26736614294	436	0.3769230769230769	0.8990825688073395	0.045866364665911666
YDR249C	0	0/0	-290.22319442778826	-35917.00436437875	436	0.3769230769230769	0.8990825688073395	0.045866364665911666
YGL138C	0	0/0	-290.53416427224874	-29707.740571685135	436	0.3769230769230769	0.8990825688073395	0.045866364665911666
YEL005C	0	0/-	-290.54483533557504	-67837.8350788271	436	0.3769230769230769	0.8990825688073395	0.045866364665911666
YDL149W	-1	-/-	-290.60057187080383	-49098.93873715401	109	0.37547892720306514	0.8990825688073395	0.046149490373725933
YFR016C	0	0/-	-290.6194969601929	-35426.71580891684	436	0.37547892720306514	0.8990825688073395	0.046149490373725933
YNL050C	0	0/0	-290.8352342993021	-42969.56694728881	436	0.37547892720306514	0.8990825688073395	0.046149490373725933
YLR063W	0	0/-	-290.8432816565037	-37472.682178109884	436	0.37547892720306514	0.8990825688073395	0.046149490373725933
YOL104C	-1	-/-	-290.84768138825893	-44772.914860352874	109	0.37404580152671757	0.8990825688073395	0.0464326160815402
YGR125W	0	0/-	-290.8940729163587	-37142.318414803594	436	0.37404580152671757	0.8990825688073395	0.0464326160815402
YNL054W	-1	-/-	-290.93697398900986	-46312.0604583621	109	0.3726235741444867	0.8990825688073395	0.046715741789354476
YKL047W	0	0/0	-291.0759915113449	-33871.918113946915	436	0.3726235741444867	0.8990825688073395	0.046715741789354476
YOR302W	0	0/0	-291.20414269529283	-36050.35232131742	436	0.3726235741444867	0.8990825688073395	0.046715741789354476
YJL089W	-1	-/-	-291.3058593124151	-43152.67513869703	109	0.3712121212121212	0.8990825688073395	0.04699886749716874
YOR240W	-1	-/-	-291.36059403419495	-24299.824486494064	109	0.36981132075471695	0.8990825688073395	0.04728199320498301
YER190W	-1	-/-	-291.4750015437603	-32801.5878059566	109	0.3684210526315789	0.8990825688073395	0.04756511891279728
YGR129W	-1	-/-	-291.66899129003286	-41231.1144804582	109	0.36704119850187267	0.8990825688073395	0.04784824462061155
YDL086W	0	0/0	-291.85382778942585	-38486.46976841241	436	0.36704119850187267	0.8990825688073395	0.04784824462061155
YDR425W	-1	-/-	-291.8554460555315	-45039.05299516022	109	0.3656716417910448	0.8990825688073395	0.04813137032842582
YPL276W	-1	-/-	-291.94254168868065	-22624.541339725256	109	0.3643122676579926	0.8990825688073395	0.04841449603624009
YKL086W	-1	-/-	-292.0276396125555	-39352.71663354337	109	0.362962962962963	0.8990825688073395	0.04869762174405436
YCR099C	0	0/0	-292.0448660850525	-32820.78178229928	436	0.362962962962963	0.8990825688073395	0.04869762174405436
YJR012C	0	0/0	-292.05285589396954	-32818.84309235588	436	0.362962962962963	0.8990825688073395	0.04869762174405436
YIL173W	-1	-/-	-292.0753508210182	-33990.27280288935	109	0.36162361623616235	0.8990825688073395	0.04898074745186863
YCR020W-B	-1	-/-	-292.1160427927971	-37969.12179559469	109	0.3602941176470588	0.8990825688073395	0.0492638731596829
YIL161W	0	0/0	-292.20062263309956	-35854.46839606762	436	0.3602941176470588	0.8990825688073395	0.0492638731596829
YBL025W	-1	-/-	-292.2490738630295	-42960.247012257576	109	0.358974358974359	0.8990825688073395	0.049546998867497166
YGR294W	0	0/-	-292.3852028399706	-39071.86543313414	436	0.358974358974359	0.8990825688073395	0.049546998867497166
YPL150W	0	0/-	-292.41005033254623	-38874.89542739093	436	0.358974358974359	0.8990825688073395	0.049546998867497166
YNL247W	-1	-/-	-292.41223710775375	-24003.667975962162	109	0.35766423357664234	0.8990825688073395	0.04983012457531144
YLR445W	0	0/-	-292.4531630128622	-35928.7176374048	436	0.35766423357664234	0.8990825688073395	0.04983012457531144
YOR363C	-1	-/-	-292.47867342829704	-48263.25858220458	109	0.3563636363636364	0.8990825688073395	0.05011325028312571
YBR058C-A	-1	-/-	-292.51313161849976	-37065.29888224602	109	0.35507246376811596	0.8990825688073395	0.050396375990939976
YHR104W	0	0/-	-292.6446011532098	-72684.46579590626	436	0.35507246376811596	0.8990825688073395	0.050396375990939976
YER085C	0	0/0	-292.7597654014826	-31709.74071930349	436	0.35507246376811596	0.8990825688073395	0.050396375990939976
YDR145W	-1	-/-	-292.77592980861664	-52162.22193479538	109	0.35379061371841153	0.8990825688073395	0.050679501698754244
YIL068C	-1	-/-	-292.82838785648346	-49398.837325930595	109	0.35251798561151076	0.8990825688073395	0.05096262740656852
YPR078C	-1	-/0	-292.83344435691833	-20512.971397936344	109	0.35125448028673834	0.8990825688073395	0.051245753114382786
YML066C	0	0/-	-292.8744001984596	-64974.459584742785	436	0.35125448028673834	0.8990825688073395	0.051245753114382786
YDR541C	0	0/-	-292.8904768181965	-38741.385926599614	436	0.35125448028673834	0.8990825688073395	0.051245753114382786
YOL098C	0	0/0	-293.0259576290846	-36228.95475706458	436	0.35125448028673834	0.8990825688073395	0.051245753114382786
YEL020W-A	-1	-/-	-293.026934504509	-38082.370057702065	109	0.35	0.8990825688073395	0.051528878822197054
YPR119W	-1	-/-	-293.0305832028389	-41405.25122052431	109	0.3487544483985765	0.8990825688073395	0.05181200453001133
YJL132W	0	0/-	-293.08148761093616	-40082.300466924906	436	0.3487544483985765	0.8990825688073395	0.05181200453001133
YER163C	0	0/0	-293.18931889533997	-41368.8882265836	436	0.3487544483985765	0.8990825688073395	0.05181200453001133
YPL269W	-1	-/-	-293.2351254373789	-43077.223826900125	109	0.3475177304964539	0.8990825688073395	0.052095130237825596
YJR120W	-1	-/-	-293.33157312870026	-16880.984006762505	109	0.3462897526501767	0.8990825688073395	0.052378255945639864
YFL021W	-1	-/-	-293.53978848457336	-49021.63934004307	109	0.34507042253521125	0.8990825688073395	0.05266138165345413
YKL151C	0	0/-	-293.6967314481735	-41107.78881660849	436	0.34507042253521125	0.8990825688073395	0.05266138165345413
YDR374C	0	0/-	-293.73731719329953	-35131.73265675083	436	0.34507042253521125	0.8990825688073395	0.05266138165345413
YBR241C	0	0/-	-293.74441051483154	-43748.428386092186	436	0.34507042253521125	0.8990825688073395	0.05266138165345413
YML054C	0	0/-	-293.74789228476584	-66087.31235525943	436	0.34507042253521125	0.8990825688073395	0.05266138165345413
YPR120C	-1	-/-	-293.8323907032609	-48349.7275140658	109	0.34385964912280703	0.8990825688073395	0.052944507361268406
YDR124W	0	0/0	-293.97281953692436	-34832.35816672444	436	0.34385964912280703	0.8990825688073395	0.052944507361268406
YJL213W	0	0/0	-294.12552042678	-42665.228255499154	436	0.34385964912280703	0.8990825688073395	0.052944507361268406
YDL058W	-1	-/-	-294.18580162525177	-40096.87662470341	109	0.34265734265734266	0.8990825688073395	0.053227633069082674
YNR011C	-1	-/-	-294.2931711785495	-45692.42461980507	109	0.34146341463414637	0.8990825688073395	0.05351075877689694
YPL260W	0	0/0	-294.30716154072434	-41399.65640834067	436	0.34146341463414637	0.8990825688073395	0.05351075877689694
YPR015C	0	0/-	-294.37442898750305	-33056.14153712988	436	0.34146341463414637	0.8990825688073395	0.05351075877689694
YLR248W	-1	-/-	-294.54888838529587	-42189.20572274923	109	0.3402777777777778	0.8990825688073395	0.05379388448471121
YHR152W	-1	-/-	-294.62606433033943	-43930.20846179128	109	0.3391003460207612	0.8990825688073395	0.05407701019252548
YBR222C	0	0/-	-294.65541372448206	-70390.75785536319	436	0.3391003460207612	0.8990825688073395	0.05407701019252548
YCR015C	0	0/-	-294.8499069362879	-37490.13809095323	436	0.3391003460207612	0.8990825688073395	0.05407701019252548
YBR267W	-1	-/-	-294.8687611222267	-43725.595820605755	109	0.33793103448275863	0.8990825688073395	0.05436013590033975
YIL091C	0	0/-	-294.91448482871056	-43987.90327386558	436	0.33793103448275863	0.8990825688073395	0.05436013590033975
YOR289W	0	0/0	-294.9914365746081	-43408.46446875855	436	0.33793103448275863	0.8990825688073395	0.05436013590033975
YLR297W	0	0/0	-295.1501951664686	-40303.323371604085	436	0.33793103448275863	0.8990825688073395	0.05436013590033975
YHR078W	0	0/0	-295.1696270108223	-37562.01469311118	436	0.33793103448275863	0.8990825688073395	0.05436013590033975
YHR202W	0	0/-	-295.18309941887856	-38851.479591593146	436	0.33793103448275863	0.8990825688073395	0.05436013590033975
YOR351C	-1	-/-	-295.2408528327942	-33427.25415062904	109	0.33676975945017185	0.8990825688073395	0.05464326160815402
YLR098C	-1	-/-	-295.24817979335785	-40145.25227582455	109	0.3356164383561644	0.8990825688073395	0.05492638731596829
YAR064W	0	0/0	-295.3523538336158	-34377.58803641051	436	0.3356164383561644	0.8990825688073395	0.05492638731596829
YNL058C	0	0/0	-295.457368016243	-40262.22986660898	436	0.3356164383561644	0.8990825688073395	0.05492638731596829
YGL081W	0	0/0	-295.486530341208	-36767.1185932979	436	0.3356164383561644	0.8990825688073395	0.05492638731596829
YJL043W	0	0/0	-295.534754678607	-33470.29280561209	436	0.3356164383561644	0.8990825688073395	0.05492638731596829
YDL206W	0	0/-	-295.5941549241543	-39070.401039361954	436	0.3356164383561644	0.8990825688073395	0.05492638731596829
YHR211W	0	0/0	-295.7592847822234	-50133.192184182815	436	0.3356164383561644	0.8990825688073395	0.05492638731596829
YDL118W	-1	-/0	-295.77047419548035	-19160.779779672623	109	0.33447098976109213	0.8990825688073395	0.05520951302378256
YDR357C	0	0/-	-295.9113418608904	-40671.6129847914	436	0.33447098976109213	0.8990825688073395	0.05520951302378256
YDR223W	0	0/-	-295.9600486056879	-70310.0020436151	436	0.33447098976109213	0.8990825688073395	0.05520951302378256
YGR201C	0	0/-	-295.97084518522024	-43866.19685717672	436	0.33447098976109213	0.8990825688073395	0.05520951302378256
YJL147C	0	0/0	-296.04252433776855	-34126.49518123269	436	0.33447098976109213	0.8990825688073395	0.05520951302378256
YGL087C	-1	-/-	-296.11449533700943	-46017.44679695368	109	0.3333333333333333	0.8990825688073395	0.05549263873159683
YJL127C	-1	-/-	-296.1282616108656	-41782.99462299049	109	0.33220338983050846	0.8990825688073395	0.055775764439411096
YFL008W	-1	-/-	-296.14254408329725	-45793.03752403706	109	0.3310810810810811	0.8990825688073395	0.05605889014722537
YHR131C	0	0/0	-296.145919829607	-34781.935046464205	436	0.3310810810810811	0.8990825688073395	0.05605889014722537
YKL101W	-1	-/-	-296.16772363707423	-40861.24268327281	109	0.32996632996632996	0.8990825688073395	0.05634201585503964
YJR089W	-1	-/-	-296.20575281977654	-41729.745196312666	109	0.3288590604026846	0.8990825688073395	0.056625141562853906
YAL034C	0	0/-	-296.38972140755504	-79460.59866793733	436	0.3288590604026846	0.8990825688073395	0.056625141562853906
YOL047C	0	0/-	-296.4115922152996	-36170.98622213304	436	0.3288590604026846	0.8990825688073395	0.056625141562853906
YKL023W	0	0/-	-296.42126896977425	-38353.73284885846	436	0.3288590604026846	0.8990825688073395	0.056625141562853906
YDR542W	0	0/-	-296.4298425912857	-39669.93969574571	436	0.3288590604026846	0.8990825688073395	0.056625141562853906
YDR164C	-1	-/-	-296.4579223394394	-40083.14046251774	109	0.3277591973244147	0.8990825688073395	0.056908267270668174
YKL037W	0	0/-	-296.4679916203022	-38237.51425895095	436	0.3277591973244147	0.8990825688073395	0.056908267270668174
YBL107C	0	0/0	-296.5309689491987	-36514.58901338279	436	0.3277591973244147	0.8990825688073395	0.056908267270668174
YEL067C	0	0/0	-296.5545686632395	-29496.188848114572	436	0.3277591973244147	0.8990825688073395	0.056908267270668174
YBR237W	-1	-/-	-296.57943695783615	-41219.18232768774	109	0.32666666666666666	0.8990825688073395	0.05719139297848245
YIL139C	-1	-/-	-296.6390731930733	-41888.418186962605	109	0.32558139534883723	0.8990825688073395	0.057474518686296716
YMR101C	-1	-/-	-296.6811068058014	-38556.11251568794	109	0.32450331125827814	0.8990825688073395	0.057757644394110984
YAL034W-A	-1	-/-	-296.7507919743657	-42591.02252740413	109	0.3234323432343234	0.8990825688073395	0.05804077010192525
YLR287C	0	0/-	-296.82988238334656	-35296.35877377819	436	0.3234323432343234	0.8990825688073395	0.05804077010192525
YOR141C	0	0/-	-296.8403940643184	-69252.41019599093	436	0.3234323432343234	0.8990825688073395	0.05804077010192525
YFL051C	0	0/0	-296.8596586585045	-30602.93847642839	436	0.3234323432343234	0.8990825688073395	0.05804077010192525
YKR078W	0	0/-	-296.99465698748827	-31312.16402760148	436	0.3234323432343234	0.8990825688073395	0.05804077010192525
YNL293W	-1	-/-	-297.0878537595272	-43669.84220978618	109	0.3223684210526316	0.8990825688073395	0.058323895809739526
YDR473C	-1	-/-	-297.1319271028042	-46703.026582330465	109	0.32131147540983607	0.8990825688073395	0.058607021517553794
YMR175W	-1	-/-	-297.13644218444824	-43089.20962738991	109	0.3202614379084967	0.8990825688073395	0.05889014722536806
YLR117C	-1	-/-	-297.23199697583914	-50231.11788149923	109	0.31921824104234525	0.8990825688073395	0.059173272933182336
YIL108W	0	0/0	-297.26926666498184	-39758.62203081697	436	0.31921824104234525	0.8990825688073395	0.059173272933182336
YOR245C	-1	-/-	-297.28725166618824	-48292.98827715218	109	0.3181818181818182	0.8990825688073395	0.059456398640996604
YMR035W	-1	-/-	-297.29537342488766	-43731.2265317291	109	0.31715210355987056	0.8990825688073395	0.05973952434881087
YNL093W	-1	-/-	-297.3023275732994	-46293.43068164587	109	0.3161290322580645	0.8990825688073395	0.06002265005662514
YLR135W	-1	-/-	-297.3709505200386	-45704.55768817663	109	0.31511254019292606	0.8990825688073395	0.060305775764439414
YKR045C	0	0/0	-297.4903255328536	-32461.17494957894	436	0.31511254019292606	0.8990825688073395	0.060305775764439414
YLR057W	0	0/-	-297.491231366992	-41252.95950014889	436	0.31511254019292606	0.8990825688073395	0.060305775764439414
YPR174C	0	0/0	-297.6520878523588	-38444.88901512697	436	0.31511254019292606	0.8990825688073395	0.060305775764439414
YMR089C	-1	-/-	-297.7272873520851	-44376.54114431143	109	0.3141025641025641	0.8990825688073395	0.06058890147225368
YBR272C	-1	-/-	-297.7805714458227	-45574.080263361335	109	0.31309904153354634	0.8990825688073395	0.06087202718006795
YMR070W	-1	-/-	-298.0235063433647	-48995.04722112417	109	0.31210191082802546	0.8990825688073395	0.061155152887882216
YLR072W	0	0/-	-298.03218061476946	-37522.116669710726	436	0.31210191082802546	0.8990825688073395	0.061155152887882216
YGL095C	-1	-/-	-298.40196537971497	-42693.97010755539	109	0.3111111111111111	0.8990825688073395	0.06143827859569649
YHR080C	0	0/-	-298.5165087878704	-39631.89586490393	436	0.3111111111111111	0.8990825688073395	0.06143827859569649
YJR156C	-1	-/-	-298.6099817752838	-37915.08107471466	109	0.310126582278481	0.8990825688073395	0.06172140430351076
YDR387C	0	0/-	-298.90401722863317	-42402.46439594403	436	0.310126582278481	0.8990825688073395	0.06172140430351076
YCR050C	0	0/0	-299.0067310035229	-33853.66722775623	436	0.310126582278481	0.8990825688073395	0.06172140430351076
YDR161W	0	0/-	-299.01707653701305	-42326.47145853937	436	0.310126582278481	0.8990825688073395	0.06172140430351076
YER112W	-1	-/-	-299.0340819954872	-42907.996194422245	109	0.30914826498422715	0.8990825688073395	0.062004530011325026
YNL133C	-1	-/-	-299.03580004535615	-47603.41642541252	109	0.3081761006289308	0.8990825688073395	0.0622876557191393
YDR369C	-1	-/-	-299.0499302148819	-41574.302012085915	109	0.3072100313479624	0.8990825688073395	0.06257078142695356
YPL140C	-1	-/-	-299.0710043311119	-46060.48152798414	109	0.30625	0.8990825688073395	0.06285390713476784
YHR003C	0	0/-	-299.0806203112006	-40466.23978245631	436	0.30625	0.8990825688073395	0.06285390713476784
YPR162C	-1	-/-	-299.13499320298433	-49086.54155576974	109	0.3052959501557632	0.8990825688073395	0.06313703284258211
YLR407W	0	0/0	-299.1968372762203	-37375.334987819195	436	0.3052959501557632	0.8990825688073395	0.06313703284258211
YPR157W	0	0/0	-299.23873916454613	-40207.31275409646	436	0.3052959501557632	0.8990825688073395	0.06313703284258211
YOR134W	0	0/-	-299.26451002061367	-57773.317977532744	436	0.3052959501557632	0.8990825688073395	0.06313703284258211
YLR241W	0	0/-	-299.28122958540916	-40825.693705648184	436	0.3052959501557632	0.8990825688073395	0.06313703284258211
YLR170C	-1	-/-	-299.3137268126011	-42673.160630851984	109	0.30434782608695654	0.8990825688073395	0.06342015855039637
YER109C	-1	-/-	-299.35658091306686	-43948.975440084934	109	0.30340557275541796	0.8990825688073395	0.06370328425821065
YGR111W	-1	-/0	-299.3787957429886	-24998.03136909008	109	0.30246913580246915	0.8990825688073395	0.06398640996602492
YBR184W	0	0/0	-299.3818991780281	-34643.379694104195	436	0.30246913580246915	0.8990825688073395	0.06398640996602492
YOL024W	0	0/0	-299.3970016539097	-32038.061488762498	436	0.30246913580246915	0.8990825688073395	0.06398640996602492
YER080W	0	0/0	-299.43898728024215	-64377.51423632633	436	0.30246913580246915	0.8990825688073395	0.06398640996602492
YAL064C-A	0	0/0	-299.7188997864723	-47943.23897658661	436	0.30246913580246915	0.8990825688073395	0.06398640996602492
YDL119C	0	0/-	-299.85515770316124	-35787.498757988214	436	0.30246913580246915	0.8990825688073395	0.06398640996602492
YLR401C	-1	-/-	-299.9064888507128	-43730.39835520089	109	0.30153846153846153	0.8990825688073395	0.06426953567383918
YOR208W	-1	-/-	-299.97236728668213	-43742.575380682945	109	0.3006134969325153	0.8990825688073395	0.06455266138165346
YDL027C	0	0/0	-300.08479326963425	-39269.27127943933	436	0.3006134969325153	0.8990825688073395	0.06455266138165346
YLR225C	0	0/-	-300.3266940712929	-38360.58120178804	436	0.3006134969325153	0.8990825688073395	0.06455266138165346
YMR124W	0	0/0	-300.3452742397785	-35869.71120348573	436	0.3006134969325153	0.8990825688073395	0.06455266138165346
YBR059C	-1	-/-	-300.4928869009018	-47369.0865329504	109	0.2996941896024465	0.8990825688073395	0.06483578708946772
YFR012W	0	0/0	-300.9774663746357	-35687.302668213844	436	0.2996941896024465	0.8990825688073395	0.06483578708946772
YCR016W	0	0/0	-301.17302230000496	-41984.73199676722	436	0.2996941896024465	0.8990825688073395	0.06483578708946772
YGL079W	0	0/-	-301.17843264341354	-40093.10273146629	436	0.2996941896024465	0.8990825688073395	0.06483578708946772
YBR141C	0	0/-	-301.25049847364426	-38248.49621884525	436	0.2996941896024465	0.8990825688073395	0.06483578708946772
YDR525W-A	0	0/-	-301.2776381149888	-67633.68849702924	436	0.2996941896024465	0.8990825688073395	0.06483578708946772
YNL086W	0	0/-	-301.29587461054325	-43355.897038310766	436	0.2996941896024465	0.8990825688073395	0.06483578708946772
YLR233C	-1	-/-	-301.3037807941437	-40171.81917476654	109	0.29878048780487804	0.8990825688073395	0.06511891279728199
YEL020C	0	0/-	-301.3880886435509	-42908.25376987457	436	0.29878048780487804	0.8990825688073395	0.06511891279728199
YJR082C	-1	-/-	-301.48763632774353	-41064.05923938751	109	0.2978723404255319	0.8990825688073395	0.06540203850509627
YLR125W	0	0/0	-301.4899876713753	-31332.166634052992	436	0.2978723404255319	0.8990825688073395	0.06540203850509627
YOR171C	-1	-/-	-301.532727599144	-44597.40653181076	109	0.296969696969697	0.8990825688073395	0.06568516421291053
YJL038C	0	0/-	-301.53931952640414	-65314.22375051305	436	0.296969696969697	0.8990825688073395	0.06568516421291053
YJL206C	0	0/-	-301.5632781237364	-36101.23289631307	436	0.296969696969697	0.8990825688073395	0.06568516421291053
YLR079W	-1	-/-	-301.58625388145447	-44569.047248363495	109	0.29607250755287007	0.8990825688073395	0.0659682899207248
YAL053W	-1	-/-	-301.60010166466236	-48393.14279384911	109	0.29518072289156627	0.8990825688073395	0.06625141562853908
YOR006C	0	0/-	-301.7042637793347	-43886.2674306063	436	0.29518072289156627	0.8990825688073395	0.06625141562853908
YNL195C	0	0/0	-301.7118430323899	-47265.99536212161	436	0.29518072289156627	0.8990825688073395	0.06625141562853908
YDR443C	-1	-/-	-301.81553538143635	-38784.1106993705	109	0.29429429429429427	0.8990825688073395	0.06653454133635334
YDR285W	-1	-/-	-301.94983971118927	-38417.71379029751	109	0.2934131736526946	0.8990825688073395	0.06681766704416761
YDR043C	-1	-/-	-301.9524187874049	-52884.297615272924	109	0.29253731343283584	0.8990825688073395	0.06710079275198189
YDL218W	0	0/0	-301.9665856473148	-37870.3862018995	436	0.29253731343283584	0.8990825688073395	0.06710079275198189
YEL061C	-1	-/-	-302.02311439812183	-43719.57366915047	109	0.2916666666666667	0.8990825688073395	0.06738391845979615
YNL115C	0	0/0	-302.0556221008301	-44245.98312753439	436	0.2916666666666667	0.8990825688073395	0.06738391845979615
YOR386W	-1	-/-	-302.0752536058426	-44028.65489542484	109	0.29080118694362017	0.8990825688073395	0.06766704416761042
YIL063C	-1	-/-	-302.1109102666378	-42264.32302412391	109	0.28994082840236685	0.8990825688073395	0.06795016987542468
YPL039W	0	0/0	-302.1388028562069	-36231.078811869025	436	0.28994082840236685	0.8990825688073395	0.06795016987542468
YOR215C	0	0/0	-302.2444271557033	-43883.88549662754	436	0.28994082840236685	0.8990825688073395	0.06795016987542468
YBL044W	0	0/0	-302.2678351998329	-34645.64465543628	436	0.28994082840236685	0.8990825688073395	0.06795016987542468
YFL034W	0	0/0	-302.29953667521477	-33371.95295917988	436	0.28994082840236685	0.8990825688073395	0.06795016987542468
YHL042W	0	0/0	-302.31120377779007	-34649.86803242192	436	0.28994082840236685	0.8990825688073395	0.06795016987542468
YKR023W	0	0/-	-302.39110090211034	-37057.0061798878	436	0.28994082840236685	0.8990825688073395	0.06795016987542468
YML034W	-1	-/-	-302.5520149320364	-44899.05498705804	109	0.2890855457227139	0.8990825688073395	0.06823329558323896
YDL243C	-1	-/0	-302.5740289092064	-50677.7026950717	109	0.28823529411764703	0.8990825688073395	0.06851642129105323
YDR306C	-1	-/-	-302.58140802383423	-24757.012764453888	109	0.2873900293255132	0.8990825688073395	0.06879954699886749
YJL107C	0	0/-	-302.5817216336727	-34424.14658251405	436	0.2873900293255132	0.8990825688073395	0.06879954699886749
YBR259W	0	0/0	-302.5890280008316	-36159.02340206504	436	0.2873900293255132	0.8990825688073395	0.06879954699886749
YIL127C	0	0/0	-302.6234999448061	-48581.12561759353	436	0.2873900293255132	0.8990825688073395	0.06879954699886749
YKL027W	0	0/-	-302.66986159980297	-35476.3927006796	436	0.2873900293255132	0.8990825688073395	0.06879954699886749
YDR259C	-1	-/-	-302.67778038978577	-40741.82155191898	109	0.28654970760233917	0.8990825688073395	0.06908267270668177
YDL138W	-1	-/-	-302.7364687398076	-43398.99064332992	109	0.2857142857142857	0.8990825688073395	0.06936579841449604
YGR015C	0	0/-	-302.81232288479805	-35868.07652640343	436	0.2857142857142857	0.8990825688073395	0.06936579841449604
YNL260C	0	0/-	-302.83119359612465	-35217.567516312	436	0.2857142857142857	0.8990825688073395	0.06936579841449604
YLR415C	0	0/0	-302.9039380401373	-35761.000549808145	436	0.2857142857142857	0.8990825688073395	0.06936579841449604
YGL003C	-1	-/-	-302.9238185286522	-49177.949329555035	109	0.28488372093023256	0.8990825688073395	0.0696489241223103
YKL133C	0	0/-	-302.9831940829754	-41174.80184054375	436	0.28488372093023256	0.8990825688073395	0.0696489241223103
YOR350C	0	0/-	-303.0025615952909	-67230.88794535026	436	0.28488372093023256	0.8990825688073395	0.0696489241223103
YHL012W	-1	-/-	-303.1102501153946	-21570.958013653755	109	0.28405797101449276	0.8990825688073395	0.06993204983012458
YDL065C	-1	-/-	-303.2688046991825	-49628.46939340234	109	0.2832369942196532	0.8990825688073395	0.07021517553793885
YLR159W	0	0/0	-303.36359618604183	-28225.883298221976	436	0.2832369942196532	0.8990825688073395	0.07021517553793885
YLR283W	0	0/0	-303.47045761346817	-32256.003416508436	436	0.2832369942196532	0.8990825688073395	0.07021517553793885
YDL130W-A	-1	-/0	-303.5397388935089	-43559.09649825096	109	0.2824207492795389	0.8990825688073395	0.07049830124575311
YGR013W	-1	-/-	-303.56077805161476	-42990.280907303095	109	0.28160919540229884	0.8990825688073395	0.07078142695356739
YPR003C	0	0/-	-303.5855532810092	-36841.570703819394	436	0.28160919540229884	0.8990825688073395	0.07078142695356739
YIL072W	-1	-/-	-303.6083502173424	-40969.71145290136	109	0.2808022922636103	0.8990825688073395	0.07106455266138165
YOR177C	0	0/-	-303.62419303134084	-70128.02174802497	436	0.2808022922636103	0.8990825688073395	0.07106455266138165
YNL271C	-1	-/-	-303.68393141031265	-45414.15565162897	109	0.28	0.8990825688073395	0.07134767836919592
YOL108C	-1	-/-	-303.6956005692482	-45954.84959620237	109	0.2792022792022792	0.8990825688073395	0.0716308040770102
YGL262W	0	0/0	-303.7338189929724	-36257.26908196509	436	0.2792022792022792	0.8990825688073395	0.0716308040770102
YDR362C	-1	-/-	-303.8334741219878	-47676.527332507074	109	0.2784090909090909	0.8990825688073395	0.07191392978482446
YML115C	-1	-/-	-303.8536261096597	-43619.76778731495	109	0.2776203966005666	0.8990825688073395	0.07219705549263873
YKL188C	-1	-/-	-303.8889053836465	-45162.47605548054	109	0.2768361581920904	0.8990825688073395	0.072480181200453
YKL197C	-1	-/-	-303.9458925127983	-43818.36623388529	109	0.27605633802816903	0.8990825688073395	0.07276330690826727
YCR060W	-1	-/-	-303.94707548618317	-42347.79097521305	109	0.2752808988764045	0.8990825688073395	0.07304643261608154
YJR091C	-1	-/-	-303.96661603450775	-44709.55618929863	109	0.27450980392156865	0.8990825688073395	0.07332955832389582
YIR002C	-1	-/-	-304.15979969501495	-44412.279572725296	109	0.2737430167597765	0.8990825688073395	0.07361268403171008
YNL035C	0	0/0	-304.1683877557516	-34919.0383253023	436	0.2737430167597765	0.8990825688073395	0.07361268403171008
YAL010C	-1	-/-	-304.1800100803375	-41334.5512816906	109	0.27298050139275765	0.8990825688073395	0.07389580973952435
YDR042C	0	0/0	-304.2734172642231	-37407.90371963382	436	0.27298050139275765	0.8990825688073395	0.07389580973952435
YMR167W	-1	-/-	-304.2789467573166	-41114.63434767723	109	0.2722222222222222	0.8990825688073395	0.07417893544733861
YGL090W	-1	-/-	-304.3169991970062	-39604.39870429039	109	0.27146814404432135	0.8990825688073395	0.07446206115515289
YER021W	-1	-/-	-304.34862234443426	-44853.7400784716	109	0.27071823204419887	0.8990825688073395	0.07474518686296716
YPL223C	0	0/0	-304.491772511974	-72859.76209766604	436	0.27071823204419887	0.8990825688073395	0.07474518686296716
YDR423C	-1	-/-	-304.5048716068268	-46786.44900083542	109	0.2699724517906336	0.8990825688073395	0.07502831257078142
YDR545W	-1	-/-	-304.59430980682373	-27844.16562271118	109	0.2692307692307692	0.8990825688073395	0.0753114382785957
YBR274W	-1	-/-	-304.67508832365274	-45550.06573215872	109	0.2684931506849315	0.8990825688073395	0.07559456398640997
YNL095C	0	0/0	-304.772093757987	-37493.61391151976	436	0.2684931506849315	0.8990825688073395	0.07559456398640997
YNL211C	0	0/0	-304.87248881161213	-34712.11224965006	436	0.2684931506849315	0.8990825688073395	0.07559456398640997
YPL089C	-1	-/-	-304.8739250898361	-48520.59008324146	109	0.2677595628415301	0.8990825688073395	0.07587768969422423
YOR152C	0	0/0	-304.9324289113283	-41316.172988161445	436	0.2677595628415301	0.8990825688073395	0.07587768969422423
YHL043W	0	0/-	-304.95833391323686	-60475.03013888374	436	0.2677595628415301	0.8990825688073395	0.07587768969422423
YDR287W	0	0/-	-304.962917778641	-72682.42964690551	436	0.2677595628415301	0.8990825688073395	0.07587768969422423
YGR001C	0	0/-	-305.2152991965413	-37302.11169062555	436	0.2677595628415301	0.8990825688073395	0.07587768969422423
YPR121W	-1	-/-	-305.23746913671494	-44238.249031722546	109	0.2670299727520436	0.8990825688073395	0.0761608154020385
YER076C	0	0/0	-305.2701823711395	-37465.55690100789	436	0.2670299727520436	0.8990825688073395	0.0761608154020385
YDR464W	-1	-/0	-305.2826188355684	-41816.0008841306	109	0.266304347826087	0.8990825688073395	0.07644394110985278
YLL010C	0	0/-	-305.3397046774626	-67064.98641261458	436	0.266304347826087	0.8990825688073395	0.07644394110985278
YKL033W-A	0	0/0	-305.35857860744	-32747.832722067833	436	0.266304347826087	0.8990825688073395	0.07644394110985278
YGR249W	-1	-/-	-305.41977344453335	-41096.69745646417	109	0.26558265582655827	0.8990825688073395	0.07672706681766704
YCR009C	-1	-/-	-305.46139968931675	-47307.62797154486	109	0.2648648648648649	0.8990825688073395	0.07701019252548132
YFL049W	-1	-/-	-305.71313029527664	-45089.347929894924	109	0.2641509433962264	0.8990825688073395	0.07729331823329558
YBR284W	-1	-/0	-305.7517327070236	-24412.777865052223	109	0.26344086021505375	0.8990825688073395	0.07757644394110985
YLR411W	-1	-/-	-305.7958683371544	-41995.82411080599	109	0.26273458445040215	0.8990825688073395	0.07785956964892413
YMR068W	-1	-/-	-305.8158751130104	-46613.59104937315	109	0.2620320855614973	0.8990825688073395	0.07814269535673839
YPL153C	-1	-/-	-305.8895438313484	-43443.0599129796	109	0.2613333333333333	0.8990825688073395	0.07842582106455266
YIL024C	0	0/0	-305.9368091970682	-38560.977697730064	436	0.2613333333333333	0.8990825688073395	0.07842582106455266
YJR035W	-1	-/-	-305.9599264226854	-42367.05626016483	109	0.26063829787234044	0.8990825688073395	0.07870894677236694
YLR030W	0	0/0	-305.97902023792267	-35217.27563164383	436	0.26063829787234044	0.8990825688073395	0.07870894677236694
YOL162W	0	0/-	-305.9918948709965	-34701.604592725635	436	0.26063829787234044	0.8990825688073395	0.07870894677236694
YGL185C	0	0/0	-305.99588572978973	-41559.32040673494	436	0.26063829787234044	0.8990825688073395	0.07870894677236694
YIL017C	-1	-/-	-305.9997012615204	-43100.56577372551	109	0.259946949602122	0.8990825688073395	0.0789920724801812
YLR042C	0	0/0	-306.03028531372547	-42020.83677646518	436	0.259946949602122	0.8990825688073395	0.0789920724801812
YDR485C	-1	-/-	-306.0504130721092	-47118.460075080395	109	0.25925925925925924	0.8990825688073395	0.07927519818799547
YML100W-A	0	0/0	-306.06987449526787	-30245.560701474547	436	0.25925925925925924	0.8990825688073395	0.07927519818799547
YPR096C	0	0/0	-306.0758027434349	-32399.261800080538	436	0.25925925925925924	0.8990825688073395	0.07927519818799547
YLR178C	0	0/-	-306.09343076031655	-70781.25135720056	436	0.25925925925925924	0.8990825688073395	0.07927519818799547
YML020W	0	0/0	-306.2085925862193	-35408.78899163753	436	0.25925925925925924	0.8990825688073395	0.07927519818799547
YDR466W	0	0/-	-306.2289121225476	-65850.67655537277	436	0.25925925925925924	0.8990825688073395	0.07927519818799547
YDR115W	-1	-/-	-306.2468406558037	-23096.10377931595	109	0.25857519788918204	0.8990825688073395	0.07955832389580975
YDR358W	-1	-/-	-306.25484831258655	-49818.7596350424	109	0.2578947368421053	0.8990825688073395	0.079841449603624
YNR056C	-1	-/-	-306.26443231105804	-43120.19067573547	109	0.2572178477690289	0.8990825688073395	0.08012457531143828
YGR237C	0	0/0	-306.29294006899	-41285.221415583044	436	0.2572178477690289	0.8990825688073395	0.08012457531143828
YJR003C	0	0/0	-306.3007467389107	-38006.1307233572	436	0.2572178477690289	0.8990825688073395	0.08012457531143828
YHR084W	-1	-/-	-306.39168006181717	-47243.726112902164	109	0.25654450261780104	0.8990825688073395	0.08040770101925254
YAL013W	-1	-/-	-306.4798830449581	-43748.27967438102	109	0.2558746736292428	0.8990825688073395	0.08069082672706682
YOR143C	-1	-/-	-306.51948062330484	-39487.33604995161	109	0.2552083333333333	0.8990825688073395	0.08097395243488109
YLR086W	-1	-/-	-306.6279538869858	-40406.2594717741	109	0.2545454545454545	0.8990825688073395	0.08125707814269535
YNL092W	0	0/-	-306.65306627750397	-40098.04123799503	436	0.2545454545454545	0.8990825688073395	0.08125707814269535
YCL004W	-1	-/-	-306.6890974640846	-46208.49973541498	109	0.2538860103626943	0.8990825688073395	0.08154020385050963
YBL051C	-1	-/-	-306.7777698636055	-39190.67604082823	109	0.2532299741602067	0.8990825688073395	0.0818233295583239
YGR021W	0	0/0	-306.79727548360825	-36872.21636915207	436	0.2532299741602067	0.8990825688073395	0.0818233295583239
YNL331C	-1	-/0	-306.8033365420997	-49033.645822327584	109	0.25257731958762886	0.8990825688073395	0.08210645526613816
YDL173W	0	0/0	-306.84095844626427	-46216.055364221334	436	0.25257731958762886	0.8990825688073395	0.08210645526613816
YMR302C	-1	-/-	-306.86289060115814	-52049.423485159874	109	0.2519280205655527	0.8990825688073395	0.08238958097395244
YDR004W	-1	-/-	-306.9208042025566	-45413.15260273218	109	0.2512820512820513	0.8990825688073395	0.08267270668176671
YER121W	0	0/0	-306.98978367447853	-41485.28601941839	436	0.2512820512820513	0.8990825688073395	0.08267270668176671
YIL026C	-1	-/-	-307.0256606936455	-43197.39476650953	109	0.2506393861892583	0.8990825688073395	0.08295583238958097
YJL128C	-1	-/-	-307.04112857580185	-46886.459747970104	109	0.25	0.8990825688073395	0.08323895809739525
YPL006W	-1	-/-	-307.09738236665726	-41863.73392337561	109	0.24936386768447838	0.8990825688073395	0.08352208380520951
YMR188C	-1	-/-	-307.1526926755905	-45648.76113450527	109	0.24873096446700507	0.8990825688073395	0.08380520951302378
YMR295C	0	0/0	-307.23463313281536	-40505.04609565437	436	0.24873096446700507	0.8990825688073395	0.08380520951302378
YBR132C	-1	-/-	-307.3058725260198	-42562.0437916182	109	0.2481012658227848	0.8990825688073395	0.08408833522083806
YMR216C	-1	-/-	-307.3234918639064	-41653.98129897565	109	0.2474747474747475	0.8990825688073395	0.08437146092865232
YPL180W	-1	-/-	-307.3248990178108	-46857.88624364138	109	0.24685138539042822	0.8990825688073395	0.08465458663646659
YOR023C	-1	-/-	-307.34355909377337	-52619.20955616981	109	0.24623115577889448	0.8990825688073395	0.08493771234428087
YAL063C	0	0/0	-307.388390715234	-57022.73991161119	436	0.24623115577889448	0.8990825688073395	0.08493771234428087
YBL086C	0	0/0	-307.45014196727425	-43031.52284740005	436	0.24623115577889448	0.8990825688073395	0.08493771234428087
YGR207C	0	0/0	-307.568189650774	-38740.83234682679	436	0.24623115577889448	0.8990825688073395	0.08493771234428087
YPL168W	0	0/0	-307.6081707030535	-32780.31519498676	436	0.24623115577889448	0.8990825688073395	0.08493771234428087
YPL264C	0	0/0	-307.6105339564383	-36791.143459860235	436	0.24623115577889448	0.8990825688073395	0.08493771234428087
YPL275W	-1	-/-	-307.73558235168457	-19803.342104434967	109	0.24561403508771928	0.8990825688073395	0.08522083805209513
YML121W	-1	-/-	-307.7383752465248	-44357.55345338583	109	0.245	0.8990825688073395	0.0855039637599094
YDR479C	-1	-/-	-307.74522023648024	-50803.28041820973	109	0.24438902743142144	0.8990825688073395	0.08578708946772368
YML050W	0	0/0	-307.76168715953827	-44027.54682816565	436	0.24438902743142144	0.8990825688073395	0.08578708946772368
YPL147W	-1	-/-	-307.7652682065964	-47542.59362542629	109	0.24378109452736318	0.8990825688073395	0.08607021517553794
YDR323C	-1	-/-	-307.77106857299805	-40012.037630319595	109	0.24317617866004962	0.8990825688073395	0.08635334088335221
YMR099C	0	0/0	-307.81944927573204	-35727.83627616614	436	0.24317617866004962	0.8990825688073395	0.08635334088335221
YKR018C	0	0/0	-307.83180363476276	-38516.803302660584	436	0.24317617866004962	0.8990825688073395	0.08635334088335221
YMR087W	-1	-/-	-307.8430292606354	-23567.65417945385	109	0.24257425742574257	0.8990825688073395	0.08663646659116647
YBR271W	0	0/-	-307.8744654878974	-39173.75270507485	436	0.24257425742574257	0.8990825688073395	0.08663646659116647
YNL176C	0	0/0	-307.91940857470036	-42194.36707237363	436	0.24257425742574257	0.8990825688073395	0.08663646659116647
YML042W	-1	-/-	-307.93551183491945	-46222.30534315854	109	0.2419753086419753	0.8990825688073395	0.08691959229898075
YDL157C	0	0/0	-307.9376547783613	-38036.93365688622	436	0.2419753086419753	0.8990825688073395	0.08691959229898075
YOL067C	-1	-/-	-307.98389583826065	-40837.38337427378	109	0.2413793103448276	0.8990825688073395	0.08720271800679502
YHL050C	0	0/0	-308.00685830414295	-36464.79780464806	436	0.2413793103448276	0.8990825688073395	0.08720271800679502
YDR030C	-1	-/-	-308.04895797371864	-43024.194233089685	109	0.24078624078624078	0.8990825688073395	0.08748584371460928
YBL093C	-1	-/-	-308.0648656785488	-50237.366664499044	109	0.24019607843137256	0.8990825688073395	0.08776896942242356
YKR061W	-1	-/-	-308.1033887267113	-44188.63167911768	109	0.2396088019559902	0.8990825688073395	0.08805209513023783
YKL041W	-1	-/-	-308.12792916595936	-46746.14520545304	109	0.23902439024390243	0.8990825688073395	0.08833522083805209
YJL005W	-1	-/-	-308.15431559085846	-40948.89976489544	109	0.2384428223844282	0.8990825688073395	0.08861834654586637
YGL131C	0	0/-	-308.19565753266215	-58151.02776254341	436	0.2384428223844282	0.8990825688073395	0.08861834654586637
YDR114C	0	0/0	-308.1969651784748	-31277.31714724563	436	0.2384428223844282	0.8990825688073395	0.08861834654586637
YOL087C	0	0/-	-308.2049292623997	-40965.89456358552	436	0.2384428223844282	0.8990825688073395	0.08861834654586637
YER130C	0	0/-	-308.20608296990395	-38740.67286516726	436	0.2384428223844282	0.8990825688073395	0.08861834654586637
YDR283C	-1	-/-	-308.23427516222	-41644.38614541292	109	0.23786407766990292	0.8990825688073395	0.08890147225368063
YNR004W	0	0/-	-308.2441000342369	-39185.65046428144	436	0.23786407766990292	0.8990825688073395	0.08890147225368063
YPR031W	-1	-/-	-308.27350563928485	-47352.08414096758	109	0.23728813559322035	0.8990825688073395	0.0891845979614949
YNR032C-A	-1	-/-	-308.27819526195526	-32155.81480228901	109	0.23671497584541062	0.8990825688073395	0.08946772366930918
YIL176C	0	0/-	-308.3106735497713	-41831.21507803351	436	0.23671497584541062	0.8990825688073395	0.08946772366930918
YOR148C	-1	-/-	-308.3609440624714	-51335.327849179506	109	0.236144578313253	0.8990825688073395	0.08975084937712344
YGL113W	-1	-/-	-308.37531262636185	-43865.348174870014	109	0.23557692307692307	0.8990825688073395	0.09003397508493771
YER074W-A	-1	-/-	-308.38038516044617	-33652.39078736305	109	0.23501199040767387	0.8990825688073395	0.09031710079275199
YBL036C	0	0/0	-308.43802270293236	-35255.94876137376	436	0.23501199040767387	0.8990825688073395	0.09031710079275199
YER013W	-1	-/-	-308.48150415718555	-44135.63781662285	109	0.23444976076555024	0.8990825688073395	0.09060022650056625
YBR127C	-1	-/-	-308.49136930704117	-41265.2993760705	109	0.23389021479713604	0.8990825688073395	0.09088335220838052
YLR271W	0	0/0	-308.5028417110443	-42808.81012511253	436	0.23389021479713604	0.8990825688073395	0.09088335220838052
YER010C	0	0/-	-308.5177318006754	-33886.28173593804	436	0.23389021479713604	0.8990825688073395	0.09088335220838052
YCR045C	0	0/-	-308.51796271651983	-37633.776311926544	436	0.23389021479713604	0.8990825688073395	0.09088335220838052
YLR014C	-1	-/-	-308.5310758650303	-42354.8383372128	109	0.23333333333333334	0.8990825688073395	0.0911664779161948
YBR285W	0	0/0	-308.5512571334839	-37868.03278301656	436	0.23333333333333334	0.8990825688073395	0.0911664779161948
YNL313C	-1	-/-	-308.60470938682556	-25857.360924482346	109	0.2327790973871734	0.8990825688073395	0.09144960362400906
YDL244W	-1	-/-	-309.004301905632	-40747.41418802738	109	0.23222748815165878	0.8990825688073395	0.09173272933182333
YNR018W	0	0/-	-309.01591542363167	-45314.25159225613	436	0.23222748815165878	0.8990825688073395	0.09173272933182333
YFL024C	-1	-/-	-309.0248118042946	-40409.85887247324	109	0.23167848699763594	0.8990825688073395	0.09201585503963759
YPL232W	-1	-/-	-309.0702678337693	-47279.627719558775	109	0.23113207547169812	0.8990825688073395	0.09229898074745187
YGR170W	-1	-/-	-309.0915421843529	-45277.69538229704	109	0.23058823529411765	0.8990825688073395	0.09258210645526614
YOR019W	0	0/-	-309.0940483510494	-41134.984022021294	436	0.23058823529411765	0.8990825688073395	0.09258210645526614
YAL018C	0	0/-	-309.17294953763485	-35519.883275702596	436	0.23058823529411765	0.8990825688073395	0.09258210645526614
YIL045W	0	0/0	-309.2163756787777	-80210.08668461442	436	0.23058823529411765	0.8990825688073395	0.09258210645526614
YOL021C	-1	-/-	-309.22215960919857	-45511.65619300306	109	0.2300469483568075	0.8990825688073395	0.0928652321630804
YAL037W	0	0/0	-309.24359303712845	-38864.8357539475	436	0.2300469483568075	0.8990825688073395	0.0928652321630804
YHL046C	0	0/-	-309.26560124754906	-37958.63624935597	436	0.2300469483568075	0.8990825688073395	0.0928652321630804
YJR054W	0	0/-	-309.3948523104191	-39145.68952378631	436	0.2300469483568075	0.8990825688073395	0.0928652321630804
YOL132W	0	0/-	-309.48930917680264	-64390.59605844319	436	0.2300469483568075	0.8990825688073395	0.0928652321630804
YLR137W	0	0/-	-309.5222966372967	-40987.07078254223	436	0.2300469483568075	0.8990825688073395	0.0928652321630804
YJR079W	0	0/0	-309.54666311852634	-35463.5711987596	436	0.2300469483568075	0.8990825688073395	0.0928652321630804
YNR058W	-1	-/-	-309.58771808445454	-43441.412941768765	109	0.22950819672131148	0.8990825688073395	0.09314835787089468
YJR100C	0	0/-	-309.5950336717069	-39407.02141683921	436	0.22950819672131148	0.8990825688073395	0.09314835787089468
YGR093W	0	0/-	-309.93482092022896	-38015.475517079234	436	0.22950819672131148	0.8990825688073395	0.09314835787089468
YHR118C	-1	-/-	-309.94710998237133	-41166.18150870502	109	0.22897196261682243	0.8990825688073395	0.09343148357870895
YPL137C	-1	-/-	-309.99540746212006	-45292.95819413662	109	0.22843822843822845	0.8990825688073395	0.09371460928652321
YHR009C	0	0/-	-310.0122756063938	-42829.25657632947	436	0.22843822843822845	0.8990825688073395	0.09371460928652321
YDL183C	0	0/-	-310.015213817358	-38304.76278795302	436	0.22843822843822845	0.8990825688073395	0.09371460928652321
YMR027W	0	0/0	-310.0297924056649	-40883.85268609971	436	0.22843822843822845	0.8990825688073395	0.09371460928652321
YML043C	-1	-/-	-310.0405948534608	-38688.56562761217	109	0.22790697674418606	0.8990825688073395	0.09399773499433749
YDR260C	-1	-/-	-310.1341953277588	-44924.24914598465	109	0.2273781902552204	0.8990825688073395	0.09428086070215176
YNL314W	-1	-/-	-310.1632044315338	-47287.32689487934	109	0.22685185185185186	0.8990825688073395	0.09456398640996602
YGL235W	0	0/0	-310.24174839258194	-32466.862363792956	436	0.22685185185185186	0.8990825688073395	0.09456398640996602
YGL183C	-1	-/-	-310.25274758040905	-37960.22374396026	109	0.22632794457274827	0.8990825688073395	0.0948471121177803
YIL156W	0	0/-	-310.25278409197927	-67730.78181858733	436	0.22632794457274827	0.8990825688073395	0.0948471121177803
YOR058C	-1	-/-	-310.2613887190819	-45120.52562326193	109	0.22580645161290322	0.8990825688073395	0.09513023782559456
YPL247C	0	0/0	-310.3210663436912	-46327.03027696302	436	0.22580645161290322	0.8990825688073395	0.09513023782559456
YIL115C	-1	-/-	-310.3769443035126	-41453.42733383179	109	0.22528735632183908	0.8990825688073395	0.09541336353340883
YOR159C	-1	-/-	-310.4048896804452	-44605.645981647074	109	0.22477064220183487	0.8990825688073395	0.0956964892412231
YIL089W	0	0/0	-310.42734229564667	-36684.70928400755	436	0.22477064220183487	0.8990825688073395	0.0956964892412231
YJL131C	0	0/-	-310.4903530180454	-39655.22892072797	436	0.22477064220183487	0.8990825688073395	0.0956964892412231
YNL295W	0	0/-	-310.7382673956454	-37064.033264074475	436	0.22477064220183487	0.8990825688073395	0.0956964892412231
YDL170W	-1	-/-	-310.8161645643413	-43050.140916418284	109	0.2242562929061785	0.8990825688073395	0.09597961494903737
YCR107W	-1	-/0	-310.9125754237175	-37315.46055585146	109	0.2237442922374429	0.8990825688073395	0.09626274065685164
YDR219C	-1	-/-	-311.01568269729614	-45308.47520887852	109	0.22323462414578588	0.8990825688073395	0.09654586636466592
YLR361C	-1	-/-	-311.025053858757	-44943.83846318722	109	0.22272727272727272	0.8990825688073395	0.09682899207248018
YJR085C	0	0/0	-311.06490214169025	-39213.07565481961	436	0.22272727272727272	0.8990825688073395	0.09682899207248018
YML117W	0	0/0	-311.1369732879102	-74380.18863547966	436	0.22272727272727272	0.8990825688073395	0.09682899207248018
YOR381W	-1	-/-	-311.15649116039276	-42325.02479851246	109	0.2222222222222222	0.8990825688073395	0.09711211778029445
YPL281C	0	0/-	-311.16762098670006	-48942.26360763237	436	0.2222222222222222	0.8990825688073395	0.09711211778029445
YMR160W	0	0/0	-311.1941030472517	-41430.663455203176	436	0.2222222222222222	0.8990825688073395	0.09711211778029445
YKR019C	-1	-/-	-311.24321603775024	-48205.74759697914	109	0.22171945701357465	0.8990825688073395	0.09739524348810873
YOR290C	-1	-/-	-311.2603046298027	-39252.43151849508	109	0.22121896162528218	0.8990825688073395	0.09767836919592299
YJR066W	-1	-/-	-311.29006903991103	-44432.56111067161	109	0.22072072072072071	0.8990825688073395	0.09796149490373726
YLL058W	0	0/0	-311.4195818603039	-41143.96336508915	436	0.22072072072072071	0.8990825688073395	0.09796149490373726
YIL175W	0	0/0	-311.44211534317583	-36030.61273167189	436	0.22072072072072071	0.8990825688073395	0.09796149490373726
YOR022C	0	0/-	-311.50171837210655	-36068.280884593725	436	0.22072072072072071	0.8990825688073395	0.09796149490373726
YHR111W	-1	-/-	-311.6919867694378	-49384.34137579799	109	0.2202247191011236	0.8990825688073395	0.09824462061155152
YMR164C	-1	-/-	-311.7025967538357	-43794.84351953864	109	0.21973094170403587	0.8990825688073395	0.0985277463193658
YIL105C	-1	-/-	-311.7200211286545	-47154.860753536224	109	0.21923937360178972	0.8990825688073395	0.09881087202718007
YOL165C	-1	-/0	-311.7205311357975	-35884.59198489785	109	0.21875	0.8990825688073395	0.09909399773499433
YGL176C	0	0/0	-311.72787863761187	-38385.1225290373	436	0.21875	0.8990825688073395	0.09909399773499433
YBL097W	-1	-/-	-311.7549050450325	-35745.183273136616	109	0.2182628062360802	0.8990825688073395	0.09937712344280861
YLR426W	-1	-/-	-311.77808451652527	-24569.79163312912	109	0.21777777777777776	0.8990825688073395	0.09966024915062288
YJR059W	-1	-/-	-311.7839350402355	-47392.27822229266	109	0.21729490022172948	0.8990825688073395	0.09994337485843714
YPL258C	-1	-/-	-311.88759253546596	-46866.70712087676	109	0.2168141592920354	0.8990825688073395	0.10022650056625142
YLR162W	0	0/0	-311.8966856068	-40649.750813669525	436	0.2168141592920354	0.8990825688073395	0.10022650056625142
YAR029W	0	0/0	-311.9312013685703	-37764.55213432014	436	0.2168141592920354	0.8990825688073395	0.10022650056625142
YGL029W	-1	-/-	-312.066792845726	-44497.35235750675	109	0.2163355408388521	0.8990825688073395	0.10050962627406569
YKL201C	-1	-/-	-312.1463136076927	-40565.31635278463	109	0.21585903083700442	0.8990825688073395	0.10079275198187995
YHR184W	0	0/-	-312.17336482182145	-68801.79415887967	436	0.21585903083700442	0.8990825688073395	0.10079275198187995
YBL008W	-1	-/-	-312.1853321194649	-43355.06949406862	109	0.2153846153846154	0.8990825688073395	0.10107587768969423
YOR109W	-1	-/-	-312.18633955717087	-39284.496223151684	109	0.2149122807017544	0.8990825688073395	0.10135900339750849
YOR238W	0	0/0	-312.23708191514015	-39438.0022848174	436	0.2149122807017544	0.8990825688073395	0.10135900339750849
YBL049W	0	0/0	-312.35126824025065	-81140.87593891565	436	0.2149122807017544	0.8990825688073395	0.10135900339750849
YDL031W	-1	-/-	-312.3790902495384	-43009.93463367224	109	0.21444201312910285	0.8990825688073395	0.10164212910532276
YDL063C	0	0/-	-312.3825684636831	-38615.936084747314	436	0.21444201312910285	0.8990825688073395	0.10164212910532276
YGL195W	-1	-/-	-312.3825703263283	-41165.14552098513	109	0.21397379912663755	0.8990825688073395	0.10192525481313704
YGR121C	-1	-/-	-312.4009578973055	-48218.728687003255	109	0.21350762527233116	0.8990825688073395	0.1022083805209513
YMR066W	0	0/-	-312.43680522590876	-58956.551956124604	436	0.21350762527233116	0.8990825688073395	0.1022083805209513
YMR077C	-1	-/-	-312.60101318359375	-48997.51869738102	109	0.21304347826086956	0.8990825688073395	0.10249150622876557
YCR106W	-1	-/-	-312.62639248371124	-41219.96467769146	109	0.21258134490238612	0.8990825688073395	0.10277463193657985
YER152C	0	0/0	-312.6333408355713	-37222.09284828603	436	0.21258134490238612	0.8990825688073395	0.10277463193657985
YKL171W	0	0/-	-312.65179109573364	-42886.061742931604	436	0.21258134490238612	0.8990825688073395	0.10277463193657985
YLR224W	-1	-/-	-312.686354637146	-23871.522461235523	109	0.21212121212121213	0.8990825688073395	0.10305775764439411
YLL005C	0	0/-	-312.6864524781704	-56604.09988754988	436	0.21212121212121213	0.8990825688073395	0.10305775764439411
YDL028C	-1	-/-	-312.69840057194233	-48066.26106865704	109	0.21166306695464362	0.8990825688073395	0.10334088335220838
YKR070W	0	0/-	-312.79017001390457	-36258.397141069174	436	0.21166306695464362	0.8990825688073395	0.10334088335220838
YBR273C	-1	-/-	-312.79131549596786	-50210.788859307766	109	0.21120689655172414	0.8990825688073395	0.10362400906002266
YKL187C	0	0/-	-312.8791333436966	-38882.85499513429	436	0.21120689655172414	0.8990825688073395	0.10362400906002266
YHR053C	-1	-/-	-312.89652463793755	-49678.43469402194	109	0.210752688172043	0.8990825688073395	0.10390713476783692
YDR097C	-1	-/-	-312.9361299239099	-43912.740890260786	109	0.21030042918454936	0.8990825688073395	0.10419026047565119
YER041W	-1	-/-	-312.9543973207474	-40989.52276408672	109	0.20985010706638116	0.8990825688073395	0.10447338618346545
YGR273C	0	0/0	-312.95806285738945	-33389.131198108196	436	0.20985010706638116	0.8990825688073395	0.10447338618346545
YER038C	-1	-/-	-312.9679458513856	-39732.455552615225	109	0.2094017094017094	0.8990825688073395	0.10475651189127973
YMR111C	0	0/-	-312.9826364964247	-41382.27816513181	436	0.2094017094017094	0.8990825688073395	0.10475651189127973
YNL335W	0	0/-	-312.9949459582567	-60988.891464844346	436	0.2094017094017094	0.8990825688073395	0.10475651189127973
YLR073C	0	0/-	-313.0174624659121	-44589.67584780231	436	0.2094017094017094	0.8990825688073395	0.10475651189127973
YKR005C	0	0/0	-313.0448552966118	-38256.02979129553	436	0.2094017094017094	0.8990825688073395	0.10475651189127973
YFR032C-A	0	0/-	-313.05321576818824	-61427.320939429104	436	0.2094017094017094	0.8990825688073395	0.10475651189127973
YGR030C	-1	-/-	-313.10303497314453	-42863.215319633484	109	0.208955223880597	0.8990825688073395	0.105039637599094
YPR018W	-1	-/-	-313.1295284181833	-41955.08544577658	109	0.20851063829787234	0.8990825688073395	0.10532276330690826
YER140W	0	0/-	-313.16903483867645	-37979.79491133988	436	0.20851063829787234	0.8990825688073395	0.10532276330690826
YMR114C	0	0/0	-313.1733481287956	-38198.86649122834	436	0.20851063829787234	0.8990825688073395	0.10532276330690826
YJL216C	0	0/-	-313.21565167605877	-33966.66237749532	436	0.20851063829787234	0.8990825688073395	0.10532276330690826
YNL146W	0	0/0	-313.2305915206671	-32659.209598854184	436	0.20851063829787234	0.8990825688073395	0.10532276330690826
YOR145C	-1	-/-	-313.283244907856	-44632.33381634951	109	0.208067940552017	0.8990825688073395	0.10560588901472254
YDR210W	0	0/0	-313.34260180592537	-39206.013196378946	436	0.208067940552017	0.8990825688073395	0.10560588901472254
YFL013C	-1	-/-	-313.4079256057739	-45111.89345860481	109	0.2076271186440678	0.8990825688073395	0.10588901472253681
YGL045W	-1	-/-	-313.4229186177254	-44189.098287642	109	0.20718816067653276	0.8990825688073395	0.10617214043035107
YCL010C	-1	-/-	-313.4289127588272	-46070.92688012123	109	0.20675105485232068	0.8990825688073395	0.10645526613816535
YLR453C	-1	-/-	-313.4760791063309	-42368.28115582466	109	0.2063157894736842	0.8990825688073395	0.10673839184597962
YHR189W	0	0/-	-313.48338685929775	-63990.09878002107	436	0.2063157894736842	0.8990825688073395	0.10673839184597962
YGL025C	-1	-/-	-313.5361379981041	-45511.53630787134	109	0.20588235294117646	0.8990825688073395	0.10702151755379388
YDR069C	-1	-/-	-313.5426232367754	-47373.948645308614	109	0.20545073375262055	0.8990825688073395	0.10730464326160816
YPR032W	-1	-/-	-313.5539914369583	-43658.00800049305	109	0.20502092050209206	0.8990825688073395	0.10758776896942242
YER002W	-1	-/-	-313.5724655985832	-46641.97755557299	109	0.2045929018789144	0.8990825688073395	0.10787089467723669
YOR140W	-1	-/-	-313.57280164957047	-39752.71943098307	109	0.20416666666666666	0.8990825688073395	0.10815402038505097
YAL028W	0	0/-	-313.5824847072363	-67237.36086143553	436	0.20416666666666666	0.8990825688073395	0.10815402038505097
YLR091W	0	0/-	-313.5839207544923	-38086.11218153685	436	0.20416666666666666	0.8990825688073395	0.10815402038505097
YPL065W	-1	-/-	-313.60245656967163	-40306.625917196274	109	0.20374220374220375	0.8990825688073395	0.10843714609286523
YKL222C	0	0/-	-313.6399358063936	-36266.95944070816	436	0.20374220374220375	0.8990825688073395	0.10843714609286523
YEL035C	0	0/0	-313.70032811071724	-56821.29435072746	436	0.20374220374220375	0.8990825688073395	0.10843714609286523
YJR129C	0	0/-	-313.7302766237408	-40072.43542341329	436	0.20374220374220375	0.8990825688073395	0.10843714609286523
YDR026C	0	0/-	-313.7511113509536	-42125.62143485993	436	0.20374220374220375	0.8990825688073395	0.10843714609286523
YLR346C	-1	-/0	-313.77642035484314	-24885.350712656975	109	0.2033195020746888	0.8990825688073395	0.1087202718006795
YHL026C	0	0/0	-313.8031722009182	-37700.0648727417	436	0.2033195020746888	0.8990825688073395	0.1087202718006795
YBR062C	0	0/-	-313.8087998526171	-45348.66859184671	436	0.2033195020746888	0.8990825688073395	0.1087202718006795
YIL166C	0	0/-	-313.86323039233685	-42481.36916868389	436	0.2033195020746888	0.8990825688073395	0.1087202718006795
YPR013C	0	0/-	-313.89146085083485	-34923.79001778737	436	0.2033195020746888	0.8990825688073395	0.1087202718006795
YPL187W	-1	-/-	-313.91193890571594	-37084.13424748182	109	0.2028985507246377	0.8990825688073395	0.10900339750849378
YBR020W	-1	-/-	-313.92407462000847	-36431.971532315016	109	0.2024793388429752	0.8990825688073395	0.10928652321630804
YLR265C	-1	-/-	-313.93269395828247	-45770.96245074272	109	0.2020618556701031	0.8990825688073395	0.10956964892412231
YCL038C	-1	-/-	-313.9646309018135	-40896.81530076265	109	0.20164609053497942	0.8990825688073395	0.10985277463193659
YNL155W	0	0/-	-313.96736672893167	-38659.36320834234	436	0.20164609053497942	0.8990825688073395	0.10985277463193659
YDL222C	0	0/-	-313.9942102795467	-64133.96212375816	436	0.20164609053497942	0.8990825688073395	0.10985277463193659
YJR150C	-1	-/-	-314.01559513807297	-41635.663235366344	109	0.20123203285420946	0.8990825688073395	0.11013590033975085
YML015C	-1	-/-	-314.0239808559418	-42469.662545681	109	0.20081967213114754	0.8990825688073395	0.11041902604756512
YLR376C	-1	-/-	-314.04428201913834	-41820.53536897898	109	0.20040899795501022	0.8990825688073395	0.11070215175537938
YOR214C	0	0/0	-314.10213232040405	-30638.638633221388	436	0.20040899795501022	0.8990825688073395	0.11070215175537938
YBR007C	0	0/0	-314.10857202112675	-72420.61680287123	436	0.20040899795501022	0.8990825688073395	0.11070215175537938
YDR231C	-1	-/-	-314.1776245236397	-54219.67270129919	109	0.2	0.8990825688073395	0.11098527746319366
YHR167W	-1	-/-	-314.1835595369339	-47363.44610440731	109	0.19959266802443992	0.8990825688073395	0.11126840317100793
YNL339C	-1	-/-	-314.2066909521818	-33672.82489566505	109	0.1991869918699187	0.8990825688073395	0.11155152887882219
YDR057W	-1	-/-	-314.30410528182983	-43077.10466861725	109	0.19878296146044624	0.8990825688073395	0.11183465458663647
YGR283C	0	0/0	-314.3511372208595	-40391.23323997855	436	0.19878296146044624	0.8990825688073395	0.11183465458663647
YPR084W	0	0/0	-314.40950098633766	-37025.19760733843	436	0.19878296146044624	0.8990825688073395	0.11183465458663647
YMR244W	0	0/0	-314.50583240389824	-33081.08500249684	436	0.19878296146044624	0.8990825688073395	0.11183465458663647
YER158C	0	0/-	-314.52502647042274	-43574.016433909535	436	0.19878296146044624	0.8990825688073395	0.11183465458663647
YKL049C	-1	-/-	-314.60101997852325	-43003.56438887119	109	0.19838056680161945	0.8990825688073395	0.11211778029445074
YOL130W	-1	-/-	-314.6130755096674	-46687.254858627915	109	0.19797979797979798	0.8990825688073395	0.112400906002265
YMR259C	0	0/-	-314.62820622324944	-40127.66476614401	436	0.19797979797979798	0.8990825688073395	0.112400906002265
YDL012C	0	0/0	-314.6522169401869	-36376.60680940654	436	0.19797979797979798	0.8990825688073395	0.112400906002265
YDR063W	0	0/-	-314.6536543890834	-45448.13710643351	436	0.19797979797979798	0.8990825688073395	0.112400906002265
YIL177C	0	0/0	-314.7710183057934	-37029.50645204447	436	0.19797979797979798	0.8990825688073395	0.112400906002265
YDL186W	0	0/0	-314.79572105407715	-33458.008693665266	436	0.19797979797979798	0.8990825688073395	0.112400906002265
YOR275C	-1	-/-	-314.92216062545776	-48724.113377809525	109	0.1975806451612903	0.8990825688073395	0.11268403171007928
YOR283W	0	0/0	-314.9302677065134	-41019.205141842365	436	0.1975806451612903	0.8990825688073395	0.11268403171007928
YJR011C	0	0/0	-315.0751675218344	-38578.221539884806	436	0.1975806451612903	0.8990825688073395	0.11268403171007928
YOR221C	-1	-/-	-315.08648857474327	-46166.54677090049	109	0.19718309859154928	0.8990825688073395	0.11296715741789354
YCL027W	-1	-/-	-315.11725878715515	-42846.447889208794	109	0.19678714859437751	0.8990825688073395	0.11325028312570781
YPL056C	0	0/0	-315.1761631965637	-40900.351623892784	436	0.19678714859437751	0.8990825688073395	0.11325028312570781
YOR194C	-1	-/-	-315.1815990805626	-45269.283901154995	109	0.1963927855711423	0.8990825688073395	0.11353340883352209
YBL078C	-1	-/-	-315.2212190628052	-53153.758291721344	109	0.196	0.8990825688073395	0.11381653454133635
YLR138W	-1	-/-	-315.27243530750275	-43830.37572824955	109	0.19560878243512975	0.8990825688073395	0.11409966024915062
YDL200C	-1	-/-	-315.27519987523556	-46440.77109335363	109	0.1952191235059761	0.8990825688073395	0.1143827859569649
YPR010C	-1	-/-	-315.2974004894495	-46404.97090126574	109	0.19483101391650098	0.8990825688073395	0.11466591166477916
YMR094W	0	0/-	-315.3098699375987	-62070.116431383416	436	0.19483101391650098	0.8990825688073395	0.11466591166477916
YBR046C	0	0/-	-315.39405078813434	-73700.01405860111	436	0.19483101391650098	0.8990825688073395	0.11466591166477916
YLR356W	0	0/-	-315.3944579847157	-49429.04281415418	436	0.19483101391650098	0.8990825688073395	0.11466591166477916
YLL007C	0	0/-	-315.3996315449476	-31964.477514073253	436	0.19483101391650098	0.8990825688073395	0.11466591166477916
YJL068C	0	0/-	-315.42077285051346	-38621.44136750698	436	0.19483101391650098	0.8990825688073395	0.11466591166477916
YPL174C	-1	-/-	-315.4464168548584	-40525.473596572876	109	0.19444444444444445	0.8990825688073395	0.11494903737259343
YKR069W	0	0/0	-315.45011977665126	-72911.5922646951	436	0.19444444444444445	0.8990825688073395	0.11494903737259343
YNR029C	0	0/0	-315.51907272823155	-37262.90515729226	436	0.19444444444444445	0.8990825688073395	0.11494903737259343
YGL242C	0	0/0	-315.52863931655884	-33184.68400161341	436	0.19444444444444445	0.8990825688073395	0.11494903737259343
YJR148W	0	0/0	-315.5413864888251	-69790.73201041669	436	0.19444444444444445	0.8990825688073395	0.11494903737259343
YJL204C	-1	-/-	-315.57946515083313	-43418.87167954445	109	0.19405940594059407	0.8990825688073395	0.1152321630804077
YJR142W	0	0/0	-315.678208142519	-37971.610602110624	436	0.19405940594059407	0.8990825688073395	0.1152321630804077
YMR074C	0	0/0	-315.739850923419	-37183.110179558396	436	0.19405940594059407	0.8990825688073395	0.1152321630804077
YOR035C	-1	-/-	-315.74598084390163	-52121.17839322984	109	0.19367588932806323	0.8990825688073395	0.11551528878822197
YBR218C	-1	-/-	-315.7482811808586	-44092.28151792288	109	0.1932938856015779	0.8990825688073395	0.11579841449603624
YPR133W-A	-1	-/-	-315.7536498904228	-39072.53840357065	109	0.19291338582677164	0.8990825688073395	0.1160815402038505
YHR135C	-1	-/-	-315.7601127587259	-41767.91738938913	109	0.1925343811394892	0.8990825688073395	0.11636466591166478
YIL102C	0	0/0	-315.76974776387215	-27334.34078270197	436	0.1925343811394892	0.8990825688073395	0.11636466591166478
YOR262W	0	0/-	-315.78170040249825	-39115.58580812812	436	0.1925343811394892	0.8990825688073395	0.11636466591166478
YAL009W	-1	-/-	-315.81809973716736	-43189.20291495323	109	0.19215686274509805	0.8990825688073395	0.11664779161947905
YMR144W	0	0/0	-315.9145496189594	-37249.62448129058	436	0.19215686274509805	0.8990825688073395	0.11664779161947905
YLR383W	-1	-/-	-315.9372458457947	-41958.22724342346	109	0.1917808219178082	0.8990825688073395	0.11693091732729331
YER137C	0	0/0	-315.99745294451714	-37618.19050064683	436	0.1917808219178082	0.8990825688073395	0.11693091732729331
YOL027C	-1	-/-	-316.017205119133	-41753.84830069542	109	0.19140625	0.8990825688073395	0.11721404303510759
YPL107W	0	0/0	-316.12679597735405	-38713.775656933896	436	0.19140625	0.8990825688073395	0.11721404303510759
YNL332W	-1	-/-	-316.20412665605545	-33049.33354181051	109	0.19103313840155944	0.8990825688073395	0.11749716874292186
YDR196C	0	0/-	-316.20845817029476	-43770.46625505388	436	0.19103313840155944	0.8990825688073395	0.11749716874292186
YHR022C	0	0/0	-316.21432188153267	-35696.51409307867	436	0.19103313840155944	0.8990825688073395	0.11749716874292186
YDR242W	0	0/0	-316.25831604003906	-66964.26452282723	436	0.19103313840155944	0.8990825688073395	0.11749716874292186
YOR068C	-1	-/-	-316.3285800218582	-35603.06513214111	109	0.19066147859922178	0.8990825688073395	0.11778029445073612
YBR278W	-1	-/-	-316.342347741127	-43194.73358249664	109	0.19029126213592232	0.8990825688073395	0.1180634201585504
YKR035W-A	-1	-/-	-316.4210199713707	-42787.651702821255	109	0.18992248062015504	0.8990825688073395	0.11834654586636467
YHR097C	0	0/0	-316.52749689668417	-46417.62217283994	436	0.18992248062015504	0.8990825688073395	0.11834654586636467
YMR130W	0	0/0	-316.5559721942991	-35237.2780201938	436	0.18992248062015504	0.8990825688073395	0.11834654586636467
YJR008W	0	0/0	-316.5827579498291	-51718.733039200306	436	0.18992248062015504	0.8990825688073395	0.11834654586636467
YGL212W	-1	-/-	-316.6140328645706	-42266.631690859795	109	0.1895551257253385	0.8990825688073395	0.11862967157417893
YOR207C	-1	-/-	-316.62402471899986	-47183.526231735945	109	0.1891891891891892	0.8990825688073395	0.11891279728199321
YDR527W	-1	-/-	-316.6946443915367	-46123.11639469862	109	0.18882466281310212	0.8990825688073395	0.11919592298980747
YDR056C	0	0/0	-316.76038378477097	-38109.87182494998	436	0.18882466281310212	0.8990825688073395	0.11919592298980747
YNL207W	-1	-/-	-316.7979155778885	-42982.31277215481	109	0.18846153846153846	0.8990825688073395	0.11947904869762174
YPL167C	-1	-/-	-316.7996344566345	-40743.4890434742	109	0.18809980806142035	0.8990825688073395	0.11976217440543602
YPL046C	-1	-/-	-316.8253259062767	-45314.05889135599	109	0.18773946360153257	0.8990825688073395	0.12004530011325028
YFR013W	-1	-/-	-316.8255549669266	-47503.3044924736	109	0.18738049713193117	0.8990825688073395	0.12032842582106455
YPL195W	-1	-/-	-316.83708143234253	-44395.97435295582	109	0.18702290076335878	0.8990825688073395	0.12061155152887883
YGL108C	0	0/0	-317.01606208086014	-32704.37689037621	436	0.18702290076335878	0.8990825688073395	0.12061155152887883
YBL084C	-1	-/-	-317.03961135447025	-42439.07893015444	109	0.18666666666666668	0.8990825688073395	0.12089467723669309
YJL055W	0	0/-	-317.0769792497158	-40889.76926249266	436	0.18666666666666668	0.8990825688073395	0.12089467723669309
YLR312C	0	0/0	-317.0804500877857	-41679.939638361335	436	0.18666666666666668	0.8990825688073395	0.12089467723669309
YBR098W	-1	-/-	-317.08164352178574	-39968.46625179052	109	0.18631178707224336	0.8990825688073395	0.12117780294450736
YBL005W	-1	-/-	-317.09418535232544	-45719.87832021713	109	0.1859582542694497	0.8990825688073395	0.12146092865232164
YDR293C	-1	-/-	-317.1009430140257	-45268.95734684169	109	0.1856060606060606	0.8990825688073395	0.1217440543601359
YEL037C	-1	-/-	-317.10866844654083	-42539.41788637638	109	0.18525519848771266	0.8990825688073395	0.12202718006795017
YOR285W	0	0/0	-317.1824432313442	-51213.91756622493	436	0.18525519848771266	0.8990825688073395	0.12202718006795017
YOL083W	0	0/-	-317.2966376543045	-48721.42169890553	436	0.18525519848771266	0.8990825688073395	0.12202718006795017
YNL082W	-1	-/-	-317.3480915427208	-44763.943242013454	109	0.18490566037735848	0.8990825688073395	0.12231030577576443
YMR162C	-1	-/-	-317.4000025987625	-41887.471933722496	109	0.18455743879472694	0.8990825688073395	0.12259343148357871
YDR532C	-1	-/0	-317.4347741007805	-44290.37785047293	109	0.18421052631578946	0.8990825688073395	0.12287655719139298
YHR006W	-1	-/-	-317.4407050907612	-45692.4420414269	109	0.18386491557223264	0.8990825688073395	0.12315968289920724
YCL042W	0	0/0	-317.5134850740433	-42361.183177918196	436	0.18386491557223264	0.8990825688073395	0.12315968289920724
YOR007C	-1	-/-	-317.53441655635834	-49715.220036923885	109	0.18352059925093633	0.8990825688073395	0.12344280860702152
YBR289W	-1	-/-	-317.57047937065363	-42521.101811148226	109	0.18317757009345795	0.8990825688073395	0.12372593431483579
YIL151C	0	0/-	-317.5759432017803	-34733.4319010824	436	0.18317757009345795	0.8990825688073395	0.12372593431483579
YIL112W	-1	-/-	-317.57731133699417	-44895.63976532221	109	0.1828358208955224	0.8990825688073395	0.12400906002265005
YOL029C	0	0/0	-317.5827951133251	-42647.55758976936	436	0.1828358208955224	0.8990825688073395	0.12400906002265005
YPL084W	-1	-/-	-317.6103992909193	-45291.270039603114	109	0.1824953445065177	0.8990825688073395	0.12429218573046433
YCL066W	-1	-/-	-317.61585807800293	-36570.251932024956	109	0.1821561338289963	0.8990825688073395	0.1245753114382786
YKR106W	0	0/-	-317.8426668345928	-38970.18896520138	436	0.1821561338289963	0.8990825688073395	0.1245753114382786
YMR147W	0	0/0	-317.8991679176688	-41306.27957972139	436	0.1821561338289963	0.8990825688073395	0.1245753114382786
YNR070W	0	0/-	-317.9163175225258	-54279.66069614887	436	0.1821561338289963	0.8990825688073395	0.1245753114382786
YNR007C	-1	-/-	-317.94810485839844	-56479.596799016	109	0.18181818181818182	0.8990825688073395	0.12485843714609286
YLR425W	-1	-/-	-317.95355892181396	-40272.70511460304	109	0.1814814814814815	0.8990825688073395	0.12514156285390712
YOR336W	0	0/-	-317.9595426917076	-68525.77286159992	436	0.1814814814814815	0.8990825688073395	0.12514156285390712
YOR012W	0	0/0	-318.054796397686	-41144.12569141388	436	0.1814814814814815	0.8990825688073395	0.12514156285390712
YNL001W	-1	-/-	-318.08885768055916	-42687.08679750562	109	0.18114602587800369	0.8990825688073395	0.1254246885617214
YEL016C	-1	-/-	-318.1046640276909	-46098.46726971865	109	0.18081180811808117	0.8990825688073395	0.12570781426953567
YHR106W	-1	-/-	-318.1137301772833	-47017.01162968576	109	0.18047882136279927	0.8990825688073395	0.12599093997734995
YBL095W	0	0/0	-318.146826595068	-37073.643468633294	436	0.18047882136279927	0.8990825688073395	0.12599093997734995
YMR258C	0	0/-	-318.1747188270092	-41141.00227308273	436	0.18047882136279927	0.8990825688073395	0.12599093997734995
YOR192C	0	0/-	-318.20711110532284	-67658.9325863216	436	0.18047882136279927	0.8990825688073395	0.12599093997734995
YLR247C	0	0/-	-318.2197321653366	-69652.66759380698	436	0.18047882136279927	0.8990825688073395	0.12599093997734995
YLR335W	-1	-/-	-318.22234988212585	-49550.63681435585	109	0.1801470588235294	0.8990825688073395	0.12627406568516422
YML081C-A	-1	-/-	-318.2433188557625	-41322.435333549976	109	0.1798165137614679	0.8990825688073395	0.12655719139297847
YDL203C	0	0/-	-318.2991811539978	-76488.9751292523	436	0.1798165137614679	0.8990825688073395	0.12655719139297847
YKL014C	-1	-/-	-318.3120708465576	-41589.33107089996	109	0.1794871794871795	0.8990825688073395	0.12684031710079274
YPR144C	-1	-/-	-318.3201925009489	-47019.68043653667	109	0.17915904936014626	0.8990825688073395	0.12712344280860702
YPL058C	-1	-/-	-318.4112877063453	-47808.98840681836	109	0.17883211678832117	0.8990825688073395	0.1274065685164213
YNL049C	-1	-/-	-318.42118257284164	-46274.337655723095	109	0.1785063752276867	0.8990825688073395	0.12768969422423557
YLR234W	-1	-/-	-318.49414598941803	-42981.79296088219	109	0.1781818181818182	0.8990825688073395	0.12797281993204984
YDR110W	-1	-/-	-318.5306921005249	-45129.18645250797	109	0.17785843920145192	0.8990825688073395	0.1282559456398641
YER037W	0	0/-	-318.5869527887553	-71363.03389447741	436	0.17785843920145192	0.8990825688073395	0.1282559456398641
YDL177C	0	0/-	-318.5885125398636	-36623.2496496886	436	0.17785843920145192	0.8990825688073395	0.1282559456398641
YFR048W	-1	-/-	-318.5909793227911	-45598.50478838384	109	0.17753623188405798	0.8990825688073395	0.12853907134767836
YKL129C	-1	-/-	-318.73813658952713	-39740.06958967447	109	0.17721518987341772	0.8990825688073395	0.12882219705549264
YBL028C	0	0/0	-318.7446677610278	-44338.989790417254	436	0.17721518987341772	0.8990825688073395	0.12882219705549264
YMR253C	0	0/0	-318.7793892174959	-39212.6247919295	436	0.17721518987341772	0.8990825688073395	0.12882219705549264
YHR204W	-1	-/-	-318.83518648147583	-43528.682612895966	109	0.17689530685920576	0.8990825688073395	0.1291053227633069
YKL203C	-1	-/-	-318.89397144317627	-43395.50514912605	109	0.17657657657657658	0.8990825688073395	0.1293884484711212
YDR311W	-1	-/-	-318.9195883870125	-47221.807081997395	109	0.17625899280575538	0.8990825688073395	0.12967157417893543
YNL200C	0	0/-	-319.0097049642354	-43562.59055115469	436	0.17625899280575538	0.8990825688073395	0.12967157417893543
YDR348C	0	0/-	-319.05002397298813	-44064.729248166084	436	0.17625899280575538	0.8990825688073395	0.12967157417893543
YBL106C	-1	-/-	-319.050725877285	-42690.918383300304	109	0.17594254937163376	0.8990825688073395	0.1299546998867497
YGR002C	-1	-/-	-319.1529160141945	-45736.003469765186	109	0.17562724014336917	0.8990825688073395	0.13023782559456398
YGR168C	0	0/-	-319.194840118289	-37017.615159869194	436	0.17562724014336917	0.8990825688073395	0.13023782559456398
YOR111W	0	0/-	-319.19988030195236	-36658.53059417009	436	0.17562724014336917	0.8990825688073395	0.13023782559456398
YLR126C	-1	-/-	-319.21193289756775	-23859.149366259575	109	0.17531305903398928	0.8990825688073395	0.13052095130237826
YNL286W	-1	-/-	-319.2696454524994	-36478.63025188446	109	0.175	0.8990825688073395	0.13080407701019253
YOR076C	-1	-/-	-319.28522342443466	-46153.94892257452	109	0.1746880570409982	0.8990825688073395	0.1310872027180068
YNL033W	0	0/0	-319.3011296838522	-33387.54384428635	436	0.1746880570409982	0.8990825688073395	0.1310872027180068
YPL209C	-1	-/-	-319.33269987627864	-45818.72042487189	109	0.17437722419928825	0.8990825688073395	0.13137032842582105
YLR205C	-1	-/-	-319.44432247802615	-43582.51396967098	109	0.17406749555950266	0.8990825688073395	0.13165345413363533
YLR423C	-1	-/-	-319.4703262299299	-49387.09897558391	109	0.17375886524822695	0.8990825688073395	0.1319365798414496
YLR040C	0	0/-	-319.48391541838646	-40467.77347481251	436	0.17375886524822695	0.8990825688073395	0.1319365798414496
YFL042C	0	0/-	-319.6252295076847	-75480.42785480618	436	0.17375886524822695	0.8990825688073395	0.1319365798414496
YLL019C	-1	-/-	-319.6756361722946	-54004.430836081505	109	0.17345132743362832	0.8990825688073395	0.13221970554926388
YIL037C	-1	-/-	-319.7035685777664	-41465.17214906216	109	0.17314487632508835	0.8990825688073395	0.13250283125707815
YJR116W	0	0/0	-319.7156580090523	-38913.2932857275	436	0.17314487632508835	0.8990825688073395	0.13250283125707815
YHR188C	-1	-/-	-319.8379746079445	-43218.11232930422	109	0.1728395061728395	0.8990825688073395	0.1327859569648924
YBR212W	-1	-/-	-319.84391521662474	-47994.90518092364	109	0.17253521126760563	0.8990825688073395	0.13306908267270667
YKR099W	-1	-/-	-319.8574771285057	-43826.172413527966	109	0.17223198594024605	0.8990825688073395	0.13335220838052095
YHL030W	0	0/-	-319.86095966771245	-62134.80443518236	436	0.17223198594024605	0.8990825688073395	0.13335220838052095
YKL012W	-1	-/-	-319.92075687646866	-45208.782273709774	109	0.17192982456140352	0.8990825688073395	0.13363533408833522
YKL100C	0	0/-	-320.014765560627	-40039.12432438135	436	0.17192982456140352	0.8990825688073395	0.13363533408833522
YOR313C	-1	-/-	-320.0495052039623	-44663.8096306026	109	0.17162872154115585	0.8990825688073395	0.1339184597961495
YJL116C	-1	-/-	-320.07846903800964	-42953.481832265854	109	0.17132867132867133	0.8990825688073395	0.13420158550396377
YIL144W	-1	-/-	-320.1139878630638	-46813.50972622633	109	0.17102966841186737	0.8990825688073395	0.13448471121177802
YGR104C	-1	-/-	-320.12357890605927	-45110.4115537405	109	0.17073170731707318	0.8990825688073395	0.1347678369195923
YKL162C	0	0/-	-320.1925756726414	-41310.60284870304	436	0.17073170731707318	0.8990825688073395	0.1347678369195923
YPL229W	0	0/0	-320.24729744624346	-42209.84911530744	436	0.17073170731707318	0.8990825688073395	0.1347678369195923
YMR244C-A	0	0/-	-320.2823266685009	-45054.55342373252	436	0.17073170731707318	0.8990825688073395	0.1347678369195923
YDR333C	0	0/-	-320.3067167252302	-36240.12644441426	436	0.17073170731707318	0.8990825688073395	0.1347678369195923
YKR086W	-1	-/-	-320.3300339579582	-42392.979683339596	109	0.17043478260869566	0.8990825688073395	0.13505096262740657
YER159C	-1	-/-	-320.3752518892288	-49373.854585886	109	0.1701388888888889	0.8990825688073395	0.13533408833522084
YOR349W	-1	-/-	-320.3830420821905	-43171.31304548681	109	0.16984402079722705	0.8990825688073395	0.13561721404303512
YDR299W	-1	-/-	-320.4170152246952	-41366.723630815744	109	0.1695501730103806	0.8990825688073395	0.13590033975084936
YDR185C	0	0/-	-320.53885627165437	-41500.36396828666	436	0.1695501730103806	0.8990825688073395	0.13590033975084936
YPR179C	-1	-/-	-320.5593052357435	-40789.07769398391	109	0.1692573402417962	0.8990825688073395	0.13618346545866364
YJL181W	0	0/0	-320.5623039752245	-39512.613943353295	436	0.1692573402417962	0.8990825688073395	0.13618346545866364
YML013W	-1	-/-	-320.57804185152054	-44370.436348974705	109	0.16896551724137931	0.8990825688073395	0.1364665911664779
YJL076W	-1	-/-	-320.63927111029625	-48683.55734691024	109	0.1686746987951807	0.8990825688073395	0.1367497168742922
YKL054C	-1	-/-	-320.64449578523636	-48542.60679060221	109	0.16838487972508592	0.8990825688073395	0.13703284258210646
YCR042C	-1	-/-	-320.6871303319931	-43267.501997590065	109	0.1680960548885077	0.8990825688073395	0.13731596828992074
YGL151W	-1	-/-	-320.7308073937893	-44663.732004612684	109	0.1678082191780822	0.8990825688073395	0.13759909399773498
YPL158C	0	0/-	-320.7382284551859	-43394.17773808539	436	0.1678082191780822	0.8990825688073395	0.13759909399773498
YCL047C	0	0/-	-320.79828096181154	-50702.956307686865	436	0.1678082191780822	0.8990825688073395	0.13759909399773498
YDR398W	-1	-/-	-320.8078877180815	-48612.29462914169	109	0.1675213675213675	0.8990825688073395	0.13788221970554926
YCL035C	-1	-/-	-320.8412697315216	-49600.855748176575	109	0.16723549488054607	0.8990825688073395	0.13816534541336353
YNR073C	0	0/0	-320.84636902809143	-37579.781419336796	436	0.16723549488054607	0.8990825688073395	0.13816534541336353
YJL106W	-1	-/-	-320.8633916378021	-42183.76730012894	109	0.16695059625212946	0.8990825688073395	0.1384484711211778
YPR172W	0	0/0	-320.8858865201473	-41359.52821458876	436	0.16695059625212946	0.8990825688073395	0.1384484711211778
YKL022C	-1	-/-	-320.8861079663038	-41775.29533986747	109	0.16666666666666666	0.8990825688073395	0.13873159682899208
YDR356W	-1	-/-	-320.9908039867878	-45790.279880195856	109	0.166383701188455	0.8990825688073395	0.13901472253680633
YOR359W	-1	-/-	-320.99129289388657	-42750.41224139929	109	0.16610169491525423	0.8990825688073395	0.1392978482446206
YDL241W	0	0/0	-320.9939188361168	-39391.2914955318	436	0.16610169491525423	0.8990825688073395	0.1392978482446206
YDR324C	-1	-/-	-321.1106216907501	-43547.737834692	109	0.1658206429780034	0.8990825688073395	0.13958097395243488
YAL046C	0	0/-	-321.18363815546036	-46022.140333503485	436	0.1658206429780034	0.8990825688073395	0.13958097395243488
YJR141W	-1	-/-	-321.21830147504807	-22190.241841733456	109	0.16554054054054054	0.8990825688073395	0.13986409966024915
YGR009C	-1	-/-	-321.2702054977417	-45148.63500070572	109	0.16526138279932545	0.8990825688073395	0.14014722536806343
YGR206W	-1	-/-	-321.27310931682587	-44471.4490814209	109	0.16498316498316498	0.8990825688073395	0.1404303510758777
YBR257W	-1	-/-	-321.34792590141296	-43817.59756171703	109	0.16470588235294117	0.8990825688073395	0.14071347678369195
YAR007C	-1	-/-	-321.3874969482422	-47193.30377435684	109	0.1644295302013423	0.8990825688073395	0.14099660249150622
YOR073W	-1	-/-	-321.39961847290397	-43186.1777385138	109	0.16415410385259632	0.8990825688073395	0.1412797281993205
YIR007W	0	0/-	-321.4352897852659	-35365.2459821254	436	0.16415410385259632	0.8990825688073395	0.1412797281993205
YML118W	-1	-/-	-321.43913984298706	-50196.41351056099	109	0.16387959866220736	0.8990825688073395	0.14156285390713477
YCR068W	0	0/-	-321.4589142445475	-69755.59882485308	436	0.16387959866220736	0.8990825688073395	0.14156285390713477
YGL249W	-1	-/-	-321.49211943149567	-34413.22390580177	109	0.1636060100166945	0.8990825688073395	0.14184597961494905
YDR434W	-1	-/-	-321.5670830011368	-40782.3759829998	109	0.16333333333333333	0.8990825688073395	0.1421291053227633
YNL088W	-1	-/-	-321.6480677127838	-46585.94627714157	109	0.16306156405990016	0.8990825688073395	0.14241223103057757
YPR168W	-1	-/-	-321.688296854496	-41800.11344343424	109	0.16279069767441862	0.8990825688073395	0.14269535673839184
YOR113W	-1	-/-	-321.695393204689	-43945.77840030193	109	0.1625207296849088	0.8990825688073395	0.14297848244620612
YHL017W	0	0/-	-321.70646783709526	-35484.89034868777	436	0.1625207296849088	0.8990825688073395	0.14297848244620612
YOR206W	-1	-/-	-321.71793711185455	-48931.08120381832	109	0.16225165562913907	0.8990825688073395	0.1432616081540204
YLR313C	-1	-/-	-321.78403832018375	-39515.17193390429	109	0.16198347107438016	0.8990825688073395	0.14354473386183467
YLR049C	0	0/0	-321.7948684897274	-42255.27887957357	436	0.16198347107438016	0.8990825688073395	0.14354473386183467
YDR082W	-1	-/-	-321.81512475013733	-45689.409420251846	109	0.1617161716171617	0.8990825688073395	0.1438278595696489
YPR116W	0	0/-	-321.84463246166706	-38818.97224210203	436	0.1617161716171617	0.8990825688073395	0.1438278595696489
YDL021W	0	0/-	-321.89262138307095	-69206.2053002119	436	0.1617161716171617	0.8990825688073395	0.1438278595696489
YOR083W	-1	-/-	-321.9086008965969	-38692.361588567495	109	0.1614497528830313	0.8990825688073395	0.1441109852774632
YGR117C	0	0/0	-321.9109798669815	-40857.946615323424	436	0.1614497528830313	0.8990825688073395	0.1441109852774632
YKR007W	-1	-/-	-321.9489095211029	-51143.81531047821	109	0.1611842105263158	0.8990825688073395	0.14439411098527746
YGR158C	-1	-/-	-322.00366984307766	-44337.66798506677	109	0.16091954022988506	0.8990825688073395	0.14467723669309174
YPL011C	-1	-/-	-322.01917028427124	-43609.99759221077	109	0.16065573770491803	0.8990825688073395	0.144960362400906
YGL085W	0	0/-	-322.0380356311798	-40908.10762268305	436	0.16065573770491803	0.8990825688073395	0.144960362400906
YGL232W	-1	-/-	-322.05679742991924	-44265.64828376472	109	0.16039279869067102	0.8990825688073395	0.14524348810872026
YCL008C	-1	-/-	-322.15037274360657	-45405.741755485535	109	0.16013071895424835	0.8990825688073395	0.14552661381653453
YMR166C	0	0/-	-322.24309326708317	-37134.68005053699	436	0.16013071895424835	0.8990825688073395	0.14552661381653453
YLR013W	-1	-/-	-322.2490648031235	-41473.844419837	109	0.1598694942903752	0.8990825688073395	0.1458097395243488
YER103W	-1	-/-	-322.2770828604698	-42758.73872131109	109	0.15960912052117263	0.8990825688073395	0.14609286523216308
YCL031C	-1	-/-	-322.27958512306213	-46269.38782310486	109	0.15934959349593497	0.8990825688073395	0.14637599093997736
YPR061C	0	0/0	-322.3069759486243	-74825.87115051132	436	0.15934959349593497	0.8990825688073395	0.14637599093997736
YIL067C	0	0/0	-322.31138575077057	-37485.61438687146	436	0.15934959349593497	0.8990825688073395	0.14637599093997736
YDR286C	0	0/0	-322.31138783693314	-39412.70032072067	436	0.15934959349593497	0.8990825688073395	0.14637599093997736
YDR265W	-1	-/-	-322.3152322769165	-46474.98595249653	109	0.1590909090909091	0.8990825688073395	0.14665911664779163
YAL058W	-1	-/-	-322.34282821416855	-40735.72852629423	109	0.15883306320907617	0.8990825688073395	0.14694224235560588
YDR367W	0	0/-	-322.3664477812126	-35010.03843926359	436	0.15883306320907617	0.8990825688073395	0.14694224235560588
YNL122C	0	0/-	-322.372262686491	-30840.86326891184	436	0.15883306320907617	0.8990825688073395	0.14694224235560588
YHR088W	-1	-/-	-322.41568261384964	-46210.81450921297	109	0.15857605177993528	0.8990825688073395	0.14722536806342015
YBR295W	-1	-/-	-322.5519713126123	-48906.95557558164	109	0.1583198707592892	0.8990825688073395	0.14750849377123443
YDR436W	-1	-/-	-322.5682325363159	-50578.33098292351	109	0.15806451612903225	0.8990825688073395	0.1477916194790487
YHR014W	-1	-/-	-322.610254406929	-35041.100402235985	109	0.15780998389694043	0.8990825688073395	0.14807474518686298
YLR272C	-1	-/-	-322.61196483671665	-43587.401692047715	109	0.15755627009646303	0.8990825688073395	0.14835787089467722
YMR325W	0	0/-	-322.6331998705864	-42595.015034820884	436	0.15755627009646303	0.8990825688073395	0.14835787089467722
YOR081C	-1	-/-	-322.6540500819683	-43530.01806303859	109	0.15730337078651685	0.8990825688073395	0.1486409966024915
YPL088W	0	0/0	-322.65462097525597	-38844.34726777673	436	0.15730337078651685	0.8990825688073395	0.1486409966024915
YDR422C	-1	-/-	-322.7132456302643	-47579.30824160576	109	0.15705128205128205	0.8990825688073395	0.14892412231030577
YDR076W	-1	-/-	-322.7432659268379	-42412.338833630085	109	0.1568	0.8990825688073395	0.14920724801812005
YPR148C	0	0/0	-322.7526332139969	-41465.63690191507	436	0.1568	0.8990825688073395	0.14920724801812005
YML004C	-1	-/-	-322.7583581209183	-44279.92881023884	109	0.15654952076677317	0.8990825688073395	0.14949037372593432
YPL164C	-1	-/-	-322.7781296521425	-50290.17117257416	109	0.15629984051036683	0.8990825688073395	0.1497734994337486
YOR298C-A	-1	-/-	-322.7802801132202	-42573.25953865051	109	0.15605095541401273	0.8990825688073395	0.15005662514156284
YGL010W	0	0/-	-322.795850738883	-40368.511690706015	436	0.15605095541401273	0.8990825688073395	0.15005662514156284
YIL055C	0	0/0	-322.8017431795597	-40114.42780303955	436	0.15605095541401273	0.8990825688073395	0.15005662514156284
YGL156W	0	0/-	-322.8099748790264	-69950.10078825057	436	0.15605095541401273	0.8990825688073395	0.15005662514156284
YGR112W	-1	-/-	-322.8125400543213	-45488.979888916016	109	0.15580286168521462	0.8990825688073395	0.15033975084937712
YNR074C	-1	-/-	-322.8375563919544	-40827.06698444486	109	0.15555555555555556	0.8990825688073395	0.1506228765571914
YDR222W	0	0/-	-323.033605620265	-41641.65965940058	436	0.15555555555555556	0.8990825688073395	0.1506228765571914
YPR021C	-1	-/-	-323.0411058664322	-40881.603288292885	109	0.15530903328050713	0.8990825688073395	0.15090600226500567
YPR088C	-1	-/-	-323.0431279987097	-44384.098452314734	109	0.1550632911392405	0.8990825688073395	0.15118912797281994
YJL118W	0	0/0	-323.07165563106537	-37184.039241060615	436	0.1550632911392405	0.8990825688073395	0.15118912797281994
YDL121C	0	0/0	-323.1380898403004	-38788.194930081256	436	0.1550632911392405	0.8990825688073395	0.15118912797281994
YBL103C	-1	-/-	-323.1404318511486	-48776.403997153044	109	0.15481832543443919	0.8990825688073395	0.1514722536806342
YLL026W	-1	-/-	-323.2289701066911	-50673.75399905071	109	0.15457413249211358	0.8990825688073395	0.15175537938844846
YML082W	0	0/0	-323.2396174669266	-42928.79383058101	436	0.15457413249211358	0.8990825688073395	0.15175537938844846
YOR030W	-1	-/-	-323.28608161211014	-46097.06274586916	109	0.15433070866141732	0.8990825688073395	0.15203850509626274
YDR448W	-1	-/-	-323.3294696211815	-42523.45075839758	109	0.1540880503144654	0.8990825688073395	0.152321630804077
YGR186W	-1	-/-	-323.36228930950165	-42532.64891564846	109	0.15384615384615385	0.8990825688073395	0.1526047565118913
YBR033W	0	0/-	-323.3818983286619	-69962.9665979594	436	0.15384615384615385	0.8990825688073395	0.1526047565118913
YNL202W	-1	-/-	-323.38422560691833	-43207.674491882324	109	0.1536050156739812	0.8990825688073395	0.15288788221970556
YIL019W	-1	-/-	-323.4227342903614	-50770.04747441411	109	0.15336463223787167	0.8990825688073395	0.1531710079275198
YMR192W	-1	-/-	-323.43401074409485	-44169.788865566254	109	0.153125	0.8990825688073395	0.15345413363533408
YBR238C	0	0/-	-323.4605434983969	-43144.11746683717	436	0.153125	0.8990825688073395	0.15345413363533408
YHR096C	-1	-/-	-323.4810186624527	-49792.0563608408	109	0.15288611544461778	0.8990825688073395	0.15373725934314836
YPR034W	-1	-/-	-323.48785477876663	-44055.6706944108	109	0.1526479750778816	0.8990825688073395	0.15402038505096263
YKL209C	0	0/-	-323.5397573709488	-65109.07569861412	436	0.1526479750778816	0.8990825688073395	0.15402038505096263
YOR227W	0	0/0	-323.5553945535794	-76138.59899187926	436	0.1526479750778816	0.8990825688073395	0.15402038505096263
YDR514C	0	0/0	-323.57497879862785	-37776.2295273412	436	0.1526479750778816	0.8990825688073395	0.15402038505096263
YOL051W	-1	-/-	-323.5826278924942	-46838.35419213772	109	0.15241057542768274	0.8990825688073395	0.1543035107587769
YKR097W	-1	-/0	-323.59840331971645	-46527.547519788146	109	0.15217391304347827	0.8990825688073395	0.15458663646659115
YML128C	-1	-/-	-323.6362067759037	-46071.69864740968	109	0.15193798449612403	0.8990825688073395	0.15486976217440543
YMR047C	-1	-/-	-323.64457988739014	-43730.337522506714	109	0.15170278637770898	0.8990825688073395	0.1551528878822197
YBL088C	-1	-/-	-323.68021316826344	-40209.9295373708	109	0.15146831530139104	0.8990825688073395	0.15543601359003398
YIL030C	-1	-/-	-323.70009368658066	-45254.37919741869	109	0.15123456790123457	0.8990825688073395	0.15571913929784825
YNR068C	0	0/-	-323.7231931388378	-38516.15316697396	436	0.15123456790123457	0.8990825688073395	0.15571913929784825
YAL021C	-1	-/-	-323.74643582850695	-46030.80154020339	109	0.1510015408320493	0.8990825688073395	0.15600226500566253
YFL041W	-1	-/-	-323.76696026325226	-49218.12239921093	109	0.15076923076923077	0.8990825688073395	0.15628539071347677
YLR132C	-1	-/-	-323.79265677928925	-26345.334189534187	109	0.15053763440860216	0.8990825688073395	0.15656851642129105
YBR071W	0	0/0	-323.8047131896019	-40993.78017358482	436	0.15053763440860216	0.8990825688073395	0.15656851642129105
YDR452W	0	0/0	-323.82134648039937	-69430.55765839294	436	0.15053763440860216	0.8990825688073395	0.15656851642129105
YCR024C	0	0/-	-323.83065880835056	-68249.31461678073	436	0.15053763440860216	0.8990825688073395	0.15656851642129105
YAL055W	-1	-/-	-323.8778154850006	-44801.63274002075	109	0.15030674846625766	0.8990825688073395	0.15685164212910532
YPR025C	-1	-/-	-323.92708560824394	-53051.168098419905	109	0.15007656967840735	0.8990825688073395	0.1571347678369196
YJR158W	-1	-/-	-323.9546768665314	-36085.49827623367	109	0.14984709480122324	0.8990825688073395	0.15741789354473387
YLR345W	0	0/-	-323.9704668074846	-47838.06235089898	436	0.14984709480122324	0.8990825688073395	0.15741789354473387
YML005W	-1	-/-	-324.0243641734123	-43869.795695602894	109	0.14961832061068703	0.8990825688073395	0.15770101925254812
YLR460C	0	0/0	-324.1233085244894	-39019.90076754987	436	0.14961832061068703	0.8990825688073395	0.15770101925254812
YLL018C-A	-1	-/-	-324.151384472847	-39380.59853708744	109	0.14939024390243902	0.8990825688073395	0.1579841449603624
YGR079W	0	0/0	-324.1959662139416	-40002.03129693866	436	0.14939024390243902	0.8990825688073395	0.1579841449603624
YFL012W	0	0/0	-324.2239063382149	-35987.69128835201	436	0.14939024390243902	0.8990825688073395	0.1579841449603624
YDR104C	0	0/-	-324.22766634076834	-74753.99339645356	436	0.14939024390243902	0.8990825688073395	0.1579841449603624
YBR180W	0	0/-	-324.2950423359871	-63887.24842086807	436	0.14939024390243902	0.8990825688073395	0.1579841449603624
YNL279W	-1	-/-	-324.42789232730865	-42504.9665004015	109	0.1491628614916286	0.8990825688073395	0.15826727066817667
YLR071C	-1	-/-	-324.44596922397614	-46283.49532842636	109	0.14893617021276595	0.8990825688073395	0.15855039637599094
YOR048C	-1	-/-	-324.50259029865265	-46778.505397439	109	0.14871016691957512	0.8990825688073395	0.15883352208380522
YHR148W	-1	-/-	-324.5073564350605	-48116.80811408162	109	0.1484848484848485	0.8990825688073395	0.1591166477916195
YOL163W	0	0/-	-324.54438412189484	-35422.210700809956	436	0.1484848484848485	0.8990825688073395	0.1591166477916195
YDR335W	-1	-/-	-324.55280780792236	-42693.222568035126	109	0.14826021180030258	0.8990825688073395	0.15939977349943374
YMR273C	-1	-/-	-324.55587089061737	-43889.42274439335	109	0.14803625377643503	0.8990825688073395	0.159682899207248
YMR250W	-1	-/-	-324.5628750324249	-41691.105573654175	109	0.1478129713423831	0.8990825688073395	0.1599660249150623
YJR153W	-1	-/-	-324.59598553180695	-41435.19235599041	109	0.14759036144578314	0.8990825688073395	0.16024915062287656
YLR456W	0	0/0	-324.60747742652893	-38174.736046388745	436	0.14759036144578314	0.8990825688073395	0.16024915062287656
YKR075C	0	0/-	-324.6646684408188	-38090.764296233654	436	0.14759036144578314	0.8990825688073395	0.16024915062287656
YPR054W	-1	-/-	-324.7128704190254	-39271.84794455767	109	0.14736842105263157	0.8990825688073395	0.16053227633069084
YOL152W	0	0/-	-324.7734597027302	-58397.41217058897	436	0.14736842105263157	0.8990825688073395	0.16053227633069084
YPL262W	-1	-/-	-324.7991676926613	-45311.230354607105	109	0.14714714714714713	0.8990825688073395	0.16081540203850508
YOR044W	0	0/0	-324.82182002067566	-69552.98625418544	436	0.14714714714714713	0.8990825688073395	0.16081540203850508
YLR410W	-1	-/0	-324.8440994024277	-43352.21104431152	109	0.1469265367316342	0.8990825688073395	0.16109852774631936
YHR105W	0	0/0	-324.8615189557895	-67344.58658758458	436	0.1469265367316342	0.8990825688073395	0.16109852774631936
YLR309C	-1	-/-	-324.90694036334753	-48394.44327463955	109	0.1467065868263473	0.8990825688073395	0.16138165345413363
YGR113W	-1	-/-	-324.9179317057133	-46804.0100261271	109	0.14648729446935724	0.8990825688073395	0.1616647791619479
YHR070W	-1	-/-	-324.9412331581116	-43542.15543174744	109	0.14626865671641792	0.8990825688073395	0.16194790486976218
YFR011C	0	0/-	-324.9413847923279	-37725.14440955222	436	0.14626865671641792	0.8990825688073395	0.16194790486976218
YPL199C	0	0/-	-324.95989341288805	-39275.791800457984	436	0.14626865671641792	0.8990825688073395	0.16194790486976218
YOR097C	0	0/0	-324.9725129902363	-43896.740625441074	436	0.14626865671641792	0.8990825688073395	0.16194790486976218
YEL025C	0	0/0	-324.9985889941454	-60448.1084189266	436	0.14626865671641792	0.8990825688073395	0.16194790486976218
YIR001C	0	0/0	-325.0126386284828	-75436.8533115685	436	0.14626865671641792	0.8990825688073395	0.16194790486976218
YER172C	-1	-/-	-325.05710108205676	-44006.2591704838	109	0.14605067064083457	0.8990825688073395	0.16223103057757646
YLR037C	0	0/-	-325.05877812206745	-67702.13024614751	436	0.14605067064083457	0.8990825688073395	0.16223103057757646
YJL041W	-1	-/-	-325.1199964284897	-46840.9673987627	109	0.14583333333333334	0.8990825688073395	0.1625141562853907
YNL091W	-1	-/-	-325.1574619412422	-49473.24131208658	109	0.14561664190193166	0.8990825688073395	0.16279728199320498
YLR127C	-1	-/-	-325.17035591602325	-46168.786130428314	109	0.14540059347181009	0.8990825688073395	0.16308040770101925
YHR140W	0	0/0	-325.1847642362118	-40008.42543269694	436	0.14540059347181009	0.8990825688073395	0.16308040770101925
YLR382C	-1	-/-	-325.2021441459656	-46309.996306777	109	0.1451851851851852	0.8990825688073395	0.16336353340883353
YBR006W	-1	-/-	-325.29536044597626	-41975.953825592995	109	0.14497041420118342	0.8990825688073395	0.1636466591166478
YGR143W	-1	-/-	-325.33765265345573	-49272.851297587156	109	0.1447562776957164	0.8990825688073395	0.16392978482446205
YDR200C	-1	-/-	-325.40660524368286	-49261.51332569122	109	0.14454277286135694	0.8990825688073395	0.16421291053227632
YMR204C	-1	-/-	-325.43180322647095	-41810.11510682106	109	0.14432989690721648	0.8990825688073395	0.1644960362400906
YBL091C-A	0	0/-	-325.4468044191599	-62850.56077648699	436	0.14432989690721648	0.8990825688073395	0.1644960362400906
YHR176W	-1	-/-	-325.5140293799341	-47674.908311959356	109	0.14411764705882352	0.8990825688073395	0.16477916194790487
YDL109C	-1	-/-	-325.53725016117096	-23541.011498451233	109	0.14390602055800295	0.8990825688073395	0.16506228765571915
YDR061W	0	0/0	-325.5491200685501	-43181.8464795351	436	0.14390602055800295	0.8990825688073395	0.16506228765571915
YNL046W	-1	-/0	-325.55733382701874	-22995.753892749548	109	0.1436950146627566	0.8990825688073395	0.16534541336353342
YER048W-A	0	0/0	-325.5668054819107	-61965.60057580471	436	0.1436950146627566	0.8990825688073395	0.16534541336353342
YGL160W	0	0/-	-325.5811837762594	-39079.45457752049	436	0.1436950146627566	0.8990825688073395	0.16534541336353342
YGR213C	-1	-/0	-325.62795531749725	-48660.47601735592	109	0.14348462664714495	0.8990825688073395	0.16562853907134767
YDR320C	-1	-/-	-325.6383687257767	-49958.7869604826	109	0.14327485380116958	0.8990825688073395	0.16591166477916194
YBR225W	0	0/0	-325.6490675210953	-39547.65807236731	436	0.14327485380116958	0.8990825688073395	0.16591166477916194
YGR251W	-1	-/-	-325.6687443256378	-27891.789665579796	109	0.14306569343065692	0.8990825688073395	0.16619479048697622
YBR043C	-1	-/-	-325.6847140789032	-51067.76644420624	109	0.14285714285714285	0.8990825688073395	0.1664779161947905
YBL090W	-1	-/-	-325.7429552078247	-39955.67901468277	109	0.14264919941775836	0.8990825688073395	0.16676104190260477
YDL085W	-1	-/0	-325.7435576915741	-46336.171167612076	109	0.14244186046511628	0.8990825688073395	0.16704416761041901
YLR438C-A	-1	-/-	-325.7493859529495	-42598.53681766987	109	0.14223512336719885	0.8990825688073395	0.1673272933182333
YER142C	-1	-/-	-325.76458391547203	-44376.84141597152	109	0.14202898550724638	0.8990825688073395	0.16761041902604756
YMR165C	-1	-/-	-325.76852095127106	-41675.50072777271	109	0.14182344428364688	0.8990825688073395	0.16789354473386184
YOL110W	-1	-/-	-325.77395983599126	-49924.077589591965	109	0.1416184971098266	0.8990825688073395	0.1681766704416761
YDR195W	-1	-/-	-325.8094730377197	-43648.86338329315	109	0.1414141414141414	0.8990825688073395	0.1684597961494904
YBL014C	-1	-/-	-325.86108952760696	-45828.524863660336	109	0.14121037463976946	0.8990825688073395	0.16874292185730463
YLR386W	-1	-/-	-325.91987377405167	-39256.20898205042	109	0.1410071942446043	0.8990825688073395	0.1690260475651189
YIR041W	-1	-/-	-325.92813354730606	-42451.11085361242	109	0.14080459770114942	0.8990825688073395	0.16930917327293318
YDR371W	0	0/-	-325.93192387372255	-64515.36790519208	436	0.14080459770114942	0.8990825688073395	0.16930917327293318
YER153C	0	0/-	-325.9335588514805	-60280.350922584534	436	0.14080459770114942	0.8990825688073395	0.16930917327293318
YPL123C	-1	-/-	-325.9394789338112	-43786.536270558834	109	0.1406025824964132	0.8990825688073395	0.16959229898074746
YHR056C	-1	-/-	-325.9470524787903	-41631.822361946106	109	0.14040114613180515	0.8990825688073395	0.16987542468856173
YBL058W	-1	-/-	-325.97147285938263	-48103.97717690468	109	0.1402002861230329	0.8990825688073395	0.17015855039637598
YDR315C	0	0/-	-326.0276371240616	-67861.37444226444	436	0.1402002861230329	0.8990825688073395	0.17015855039637598
YBR137W	0	0/-	-326.09010675549507	-44206.203960484825	436	0.1402002861230329	0.8990825688073395	0.17015855039637598
YGR239C	-1	-/-	-326.1316353082657	-43068.55177485943	109	0.14	0.8990825688073395	0.17044167610419025
YGR152C	-1	-/-	-326.1682538166642	-43540.5862731114	109	0.1398002853067047	0.8990825688073395	0.17072480181200453
YLR094C	0	0/-	-326.2019553184509	-66142.1958321631	436	0.1398002853067047	0.8990825688073395	0.17072480181200453
YER116C	-1	-/-	-326.22227580845356	-40293.62945087254	109	0.1396011396011396	0.8990825688073395	0.1710079275198188
YJL042W	-1	-/-	-326.247718334198	-43465.77252411842	109	0.13940256045519203	0.8990825688073395	0.17129105322763308
YIL160C	-1	-/-	-326.284138225019	-45079.90017750114	109	0.13920454545454544	0.8990825688073395	0.17157417893544735
YAL001C	-1	-/-	-326.2956187725067	-41939.12278485298	109	0.13900709219858157	0.8990825688073395	0.1718573046432616
YJR049C	-1	-/-	-326.3499081134796	-45538.20396453142	109	0.1388101983002833	0.8990825688073395	0.17214043035107587
YPL130W	-1	-/-	-326.4165309369564	-39769.55774602294	109	0.13861386138613863	0.8990825688073395	0.17242355605889015
YNL118C	-1	-/-	-326.42791533470154	-40863.59653067589	109	0.1384180790960452	0.8990825688073395	0.17270668176670442
YEL018W	-1	-/-	-326.4552284479141	-47271.66101062298	109	0.1382228490832158	0.8990825688073395	0.1729898074745187
YPR186C	-1	-/-	-326.5252673625946	-40128.724905729294	109	0.13802816901408452	0.8990825688073395	0.17327293318233294
YLR424W	-1	-/-	-326.6082616150379	-43570.78019669652	109	0.13783403656821377	0.8990825688073395	0.17355605889014722
YPL190C	-1	-/-	-326.6230054795742	-48276.9678363502	109	0.13764044943820225	0.8990825688073395	0.1738391845979615
YOR210W	-1	-/-	-326.6675452813506	-43974.17335482687	109	0.13744740532959326	0.8990825688073395	0.17412231030577577
YLR422W	0	0/-	-326.6951744556427	-40771.7463658303	436	0.13744740532959326	0.8990825688073395	0.17412231030577577
YLR016C	-1	-/-	-326.7179973125458	-46015.88897037506	109	0.13725490196078433	0.8990825688073395	0.17440543601359004
YDR256C	-1	-/-	-326.74503922462463	-43654.77873921394	109	0.13706293706293707	0.8990825688073395	0.17468856172140432
YOR037W	-1	-/-	-326.74630439281464	-49745.72281944752	109	0.13687150837988826	0.8990825688073395	0.17497168742921856
YPL249C-A	0	0/-	-326.7611907310784	-64733.15038797632	436	0.13687150837988826	0.8990825688073395	0.17497168742921856
YDL077C	-1	-/-	-326.77903723716736	-41995.05952632427	109	0.13668061366806136	0.8990825688073395	0.17525481313703284
YJR088C	0	0/-	-326.81744116544724	-44063.325009316206	436	0.13668061366806136	0.8990825688073395	0.17525481313703284
YLR067C	-1	-/-	-326.82743072509766	-41417.11367547512	109	0.13649025069637882	0.8990825688073395	0.1755379388448471
YJL214W	-1	-/-	-326.8468045592308	-35026.11405342817	109	0.13630041724617525	0.8990825688073395	0.1758210645526614
YHL009C	-1	-/-	-326.84923696517944	-40980.586542367935	109	0.1361111111111111	0.8990825688073395	0.17610419026047566
YDR523C	-1	-/-	-326.90836864709854	-38091.1802483201	109	0.13592233009708737	0.8990825688073395	0.1763873159682899
YDR151C	-1	-/-	-326.92357479408383	-48085.6007203944	109	0.13573407202216067	0.8990825688073395	0.17667044167610418
YGR238C	-1	-/-	-326.93350327014923	-45358.38361251354	109	0.1355463347164592	0.8990825688073395	0.17695356738391846
YBR094W	0	0/0	-326.9664139235392	-74267.41757539008	436	0.1355463347164592	0.8990825688073395	0.17695356738391846
YLL008W	-1	-/-	-327.0152590274811	-46604.09277868271	109	0.13535911602209943	0.8990825688073395	0.17723669309173273
YMR112C	-1	-/-	-327.0694442987442	-44150.14967894554	109	0.13517241379310344	0.8990825688073395	0.177519818799547
YJR004C	-1	-/-	-327.08981305360794	-48326.630068838596	109	0.1349862258953168	0.8990825688073395	0.17780294450736125
YDR437W	-1	-/-	-327.14670872688293	-39718.22106599808	109	0.13480055020632736	0.8990825688073395	0.17808607021517553
YPR095C	-1	-/-	-327.16043132543564	-43978.891806304455	109	0.1346153846153846	0.8990825688073395	0.1783691959229898
YHR156C	0	0/0	-327.19697311520576	-69222.72708389163	436	0.1346153846153846	0.8990825688073395	0.1783691959229898
YLR276C	-1	-/-	-327.232422709465	-47715.020360827446	109	0.13443072702331962	0.8990825688073395	0.17865232163080408
YNL024C	0	0/-	-327.24400924146175	-38851.108452782035	436	0.13443072702331962	0.8990825688073395	0.17865232163080408
YDR125C	0	0/-	-327.2947487384081	-66761.9472522065	436	0.13443072702331962	0.8990825688073395	0.17865232163080408
YGL117W	0	0/0	-327.3284457921982	-34945.588024921715	436	0.13443072702331962	0.8990825688073395	0.17865232163080408
YOR373W	-1	-/-	-327.37607730925083	-39152.11475588381	109	0.13424657534246576	0.8990825688073395	0.17893544733861835
YPL113C	0	0/0	-327.42808747291565	-35512.461734678596	436	0.13424657534246576	0.8990825688073395	0.17893544733861835
YOR008C	-1	-/-	-327.4775915145874	-43701.5234555006	109	0.13406292749658003	0.8990825688073395	0.17921857304643263
YBR091C	-1	-/-	-327.5751845240593	-47051.42897731066	109	0.13387978142076504	0.8990825688073395	0.17950169875424687
YKR103W	0	0/-	-327.6117443591356	-57555.02698405087	436	0.13387978142076504	0.8990825688073395	0.17950169875424687
YHR177W	0	0/-	-327.6752786412835	-59525.58783840388	436	0.13387978142076504	0.8990825688073395	0.17950169875424687
YDL215C	0	0/0	-327.68587931990623	-73562.89816780388	436	0.13387978142076504	0.8990825688073395	0.17950169875424687
YFL055W	-1	-/-	-327.72121530771255	-44352.473000347614	109	0.13369713506139155	0.8990825688073395	0.17978482446206115
YIR014W	0	0/0	-327.73207861185074	-37123.99824928492	436	0.13369713506139155	0.8990825688073395	0.17978482446206115
YKL172W	-1	-/-	-327.77533054351807	-47440.69234228134	109	0.1335149863760218	0.8990825688073395	0.18006795016987542
YJR094C	-1	-/-	-327.79256987571716	-46979.72510743141	109	0.13333333333333333	0.8990825688073395	0.1803510758776897
YMR220W	-1	-/-	-327.8421344049275	-41782.62360577658	109	0.1331521739130435	0.8990825688073395	0.18063420158550397
YIL096C	0	0/-	-327.8503741323948	-43861.14685739577	436	0.1331521739130435	0.8990825688073395	0.18063420158550397
YHR197W	-1	-/-	-327.85866183042526	-46885.25401753187	109	0.13297150610583447	0.8990825688073395	0.18091732729331822
YLR207W	-1	-/-	-327.8723737001419	-45372.07253396511	109	0.13279132791327913	0.8990825688073395	0.1812004530011325
YPL274W	-1	-/-	-327.88007444143295	-43106.53041642904	109	0.13261163734776726	0.8990825688073395	0.18148357870894677
YGR031W	0	0/-	-327.89950992912054	-39964.89755504578	436	0.13261163734776726	0.8990825688073395	0.18148357870894677
YPL233W	-1	-/-	-327.9268285036087	-40241.49344241619	109	0.13243243243243244	0.8990825688073395	0.18176670441676104
YJL061W	-1	-/-	-327.9410960674286	-49528.78847503662	109	0.13225371120107962	0.8990825688073395	0.18204983012457532
YCR094W	-1	-/-	-327.9797107577324	-44381.60148102045	109	0.1320754716981132	0.8990825688073395	0.1823329558323896
YDR470C	-1	-/-	-327.9827290773392	-40940.41872894764	109	0.13189771197846567	0.8990825688073395	0.18261608154020384
YPL176C	-1	-/-	-327.9986432790756	-40893.44142949581	109	0.13172043010752688	0.8990825688073395	0.18289920724801811
YJL141C	-1	-/-	-328.035756804049	-52652.7697334066	109	0.13154362416107382	0.8990825688073395	0.1831823329558324
YDL101C	-1	-/-	-328.0378040969372	-46225.196802824736	109	0.13136729222520108	0.8990825688073395	0.18346545866364666
YKR049C	0	0/-	-328.03805504739285	-78844.34256054461	436	0.13136729222520108	0.8990825688073395	0.18346545866364666
YDR123C	-1	-/-	-328.0479112267494	-48743.04502564669	109	0.13119143239625167	0.8990825688073395	0.18374858437146094
YLR245C	0	0/-	-328.07846312224865	-59061.58484095335	436	0.13119143239625167	0.8990825688073395	0.18374858437146094
YGR210C	0	0/0	-328.1079531684518	-42360.143668711185	436	0.13119143239625167	0.8990825688073395	0.18374858437146094
YMR042W	-1	-/-	-328.10834008455276	-44081.734168589115	109	0.13101604278074866	0.8990825688073395	0.18403171007927518
YMR252C	0	0/0	-328.11888778209686	-41431.0857831873	436	0.13101604278074866	0.8990825688073395	0.18403171007927518
YLR181C	-1	-/-	-328.1373456120491	-46464.57569557428	109	0.1308411214953271	0.8990825688073395	0.18431483578708946
YIL046W	-1	-/-	-328.1471109315753	-52937.36141740531	109	0.13066666666666665	0.8990825688073395	0.18459796149490373
YIR006C	-1	-/-	-328.16910713911057	-44210.82428342104	109	0.13049267643142476	0.8990825688073395	0.184881087202718
YGR142W	-1	-/-	-328.2453433275223	-48647.83439838886	109	0.13031914893617022	0.8990825688073395	0.18516421291053228
YOR391C	0	0/-	-328.28496435284615	-53104.53072269168	436	0.13031914893617022	0.8990825688073395	0.18516421291053228
YJL030W	-1	-/-	-328.2933357954025	-45425.462141633034	109	0.1301460823373174	0.8990825688073395	0.18544733861834656
YAR042W	-1	-/-	-328.3040855526924	-45752.76710766554	109	0.129973474801061	0.8990825688073395	0.1857304643261608
YPR165W	-1	-/-	-328.304153829813	-43694.92646160722	109	0.12980132450331125	0.8990825688073395	0.18601359003397508
YLR218C	0	0/-	-328.3916188115254	-38660.217495643534	436	0.12980132450331125	0.8990825688073395	0.18601359003397508
YOR251C	0	0/-	-328.3939729332924	-39417.2709188126	436	0.12980132450331125	0.8990825688073395	0.18601359003397508
YDR179W-A	0	0/0	-328.43211272358894	-37212.490783303976	436	0.12980132450331125	0.8990825688073395	0.18601359003397508
YKR095W	-1	-/-	-328.4476700425148	-43814.91559582949	109	0.12962962962962962	0.8990825688073395	0.18629671574178935
YKR104W	0	0/-	-328.4652493298054	-56010.555857390165	436	0.12962962962962962	0.8990825688073395	0.18629671574178935
YNL047C	-1	-/-	-328.5216796398163	-47982.07080709934	109	0.12945838837516513	0.8990825688073395	0.18657984144960363
YNR006W	-1	-/-	-328.6430032029748	-51285.07478032261	109	0.12928759894459102	0.8990825688073395	0.1868629671574179
YDL246C	0	0/0	-328.7003022879362	-54791.506602015346	436	0.12928759894459102	0.8990825688073395	0.1868629671574179
YOL090W	-1	-/-	-328.726627279073	-39590.9768213518	109	0.12911725955204217	0.8990825688073395	0.18714609286523215
YDR070C	0	0/0	-328.85146603919566	-76280.12292028405	436	0.12911725955204217	0.8990825688073395	0.18714609286523215
YDL060W	-1	-/-	-328.937693618238	-47471.30150296539	109	0.12894736842105264	0.8990825688073395	0.18742921857304642
YMR169C	0	0/-	-328.9416697314009	-70410.3733500829	436	0.12894736842105264	0.8990825688073395	0.18742921857304642
YDR087C	-1	-/-	-328.9460353255272	-45517.8024083972	109	0.1287779237844941	0.8990825688073395	0.1877123442808607
YPL122C	-1	-/-	-328.97287303209305	-47362.648658812046	109	0.12860892388451445	0.8990825688073395	0.18799546998867497
YOR242C	0	0/-	-328.9881755337119	-64008.3267743811	436	0.12860892388451445	0.8990825688073395	0.18799546998867497
YNL223W	-1	-/-	-329.0453490614891	-46774.41397947073	109	0.12844036697247707	0.8990825688073395	0.18827859569648925
YDR446W	-1	-/-	-329.17618948221207	-39106.6893094182	109	0.12827225130890052	0.8990825688073395	0.18856172140430352
YNL167C	-1	-/-	-329.1964131295681	-45386.382331222296	109	0.12810457516339868	0.8990825688073395	0.18884484711211777
YGL089C	-1	-/-	-329.2260854244232	-39031.48107767105	109	0.1279373368146214	0.8990825688073395	0.18912797281993204
YGR128C	-1	-/-	-329.2451835684478	-48671.08993313834	109	0.12777053455019557	0.8990825688073395	0.18941109852774632
YHR114W	-1	-/-	-329.2492344677448	-48487.36615231633	109	0.12760416666666666	0.8990825688073395	0.1896942242355606
YDR255C	-1	-/-	-329.2747573852539	-44753.91170883179	109	0.12743823146944083	0.8990825688073395	0.18997734994337487
YKR082W	-1	-/-	-329.2942405939102	-44457.92737352848	109	0.12727272727272726	0.8990825688073395	0.19026047565118911
YPR045C	0	0/-	-329.31837175041437	-62864.57406926155	436	0.12727272727272726	0.8990825688073395	0.19026047565118911
YDL066W	0	0/-	-329.4077003002167	-63074.6528432928	436	0.12727272727272726	0.8990825688073395	0.19026047565118911
YKR024C	-1	-/-	-329.4414790868759	-45551.95757329464	109	0.12710765239948119	0.8990825688073395	0.1905436013590034
YDL153C	-1	-/-	-329.5724034458399	-45849.07694245875	109	0.12694300518134716	0.8990825688073395	0.19082672706681766
YBR018C	0	0/0	-329.5789374113083	-62964.3305644542	436	0.12694300518134716	0.8990825688073395	0.19082672706681766
YIL136W	0	0/0	-329.5799213796854	-74719.04041330516	436	0.12694300518134716	0.8990825688073395	0.19082672706681766
YKR009C	-1	-/-	-329.6036882996559	-49367.9681943059	109	0.12677878395860284	0.8990825688073395	0.19110985277463194
YLR377C	-1	-/-	-329.6169000864029	-41331.51532113552	109	0.12661498708010335	0.8990825688073395	0.1913929784824462
YMR315W	0	0/0	-329.64108243584633	-42834.32715708017	436	0.12661498708010335	0.8990825688073395	0.1913929784824462
YHR155W	0	0/-	-329.65386221557856	-66505.05955467373	436	0.12661498708010335	0.8990825688073395	0.1913929784824462
YDL093W	-1	-/-	-329.65678937733173	-46537.85849483311	109	0.12645161290322582	0.8990825688073395	0.1916761041902605
YHR032W	0	0/-	-329.6788931488991	-40333.03994882107	436	0.12645161290322582	0.8990825688073395	0.1916761041902605
YFL016C	-1	-/-	-329.68374341726303	-44240.102807462215	109	0.12628865979381443	0.8990825688073395	0.19195922989807473
YNL022C	0	0/-	-329.70170672237873	-43284.79137669504	436	0.12628865979381443	0.8990825688073395	0.19195922989807473
YPL186C	0	0/-	-329.7080640010536	-71383.6504923515	436	0.12628865979381443	0.8990825688073395	0.19195922989807473
YPL034W	0	0/0	-329.7452464699745	-33796.66047617793	436	0.12628865979381443	0.8990825688073395	0.19195922989807473
YHR109W	0	0/-	-329.7461967691779	-69512.83676784486	436	0.12628865979381443	0.8990825688073395	0.19195922989807473
YGR266W	0	0/0	-329.74620071053505	-39271.392605125904	436	0.12628865979381443	0.8990825688073395	0.19195922989807473
YHR103W	0	0/-	-329.7626242265105	-69189.8114329204	436	0.12628865979381443	0.8990825688073395	0.19195922989807473
YOL028C	-1	-/-	-329.7686434984207	-43168.62114560604	109	0.12612612612612611	0.8990825688073395	0.192242355605889
YML131W	-1	-/0	-329.78706753253937	-31935.941301226616	109	0.12596401028277635	0.8990825688073395	0.19252548131370328
YBR133C	-1	-/-	-329.7917407564819	-45486.697589259595	109	0.1258023106546855	0.8990825688073395	0.19280860702151756
YBR050C	-1	-/-	-329.9079873263836	-44777.41050860286	109	0.12564102564102564	0.8990825688073395	0.19309173272933183
YER132C	0	0/-	-329.93782414495945	-63138.45898582041	436	0.12564102564102564	0.8990825688073395	0.19309173272933183
YDL025C	0	0/-	-329.93788419663906	-43748.190875187516	436	0.12564102564102564	0.8990825688073395	0.19309173272933183
YNL055C	-1	-/-	-329.94942247867584	-45016.631776452065	109	0.12548015364916773	0.8990825688073395	0.19337485843714608
YCR102C	-1	-/-	-329.9515704512596	-24302.009439647198	109	0.12531969309462915	0.8990825688073395	0.19365798414496035
YFR055W	-1	-/-	-329.99974739551544	-43550.203032016754	109	0.1251596424010217	0.8990825688073395	0.19394110985277463
YFR032C	0	0/0	-330.05460281670094	-41202.94113710523	436	0.1251596424010217	0.8990825688073395	0.19394110985277463
YER175C	0	0/-	-330.06573304813355	-65211.13730474934	436	0.1251596424010217	0.8990825688073395	0.19394110985277463
YLR216C	-1	-/-	-330.1854059100151	-47373.9674218297	109	0.125	0.8990825688073395	0.1942242355605889
YOR120W	-1	-/-	-330.19180232286453	-44553.491021454334	109	0.12484076433121019	0.8990825688073395	0.19450736126840318
YFL023W	-1	-/-	-330.2759597301483	-43678.8449215889	109	0.12468193384223919	0.8990825688073395	0.19479048697621745
YNL004W	-1	-/-	-330.28591924905777	-42700.68955665827	109	0.12452350698856417	0.8990825688073395	0.1950736126840317
YBL052C	-1	-/-	-330.328409910202	-49896.267018437386	109	0.12436548223350254	0.8990825688073395	0.19535673839184597
YPR152C	0	0/-	-330.3285180395469	-64997.69391340669	436	0.12436548223350254	0.8990825688073395	0.19535673839184597
YCL016C	-1	-/-	-330.33025789260864	-43417.84047460556	109	0.12420785804816223	0.8990825688073395	0.19563986409966025
YDR370C	0	0/-	-330.3545510172844	-38752.5147780478	436	0.12420785804816223	0.8990825688073395	0.19563986409966025
YGL192W	-1	-/-	-330.42873388528824	-44303.19091528654	109	0.1240506329113924	0.8990825688073395	0.19592298980747452
YMR181C	0	0/0	-330.5503498017788	-44683.1358971782	436	0.1240506329113924	0.8990825688073395	0.19592298980747452
YIL079C	-1	-/-	-330.60176323354244	-48700.61784039438	109	0.12389380530973451	0.8990825688073395	0.1962061155152888
YLR392C	0	0/-	-330.6140361726284	-38800.8479758203	436	0.12389380530973451	0.8990825688073395	0.1962061155152888
YDR216W	-1	-/-	-330.6256260871887	-42693.16084289551	109	0.12373737373737374	0.8990825688073395	0.19648924122310304
YKR079C	-1	-/-	-330.63529056310654	-44352.068117797375	109	0.1235813366960908	0.8990825688073395	0.19677236693091732
YDR316W	0	0/0	-330.76146572828293	-67603.1412678361	436	0.1235813366960908	0.8990825688073395	0.19677236693091732
YHL039W	0	0/-	-330.78977075219154	-44108.614443928	436	0.1235813366960908	0.8990825688073395	0.19677236693091732
YLR206W	-1	-/-	-330.93822844326496	-44386.60299833119	109	0.12342569269521411	0.8990825688073395	0.1970554926387316
YIL172C	0	0/-	-330.9645677804947	-26744.316800928675	436	0.12342569269521411	0.8990825688073395	0.1970554926387316
YJL046W	0	0/-	-330.97017231583595	-40135.69696907699	436	0.12342569269521411	0.8990825688073395	0.1970554926387316
YLR308W	0	0/-	-330.98109284136444	-60027.535750717856	436	0.12342569269521411	0.8990825688073395	0.1970554926387316
YNL250W	-1	-/-	-331.0591813325882	-41365.47580897808	109	0.12327044025157233	0.8990825688073395	0.19733861834654587
YNL014W	-1	-/-	-331.06618797779083	-44791.17176568508	109	0.12311557788944724	0.8990825688073395	0.19762174405436014
YLR341W	0	0/-	-331.0829905346036	-58078.325804926455	436	0.12311557788944724	0.8990825688073395	0.19762174405436014
YPL033C	-1	-/-	-331.1048554778099	-42464.38718944788	109	0.12296110414052698	0.8990825688073395	0.19790486976217442
YKL207W	0	0/-	-331.1155357658863	-37703.20861372352	436	0.12296110414052698	0.8990825688073395	0.19790486976217442
YKL189W	-1	-/-	-331.1489636451006	-50274.06856460869	109	0.12280701754385964	0.8990825688073395	0.19818799546998866
YMR174C	0	0/0	-331.21542824059725	-74971.82157538086	436	0.12280701754385964	0.8990825688073395	0.19818799546998866
YGL066W	-1	-/-	-331.2179724574089	-46740.028001725674	109	0.12265331664580725	0.8990825688073395	0.19847112117780294
YHR102W	-1	-/-	-331.2181348800659	-46340.880833148956	109	0.1225	0.8990825688073395	0.19875424688561721
YER035W	-1	-/-	-331.2196928858757	-55477.37544852495	109	0.12234706616729088	0.8990825688073395	0.1990373725934315
YOR131C	0	0/0	-331.2569068968296	-39799.65098306537	436	0.12234706616729088	0.8990825688073395	0.1990373725934315
YJL028W	0	0/0	-331.26115012168884	-33389.87447851896	436	0.12234706616729088	0.8990825688073395	0.1990373725934315
YBR056W	0	0/0	-331.27908104658127	-42421.0193015635	436	0.12234706616729088	0.8990825688073395	0.1990373725934315
YMR023C	-1	-/-	-331.293359041214	-44205.65510559082	109	0.12219451371571072	0.8990825688073395	0.19932049830124576
YPL282C	0	0/-	-331.2998553318903	-54797.717037904076	436	0.12219451371571072	0.8990825688073395	0.19932049830124576
YER104W	1	+/+	-331.3292249441147	-45239.190291285515	108	0.1232876712328767	0.908256880733945	0.19932049830124576
YJL130C	0	0/-	-331.381928358227	-61849.421264920384	436	0.1232876712328767	0.908256880733945	0.19932049830124576
YBR079C	-1	-/-	-331.44022776186466	-44740.26883484423	109	0.12313432835820895	0.908256880733945	0.19960362400906
YBL069W	-1	-/-	-331.51514863967896	-50909.108052134514	109	0.12298136645962733	0.908256880733945	0.19988674971687428
YGR041W	-1	-/-	-331.57623594999313	-39242.30517333746	109	0.1228287841191067	0.908256880733945	0.20016987542468856
YLR266C	-1	-/-	-331.6102021932602	-48865.5593637228	109	0.12267657992565056	0.908256880733945	0.20045300113250283
YGL033W	-1	-/-	-331.62477403879166	-35397.52680808306	109	0.12252475247524752	0.908256880733945	0.2007361268403171
YIL009C-A	-1	-/-	-331.6295696794987	-44860.19176200032	109	0.12237330037082818	0.908256880733945	0.20101925254813138
YML096W	0	0/0	-331.6751980781555	-36244.867938771844	436	0.12237330037082818	0.908256880733945	0.20101925254813138
YGR196C	0	0/0	-331.71366415917873	-69300.69731320441	436	0.12237330037082818	0.908256880733945	0.20101925254813138
YKR089C	-1	-/-	-331.733278747648	-45948.18969511613	109	0.12222222222222222	0.908256880733945	0.20130237825594563
YOL145C	-1	-/-	-331.74331253767014	-42564.736866772175	109	0.1220715166461159	0.908256880733945	0.2015855039637599
YDR359C	-1	-/-	-331.76649045944214	-49036.27109348774	109	0.12192118226600986	0.908256880733945	0.20186862967157418
YIL064W	0	0/-	-331.8444788791239	-45769.990136060864	436	0.12192118226600986	0.908256880733945	0.20186862967157418
YOR384W	0	0/-	-331.8809805959463	-67870.93430367112	436	0.12192118226600986	0.908256880733945	0.20186862967157418
YKL121W	0	0/0	-331.9043502509594	-66774.88743165135	436	0.12192118226600986	0.908256880733945	0.20186862967157418
YNR040W	0	0/-	-331.9074256718159	-34801.82294508815	436	0.12192118226600986	0.908256880733945	0.20186862967157418
YDR067C	0	0/-	-331.92564974725246	-69074.12842309475	436	0.12192118226600986	0.908256880733945	0.20186862967157418
YLL003W	-1	-/-	-331.92698669433594	-40252.953756690025	109	0.12177121771217712	0.908256880733945	0.20215175537938845
YLR243W	0	0/-	-331.96356987953186	-42261.882732108235	436	0.12177121771217712	0.908256880733945	0.20215175537938845
YNL144C	0	0/0	-332.0362094193697	-35505.406158179045	436	0.12177121771217712	0.908256880733945	0.20215175537938845
YDR021W	-1	-/-	-332.06973654031754	-48894.17337459326	109	0.12162162162162163	0.908256880733945	0.20243488108720273
YMR008C	-1	-/-	-332.137019097805	-43929.693285405636	109	0.12147239263803682	0.908256880733945	0.20271800679501698
YOR334W	-1	-/-	-332.1555131673813	-44506.225986003876	109	0.1213235294117647	0.908256880733945	0.20300113250283125
YDR376W	-1	-/-	-332.1933459043503	-43739.66579437256	109	0.1211750305997552	0.908256880733945	0.20328425821064552
YLR020C	-1	-/-	-332.21992737054825	-47559.77805644274	109	0.12102689486552567	0.908256880733945	0.2035673839184598
YPL002C	-1	-/-	-332.24020421504974	-40565.805131435394	109	0.12087912087912088	0.908256880733945	0.20385050962627407
YFR029W	-1	-/-	-332.32122951745987	-50096.0648958087	109	0.12073170731707317	0.908256880733945	0.20413363533408835
YDR490C	-1	-/-	-332.32251250743866	-45924.16431808472	109	0.12058465286236297	0.908256880733945	0.2044167610419026
YGL061C	-1	-/-	-332.3229578137398	-46575.21021896601	109	0.12043795620437957	0.908256880733945	0.20469988674971687
YMR140W	-1	-/-	-332.3290980011225	-48798.80871869624	109	0.12029161603888214	0.908256880733945	0.20498301245753114
YBR016W	0	0/0	-332.33575190696865	-37025.26784820948	436	0.12029161603888214	0.908256880733945	0.20498301245753114
YKL055C	-1	-/-	-332.34182707965374	-40095.54443065822	109	0.12014563106796117	0.908256880733945	0.20526613816534542
YGL075C	-1	-/-	-332.36142033338547	-44195.35800498724	109	0.12	0.908256880733945	0.2055492638731597
YDR204W	0	0/0	-332.3881847932935	-73367.13486433774	436	0.12	0.908256880733945	0.2055492638731597
YBR200W	-1	-/-	-332.4747294187546	-46957.61899960041	109	0.1198547215496368	0.908256880733945	0.20583238958097394
YMR159C	0	0/-	-332.5495790541172	-61691.970738604665	436	0.1198547215496368	0.908256880733945	0.20583238958097394
YMR075W	-1	-/-	-332.5657125711441	-43534.828270316124	109	0.11970979443772672	0.908256880733945	0.20611551528878821
YDL239C	0	0/-	-332.64078392088413	-66542.42966122925	436	0.11970979443772672	0.908256880733945	0.20611551528878821
YNL094W	-1	-/-	-332.65450382232666	-43155.58009660244	109	0.11956521739130435	0.908256880733945	0.2063986409966025
YAR008W	-1	-/-	-332.6719343662262	-44387.28219294548	109	0.11942098914354644	0.908256880733945	0.20668176670441676
YCR073C	-1	-/-	-332.69046252965927	-42409.1253117919	109	0.11927710843373494	0.908256880733945	0.20696489241223104
YIL165C	0	0/-	-332.7041670680046	-39943.20492646471	436	0.11927710843373494	0.908256880733945	0.20696489241223104
YLR128W	0	0/-	-332.7077377140522	-67093.34335589409	436	0.11927710843373494	0.908256880733945	0.20696489241223104
YLR087C	0	0/-	-332.72278003394604	-62113.948534592986	436	0.11927710843373494	0.908256880733945	0.20696489241223104
YDR476C	0	0/0	-332.7468863725662	-36387.85696644336	436	0.11927710843373494	0.908256880733945	0.20696489241223104
YNR002C	-1	-/-	-332.79665011167526	-43558.9449788928	109	0.11913357400722022	0.908256880733945	0.2072480181200453
YNL257C	-1	-/-	-332.8116627931595	-38775.72873771191	109	0.11899038461538461	0.908256880733945	0.20753114382785956
YDL208W	-1	-/-	-332.8117496073246	-48365.63456514478	109	0.11884753901560624	0.908256880733945	0.20781426953567383
YMR310C	0	0/0	-332.88460590690374	-43604.45657300204	436	0.11884753901560624	0.908256880733945	0.20781426953567383
YGR012W	0	0/0	-332.90127159655094	-40248.226398676634	436	0.11884753901560624	0.908256880733945	0.20781426953567383
YPL055C	-1	-/-	-332.9373142719269	-47362.16412615776	109	0.11870503597122302	0.908256880733945	0.2080973952434881
YIR028W	-1	-/-	-332.95236825942993	-47898.91027319431	109	0.118562874251497	0.908256880733945	0.20838052095130238
YDR506C	0	0/-	-332.95410837233067	-42487.78779219091	436	0.118562874251497	0.908256880733945	0.20838052095130238
YBR003W	0	0/-	-332.965956130065	-75985.54043541942	436	0.118562874251497	0.908256880733945	0.20838052095130238
YLL038C	-1	-/-	-333.0047174692154	-45771.927891254425	109	0.11842105263157894	0.908256880733945	0.20866364665911666
YGR153W	0	0/0	-333.0070539712906	-60079.35926669091	436	0.11842105263157894	0.908256880733945	0.20866364665911666
YML065W	-1	-/-	-333.0546839386225	-48510.207131400704	109	0.11827956989247312	0.908256880733945	0.2089467723669309
YMR284W	-1	-/-	-333.06939405202866	-44838.09446269274	109	0.11813842482100238	0.908256880733945	0.20922989807474518
YDR325W	-1	-/-	-333.0837944149971	-43135.251597464085	109	0.11799761620977355	0.908256880733945	0.20951302378255945
YER119C	-1	-/-	-333.09539568424225	-43035.05770385265	109	0.11785714285714285	0.908256880733945	0.20979614949037373
YLR089C	0	0/0	-333.20949943363667	-68983.89697968215	436	0.11785714285714285	0.908256880733945	0.20979614949037373
YOL045W	-1	-/-	-333.2641876935959	-45691.89404666424	109	0.11771700356718193	0.908256880733945	0.210079275198188
YOR372C	-1	-/-	-333.29092003405094	-45415.44856239855	109	0.11757719714964371	0.908256880733945	0.21036240090600228
YDL013W	-1	-/-	-333.30007360875607	-47004.47264312208	109	0.11743772241992882	0.908256880733945	0.21064552661381652
YLR319C	-1	-/-	-333.3276726603508	-43391.401580154896	109	0.11729857819905214	0.908256880733945	0.2109286523216308
YDL225W	-1	-/-	-333.34698218107224	-48053.222765266895	109	0.11715976331360947	0.908256880733945	0.21121177802944507
YNL308C	0	0/-	-333.4100559204817	-70902.93407566845	436	0.11715976331360947	0.908256880733945	0.21121177802944507
YMR043W	-1	-/-	-333.4412315376103	-45701.21580629423	109	0.11702127659574468	0.908256880733945	0.21149490373725935
YER034W	0	0/0	-333.47722336649895	-37516.451570779085	436	0.11702127659574468	0.908256880733945	0.21149490373725935
YNR039C	-1	-/-	-333.48286736011505	-47913.54133164883	109	0.11688311688311688	0.908256880733945	0.21177802944507362
YBL074C	-1	-/-	-333.497420668602	-38922.00453865528	109	0.11674528301886793	0.908256880733945	0.21206115515288787
YOL053W	0	0/0	-333.52410703897476	-44000.11822672188	436	0.11674528301886793	0.908256880733945	0.21206115515288787
YJL148W	-1	-/-	-333.55609484016895	-46419.75687260926	109	0.1166077738515901	0.908256880733945	0.21234428086070214
YMR170C	0	0/-	-333.58537556696683	-74292.44905205537	436	0.1166077738515901	0.908256880733945	0.21234428086070214
YGR217W	-1	-/-	-333.60118693113327	-41899.37355989218	109	0.11647058823529412	0.908256880733945	0.21262740656851642
YKL029C	-1	-/-	-333.60511857271194	-48155.00772088766	109	0.11633372502937721	0.908256880733945	0.2129105322763307
YNR060W	-1	-/-	-333.62975320219994	-48956.16503688693	109	0.11619718309859155	0.908256880733945	0.21319365798414497
YKL071W	0	0/-	-333.6346518397331	-40108.706165626645	436	0.11619718309859155	0.908256880733945	0.21319365798414497
YMR247C	-1	-/-	-333.6973882764578	-45471.364213332534	109	0.1160609613130129	0.908256880733945	0.21347678369195924
YLR360W	-1	-/-	-333.785005569458	-39534.00935506821	109	0.11592505854800937	0.908256880733945	0.2137599093997735
YER033C	0	0/-	-333.78555247187614	-65036.496850430965	436	0.11592505854800937	0.908256880733945	0.2137599093997735
YIL155C	-1	-/0	-333.82763110101223	-46575.71506820619	109	0.11578947368421053	0.908256880733945	0.21404303510758776
YGL251C	-1	-/-	-333.8777125477791	-43420.19410020113	109	0.11565420560747663	0.908256880733945	0.21432616081540204
YBR255W	0	0/0	-333.90045657753944	-67505.20129317045	436	0.11565420560747663	0.908256880733945	0.21432616081540204
YLR197W	-1	-/-	-333.9426899552345	-47611.97362214327	109	0.11551925320886815	0.908256880733945	0.2146092865232163
YPL183W-A	0	0/-	-333.9437749385834	-64529.72032377124	436	0.11551925320886815	0.908256880733945	0.2146092865232163
YIL130W	0	0/-	-333.9847853779793	-72160.01526400447	436	0.11551925320886815	0.908256880733945	0.2146092865232163
YDR167W	-1	-/-	-334.0123652815819	-43957.92027527094	109	0.11538461538461539	0.908256880733945	0.2148924122310306
YLR054C	0	0/-	-334.01864114403725	-70659.01829645038	436	0.11538461538461539	0.908256880733945	0.2148924122310306
YKR060W	-1	-/-	-334.02946335077286	-46858.52102667093	109	0.11525029103608847	0.908256880733945	0.21517553793884484
YLR267W	0	0/0	-334.03226782381535	-66942.18403370678	436	0.11525029103608847	0.908256880733945	0.21517553793884484
YLL053C	0	0/-	-334.0956816971302	-37889.50536754727	436	0.11525029103608847	0.908256880733945	0.21517553793884484
YDL213C	-1	-/-	-334.1358909010887	-51036.98752647638	109	0.11511627906976744	0.908256880733945	0.2154586636466591
YKL178C	-1	-/-	-334.1401027441025	-45867.23476874828	109	0.11498257839721254	0.908256880733945	0.21574178935447338
YML119W	0	0/0	-334.14340601861477	-34650.1959399879	436	0.11498257839721254	0.908256880733945	0.21574178935447338
YDR268W	-1	-/-	-334.1479699611664	-41890.259917378426	109	0.1148491879350348	0.908256880733945	0.21602491506228766
YML087C	0	0/0	-334.26233944296837	-41965.345907092094	436	0.1148491879350348	0.908256880733945	0.21602491506228766
YBR276C	-1	-/-	-334.26733016967773	-40449.04223370552	109	0.11471610660486674	0.908256880733945	0.21630804077010193
YBR040W	-1	-/-	-334.28532713651657	-45949.755095899105	109	0.11458333333333333	0.908256880733945	0.2165911664779162
YDR103W	-1	-/+	-334.3318598270416	-47947.90642404556	109	0.11445086705202312	0.908256880733945	0.21687429218573046
YPL020C	-1	-/-	-334.33306843042374	-47406.8731380105	109	0.11431870669745958	0.908256880733945	0.21715741789354473
YOR291W	0	0/-	-334.43920789659023	-41651.63688160479	436	0.11431870669745958	0.908256880733945	0.21715741789354473
YOR172W	-1	-/-	-334.5631667971611	-46083.33689111471	109	0.11418685121107267	0.908256880733945	0.217440543601359
YIL169C	0	0/-	-334.59102265536785	-53093.86567372363	436	0.11418685121107267	0.908256880733945	0.217440543601359
YMR154C	0	0/-	-334.6010473817587	-66902.2721375078	436	0.11418685121107267	0.908256880733945	0.217440543601359
YCR008W	-1	-/-	-334.61048966646194	-47536.494132101536	109	0.11405529953917051	0.908256880733945	0.21772366930917328
YER087W	0	0/-	-334.61225414276123	-36400.98835930228	436	0.11405529953917051	0.908256880733945	0.21772366930917328
YGL005C	-1	-/-	-334.62193274497986	-49617.396330952644	109	0.11392405063291139	0.908256880733945	0.21800679501698755
YPR022C	0	0/-	-334.7106058076024	-35466.48474862799	436	0.11392405063291139	0.908256880733945	0.21800679501698755
YPL253C	-1	-/-	-334.73083782196045	-42500.2382696867	109	0.11379310344827587	0.908256880733945	0.2182899207248018
YDR135C	-1	-/-	-334.7598555088043	-39891.0458073616	109	0.11366245694603903	0.908256880733945	0.21857304643261607
YMR187C	0	0/0	-334.7599998116493	-42360.74247172475	436	0.11366245694603903	0.908256880733945	0.21857304643261607
YGR277C	0	0/-	-334.76356771588326	-43150.72792375088	436	0.11366245694603903	0.908256880733945	0.21857304643261607
YMR209C	0	0/0	-334.7777226418257	-39794.52374404296	436	0.11366245694603903	0.908256880733945	0.21857304643261607
YMR053C	-1	-/0	-334.7863818407059	-47319.07223021984	109	0.11353211009174312	0.908256880733945	0.21885617214043035
YMR095C	-1	-/-	-334.79563653469086	-42900.46865785122	109	0.1134020618556701	0.908256880733945	0.21913929784824462
YGR095C	-1	-/-	-334.80820059776306	-47723.81211185455	109	0.11327231121281464	0.908256880733945	0.2194224235560589
YFL010W-A	-1	-/-	-334.80825543403625	-39909.897111177444	109	0.11314285714285714	0.908256880733945	0.21970554926387317
YPL170W	-1	-/-	-334.8241610340774	-38285.11156807467	109	0.11301369863013698	0.908256880733945	0.21998867497168742
YMR226C	0	0/0	-334.8293766528368	-38849.29846188892	436	0.11301369863013698	0.908256880733945	0.21998867497168742
YGR287C	0	0/-	-334.8406581431627	-38651.773775205016	436	0.11301369863013698	0.908256880733945	0.21998867497168742
YOL069W	-1	-/-	-334.85192489624023	-43231.480769872665	109	0.11288483466362599	0.908256880733945	0.2202718006795017
YIL135C	-1	-/-	-334.9323545396328	-48200.52870747447	109	0.11275626423690205	0.908256880733945	0.22055492638731597
YBR028C	0	0/-	-334.972372636199	-39223.69051872194	436	0.11275626423690205	0.908256880733945	0.22055492638731597
YKL194C	-1	-/-	-334.9921420812607	-43246.13334739208	109	0.11262798634812286	0.908256880733945	0.22083805209513024
YAL049C	0	0/0	-335.0224018096924	-42619.550012886524	436	0.11262798634812286	0.908256880733945	0.22083805209513024
YPL203W	-1	-/-	-335.0271193534136	-51002.22588510811	109	0.1125	0.908256880733945	0.22112117780294452
YDR504C	0	0/0	-335.06064181029797	-72482.13916786388	436	0.1125	0.908256880733945	0.22112117780294452
YOR216C	-1	-/-	-335.17361652851105	-45884.55045616627	109	0.11237230419977298	0.908256880733945	0.22140430351075877
YIL097W	-1	-/-	-335.19044530391693	-47635.6551412344	109	0.11224489795918367	0.908256880733945	0.22168742921857304
YGR261C	-1	-/-	-335.20460710674524	-45300.08586464077	109	0.11211778029445074	0.908256880733945	0.22197055492638731
YBR111C	0	0/-	-335.2090020775795	-71625.68756100535	436	0.11211778029445074	0.908256880733945	0.22197055492638731
YLR175W	-1	-/-	-335.2167122811079	-46507.565202757716	109	0.11199095022624435	0.908256880733945	0.2222536806342016
YAL011W	-1	-/-	-335.2253097295761	-40612.82000768185	109	0.11186440677966102	0.908256880733945	0.22253680634201586
YKL157W	0	0/0	-335.2359811812639	-64846.03292913735	436	0.11186440677966102	0.908256880733945	0.22253680634201586
YOR383C	0	0/-	-335.2840705374256	-69414.71223767195	436	0.11186440677966102	0.908256880733945	0.22253680634201586
YBR055C	-1	-/-	-335.2941440194845	-46342.681377992034	109	0.11173814898419865	0.908256880733945	0.22281993204983014
YHR146W	0	0/-	-335.29902958869934	-84095.30192917958	436	0.11173814898419865	0.908256880733945	0.22281993204983014
YDR184C	-1	-/-	-335.313165307045	-43072.50283920765	109	0.11161217587373168	0.908256880733945	0.22310305775764439
YLR174W	0	0/-	-335.3522778637707	-74169.04804157093	436	0.11161217587373168	0.908256880733945	0.22310305775764439
YKL099C	-1	-/-	-335.35622876882553	-45432.23217266798	109	0.11148648648648649	0.908256880733945	0.22338618346545866
YDR099W	-1	-/-	-335.41449926793575	-45923.67593382299	109	0.11136107986501688	0.908256880733945	0.22366930917327293
YFL061W	0	0/-	-335.45213481783867	-57741.04607171565	436	0.11136107986501688	0.908256880733945	0.22366930917327293
YNR023W	-1	-/-	-335.4620088338852	-49496.04342138767	109	0.11123595505617978	0.908256880733945	0.2239524348810872
YDR264C	-1	-/-	-335.54068022966385	-46968.143673717976	109	0.1111111111111111	0.908256880733945	0.22423556058890148
YMR117C	-1	-/-	-335.54489827156067	-37783.127210617065	109	0.1109865470852018	0.908256880733945	0.22451868629671573
YOR149C	-1	-/-	-335.5975541472435	-47757.74896615744	109	0.11086226203807391	0.908256880733945	0.22480181200453
YJL010C	-1	-/-	-335.6581218242645	-46730.69299519062	109	0.11073825503355705	0.908256880733945	0.22508493771234428
YNL294C	-1	-/-	-335.6597503423691	-43129.53499734402	109	0.1106145251396648	0.908256880733945	0.22536806342015855
YDL223C	-1	-/-	-335.6907275915146	-40892.99331891537	109	0.11049107142857142	0.908256880733945	0.22565118912797283
YLR047C	-1	-/-	-335.70704460144043	-44468.38858163357	109	0.11036789297658862	0.908256880733945	0.22593431483578708
YIL006W	0	0/-	-335.72141894698143	-67279.59087987244	436	0.11036789297658862	0.908256880733945	0.22593431483578708
YGR046W	-1	-/-	-335.739897698164	-45903.1981446445	109	0.11024498886414254	0.908256880733945	0.22621744054360135
YJL037W	0	0/-	-335.7472732514143	-72419.63287977874	436	0.11024498886414254	0.908256880733945	0.22621744054360135
YPL043W	-1	-/-	-335.7764796614647	-48479.97290891409	109	0.11012235817575083	0.908256880733945	0.22650056625141562
YOR156C	-1	-/-	-335.8062446117401	-44715.46794772148	109	0.11	0.908256880733945	0.2267836919592299
YBR053C	0	0/-	-335.8312445729971	-45650.26044157054	436	0.11	0.908256880733945	0.2267836919592299
YGR225W	-1	-/-	-335.84288001060486	-40584.65189242363	109	0.10987791342952276	0.908256880733945	0.22706681766704417
YPR081C	-1	-/-	-335.90084141492844	-44570.20358103514	109	0.10975609756097561	0.908256880733945	0.22734994337485845
YPL212C	-1	-/-	-335.90291525423527	-42541.70710875094	109	0.10963455149501661	0.908256880733945	0.2276330690826727
YJL114W	1	+/+	-335.94463634490967	-17288.14573457837	108	0.11061946902654868	0.9174311926605505	0.2276330690826727
YJR124C	0	0/-	-335.98189386725426	-41913.421705663204	436	0.11061946902654868	0.9174311926605505	0.2276330690826727
YDR465C	-1	-/-	-336.0205802023411	-46220.965356737375	109	0.11049723756906077	0.9174311926605505	0.22791619479048697
YNR054C	-1	-/-	-336.03599685430527	-42571.46863383055	109	0.11037527593818984	0.9174311926605505	0.22819932049830124
YAL033W	-1	-/-	-336.05217930674553	-47090.7603712976	109	0.11025358324145534	0.9174311926605505	0.22848244620611552
YDR416W	-1	-/-	-336.11976040899754	-44940.23278678954	109	0.11013215859030837	0.9174311926605505	0.2287655719139298
YGR083C	-1	-/-	-336.1363424062729	-46645.37815153599	109	0.11001100110011001	0.9174311926605505	0.22904869762174404
YGR116W	-1	-/-	-336.1934803724289	-44036.79436004162	109	0.10989010989010989	0.9174311926605505	0.22933182332955832
YDL237W	0	0/-	-336.19431695342064	-45424.98836567998	436	0.10989010989010989	0.9174311926605505	0.22933182332955832
YBL004W	-1	-/-	-336.2079231142998	-46075.41282719374	109	0.10976948408342481	0.9174311926605505	0.2296149490373726
YDR363W	-1	-/-	-336.23623037338257	-42398.46010327339	109	0.10964912280701754	0.9174311926605505	0.22989807474518686
YIL150C	-1	-/-	-336.2419443130493	-39630.77012825012	109	0.10952902519167579	0.9174311926605505	0.23018120045300114
YBL035C	-1	-/-	-336.25423188507557	-43368.58162946999	109	0.10940919037199125	0.9174311926605505	0.2304643261608154
YER171W	-1	-/+	-336.2621052265167	-43531.21449780464	109	0.1092896174863388	0.9174311926605505	0.23074745186862966
YCR071C	-1	-/-	-336.2642617225647	-40161.673428058624	109	0.1091703056768559	0.9174311926605505	0.23103057757644394
YPR008W	-1	-/-	-336.2783793658018	-50463.43965177238	109	0.10905125408942203	0.9174311926605505	0.2313137032842582
YBL066C	0	0/-	-336.29493506252766	-72524.87622169033	436	0.10905125408942203	0.9174311926605505	0.2313137032842582
YPR143W	-1	-/-	-336.34390330314636	-46247.09715771675	109	0.10893246187363835	0.9174311926605505	0.23159682899207248
YIL005W	0	0/-	-336.3559099910781	-71797.55352689605	436	0.10893246187363835	0.9174311926605505	0.23159682899207248
YML057W	-1	-/-	-336.3612298965454	-45933.27267050743	109	0.1088139281828074	0.9174311926605505	0.23187995469988676
YGR103W	-1	-/-	-336.3638060092926	-43872.56380033493	109	0.10869565217391304	0.9174311926605505	0.232163080407701
YKL143W	-1	-/-	-336.3859011530876	-43931.2792455554	109	0.10857763300760044	0.9174311926605505	0.23244620611551528
YOR304C-A	0	0/-	-336.4126144647598	-36013.35486694425	436	0.10857763300760044	0.9174311926605505	0.23244620611551528
YLR078C	-1	-/-	-336.44694082438946	-43905.61942832172	109	0.10845986984815618	0.9174311926605505	0.23272933182332955
YDR122W	-1	-/-	-336.46334278583527	-45525.140608906746	109	0.10834236186348863	0.9174311926605505	0.23301245753114383
YOR256C	-1	-/-	-336.47706328332424	-48783.08432637155	109	0.10822510822510822	0.9174311926605505	0.2332955832389581
YNL163C	-1	-/-	-336.53286576271057	-43066.7570669651	109	0.10810810810810811	0.9174311926605505	0.23357870894677238
YDR317W	-1	-/-	-336.59697699546814	-42986.849801540375	109	0.1079913606911447	0.9174311926605505	0.23386183465458663
YPL121C	-1	-/-	-336.6060364842415	-32606.97005778551	109	0.10787486515641856	0.9174311926605505	0.2341449603624009
YML016C	-1	-/-	-336.6204186677933	-42155.3852776289	109	0.10775862068965517	0.9174311926605505	0.23442808607021517
YFL027C	0	0/-	-336.634635001421	-73952.16167148948	436	0.10775862068965517	0.9174311926605505	0.23442808607021517
YLR257W	0	0/0	-336.6366826444864	-44968.40443427861	436	0.10775862068965517	0.9174311926605505	0.23442808607021517
YJL070C	0	0/0	-336.6500468403101	-39113.5888094157	436	0.10775862068965517	0.9174311926605505	0.23442808607021517
YGL191W	-1	-/-	-336.66716742515564	-49630.51617717743	109	0.10764262648008611	0.9174311926605505	0.23471121177802945
YOR385W	0	0/0	-336.68012285232544	-46334.309143692255	436	0.10764262648008611	0.9174311926605505	0.23471121177802945
YNL311C	-1	-/-	-336.6945975124836	-41083.92600432038	109	0.10752688172043011	0.9174311926605505	0.23499433748584372
YKL082C	-1	-/-	-336.71484249830246	-42859.78102713823	109	0.10741138560687433	0.9174311926605505	0.23527746319365797
YDL144C	0	0/0	-336.7307778671384	-39487.79799921485	436	0.10741138560687433	0.9174311926605505	0.23527746319365797
YGL129C	-1	-/-	-336.732498049736	-40919.499497294426	109	0.1072961373390558	0.9174311926605505	0.23556058890147225
YKL205W	-1	-/-	-336.8384243249893	-43215.2571066618	109	0.10718113612004287	0.9174311926605505	0.23584371460928652
YNL056W	0	0/-	-336.84410998318344	-66564.82853360567	436	0.10718113612004287	0.9174311926605505	0.23584371460928652
YCL049C	0	0/0	-336.85450702905655	-39890.71630652249	436	0.10718113612004287	0.9174311926605505	0.23584371460928652
YDR457W	-1	-/-	-336.86515867710114	-45668.561569571495	109	0.10706638115631692	0.9174311926605505	0.2361268403171008
YEL048C	0	0/-	-336.8727330006659	-38991.06719625369	436	0.10706638115631692	0.9174311926605505	0.2361268403171008
YDR060W	-1	-/-	-336.9727383852005	-42986.19285261631	109	0.10695187165775401	0.9174311926605505	0.23640996602491507
YMR270C	-1	-/-	-337.0046397149563	-44082.99218985438	109	0.10683760683760683	0.9174311926605505	0.23669309173272934
YNL298W	-1	-/-	-337.01197201013565	-52591.80197197199	109	0.10672358591248667	0.9174311926605505	0.2369762174405436
YHR077C	-1	-/-	-337.04495191574097	-44235.66375875473	109	0.10660980810234541	0.9174311926605505	0.23725934314835787
YNL113W	-1	-/-	-337.0464652776718	-45055.392381072044	109	0.10649627263045794	0.9174311926605505	0.23754246885617214
YER075C	-1	-/-	-337.04978466033936	-47670.45165705681	109	0.10638297872340426	0.9174311926605505	0.23782559456398641
YPL265W	-1	-/-	-337.08703875541687	-39301.38772892952	109	0.10626992561105207	0.9174311926605505	0.2381087202718007
YMR021C	-1	-/-	-337.0887643098831	-43291.297305583954	109	0.10615711252653928	0.9174311926605505	0.23839184597961494
YNL034W	0	0/0	-337.0967470109463	-35869.533219888806	436	0.10615711252653928	0.9174311926605505	0.23839184597961494
YIR042C	0	0/-	-337.1068540364504	-34161.472084661946	436	0.10615711252653928	0.9174311926605505	0.23839184597961494
YLR413W	0	0/-	-337.11333374865353	-46119.14797578938	436	0.10615711252653928	0.9174311926605505	0.23839184597961494
YBR231C	-1	-/-	-337.1261405944824	-42270.23861813545	109	0.10604453870625663	0.9174311926605505	0.2386749716874292
YMR106C	-1	-/-	-337.1567824482918	-45864.5885245204	109	0.1059322033898305	0.9174311926605505	0.23895809739524349
YPL005W	0	0/-	-337.1590786576271	-66011.42086966336	436	0.1059322033898305	0.9174311926605505	0.23895809739524349
YGR014W	-1	-/-	-337.16383761167526	-44769.14148539305	109	0.10582010582010581	0.9174311926605505	0.23924122310305776
YHL006C	-1	-/-	-337.16573889553547	-38144.807573631406	109	0.10570824524312897	0.9174311926605505	0.23952434881087203
YDR092W	-1	-/-	-337.17746555805206	-51001.70337677002	109	0.10559662090813093	0.9174311926605505	0.2398074745186863
YJL193W	0	0/-	-337.25166615843773	-39230.1219278425	436	0.10559662090813093	0.9174311926605505	0.2398074745186863
YOL091W	-1	-/-	-337.29449677467346	-41675.456790685654	109	0.10548523206751055	0.9174311926605505	0.24009060022650056
YLR414C	0	0/-	-337.30307909473777	-51475.46780658886	436	0.10548523206751055	0.9174311926605505	0.24009060022650056
YAL027W	0	0/-	-337.309417411685	-71365.02973993123	436	0.10548523206751055	0.9174311926605505	0.24009060022650056
YOL164W	-1	-/-	-337.3105876520276	-48533.70922065526	109	0.1053740779768177	0.9174311926605505	0.24037372593431483
YPL108W	0	0/0	-337.3356855213642	-36552.69017928839	436	0.1053740779768177	0.9174311926605505	0.24037372593431483
YGR263C	0	0/-	-337.34881679713726	-70669.99941723049	436	0.1053740779768177	0.9174311926605505	0.24037372593431483
YOR211C	-1	-/-	-337.3941649310291	-45605.54018832371	109	0.10526315789473684	0.9174311926605505	0.2406568516421291
YJR125C	-1	-/-	-337.4088388681412	-43266.072051882744	109	0.10515247108307045	0.9174311926605505	0.24093997734994338
YKR090W	-1	-/-	-337.409117102623	-43490.65567338467	109	0.10504201680672269	0.9174311926605505	0.24122310305775765
YJL050W	-1	-/-	-337.4185238480568	-46034.08686000109	109	0.1049317943336831	0.9174311926605505	0.2415062287655719
YDR146C	-1	-/-	-337.42075361311436	-42565.530130282044	109	0.10482180293501048	0.9174311926605505	0.24178935447338618
YER007W	-1	-/-	-337.44421058893204	-41796.815562307835	109	0.10471204188481675	0.9174311926605505	0.24207248018120045
YPL072W	0	0/-	-337.5513194948435	-60625.75817364454	436	0.10471204188481675	0.9174311926605505	0.24207248018120045
YHR124W	-1	-/-	-337.5631868839264	-41785.61636006832	109	0.10460251046025104	0.9174311926605505	0.24235560588901472
YDR081C	-1	-/-	-337.5941990017891	-46337.19579190016	109	0.1044932079414838	0.9174311926605505	0.242638731596829
YDR484W	-1	-/-	-337.6111807823181	-48859.540038108826	109	0.10438413361169102	0.9174311926605505	0.24292185730464327
YFR033C	-1	-/-	-337.6230126172304	-48909.779985263944	109	0.10427528675703858	0.9174311926605505	0.24320498301245752
YJR134C	0	0/0	-337.63164771161973	-69775.98320249282	436	0.10427528675703858	0.9174311926605505	0.24320498301245752
YML010W	-1	-/-	-337.6540548801422	-42915.51355743408	109	0.10416666666666667	0.9174311926605505	0.2434881087202718
YDR073W	-1	-/-	-337.68963688611984	-51047.724893152714	109	0.1040582726326743	0.9174311926605505	0.24377123442808607
YFL050C	-1	-/-	-337.7370757460594	-44188.72555941343	109	0.10395010395010396	0.9174311926605505	0.24405436013590034
YDR214W	-1	-/-	-337.7410253882408	-47234.325609743595	109	0.10384215991692627	0.9174311926605505	0.24433748584371462
YGR035C	0	0/0	-337.75706838071346	-36665.878070518374	436	0.10384215991692627	0.9174311926605505	0.24433748584371462
YMR268C	-1	-/-	-337.76262271404266	-42294.72833740711	109	0.1037344398340249	0.9174311926605505	0.24462061155152887
YGR081C	-1	-/-	-337.76452355086803	-46956.94932822883	109	0.10362694300518134	0.9174311926605505	0.24490373725934314
YPL194W	-1	-/-	-337.8185782134533	-49573.10457703471	109	0.10351966873706005	0.9174311926605505	0.24518686296715742
YLR347C	-1	-/-	-337.85375624895096	-40670.78944116831	109	0.10341261633919338	0.9174311926605505	0.2454699886749717
YHR185C	0	0/-	-337.86724446713924	-59797.676983594894	436	0.10341261633919338	0.9174311926605505	0.2454699886749717
YKR074W	0	0/0	-338.0434090644121	-44139.92026525736	436	0.10341261633919338	0.9174311926605505	0.2454699886749717
YGR067C	0	0/-	-338.0504849553108	-35535.34939648211	436	0.10341261633919338	0.9174311926605505	0.2454699886749717
YHR060W	-1	-/-	-338.08241498470306	-41352.80547130108	109	0.10330578512396695	0.9174311926605505	0.24575311438278596
YOR233W	-1	-/-	-338.2628993690014	-46181.878450483084	109	0.10319917440660474	0.9174311926605505	0.24603624009060024
YLL034C	-1	-/-	-338.29218405485153	-48765.1226914525	109	0.10309278350515463	0.9174311926605505	0.24631936579841449
YLR143W	0	0/-	-338.34473741054535	-36775.86067157984	436	0.10309278350515463	0.9174311926605505	0.24631936579841449
YKL057C	-1	-/-	-338.3580273985863	-39911.10949677229	109	0.10298661174047374	0.9174311926605505	0.24660249150622876
YER184C	0	0/-	-338.3976076245308	-40438.24966737628	436	0.10298661174047374	0.9174311926605505	0.24660249150622876
YER005W	-1	-/-	-338.4036452770233	-41559.83073544502	109	0.102880658436214	0.9174311926605505	0.24688561721404303
YFR039C	0	0/-	-338.4057549536228	-38483.73782527447	436	0.102880658436214	0.9174311926605505	0.24688561721404303
YDR253C	0	0/-	-338.41617128252983	-67183.17021918297	436	0.102880658436214	0.9174311926605505	0.24688561721404303
YGR145W	-1	-/-	-338.43232557177544	-47999.61419197917	109	0.10277492291880781	0.9174311926605505	0.2471687429218573
YPR140W	-1	-/-	-338.4509897828102	-50074.75045162439	109	0.1026694045174538	0.9174311926605505	0.24745186862967158
YLR080W	-1	-/-	-338.4650796055794	-47169.12234646082	109	0.10256410256410256	0.9174311926605505	0.24773499433748583
YPR065W	-1	-/-	-338.49725019931793	-50577.63460838795	109	0.10245901639344263	0.9174311926605505	0.2480181200453001
YEL043W	0	0/-	-338.50026723742485	-34691.22592007555	436	0.10245901639344263	0.9174311926605505	0.2480181200453001
YGL057C	0	0/0	-338.51337346434593	-41271.45510858297	436	0.10245901639344263	0.9174311926605505	0.2480181200453001
YLL006W	-1	-/-	-338.51492005586624	-41875.86481243372	109	0.1023541453428864	0.9174311926605505	0.24830124575311438
YOR093C	0	0/0	-338.52331510931253	-32142.731302566826	436	0.1023541453428864	0.9174311926605505	0.24830124575311438
YOR307C	-1	-/-	-338.5238456726074	-43382.445232748985	109	0.10224948875255624	0.9174311926605505	0.24858437146092865
YLR362W	-1	-/+	-338.52501183748245	-52641.3673222661	109	0.10214504596527069	0.9174311926605505	0.24886749716874293
YHR192W	0	0/0	-338.56154349446297	-38574.133488968015	436	0.10214504596527069	0.9174311926605505	0.24886749716874293
YGL261C	0	0/-	-338.5928448140621	-41844.45471537113	436	0.10214504596527069	0.9174311926605505	0.24886749716874293
YNL270C	-1	-/-	-338.69149148464203	-41594.928465008736	109	0.10204081632653061	0.9174311926605505	0.2491506228765572
YIL142W	-1	-/-	-338.6973509788513	-44990.45117819309	109	0.1019367991845056	0.9174311926605505	0.24943374858437145
YKR100C	0	0/-	-338.7057502269745	-69041.69718715549	436	0.1019367991845056	0.9174311926605505	0.24943374858437145
YBR123C	-1	-/-	-338.7413968667388	-47062.95119484514	109	0.10183299389002037	0.9174311926605505	0.24971687429218573
YPL189W	0	0/-	-338.74619690701365	-61394.85498283431	436	0.10183299389002037	0.9174311926605505	0.24971687429218573
YNL016W	-1	-/-	-338.80699849128723	-44952.61724114418	109	0.1017293997965412	0.9174311926605505	0.25
YPL224C	-1	-/-	-338.8563974201679	-49726.276042968035	109	0.1016260162601626	0.9174311926605505	0.25028312570781425
YMR280C	-1	-/-	-338.8770318031311	-44812.66857266426	109	0.10152284263959391	0.9174311926605505	0.25056625141562855
YJL176C	-1	-/-	-338.88667595386505	-41767.84986722469	109	0.10141987829614604	0.9174311926605505	0.2508493771234428
YCL074W	1	+/+	-338.90131771564484	-20026.42961001396	108	0.10233029381965553	0.926605504587156	0.2508493771234428
YLR031W	0	0/0	-338.9162514768541	-40751.50664642081	436	0.10233029381965553	0.926605504587156	0.2508493771234428
YCL048W	0	0/-	-338.9228165447712	-62684.80934366584	436	0.10233029381965553	0.926605504587156	0.2508493771234428
YMR064W	0	0/0	-338.9511479958892	-76763.13658490032	436	0.10233029381965553	0.926605504587156	0.2508493771234428
YMR128W	-1	-/-	-338.9769529104233	-45624.55956971645	109	0.10222672064777327	0.926605504587156	0.2511325028312571
YKR068C	-1	-/-	-339.00681698322296	-43522.76983988285	109	0.10212335692618807	0.926605504587156	0.25141562853907135
YLR461W	0	0/-	-339.02814976871014	-71217.42041997612	436	0.10212335692618807	0.926605504587156	0.25141562853907135
YOR270C	-1	-/-	-339.04016377031803	-39051.622195735574	109	0.10202020202020202	0.926605504587156	0.2516987542468856
YGR122W	-1	-/-	-339.0408925116062	-21732.966043800116	109	0.10191725529767912	0.926605504587156	0.2519818799546999
YGL175C	-1	-/-	-339.0463498234749	-41750.14394134283	109	0.10181451612903226	0.926605504587156	0.25226500566251414
YAR014C	-1	-/-	-339.06423266232014	-43926.272263363004	109	0.10171198388721048	0.926605504587156	0.25254813137032844
YFL052W	0	0/-	-339.1291881799698	-32087.96714856103	436	0.10171198388721048	0.926605504587156	0.25254813137032844
YOR255W	0	0/-	-339.19258193671703	-58348.9153187722	436	0.10171198388721048	0.926605504587156	0.25254813137032844
[truncated: 3,961 more rows]
