# Supplementary material for: Revisiting co-expression-based automated function prediction in yeast with neural networks and updated Gene Ontology annotations
Source: PLoS One. 2026 Apr 16;21(4):e0322689. doi: 10.1371/journal.pone.0322689 (PMC13086303; doi:10.1371/journal.pone.0322689)
Supplement: S1 File — A zip file of tables in csv format containing individual genes ranked by their predicted involvement in each predicted GO term. These predictions were made by Model 1 as described in Table A of S1 Text. (ZIP) [file pone.0322689.s002.zip › GO0032200_SingleGeneRanking.csv]

Gene	Label	Annos	Score	Background Score	Num pos pairs	Precision	Recall	False Positive Rate
YML024W	1	+/-	-82.72154657915235	-6978.04869158566	273	1.0	0.0036496350364963502	0.0
YML073C	-1	-/-	-206.33109624683857	-8764.076168775558	274	0.5	0.0036496350364963502	0.000297000297000297
YPR102C	-1	-/-	-207.79914377257228	-7491.743646670133	274	0.3333333333333333	0.0036496350364963502	0.000594000594000594
YMR242C	0	0/-	-214.32190502621233	-14938.636657877825	1096	0.3333333333333333	0.0036496350364963502	0.000594000594000594
YBR191W	0	0/-	-227.76926776207983	-13593.865735217929	1096	0.3333333333333333	0.0036496350364963502	0.000594000594000594
YIL052C	1	+/-	-234.15291771292686	-8560.379928663373	273	0.5	0.0072992700729927005	0.000594000594000594
YGL147C	0	0/-	-245.3382660932839	-14552.749380171299	1096	0.5	0.0072992700729927005	0.000594000594000594
YGL031C	0	0/-	-255.05061674118042	-14977.665997862816	1096	0.5	0.0072992700729927005	0.000594000594000594
YBL072C	0	0/-	-255.6745804902166	-14528.513028815389	1096	0.5	0.0072992700729927005	0.000594000594000594
YKL180W	0	0/-	-256.145339673385	-14244.843279208988	1096	0.5	0.0072992700729927005	0.000594000594000594
YPL079W	0	0/-	-263.7727330829948	-15175.562073485926	1096	0.5	0.0072992700729927005	0.000594000594000594
YML026C	0	0/-	-266.4623870421201	-15433.435323310085	1096	0.5	0.0072992700729927005	0.000594000594000594
YGL135W	1	+/-	-269.80446074157953	-7344.870618101209	273	0.6	0.010948905109489052	0.000594000594000594
YDL130W	-1	-/-	-272.81712287664413	-7915.701548323035	274	0.5	0.010948905109489052	0.000891000891000891
YPL131W	-1	-/-	-275.92636166512966	-8826.87818390131	274	0.42857142857142855	0.010948905109489052	0.001188001188001188
YER074W	0	0/-	-277.0556187722832	-15096.497322431765	1096	0.42857142857142855	0.010948905109489052	0.001188001188001188
YJL177W	0	0/-	-279.42730614729226	-15665.84315852169	1096	0.42857142857142855	0.010948905109489052	0.001188001188001188
YDL075W	0	0/-	-280.2168240826577	-15125.275254699402	1096	0.42857142857142855	0.010948905109489052	0.001188001188001188
YBL087C	0	0/-	-287.5891363695264	-16232.323122887872	1096	0.42857142857142855	0.010948905109489052	0.001188001188001188
YJL136C	0	0/-	-287.9687417401001	-15545.325946697034	1096	0.42857142857142855	0.010948905109489052	0.001188001188001188
YLR167W	-1	-/-	-290.0796088501811	-7570.555516980588	274	0.375	0.010948905109489052	0.001485001485001485
YLR388W	0	0/-	-293.6130974832922	-15790.130129500292	1096	0.375	0.010948905109489052	0.001485001485001485
YDR025W	-1	-/-	-294.5531957745552	-7429.110357750207	274	0.3333333333333333	0.010948905109489052	0.001782001782001782
YDR447C	1	+/-	-298.16796542704105	-8080.075310714543	273	0.4	0.014598540145985401	0.001782001782001782
YOR234C	0	0/-	-299.8445657193661	-16314.48411895521	1096	0.4	0.014598540145985401	0.001782001782001782
YOR293W	0	0/-	-302.1039644088596	-15911.5630145967	1096	0.4	0.014598540145985401	0.001782001782001782
YLR340W	-1	-/-	-305.4482295140624	-8440.051622256637	274	0.36363636363636365	0.014598540145985401	0.002079002079002079
YGR148C	0	0/-	-307.65700568817556	-15798.781791999005	1096	0.36363636363636365	0.014598540145985401	0.002079002079002079
YHR021C	1	+/-	-310.65813694894314	-9714.25256215036	273	0.4166666666666667	0.01824817518248175	0.002079002079002079
YKR094C	0	0/-	-310.8876781705767	-15461.908877023496	1096	0.4166666666666667	0.01824817518248175	0.002079002079002079
YGR214W	-1	-/-	-310.979491956532	-9121.05354962498	274	0.38461538461538464	0.01824817518248175	0.002376002376002376
YNL301C	0	0/-	-312.0826525501907	-16005.073528874665	1096	0.38461538461538464	0.01824817518248175	0.002376002376002376
YDL191W	0	0/-	-312.86831814981997	-15059.826863333583	1096	0.38461538461538464	0.01824817518248175	0.002376002376002376
YJR123W	0	0/-	-317.3567196764052	-15617.64718005713	1096	0.38461538461538464	0.01824817518248175	0.002376002376002376
YOR096W	0	0/-	-320.3760487232357	-16327.026007050648	1096	0.38461538461538464	0.01824817518248175	0.002376002376002376
YKR057W	1	+/-	-322.1200885772705	-9089.168780013919	273	0.42857142857142855	0.021897810218978103	0.002376002376002376
YOR369C	0	0/-	-326.0541338548064	-15908.32846550364	1096	0.42857142857142855	0.021897810218978103	0.002376002376002376
YGR034W	0	0/-	-328.0738506447524	-13984.219867984764	1096	0.42857142857142855	0.021897810218978103	0.002376002376002376
YNL302C	-1	-/-	-328.49632450938225	-9238.52549161762	274	0.4	0.021897810218978103	0.002673002673002673
YCR031C	1	+/-	-333.1902969107032	-8788.130210831761	273	0.4375	0.025547445255474453	0.002673002673002673
YDR382W	-1	-/-	-333.7031664773822	-9724.460898421705	274	0.4117647058823529	0.025547445255474453	0.00297000297000297
YOR312C	0	0/-	-333.766288658604	-14318.458430395462	1096	0.4117647058823529	0.025547445255474453	0.00297000297000297
YDL082W	0	0/-	-336.99653279595077	-16768.723333127797	1096	0.4117647058823529	0.025547445255474453	0.00297000297000297
YMR142C	1	+/-	-337.35255901515484	-9626.652834624052	273	0.4444444444444444	0.029197080291970802	0.00297000297000297
YGL189C	0	0/-	-338.62013958767056	-14054.27469127439	1096	0.4444444444444444	0.029197080291970802	0.00297000297000297
YOL120C	0	0/-	-340.20885026454926	-16904.607239772566	1096	0.4444444444444444	0.029197080291970802	0.00297000297000297
YHL015W	0	0/-	-341.44952740333974	-16184.151702569798	1096	0.4444444444444444	0.029197080291970802	0.00297000297000297
YGR027C	0	0/-	-342.63790431432426	-15500.950658191927	1096	0.4444444444444444	0.029197080291970802	0.00297000297000297
YFR031C-A	0	0/-	-343.2528734430671	-15431.160792817362	1096	0.4444444444444444	0.029197080291970802	0.00297000297000297
YLL045C	0	0/-	-344.1371726067737	-16847.259783310816	1096	0.4444444444444444	0.029197080291970802	0.00297000297000297
YHL033C	0	0/-	-345.0093633271754	-16517.367166702636	1096	0.4444444444444444	0.029197080291970802	0.00297000297000297
YMR143W	1	+/-	-345.2249738126993	-10056.057607613504	273	0.47368421052631576	0.032846715328467155	0.00297000297000297
YDL083C	1	+/-	-346.11881297826767	-9544.411142364144	273	0.5	0.0364963503649635	0.00297000297000297
YIL018W	-1	-/-	-346.8755334876478	-7579.923509251326	274	0.47619047619047616	0.0364963503649635	0.003267003267003267
YPL090C	0	0/-	-348.49751302599907	-15476.157972306944	1096	0.47619047619047616	0.0364963503649635	0.003267003267003267
YPR132W	1	+/-	-349.4056880772114	-9133.115775212646	273	0.5	0.040145985401459854	0.003267003267003267
YHL001W	0	0/-	-350.6576519003138	-16241.71941381786	1096	0.5	0.040145985401459854	0.003267003267003267
YOL040C	-1	-/-	-350.75481236726046	-9379.863593414426	274	0.4782608695652174	0.040145985401459854	0.003564003564003564
YDL081C	1	+/-	-351.49072552472353	-9362.891822479665	273	0.5	0.043795620437956206	0.003564003564003564
YGL103W	0	0/-	-359.50694068614393	-15737.963332586922	1096	0.5	0.043795620437956206	0.003564003564003564
YER131W	0	0/-	-366.0176108069718	-17636.092111153528	1096	0.5	0.043795620437956206	0.003564003564003564
YJL189W	0	0/-	-369.3955855797976	-16189.397380017675	1096	0.5	0.043795620437956206	0.003564003564003564
YNL162W	0	0/-	-370.01076500862837	-16369.6899079727	1096	0.5	0.043795620437956206	0.003564003564003564
YOR063W	-1	-/-	-371.17382550239563	-9559.936787031591	274	0.48	0.043795620437956206	0.003861003861003861
YDR418W	1	+/-	-376.3171405568719	-9893.204255744815	273	0.5	0.04744525547445255	0.003861003861003861
YNL069C	0	0/-	-376.746721226722	-16206.520371214487	1096	0.5	0.04744525547445255	0.003861003861003861
YLR029C	0	0/-	-378.40883885510266	-16203.889007394202	1096	0.5	0.04744525547445255	0.003861003861003861
YLR333C	0	0/-	-380.6613017395139	-17493.841835313477	1096	0.5	0.04744525547445255	0.003861003861003861
YKL006W	0	0/-	-380.91023279726505	-16814.17784781009	1096	0.5	0.04744525547445255	0.003861003861003861
YMR116C	1	+/-	-384.5941710099578	-10334.74430514872	273	0.5185185185185185	0.051094890510948905	0.003861003861003861
YMR230W	0	0/-	-384.93263767659664	-16784.09084545821	1096	0.5185185185185185	0.051094890510948905	0.003861003861003861
YBR048W	1	+/-	-385.0706524737179	-9517.524301778525	273	0.5357142857142857	0.05474452554744526	0.003861003861003861
YGL123W	0	0/-	-387.0140104154125	-17085.386022374965	1096	0.5357142857142857	0.05474452554744526	0.003861003861003861
YIL148W	0	0/-	-392.17689893208444	-16032.298924030736	1096	0.5357142857142857	0.05474452554744526	0.003861003861003861
YIL133C	0	0/-	-392.388845898211	-17261.385841211304	1096	0.5357142857142857	0.05474452554744526	0.003861003861003861
YDR500C	0	0/-	-392.8586239274591	-17167.60421460308	1096	0.5357142857142857	0.05474452554744526	0.003861003861003861
YOL039W	-1	-/-	-393.7116999775171	-9728.867061004043	274	0.5172413793103449	0.05474452554744526	0.004158004158004158
YLR325C	0	0/-	-393.98304816894233	-16170.153277382255	1096	0.5172413793103449	0.05474452554744526	0.004158004158004158
YDR064W	0	0/-	-398.4284330792725	-17110.891466693953	1096	0.5172413793103449	0.05474452554744526	0.004158004158004158
YNL096C	0	0/-	-398.87047011964023	-17700.603385871276	1096	0.5172413793103449	0.05474452554744526	0.004158004158004158
YDR471W	0	0/-	-399.3463640678674	-16535.87220616918	1096	0.5172413793103449	0.05474452554744526	0.004158004158004158
YOR182C	1	+/-	-401.5411667264998	-8655.200356431305	273	0.5333333333333333	0.058394160583941604	0.004158004158004158
YDL061C	0	0/-	-401.83393420651555	-17300.854827470146	1096	0.5333333333333333	0.058394160583941604	0.004158004158004158
YLR441C	0	0/-	-403.51006854884326	-17797.247247935273	1096	0.5333333333333333	0.058394160583941604	0.004158004158004158
YNL067W	0	0/-	-405.0691636223346	-16756.465573726222	1096	0.5333333333333333	0.058394160583941604	0.004158004158004158
YNL209W	-1	-/-	-405.7275179922581	-9286.984683588147	274	0.5161290322580645	0.058394160583941604	0.004455004455004455
YML063W	0	0/-	-408.94684763997793	-17278.006810888648	1096	0.5161290322580645	0.058394160583941604	0.004455004455004455
YNL178W	0	0/-	-410.4359132926911	-17832.984025578946	1096	0.5161290322580645	0.058394160583941604	0.004455004455004455
YJR145C	1	+/-	-411.97900050133467	-9481.865170434117	273	0.53125	0.06204379562043796	0.004455004455004455
YBL027W	0	0/-	-413.0477510280907	-17314.11796558369	1096	0.53125	0.06204379562043796	0.004455004455004455
YMR194W	0	0/-	-413.3782231397927	-17711.803769466467	1096	0.53125	0.06204379562043796	0.004455004455004455
YLR061W	0	0/-	-423.8144380096346	-18276.954407323152	1096	0.53125	0.06204379562043796	0.004455004455004455
YJL190C	1	+/-	-424.5998192578554	-11441.052932314575	273	0.5454545454545454	0.06569343065693431	0.004455004455004455
YEL054C	-1	-/-	-425.6579480022192	-10908.03551005572	274	0.5294117647058824	0.06569343065693431	0.004752004752004752
YMR121C	0	0/-	-425.8061866220087	-12890.341813874431	1096	0.5294117647058824	0.06569343065693431	0.004752004752004752
YHR141C	0	0/-	-428.94682541675866	-15172.085654078051	1096	0.5294117647058824	0.06569343065693431	0.004752004752004752
YER056C-A	0	0/-	-435.5832564840093	-17325.36682292167	1096	0.5294117647058824	0.06569343065693431	0.004752004752004752
YER117W	-1	-/-	-437.0522717386484	-10405.770602591336	274	0.5142857142857142	0.06569343065693431	0.005049005049005049
YIL069C	0	0/-	-437.17869114317	-14982.074397182092	1096	0.5142857142857142	0.06569343065693431	0.005049005049005049
YPL081W	0	0/-	-439.2907843030989	-17308.714779316448	1096	0.5142857142857142	0.06569343065693431	0.005049005049005049
YDR023W	-1	-/-	-439.6038073450327	-10735.14115022868	274	0.5	0.06569343065693431	0.005346005346005346
YLR344W	0	0/-	-439.6289472170174	-18341.71422833018	1096	0.5	0.06569343065693431	0.005346005346005346
YGR118W	1	+/-	-439.7104200348258	-10762.783756546676	273	0.5135135135135135	0.06934306569343066	0.005346005346005346
YDR450W	1	+/-	-441.12254440784454	-9558.312090143561	273	0.5263157894736842	0.072992700729927	0.005346005346005346
YGR085C	-1	-/-	-441.70074939727783	-11179.992365702987	274	0.5128205128205128	0.072992700729927	0.005643005643005643
YGL076C	0	0/-	-444.17579686269164	-17956.968175677583	1096	0.5128205128205128	0.072992700729927	0.005643005643005643
YPL037C	-1	-/-	-444.816667675972	-10866.570365205407	274	0.5	0.072992700729927	0.00594000594000594
YDL136W	0	0/-	-445.29179734084755	-15690.997448096052	1096	0.5	0.072992700729927	0.00594000594000594
YHR010W	0	0/-	-452.73469427600503	-17859.080468937755	1096	0.5	0.072992700729927	0.00594000594000594
YLR185W	0	0/-	-457.11346236616373	-18058.64231836982	1096	0.5	0.072992700729927	0.00594000594000594
YER102W	0	0/-	-458.046722272411	-15640.99759806972	1096	0.5	0.072992700729927	0.00594000594000594
YPL143W	0	0/-	-466.2861938206479	-19866.24566688016	1096	0.5	0.072992700729927	0.00594000594000594
YLR293C	-1	-/-	-468.9092976897955	-9956.097468599677	274	0.4878048780487805	0.072992700729927	0.006237006237006237
YHR193C	-1	-/-	-474.2911736816168	-9645.850987762213	274	0.47619047619047616	0.072992700729927	0.006534006534006534
YAL003W	-1	-/-	-474.3583770170808	-10210.105538837612	274	0.46511627906976744	0.072992700729927	0.006831006831006831
YPR043W	0	0/-	-482.3981766104698	-17751.561564284377	1096	0.46511627906976744	0.072992700729927	0.006831006831006831
YHR203C	1	+/-	-482.7952384278178	-9629.941858895123	273	0.4772727272727273	0.07664233576642336	0.006831006831006831
YBR189W	0	0/-	-483.5314459502697	-19075.94044567831	1096	0.4772727272727273	0.07664233576642336	0.006831006831006831
YDR012W	0	0/-	-484.28813778143376	-17505.744075527415	1096	0.4772727272727273	0.07664233576642336	0.006831006831006831
YLR249W	-1	-/-	-487.7517869770527	-11063.052172243595	274	0.4666666666666667	0.07664233576642336	0.007128007128007128
YGL030W	-1	-/-	-488.1868296712637	-10913.302335724235	274	0.45652173913043476	0.07664233576642336	0.007425007425007425
YLR150W	1	+/+	-496.9713800176978	-11166.132080242038	273	0.46808510638297873	0.08029197080291971	0.007425007425007425
YOR133W	-1	-/-	-498.9331626445055	-9817.364950969815	274	0.4583333333333333	0.08029197080291971	0.007722007722007722
YLR367W	0	0/-	-500.598210869357	-18383.665487315506	1096	0.4583333333333333	0.08029197080291971	0.007722007722007722
YPL198W	0	0/-	-509.9126865975559	-17968.02009873651	1096	0.4583333333333333	0.08029197080291971	0.007722007722007722
YOL127W	-1	-/-	-511.90718853473663	-10776.838989019394	274	0.4489795918367347	0.08029197080291971	0.008019008019008018
YOR167C	0	0/-	-516.6483814148232	-19360.825133663602	1096	0.4489795918367347	0.08029197080291971	0.008019008019008018
YBR031W	0	0/-	-518.8677704315633	-18277.12222449109	1096	0.4489795918367347	0.08029197080291971	0.008019008019008018
YBR181C	0	0/-	-522.6929915864021	-17187.535276848823	1096	0.4489795918367347	0.08029197080291971	0.008019008019008018
YLR048W	-1	-/-	-524.4722325056791	-10678.088429480791	274	0.44	0.08029197080291971	0.008316008316008316
YPL220W	0	0/-	-533.2130418643355	-18819.158172477037	1096	0.44	0.08029197080291971	0.008316008316008316
YBR084C-A	0	0/-	-546.3909119376913	-17794.77354316134	1096	0.44	0.08029197080291971	0.008316008316008316
YKL056C	-1	-/-	-551.6556344553828	-12123.274656780064	274	0.43137254901960786	0.08029197080291971	0.008613008613008613
YDR385W	-1	-/-	-558.2665719687939	-9884.166277863085	274	0.4230769230769231	0.08029197080291971	0.00891000891000891
YOR210W	-1	-/-	-560.5538210049272	-12099.132625430822	274	0.41509433962264153	0.08029197080291971	0.009207009207009207
YOL139C	-1	-/-	-561.6375475376844	-12053.818151853979	274	0.4074074074074074	0.08029197080291971	0.009504009504009503
YLR448W	-1	-/-	-569.794659294188	-12626.451835535467	274	0.4	0.08029197080291971	0.009801009801009801
YHR019C	-1	-/-	-575.4993207231164	-11874.552978947759	274	0.39285714285714285	0.08029197080291971	0.010098010098010098
YLR432W	0	0/-	-581.1694115931168	-18998.077387007885	1096	0.39285714285714285	0.08029197080291971	0.010098010098010098
YLR175W	-1	-/-	-587.13575591892	-13004.806687477976	274	0.38596491228070173	0.08029197080291971	0.010395010395010396
YPR033C	-1	-/-	-589.6142175123096	-11674.830248206854	274	0.3793103448275862	0.08029197080291971	0.010692010692010692
YLR298C	-1	-/-	-592.8428031727672	-10215.004799019545	274	0.3728813559322034	0.08029197080291971	0.01098901098901099
YML056C	0	0/-	-598.872763549909	-19368.481315163895	1096	0.3728813559322034	0.08029197080291971	0.01098901098901099
YNL113W	-1	-/-	-601.3243213370442	-12705.638048805296	274	0.36666666666666664	0.08029197080291971	0.011286011286011286
YLR264W	1	+/-	-603.7520080804825	-12812.862949423492	273	0.3770491803278688	0.08394160583941605	0.011286011286011286
YER043C	0	0/-	-605.0106254536659	-18823.688673107885	1096	0.3770491803278688	0.08394160583941605	0.011286011286011286
YHR089C	-1	-/-	-611.15141017735	-12831.382556952536	274	0.3709677419354839	0.08394160583941605	0.011583011583011582
YKL081W	-1	-/-	-618.940562993288	-12644.831474199891	274	0.36507936507936506	0.08394160583941605	0.01188001188001188
YDL229W	-1	-/-	-619.1876453496516	-9230.972262594849	274	0.359375	0.08394160583941605	0.012177012177012177
YLR406C	0	0/-	-625.7438470311463	-19796.73057761509	1096	0.359375	0.08394160583941605	0.012177012177012177
YDL092W	-1	-/-	-625.7955069243908	-12328.845970705152	274	0.35384615384615387	0.08394160583941605	0.012474012474012475
YGR296W	1	+/+	-626.1670412570238	-9344.927635475993	273	0.36363636363636365	0.08759124087591241	0.012474012474012475
YML103C	-1	-/-	-628.8115478307009	-11077.35169545561	274	0.3582089552238806	0.08759124087591241	0.012771012771012771
YLR197W	-1	-/-	-630.923028126359	-13212.10475062579	274	0.35294117647058826	0.08759124087591241	0.013068013068013067
YBL092W	0	0/-	-635.3218034300953	-21073.033531112596	1096	0.35294117647058826	0.08759124087591241	0.013068013068013067
YJR094W-A	0	0/-	-636.9670976046473	-19856.593783995137	1096	0.35294117647058826	0.08759124087591241	0.013068013068013067
YEL026W	-1	-/-	-637.4588710665703	-13776.89185358584	274	0.34782608695652173	0.08759124087591241	0.013365013365013365
YJL138C	-1	-/-	-638.9379643499851	-12196.56104812026	274	0.34285714285714286	0.08759124087591241	0.013662013662013662
YDL058W	-1	-/-	-642.7685835212469	-10641.808436691761	274	0.3380281690140845	0.08759124087591241	0.01395901395901396
YGR081C	-1	-/-	-650.5453384369612	-13304.295467846096	274	0.3333333333333333	0.08759124087591241	0.014256014256014256
YMR270C	-1	-/-	-655.9941328912973	-11836.090755917132	274	0.3287671232876712	0.08759124087591241	0.014553014553014554
YBR121C	-1	-/-	-656.8368184268475	-12530.985414221883	274	0.32432432432432434	0.08759124087591241	0.01485001485001485
YDR545W	1	+/+	-657.4084749668837	-10119.269532434642	273	0.3333333333333333	0.09124087591240876	0.01485001485001485
YGR264C	-1	-/-	-659.9663077220321	-13248.348456934094	274	0.32894736842105265	0.09124087591240876	0.015147015147015146
YPL283C	1	+/+	-660.6544814556837	-10354.710452094674	273	0.33766233766233766	0.0948905109489051	0.015147015147015146
YCR034W	-1	-/-	-662.3105547875166	-13405.667765423656	274	0.3333333333333333	0.0948905109489051	0.015444015444015444
YLL024C	-1	-/-	-662.599755115807	-9938.369393307716	274	0.3291139240506329	0.0948905109489051	0.015741015741015742
YJL011C	-1	-/-	-662.7813277095556	-12863.008954241872	274	0.325	0.0948905109489051	0.016038016038016037
YOR310C	-1	-/-	-669.3684364929795	-14155.73221411556	274	0.32098765432098764	0.0948905109489051	0.016335016335016335
YLR103C	-1	-/-	-671.7992591634393	-11445.911365855485	274	0.3170731707317073	0.0948905109489051	0.016632016632016633
YER190W	1	+/+	-672.2957309260964	-9881.351771645248	273	0.3253012048192771	0.09854014598540146	0.016632016632016633
YPR163C	-1	-/-	-675.8050101995468	-13361.992032639682	274	0.32142857142857145	0.09854014598540146	0.016929016929016927
YDL084W	-1	-/+	-676.1628984585404	-12721.747161842883	274	0.3176470588235294	0.09854014598540146	0.017226017226017225
YAL043C	-1	-/-	-676.8195072188973	-10695.751105830073	274	0.313953488372093	0.09854014598540146	0.017523017523017523
YDL133C-A	0	0/-	-678.5135765373707	-16829.93492437154	1096	0.313953488372093	0.09854014598540146	0.017523017523017523
YBR254C	-1	-/-	-679.2545649558306	-11526.235353894532	274	0.3103448275862069	0.09854014598540146	0.01782001782001782
YML022W	0	0/-	-679.5015791207552	-21687.096294987947	1096	0.3103448275862069	0.09854014598540146	0.01782001782001782
YDL184C	0	0/-	-684.6608327720314	-19178.065485110506	1096	0.3103448275862069	0.09854014598540146	0.01782001782001782
YMR146C	-1	-/-	-684.7847974300385	-13508.916510000825	274	0.3068181818181818	0.09854014598540146	0.018117018117018116
YHR085W	-1	-/-	-686.5785420909524	-13973.220779791474	274	0.30337078651685395	0.09854014598540146	0.018414018414018414
YIL021W	-1	-/-	-686.8937288448215	-12520.93990471214	274	0.3	0.09854014598540146	0.018711018711018712
YPR016C	-1	-/-	-686.9323702529073	-12525.046713154763	274	0.2967032967032967	0.09854014598540146	0.019008019008019007
YMR077C	-1	-/-	-687.5818366259336	-12341.048061467707	274	0.29347826086956524	0.09854014598540146	0.019305019305019305
YOR276W	0	0/-	-688.9321202598512	-21043.506931252778	1096	0.29347826086956524	0.09854014598540146	0.019305019305019305
YMR224C	1	+/+	-689.1268431097269	-10712.350649118423	273	0.3010752688172043	0.10218978102189781	0.019305019305019305
YER148W	-1	-/-	-690.8234307691455	-12702.702576637268	274	0.2978723404255319	0.10218978102189781	0.019602019602019603
YKR059W	1	+/-	-691.2276557832956	-11265.750702396035	273	0.30526315789473685	0.10583941605839416	0.019602019602019603
YNL339C	1	+/+	-691.5004119277	-10321.692680060863	273	0.3125	0.10948905109489052	0.019602019602019603
YER009W	-1	-/0	-691.8701264411211	-13493.44157089293	274	0.30927835051546393	0.10948905109489052	0.0198990198990199
YKL010C	0	0/-	-693.3426549322903	-19783.49317437038	1096	0.30927835051546393	0.10948905109489052	0.0198990198990199
YBR010W	-1	-/-	-695.6151886060834	-10942.8114611879	274	0.30612244897959184	0.10948905109489052	0.020196020196020195
YOL097C	-1	-/-	-697.957416176796	-13372.377553656697	274	0.30303030303030304	0.10948905109489052	0.020493020493020493
YBR009C	-1	-/-	-698.5965000018477	-11073.994508363307	274	0.3	0.10948905109489052	0.02079002079002079
YJL191W	-1	-/-	-698.6270207986236	-12640.70622522384	274	0.297029702970297	0.10948905109489052	0.021087021087021086
YNL030W	-1	-/-	-699.3775934129953	-11243.521616011858	274	0.29411764705882354	0.10948905109489052	0.021384021384021384
YEL040W	0	0/-	-701.8650826513767	-20578.781798146665	1096	0.29411764705882354	0.10948905109489052	0.021384021384021384
YFL034C-A	0	0/-	-703.61333752051	-21184.437643593177	1096	0.29411764705882354	0.10948905109489052	0.021384021384021384
YDR183W	-1	-/-	-704.2313975393772	-12243.089866220951	274	0.2912621359223301	0.10948905109489052	0.02168102168102168
YIL026C	-1	-/-	-705.0633494406939	-12185.905760228634	274	0.28846153846153844	0.10948905109489052	0.02197802197802198
YLR215C	-1	-/-	-706.9286595359445	-13079.183673612773	274	0.2857142857142857	0.10948905109489052	0.022275022275022274
YKL156W	0	0/-	-707.0845101810992	-22664.921868181787	1096	0.2857142857142857	0.10948905109489052	0.022275022275022274
YOL009C	-1	-/-	-707.1219319999218	-11565.203416354954	274	0.2830188679245283	0.10948905109489052	0.022572022572022572
YDR339C	-1	-/-	-707.8161320537329	-13672.079103015363	274	0.2803738317757009	0.10948905109489052	0.02286902286902287
YLR075W	-1	-/-	-708.3114139661193	-11627.688601471484	274	0.2777777777777778	0.10948905109489052	0.023166023166023165
YNL309W	-1	-/-	-710.2362726517022	-11877.629690919071	274	0.27522935779816515	0.10948905109489052	0.023463023463023463
YJL023C	0	0/-	-710.3176640477031	-20053.051686454564	1096	0.27522935779816515	0.10948905109489052	0.023463023463023463
YLR145W	-1	-/-	-710.8729974925518	-11639.026540026069	274	0.2727272727272727	0.10948905109489052	0.02376002376002376
YDR140W	-1	-/-	-710.9212728068233	-11522.510431870818	274	0.2702702702702703	0.10948905109489052	0.024057024057024055
YDR081C	-1	-/-	-711.4839423447847	-12517.079493582249	274	0.26785714285714285	0.10948905109489052	0.024354024354024353
YHR118C	-1	-/-	-711.9895520061255	-11320.291468560696	274	0.26548672566371684	0.10948905109489052	0.02465102465102465
YBR154C	-1	-/-	-712.6399353668094	-13868.175075657666	274	0.2631578947368421	0.10948905109489052	0.02494802494802495
YDR320C-A	-1	-/-	-713.4254059791565	-10157.838574290276	274	0.2608695652173913	0.10948905109489052	0.025245025245025244
YMR260C	-1	-/-	-713.8862223029137	-13282.69726382196	274	0.25862068965517243	0.10948905109489052	0.025542025542025542
YFR032C-A	0	0/-	-714.3208861779422	-18722.480142747983	1096	0.25862068965517243	0.10948905109489052	0.025542025542025542
YJR143C	-1	-/-	-715.1991367563605	-13129.691126212478	274	0.2564102564102564	0.10948905109489052	0.02583902583902584
YDR167W	-1	-/-	-716.0964246690273	-12514.720886811614	274	0.2542372881355932	0.10948905109489052	0.026136026136026135
YOL121C	1	+/-	-716.60842654109	-12404.488005816936	273	0.2605042016806723	0.11313868613138686	0.026136026136026135
YOR265W	-1	-/-	-716.6313714012504	-12612.764777570963	274	0.25833333333333336	0.11313868613138686	0.026433026433026433
YDL014W	-1	-/-	-716.9778547734022	-13499.46335182339	274	0.256198347107438	0.11313868613138686	0.02673002673002673
YJR105W	1	+/-	-718.2778733372688	-12386.288959555328	273	0.26229508196721313	0.11678832116788321	0.02673002673002673
YOL017W	-1	-/-	-718.3331159353256	-11693.534606516361	274	0.2601626016260163	0.11678832116788321	0.02702702702702703
YHR013C	1	+/-	-718.3923964649439	-13113.88090749085	273	0.2661290322580645	0.12043795620437957	0.02702702702702703
YIL078W	0	0/-	-718.521618373692	-22197.914192488417	1096	0.2661290322580645	0.12043795620437957	0.02702702702702703
YBL024W	-1	-/-	-718.5342066213489	-13681.604740530252	274	0.264	0.12043795620437957	0.027324027324027323
YPL129W	-1	-/-	-718.7549100592732	-12383.492692023516	274	0.2619047619047619	0.12043795620437957	0.02762102762102762
YGR123C	-1	-/-	-719.2451668009162	-14246.82742485404	274	0.25984251968503935	0.12043795620437957	0.02791802791802792
YPL249C-A	0	0/-	-719.6064964774996	-18950.45079381019	1096	0.25984251968503935	0.12043795620437957	0.02791802791802792
YPL227C	-1	-/-	-720.0740076601505	-13058.875550940633	274	0.2578125	0.12043795620437957	0.028215028215028214
YKL099C	-1	-/-	-720.8106727078557	-13274.05086197704	274	0.2558139534883721	0.12043795620437957	0.02851202851202851
YDR091C	-1	-/-	-720.847323730588	-13984.036684215069	274	0.25384615384615383	0.12043795620437957	0.02880902880902881
YFL045C	-1	-/-	-722.1356953531504	-13043.013336993754	274	0.25190839694656486	0.12043795620437957	0.029106029106029108
YCL011C	1	+/+	-722.922979041934	-12384.784335590899	273	0.25757575757575757	0.12408759124087591	0.029106029106029108
YBR167C	-1	-/-	-726.4180842190981	-11988.208725206554	274	0.2556390977443609	0.12408759124087591	0.029403029403029402
YPR187W	-1	-/-	-726.7985035479069	-14184.340462863445	274	0.2537313432835821	0.12408759124087591	0.0297000297000297
YDR108W	-1	-/-	-728.3747053220868	-11844.895697005093	274	0.2518518518518518	0.12408759124087591	0.029997029997029998
YGR030C	-1	-/-	-731.0273144394159	-13346.951398357749	274	0.25	0.12408759124087591	0.030294030294030293
YDR454C	0	0/-	-732.4534736089408	-21610.301312589087	1096	0.25	0.12408759124087591	0.030294030294030293
YNL256W	-1	-/-	-732.6596762388945	-13643.767189852893	274	0.24817518248175183	0.12408759124087591	0.03059103059103059
YLR287C-A	0	0/-	-733.355977486819	-19941.60551393777	1096	0.24817518248175183	0.12408759124087591	0.03059103059103059
YPL153C	-1	-/-	-733.6310958564281	-11732.420202925801	274	0.2463768115942029	0.12408759124087591	0.03088803088803089
YHL019C	-1	-/-	-733.6901098415256	-12659.549140810966	274	0.2446043165467626	0.12408759124087591	0.031185031185031187
YJR057W	-1	-/-	-733.692523509264	-12406.161727666855	274	0.24285714285714285	0.12408759124087591	0.031482031482031485
YGL245W	-1	-/-	-734.0453269481659	-11882.264979474247	274	0.24113475177304963	0.12408759124087591	0.031779031779031776
YLR274W	-1	-/+	-734.2403731942177	-11746.04527863115	274	0.23943661971830985	0.12408759124087591	0.032076032076032074
YKL130C	-1	-/-	-735.5650635063648	-12170.425289288163	274	0.23776223776223776	0.12408759124087591	0.03237303237303237
YLR355C	-1	-/-	-735.9256038069725	-12589.6221309565	274	0.2361111111111111	0.12408759124087591	0.03267003267003267
YDR045C	-1	-/-	-736.1328537762165	-14012.584901466966	274	0.23448275862068965	0.12408759124087591	0.03296703296703297
YJR006W	-1	-/-	-736.5111081004143	-12557.70633540675	274	0.2328767123287671	0.12408759124087591	0.033264033264033266
YNL299W	-1	-/-	-737.520269960165	-14214.518450014293	274	0.23129251700680273	0.12408759124087591	0.033561033561033564
YNL147W	1	+/-	-738.6298038214445	-12687.15165848285	273	0.23648648648648649	0.12773722627737227	0.033561033561033564
YPL211W	-1	-/-	-740.0437253192067	-15479.423086129129	274	0.2348993288590604	0.12773722627737227	0.033858033858033855
YMR268C	-1	-/-	-741.7525222152472	-11826.218008086085	274	0.23333333333333334	0.12773722627737227	0.03415503415503415
YMR033W	-1	-/-	-741.905620701611	-12677.52738725394	274	0.23178807947019867	0.12773722627737227	0.03445203445203445
YLR372W	1	+/-	-742.5021829903126	-14184.431455627084	273	0.23684210526315788	0.13138686131386862	0.03445203445203445
YBL039C	-1	-/-	-742.5477262213826	-14538.372321598232	274	0.23529411764705882	0.13138686131386862	0.03474903474903475
YDL192W	1	+/-	-742.9252478927374	-12828.910450667143	273	0.24025974025974026	0.13503649635036497	0.03474903474903475
YOR396W	0	0/0	-743.194929420948	-17520.458044186234	1096	0.24025974025974026	0.13503649635036497	0.03474903474903475
YDR002W	-1	-/-	-743.2036932855844	-13091.154948562384	274	0.23870967741935484	0.13503649635036497	0.03504603504603505
YBR249C	0	0/0	-743.7127750497311	-20744.67609605752	1096	0.23870967741935484	0.13503649635036497	0.03504603504603505
YLR254C	-1	-/0	-745.9259921088815	-11908.31666534394	274	0.23717948717948717	0.13503649635036497	0.035343035343035345
YIL085C	-1	-/-	-746.3674389123917	-12344.141934782267	274	0.2356687898089172	0.13503649635036497	0.03564003564003564
YNL032W	1	+/-	-746.550872862339	-12586.726644918323	273	0.24050632911392406	0.1386861313868613	0.03564003564003564
YOR254C	-1	-/-	-750.3442401587963	-13131.826523825526	274	0.2389937106918239	0.1386861313868613	0.035937035937035934
YOR253W	-1	-/-	-750.3819979280233	-12807.78042267263	274	0.2375	0.1386861313868613	0.03623403623403623
YLR321C	-1	-/-	-750.7323065847158	-12769.708699546754	274	0.2360248447204969	0.1386861313868613	0.03653103653103653
YBR091C	-1	-/-	-751.0732563734055	-12089.185428828001	274	0.2345679012345679	0.1386861313868613	0.03682803682803683
YLR277C	-1	-/-	-751.2676782459021	-12344.954509563744	274	0.2331288343558282	0.1386861313868613	0.037125037125037126
YKL079W	-1	-/-	-752.1775875240564	-11925.294489145279	274	0.23170731707317074	0.1386861313868613	0.037422037422037424
YJR136C	0	0/-	-753.9127582032233	-19647.58180792816	1096	0.23170731707317074	0.1386861313868613	0.037422037422037424
YJL184W	1	+/+	-753.9626099653542	-12169.613928157836	273	0.23636363636363636	0.14233576642335766	0.037422037422037424
YOR361C	-1	-/-	-754.6517170518637	-15184.83967295289	274	0.23493975903614459	0.14233576642335766	0.03771903771903772
YLR180W	0	0/-	-755.9966048896313	-20640.681325744838	1096	0.23493975903614459	0.14233576642335766	0.03771903771903772
YOR281C	-1	-/-	-756.0596300959587	-13170.517258353531	274	0.23353293413173654	0.14233576642335766	0.03801603801603801
YLR008C	-1	-/-	-756.3320918232203	-13295.89498373121	274	0.23214285714285715	0.14233576642335766	0.03831303831303831
YOL149W	-1	-/-	-756.5806689932942	-12999.443842209876	274	0.23076923076923078	0.14233576642335766	0.03861003861003861
YPR143W	-1	-/-	-756.8606211617589	-14238.018159635365	274	0.22941176470588234	0.14233576642335766	0.03890703890703891
YDL074C	1	+/+	-757.0058595985174	-13279.129887245595	273	0.23391812865497075	0.145985401459854	0.03890703890703891
YMR217W	0	0/-	-757.8098644092679	-23303.155894536525	1096	0.23391812865497075	0.145985401459854	0.03890703890703891
YPR080W	-1	-/-	-758.3201652169228	-11422.805225871503	274	0.23255813953488372	0.145985401459854	0.039204039204039205
YNL082W	-1	-/-	-758.6710820645094	-12726.664029456675	274	0.23121387283236994	0.145985401459854	0.0395010395010395
YML133C	0	0/0	-758.708128683269	-16734.281112737954	1096	0.23121387283236994	0.145985401459854	0.0395010395010395
YKR026C	-1	-/-	-759.4639096260071	-14567.423258960247	274	0.22988505747126436	0.145985401459854	0.0397980397980398
YPL181W	-1	-/-	-759.8787708766758	-12399.269212137908	274	0.22857142857142856	0.145985401459854	0.04009504009504009
YDL166C	-1	-/-	-759.9110463261604	-13808.176623016596	274	0.22727272727272727	0.145985401459854	0.04039204039204039
YIR015W	-1	-/-	-760.0264763236046	-11242.060189567506	274	0.22598870056497175	0.145985401459854	0.04068904068904069
YBR143C	-1	-/-	-760.9609378278255	-14059.93766784668	274	0.2247191011235955	0.145985401459854	0.040986040986040986
YBL076C	0	0/-	-761.1569359693676	-22368.406496413052	1096	0.2247191011235955	0.145985401459854	0.040986040986040986
YOR074C	-1	-/-	-761.5587177500129	-12362.991456523538	274	0.22346368715083798	0.145985401459854	0.041283041283041284
YMR240C	-1	-/-	-761.8563531711698	-13255.474281080067	274	0.2222222222222222	0.145985401459854	0.04158004158004158
YPL020C	-1	-/-	-761.9194963723421	-13411.418883502483	274	0.22099447513812154	0.145985401459854	0.04187704187704188
YGR056W	-1	-/-	-762.1027492582798	-11511.312803380191	274	0.21978021978021978	0.145985401459854	0.04217404217404217
YBR087W	-1	-/-	-762.7198983132839	-12638.451991349459	274	0.2185792349726776	0.145985401459854	0.04247104247104247
YHR191C	1	+/-	-762.8396626710892	-12451.24125572294	273	0.22282608695652173	0.14963503649635038	0.04247104247104247
YDR472W	-1	-/-	-763.3312216997147	-12030.204279117286	274	0.22162162162162163	0.14963503649635038	0.04276804276804277
YLR083C	0	0/-	-763.5469221174717	-23139.699690079316	1096	0.22162162162162163	0.14963503649635038	0.04276804276804277
YBR025C	0	0/-	-763.9113407228142	-21133.874160408974	1096	0.22162162162162163	0.14963503649635038	0.04276804276804277
YCL067C	-1	-/-	-764.0683532133698	-11996.821464307606	274	0.22043010752688172	0.14963503649635038	0.043065043065043065
YLR060W	-1	-/-	-764.5201822072268	-13910.446265757084	274	0.2192513368983957	0.14963503649635038	0.04336204336204336
YNL288W	-1	-/-	-764.702171176672	-11974.562808543444	274	0.21808510638297873	0.14963503649635038	0.04365904365904366
YCR082W	1	+/-	-764.7823925837874	-12460.351583916694	273	0.2222222222222222	0.15328467153284672	0.04365904365904366
YOL061W	1	+/-	-764.9044123888016	-13730.409183688462	273	0.22631578947368422	0.15693430656934307	0.04365904365904366
YPL160W	-1	-/-	-764.9094261229038	-13176.81269749999	274	0.225130890052356	0.15693430656934307	0.04395604395604396
YFR001W	-1	-/-	-765.1447660215199	-14190.9113487266	274	0.22395833333333334	0.15693430656934307	0.04425304425304425
YDL111C	-1	-/-	-766.2207497023046	-13851.721311297268	274	0.22279792746113988	0.15693430656934307	0.04455004455004455
YLR385C	-1	-/-	-766.8022011518478	-11137.045488357544	274	0.22164948453608246	0.15693430656934307	0.04484704484704485
YLR183C	-1	-/0	-766.994808614254	-13104.02757410705	274	0.2205128205128205	0.15693430656934307	0.045144045144045145
YHR039C-A	-1	-/-	-767.3840098679066	-12313.649362407625	274	0.2193877551020408	0.15693430656934307	0.04544104544104544
YDR429C	-1	-/-	-767.6793782636523	-13785.467114455998	274	0.2182741116751269	0.15693430656934307	0.04573804573804574
YLR368W	-1	-/-	-767.7466098368168	-12357.980171091855	274	0.21717171717171718	0.15693430656934307	0.04603504603504603
YCR087C-A	0	0/-	-768.0176256000996	-17186.742766283453	1096	0.21717171717171718	0.15693430656934307	0.04603504603504603
YBR119W	-1	-/-	-768.3682049810886	-12189.879634074867	274	0.21608040201005024	0.15693430656934307	0.04633204633204633
YJR047C	-1	-/-	-768.6723988428712	-12647.987528391182	274	0.215	0.15693430656934307	0.04662904662904663
YNL151C	-1	-/-	-768.7530907541513	-14621.76187236607	274	0.21393034825870647	0.15693430656934307	0.046926046926046926
YDR361C	-1	-/-	-769.2778809517622	-14265.313989683986	274	0.21287128712871287	0.15693430656934307	0.047223047223047224
YML094W	-1	-/-	-769.5903738886118	-13762.375665530562	274	0.21182266009852216	0.15693430656934307	0.04752004752004752
YNL222W	-1	-/-	-770.029536858201	-12184.45487742126	274	0.2107843137254902	0.15693430656934307	0.04781704781704782
YEL003W	-1	-/-	-770.6176900416613	-13783.266433417797	274	0.2097560975609756	0.15693430656934307	0.04811404811404811
YLR467W	1	+/+	-770.8867762833834	-11333.303364507854	273	0.21359223300970873	0.16058394160583941	0.04811404811404811
YGR270W	1	+/-	-771.4275671243668	-11690.103482693434	273	0.21739130434782608	0.16423357664233576	0.04811404811404811
YDR363W-A	1	+/-	-771.6045942902565	-11979.33272871375	273	0.22115384615384615	0.1678832116788321	0.04811404811404811
YAL033W	-1	-/-	-771.6679159998894	-13766.165998972952	274	0.22009569377990432	0.1678832116788321	0.04841104841104841
YBR034C	-1	-/-	-771.8200863003731	-13319.74204454571	274	0.21904761904761905	0.1678832116788321	0.04870804870804871
YKL166C	-1	-/-	-772.344967380166	-13079.352159298956	274	0.21800947867298578	0.1678832116788321	0.049005049005049005
YER045C	-1	-/-	-772.4600546360016	-12622.392175987363	274	0.2169811320754717	0.1678832116788321	0.0493020493020493
YDR532C	1	+/0	-773.0278013497591	-12426.65603300929	273	0.22065727699530516	0.17153284671532848	0.0493020493020493
YML109W	-1	-/-	-773.1072166413069	-12567.224088832736	274	0.21962616822429906	0.17153284671532848	0.0495990495990496
YOL115W	-1	-/-	-773.502373278141	-13622.48279272765	274	0.2186046511627907	0.17153284671532848	0.0498960498960499
YBR098W	-1	-/-	-773.9066229462624	-11866.207554414868	274	0.2175925925925926	0.17153284671532848	0.05019305019305019
YDR233C	0	0/-	-774.5383835649118	-20703.20186240133	1096	0.2175925925925926	0.17153284671532848	0.05019305019305019
YML099C	-1	-/-	-774.8309040889144	-12035.017598979175	274	0.21658986175115208	0.17153284671532848	0.05049005049005049
YHR064C	0	0/-	-774.8617551121861	-22232.507950400002	1096	0.21658986175115208	0.17153284671532848	0.05049005049005049
YNL218W	-1	-/-	-774.8864130973816	-12442.998673945665	274	0.21559633027522937	0.17153284671532848	0.050787050787050786
YJR063W	-1	-/-	-775.0088582485914	-14514.772235259414	274	0.2146118721461187	0.17153284671532848	0.051084051084051084
YPL273W	0	0/-	-775.238538146019	-21889.7218817994	1096	0.2146118721461187	0.17153284671532848	0.051084051084051084
YLR212C	-1	-/-	-775.7509742304683	-13010.056717313826	274	0.21363636363636362	0.17153284671532848	0.05138105138105138
YPL212C	-1	-/-	-776.2054379284382	-13142.897275917232	274	0.21266968325791855	0.17153284671532848	0.05167805167805168
YJL140W	1	+/-	-776.3708695396781	-12310.768926255405	273	0.21621621621621623	0.17518248175182483	0.05167805167805168
YOR038C	-1	-/-	-777.081647798419	-12047.7073815763	274	0.21524663677130046	0.17518248175182483	0.05197505197505198
YMR079W	-1	-/-	-777.1007332205772	-13545.096718072891	274	0.21428571428571427	0.17518248175182483	0.05227205227205227
YOR206W	-1	-/-	-777.1558233350515	-15225.033736929297	274	0.21333333333333335	0.17518248175182483	0.05256905256905257
YPL237W	-1	-/-	-777.2002499997616	-13994.230609118938	274	0.21238938053097345	0.17518248175182483	0.052866052866052865
YKR007W	-1	-/-	-777.4332584440708	-12644.39758912474	274	0.21145374449339208	0.17518248175182483	0.05316305316305316
YHR144C	0	0/-	-777.710576530546	-22979.481713769957	1096	0.21145374449339208	0.17518248175182483	0.05316305316305316
YGR166W	-1	-/-	-777.7659182548523	-12723.797996610403	274	0.21052631578947367	0.17518248175182483	0.05346005346005346
YNL064C	-1	-/-	-777.7660804092884	-12252.204166546464	274	0.2096069868995633	0.17518248175182483	0.05375705375705376
YOR224C	-1	-/-	-777.7777847796679	-13741.015382245183	274	0.20869565217391303	0.17518248175182483	0.05405405405405406
YER146W	-1	-/-	-777.9613481760025	-13224.376861840487	274	0.2077922077922078	0.17518248175182483	0.05435105435105435
YIL144W	-1	-/-	-778.1005512699485	-12001.734172537923	274	0.20689655172413793	0.17518248175182483	0.054648054648054646
YMR235C	-1	-/+	-779.0995342358947	-13949.26517893374	274	0.20600858369098712	0.17518248175182483	0.054945054945054944
YIL139C	-1	-/-	-780.1008755862713	-12821.045677989721	274	0.20512820512820512	0.17518248175182483	0.05524205524205524
YKL181W	0	0/-	-780.1117218863219	-23462.181999705732	1096	0.20512820512820512	0.17518248175182483	0.05524205524205524
YER092W	0	0/+	-780.3339833468199	-20169.14762832038	1096	0.20512820512820512	0.17518248175182483	0.05524205524205524
YDR425W	-1	-/-	-781.0844413489103	-13182.081993021071	274	0.20425531914893616	0.17518248175182483	0.05553905553905554
YHR208W	0	0/0	-781.0938583891839	-21920.28066659905	1096	0.20425531914893616	0.17518248175182483	0.05553905553905554
YJR043C	1	+/-	-781.6685253828764	-12710.604731433094	273	0.2076271186440678	0.17883211678832117	0.05553905553905554
YOR298C-A	-1	-/-	-781.8114256709814	-11680.513087756932	274	0.20675105485232068	0.17883211678832117	0.05583605583605584
YOL093W	-1	-/-	-782.0080315992236	-13817.583460643888	274	0.20588235294117646	0.17883211678832117	0.056133056133056136
YPL210C	-1	-/-	-782.1497801914811	-12948.259089417756	274	0.20502092050209206	0.17883211678832117	0.05643005643005643
YNL290W	-1	-/-	-782.5142988488078	-12562.675752826035	274	0.20416666666666666	0.17883211678832117	0.056727056727056725
YKL018W	1	+/+	-782.9285430684686	-13201.046507664025	273	0.2074688796680498	0.18248175182481752	0.056727056727056725
YPR048W	0	0/-	-783.5919903665781	-21806.18016125448	1096	0.2074688796680498	0.18248175182481752	0.056727056727056725
YOL138C	1	+/-	-783.9227125197649	-12806.47580395639	273	0.21074380165289255	0.18613138686131386	0.056727056727056725
YFR046C	-1	-/-	-784.1894053816795	-13015.55455507338	274	0.20987654320987653	0.18613138686131386	0.05702405702405702
YCR066W	-1	-/-	-784.938279107213	-12595.506744079292	274	0.20901639344262296	0.18613138686131386	0.05732105732105732
YOR275C	-1	-/-	-784.9945295900106	-13512.573795199394	274	0.20816326530612245	0.18613138686131386	0.05761805761805762
YIL120W	-1	-/-	-785.3441977873445	-12205.929853409529	274	0.2073170731707317	0.18613138686131386	0.05791505791505792
YPL138C	-1	-/+	-785.8445850089192	-12286.191035293043	274	0.20647773279352227	0.18613138686131386	0.058212058212058215
YDL233W	0	0/-	-785.9676682502031	-18540.65711246431	1096	0.20647773279352227	0.18613138686131386	0.058212058212058215
YJL194W	-1	-/-	-786.2403838559985	-11985.270217761397	274	0.2056451612903226	0.18613138686131386	0.058509058509058506
YOR204W	-1	-/-	-786.2992973029613	-11241.56587300077	274	0.20481927710843373	0.18613138686131386	0.058806058806058804
YCL034W	-1	-/-	-786.5295012071729	-13500.012548491359	274	0.204	0.18613138686131386	0.0591030591030591
YNL244C	-1	-/-	-786.5715001225471	-14486.78499929607	274	0.20318725099601595	0.18613138686131386	0.0594000594000594
YNL153C	-1	-/-	-786.5932279378176	-14244.88077135384	274	0.20238095238095238	0.18613138686131386	0.0596970596970597
YNR027W	-1	-/-	-787.5129719376564	-13425.519461587071	274	0.2015810276679842	0.18613138686131386	0.059994059994059996
YMR186W	1	+/+	-787.5747791528702	-11751.774411648512	273	0.2047244094488189	0.1897810218978102	0.059994059994059996
YFR027W	-1	-/+	-787.7410715669394	-12386.96514467895	274	0.20392156862745098	0.1897810218978102	0.060291060291060294
YIR012W	-1	-/-	-788.0725402757525	-14367.7545767501	274	0.203125	0.1897810218978102	0.060588060588060585
YLR067C	-1	-/-	-788.1725551486015	-11936.666309781373	274	0.20233463035019456	0.1897810218978102	0.060885060885060883
YCL024W	-1	-/-	-788.2227454632521	-12217.876181229949	274	0.20155038759689922	0.1897810218978102	0.06118206118206118
YFL017W-A	-1	-/-	-788.2876863926649	-12963.872277766466	274	0.20077220077220076	0.1897810218978102	0.06147906147906148
YNL272C	-1	-/-	-788.361929923296	-12679.979414269328	274	0.2	0.1897810218978102	0.06177606177606178
YAL020C	-1	-/-	-788.3864367455244	-12281.891301766038	274	0.19923371647509577	0.1897810218978102	0.062073062073062076
YCL069W	-1	-/-	-788.7465724796057	-11880.382232271135	274	0.1984732824427481	0.1897810218978102	0.062370062370062374
YIL071C	0	0/-	-788.9209584146738	-20647.0261804685	1096	0.1984732824427481	0.1897810218978102	0.062370062370062374
YER105C	-1	-/-	-789.1370840668678	-12898.179502382874	274	0.19771863117870722	0.1897810218978102	0.06266706266706266
YLR085C	-1	-/-	-789.1374928876758	-12520.02282165736	274	0.19696969696969696	0.1897810218978102	0.06296406296406297
YMR165C	-1	-/-	-789.2865371108055	-12959.235687084496	274	0.19622641509433963	0.1897810218978102	0.06326106326106326
YPR017C	-1	-/-	-789.3232000470161	-13312.918585717678	274	0.19548872180451127	0.1897810218978102	0.06355806355806355
YMR060C	-1	-/-	-789.4616072028875	-11924.910803817213	274	0.1947565543071161	0.1897810218978102	0.06385506385506386
YMR231W	-1	-/-	-789.8531786873937	-12319.726654678583	274	0.19402985074626866	0.1897810218978102	0.06415206415206415
YCR090C	0	0/0	-789.8643938153982	-18494.837590966374	1096	0.19402985074626866	0.1897810218978102	0.06415206415206415
YPR162C	-1	-/-	-790.1068356409669	-12450.861543990672	274	0.19330855018587362	0.1897810218978102	0.06444906444906445
YBR219C	0	0/-	-790.2290318608284	-17665.36795583926	1096	0.19330855018587362	0.1897810218978102	0.06444906444906445
YLL017W	-1	-/-	-790.3729827404022	-10623.518487155437	274	0.1925925925925926	0.1897810218978102	0.06474606474606474
YML008C	-1	-/-	-790.4815074205399	-12538.619301229715	274	0.1918819188191882	0.1897810218978102	0.06504306504306505
YML105C	-1	-/-	-790.5308069586754	-13578.187561511993	274	0.19117647058823528	0.1897810218978102	0.06534006534006534
YDR244W	-1	-/-	-790.8583882078528	-12553.780712284148	274	0.19047619047619047	0.1897810218978102	0.06563706563706563
YBL071W-A	-1	-/-	-791.0595170855522	-11289.768305957317	274	0.1897810218978102	0.1897810218978102	0.06593406593406594
YIL128W	1	+/-	-791.3341083303094	-12924.69489697367	273	0.19272727272727272	0.19343065693430658	0.06593406593406594
YOR299W	-1	-/-	-791.8800139427185	-12619.397563770413	274	0.19202898550724637	0.19343065693430658	0.06623106623106623
YHR088W	-1	-/-	-792.3848059028387	-14738.19877512753	274	0.19133574007220217	0.19343065693430658	0.06652806652806653
YOR342C	0	0/0	-792.3904437273741	-18642.52159164101	1096	0.19133574007220217	0.19343065693430658	0.06652806652806653
YPL208W	-1	-/-	-792.5103142559528	-13181.222502201796	274	0.1906474820143885	0.19343065693430658	0.06682506682506682
YOR075W	-1	-/-	-792.6025239229202	-13760.284214019775	274	0.18996415770609318	0.19343065693430658	0.06712206712206713
YJL121C	-1	-/0	-792.6967428326607	-13126.274803340435	274	0.18928571428571428	0.19343065693430658	0.06741906741906742
YGL247W	-1	-/-	-793.0996152311563	-12402.22568668425	274	0.18861209964412812	0.19343065693430658	0.06771606771606771
YBR198C	-1	-/-	-793.5642290189862	-11986.486962735653	274	0.1879432624113475	0.19343065693430658	0.06801306801306801
YDL232W	-1	-/-	-793.6383133009076	-12709.25539444387	274	0.1872791519434629	0.19343065693430658	0.0683100683100683
YKR035W-A	-1	-/-	-793.8588895648718	-11822.73761253059	274	0.18661971830985916	0.19343065693430658	0.06860706860706861
YPL244C	-1	-/-	-794.010303914547	-13284.1708368361	274	0.18596491228070175	0.19343065693430658	0.0689040689040689
YMR059W	-1	-/-	-794.1357554644346	-13290.186898931861	274	0.1853146853146853	0.19343065693430658	0.0692010692010692
YLR007W	-1	-/-	-794.655140325427	-12764.999807529151	274	0.18466898954703834	0.19343065693430658	0.0694980694980695
YGR009C	-1	-/-	-794.7993463277817	-13205.010267436504	274	0.1840277777777778	0.19343065693430658	0.06979506979506979
YBR252W	0	0/-	-794.8796272370964	-22221.645236851647	1096	0.1840277777777778	0.19343065693430658	0.06979506979506979
YJR016C	0	0/0	-795.474845867604	-21694.6964148432	1096	0.1840277777777778	0.19343065693430658	0.06979506979506979
YDR495C	1	+/-	-795.5548419356346	-12247.509838409722	273	0.18685121107266436	0.19708029197080293	0.06979506979506979
YIR007W	0	0/-	-795.6548386514187	-18327.663732014596	1096	0.18685121107266436	0.19708029197080293	0.06979506979506979
YMR228W	0	0/-	-795.7163853570819	-20547.6716470439	1096	0.18685121107266436	0.19708029197080293	0.06979506979506979
YKL120W	-1	-/-	-795.7189985662699	-13201.995530560613	274	0.18620689655172415	0.19708029197080293	0.0700920700920701
YGL253W	-1	-/-	-795.7828586399555	-12536.550539568067	274	0.18556701030927836	0.19708029197080293	0.07038907038907039
YLR309C	-1	-/-	-796.7596218660474	-12764.649580858648	274	0.18493150684931506	0.19708029197080293	0.07068607068607069
YER007C-A	0	0/-	-796.8570556417108	-23425.253139395267	1096	0.18493150684931506	0.19708029197080293	0.07068607068607069
YKR060W	-1	-/-	-797.1022477895021	-14501.595309734344	274	0.18430034129692832	0.19708029197080293	0.07098307098307098
YJR135W-A	-1	-/-	-797.3910067081451	-12177.873748928308	274	0.1836734693877551	0.19708029197080293	0.07128007128007129
YKR022C	-1	-/-	-797.5211556106806	-12852.839819334447	274	0.18305084745762712	0.19708029197080293	0.07157707157707158
YBR125C	0	0/-	-797.6586598046124	-20650.84705332294	1096	0.18305084745762712	0.19708029197080293	0.07157707157707158
YJL080C	-1	-/+	-797.6893634200096	-13568.704673826694	274	0.18243243243243243	0.19708029197080293	0.07187407187407187
YOR051C	0	0/-	-797.7291077785194	-22766.68684334494	1096	0.18243243243243243	0.19708029197080293	0.07187407187407187
YHR036W	-1	-/-	-797.883633337915	-13197.65180299431	274	0.18181818181818182	0.19708029197080293	0.07217107217107217
YDR381W	-1	-/-	-797.9252491295338	-12694.074355624616	274	0.18120805369127516	0.19708029197080293	0.07246807246807246
YBR012W-B	-1	-/-	-797.9385858774185	-10973.237654685974	274	0.1806020066889632	0.19708029197080293	0.07276507276507277
YPL093W	-1	-/-	-797.9390304684639	-14555.945861637592	274	0.18	0.19708029197080293	0.07306207306207306
YLR438C-A	-1	-/-	-798.1189984977245	-11809.671461462975	274	0.17940199335548174	0.19708029197080293	0.07335907335907337
YJR097W	-1	-/-	-798.2918937578797	-14575.540521584451	274	0.17880794701986755	0.19708029197080293	0.07365607365607366
YCR039C	-1	-/-	-798.4911265969276	-11819.631959974766	274	0.1782178217821782	0.19708029197080293	0.07395307395307395
YIR002C	-1	-/-	-798.7283536940813	-13043.973707407713	274	0.17763157894736842	0.19708029197080293	0.07425007425007425
YBL026W	-1	-/-	-798.9589060395956	-13275.793836466968	274	0.17704918032786884	0.19708029197080293	0.07454707454707454
YFR035C	0	0/0	-798.9874743819237	-17792.779782060534	1096	0.17704918032786884	0.19708029197080293	0.07454707454707454
YFL008W	-1	-/-	-799.3799302428961	-12955.536047928035	274	0.17647058823529413	0.19708029197080293	0.07484407484407485
YGR120C	-1	-/-	-799.4076335579157	-13736.51378543675	274	0.1758957654723127	0.19708029197080293	0.07514107514107514
YJL173C	-1	-/+	-799.4380146414042	-12847.275240451097	274	0.17532467532467533	0.19708029197080293	0.07543807543807544
YPR018W	-1	-/-	-799.6986043155193	-12769.992178797722	274	0.17475728155339806	0.19708029197080293	0.07573507573507574
YBR058C-A	-1	-/-	-799.9520523548126	-11816.695790976286	274	0.17419354838709677	0.19708029197080293	0.07603207603207603
YGL185C	0	0/0	-799.9565520212054	-18668.69753850624	1096	0.17419354838709677	0.19708029197080293	0.07603207603207603
YBL060W	0	0/-	-799.9942881334573	-22309.228562662378	1096	0.17419354838709677	0.19708029197080293	0.07603207603207603
YOL090W	-1	-/-	-800.3894985169172	-12927.224864557385	274	0.17363344051446947	0.19708029197080293	0.07632907632907633
YNL006W	-1	-/-	-800.7460589706898	-12829.438042201102	274	0.17307692307692307	0.19708029197080293	0.07662607662607662
YGR029W	-1	-/-	-800.9124057143927	-12075.72625824064	274	0.17252396166134185	0.19708029197080293	0.07692307692307693
YIR004W	-1	-/-	-801.4299157857895	-12992.880522370338	274	0.17197452229299362	0.19708029197080293	0.07722007722007722
YLR165C	-1	-/-	-801.8229364305735	-13270.773472391069	274	0.17142857142857143	0.19708029197080293	0.07751707751707752
YOR236W	-1	-/0	-801.9124819338322	-13482.54537377134	274	0.17088607594936708	0.19708029197080293	0.07781407781407781
YDR080W	-1	-/-	-801.9399218484759	-12715.20260361582	274	0.17034700315457413	0.19708029197080293	0.0781110781110781
YBR216C	-1	-/-	-802.2743104100227	-12926.731589946896	274	0.16981132075471697	0.19708029197080293	0.07840807840807841
YGR024C	-1	-/-	-802.4189448207617	-12911.70756176114	274	0.16927899686520376	0.19708029197080293	0.0787050787050787
YJL133W	-1	-/-	-802.7613850384951	-12916.713024064898	274	0.16875	0.19708029197080293	0.079002079002079
YDL157C	0	0/0	-802.9596037268639	-18651.313438251615	1096	0.16875	0.19708029197080293	0.079002079002079
YDR131C	-1	-/-	-803.4850311279297	-11337.95112168789	274	0.16822429906542055	0.19708029197080293	0.0792990792990793
YBR245C	-1	-/-	-803.5665800571442	-13377.438423991203	274	0.16770186335403728	0.19708029197080293	0.0795960795960796
YGR074W	-1	-/-	-803.8421494364738	-13595.134257137775	274	0.16718266253869968	0.19708029197080293	0.0798930798930799
YKL108W	-1	-/-	-803.894497320056	-11914.216147467494	274	0.16666666666666666	0.19708029197080293	0.08019008019008018
YHR133C	-1	-/-	-803.9837847650051	-13723.018602877855	274	0.16615384615384615	0.19708029197080293	0.08048708048708049
YCR086W	1	+/-	-804.2348365932703	-12537.826573677361	273	0.1687116564417178	0.20072992700729927	0.08048708048708049
YDR211W	-1	-/-	-804.9075637832284	-13852.696787253022	274	0.16819571865443425	0.20072992700729927	0.08078408078408078
YOR205C	0	0/-	-804.9408341869712	-21023.129482621327	1096	0.16819571865443425	0.20072992700729927	0.08078408078408078
YCL002C	0	0/0	-804.9787906929851	-18531.423866782337	1096	0.16819571865443425	0.20072992700729927	0.08078408078408078
YLR138W	-1	-/-	-804.9969928264618	-13037.76556070149	274	0.1676829268292683	0.20072992700729927	0.08108108108108109
YDR329C	-1	-/-	-805.2399498522282	-12781.771986328065	274	0.16717325227963525	0.20072992700729927	0.08137808137808138
YHR148W	-1	-/-	-805.7493770420551	-15339.856058984995	274	0.16666666666666666	0.20072992700729927	0.08167508167508168
YKR002W	-1	-/-	-806.041193626821	-12868.175901286304	274	0.1661631419939577	0.20072992700729927	0.08197208197208197
YJR032W	0	0/-	-806.2813182454556	-21921.841089999303	1096	0.1661631419939577	0.20072992700729927	0.08197208197208197
YMR274C	0	0/-	-806.3477053120732	-20316.962435457855	1096	0.1661631419939577	0.20072992700729927	0.08197208197208197
YJL035C	-1	-/-	-806.8138875067234	-12991.526934102178	274	0.16566265060240964	0.20072992700729927	0.08226908226908226
YDR478W	-1	-/-	-806.8626279383898	-13304.50970287621	274	0.16516516516516516	0.20072992700729927	0.08256608256608257
YDL005C	-1	-/-	-807.178852379322	-13232.806370183825	274	0.16467065868263472	0.20072992700729927	0.08286308286308286
YPL188W	-1	-/-	-807.426540799439	-12632.399807035923	274	0.16417910447761194	0.20072992700729927	0.08316008316008316
YJR141W	-1	-/-	-807.7393828630447	-11420.804634600878	274	0.1636904761904762	0.20072992700729927	0.08345708345708346
YOL148C	-1	-/-	-807.8201062381268	-13062.89682804048	274	0.1632047477744807	0.20072992700729927	0.08375408375408376
YBR253W	-1	-/-	-807.9332262128592	-13415.928164795041	274	0.16272189349112426	0.20072992700729927	0.08405108405108405
YER049W	-1	-/-	-808.0288648307323	-14352.265643410385	274	0.16224188790560473	0.20072992700729927	0.08434808434808434
YER165W	-1	-/-	-808.0395785421133	-13902.54910518229	274	0.16176470588235295	0.20072992700729927	0.08464508464508465
YOR115C	-1	-/-	-808.1090334504843	-13718.958149820566	274	0.16129032258064516	0.20072992700729927	0.08494208494208494
YMR091C	1	+/-	-808.1599259972572	-13314.078940168023	273	0.16374269005847952	0.20437956204379562	0.08494208494208494
YCR097W	0	0/-	-808.4055101536214	-19502.47628149204	1096	0.16374269005847952	0.20437956204379562	0.08494208494208494
YLR179C	0	0/-	-808.4385678954422	-19167.045816952363	1096	0.16374269005847952	0.20437956204379562	0.08494208494208494
YGR020C	-1	-/-	-808.6048064827919	-13417.52262430638	274	0.16326530612244897	0.20437956204379562	0.08523908523908524
YDR087C	-1	-/-	-808.622302941978	-15471.9979955554	274	0.16279069767441862	0.20437956204379562	0.08553608553608553
YPR118W	0	0/0	-808.844830673188	-21126.688624147326	1096	0.16279069767441862	0.20437956204379562	0.08553608553608553
YCL031C	-1	-/-	-808.9001636952162	-13616.858193591237	274	0.16231884057971013	0.20437956204379562	0.08583308583308584
YER036C	-1	-/-	-808.904857441783	-13407.875365249813	274	0.16184971098265896	0.20437956204379562	0.08613008613008613
YMR243C	-1	-/-	-809.0133283510804	-14003.131867140532	274	0.16138328530259366	0.20437956204379562	0.08642708642708642
YJL114W	-1	-/-	-809.0523055642843	-11094.606604084373	274	0.16091954022988506	0.20437956204379562	0.08672408672408673
YHR114W	-1	-/-	-809.2135442644358	-12725.242385551333	274	0.16045845272206305	0.20437956204379562	0.08702108702108702
YPL032C	-1	-/-	-809.2392186522484	-12322.060094423592	274	0.16	0.20437956204379562	0.08731808731808732
YIR008C	-1	-/-	-809.2492281645536	-12638.043067134917	274	0.15954415954415954	0.20437956204379562	0.08761508761508761
YLR288C	1	+/+	-809.2656775712967	-13541.757574006915	273	0.16193181818181818	0.20802919708029197	0.08761508761508761
YOL020W	1	+/-	-809.3932073414326	-12984.153785988688	273	0.1643059490084986	0.2116788321167883	0.08761508761508761
YJR124C	0	0/-	-809.5118852108717	-19404.202498354018	1096	0.1643059490084986	0.2116788321167883	0.08761508761508761
YOR283W	0	0/0	-809.5576490946114	-19190.316268522292	1096	0.1643059490084986	0.2116788321167883	0.08761508761508761
YNL257C	-1	-/-	-809.8970369845629	-12768.450945943594	274	0.1638418079096045	0.2116788321167883	0.08791208791208792
YGL220W	0	0/-	-810.2325459010899	-21396.997638296336	1096	0.1638418079096045	0.2116788321167883	0.08791208791208792
YHR216W	0	0/-	-810.3594755008817	-20664.354065131396	1096	0.1638418079096045	0.2116788321167883	0.08791208791208792
YJR083C	-1	-/0	-810.4608242660761	-12829.697175338864	274	0.16338028169014085	0.2116788321167883	0.08820908820908821
YDR414C	-1	-/-	-810.5239270702004	-13785.743265397847	274	0.16292134831460675	0.2116788321167883	0.0885060885060885
YML077W	-1	-/-	-810.5916782319546	-13934.652570992708	274	0.16246498599439776	0.2116788321167883	0.0888030888030888
YKL027W	0	0/-	-810.698509901762	-18167.08635261655	1096	0.16246498599439776	0.2116788321167883	0.0888030888030888
YJR021C	-1	-/-	-810.7757238000631	-13145.984406203032	274	0.16201117318435754	0.2116788321167883	0.0891000891000891
YDR200C	-1	-/-	-810.8866372331977	-13040.651139125228	274	0.1615598885793872	0.2116788321167883	0.0893970893970894
YDR190C	-1	-/-	-810.898677714169	-13727.329504974186	274	0.16111111111111112	0.2116788321167883	0.0896940896940897
YNL251C	-1	-/-	-810.9808159098029	-12104.878672204912	274	0.16066481994459833	0.2116788321167883	0.08999108999108998
YDL098C	-1	-/-	-811.1211497187614	-12524.80708514154	274	0.16022099447513813	0.2116788321167883	0.09028809028809029
YLR413W	0	0/-	-811.1408052742481	-19153.846751384437	1096	0.16022099447513813	0.2116788321167883	0.09028809028809029
YLL014W	0	0/-	-811.2395807504654	-19096.715864613652	1096	0.16022099447513813	0.2116788321167883	0.09028809028809029
YCL063W	-1	-/-	-811.2446020171046	-13111.407523341477	274	0.15977961432506887	0.2116788321167883	0.09058509058509058
YBL028C	0	0/0	-811.278539955616	-19731.374869238585	1096	0.15977961432506887	0.2116788321167883	0.09058509058509058
YMR255W	-1	-/-	-811.3295676186681	-13556.7774374187	274	0.15934065934065933	0.2116788321167883	0.09088209088209089
YLR097C	-1	-/-	-811.3508302643895	-13322.427987344563	274	0.1589041095890411	0.2116788321167883	0.09117909117909118
YOL145C	-1	-/-	-811.5594109594822	-12733.279738731682	274	0.15846994535519127	0.2116788321167883	0.09147609147609148
YNL227C	-1	-/-	-811.6572033315897	-14592.771726191044	274	0.15803814713896458	0.2116788321167883	0.09177309177309177
YNR021W	0	0/-	-811.7000119388103	-19293.352830439806	1096	0.15803814713896458	0.2116788321167883	0.09177309177309177
YJR120W	-1	-/-	-811.9572477340698	-11135.119215488434	274	0.15760869565217392	0.2116788321167883	0.09207009207009206
YPL150W	0	0/-	-812.0719394534826	-19166.676335355267	1096	0.15760869565217392	0.2116788321167883	0.09207009207009206
YBR118W	-1	-/-	-812.1149735301733	-11981.107150644064	274	0.15718157181571815	0.2116788321167883	0.09236709236709237
YHR128W	0	0/-	-812.1940865013748	-24152.937204532325	1096	0.15718157181571815	0.2116788321167883	0.09236709236709237
YGL246C	-1	-/-	-812.2468518614769	-14503.867503166199	274	0.15675675675675677	0.2116788321167883	0.09266409266409266
YPL041C	1	+/0	-812.4002311229706	-11196.401345849037	273	0.15902964959568733	0.21532846715328466	0.09266409266409266
YDR163W	-1	-/-	-812.4738279432058	-14027.245207488537	274	0.1586021505376344	0.21532846715328466	0.09296109296109296
YDR484W	-1	-/-	-812.5085045099258	-12560.150866806507	274	0.1581769436997319	0.21532846715328466	0.09325809325809326
YDR228C	-1	-/-	-812.6288549602032	-12719.822962120175	274	0.15775401069518716	0.21532846715328466	0.09355509355509356
YJL047C	-1	-/-	-813.1581949517131	-13111.879553511739	274	0.15733333333333333	0.21532846715328466	0.09385209385209385
YGR271W	0	0/-	-813.227276623249	-21025.73549424298	1096	0.15733333333333333	0.21532846715328466	0.09385209385209385
YNL273W	-1	-/-	-813.3175554871559	-13233.832211613655	274	0.15691489361702127	0.21532846715328466	0.09414909414909414
YPL084W	1	+/-	-813.3586004674435	-13971.590859152377	273	0.15915119363395225	0.21897810218978103	0.09414909414909414
YBR186W	-1	-/-	-813.3982185125351	-12354.226067870855	274	0.15873015873015872	0.21897810218978103	0.09444609444609445
YFL049W	-1	-/-	-813.560060530901	-13071.586825430393	274	0.158311345646438	0.21897810218978103	0.09474309474309474
YBR107C	-1	-/-	-813.6068331003189	-12469.846504583955	274	0.15789473684210525	0.21897810218978103	0.09504009504009504
YGR066C	0	0/-	-813.6229809373617	-18922.998922821134	1096	0.15789473684210525	0.21897810218978103	0.09504009504009504
YOR174W	-1	-/-	-813.9017102867365	-12865.792494118214	274	0.15748031496062992	0.21897810218978103	0.09533709533709533
YCR054C	0	0/0	-813.9211594294757	-20435.73033727333	1096	0.15748031496062992	0.21897810218978103	0.09533709533709533
YMR067C	-1	-/-	-813.950269266963	-13011.565323576331	274	0.15706806282722513	0.21897810218978103	0.09563409563409564
YIL064W	0	0/-	-814.0310070589185	-19435.291158553213	1096	0.15706806282722513	0.21897810218978103	0.09563409563409564
YLR015W	1	+/+	-814.309481471777	-13903.825374901295	273	0.15926892950391644	0.22262773722627738	0.09563409563409564
YLR276C	-1	-/-	-814.3508112728596	-15212.779289647937	274	0.15885416666666666	0.22262773722627738	0.09593109593109593
YBR029C	-1	-/-	-814.5073897689581	-12879.8015576303	274	0.15844155844155844	0.22262773722627738	0.09622809622809622
YDR408C	0	0/-	-814.5175695978105	-20554.040220405906	1096	0.15844155844155844	0.22262773722627738	0.09622809622809622
YMR296C	-1	-/-	-814.7521522417665	-12393.56133915484	274	0.15803108808290156	0.22262773722627738	0.09652509652509653
YDR219C	-1	-/-	-814.7746581733227	-13260.663953021169	274	0.15762273901808785	0.22262773722627738	0.09682209682209682
YDR416W	-1	-/-	-814.7798101454973	-13240.418202400208	274	0.15721649484536082	0.22262773722627738	0.09711909711909712
YMR290C	-1	-/-	-814.8163710534573	-15725.18140655756	274	0.15681233933161953	0.22262773722627738	0.09741609741609741
YLR012C	0	0/0	-814.847206890583	-18426.813635151833	1096	0.15681233933161953	0.22262773722627738	0.09741609741609741
YDL115C	-1	-/0	-814.889654956758	-13970.341759212315	274	0.1564102564102564	0.22262773722627738	0.09771309771309772
YIL143C	-1	-/-	-815.1174037158489	-13108.960787605494	274	0.15601023017902813	0.22262773722627738	0.09801009801009801
YDR142C	-1	-/-	-815.1560248844326	-12841.368049424142	274	0.1556122448979592	0.22262773722627738	0.0983070983070983
YBR176W	0	0/-	-815.3159169070423	-20772.90209566988	1096	0.1556122448979592	0.22262773722627738	0.0983070983070983
YDR527W	-1	-/-	-815.3845120072365	-13514.932616390288	274	0.15521628498727735	0.22262773722627738	0.0986040986040986
YNL094W	-1	-/-	-815.4658271670341	-13169.804361462593	274	0.1548223350253807	0.22262773722627738	0.0989010989010989
YMR283C	-1	-/-	-815.5053910315037	-13290.249750889838	274	0.15443037974683543	0.22262773722627738	0.0991980991980992
YAL027W	0	0/-	-815.5501726865768	-21163.150443421677	1096	0.15443037974683543	0.22262773722627738	0.0991980991980992
YCR045C	0	0/-	-815.5581993199885	-18793.46531434357	1096	0.15443037974683543	0.22262773722627738	0.0991980991980992
YAR031W	-1	-/0	-815.6663447022438	-12446.823705203831	274	0.15404040404040403	0.22262773722627738	0.09949509949509949
YNL215W	0	0/-	-815.7742008045316	-22523.738983372226	1096	0.15404040404040403	0.22262773722627738	0.09949509949509949
YER055C	0	0/0	-815.8737401049584	-22681.792836297303	1096	0.15404040404040403	0.22262773722627738	0.09949509949509949
YDR302W	-1	-/-	-815.8988842889667	-14011.905433379114	274	0.15365239294710328	0.22262773722627738	0.0997920997920998
YEL018W	-1	-/-	-815.9045402705669	-13523.412587068975	274	0.15326633165829145	0.22262773722627738	0.10008910008910009
YOL024W	0	0/0	-815.9173867926002	-18563.447100527585	1096	0.15326633165829145	0.22262773722627738	0.10008910008910009
YGL106W	-1	-/-	-816.1768391728401	-14023.899672284722	274	0.15288220551378445	0.22262773722627738	0.10038610038610038
YEL069C	-1	-/-	-816.4397647082806	-12085.295785859227	274	0.1525	0.22262773722627738	0.10068310068310068
YCR063W	-1	-/-	-816.5392444431782	-12698.937469728291	274	0.15211970074812967	0.22262773722627738	0.10098010098010098
YML074C	-1	-/-	-816.6773363351822	-13226.894096441567	274	0.1517412935323383	0.22262773722627738	0.10127710127710128
YJL193W	0	0/-	-816.8174334429204	-19164.165029954165	1096	0.1517412935323383	0.22262773722627738	0.10127710127710128
YNL199C	-1	-/-	-816.8449567258358	-14050.37008856982	274	0.1513647642679901	0.22262773722627738	0.10157410157410157
YDR067C	0	0/-	-816.8684786241502	-20967.719261508435	1096	0.1513647642679901	0.22262773722627738	0.10157410157410157
YNL188W	-1	-/-	-816.9678865373135	-13947.865226715803	274	0.15099009900990099	0.22262773722627738	0.10187110187110188
YBR131W	-1	-/-	-816.9808769226074	-12825.024871081114	274	0.1506172839506173	0.22262773722627738	0.10216810216810217
YBR220C	0	0/-	-817.216745480895	-18418.76286791265	1096	0.1506172839506173	0.22262773722627738	0.10216810216810217
YIR025W	-1	-/-	-817.4348170906305	-13580.092562198639	274	0.15024630541871922	0.22262773722627738	0.10246510246510246
YOR214C	0	0/0	-817.5286902040243	-18410.21717993915	1096	0.15024630541871922	0.22262773722627738	0.10246510246510246
YJL179W	1	+/-	-817.5731261596084	-13482.075878687203	273	0.15233415233415235	0.22627737226277372	0.10246510246510246
YER029C	-1	-/-	-817.6646266356111	-13057.597937375307	274	0.15196078431372548	0.22627737226277372	0.10276210276210276
YER112W	-1	-/-	-817.677802413702	-13613.21195948869	274	0.15158924205378974	0.22627737226277372	0.10305910305910305
YHR184W	0	0/-	-817.7244410645217	-20529.086349289864	1096	0.15158924205378974	0.22627737226277372	0.10305910305910305
YJL043W	0	0/0	-817.914854735136	-18450.264099687338	1096	0.15158924205378974	0.22627737226277372	0.10305910305910305
YJL192C	-1	-/-	-818.001573741436	-14306.610439270735	274	0.15121951219512195	0.22627737226277372	0.10335610335610336
YOL089C	-1	-/-	-818.0052617043257	-13426.936189368367	274	0.15085158150851583	0.22627737226277372	0.10365310365310365
YNL039W	-1	-/-	-818.0275953859091	-14093.359059751034	274	0.15048543689320387	0.22627737226277372	0.10395010395010396
YIR021W	-1	-/-	-818.1210162490606	-12566.761404812336	274	0.15012106537530268	0.22627737226277372	0.10424710424710425
YDR166C	-1	-/-	-818.1548588499427	-12705.813214071095	274	0.1497584541062802	0.22627737226277372	0.10454410454410454
YJL148W	-1	-/-	-818.4262517392635	-15356.99774724245	274	0.1493975903614458	0.22627737226277372	0.10484110484110484
YKR064W	0	0/-	-818.5429331436753	-21297.773538636044	1096	0.1493975903614458	0.22627737226277372	0.10484110484110484
YPR114W	0	0/0	-818.6957951933146	-19484.456309258938	1096	0.1493975903614458	0.22627737226277372	0.10484110484110484
YBL074C	-1	-/-	-818.8599888980389	-11933.37538780272	274	0.14903846153846154	0.22627737226277372	0.10513810513810513
YOL063C	-1	-/-	-819.0339234769344	-13293.993641659617	274	0.1486810551558753	0.22627737226277372	0.10543510543510544
YHL002W	-1	-/-	-819.0551046729088	-13647.424744933844	274	0.14832535885167464	0.22627737226277372	0.10573210573210573
YPR185W	-1	-/-	-819.088981077075	-13461.852461338043	274	0.14797136038186157	0.22627737226277372	0.10602910602910603
YKL183W	0	0/-	-819.116662424989	-20881.284742823802	1096	0.14797136038186157	0.22627737226277372	0.10602910602910603
YJR029W	-1	-/-	-819.2306895852089	-11088.93489742279	274	0.14761904761904762	0.22627737226277372	0.10632610632610633
YLR068W	-1	-/-	-819.2703686356544	-14994.371254302561	274	0.14726840855106887	0.22627737226277372	0.10662310662310662
YFR012W	0	0/0	-819.346286803484	-18795.955635264516	1096	0.14726840855106887	0.22627737226277372	0.10662310662310662
YBR290W	-1	-/-	-819.3528011292219	-13849.869850233197	274	0.14691943127962084	0.22627737226277372	0.10692010692010692
YDL241W	0	0/0	-819.4634967818856	-18813.863112069666	1096	0.14691943127962084	0.22627737226277372	0.10692010692010692
YDL208W	-1	-/-	-819.5937738418579	-14634.547665715218	274	0.14657210401891252	0.22627737226277372	0.10721710721710721
YCR008W	-1	-/-	-819.6015521883965	-12019.481235064566	274	0.14622641509433962	0.22627737226277372	0.10751410751410752
YLR369W	-1	-/-	-819.630790039897	-13183.495586767793	274	0.14588235294117646	0.22627737226277372	0.10781110781110781
YDR039C	-1	-/-	-819.7560043334961	-11640.215280152857	274	0.14553990610328638	0.22627737226277372	0.10810810810810811
YIL053W	-1	-/-	-819.7695632725954	-13180.269290357828	274	0.1451990632318501	0.22627737226277372	0.1084051084051084
YJR090C	-1	-/-	-819.7707872390747	-13765.571010485291	274	0.14485981308411214	0.22627737226277372	0.1087021087021087
YJL158C	0	0/-	-819.8853651247919	-20748.78852644842	1096	0.14485981308411214	0.22627737226277372	0.1087021087021087
YBR258C	-1	-/-	-820.0731643140316	-13242.126176729798	274	0.1445221445221445	0.22627737226277372	0.108999108999109
YML082W	0	0/0	-820.0911747813225	-18831.50307572633	1096	0.1445221445221445	0.22627737226277372	0.108999108999109
YLR247C	0	0/-	-820.2641031518579	-22288.695252446458	1096	0.1445221445221445	0.22627737226277372	0.108999108999109
YCR051W	0	0/0	-820.3223558217287	-19192.023734807968	1096	0.1445221445221445	0.22627737226277372	0.108999108999109
YIL027C	0	0/-	-820.7590692956	-22030.05042728968	1096	0.1445221445221445	0.22627737226277372	0.108999108999109
YIL134W	0	0/-	-820.864952089265	-20073.16587294452	1096	0.1445221445221445	0.22627737226277372	0.108999108999109
YBR079C	-1	-/-	-820.9283946603537	-13579.768040142953	274	0.14418604651162792	0.22627737226277372	0.10929610929610929
YKL122C	-1	-/-	-820.9607800245285	-13846.807647809386	274	0.14385150812064965	0.22627737226277372	0.1095931095931096
YBR102C	-1	-/-	-821.0734074264765	-12375.832374036312	274	0.14351851851851852	0.22627737226277372	0.10989010989010989
YPR107C	-1	-/-	-821.1473109126091	-13065.452392533422	274	0.14318706697459585	0.22627737226277372	0.1101871101871102
YBR278W	-1	-/-	-821.1476043909788	-12677.024764671922	274	0.14285714285714285	0.22627737226277372	0.11048411048411048
YDR139C	0	0/-	-821.3613359276205	-21320.04288143292	1096	0.14285714285714285	0.22627737226277372	0.11048411048411048
YNL047C	-1	-/-	-821.5534623861313	-13906.226743087173	274	0.1425287356321839	0.22627737226277372	0.11078111078111078
YPL060W	-1	-/-	-821.6193614006042	-13042.299917645752	274	0.14220183486238533	0.22627737226277372	0.11107811107811108
YCR099C	0	0/0	-821.7553234398365	-18877.569244645536	1096	0.14220183486238533	0.22627737226277372	0.11107811107811108
YDR037W	-1	-/-	-821.7694496512413	-14459.78806476295	274	0.14187643020594964	0.22627737226277372	0.11137511137511137
YDR323C	-1	-/-	-821.9747301414609	-13071.595718502998	274	0.1415525114155251	0.22627737226277372	0.11167211167211168
YPL253C	-1	-/-	-822.0706693902612	-13120.6394469738	274	0.14123006833712984	0.22627737226277372	0.11196911196911197
YKR096W	0	0/-	-822.1137858554721	-19174.909878112376	1096	0.14123006833712984	0.22627737226277372	0.11196911196911197
YDR428C	0	0/-	-822.2410585116595	-20987.132257267833	1096	0.14123006833712984	0.22627737226277372	0.11196911196911197
YKL204W	1	+/-	-822.3893580883741	-12636.453582063317	273	0.1431818181818182	0.22992700729927007	0.11196911196911197
YMR233W	0	0/-	-822.6352070774883	-21371.501791246235	1096	0.1431818181818182	0.22992700729927007	0.11196911196911197
YMR279C	0	0/-	-822.7759480029345	-18826.25416737795	1096	0.1431818181818182	0.22992700729927007	0.11196911196911197
YHR053C	-1	-/-	-822.878360465169	-12471.693264119327	274	0.14285714285714285	0.22992700729927007	0.11226611226611227
YFR055W	-1	-/-	-823.2990257740021	-12761.60047134757	274	0.1425339366515837	0.22992700729927007	0.11256311256311256
YPR202W	0	0/0	-823.4377882890403	-18184.97697279975	1096	0.1425339366515837	0.22992700729927007	0.11256311256311256
YMR309C	-1	-/-	-823.9313046336174	-15502.246057361364	274	0.14221218961625282	0.22992700729927007	0.11286011286011285
YIR024C	0	0/-	-824.0530888456851	-22183.807174984366	1096	0.14221218961625282	0.22992700729927007	0.11286011286011285
YKL222C	0	0/-	-824.1036977767944	-18309.74882092327	1096	0.14221218961625282	0.22992700729927007	0.11286011286011285
YIL127C	0	0/0	-824.2432985901833	-19778.935739737004	1096	0.14221218961625282	0.22992700729927007	0.11286011286011285
YMR244W	0	0/0	-824.3201544880867	-18711.5949498564	1096	0.14221218961625282	0.22992700729927007	0.11286011286011285
YOR021C	0	0/-	-824.5488111525774	-19599.359368991107	1096	0.14221218961625282	0.22992700729927007	0.11286011286011285
YGL148W	0	0/0	-824.6016535842791	-22562.61586962547	1096	0.14221218961625282	0.22992700729927007	0.11286011286011285
YBR106W	1	+/-	-824.6135096251965	-14032.957271903753	273	0.14414414414414414	0.23357664233576642	0.11286011286011285
YPR125W	-1	-/-	-824.7195912152529	-12706.185036763549	274	0.14382022471910114	0.23357664233576642	0.11315711315711316
YDL033C	-1	-/-	-824.8269845545292	-12451.695472992957	274	0.14349775784753363	0.23357664233576642	0.11345411345411345
YKL154W	-1	-/-	-824.8858286887407	-13404.825852364302	274	0.14317673378076062	0.23357664233576642	0.11375111375111376
YDL077C	1	+/-	-824.903662532568	-12976.127939403057	273	0.14508928571428573	0.23722627737226276	0.11375111375111376
YDR305C	0	0/-	-825.0819705501199	-20638.641435464844	1096	0.14508928571428573	0.23722627737226276	0.11375111375111376
YLR073C	0	0/-	-825.1273836791515	-19588.07510024309	1096	0.14508928571428573	0.23722627737226276	0.11375111375111376
YLR466W	1	+/+	-825.2967291921377	-12076.474086746573	273	0.14699331848552338	0.24087591240875914	0.11375111375111376
YLR030W	0	0/0	-825.4755112826824	-18572.66368022561	1096	0.14699331848552338	0.24087591240875914	0.11375111375111376
YOR033C	1	+/+	-825.8011810332537	-13143.052375532687	273	0.14888888888888888	0.24452554744525548	0.11375111375111376
YJL187C	-1	-/-	-826.0356354117393	-13014.096233941615	274	0.14855875831485588	0.24452554744525548	0.11404811404811405
YDL001W	0	0/-	-826.1227022446692	-22015.412763762288	1096	0.14855875831485588	0.24452554744525548	0.11404811404811405
YGL055W	-1	-/-	-826.511855661869	-12759.245079278946	274	0.14823008849557523	0.24452554744525548	0.11434511434511435
YDR137W	-1	-/-	-826.6062129735947	-12756.00581163168	274	0.1479028697571744	0.24452554744525548	0.11464211464211464
YNL062C	-1	-/-	-826.773363173008	-15308.182853668928	274	0.14757709251101322	0.24452554744525548	0.11493911493911493
YLR427W	-1	-/-	-826.8553591370583	-12616.294451586902	274	0.14725274725274726	0.24452554744525548	0.11523611523611524
YOR145C	-1	-/-	-826.900436848402	-15052.324528835714	274	0.14692982456140352	0.24452554744525548	0.11553311553311553
YPR180W	0	0/-	-827.0947266239673	-21594.329003501683	1096	0.14692982456140352	0.24452554744525548	0.11553311553311553
YEL015W	-1	-/-	-827.1733263581991	-12911.836877211928	274	0.14660831509846828	0.24452554744525548	0.11583011583011583
YPR179C	-1	-/-	-827.244698703289	-13192.99357574433	274	0.1462882096069869	0.24452554744525548	0.11612711612711613
YGL260W	0	0/0	-827.5015118271112	-18658.565930619836	1096	0.1462882096069869	0.24452554744525548	0.11612711612711613
YHR006W	-1	-/-	-827.5802072882652	-13560.260286137462	274	0.14596949891067537	0.24452554744525548	0.11642411642411643
YMR114C	0	0/0	-827.6384545713663	-19195.060295201838	1096	0.14596949891067537	0.24452554744525548	0.11642411642411643
YMR074C	0	0/0	-827.6391403824091	-18946.673586588353	1096	0.14596949891067537	0.24452554744525548	0.11642411642411643
YPL279C	0	0/-	-827.732574686408	-18863.958555676043	1096	0.14596949891067537	0.24452554744525548	0.11642411642411643
YBL035C	1	+/+	-827.7603828459978	-13503.725301578641	273	0.14782608695652175	0.24817518248175183	0.11642411642411643
YJL107C	0	0/-	-827.8284983038902	-19004.94337873161	1096	0.14782608695652175	0.24817518248175183	0.11642411642411643
YGL138C	0	0/0	-827.9351274967194	-18574.77840641141	1096	0.14782608695652175	0.24817518248175183	0.11642411642411643
YNL166C	-1	-/-	-827.98251824826	-13708.227160319686	274	0.1475054229934924	0.24817518248175183	0.11672111672111672
YKL015W	-1	-/-	-827.9896981343627	-12971.487896032631	274	0.1471861471861472	0.24817518248175183	0.11701811701811701
YDR485C	-1	-/-	-828.1107513010502	-13621.317706748843	274	0.1468682505399568	0.24817518248175183	0.11731511731511732
YGL110C	0	0/-	-828.1779972352087	-21349.016633527353	1096	0.1468682505399568	0.24817518248175183	0.11731511731511732
YAL011W	-1	-/-	-828.3044648319483	-12817.24226950109	274	0.14655172413793102	0.24817518248175183	0.11761211761211761
YLR383W	-1	-/-	-828.3961481302977	-13298.861854478717	274	0.14623655913978495	0.24817518248175183	0.11790911790911791
YGL124C	-1	-/-	-828.4566706120968	-13268.195546485484	274	0.1459227467811159	0.24817518248175183	0.1182061182061182
YKL112W	-1	-/-	-828.6039471626282	-13015.270009055734	274	0.145610278372591	0.24817518248175183	0.11850311850311851
YHR005C	-1	-/-	-828.7253820672631	-13366.301800336689	274	0.1452991452991453	0.24817518248175183	0.1188001188001188
YLR240W	1	+/-	-828.7913576364517	-13518.179108589888	273	0.14712153518123666	0.2518248175182482	0.1188001188001188
YJL118W	0	0/0	-829.0194109976292	-18760.085019767284	1096	0.14712153518123666	0.2518248175182482	0.1188001188001188
YKL212W	-1	-/-	-829.29154920578	-13056.709277808666	274	0.14680851063829786	0.2518248175182482	0.11909711909711909
YML062C	1	+/-	-829.4063737243414	-13412.553727284074	273	0.14861995753715498	0.25547445255474455	0.11909711909711909
YMR310C	0	0/0	-829.5789217296988	-19681.795898383483	1096	0.14861995753715498	0.25547445255474455	0.11909711909711909
YBR171W	-1	-/-	-829.646324314177	-13986.197220727801	274	0.1483050847457627	0.25547445255474455	0.1193941193941194
YLR016C	-1	-/-	-829.6555630713701	-13301.179290920496	274	0.14799154334038056	0.25547445255474455	0.11969111969111969
YGL225W	-1	-/-	-829.7776830196381	-14003.798294879496	274	0.14767932489451477	0.25547445255474455	0.11998811998811999
YER156C	0	0/-	-829.7795679569244	-19500.233174324036	1096	0.14767932489451477	0.25547445255474455	0.11998811998811999
YEL021W	0	0/-	-829.8316770810634	-20420.784961493686	1096	0.14767932489451477	0.25547445255474455	0.11998811998811999
YPR204W	0	0/0	-829.8506851047277	-18397.194767400622	1096	0.14767932489451477	0.25547445255474455	0.11998811998811999
YAL025C	-1	-/-	-829.8656086474657	-15351.559638261795	274	0.14736842105263157	0.25547445255474455	0.12028512028512028
YHR214W	0	0/0	-829.8836310207844	-18488.26359821856	1096	0.14736842105263157	0.25547445255474455	0.12028512028512028
YKR015C	0	0/0	-829.9326135739684	-18808.48684269935	1096	0.14736842105263157	0.25547445255474455	0.12028512028512028
YAL005C	-1	-/-	-829.9356598556042	-12487.103863857687	274	0.14705882352941177	0.25547445255474455	0.12058212058212059
YLR066W	-1	-/-	-829.970697581768	-13856.097802311182	274	0.14675052410901468	0.25547445255474455	0.12087912087912088
YPR060C	0	0/0	-830.0947198234499	-24254.30021348223	1096	0.14675052410901468	0.25547445255474455	0.12087912087912088
YDL211C	0	0/0	-830.0990498401225	-18466.56371352449	1096	0.14675052410901468	0.25547445255474455	0.12087912087912088
YOR290C	-1	-/-	-830.1473999321461	-13173.18113860488	274	0.14644351464435146	0.25547445255474455	0.12117612117612117
YDL121C	0	0/0	-830.2270348295569	-18696.422273311764	1096	0.14644351464435146	0.25547445255474455	0.12117612117612117
YLR445W	0	0/-	-830.4849831312895	-18417.27633191645	1096	0.14644351464435146	0.25547445255474455	0.12117612117612117
YDR321W	0	0/0	-830.5182029586285	-23577.00715528615	1096	0.14644351464435146	0.25547445255474455	0.12117612117612117
YFL040W	0	0/-	-830.5895544886589	-18962.45025485009	1096	0.14644351464435146	0.25547445255474455	0.12117612117612117
YDR430C	0	0/-	-830.7071405667812	-20958.27836083062	1096	0.14644351464435146	0.25547445255474455	0.12117612117612117
YHR058C	-1	-/-	-830.7160357236862	-12882.520749270916	274	0.14613778705636743	0.25547445255474455	0.12147312147312148
YBR088C	-1	-/+	-830.754570171237	-13300.278774678707	274	0.14583333333333334	0.25547445255474455	0.12177012177012177
YIL102C	0	0/0	-830.7547181397676	-18567.25544576347	1096	0.14583333333333334	0.25547445255474455	0.12177012177012177
YDL010W	0	0/-	-830.7889289148152	-22213.397895664908	1096	0.14583333333333334	0.25547445255474455	0.12177012177012177
YNL038W	-1	-/-	-830.7952993810177	-14154.403319515288	274	0.14553014553014554	0.25547445255474455	0.12206712206712207
YLR173W	0	0/-	-830.8001714348793	-19096.0578764081	1096	0.14553014553014554	0.25547445255474455	0.12206712206712207
YKL095W	-1	-/-	-830.8050357438624	-12643.115583214909	274	0.14522821576763487	0.25547445255474455	0.12236412236412236
YPR161C	-1	-/-	-830.832780867815	-13319.254996180534	274	0.14492753623188406	0.25547445255474455	0.12266112266112267
YAL051W	-1	-/-	-830.8591904044151	-13411.759291447699	274	0.1446280991735537	0.25547445255474455	0.12295812295812296
YKR068C	-1	-/-	-831.0064249932766	-13373.182054713368	274	0.14432989690721648	0.25547445255474455	0.12325512325512325
YLR195C	-1	-/-	-831.0095749795437	-13407.362749531865	274	0.1440329218106996	0.25547445255474455	0.12355212355212356
YML106W	0	0/-	-831.1524575948715	-23693.63228948228	1096	0.1440329218106996	0.25547445255474455	0.12355212355212356
YDL006W	1	+/-	-831.1931667327881	-13005.336499296129	273	0.1457905544147844	0.2591240875912409	0.12355212355212356
YDR448W	-1	-/+	-831.2978797256947	-11989.12226420641	274	0.14549180327868852	0.2591240875912409	0.12384912384912385
YBL005W-B	-1	-/-	-831.3014342784882	-11671.083156108856	274	0.14519427402862986	0.2591240875912409	0.12414612414612415
YOR387C	0	0/0	-831.3757780194283	-18376.38479679823	1096	0.14519427402862986	0.2591240875912409	0.12414612414612415
YCR092C	-1	-/-	-831.5102034956217	-13144.83349069953	274	0.14489795918367346	0.2591240875912409	0.12444312444312444
YDL013W	1	+/+	-831.5496106445789	-13225.04496628046	273	0.14663951120162932	0.26277372262773724	0.12444312444312444
YPR004C	0	0/-	-831.5589907951653	-18989.357944522053	1096	0.14663951120162932	0.26277372262773724	0.12444312444312444
YIL079C	-1	-/-	-831.5664963424206	-14772.285858109593	274	0.14634146341463414	0.26277372262773724	0.12474012474012475
YJR149W	0	0/0	-831.6570710986853	-19318.4866441302	1096	0.14634146341463414	0.26277372262773724	0.12474012474012475
YGR200C	-1	-/-	-831.6821958869696	-15543.815278992057	274	0.1460446247464503	0.26277372262773724	0.12503712503712502
YMR264W	-1	-/-	-831.6969316378236	-12552.49879039824	274	0.145748987854251	0.26277372262773724	0.12533412533412533
YHR183W	-1	-/-	-831.9769845530391	-12604.28377866745	274	0.14545454545454545	0.26277372262773724	0.12563112563112563
YDR159W	-1	-/-	-832.0553427636623	-12926.289818517864	274	0.14516129032258066	0.26277372262773724	0.12592812592812594
YFR021W	-1	-/-	-832.0673861578107	-12966.774819411337	274	0.1448692152917505	0.26277372262773724	0.12622512622512622
YHR073W	-1	-/-	-832.2372102439404	-12543.159214645624	274	0.14457831325301204	0.26277372262773724	0.12652212652212652
YOL018C	0	0/-	-832.2779098711908	-21817.373600302264	1096	0.14457831325301204	0.26277372262773724	0.12652212652212652
YFR031C	-1	-/-	-832.2909084782004	-12724.864138506353	274	0.14428857715430862	0.26277372262773724	0.12681912681912683
YDR299W	-1	-/-	-832.3452439904213	-14915.399702109396	274	0.144	0.26277372262773724	0.1271161271161271
YER022W	-1	-/-	-832.3584718629718	-13532.20966258645	274	0.1437125748502994	0.26277372262773724	0.1274131274131274
YNL031C	-1	-/-	-832.3594744950533	-12843.653750479221	274	0.14342629482071714	0.26277372262773724	0.1277101277101277
YIL096C	0	0/-	-832.3950243517756	-19691.300268553197	1096	0.14342629482071714	0.26277372262773724	0.1277101277101277
YNL225C	-1	-/-	-832.5848182737827	-13413.065268546343	274	0.14314115308151093	0.26277372262773724	0.12800712800712802
YJR053W	-1	-/-	-832.5855823680758	-12701.197829477489	274	0.14285714285714285	0.26277372262773724	0.1283041283041283
YDL055C	-1	-/-	-832.6609199345112	-13305.411105707288	274	0.14257425742574256	0.26277372262773724	0.1286011286011286
YDR013W	-1	-/-	-832.6848398819566	-13532.975322835147	274	0.1422924901185771	0.26277372262773724	0.1288981288981289
YDL108W	-1	-/-	-832.9301737099886	-13227.148185804486	274	0.14201183431952663	0.26277372262773724	0.12919512919512918
YJR060W	-1	-/-	-833.0131267979741	-13075.252121552825	274	0.14173228346456693	0.26277372262773724	0.1294921294921295
YJR069C	-1	-/-	-833.0733534544706	-15143.7934166044	274	0.14145383104125736	0.26277372262773724	0.1297891297891298
YBL107C	0	0/0	-833.1632484197617	-19156.86797965318	1096	0.14145383104125736	0.26277372262773724	0.1297891297891298
YGR105W	0	0/0	-833.1697471514344	-22039.713408285752	1096	0.14145383104125736	0.26277372262773724	0.1297891297891298
YNL112W	-1	-/-	-833.1885755360126	-14731.252819955349	274	0.1411764705882353	0.26277372262773724	0.1300861300861301
YJR058C	0	0/-	-833.1948618944734	-21350.458104358986	1096	0.1411764705882353	0.26277372262773724	0.1300861300861301
YMR210W	-1	-/-	-833.4096603691578	-11788.066971167922	274	0.14090019569471623	0.26277372262773724	0.13038313038313037
YDR514C	0	0/0	-833.5426087677479	-18978.29606486857	1096	0.14090019569471623	0.26277372262773724	0.13038313038313037
YDR508C	-1	-/-	-833.8186180591583	-13284.473060548306	274	0.140625	0.26277372262773724	0.13068013068013068
YBR285W	0	0/0	-833.8511392474174	-19567.58974350989	1096	0.140625	0.26277372262773724	0.13068013068013068
YDR075W	-1	-/-	-833.9020601958036	-14447.512437269092	274	0.14035087719298245	0.26277372262773724	0.13097713097713098
YJL065C	-1	-/+	-834.201170861721	-12945.287848263979	274	0.14007782101167315	0.26277372262773724	0.13127413127413126
YJL013C	-1	-/-	-834.3254987746477	-12882.085386149585	274	0.13980582524271845	0.26277372262773724	0.13157113157113157
YGR150C	0	0/-	-834.4483329355717	-19046.98549393192	1096	0.13980582524271845	0.26277372262773724	0.13157113157113157
YER104W	-1	-/-	-834.4744672179222	-12989.800659738481	274	0.13953488372093023	0.26277372262773724	0.13186813186813187
YJL084C	0	0/-	-834.6025974433869	-22002.85791309364	1096	0.13953488372093023	0.26277372262773724	0.13186813186813187
YJL213W	0	0/0	-834.609451521188	-19374.623871967196	1096	0.13953488372093023	0.26277372262773724	0.13186813186813187
YNR029C	0	0/0	-834.6128271967173	-18910.748053878546	1096	0.13953488372093023	0.26277372262773724	0.13186813186813187
YPR078C	-1	-/0	-834.6286733150482	-11476.13581442833	274	0.13926499032882012	0.26277372262773724	0.13216513216513218
YLR065C	0	0/-	-835.0193509235978	-19302.22299679555	1096	0.13926499032882012	0.26277372262773724	0.13216513216513218
YML023C	-1	-/-	-835.4303325861692	-13393.599369645119	274	0.138996138996139	0.26277372262773724	0.13246213246213245
YGL105W	-1	-/-	-835.5209805965424	-13838.112999148667	274	0.13872832369942195	0.26277372262773724	0.13275913275913276
YFR016C	0	0/-	-835.5607622563839	-19006.037654824555	1096	0.13872832369942195	0.26277372262773724	0.13275913275913276
YAL031C	-1	-/-	-835.5683285742998	-13766.173044390976	274	0.13846153846153847	0.26277372262773724	0.13305613305613306
YFR002W	-1	-/-	-835.662974447012	-13504.806339904666	274	0.1381957773512476	0.26277372262773724	0.13335313335313334
YFR013W	-1	-/-	-835.7494218796492	-13608.934586159885	274	0.13793103448275862	0.26277372262773724	0.13365013365013365
YOL137W	0	0/-	-835.900646224618	-22171.25591322221	1096	0.13793103448275862	0.26277372262773724	0.13365013365013365
YKR080W	0	0/-	-836.0717519456521	-20762.625299057923	1096	0.13793103448275862	0.26277372262773724	0.13365013365013365
YJL085W	-1	-/-	-836.0719038397074	-13221.513369366527	274	0.13766730401529637	0.26277372262773724	0.13394713394713395
YDL109C	-1	-/-	-836.0811665058136	-11227.474114775658	274	0.13740458015267176	0.26277372262773724	0.13424413424413426
YNL076W	0	0/-	-836.1098844408989	-21344.141843406484	1096	0.13740458015267176	0.26277372262773724	0.13424413424413426
YNR003C	-1	-/-	-836.175019711256	-14512.021998345852	274	0.13714285714285715	0.26277372262773724	0.13454113454113453
YKR045C	0	0/0	-836.2013866882771	-18123.610491406173	1096	0.13714285714285715	0.26277372262773724	0.13454113454113453
YML083C	0	0/0	-836.2409491837025	-18885.786882802844	1096	0.13714285714285715	0.26277372262773724	0.13454113454113453
YHL014C	0	0/0	-836.248889695853	-20953.976147979498	1096	0.13714285714285715	0.26277372262773724	0.13454113454113453
YBR042C	-1	-/-	-836.4940865784883	-12915.48434536159	274	0.13688212927756654	0.26277372262773724	0.13483813483813484
YKR020W	-1	-/-	-836.954411149025	-12331.686657577753	274	0.1366223908918406	0.26277372262773724	0.13513513513513514
YJR102C	1	+/-	-836.9653455540538	-12646.761574827135	273	0.13825757575757575	0.2664233576642336	0.13513513513513514
YEL043W	0	0/-	-837.0306799262762	-18797.695274591446	1096	0.13825757575757575	0.2664233576642336	0.13513513513513514
YNR046W	-1	-/-	-837.2429091632366	-14845.257550269365	274	0.13799621928166353	0.2664233576642336	0.13543213543213542
YOR238W	0	0/0	-837.4168537985533	-19716.53061158769	1096	0.13799621928166353	0.2664233576642336	0.13543213543213542
YOL157C	0	0/-	-837.5302282571793	-18942.14485412091	1096	0.13799621928166353	0.2664233576642336	0.13543213543213542
YDL090C	-1	-/0	-837.5476250946522	-13045.512362629175	274	0.13773584905660377	0.2664233576642336	0.13572913572913572
YGL223C	-1	-/-	-837.6459657549858	-12895.548284113407	274	0.1374764595103578	0.2664233576642336	0.13602613602613603
YER186C	0	0/0	-837.7537142932415	-19137.20109732449	1096	0.1374764595103578	0.2664233576642336	0.13602613602613603
YOR166C	0	0/-	-837.9266091138124	-21569.4176674895	1096	0.1374764595103578	0.2664233576642336	0.13602613602613603
YCR100C	0	0/-	-838.1903202533722	-19290.956134529784	1096	0.1374764595103578	0.2664233576642336	0.13602613602613603
YIL080W	-1	-/0	-838.2286701649427	-11751.168723866343	274	0.13721804511278196	0.2664233576642336	0.13632313632313633
YGL155W	-1	-/0	-838.2536618113518	-13603.602843210101	274	0.13696060037523453	0.2664233576642336	0.1366201366201366
YNL018C	0	0/0	-838.3268383741379	-18512.95912836492	1096	0.13696060037523453	0.2664233576642336	0.1366201366201366
YJL181W	0	0/0	-838.5402452424169	-19060.109472841024	1096	0.13696060037523453	0.2664233576642336	0.1366201366201366
YMR253C	0	0/0	-838.607136130333	-19383.95704329014	1096	0.13696060037523453	0.2664233576642336	0.1366201366201366
YDR153C	-1	-/-	-838.6414070501924	-12925.44857544452	274	0.13670411985018727	0.2664233576642336	0.13691713691713692
YBR202W	-1	-/+	-838.6570697426796	-13032.07420360297	274	0.13644859813084112	0.2664233576642336	0.13721413721413722
YKL042W	-1	-/-	-838.658223003149	-12745.468378841877	274	0.13619402985074627	0.2664233576642336	0.1375111375111375
YIL030C	-1	-/-	-838.7315873652697	-13266.591063439846	274	0.13594040968342644	0.2664233576642336	0.1378081378081378
YDL224C	-1	-/-	-838.9563988149166	-13181.29640224576	274	0.13568773234200743	0.2664233576642336	0.1381051381051381
YGL011C	-1	-/-	-838.971081957221	-13168.505150087178	274	0.13543599257884972	0.2664233576642336	0.1384021384021384
YGL044C	-1	-/-	-839.0073512867093	-13072.545543409884	274	0.13518518518518519	0.2664233576642336	0.1386991386991387
YOR305W	-1	-/0	-839.2758074700832	-11676.758851706982	274	0.13493530499075784	0.2664233576642336	0.138996138996139
YJR082C	-1	-/-	-839.2991542518139	-12731.28418764472	274	0.13468634686346864	0.2664233576642336	0.1392931392931393
YLR031W	0	0/0	-839.3743096590042	-19116.352543439716	1096	0.13468634686346864	0.2664233576642336	0.1392931392931393
YGR063C	-1	-/-	-839.3798650503159	-12975.08582790196	274	0.13443830570902393	0.2664233576642336	0.13959013959013958
YPL278C	0	0/0	-839.4472369551659	-19080.65989907086	1096	0.13443830570902393	0.2664233576642336	0.13959013959013958
YJL109C	-1	-/-	-839.5926251411438	-14739.66213581711	274	0.13419117647058823	0.2664233576642336	0.13988713988713988
YLR281C	0	0/-	-839.7052165716887	-19212.05371299386	1096	0.13419117647058823	0.2664233576642336	0.13988713988713988
YGR252W	-1	-/-	-839.7307507842779	-13255.975698277354	274	0.13394495412844037	0.2664233576642336	0.1401841401841402
YAL018C	0	0/-	-839.8511716723442	-18867.430182427168	1096	0.13394495412844037	0.2664233576642336	0.1401841401841402
YOR378W	0	0/-	-839.9379755407572	-19239.750970467925	1096	0.13394495412844037	0.2664233576642336	0.1401841401841402
YBR055C	-1	-/-	-840.0837107747793	-13483.363118752837	274	0.1336996336996337	0.2664233576642336	0.1404811404811405
YJL115W	-1	-/+	-840.0871271118522	-13046.88712245971	274	0.13345521023765997	0.2664233576642336	0.14077814077814077
YEL020C	0	0/-	-840.137388959527	-19341.94406857714	1096	0.13345521023765997	0.2664233576642336	0.14077814077814077
YOR148C	-1	-/-	-840.1617119833827	-13182.19175157696	274	0.1332116788321168	0.2664233576642336	0.14107514107514108
YPR101W	-1	-/-	-840.4386668093503	-13133.90133389458	274	0.13296903460837886	0.2664233576642336	0.14137214137214138
YKL187C	0	0/-	-840.5946075171232	-19404.703589454293	1096	0.13296903460837886	0.2664233576642336	0.14137214137214138
YGR275W	-1	-/-	-840.5984061360359	-13218.172967530787	274	0.13272727272727272	0.2664233576642336	0.14166914166914166
YDR257C	0	0/-	-840.6043729037046	-21888.90707191825	1096	0.13272727272727272	0.2664233576642336	0.14166914166914166
YLR319C	-1	-/-	-841.0567039847374	-13699.023266345263	274	0.132486388384755	0.2664233576642336	0.14196614196614196
YPR096C	0	0/0	-841.102447707206	-18901.716266650707	1096	0.132486388384755	0.2664233576642336	0.14196614196614196
YHR077C	1	+/-	-841.1432717144489	-12959.537827670574	273	0.13405797101449277	0.27007299270072993	0.14196614196614196
YDR422C	-1	-/-	-841.2144668400288	-12748.922954186797	274	0.13381555153707053	0.27007299270072993	0.14226314226314227
YLL036C	-1	-/-	-841.316448315978	-13650.417168870568	274	0.13357400722021662	0.27007299270072993	0.14256014256014257
YDL114W	0	0/0	-841.3706301152706	-18761.731358285993	1096	0.13357400722021662	0.27007299270072993	0.14256014256014257
YGR273C	0	0/0	-841.4210066571832	-19017.07270448655	1096	0.13357400722021662	0.27007299270072993	0.14256014256014257
YBL025W	-1	-/-	-841.6287324428558	-13623.982785984874	274	0.13333333333333333	0.27007299270072993	0.14285714285714285
YBR172C	-1	-/-	-841.6388918161392	-13694.598737485707	274	0.13309352517985612	0.27007299270072993	0.14315414315414315
YOL044W	-1	-/-	-841.6705799028277	-12859.34181073308	274	0.13285457809694792	0.27007299270072993	0.14345114345114346
YMR321C	0	0/0	-841.9534458145499	-19915.232784133404	1096	0.13285457809694792	0.27007299270072993	0.14345114345114346
YOR186W	0	0/0	-842.0859166681767	-19172.46963524446	1096	0.13285457809694792	0.27007299270072993	0.14345114345114346
YGL241W	-1	-/-	-842.1577332615852	-12658.912908136845	274	0.13261648745519714	0.27007299270072993	0.14374814374814374
YPL146C	-1	-/-	-842.2574744820595	-14920.833920955658	274	0.13237924865831843	0.27007299270072993	0.14404514404514404
YOR046C	-1	-/-	-842.4308227002621	-14244.564833551645	274	0.13214285714285715	0.27007299270072993	0.14434214434214435
YNR054C	-1	-/-	-842.5017193928361	-15217.575743116438	274	0.1319073083778966	0.27007299270072993	0.14463914463914465
YBR283C	1	+/-	-842.664569735527	-12963.6989184618	273	0.13345195729537365	0.2737226277372263	0.14463914463914465
YGR158C	-1	-/-	-842.8640372306108	-15415.532044671476	274	0.13321492007104796	0.2737226277372263	0.14493614493614493
YBR063C	0	0/0	-843.0661821067333	-20230.89888730645	1096	0.13321492007104796	0.2737226277372263	0.14493614493614493
YGR286C	-1	-/-	-843.1132711023092	-12412.429863087833	274	0.13297872340425532	0.2737226277372263	0.14523314523314523
YNL034W	0	0/0	-843.1386042237282	-18866.00372491777	1096	0.13297872340425532	0.2737226277372263	0.14523314523314523
YDL177C	0	0/-	-843.1679185479879	-19377.70563634485	1096	0.13297872340425532	0.2737226277372263	0.14523314523314523
YGR124W	0	0/0	-843.3357559833676	-21320.08482241258	1096	0.13297872340425532	0.2737226277372263	0.14523314523314523
YMR084W	0	0/-	-843.3779135793447	-19028.4576138556	1096	0.13297872340425532	0.2737226277372263	0.14523314523314523
YDR121W	-1	-/-	-843.4094651192427	-13586.712275370955	274	0.13274336283185842	0.2737226277372263	0.14553014553014554
YGR093W	0	0/-	-843.4098519906402	-19527.007885031402	1096	0.13274336283185842	0.2737226277372263	0.14553014553014554
YPR074C	-1	-/0	-843.417667850852	-13718.793425396085	274	0.13250883392226148	0.2737226277372263	0.14582714582714582
YML002W	0	0/-	-843.6279131919146	-19359.755713000894	1096	0.13250883392226148	0.2737226277372263	0.14582714582714582
YKL006C-A	-1	-/-	-843.7866293638945	-12913.090199455619	274	0.13227513227513227	0.2737226277372263	0.14612414612414612
YIL152W	0	0/0	-843.8346014916897	-19266.096985667944	1096	0.13227513227513227	0.2737226277372263	0.14612414612414612
YJL218W	0	0/0	-843.8375525530428	-19083.34338996373	1096	0.13227513227513227	0.2737226277372263	0.14612414612414612
YPR003C	0	0/-	-843.8392337113619	-19725.65459098667	1096	0.13227513227513227	0.2737226277372263	0.14612414612414612
YIL174W	0	0/0	-843.9402511417866	-18699.2190413177	1096	0.13227513227513227	0.2737226277372263	0.14612414612414612
YPR178W	-1	-/-	-843.9777203798294	-13641.372132316232	274	0.13204225352112675	0.2737226277372263	0.14642114642114643
YLR412W	0	0/0	-844.0119144544005	-23236.890102710575	1096	0.13204225352112675	0.2737226277372263	0.14642114642114643
YLR021W	0	0/-	-844.0998343359679	-21955.950461035594	1096	0.13204225352112675	0.2737226277372263	0.14642114642114643
YDL073W	0	0/-	-844.1275877766311	-19234.999301772565	1096	0.13204225352112675	0.2737226277372263	0.14642114642114643
YNL312W	-1	-/+	-844.2090162932873	-13371.860759660602	274	0.13181019332161686	0.2737226277372263	0.14671814671814673
YNL250W	1	+/+	-844.2855113744736	-13161.215612269938	273	0.13333333333333333	0.2773722627737226	0.14671814671814673
YEL001C	0	0/0	-844.3608422353864	-21585.908449703828	1096	0.13333333333333333	0.2773722627737226	0.14671814671814673
YKL052C	-1	-/-	-844.4111997634172	-13022.842263936996	274	0.1330998248686515	0.2773722627737226	0.147015147015147
YPL277C	0	0/0	-844.457072019577	-19902.61140250601	1096	0.1330998248686515	0.2773722627737226	0.147015147015147
YGR163W	1	+/-	-844.463384732604	-13610.994748398662	273	0.1346153846153846	0.28102189781021897	0.147015147015147
YDR308C	-1	-/-	-844.4792068377137	-13867.712531782687	274	0.1343804537521815	0.28102189781021897	0.1473121473121473
YHR020W	-1	-/-	-844.5222337245941	-12080.703338980675	274	0.13414634146341464	0.28102189781021897	0.14760914760914762
YLR146C	0	0/-	-844.5387260671705	-23384.983349289745	1096	0.13414634146341464	0.28102189781021897	0.14760914760914762
YHR166C	-1	-/-	-844.5457852780819	-13313.657092943788	274	0.13391304347826086	0.28102189781021897	0.1479061479061479
YGR237C	0	0/0	-844.6015798151493	-19811.879929617047	1096	0.13391304347826086	0.28102189781021897	0.1479061479061479
YDR089W	0	0/-	-844.6763293147087	-19315.056513756514	1096	0.13391304347826086	0.28102189781021897	0.1479061479061479
YIL169C	0	0/-	-844.7018116526306	-19755.644143909216	1096	0.13391304347826086	0.28102189781021897	0.1479061479061479
YBL082C	-1	-/-	-844.7350079342723	-13219.129776351154	274	0.13368055555555555	0.28102189781021897	0.1482031482031482
YDL063C	0	0/-	-844.8428559526801	-19271.21148229763	1096	0.13368055555555555	0.28102189781021897	0.1482031482031482
YDR465C	-1	-/-	-844.863542035222	-15399.443701304495	274	0.13344887348353554	0.28102189781021897	0.1485001485001485
YCR014C	-1	-/-	-844.9617818295956	-13006.276313096285	274	0.13321799307958476	0.28102189781021897	0.1487971487971488
YFR057W	0	0/0	-844.9885907173157	-18658.91936966777	1096	0.13321799307958476	0.28102189781021897	0.1487971487971488
YPL175W	-1	-/-	-845.2309405207634	-13606.689813837409	274	0.13298791018998274	0.28102189781021897	0.1490941490941491
YDR018C	-1	-/-	-845.2499663829803	-11766.037009477615	274	0.13275862068965516	0.28102189781021897	0.1493911493911494
YDR181C	-1	-/+	-845.416404530406	-13555.751139968634	274	0.13253012048192772	0.28102189781021897	0.1496881496881497
YGR251W	-1	-/-	-845.4349306225777	-12262.410886108875	274	0.1323024054982818	0.28102189781021897	0.14998514998514997
YJL160C	0	0/-	-845.5775049328804	-18824.734899878502	1096	0.1323024054982818	0.28102189781021897	0.14998514998514997
YMR241W	-1	-/-	-845.6217591762543	-14205.711132839322	274	0.1320754716981132	0.28102189781021897	0.15028215028215028
YDR295C	1	+/-	-845.622245579958	-13591.548057630658	273	0.13356164383561644	0.2846715328467153	0.15028215028215028
YEL025C	0	0/0	-845.6670329719782	-20814.312578581274	1096	0.13356164383561644	0.2846715328467153	0.15028215028215028
YIL158W	0	0/0	-845.754054363817	-19969.933094035834	1096	0.13356164383561644	0.2846715328467153	0.15028215028215028
YCR059C	0	0/-	-845.8677585776895	-21452.34697918594	1096	0.13356164383561644	0.2846715328467153	0.15028215028215028
YLR105C	-1	-/-	-845.9383744299412	-12936.108414754272	274	0.13333333333333333	0.2846715328467153	0.15057915057915058
YDL164C	-1	-/-	-846.0032963529229	-13439.414049983025	274	0.13310580204778158	0.2846715328467153	0.1508761508761509
YOL117W	-1	-/-	-846.061695754528	-13769.875139012933	274	0.13287904599659284	0.2846715328467153	0.15117315117315117
YER160C	-1	-/-	-846.1216148138046	-11590.858645439148	274	0.1326530612244898	0.2846715328467153	0.15147015147015147
YDR225W	-1	-/-	-846.2128656059504	-13070.276527293026	274	0.13242784380305603	0.2846715328467153	0.15176715176715178
YDL165W	-1	-/-	-846.279877871275	-13445.95213843882	274	0.13220338983050847	0.2846715328467153	0.15206415206415205
YHL023C	0	0/-	-846.3563913889229	-21705.218929653987	1096	0.13220338983050847	0.2846715328467153	0.15206415206415205
YPR013C	0	0/-	-846.3833709359169	-19587.66654447466	1096	0.13220338983050847	0.2846715328467153	0.15206415206415205
YIL029C	-1	-/0	-846.4828085899353	-11556.880643129349	274	0.1319796954314721	0.2846715328467153	0.15236115236115236
YLR407W	0	0/0	-846.6030914857984	-20012.08402388543	1096	0.1319796954314721	0.2846715328467153	0.15236115236115236
YJR003C	0	0/0	-846.6034673899412	-19736.302243322134	1096	0.1319796954314721	0.2846715328467153	0.15236115236115236
YGL061C	-1	-/-	-846.6123680472374	-14666.151571452618	274	0.13175675675675674	0.2846715328467153	0.15265815265815266
YIR005W	-1	-/-	-846.6806688904762	-12690.499391138554	274	0.1315345699831366	0.2846715328467153	0.15295515295515297
YGR230W	-1	-/-	-846.795601285994	-13658.059453167021	274	0.13131313131313133	0.2846715328467153	0.15325215325215324
YLR262C	-1	-/-	-846.8293480724096	-13457.417369320989	274	0.13109243697478992	0.2846715328467153	0.15354915354915355
YLR234W	1	+/+	-846.9269171953201	-12389.473115295172	273	0.1325503355704698	0.28832116788321166	0.15354915354915355
YLL019C	-1	-/-	-847.0143328011036	-15078.59666595608	274	0.1323283082077052	0.28832116788321166	0.15384615384615385
YGL036W	0	0/0	-847.0185923874378	-19800.615501239896	1096	0.1323283082077052	0.28832116788321166	0.15384615384615385
YAL012W	-1	-/0	-847.1258646845818	-12601.210873797536	274	0.13210702341137123	0.28832116788321166	0.15414315414315413
YNL025C	1	+/-	-847.1365558505058	-13412.743364691734	273	0.1335559265442404	0.291970802919708	0.15414315414315413
YJR133W	0	0/-	-847.1500590033829	-21629.050420844927	1096	0.1335559265442404	0.291970802919708	0.15414315414315413
YMR317W	0	0/0	-847.2282734178007	-18901.56517843716	1096	0.1335559265442404	0.291970802919708	0.15414315414315413
YGR162W	-1	-/-	-847.2399064898491	-15726.778141736984	274	0.13333333333333333	0.291970802919708	0.15444015444015444
YGR210C	0	0/0	-847.2865904271603	-19479.795626230538	1096	0.13333333333333333	0.291970802919708	0.15444015444015444
YDR473C	-1	-/-	-847.3942681998014	-13883.76566337049	274	0.13311148086522462	0.291970802919708	0.15473715473715474
YGL210W-A	-1	-/-	-847.515901684761	-11478.01236307621	274	0.132890365448505	0.291970802919708	0.15503415503415505
YBR248C	0	0/0	-847.5387659221888	-21605.88471115008	1096	0.132890365448505	0.291970802919708	0.15503415503415505
YDR374C	0	0/-	-847.5766262114048	-18455.72457461059	1096	0.132890365448505	0.291970802919708	0.15503415503415505
YGR094W	-1	-/-	-847.7920481860638	-14085.220502011478	274	0.13266998341625208	0.291970802919708	0.15533115533115532
YLR312C	0	0/0	-847.8298329748213	-19742.48820378259	1096	0.13266998341625208	0.291970802919708	0.15533115533115532
YFL051C	0	0/0	-848.0830640792847	-18845.825246348977	1096	0.13266998341625208	0.291970802919708	0.15533115533115532
YER118C	-1	-/-	-848.3323866575956	-14676.839913412929	274	0.13245033112582782	0.291970802919708	0.15562815562815563
YLR451W	-1	-/-	-848.5512839853764	-14226.777887493372	274	0.1322314049586777	0.291970802919708	0.15592515592515593
YOL131W	0	0/0	-848.6019984483719	-18934.972042948008	1096	0.1322314049586777	0.291970802919708	0.15592515592515593
YBL111C	0	0/0	-848.6910621225834	-18601.070251971483	1096	0.1322314049586777	0.291970802919708	0.15592515592515593
YDL060W	-1	-/-	-848.7275525480509	-15508.355333462358	274	0.132013201320132	0.291970802919708	0.1562221562221562
YHR182W	0	0/-	-848.7410241216421	-19540.326653569937	1096	0.132013201320132	0.291970802919708	0.1562221562221562
YDL186W	0	0/0	-848.831875294447	-18907.992872700095	1096	0.132013201320132	0.291970802919708	0.1562221562221562
YPL259C	-1	-/-	-848.9344213679433	-13934.761919982731	274	0.13179571663920922	0.291970802919708	0.15651915651915652
YDR341C	-1	-/-	-848.9587618410587	-14534.48902760446	274	0.13157894736842105	0.291970802919708	0.15681615681615682
YAL034W-A	-1	-/-	-848.968687735498	-13542.419997557998	274	0.13136288998357964	0.291970802919708	0.15711315711315713
YLR409C	-1	-/-	-849.1017991006374	-15827.750076964498	274	0.13114754098360656	0.291970802919708	0.1574101574101574
YLL067C	0	0/0	-849.2320012003183	-18542.487696815282	1096	0.13114754098360656	0.291970802919708	0.1574101574101574
YBL100W-A	-1	-/-	-849.2810850739479	-11837.87986844778	274	0.1309328968903437	0.291970802919708	0.1577071577071577
YKL105C	0	0/0	-849.3599327206612	-19540.72965478897	1096	0.1309328968903437	0.291970802919708	0.1577071577071577
YBR184W	0	0/0	-849.3984316587448	-19151.876859739423	1096	0.1309328968903437	0.291970802919708	0.1577071577071577
YKL059C	-1	-/-	-849.4314971864223	-14283.879884943366	274	0.13071895424836602	0.291970802919708	0.158004158004158
YPL056C	0	0/0	-849.4564371407032	-19588.452356629074	1096	0.13071895424836602	0.291970802919708	0.158004158004158
YGL008C	-1	-/-	-849.6227767318487	-12532.080363698304	274	0.13050570962479607	0.291970802919708	0.1583011583011583
YGL231C	0	0/-	-849.631824247539	-19585.985556330532	1096	0.13050570962479607	0.291970802919708	0.1583011583011583
YGR208W	0	0/0	-850.0190938971937	-23174.351051673293	1096	0.13050570962479607	0.291970802919708	0.1583011583011583
YDR444W	0	0/-	-850.0225120224059	-19603.56349949166	1096	0.13050570962479607	0.291970802919708	0.1583011583011583
YCR101C	0	0/0	-850.0358134657145	-19285.56821332872	1096	0.13050570962479607	0.291970802919708	0.1583011583011583
YIL177C	0	0/0	-850.0393772572279	-18797.254717245698	1096	0.13050570962479607	0.291970802919708	0.1583011583011583
YOR068C	-1	-/-	-850.1018127799034	-12377.401631429791	274	0.13029315960912052	0.291970802919708	0.1585981585981586
YKL070W	-1	-/0	-850.1493973731995	-11685.921802639961	274	0.13008130081300814	0.291970802919708	0.1588951588951589
YJR075W	0	0/-	-850.1616129912436	-22912.636512683704	1096	0.13008130081300814	0.291970802919708	0.1588951588951589
YHR041C	1	+/-	-850.2206036895514	-13336.068350046873	273	0.1314935064935065	0.2956204379562044	0.1588951588951589
YOR001W	-1	-/+	-850.2798527479172	-15186.212477505207	274	0.1312803889789303	0.2956204379562044	0.1591921591921592
YGR002C	-1	-/-	-850.2960575371981	-14179.626422956586	274	0.13106796116504854	0.2956204379562044	0.15948915948915948
YCL074W	-1	-/-	-850.3610476255417	-11464.656124591827	274	0.1308562197092084	0.2956204379562044	0.1597861597861598
YGR079W	0	0/0	-850.3958710432053	-19598.952776502818	1096	0.1308562197092084	0.2956204379562044	0.1597861597861598
YGR274C	-1	-/-	-850.4213854968548	-13512.542974188924	274	0.13064516129032258	0.2956204379562044	0.1600831600831601
YMR197C	-1	-/-	-850.4944319948554	-14731.259690042585	274	0.13043478260869565	0.2956204379562044	0.16038016038016037
YER100W	-1	-/-	-850.5446630865335	-13063.447474084795	274	0.1302250803858521	0.2956204379562044	0.16067716067716067
YIR006C	-1	-/-	-850.6711810529232	-13281.814660437405	274	0.13001605136436598	0.2956204379562044	0.16097416097416098
YJL113W	-1	-/-	-850.7102782726288	-11491.117854833603	274	0.12980769230769232	0.2956204379562044	0.16127116127116128
YJR098C	0	0/-	-850.8565127253532	-19101.144940555096	1096	0.12980769230769232	0.2956204379562044	0.16127116127116128
YAL064W-B	0	0/0	-851.0452785938978	-18937.19822372496	1096	0.12980769230769232	0.2956204379562044	0.16127116127116128
YCL050C	0	0/-	-851.0781027525663	-21634.33568925038	1096	0.12980769230769232	0.2956204379562044	0.16127116127116128
YPR071W	0	0/0	-851.0999194681644	-19201.28626165539	1096	0.12980769230769232	0.2956204379562044	0.16127116127116128
YNL164C	-1	-/-	-851.1152883321047	-15050.44150172174	274	0.1296	0.2956204379562044	0.16156816156816156
YOL114C	0	0/-	-851.1636167168617	-18984.271383091807	1096	0.1296	0.2956204379562044	0.16156816156816156
YLR115W	-1	-/-	-851.1972215622663	-13041.353114828467	274	0.12939297124600638	0.2956204379562044	0.16186516186516187
YFL039C	-1	-/-	-851.2238388955593	-12451.038632363081	274	0.1291866028708134	0.2956204379562044	0.16216216216216217
YBR270C	0	0/-	-851.3399163894355	-22966.54310793802	1096	0.1291866028708134	0.2956204379562044	0.16216216216216217
YAL064W	0	0/0	-851.5588264167309	-19113.115275025368	1096	0.1291866028708134	0.2956204379562044	0.16216216216216217
YDR291W	0	0/+	-851.5624146517366	-22572.899595262483	1096	0.1291866028708134	0.2956204379562044	0.16216216216216217
YBR228W	-1	-/-	-851.6937654018402	-13121.934333190322	274	0.12898089171974522	0.2956204379562044	0.16245916245916245
YHL050C	0	0/0	-851.7331650853157	-18416.18861746788	1096	0.12898089171974522	0.2956204379562044	0.16245916245916245
YNL175C	0	0/-	-851.8417299874127	-24661.940030239522	1096	0.12898089171974522	0.2956204379562044	0.16245916245916245
YLR057W	0	0/-	-851.8673752397299	-19180.690027894452	1096	0.12898089171974522	0.2956204379562044	0.16245916245916245
YDR267C	0	0/-	-851.953984728083	-21679.73617023602	1096	0.12898089171974522	0.2956204379562044	0.16245916245916245
YGL081W	0	0/0	-851.9581954181194	-19353.792064473033	1096	0.12898089171974522	0.2956204379562044	0.16245916245916245
YBR242W	0	0/-	-851.9711616076529	-20226.355426885188	1096	0.12898089171974522	0.2956204379562044	0.16245916245916245
YDR373W	0	0/-	-851.9966647941619	-21766.60755440686	1096	0.12898089171974522	0.2956204379562044	0.16245916245916245
YOR123C	1	+/-	-852.0393444001675	-13466.687286406755	273	0.13036565977742448	0.29927007299270075	0.16245916245916245
YDR522C	0	0/-	-852.215026224032	-20342.8765015807	1096	0.13036565977742448	0.29927007299270075	0.16245916245916245
YKL058W	-1	-/-	-852.374311029911	-12797.21676491946	274	0.13015873015873017	0.29927007299270075	0.16275616275616275
YDL144C	0	0/0	-852.3794925659895	-18822.885512322187	1096	0.13015873015873017	0.29927007299270075	0.16275616275616275
YOR222W	0	0/-	-852.3802605047822	-20855.973699573427	1096	0.13015873015873017	0.29927007299270075	0.16275616275616275
YLR392C	0	0/-	-852.3907791674137	-19776.067770138383	1096	0.13015873015873017	0.29927007299270075	0.16275616275616275
YPL113C	0	0/0	-852.5578437447548	-19513.451720565557	1096	0.13015873015873017	0.29927007299270075	0.16275616275616275
YOR271C	0	0/-	-852.6088209338486	-23855.206730183214	1096	0.13015873015873017	0.29927007299270075	0.16275616275616275
YER138W-A	0	0/0	-852.6094512939453	-18928.239308990538	1096	0.13015873015873017	0.29927007299270075	0.16275616275616275
YPL257W	0	0/0	-852.7810496091843	-19358.35569652915	1096	0.13015873015873017	0.29927007299270075	0.16275616275616275
YNL027W	-1	-/-	-852.7937375977635	-13963.40531102568	274	0.12995245641838352	0.29927007299270075	0.16305316305316306
YIL150C	-1	-/+	-852.815683722496	-12597.314481250942	274	0.12974683544303797	0.29927007299270075	0.16335016335016336
YNL316C	0	0/0	-852.9160751607269	-22841.81326794997	1096	0.12974683544303797	0.29927007299270075	0.16335016335016336
YCR096C	0	0/-	-852.9708498157561	-21294.2983566802	1096	0.12974683544303797	0.29927007299270075	0.16335016335016336
YMR123W	0	0/0	-853.1816247925162	-23342.293144049123	1096	0.12974683544303797	0.29927007299270075	0.16335016335016336
YGR267C	-1	-/-	-853.1840156912804	-12777.639226257801	274	0.12954186413902052	0.29927007299270075	0.16364716364716364
YGL153W	-1	-/-	-853.2337947934866	-13481.47850722447	274	0.12933753943217666	0.29927007299270075	0.16394416394416395
YHR022C	0	0/0	-853.3110599368811	-19540.585313379765	1096	0.12933753943217666	0.29927007299270075	0.16394416394416395
YNL019C	0	0/0	-853.315100133419	-19054.374784350395	1096	0.12933753943217666	0.29927007299270075	0.16394416394416395
YJL170C	-1	-/-	-853.376834705472	-13046.10078984499	274	0.12913385826771653	0.29927007299270075	0.16424116424116425
YKL060C	-1	-/-	-853.3839890435338	-12444.523481816053	274	0.1289308176100629	0.29927007299270075	0.16453816453816453
YEL037C	-1	-/-	-853.3892933428288	-12880.577353224158	274	0.12872841444270017	0.29927007299270075	0.16483516483516483
YDR056C	0	0/0	-853.4549962282181	-19374.640805348754	1096	0.12872841444270017	0.29927007299270075	0.16483516483516483
YMR127C	-1	-/+	-853.5470652654767	-14082.88794195652	274	0.12852664576802508	0.29927007299270075	0.16513216513216514
YPR085C	0	0/-	-853.6458194814622	-22188.698061479256	1096	0.12852664576802508	0.29927007299270075	0.16513216513216514
YDR357C	0	0/-	-853.7600206583738	-19112.854847729206	1096	0.12852664576802508	0.29927007299270075	0.16513216513216514
YDL218W	0	0/0	-853.8488311469555	-19396.505979906768	1096	0.12852664576802508	0.29927007299270075	0.16513216513216514
YBR104W	0	0/-	-853.8606212120503	-23631.83450497128	1096	0.12852664576802508	0.29927007299270075	0.16513216513216514
YER189W	0	0/0	-853.9218544680625	-19071.469938965514	1096	0.12852664576802508	0.29927007299270075	0.16513216513216514
YHR213W	0	0/0	-853.9524991363287	-19133.39782727696	1096	0.12852664576802508	0.29927007299270075	0.16513216513216514
YDL105W	-1	-/-	-854.0049387216568	-12602.964653521776	274	0.12832550860719874	0.29927007299270075	0.16542916542916544
YNL054W	-1	-/-	-854.05198957026	-13706.268057912588	274	0.128125	0.29927007299270075	0.16572616572616572
YNL249C	0	0/0	-854.1090624593198	-21296.178736049682	1096	0.128125	0.29927007299270075	0.16572616572616572
YHR143W-A	-1	-/-	-854.122960627079	-14954.682366862893	274	0.12792511700468018	0.29927007299270075	0.16602316602316602
YLR415C	0	0/0	-854.1242597699165	-19260.55659264326	1096	0.12792511700468018	0.29927007299270075	0.16602316602316602
YGR156W	-1	-/-	-854.1362867355347	-13440.67131369561	274	0.1277258566978193	0.29927007299270075	0.16632016632016633
YLL066C	0	0/0	-854.2373349070549	-18796.74905589223	1096	0.1277258566978193	0.29927007299270075	0.16632016632016633
YLR243W	0	0/-	-854.3224151432514	-20054.59898646176	1096	0.1277258566978193	0.29927007299270075	0.16632016632016633
YLR170C	-1	-/-	-854.3716514110565	-12842.248961955309	274	0.12752721617418353	0.29927007299270075	0.1666171666171666
YDR212W	-1	-/-	-854.5316242650151	-13958.742702707648	274	0.12732919254658384	0.29927007299270075	0.1669141669141669
YML069W	-1	-/-	-854.6503172367811	-13934.408457502723	274	0.12713178294573643	0.29927007299270075	0.16721116721116722
YNR071C	0	0/0	-854.8624317795038	-19153.532546252012	1096	0.12713178294573643	0.29927007299270075	0.16721116721116722
YGR201C	0	0/-	-854.8769921399653	-19876.209351297468	1096	0.12713178294573643	0.29927007299270075	0.16721116721116722
YKR079C	-1	-/-	-854.9936931282282	-14354.41773699969	274	0.12693498452012383	0.29927007299270075	0.16750816750816752
YIL175W	0	0/0	-855.0838000625372	-19248.209318876266	1096	0.12693498452012383	0.29927007299270075	0.16750816750816752
YNL033W	0	0/0	-855.1243130005896	-19296.136818062514	1096	0.12693498452012383	0.29927007299270075	0.16750816750816752
YLR187W	0	0/-	-855.1460640542209	-20916.790791321546	1096	0.12693498452012383	0.29927007299270075	0.16750816750816752
YFL034W	0	0/0	-855.1580741852522	-19337.90779338777	1096	0.12693498452012383	0.29927007299270075	0.16750816750816752
YNL252C	0	0/-	-855.1932444702834	-21311.77314507775	1096	0.12693498452012383	0.29927007299270075	0.16750816750816752
YIL172C	0	0/-	-855.2102525532246	-19241.230362161994	1096	0.12693498452012383	0.29927007299270075	0.16750816750816752
YPL194W	-1	-/-	-855.2811166346073	-12808.961103469133	274	0.1267387944358578	0.29927007299270075	0.1678051678051678
YHR200W	-1	-/-	-855.4680026769638	-12914.799233317375	274	0.12654320987654322	0.29927007299270075	0.1681021681021681
YIR043C	0	0/0	-855.4867925904691	-19568.637239616364	1096	0.12654320987654322	0.29927007299270075	0.1681021681021681
YNL007C	-1	-/-	-855.5902044028044	-13491.228162169456	274	0.1263482280431433	0.29927007299270075	0.1683991683991684
YER070W	1	+/-	-855.5961000099778	-13618.54639325291	273	0.1276923076923077	0.3029197080291971	0.1683991683991684
YGL151W	-1	-/-	-855.6693134605885	-13350.816786900163	274	0.12749615975422426	0.3029197080291971	0.16869616869616869
YBL113C	0	0/0	-855.7931040227413	-18938.924155548215	1096	0.12749615975422426	0.3029197080291971	0.16869616869616869
YDR394W	-1	-/-	-855.7937621027231	-13177.374681815505	274	0.1273006134969325	0.3029197080291971	0.168993168993169
YGL164C	0	0/0	-855.8585844002664	-21655.633893460035	1096	0.1273006134969325	0.3029197080291971	0.168993168993169
YOR045W	-1	-/-	-855.8776775598526	-13652.280023604631	274	0.12710566615620214	0.3029197080291971	0.1692901692901693
YHR153C	0	0/-	-856.0011663064361	-21593.427430048585	1096	0.12710566615620214	0.3029197080291971	0.1692901692901693
YFL022C	-1	-/-	-856.0497590303421	-14791.505154863	274	0.12691131498470948	0.3029197080291971	0.1695871695871696
YDR164C	-1	-/-	-856.0500226914883	-13363.679944738746	274	0.1267175572519084	0.3029197080291971	0.16988416988416988
YIR009W	-1	-/-	-856.1225771009922	-13066.446451440454	274	0.12652439024390244	0.3029197080291971	0.17018117018117018
YMR259C	0	0/-	-856.2237550616264	-19827.86423053965	1096	0.12652439024390244	0.3029197080291971	0.17018117018117018
YLR283W	0	0/0	-856.2349420487881	-19860.913737878203	1096	0.12652439024390244	0.3029197080291971	0.17018117018117018
YLR072W	0	0/-	-856.3232466876507	-19402.46231754124	1096	0.12652439024390244	0.3029197080291971	0.17018117018117018
YLR050C	0	0/-	-856.3275592625141	-19347.554518312216	1096	0.12652439024390244	0.3029197080291971	0.17018117018117018
YGR005C	-1	-/-	-856.3386470079422	-13987.362709239125	274	0.1263318112633181	0.3029197080291971	0.1704781704781705
YGL244W	1	+/-	-856.3663146048784	-12963.903635755181	273	0.1276595744680851	0.30656934306569344	0.1704781704781705
YKR048C	-1	-/-	-856.4124521613121	-12525.658652245998	274	0.1274658573596358	0.30656934306569344	0.17077517077517076
YGR016W	0	0/0	-856.4444819018245	-19096.460033617914	1096	0.1274658573596358	0.30656934306569344	0.17077517077517076
YGR263C	0	0/-	-856.5692843683064	-21935.881380476058	1096	0.1274658573596358	0.30656934306569344	0.17077517077517076
YBR090C	0	0/0	-856.8178900778294	-19354.610899083316	1096	0.1274658573596358	0.30656934306569344	0.17077517077517076
YOL047C	0	0/-	-856.8621004447341	-19614.065185315907	1096	0.1274658573596358	0.30656934306569344	0.17077517077517076
YNR062C	0	0/0	-857.0233336165547	-19374.551471766084	1096	0.1274658573596358	0.30656934306569344	0.17077517077517076
YGL235W	0	0/0	-857.1320715844631	-18824.688471116126	1096	0.1274658573596358	0.30656934306569344	0.17077517077517076
YOR037W	-1	-/-	-857.1597336530685	-13357.49167251587	274	0.12727272727272726	0.30656934306569344	0.17107217107217107
YBL044W	0	0/0	-857.168462395668	-19039.32788798213	1096	0.12727272727272726	0.30656934306569344	0.17107217107217107
YPL008W	-1	-/-	-857.2035166397691	-13773.32762721926	274	0.12708018154311648	0.30656934306569344	0.17136917136917137
YGR277C	0	0/-	-857.21974266693	-19623.854600731283	1096	0.12708018154311648	0.30656934306569344	0.17136917136917137
YKL116C	0	0/-	-857.3189783599228	-20960.99706496112	1096	0.12708018154311648	0.30656934306569344	0.17136917136917137
YGL230C	0	0/0	-857.4321639984846	-19139.444735102355	1096	0.12708018154311648	0.30656934306569344	0.17136917136917137
YMR307W	0	0/-	-857.4598174728453	-21158.6447407268	1096	0.12708018154311648	0.30656934306569344	0.17136917136917137
YIL166C	0	0/-	-857.4656655937433	-19701.5374099873	1096	0.12708018154311648	0.30656934306569344	0.17136917136917137
YML018C	0	0/0	-857.5167484134436	-20035.323803655803	1096	0.12708018154311648	0.30656934306569344	0.17136917136917137
YPL252C	0	0/0	-857.5236203037202	-21660.246302204207	1096	0.12708018154311648	0.30656934306569344	0.17136917136917137
YHL049C	0	0/0	-857.5313659310341	-18902.58749886602	1096	0.12708018154311648	0.30656934306569344	0.17136917136917137
YPR186C	-1	-/-	-857.5544433295727	-13679.422112695873	274	0.1268882175226586	0.30656934306569344	0.17166617166617168
YGR125W	0	0/-	-857.5904369801283	-19947.367639437318	1096	0.1268882175226586	0.30656934306569344	0.17166617166617168
YJR001W	-1	-/-	-857.6599388122559	-12888.553011745214	274	0.12669683257918551	0.30656934306569344	0.17196317196317196
YEL077C	0	0/0	-857.7742653489113	-18789.212984010577	1096	0.12669683257918551	0.30656934306569344	0.17196317196317196
YOL087C	0	0/-	-857.7790829539299	-20187.065865829587	1096	0.12669683257918551	0.30656934306569344	0.17196317196317196
YEL053C	1	+/-	-857.8303508162498	-13045.643159985542	273	0.1280120481927711	0.3102189781021898	0.17196317196317196
YGR207C	0	0/0	-857.841228172183	-19509.170440405607	1096	0.1280120481927711	0.3102189781021898	0.17196317196317196
YEL075C	0	0/0	-857.8581475317478	-18730.033912956715	1096	0.1280120481927711	0.3102189781021898	0.17196317196317196
YGR191W	-1	-/-	-857.8713706731796	-14605.549334287643	274	0.12781954887218044	0.3102189781021898	0.17226017226017226
YLL032C	0	0/0	-857.9152335822582	-19266.743244051933	1096	0.12781954887218044	0.3102189781021898	0.17226017226017226
YIR031C	0	0/-	-857.9256873968989	-21513.57915595174	1096	0.12781954887218044	0.3102189781021898	0.17226017226017226
YNL232W	-1	-/-	-858.0214396566153	-14456.965097144246	274	0.12762762762762764	0.3102189781021898	0.17255717255717257
YBL063W	-1	-/-	-858.0488309115171	-13067.302025958896	274	0.12743628185907047	0.3102189781021898	0.17285417285417284
YAL007C	-1	-/-	-858.1252086311579	-14348.46054650098	274	0.12724550898203593	0.3102189781021898	0.17315117315117315
YDR170W-A	-1	-/-	-858.1529660522938	-11725.567749112844	274	0.12705530642750373	0.3102189781021898	0.17344817344817345
YGR285C	-1	-/-	-858.2922553271055	-15093.37655724585	274	0.12686567164179105	0.3102189781021898	0.17374517374517376
YML049C	-1	-/-	-858.3047024607658	-13435.792311191559	274	0.12667660208643816	0.3102189781021898	0.17404217404217404
YGL029W	-1	-/-	-858.3500627949834	-15469.003183700144	274	0.12648809523809523	0.3102189781021898	0.17433917433917434
YJL225C	0	0/0	-858.3899463266134	-18887.120631307364	1096	0.12648809523809523	0.3102189781021898	0.17433917433917434
YNL195C	0	0/0	-858.4529879391193	-19809.007683351636	1096	0.12648809523809523	0.3102189781021898	0.17433917433917434
YLR020C	-1	-/-	-858.4669729471207	-14562.072864584625	274	0.1263001485884101	0.3102189781021898	0.17463617463617465
YLR401C	-1	-/-	-858.4675743430853	-15221.895897313952	274	0.1261127596439169	0.3102189781021898	0.17493317493317492
YBL003C	-1	-/-	-858.6012036055326	-13458.404873490334	274	0.1259259259259259	0.3102189781021898	0.17523017523017523
YDR027C	1	+/-	-858.6850776970387	-14096.44427484274	273	0.12721893491124261	0.31386861313868614	0.17523017523017523
YCL068C	0	0/0	-858.7264285385609	-19385.434917636216	1096	0.12721893491124261	0.31386861313868614	0.17523017523017523
YCL056C	0	0/-	-858.7726754099131	-19580.114318542182	1096	0.12721893491124261	0.31386861313868614	0.17523017523017523
YHL018W	0	0/0	-858.8803779929876	-18953.684262365103	1096	0.12721893491124261	0.31386861313868614	0.17523017523017523
YLR001C	0	0/0	-858.9045750647783	-19861.46251887083	1096	0.12721893491124261	0.31386861313868614	0.17523017523017523
YDR366C	0	0/0	-858.9049642086029	-19398.42784768343	1096	0.12721893491124261	0.31386861313868614	0.17523017523017523
YLR224W	-1	-/-	-858.9858076572418	-12097.074701428413	274	0.12703101920236337	0.31386861313868614	0.17552717552717553
YNR066C	0	0/-	-858.986161891371	-19361.67844406143	1096	0.12703101920236337	0.31386861313868614	0.17552717552717553
YNL050C	0	0/0	-859.0512853600085	-19550.0756775029	1096	0.12703101920236337	0.31386861313868614	0.17552717552717553
YMR209C	0	0/0	-859.1620382517576	-19903.72542548552	1096	0.12703101920236337	0.31386861313868614	0.17552717552717553
YNL295W	0	0/-	-859.2270975708961	-19256.109204903245	1096	0.12703101920236337	0.31386861313868614	0.17552717552717553
YCR042C	-1	-/-	-859.2395117878914	-12776.827392458916	274	0.12684365781710916	0.31386861313868614	0.17582417582417584
YCR020W-B	1	+/-	-859.3240615129471	-13077.948434129357	273	0.12812960235640647	0.3175182481751825	0.17582417582417584
YKL162C	0	0/-	-859.3805975019932	-19929.223710238934	1096	0.12812960235640647	0.3175182481751825	0.17582417582417584
YCL038C	-1	-/-	-859.4018576964736	-13735.552111655474	274	0.12794117647058822	0.3175182481751825	0.17612117612117612
YOR212W	-1	-/-	-859.5155437290668	-13821.515100069344	274	0.1277533039647577	0.3175182481751825	0.17641817641817642
YNL024C	0	0/-	-859.636586278677	-19640.742932096124	1096	0.1277533039647577	0.3175182481751825	0.17641817641817642
YDR198C	-1	-/-	-859.6849252581596	-13934.840323135257	274	0.12756598240469208	0.3175182481751825	0.17671517671517672
YNL255C	0	0/-	-859.715571179986	-24341.16420934908	1096	0.12756598240469208	0.3175182481751825	0.17671517671517672
YOL022C	0	0/-	-859.7705765068531	-20696.23951343447	1096	0.12756598240469208	0.3175182481751825	0.17671517671517672
YNL022C	0	0/-	-859.771785363555	-20260.127805180848	1096	0.12756598240469208	0.3175182481751825	0.17671517671517672
YNL010W	0	0/0	-859.811220690608	-19890.877905290574	1096	0.12756598240469208	0.3175182481751825	0.17671517671517672
YOR251C	0	0/-	-859.8237895518541	-19932.774831224233	1096	0.12756598240469208	0.3175182481751825	0.17671517671517672
YJR147W	-1	-/-	-859.8847125768661	-13630.228182829916	274	0.1273792093704246	0.3175182481751825	0.177012177012177
YLR005W	-1	-/-	-859.8922525346279	-13007.570801235735	274	0.12719298245614036	0.3175182481751825	0.1773091773091773
YBL112C	0	0/0	-859.8929097726941	-18716.68360454589	1096	0.12719298245614036	0.3175182481751825	0.1773091773091773
YOL135C	-1	-/-	-859.9872100055218	-13907.528346046805	274	0.12700729927007298	0.3175182481751825	0.1776061776061776
YNL317W	-1	-/-	-860.0502151250839	-13524.115212269127	274	0.12682215743440234	0.3175182481751825	0.17790317790317792
YKL205W	-1	-/-	-860.1238702535629	-14957.66473159939	274	0.12663755458515283	0.3175182481751825	0.1782001782001782
YMR179W	1	+/+	-860.1695956885815	-14262.829618014395	273	0.12790697674418605	0.32116788321167883	0.1782001782001782
YDL203C	0	0/-	-860.2504314780235	-22243.16058986634	1096	0.12790697674418605	0.32116788321167883	0.1782001782001782
YKL197C	-1	-/-	-860.2684513777494	-13618.065372630954	274	0.12772133526850507	0.32116788321167883	0.1784971784971785
YER116C	1	+/+	-860.3054793328047	-13266.71926960349	273	0.1289855072463768	0.3248175182481752	0.1784971784971785
YPR072W	-1	-/-	-860.337959498167	-13863.565735667944	274	0.1287988422575977	0.3248175182481752	0.1787941787941788
YDR098C	-1	-/-	-860.4172857999802	-13150.575710572302	274	0.12861271676300579	0.3248175182481752	0.17909117909117908
YHR045W	0	0/0	-860.4361317157745	-19572.39847200364	1096	0.12861271676300579	0.3248175182481752	0.17909117909117908
YGL032C	-1	-/-	-860.453656591475	-13083.084684878588	274	0.12842712842712842	0.3248175182481752	0.1793881793881794
YDR134C	0	0/0	-860.5478374063969	-19628.767169848084	1096	0.12842712842712842	0.3248175182481752	0.1793881793881794
YMR028W	0	0/-	-860.5806976724416	-22094.668977827765	1096	0.12842712842712842	0.3248175182481752	0.1793881793881794
YJL061W	-1	-/-	-860.6542508900166	-14195.488820493221	274	0.1282420749279539	0.3248175182481752	0.1796851796851797
YML046W	-1	-/-	-860.6765123456717	-14629.508634313941	274	0.12805755395683452	0.3248175182481752	0.17998217998217997
YDR195W	1	+/-	-860.7285777032375	-13390.643278643489	273	0.12931034482758622	0.3284671532846715	0.17998217998217997
YOR232W	-1	-/-	-860.7707664966583	-14255.750455856323	274	0.1291248206599713	0.3284671532846715	0.18027918027918027
YKL107W	0	0/-	-860.8969644065946	-19604.723981728777	1096	0.1291248206599713	0.3284671532846715	0.18027918027918027
YOR279C	1	+/-	-861.1450186371803	-13230.528425946832	273	0.1303724928366762	0.33211678832116787	0.18027918027918027
YDR128W	0	0/-	-861.3545772396028	-21075.488504912704	1096	0.1303724928366762	0.33211678832116787	0.18027918027918027
YGL073W	-1	-/-	-861.3568222820759	-14485.483066350222	274	0.1301859799713877	0.33211678832116787	0.18057618057618058
YER087C-A	-1	-/-	-861.5069573521614	-12031.414420843124	274	0.13	0.33211678832116787	0.18087318087318088
YNL020C	-1	-/-	-861.5637954175472	-13847.724213466048	274	0.12981455064194009	0.33211678832116787	0.18117018117018116
YOR296W	0	0/0	-861.6431291103363	-19292.016026236117	1096	0.12981455064194009	0.33211678832116787	0.18117018117018116
YMR111C	0	0/-	-861.6655806154013	-19998.569500880316	1096	0.12981455064194009	0.33211678832116787	0.18117018117018116
YLR162W	0	0/0	-861.6721059679985	-19038.952653452754	1096	0.12981455064194009	0.33211678832116787	0.18117018117018116
YHR060W	-1	-/-	-861.708225145936	-14023.675471231341	274	0.12962962962962962	0.33211678832116787	0.18146718146718147
YCL001W	-1	-/-	-861.7319049537182	-13407.55682271719	274	0.12944523470839261	0.33211678832116787	0.18176418176418177
YJL012C-A	-1	-/-	-861.7533161640167	-11447.596300721169	274	0.12926136363636365	0.33211678832116787	0.18206118206118205
YFL066C	0	0/0	-861.7543123960495	-18884.92047917843	1096	0.12926136363636365	0.33211678832116787	0.18206118206118205
YPL108W	0	0/0	-861.7544130384922	-19818.238637842238	1096	0.12926136363636365	0.33211678832116787	0.18206118206118205
YNR063W	0	0/-	-861.7958830296993	-19471.563945412636	1096	0.12926136363636365	0.33211678832116787	0.18206118206118205
YBR225W	0	0/0	-861.8687942922115	-19329.412821382284	1096	0.12926136363636365	0.33211678832116787	0.18206118206118205
YOL068C	1	+/-	-861.9554880559444	-13459.69727371633	273	0.13049645390070921	0.3357664233576642	0.18206118206118205
YJR030C	0	0/0	-862.065484046936	-19432.612937942147	1096	0.13049645390070921	0.3357664233576642	0.18206118206118205
YHR138C	-1	-/-	-862.0922588706017	-12526.334493517876	274	0.13031161473087818	0.3357664233576642	0.18235818235818235
YIL092W	0	0/0	-862.1488992422819	-19639.132961269468	1096	0.13031161473087818	0.3357664233576642	0.18235818235818235
YDR459C	-1	-/-	-862.3128728270531	-13022.988270185888	274	0.13012729844413012	0.3357664233576642	0.18265518265518266
YIL035C	-1	-/-	-862.4017061889172	-14320.485308796167	274	0.12994350282485875	0.3357664233576642	0.18295218295218296
YDR034C-A	0	0/0	-862.4891294240952	-19104.41328290105	1096	0.12994350282485875	0.3357664233576642	0.18295218295218296
YHR219W	0	0/0	-862.546305179596	-18821.401516228914	1096	0.12994350282485875	0.3357664233576642	0.18295218295218296
YGR122W	-1	-/-	-862.5981904864311	-11571.662036716938	274	0.12976022566995768	0.3357664233576642	0.18324918324918324
YJL099W	-1	-/-	-862.7472078800201	-14370.759988933802	274	0.1295774647887324	0.3357664233576642	0.18354618354618354
YBR068C	-1	-/-	-862.7494122087955	-12442.329432286322	274	0.12939521800281295	0.3357664233576642	0.18384318384318385
YOR365C	0	0/-	-862.8463295698166	-19476.801458626986	1096	0.12939521800281295	0.3357664233576642	0.18384318384318385
YLR408C	0	0/-	-862.8518534600735	-19638.905361277983	1096	0.12939521800281295	0.3357664233576642	0.18384318384318385
YNL201C	-1	-/-	-862.8852108120918	-14124.037895783782	274	0.12921348314606743	0.3357664233576642	0.18414018414018413
YBR130C	-1	-/-	-862.8908808231354	-13322.40349714458	274	0.12903225806451613	0.3357664233576642	0.18443718443718443
YPR100W	-1	-/-	-862.9047059416771	-13193.091636307538	274	0.12885154061624648	0.3357664233576642	0.18473418473418474
YKL045W	-1	-/-	-862.9067001640797	-13737.58383475244	274	0.12867132867132866	0.3357664233576642	0.18503118503118504
YKL050C	0	0/0	-862.9556825459003	-19836.26755434461	1096	0.12867132867132866	0.3357664233576642	0.18503118503118504
YML071C	-1	-/-	-862.9652633965015	-12773.933553516865	274	0.12849162011173185	0.3357664233576642	0.18532818532818532
YDR246W	-1	-/-	-862.9937501996756	-14226.882489815354	274	0.12831241283124128	0.3357664233576642	0.18562518562518562
YNL181W	0	0/0	-862.9992600791156	-19409.82309674844	1096	0.12831241283124128	0.3357664233576642	0.18562518562518562
YHR187W	-1	-/-	-863.0006577819586	-13979.981383949518	274	0.12813370473537605	0.3357664233576642	0.18592218592218593
YHL038C	-1	-/-	-863.012640953064	-12521.078896388412	274	0.12795549374130738	0.3357664233576642	0.1862191862191862
YCL001W-A	0	0/-	-863.0226076245308	-19077.577931433916	1096	0.12795549374130738	0.3357664233576642	0.1862191862191862
YCL073C	0	0/-	-863.0963908582926	-19181.3360568285	1096	0.12795549374130738	0.3357664233576642	0.1862191862191862
YPL184C	0	0/-	-863.3291424512863	-19903.455148532987	1096	0.12795549374130738	0.3357664233576642	0.1862191862191862
YDL088C	-1	-/-	-863.3309942036867	-13278.421254441142	274	0.12777777777777777	0.3357664233576642	0.1865161865161865
YBR238C	0	0/-	-863.4312634468079	-19851.726682156324	1096	0.12777777777777777	0.3357664233576642	0.1865161865161865
YGL154C	0	0/0	-863.6569870896637	-22011.805478489026	1096	0.12777777777777777	0.3357664233576642	0.1865161865161865
YML100W-A	0	0/0	-863.687421053648	-18950.641193687916	1096	0.12777777777777777	0.3357664233576642	0.1865161865161865
YDR510W	0	0/-	-863.805321645923	-21579.95383339282	1096	0.12777777777777777	0.3357664233576642	0.1865161865161865
YLR403W	-1	-/-	-863.8256854116917	-12743.075729116797	274	0.1276005547850208	0.3357664233576642	0.18681318681318682
YCR007C	0	0/0	-863.8724932074547	-20139.89153906703	1096	0.1276005547850208	0.3357664233576642	0.18681318681318682
YOR335C	-1	-/-	-864.0744087100029	-15664.124407798052	274	0.12742382271468145	0.3357664233576642	0.18711018711018712
YDR312W	-1	-/-	-864.0773670896888	-15566.729020133615	274	0.1272475795297372	0.3357664233576642	0.1874071874071874
YDR507C	-1	-/-	-864.0955054759979	-13589.839662268758	274	0.1270718232044199	0.3357664233576642	0.1877041877041877
YPR203W	0	0/0	-864.2239723801613	-19073.465130239725	1096	0.1270718232044199	0.3357664233576642	0.1877041877041877
YGR035C	0	0/0	-864.289495985955	-19904.8138240017	1096	0.1270718232044199	0.3357664233576642	0.1877041877041877
YGL140C	0	0/0	-864.3858301490545	-19698.926571667194	1096	0.1270718232044199	0.3357664233576642	0.1877041877041877
YBR074W	0	0/0	-864.4002842120826	-22379.70439449884	1096	0.1270718232044199	0.3357664233576642	0.1877041877041877
YPR153W	0	0/-	-864.4954844117165	-19255.76381189376	1096	0.1270718232044199	0.3357664233576642	0.1877041877041877
YHR078W	0	0/0	-864.52965606004	-19192.69072254747	1096	0.1270718232044199	0.3357664233576642	0.1877041877041877
YER044C-A	-1	-/-	-864.5914906412363	-13385.547944001853	274	0.12689655172413794	0.3357664233576642	0.188001188001188
YOL153C	0	0/0	-864.6607940047979	-20134.162427917123	1096	0.12689655172413794	0.3357664233576642	0.188001188001188
YOR006C	0	0/-	-864.6953234449029	-19953.921595044434	1096	0.12689655172413794	0.3357664233576642	0.188001188001188
YJL027C	0	0/0	-864.7139155566692	-19525.03459790349	1096	0.12689655172413794	0.3357664233576642	0.188001188001188
YKL033W-A	0	0/0	-864.770561363548	-19384.840019520372	1096	0.12689655172413794	0.3357664233576642	0.188001188001188
YGL129C	-1	-/-	-864.7757335305214	-12913.39802801609	274	0.12672176308539945	0.3357664233576642	0.18829818829818828
YGR038W	-1	-/-	-864.898345798254	-13122.270757257938	274	0.1265474552957359	0.3357664233576642	0.1885951885951886
YGL159W	0	0/0	-864.941124856472	-19604.6279514879	1096	0.1265474552957359	0.3357664233576642	0.1885951885951886
YDR336W	0	0/0	-864.9544529467821	-19481.157587617636	1096	0.1265474552957359	0.3357664233576642	0.1885951885951886
YLL007C	0	0/-	-865.0934217572212	-19139.697695806623	1096	0.1265474552957359	0.3357664233576642	0.1885951885951886
YNL016W	-1	-/-	-865.2817247509956	-13586.440714418888	274	0.12637362637362637	0.3357664233576642	0.1888921888921889
YJL201W	-1	-/-	-865.3250814825296	-13141.061598494649	274	0.1262002743484225	0.3357664233576642	0.1891891891891892
YLL022C	-1	-/+	-865.3310335576534	-13968.80427801609	274	0.12602739726027398	0.3357664233576642	0.18948618948618948
YAL065C	0	0/0	-865.3864944577217	-19696.572757959366	1096	0.12602739726027398	0.3357664233576642	0.18948618948618948
YBR095C	-1	-/-	-865.5588268339634	-14000.815328657627	274	0.12585499316005472	0.3357664233576642	0.18978318978318978
YLR125W	0	0/0	-865.5605453550816	-19885.778396189213	1096	0.12585499316005472	0.3357664233576642	0.18978318978318978
YMR130W	0	0/0	-865.7442956678569	-19116.420533191413	1096	0.12585499316005472	0.3357664233576642	0.18978318978318978
YMR300C	0	0/-	-865.7574470229447	-22118.764660004526	1096	0.12585499316005472	0.3357664233576642	0.18978318978318978
YNR073C	0	0/0	-865.8035895675421	-19948.325300954282	1096	0.12585499316005472	0.3357664233576642	0.18978318978318978
YCR091W	-1	-/-	-865.8497380912304	-14192.337200120091	274	0.12568306010928962	0.3357664233576642	0.1900801900801901
YKL172W	-1	-/-	-865.8926409929991	-15755.74565897882	274	0.12551159618008187	0.3357664233576642	0.19037719037719036
YER016W	-1	-/-	-865.9131883829832	-14066.300055146217	274	0.12534059945504086	0.3357664233576642	0.19067419067419067
YOR246C	0	0/-	-865.9364500232041	-19622.114003468305	1096	0.12534059945504086	0.3357664233576642	0.19067419067419067
YBL036C	0	0/0	-865.9612626731396	-19447.482169166207	1096	0.12534059945504086	0.3357664233576642	0.19067419067419067
YNL149C	-1	-/0	-865.9953611046076	-13569.973869204521	274	0.1251700680272109	0.3357664233576642	0.19097119097119097
YJR027W	-1	-/-	-866.0540812015533	-11650.104254961014	274	0.125	0.3357664233576642	0.19126819126819128
YNL123W	-1	-/-	-866.091845497489	-14795.276455447078	274	0.1248303934871099	0.3357664233576642	0.19156519156519156
YHR068W	-1	-/-	-866.2280755490065	-14991.907446309924	274	0.12466124661246612	0.3357664233576642	0.19186219186219186
YMR193W	0	0/-	-866.2626833990216	-21772.1665493045	1096	0.12466124661246612	0.3357664233576642	0.19186219186219186
YNL194C	0	0/-	-866.2747593969107	-19905.742606312037	1096	0.12466124661246612	0.3357664233576642	0.19186219186219186
YML040W	-1	-/-	-866.3388932347298	-11959.071357786655	274	0.12449255751014884	0.3357664233576642	0.19215919215919217
YOR012W	0	0/0	-866.3845025599003	-19732.76505701244	1096	0.12449255751014884	0.3357664233576642	0.19215919215919217
YDR161W	0	0/-	-866.5040766820312	-20584.68085678667	1096	0.12449255751014884	0.3357664233576642	0.19215919215919217
YNL086W	0	0/-	-866.5838042832911	-19634.080607119948	1096	0.12449255751014884	0.3357664233576642	0.19215919215919217
YHR035W	0	0/-	-866.6707873046398	-19343.832062210888	1096	0.12449255751014884	0.3357664233576642	0.19215919215919217
YKL040C	-1	-/-	-866.6799881458282	-14287.25585192442	274	0.12432432432432433	0.3357664233576642	0.19245619245619244
YDR235W	-1	-/-	-866.7046381235123	-13820.596982523799	274	0.1241565452091768	0.3357664233576642	0.19275319275319275
YOR143C	-1	-/-	-866.7060395777225	-14032.93885615468	274	0.12398921832884097	0.3357664233576642	0.19305019305019305
YGL201C	-1	-/-	-866.812471985817	-13137.440452083945	274	0.12382234185733512	0.3357664233576642	0.19334719334719336
YIL082W-A	-1	-/-	-866.8276536464691	-12059.379271149635	274	0.12365591397849462	0.3357664233576642	0.19364419364419364
YGL108C	0	0/0	-866.9066089987755	-19712.860219031572	1096	0.12365591397849462	0.3357664233576642	0.19364419364419364
YHL039W	0	0/-	-866.9725894927979	-20392.379296079278	1096	0.12365591397849462	0.3357664233576642	0.19364419364419364
YEL044W	0	0/-	-866.9981725309044	-22126.553990795277	1096	0.12365591397849462	0.3357664233576642	0.19364419364419364
YML030W	0	0/-	-867.0008050501347	-19750.78170441836	1096	0.12365591397849462	0.3357664233576642	0.19364419364419364
YDR292C	-1	-/-	-867.0943191051483	-14522.615962281823	274	0.12348993288590604	0.3357664233576642	0.19394119394119394
YBR070C	-1	-/-	-867.1167387962341	-13825.449355959892	274	0.12332439678284182	0.3357664233576642	0.19423819423819425
YEL023C	0	0/0	-867.1243779659271	-19278.113025084138	1096	0.12332439678284182	0.3357664233576642	0.19423819423819425
YPL235W	-1	-/-	-867.1549744606018	-13761.266100227833	274	0.12315930388219545	0.3357664233576642	0.19453519453519452
YLR035C-A	-1	-/-	-867.1676442623138	-11621.833768606186	274	0.12299465240641712	0.3357664233576642	0.19483219483219483
YGL048C	-1	-/-	-867.2334728017449	-13888.0220740363	274	0.12283044058744993	0.3357664233576642	0.19512919512919513
YGR126W	0	0/0	-867.255597949028	-19660.996733490378	1096	0.12283044058744993	0.3357664233576642	0.19512919512919513
YML036W	1	+/+	-867.3022891581059	-14012.678719609976	273	0.124	0.33941605839416056	0.19512919512919513
YDR110W	-1	-/-	-867.3248126208782	-14451.192471541464	274	0.12383488681757657	0.33941605839416056	0.19542619542619544
YLR425W	-1	-/-	-867.4406750202179	-13362.983063042164	274	0.12367021276595745	0.33941605839416056	0.19572319572319571
YDL065C	-1	-/-	-867.6110089123249	-13647.931142531335	274	0.12350597609561753	0.33941605839416056	0.19602019602019602
YMR124W	0	0/0	-867.6151337325573	-19825.926223114133	1096	0.12350597609561753	0.33941605839416056	0.19602019602019602
YJR039W	0	0/0	-867.684559777379	-19885.409218415618	1096	0.12350597609561753	0.33941605839416056	0.19602019602019602
YOR304C-A	0	0/-	-867.6964227110147	-19462.99725472182	1096	0.12350597609561753	0.33941605839416056	0.19602019602019602
YCR050C	0	0/0	-867.7151069641113	-19115.531636223197	1096	0.12350597609561753	0.33941605839416056	0.19602019602019602
YDR239C	0	0/0	-867.733630463481	-20088.35054950416	1096	0.12350597609561753	0.33941605839416056	0.19602019602019602
YPR011C	0	0/-	-867.9008803665638	-19692.486495003104	1096	0.12350597609561753	0.33941605839416056	0.19602019602019602
YGR021W	0	0/0	-867.9816701859236	-19479.87627965212	1096	0.12350597609561753	0.33941605839416056	0.19602019602019602
YNR004W	0	0/-	-868.0505397990346	-19648.84411902353	1096	0.12350597609561753	0.33941605839416056	0.19602019602019602
YNL216W	1	+/+	-868.0600871741772	-14068.898313626647	273	0.1246684350132626	0.34306569343065696	0.19602019602019602
YLR159W	0	0/0	-868.0870962142944	-19259.960825026035	1096	0.1246684350132626	0.34306569343065696	0.19602019602019602
YGL050W	0	0/-	-868.0982357300818	-22909.648752523586	1096	0.1246684350132626	0.34306569343065696	0.19602019602019602
YOL051W	1	+/-	-868.1953650861979	-13645.161119639874	273	0.12582781456953643	0.3467153284671533	0.19602019602019602
YGR012W	0	0/0	-868.2004322558641	-19849.449290256947	1096	0.12582781456953643	0.3467153284671533	0.19602019602019602
YDL003W	-1	-/-	-868.3705241307616	-14161.7192594558	274	0.12566137566137567	0.3467153284671533	0.19631719631719632
YDR109C	0	0/0	-868.4084778428078	-19851.738982975483	1096	0.12566137566137567	0.3467153284671533	0.19631719631719632
YPL164C	-1	-/-	-868.435350984335	-14695.21312816441	274	0.12549537648612946	0.3467153284671533	0.1966141966141966
YJR061W	0	0/-	-868.5350304841995	-19596.372437015176	1096	0.12549537648612946	0.3467153284671533	0.1966141966141966
YOR128C	0	0/-	-868.6055670082569	-20793.607114613056	1096	0.12549537648612946	0.3467153284671533	0.1966141966141966
YGL020C	-1	-/-	-868.634265601635	-14677.061311721802	274	0.12532981530343007	0.3467153284671533	0.1969111969111969
YPR015C	0	0/-	-868.7078223228455	-19470.263165727258	1096	0.12532981530343007	0.3467153284671533	0.1969111969111969
YGR101W	1	+/-	-868.775469057262	-13162.542087778449	273	0.12648221343873517	0.35036496350364965	0.1969111969111969
YLR442C	-1	-/+	-868.8770802915096	-13205.8109921664	274	0.12631578947368421	0.35036496350364965	0.1972081972081972
YLR053C	0	0/-	-868.9544108808041	-19309.57578045875	1096	0.12631578947368421	0.35036496350364965	0.1972081972081972
YMR073C	-1	-/-	-868.9557105600834	-13106.276871860027	274	0.12614980289093297	0.35036496350364965	0.19750519750519752
YLL002W	-1	-/-	-868.9791568741202	-13487.08380586654	274	0.12598425196850394	0.35036496350364965	0.1978021978021978
YJL041W	-1	-/-	-868.9820556044579	-12599.452555567026	274	0.1258191349934469	0.35036496350364965	0.1980991980991981
YNL122C	0	0/-	-868.9900103211403	-19676.5127479285	1096	0.1258191349934469	0.35036496350364965	0.1980991980991981
YMR144W	0	0/0	-869.1775813102722	-19200.78418406844	1096	0.1258191349934469	0.35036496350364965	0.1980991980991981
YOR126C	-1	-/-	-869.2182576358318	-13251.381232947111	274	0.1256544502617801	0.35036496350364965	0.1983961983961984
YLR464W	0	0/0	-869.3179079294205	-19131.253372022882	1096	0.1256544502617801	0.35036496350364965	0.1983961983961984
YLR253W	0	0/-	-869.4060159027576	-19501.96138702333	1096	0.1256544502617801	0.35036496350364965	0.1983961983961984
YMR192W	-1	-/-	-869.4557138308883	-12962.398685447872	274	0.12549019607843137	0.35036496350364965	0.19869319869319868
YBR188C	-1	-/-	-869.5608846098185	-13961.475785031915	274	0.12532637075718014	0.35036496350364965	0.19899019899019899
YGR130C	0	0/0	-869.5830022990704	-20143.478999890387	1096	0.12532637075718014	0.35036496350364965	0.19899019899019899
YML020W	0	0/0	-869.609327506274	-19719.291760336608	1096	0.12532637075718014	0.35036496350364965	0.19899019899019899
YDR124W	0	0/0	-869.6310196518898	-19763.50756074302	1096	0.12532637075718014	0.35036496350364965	0.19899019899019899
YGR036C	1	+/-	-869.7169951796532	-13213.874635487795	273	0.12646675358539766	0.354014598540146	0.19899019899019899
YEL076C	0	0/0	-869.7232391536236	-19185.28807607293	1096	0.12646675358539766	0.354014598540146	0.19899019899019899
YGL213C	-1	-/-	-869.7746575772762	-14056.003364235163	274	0.12630208333333334	0.354014598540146	0.1992871992871993
YBR212W	-1	-/-	-869.7864135727286	-14561.279830746353	274	0.12613784135240572	0.354014598540146	0.1995841995841996
YGR104C	1	+/-	-869.8450448662043	-13996.58921264112	273	0.12727272727272726	0.35766423357664234	0.1995841995841996
YML039W	-1	-/-	-869.9356472492218	-11962.070782661438	274	0.12710765239948119	0.35766423357664234	0.19988119988119987
YNL072W	-1	-/-	-870.0367807298899	-13464.111398153007	274	0.12694300518134716	0.35766423357664234	0.20017820017820018
YLR241W	0	0/-	-870.1317424625158	-20020.109668750316	1096	0.12694300518134716	0.35766423357664234	0.20017820017820018
YDR280W	-1	-/-	-870.1603943109512	-15240.991578191519	274	0.12677878395860284	0.35766423357664234	0.20047520047520048
YDR489W	-1	-/-	-870.168999388814	-14004.593403205276	274	0.12661498708010335	0.35766423357664234	0.20077220077220076
YLR229C	-1	-/-	-870.2198269367218	-13669.046010777354	274	0.12645161290322582	0.35766423357664234	0.20106920106920106
YGL122C	-1	-/-	-870.2495914101601	-13526.251242503524	274	0.12628865979381443	0.35766423357664234	0.20136620136620137
YNL258C	-1	-/-	-870.3905206993222	-13773.55772355944	274	0.12612612612612611	0.35766423357664234	0.20166320166320167
YPR173C	-1	-/-	-870.415503911674	-13173.599254012108	274	0.12596401028277635	0.35766423357664234	0.20196020196020195
YNL118C	-1	-/-	-870.4162696003914	-12938.481859147549	274	0.1258023106546855	0.35766423357664234	0.20225720225720226
YMR137C	-1	-/+	-870.4221888929605	-14081.149230480194	274	0.12564102564102564	0.35766423357664234	0.20255420255420256
YDR179W-A	0	0/0	-870.4456560909748	-19687.463240161538	1096	0.12564102564102564	0.35766423357664234	0.20255420255420256
YLR440C	0	0/-	-870.4502527732402	-21496.067541312426	1096	0.12564102564102564	0.35766423357664234	0.20255420255420256
YLR119W	-1	-/-	-870.4744418561459	-13474.53349328041	274	0.12548015364916773	0.35766423357664234	0.20285120285120284
YDR493W	0	0/-	-870.5050961822271	-21274.29556370899	1096	0.12548015364916773	0.35766423357664234	0.20285120285120284
YAR029W	0	0/0	-870.5223606079817	-19645.202822081745	1096	0.12548015364916773	0.35766423357664234	0.20285120285120284
YIL067C	0	0/0	-870.5424829870462	-19730.662677690387	1096	0.12548015364916773	0.35766423357664234	0.20285120285120284
YGR262C	1	+/+	-870.6744905598462	-14157.314695075154	273	0.1265984654731458	0.3613138686131387	0.20285120285120284
YJL126W	0	0/0	-870.7515260297805	-22093.091196231544	1096	0.1265984654731458	0.3613138686131387	0.20285120285120284
YER051W	-1	-/-	-870.8463788330555	-13822.382817924023	274	0.12643678160919541	0.3613138686131387	0.20314820314820314
YMR113W	-1	-/0	-870.9307105243206	-13563.878668397665	274	0.12627551020408162	0.3613138686131387	0.20344520344520345
YER184C	0	0/-	-870.9331175982952	-20064.57029144466	1096	0.12627551020408162	0.3613138686131387	0.20344520344520345
YFL027C	0	0/-	-870.9822214432061	-22494.967217680067	1096	0.12627551020408162	0.3613138686131387	0.20344520344520345
YML037C	0	0/0	-870.9922124743462	-19454.072917819023	1096	0.12627551020408162	0.3613138686131387	0.20344520344520345
YBR284W	1	+/0	-871.0489392280579	-12305.581844687462	273	0.12738853503184713	0.36496350364963503	0.20344520344520345
YDL027C	0	0/0	-871.1336221396923	-20333.184302330017	1096	0.12738853503184713	0.36496350364963503	0.20344520344520345
YJR014W	0	0/-	-871.1373725533485	-23505.70013232343	1096	0.12738853503184713	0.36496350364963503	0.20344520344520345
YOL004W	1	+/-	-871.1561425030231	-13298.848958946764	273	0.12849872773536897	0.3686131386861314	0.20344520344520345
YNR040W	0	0/-	-871.1830478087068	-19625.689231313765	1096	0.12849872773536897	0.3686131386861314	0.20344520344520345
YBR011C	0	0/0	-871.1862722057849	-21506.367560448125	1096	0.12849872773536897	0.3686131386861314	0.20344520344520345
YER171W	-1	-/-	-871.2249693572521	-14571.41176533699	274	0.12833545108005082	0.3686131386861314	0.20374220374220375
YDL042C	-1	-/+	-871.2808040976524	-13703.936270020902	274	0.1281725888324873	0.3686131386861314	0.20403920403920403
YML096W	0	0/0	-871.2871974334121	-19572.238109253347	1096	0.1281725888324873	0.3686131386861314	0.20403920403920403
YAL047C	-1	-/-	-871.3067831099033	-13611.55855551362	274	0.12801013941698353	0.3686131386861314	0.20433620433620434
YNL217W	0	0/0	-871.3853510171175	-19784.970567956567	1096	0.12801013941698353	0.3686131386861314	0.20433620433620434
YER034W	0	0/0	-871.401938199997	-20561.986627966166	1096	0.12801013941698353	0.3686131386861314	0.20433620433620434
YAR064W	0	0/0	-871.402789413929	-19174.565874755383	1096	0.12801013941698353	0.3686131386861314	0.20433620433620434
YDR114C	0	0/0	-871.5056264698505	-19036.618985325098	1096	0.12801013941698353	0.3686131386861314	0.20433620433620434
YPR108W	-1	-/-	-871.5158220157027	-13682.463875614107	274	0.12784810126582277	0.3686131386861314	0.20463320463320464
YFL065C	0	0/0	-871.6840991862118	-19238.314560044557	1096	0.12784810126582277	0.3686131386861314	0.20463320463320464
YKL063C	0	0/0	-871.726231366396	-19997.092805862427	1096	0.12784810126582277	0.3686131386861314	0.20463320463320464
YDR460W	-1	-/-	-871.7379449903965	-14230.056308209896	274	0.1276864728192162	0.3686131386861314	0.20493020493020492
YDR242W	0	0/0	-871.8098820075393	-22102.244797909632	1096	0.1276864728192162	0.3686131386861314	0.20493020493020492
YMR037C	-1	-/-	-871.8402930423617	-13659.952906534076	274	0.1275252525252525	0.3686131386861314	0.20522720522720522
YPR057W	-1	-/-	-871.8511855825782	-13548.933523587883	274	0.1273644388398487	0.3686131386861314	0.20552420552420553
YJR045C	-1	-/-	-872.0016062408686	-12808.6794334054	274	0.12720403022670027	0.3686131386861314	0.20582120582120583
YGL033W	-1	-/-	-872.0233319997787	-13058.588134884834	274	0.1270440251572327	0.3686131386861314	0.2061182061182061
YLR430W	-1	-/-	-872.0682502686977	-13695.679451659322	274	0.12688442211055276	0.3686131386861314	0.20641520641520641
YPL013C	0	0/-	-872.072362922132	-21038.251221479848	1096	0.12688442211055276	0.3686131386861314	0.20641520641520641
YPL083C	-1	-/-	-872.1011094152927	-13329.78115066886	274	0.12672521957340024	0.3686131386861314	0.20671220671220672
YNL165W	0	0/0	-872.1341143250465	-20335.862557530403	1096	0.12672521957340024	0.3686131386861314	0.20671220671220672
YBL059W	0	0/0	-872.1359471678734	-19775.43566158414	1096	0.12672521957340024	0.3686131386861314	0.20671220671220672
YDL206W	0	0/-	-872.141243994236	-20044.046827614307	1096	0.12672521957340024	0.3686131386861314	0.20671220671220672
YCL008C	1	+/-	-872.146890245378	-14205.924501396716	273	0.12781954887218044	0.3722627737226277	0.20671220671220672
YBR281C	0	0/0	-872.166698763147	-21145.565455336124	1096	0.12781954887218044	0.3722627737226277	0.20671220671220672
YAR066W	0	0/0	-872.1713075935841	-19118.500579677522	1096	0.12781954887218044	0.3722627737226277	0.20671220671220672
YKR005C	0	0/0	-872.1735992319882	-19533.69177690521	1096	0.12781954887218044	0.3722627737226277	0.20671220671220672
YCR024C-A	-1	-/0	-872.305493503809	-13045.443604797125	274	0.1276595744680851	0.3722627737226277	0.207009207009207
YIL014W	-1	-/-	-872.4114111736417	-13841.590720571578	274	0.1275	0.3722627737226277	0.2073062073062073
YGR076C	0	0/-	-872.4621401224285	-21823.187370898202	1096	0.1275	0.3722627737226277	0.2073062073062073
YHR072W-A	-1	-/-	-872.6305714845657	-12482.636036157608	274	0.12734082397003746	0.3722627737226277	0.2076032076032076
YMR159C	0	0/-	-872.7142828218639	-21926.438593389466	1096	0.12734082397003746	0.3722627737226277	0.2076032076032076
YGR168C	0	0/-	-872.752546608448	-19959.9729629308	1096	0.12734082397003746	0.3722627737226277	0.2076032076032076
YGL015C	0	0/-	-872.7588047087193	-19554.17268562317	1096	0.12734082397003746	0.3722627737226277	0.2076032076032076
YJL209W	-1	-/-	-872.7662343382835	-13625.04058906436	274	0.12718204488778054	0.3722627737226277	0.2079002079002079
YDR103W	-1	-/-	-872.8741782009602	-13497.886090442538	274	0.12702366127023662	0.3722627737226277	0.2081972081972082
YEL027W	-1	-/-	-873.0160617902875	-13863.607318155468	274	0.12686567164179105	0.3722627737226277	0.2084942084942085
YJL206C	0	0/-	-873.0837089419365	-19636.56142179668	1096	0.12686567164179105	0.3722627737226277	0.2084942084942085
YOL095C	-1	-/-	-873.2265373468399	-12747.92296564579	274	0.1267080745341615	0.3722627737226277	0.2087912087912088
YIL024C	0	0/0	-873.3072369396687	-19756.00455694273	1096	0.1267080745341615	0.3722627737226277	0.2087912087912088
YLL016W	-1	-/-	-873.38545191288	-12170.223640143871	274	0.12655086848635236	0.3722627737226277	0.20908820908820908
YDR352W	0	0/-	-873.3912362717092	-19659.88060931489	1096	0.12655086848635236	0.3722627737226277	0.20908820908820908
YOR181W	-1	-/-	-873.4696456640959	-13665.472609177232	274	0.12639405204460966	0.3722627737226277	0.20938520938520938
YLR310C	-1	-/-	-873.5950530618429	-13607.322594970465	274	0.12623762376237624	0.3722627737226277	0.20968220968220969
YMR293C	-1	-/-	-873.6158103272319	-13741.781783021986	274	0.1260815822002472	0.3722627737226277	0.20997920997921
YKL098W	0	0/0	-873.702052347362	-22014.264842178673	1096	0.1260815822002472	0.3722627737226277	0.20997920997921
YPL199C	0	0/-	-873.707644701004	-20153.341152846813	1096	0.1260815822002472	0.3722627737226277	0.20997920997921
YDR370C	0	0/-	-873.8122488930821	-19885.678813807666	1096	0.1260815822002472	0.3722627737226277	0.20997920997921
YER128W	0	0/0	-873.8352598696947	-19929.353778377175	1096	0.1260815822002472	0.3722627737226277	0.20997920997921
YPL009C	0	0/-	-873.8358536846936	-19972.02979599312	1096	0.1260815822002472	0.3722627737226277	0.20997920997921
YMR018W	0	0/-	-873.858784602955	-20023.077037243173	1096	0.1260815822002472	0.3722627737226277	0.20997920997921
YDR005C	-1	-/-	-873.9147417843342	-13151.347964078188	274	0.1259259259259259	0.3722627737226277	0.21027621027621027
YEL073C	0	0/0	-873.922121271491	-19617.65936792642	1096	0.1259259259259259	0.3722627737226277	0.21027621027621027
YCR094W	-1	-/-	-873.9257596284151	-14452.688593178988	274	0.12577065351418001	0.3722627737226277	0.21057321057321057
YFL061W	0	0/-	-874.0898092314601	-20695.12757042516	1096	0.12577065351418001	0.3722627737226277	0.21057321057321057
YBR101C	0	0/-	-874.2847761400044	-21689.983614504337	1096	0.12577065351418001	0.3722627737226277	0.21057321057321057
YOL075C	0	0/-	-874.3454178273678	-19988.227633967996	1096	0.12577065351418001	0.3722627737226277	0.21057321057321057
YLR181C	-1	-/-	-874.3522151857615	-13615.780923679471	274	0.12561576354679804	0.3722627737226277	0.21087021087021088
YPL267W	-1	-/-	-874.4022005051374	-13729.487612053752	274	0.12546125461254612	0.3722627737226277	0.21116721116721116
YKL077W	0	0/-	-874.4348520636559	-19597.20164218545	1096	0.12546125461254612	0.3722627737226277	0.21116721116721116
YDR034W-B	0	0/0	-874.4787375740707	-19810.18862150237	1096	0.12546125461254612	0.3722627737226277	0.21116721116721116
YNR018W	0	0/-	-874.5178311765194	-20215.746966907755	1096	0.12546125461254612	0.3722627737226277	0.21116721116721116
YBL005W-A	-1	-/-	-874.5958381891251	-11820.289558529854	274	0.12530712530712532	0.3722627737226277	0.21146421146421146
YOR211C	-1	-/-	-874.6198329925537	-14067.22593459487	274	0.12515337423312883	0.3722627737226277	0.21176121176121177
YGL150C	-1	-/+	-874.6657892763615	-13023.228790521622	274	0.125	0.3722627737226277	0.21205821205821207
YOR058C	-1	-/-	-874.679207444191	-13601.764663621783	274	0.12484700122399021	0.3722627737226277	0.21235521235521235
YJL144W	0	0/-	-874.7715221140534	-20283.83897588961	1096	0.12484700122399021	0.3722627737226277	0.21235521235521235
YGL212W	1	+/-	-874.7919002771378	-13329.662895977497	273	0.12591687041564792	0.3759124087591241	0.21235521235521235
YNL293W	-1	-/-	-874.8448176681995	-14197.277252793312	274	0.12576312576312576	0.3759124087591241	0.21265221265221265
YFR039C	0	0/-	-874.8497770056129	-19985.65133021027	1096	0.12576312576312576	0.3759124087591241	0.21265221265221265
YHR084W	-1	-/-	-874.8667748868465	-14106.187277548015	274	0.12560975609756098	0.3759124087591241	0.21294921294921296
YAR009C	-1	-/-	-875.0206317901611	-11949.084562301636	274	0.12545676004872108	0.3759124087591241	0.21324621324621323
YBR081C	-1	-/-	-875.0323350429535	-13482.49222574383	274	0.12530413625304138	0.3759124087591241	0.21354321354321354
YBR197C	0	0/0	-875.0882555991411	-19458.096973001957	1096	0.12530413625304138	0.3759124087591241	0.21354321354321354
YJL014W	-1	-/-	-875.1301696896553	-13437.175642497838	274	0.12515188335358446	0.3759124087591241	0.21384021384021384
YFL054C	0	0/-	-875.1665551811457	-20012.422625675797	1096	0.12515188335358446	0.3759124087591241	0.21384021384021384
YAL042W	-1	-/-	-875.1672337055206	-12849.02206300199	274	0.125	0.3759124087591241	0.21413721413721415
YGL113W	-1	-/-	-875.2518092393875	-13199.017172217369	274	0.12484848484848485	0.3759124087591241	0.21443421443421443
YDL043C	-1	-/-	-875.3355173021555	-13179.97446076572	274	0.12469733656174334	0.3759124087591241	0.21473121473121473
YGL101W	0	0/-	-875.3383311927319	-20392.46979022026	1096	0.12469733656174334	0.3759124087591241	0.21473121473121473
YLR363C	-1	-/-	-875.3775238916278	-13602.55430752039	274	0.12454655380894801	0.3759124087591241	0.21502821502821504
YBR060C	-1	-/+	-875.490058131516	-13778.057639688253	274	0.12439613526570048	0.3759124087591241	0.2153252153252153
YNL023C	-1	-/-	-875.4989672750235	-14650.465652123094	274	0.12424607961399277	0.3759124087591241	0.21562221562221562
YPL034W	0	0/0	-875.5335592329502	-19732.88802305609	1096	0.12424607961399277	0.3759124087591241	0.21562221562221562
YDR042C	0	0/0	-875.589451149106	-19900.087463293225	1096	0.12424607961399277	0.3759124087591241	0.21562221562221562
YNL133C	1	+/-	-875.6803468763828	-14883.420025199652	273	0.12530120481927712	0.3795620437956204	0.21562221562221562
YJR110W	-1	-/-	-875.7082464396954	-13607.480148643255	274	0.12515042117930206	0.3795620437956204	0.21591921591921592
YPL109C	0	0/0	-875.8325355798006	-19979.957041457295	1096	0.12515042117930206	0.3795620437956204	0.21591921591921592
YAR062W	0	0/0	-875.8999332860112	-20026.48695902154	1096	0.12515042117930206	0.3795620437956204	0.21591921591921592
YHL026C	0	0/0	-875.905539304018	-20241.30335612595	1096	0.12515042117930206	0.3795620437956204	0.21591921591921592
YGL249W	-1	-/-	-875.9120063334703	-13104.395622208714	274	0.125	0.3795620437956204	0.21621621621621623
YML124C	-1	-/-	-875.9243610799313	-13543.394368447363	274	0.12484993997599039	0.3795620437956204	0.2165132165132165
YEL067C	0	0/0	-875.9936520382762	-19467.023658804595	1096	0.12484993997599039	0.3795620437956204	0.2165132165132165
YDR184C	1	+/-	-876.0077474862337	-15779.440026506782	273	0.12589928057553956	0.38321167883211676	0.2165132165132165
YPR131C	1	+/-	-876.0348392724991	-13237.664653666317	273	0.12694610778443113	0.38686131386861317	0.2165132165132165
YJR129C	0	0/-	-876.0364312976599	-19956.9429378286	1096	0.12694610778443113	0.38686131386861317	0.2165132165132165
YPR056W	-1	-/-	-876.0531978309155	-14023.306232385337	274	0.12679425837320574	0.38686131386861317	0.2168102168102168
YJR101W	0	0/-	-876.07472429052	-22142.15900003165	1096	0.12679425837320574	0.38686131386861317	0.2168102168102168
YER137C	0	0/0	-876.0766737684608	-20130.614958770573	1096	0.12679425837320574	0.38686131386861317	0.2168102168102168
YIL068C	-1	-/-	-876.1888192147017	-13669.131425708532	274	0.12664277180406214	0.38686131386861317	0.21710721710721712
YCR043C	0	0/0	-876.2019713521004	-20111.59707196802	1096	0.12664277180406214	0.38686131386861317	0.21710721710721712
YAR061W	0	0/0	-876.2437773942947	-19611.91559612751	1096	0.12664277180406214	0.38686131386861317	0.21710721710721712
YDR226W	0	0/-	-876.3012094832957	-22977.99198613502	1096	0.12664277180406214	0.38686131386861317	0.21710721710721712
YIL129C	-1	-/-	-876.3781893998384	-13520.857866585255	274	0.12649164677804295	0.38686131386861317	0.2174042174042174
YLR160C	-1	-/-	-876.3997108340263	-13090.074309155345	274	0.1263408820023838	0.38686131386861317	0.2177012177012177
YNL246W	1	+/-	-876.4210243821144	-13831.139658093452	273	0.12738095238095237	0.3905109489051095	0.2177012177012177
YHR033W	0	0/0	-876.4806921780109	-19713.62356142886	1096	0.12738095238095237	0.3905109489051095	0.2177012177012177
YDL245C	-1	-/-	-876.5586233586073	-12598.697664782405	274	0.1272294887039239	0.3905109489051095	0.217998217998218
YBL088C	1	+/+	-876.7417934238911	-13206.785577446222	273	0.12826603325415678	0.39416058394160586	0.217998217998218
YBR109C	-1	-/-	-876.7752016335726	-13297.686567738652	274	0.12811387900355872	0.39416058394160586	0.2182952182952183
YGR283C	0	0/0	-876.7917692065239	-20691.46484966576	1096	0.12811387900355872	0.39416058394160586	0.2182952182952183
YNL211C	0	0/0	-876.7979683876038	-19495.312477856874	1096	0.12811387900355872	0.39416058394160586	0.2182952182952183
YGL119W	-1	-/0	-876.808856189251	-13116.009657725692	274	0.12796208530805686	0.39416058394160586	0.21859221859221858
YPR009W	-1	-/-	-876.8280777335167	-14112.517826765776	274	0.12781065088757396	0.39416058394160586	0.2188892188892189
YER126C	-1	-/-	-876.833392649889	-16024.739625126123	274	0.1276595744680851	0.39416058394160586	0.2191862191862192
YGR100W	0	0/0	-876.8372537791729	-22689.529612790793	1096	0.1276595744680851	0.39416058394160586	0.2191862191862192
YHR218W	0	0/0	-876.8748881071806	-19280.427042379975	1096	0.1276595744680851	0.39416058394160586	0.2191862191862192
YLR337C	-1	-/-	-876.8840390741825	-13810.593892410398	274	0.12750885478158205	0.39416058394160586	0.21948321948321947
YDR353W	-1	-/-	-876.9610588550568	-13292.269755214453	274	0.12735849056603774	0.39416058394160586	0.21978021978021978
YDL012C	0	0/0	-877.054152533412	-19847.73844510317	1096	0.12735849056603774	0.39416058394160586	0.21978021978021978
YFL064C	0	0/0	-877.1379989385605	-19390.950818257406	1096	0.12735849056603774	0.39416058394160586	0.21978021978021978
YPL191C	0	0/-	-877.1703433543444	-19864.75841747597	1096	0.12735849056603774	0.39416058394160586	0.21978021978021978
YBL101C	0	0/-	-877.1998340906575	-24493.90155471023	1096	0.12735849056603774	0.39416058394160586	0.21978021978021978
YOR108W	0	0/0	-877.2354036141187	-23129.675469718874	1096	0.12735849056603774	0.39416058394160586	0.21978021978021978
YDR062W	-1	-/-	-877.2590104937553	-13451.121712386608	274	0.127208480565371	0.39416058394160586	0.22007722007722008
YDL200C	-1	-/-	-877.3139808475971	-14580.080087050796	274	0.12705882352941175	0.39416058394160586	0.2203742203742204
YPL077C	0	0/0	-877.4718190729618	-19611.33419305086	1096	0.12705882352941175	0.39416058394160586	0.2203742203742204
YMR102C	0	0/-	-877.4956873357296	-19411.090238198638	1096	0.12705882352941175	0.39416058394160586	0.2203742203742204
YMR263W	1	+/-	-877.5170073360205	-14534.884735822678	273	0.12808460634547592	0.3978102189781022	0.2203742203742204
YML097C	1	+/-	-877.5737086832523	-14870.197168797255	273	0.12910798122065728	0.40145985401459855	0.2203742203742204
YPR010C	-1	-/-	-877.5927222296596	-15461.974138610065	274	0.12895662368112543	0.40145985401459855	0.22067122067122066
YLR058C	0	0/-	-877.64094863832	-22173.614760456607	1096	0.12895662368112543	0.40145985401459855	0.22067122067122066
YPL219W	0	0/-	-877.6781431511045	-21423.765631185845	1096	0.12895662368112543	0.40145985401459855	0.22067122067122066
YNL001W	-1	-/-	-877.9036321640015	-14718.391638249159	274	0.1288056206088993	0.40145985401459855	0.22096822096822097
YOR268C	0	0/0	-877.9084315150976	-19592.649937789887	1096	0.1288056206088993	0.40145985401459855	0.22096822096822097
YDR499W	1	+/+	-877.9163846224546	-14330.783103525639	273	0.12982456140350876	0.4051094890510949	0.22096822096822097
YNL145W	-1	-/-	-877.9487726092339	-13312.077688001096	274	0.12967289719626168	0.4051094890510949	0.22126522126522127
YPR051W	1	+/-	-877.9515155777335	-13920.368344396353	273	0.1306884480746791	0.40875912408759124	0.22126522126522127
YPL243W	-1	-/-	-878.0158990770578	-14583.590531855822	274	0.13053613053613053	0.40875912408759124	0.22156222156222155
YHL017W	0	0/-	-878.0482367128134	-19614.18323034793	1096	0.13053613053613053	0.40875912408759124	0.22156222156222155
YNL259C	-1	-/-	-878.059978350997	-12945.57455290854	274	0.13038416763678695	0.40875912408759124	0.22185922185922186
YPL094C	-1	-/-	-878.1040104627609	-13850.355975210667	274	0.13023255813953488	0.40875912408759124	0.22215622215622216
YHR155W	0	0/-	-878.1214487105608	-21742.155993148685	1096	0.13023255813953488	0.40875912408759124	0.22215622215622216
YGR031W	0	0/-	-878.1352580785751	-19640.39897301793	1096	0.13023255813953488	0.40875912408759124	0.22215622215622216
YDL156W	0	0/-	-878.1363457143307	-19716.451682552695	1096	0.13023255813953488	0.40875912408759124	0.22215622215622216
YER041W	-1	-/-	-878.2329843640327	-13249.864399708807	274	0.13008130081300814	0.40875912408759124	0.22245322245322247
YOR287C	-1	-/-	-878.2569590210915	-12311.872405171394	274	0.12993039443155452	0.40875912408759124	0.22275022275022274
YER010C	0	0/-	-878.3817442059517	-19824.7916931957	1096	0.12993039443155452	0.40875912408759124	0.22275022275022274
YDR254W	-1	-/-	-878.4368455708027	-13786.213071018457	274	0.12977983777520277	0.40875912408759124	0.22304722304722305
YMR064W	0	0/0	-878.4810410570353	-22193.997996916994	1096	0.12977983777520277	0.40875912408759124	0.22304722304722305
YJR022W	-1	-/-	-878.4834814071655	-12850.313985817134	274	0.12962962962962962	0.40875912408759124	0.22334422334422335
YOR114W	0	0/0	-878.5120877325535	-19687.297440573573	1096	0.12962962962962962	0.40875912408759124	0.22334422334422335
YJL072C	-1	-/-	-878.5363956391811	-13530.24144718051	274	0.12947976878612716	0.40875912408759124	0.22364122364122363
YMR076C	-1	-/-	-878.5454823970795	-13446.301369585097	274	0.12933025404157045	0.40875912408759124	0.22393822393822393
YGR266W	0	0/0	-878.6016535460949	-19723.71419033408	1096	0.12933025404157045	0.40875912408759124	0.22393822393822393
YDR476C	0	0/0	-878.6031947731972	-19751.83594122529	1096	0.12933025404157045	0.40875912408759124	0.22393822393822393
YML081W	0	0/-	-878.7642945498228	-20292.201438359916	1096	0.12933025404157045	0.40875912408759124	0.22393822393822393
YCR095C	0	0/0	-879.0761179421097	-22512.72847218439	1096	0.12933025404157045	0.40875912408759124	0.22393822393822393
YDR303C	-1	-/-	-879.089542299509	-14147.445363163948	274	0.12918108419838523	0.40875912408759124	0.22423522423522424
YGL083W	0	0/-	-879.1893101297319	-21625.044195162132	1096	0.12918108419838523	0.40875912408759124	0.22423522423522424
YJL097W	0	0/-	-879.2434873450547	-22431.82337409258	1096	0.12918108419838523	0.40875912408759124	0.22423522423522424
YMR132C	0	0/0	-879.2871162034571	-22033.41130395606	1096	0.12918108419838523	0.40875912408759124	0.22423522423522424
YBL029W	0	0/0	-879.3028546273708	-19748.536946848035	1096	0.12918108419838523	0.40875912408759124	0.22423522423522424
YCR038C	-1	-/-	-879.3610607385635	-13770.114277735353	274	0.12903225806451613	0.40875912408759124	0.22453222453222454
YOR269W	-1	-/-	-879.4522695764899	-14182.715918872505	274	0.12888377445339472	0.40875912408759124	0.22482922482922482
YDL101C	1	+/-	-879.4781845510006	-14071.726638138294	273	0.12988505747126436	0.4124087591240876	0.22482922482922482
YML041C	-1	-/-	-879.4997569322586	-13755.26444542408	274	0.12973593570608496	0.4124087591240876	0.22512622512622513
YLR011W	-1	-/-	-879.5542449504137	-14513.804736122489	274	0.12958715596330275	0.4124087591240876	0.22542322542322543
YPR097W	0	0/0	-879.5643900036812	-19671.060804232955	1096	0.12958715596330275	0.4124087591240876	0.22542322542322543
YGR053C	0	0/-	-879.6052870899439	-20098.86845974624	1096	0.12958715596330275	0.4124087591240876	0.22542322542322543
YLR431C	-1	-/-	-879.6100800782442	-13811.048759445548	274	0.12943871706758306	0.4124087591240876	0.2257202257202257
YDL190C	-1	-/-	-879.6432973891497	-13201.681267261505	274	0.12929061784897025	0.4124087591240876	0.22601722601722601
YKL140W	-1	-/-	-879.737009011209	-13855.529500953853	274	0.12914285714285714	0.4124087591240876	0.22631422631422632
YIL159W	-1	-/-	-879.854411303997	-14336.159539327025	274	0.12899543378995434	0.4124087591240876	0.22661122661122662
YAL009W	-1	-/-	-879.9895856380463	-12934.475200340152	274	0.12884834663625996	0.4124087591240876	0.2269082269082269
YNR047W	-1	-/-	-880.0970954447985	-14485.421969428658	274	0.12870159453302962	0.4124087591240876	0.2272052272052272
YLR149C	0	0/0	-880.1183155924082	-20567.39328727126	1096	0.12870159453302962	0.4124087591240876	0.2272052272052272
YGL086W	-1	-/-	-880.133617170155	-14011.316971220076	274	0.1285551763367463	0.4124087591240876	0.2275022275022275
YMR288W	-1	-/-	-880.1415587067604	-13701.289925977588	274	0.12840909090909092	0.4124087591240876	0.2277992277992278
YDR068W	0	0/0	-880.2957510910928	-22116.283671494573	1096	0.12840909090909092	0.4124087591240876	0.2277992277992278
YER129W	-1	-/-	-880.3033160120249	-13517.499244078994	274	0.1282633371169126	0.4124087591240876	0.2280962280962281
YPR052C	-1	-/-	-880.317283064127	-14362.184231102467	274	0.12811791383219956	0.4124087591240876	0.2283932283932284
YGL232W	-1	-/-	-880.3549113869667	-14717.679569393396	274	0.12797281993204984	0.4124087591240876	0.2286902286902287
YLR422W	0	0/-	-880.3595450557768	-19964.083907146007	1096	0.12797281993204984	0.4124087591240876	0.2286902286902287
YJR012C	0	0/0	-880.3981668837368	-20103.216433037072	1096	0.12797281993204984	0.4124087591240876	0.2286902286902287
YHR056C	-1	-/-	-880.4098999798298	-12204.713741928339	274	0.12782805429864252	0.4124087591240876	0.22898722898722898
YPR022C	0	0/-	-880.4666572064161	-19751.38210591674	1096	0.12782805429864252	0.4124087591240876	0.22898722898722898
YGR279C	-1	-/-	-880.6060583218932	-13310.7494404912	274	0.12768361581920903	0.4124087591240876	0.22928422928422929
YIL108W	0	0/0	-880.7636283040047	-20641.45881960541	1096	0.12768361581920903	0.4124087591240876	0.22928422928422929
YBR204C	0	0/-	-880.8179002702236	-20753.26384137571	1096	0.12768361581920903	0.4124087591240876	0.22928422928422929
YDR101C	-1	-/-	-880.8507800549269	-16079.004754886031	274	0.1275395033860045	0.4124087591240876	0.2295812295812296
YLR039C	-1	-/-	-880.9816879183054	-13925.898373827338	274	0.1273957158962796	0.4124087591240876	0.22987822987822987
YDR022C	-1	-/-	-881.0953126996756	-14292.01843161881	274	0.12725225225225226	0.4124087591240876	0.23017523017523017
YBR103W	-1	-/-	-881.1195423901081	-13877.280196636915	274	0.12710911136107986	0.4124087591240876	0.23047223047223048
YNL092W	0	0/-	-881.1881202459335	-20221.98202895373	1096	0.12710911136107986	0.4124087591240876	0.23047223047223048
YER007W	-1	-/-	-881.2226068526506	-13472.51133491844	274	0.12696629213483146	0.4124087591240876	0.23076923076923078
YFL007W	0	0/-	-881.2503625508398	-22423.356663221493	1096	0.12696629213483146	0.4124087591240876	0.23076923076923078
YDR086C	-1	-/-	-881.2672501578927	-14122.713122092187	274	0.12682379349046016	0.4124087591240876	0.23106623106623106
YER019C-A	-1	-/-	-881.2725265473127	-13181.078535243869	274	0.1266816143497758	0.4124087591240876	0.23136323136323136
YOR207C	-1	-/-	-881.3676444888115	-15013.354493364692	274	0.1265397536394177	0.4124087591240876	0.23166023166023167
YPL192C	-1	-/-	-881.3807747364044	-13103.864523001015	274	0.12639821029082773	0.4124087591240876	0.23195723195723195
YLR127C	-1	-/-	-881.4182856976986	-13954.46011352539	274	0.12625698324022347	0.4124087591240876	0.23225423225423225
YML003W	0	0/-	-881.4393113851547	-19526.40178757906	1096	0.12625698324022347	0.4124087591240876	0.23225423225423225
YHR131C	0	0/0	-881.4738959372044	-19910.59750135243	1096	0.12625698324022347	0.4124087591240876	0.23225423225423225
YDR180W	-1	-/-	-881.5272958278656	-13466.521338410676	274	0.12611607142857142	0.4124087591240876	0.23255123255123256
YJR084W	-1	-/-	-881.5990204587579	-13161.942463725805	274	0.12597547380156077	0.4124087591240876	0.23284823284823286
YKL151C	0	0/-	-881.6053532548249	-20446.35516983643	1096	0.12597547380156077	0.4124087591240876	0.23284823284823286
YPR081C	-1	-/-	-881.6465947628021	-13638.095893144608	274	0.12583518930957685	0.4124087591240876	0.23314523314523314
YER038C	-1	-/-	-881.6672269701958	-13354.093941524625	274	0.12569521690767518	0.4124087591240876	0.23344223344223344
YDR501W	-1	-/0	-881.6724242195487	-13271.666201785207	274	0.12555555555555556	0.4124087591240876	0.23373923373923375
YPL120W	-1	-/-	-881.7236817032099	-14365.16159670055	274	0.12541620421753608	0.4124087591240876	0.23403623403623403
YER140W	0	0/-	-881.7282526195049	-20034.392646700144	1096	0.12541620421753608	0.4124087591240876	0.23403623403623403
YLR426W	-1	-/-	-881.7656297683716	-11979.327497899532	274	0.12527716186252771	0.4124087591240876	0.23433323433323433
YOR014W	-1	-/-	-881.8227474987507	-13919.118449926376	274	0.12513842746400886	0.4124087591240876	0.23463023463023464
YER122C	-1	-/-	-881.8582361340523	-13531.140919178724	274	0.125	0.4124087591240876	0.23492723492723494
YGR172C	-1	-/-	-881.865855306387	-14105.610109992325	274	0.12486187845303867	0.4124087591240876	0.23522423522423522
YGR082W	-1	-/-	-881.8833979517221	-14506.786551252007	274	0.12472406181015452	0.4124087591240876	0.23552123552123552
YLR113W	-1	-/-	-882.02984713763	-13093.715159498155	274	0.12458654906284454	0.4124087591240876	0.23581823581823583
YAL038W	-1	-/-	-882.0372076630592	-12522.608972772956	274	0.12444933920704845	0.4124087591240876	0.2361152361152361
YDR399W	0	0/-	-882.0375982346013	-23676.31260332372	1096	0.12444933920704845	0.4124087591240876	0.2361152361152361
YBR271W	0	0/-	-882.066531829536	-20109.747045315802	1096	0.12444933920704845	0.4124087591240876	0.2361152361152361
YDR186C	0	0/0	-882.1189103424549	-20135.985254779458	1096	0.12444933920704845	0.4124087591240876	0.2361152361152361
YJL132W	0	0/-	-882.1315742731094	-20084.949856445193	1096	0.12444933920704845	0.4124087591240876	0.2361152361152361
YHR202W	0	0/-	-882.1484850645065	-20000.93316358328	1096	0.12444933920704845	0.4124087591240876	0.2361152361152361
YHR126C	0	0/0	-882.1538181304932	-20113.563206881285	1096	0.12444933920704845	0.4124087591240876	0.2361152361152361
YLR456W	0	0/0	-882.1893569231033	-20230.37505478412	1096	0.12444933920704845	0.4124087591240876	0.2361152361152361
YDR021W	-1	-/-	-882.2530323565006	-16165.155730187893	274	0.12431243124312431	0.4124087591240876	0.2364122364122364
YER077C	0	0/0	-882.272460013628	-19901.24293974042	1096	0.12431243124312431	0.4124087591240876	0.2364122364122364
YIL094C	0	0/0	-882.3191834129393	-22483.876785309985	1096	0.12431243124312431	0.4124087591240876	0.2364122364122364
YIL089W	0	0/0	-882.345261707902	-20176.870768025517	1096	0.12431243124312431	0.4124087591240876	0.2364122364122364
YDR320C	1	+/-	-882.350614413619	-14194.204946517944	273	0.12527472527472527	0.41605839416058393	0.2364122364122364
YLR082C	0	0/0	-882.3710537217557	-22468.973743017763	1096	0.12527472527472527	0.41605839416058393	0.2364122364122364
YLR104W	0	0/-	-882.4023568406701	-20433.63541651517	1096	0.12527472527472527	0.41605839416058393	0.2364122364122364
YPL168W	0	0/0	-882.4904721677303	-19885.365748733282	1096	0.12527472527472527	0.41605839416058393	0.2364122364122364
YKR087C	-1	-/-	-882.5968493819237	-12292.061080157757	274	0.1251372118551043	0.41605839416058393	0.23670923670923671
YJR135C	-1	-/-	-882.6530542224646	-13397.42305932939	274	0.125	0.41605839416058393	0.23700623700623702
YKR043C	0	0/0	-882.7894356846809	-20253.364085897803	1096	0.125	0.41605839416058393	0.23700623700623702
YPL088W	0	0/0	-882.8140303343534	-20427.09182140231	1096	0.125	0.41605839416058393	0.23700623700623702
YHR181W	-1	-/-	-882.8355432748795	-14008.337624937296	274	0.1248630887185104	0.41605839416058393	0.2373032373032373
YIR042C	0	0/-	-882.9274917244911	-19990.9284607023	1096	0.1248630887185104	0.41605839416058393	0.2373032373032373
YLR110C	-1	-/-	-882.9296489059925	-12230.200805924833	274	0.12472647702407003	0.41605839416058393	0.2376002376002376
YOR060C	-1	-/-	-883.0027761757374	-13023.825154691935	274	0.12459016393442623	0.41605839416058393	0.2378972378972379
YHR044C	0	0/0	-883.0048632323742	-20600.022304162383	1096	0.12459016393442623	0.41605839416058393	0.2378972378972379
YMR005W	-1	-/-	-883.0155275762081	-14465.822370901704	274	0.12445414847161572	0.41605839416058393	0.23819423819423818
YGL060W	0	0/-	-883.0335206836462	-23019.39660396427	1096	0.12445414847161572	0.41605839416058393	0.23819423819423818
YNL261W	-1	-/-	-883.0670193880796	-12587.178568646312	274	0.12431842966194111	0.41605839416058393	0.2384912384912385
YHL012W	1	+/-	-883.1363486945629	-11924.110748022795	273	0.12527233115468409	0.4197080291970803	0.2384912384912385
YKL171W	0	0/-	-883.1439869850874	-19937.243430137634	1096	0.12527233115468409	0.4197080291970803	0.2384912384912385
YHR197W	-1	-/-	-883.2489043846726	-16465.237689085305	274	0.1251360174102285	0.4197080291970803	0.2387882387882388
YGL163C	1	+/+	-883.2885221838951	-13945.490684017539	273	0.12608695652173912	0.4233576642335766	0.2387882387882388
YHR140W	0	0/0	-883.3172746747732	-20216.890220105648	1096	0.12608695652173912	0.4233576642335766	0.2387882387882388
YOR351C	-1	-/-	-883.3845255374908	-12836.194665014744	274	0.1259500542888165	0.4233576642335766	0.2390852390852391
YDR286C	0	0/0	-883.3945081979036	-19874.882948070765	1096	0.1259500542888165	0.4233576642335766	0.2390852390852391
YFR052W	-1	-/-	-883.4115439206362	-13474.420162051916	274	0.12581344902386118	0.4233576642335766	0.23938223938223938
YBR276C	-1	-/-	-883.4268196821213	-13449.590196847916	274	0.1256771397616468	0.4233576642335766	0.23967923967923968
YDR147W	-1	-/-	-883.436869263649	-14495.011442825198	274	0.12554112554112554	0.4233576642335766	0.23997623997623999
YLR292C	-1	-/-	-883.4396939873695	-13631.493733108044	274	0.1254054054054054	0.4233576642335766	0.24027324027324026
YBR239C	0	0/-	-883.4948411881924	-19862.05506658554	1096	0.1254054054054054	0.4233576642335766	0.24027324027324026
YFR008W	-1	-/-	-883.5207315534353	-14926.084021180868	274	0.12526997840172785	0.4233576642335766	0.24057024057024057
YPL042C	1	+/-	-883.5222310423851	-13485.957507878542	273	0.1262135922330097	0.42700729927007297	0.24057024057024057
YPR133C	-1	-/-	-883.6002810820937	-13887.06007411331	274	0.12607758620689655	0.42700729927007297	0.24086724086724087
YLR043C	-1	-/-	-883.6029953956604	-13493.319911241531	274	0.12594187298170076	0.42700729927007297	0.24116424116424118
YIL151C	0	0/-	-883.6077697575092	-19936.324574377388	1096	0.12594187298170076	0.42700729927007297	0.24116424116424118
YIR044C	0	0/0	-883.7123871818185	-19835.346354298294	1096	0.12594187298170076	0.42700729927007297	0.24116424116424118
YBR231C	-1	-/-	-883.788615450263	-13742.609353661537	274	0.12580645161290321	0.42700729927007297	0.24146124146124145
YOR328W	-1	-/-	-883.8932704925537	-13628.496840156615	274	0.12567132116004295	0.42700729927007297	0.24175824175824176
YER187W	0	0/0	-883.9624639451504	-19564.43542355299	1096	0.12567132116004295	0.42700729927007297	0.24175824175824176
YER002W	-1	-/-	-884.123723000288	-15214.377926677465	274	0.1255364806866953	0.42700729927007297	0.24205524205524206
YPL216W	0	0/-	-884.1522143185139	-19588.484970510006	1096	0.1255364806866953	0.42700729927007297	0.24205524205524206
YHR062C	-1	-/-	-884.2188625782728	-15997.321627020836	274	0.12540192926045016	0.42700729927007297	0.24235224235224234
YDL025C	0	0/-	-884.2193044573069	-20359.219857677817	1096	0.12540192926045016	0.42700729927007297	0.24235224235224234
YER066W	0	0/-	-884.2357158213854	-19586.87289083749	1096	0.12540192926045016	0.42700729927007297	0.24235224235224234
YNR011C	-1	-/-	-884.2756613492966	-14790.521159529686	274	0.1252676659528908	0.42700729927007297	0.24264924264924265
YCR080W	1	+/-	-884.2774205803871	-11822.610343754292	273	0.12620320855614972	0.4306569343065693	0.24264924264924265
YBR073W	-1	-/-	-884.2823773622513	-14561.63985197246	274	0.12606837606837606	0.4306569343065693	0.24294624294624295
YHR178W	-1	-/-	-884.3248792290688	-13577.005997642875	274	0.12593383137673425	0.4306569343065693	0.24324324324324326
YGL194C	-1	-/-	-884.3408781886101	-12986.932191073895	274	0.1257995735607676	0.4306569343065693	0.24354024354024353
YAL024C	-1	-/-	-884.3828532993793	-13372.580170542002	274	0.12566560170394037	0.4306569343065693	0.24383724383724384
YEL076C-A	0	0/0	-884.4349938333035	-19235.063915442675	1096	0.12566560170394037	0.4306569343065693	0.24383724383724384
YIL055C	0	0/0	-884.4643070101738	-20196.387459382415	1096	0.12566560170394037	0.4306569343065693	0.24383724383724384
YNL193W	0	0/0	-884.492882668972	-20448.477626509964	1096	0.12566560170394037	0.4306569343065693	0.24383724383724384
YMR010W	0	0/-	-884.5129732005298	-19633.61774912104	1096	0.12566560170394037	0.4306569343065693	0.24383724383724384
YNR068C	0	0/-	-884.5379901826382	-20269.186022154987	1096	0.12566560170394037	0.4306569343065693	0.24383724383724384
YCR073C	-1	-/-	-884.5657522082329	-13171.340465009212	274	0.125531914893617	0.4306569343065693	0.24413424413424414
YJR024C	0	0/0	-884.5736289024353	-22268.578857041895	1096	0.125531914893617	0.4306569343065693	0.24413424413424414
YLR418C	1	+/-	-884.6096743568778	-13562.973858214915	273	0.12646121147715197	0.4343065693430657	0.24413424413424414
YLR166C	-1	-/-	-884.6139246821404	-13543.838363856077	274	0.12632696390658174	0.4343065693430657	0.24443124443124442
YML032C	1	+/+	-884.6713685467839	-13821.875676371157	273	0.12725344644750794	0.43795620437956206	0.24443124443124442
YDR144C	0	0/-	-884.6771346144378	-23118.922275937162	1096	0.12725344644750794	0.43795620437956206	0.24443124443124442
YER017C	-1	-/-	-884.9762425422668	-13401.017370209098	274	0.1271186440677966	0.43795620437956206	0.24472824472824473
YKL121W	0	0/0	-885.0677391048521	-24536.074838466942	1096	0.1271186440677966	0.43795620437956206	0.24472824472824473
YNL110C	-1	-/-	-885.0679171904922	-15724.515419788659	274	0.12698412698412698	0.43795620437956206	0.24502524502524503
YGR048W	-1	-/-	-885.1507639437914	-14296.562771968544	274	0.12684989429175475	0.43795620437956206	0.24532224532224534
YOL094C	-1	-/-	-885.2097826898098	-13954.07411584258	274	0.12671594508975711	0.43795620437956206	0.2456192456192456
YGR054W	-1	-/-	-885.2431497573853	-12258.559700131416	274	0.12658227848101267	0.43795620437956206	0.24591624591624592
YLR036C	0	0/0	-885.4217300415039	-19595.29317871481	1096	0.12658227848101267	0.43795620437956206	0.24591624591624592
YGL051W	-1	-/-	-885.4739610254765	-13335.810969293118	274	0.12644889357218125	0.43795620437956206	0.24621324621324622
YIL137C	0	0/-	-885.4860543254763	-21570.361118976027	1096	0.12644889357218125	0.43795620437956206	0.24621324621324622
YHR120W	-1	-/-	-885.4991283416748	-14082.641890525818	274	0.12631578947368421	0.43795620437956206	0.2465102465102465
YNL212W	0	0/0	-885.5463016107678	-21768.590234547853	1096	0.12631578947368421	0.43795620437956206	0.2465102465102465
YBL090W	-1	-/-	-885.5793289393187	-13525.457763619721	274	0.12618296529968454	0.43795620437956206	0.2468072468072468
YBR133C	-1	-/-	-885.800362944603	-13388.092524297535	274	0.12605042016806722	0.43795620437956206	0.2471042471042471
YLR218C	0	0/-	-885.8025819212198	-20088.72292177379	1096	0.12605042016806722	0.43795620437956206	0.2471042471042471
YIL003W	0	0/-	-885.8175504226238	-22391.34693022445	1096	0.12605042016806722	0.43795620437956206	0.2471042471042471
YOR390W	0	0/-	-885.9472410678864	-20197.740213871002	1096	0.12605042016806722	0.43795620437956206	0.2471042471042471
YFL018W-A	-1	-/-	-886.1206655502319	-11844.198261499405	274	0.1259181532004197	0.43795620437956206	0.24740124740124741
YOR179C	-1	-/-	-886.1826786100864	-14343.615276634693	274	0.12578616352201258	0.43795620437956206	0.2476982476982477
YKL023W	0	0/-	-886.2140980958939	-19959.364122094586	1096	0.12578616352201258	0.43795620437956206	0.2476982476982477
YDR249C	0	0/0	-886.2506954669952	-20143.392109952867	1096	0.12578616352201258	0.43795620437956206	0.2476982476982477
YLR303W	-1	-/0	-886.3060833215714	-12561.542662113905	274	0.1256544502617801	0.43795620437956206	0.247995247995248
YER147C	-1	-/-	-886.3564332127571	-13452.111082136631	274	0.12552301255230125	0.43795620437956206	0.2482922482922483
YDL102W	-1	-/-	-886.3704990148544	-13835.11893146485	274	0.12539184952978055	0.43795620437956206	0.24858924858924858
YCL019W	-1	-/-	-886.3757286071777	-12141.203942656517	274	0.12526096033402923	0.43795620437956206	0.24888624888624888
YDR541C	0	0/-	-886.3855925798416	-20057.320042327046	1096	0.12526096033402923	0.43795620437956206	0.24888624888624888
YLR063W	0	0/-	-886.3961514234543	-20234.071841984987	1096	0.12526096033402923	0.43795620437956206	0.24888624888624888
YPL002C	1	+/-	-886.5457142591476	-13587.016254499555	273	0.1261730969760167	0.4416058394160584	0.24888624888624888
YBL069W	-1	-/-	-886.6699392199516	-13742.471605449915	274	0.12604166666666666	0.4416058394160584	0.2491832491832492
YGL234W	0	0/-	-886.7331561204046	-23249.536401530728	1096	0.12604166666666666	0.4416058394160584	0.2491832491832492
YKR014C	-1	-/-	-886.8162889182568	-13975.45765516907	274	0.1259105098855359	0.4416058394160584	0.2494802494802495
YDR057W	-1	-/-	-886.8532100319862	-13549.606544286013	274	0.1257796257796258	0.4416058394160584	0.24977724977724977
YKR041W	0	0/0	-886.9378890544176	-19439.58781887591	1096	0.1257796257796258	0.4416058394160584	0.24977724977724977
YML114C	-1	-/-	-886.9836461544037	-13886.955498218536	274	0.1256490134994808	0.4416058394160584	0.25007425007425005
YMR232W	-1	-/-	-887.0369964241982	-13463.30092573911	274	0.12551867219917012	0.4416058394160584	0.25037125037125035
YGL233W	-1	-/-	-887.0487790107727	-13942.092163413763	274	0.12538860103626942	0.4416058394160584	0.25066825066825066
YCR067C	-1	-/-	-887.1738685816526	-13453.53654307127	274	0.12525879917184266	0.4416058394160584	0.25096525096525096
YFL017C	0	0/-	-887.2748598475009	-23189.079497108236	1096	0.12525879917184266	0.4416058394160584	0.25096525096525096
YKR023W	0	0/-	-887.275532066822	-20274.788646548986	1096	0.12525879917184266	0.4416058394160584	0.25096525096525096
YPR145W	0	0/0	-887.3940964452922	-21645.74167258665	1096	0.12525879917184266	0.4416058394160584	0.25096525096525096
YJR070C	-1	-/-	-887.4975460767746	-16064.58327422291	274	0.125129265770424	0.4416058394160584	0.25126225126225127
YLR271W	0	0/0	-887.5116827115417	-20597.33212131262	1096	0.125129265770424	0.4416058394160584	0.25126225126225127
YER130C	0	0/-	-887.5426203757524	-20062.10204874724	1096	0.125129265770424	0.4416058394160584	0.25126225126225127
YNL119W	-1	-/-	-887.5867598950863	-15747.419005163014	274	0.125	0.4416058394160584	0.2515592515592516
YGL130W	-1	-/-	-887.6139792501926	-14250.392417103052	274	0.12487100103199174	0.4416058394160584	0.2518562518562519
YDR363W	-1	-/-	-887.6269910335541	-13094.852812290192	274	0.12474226804123711	0.4416058394160584	0.2521532521532521
YEL048C	0	0/-	-887.630079254508	-19999.421242199838	1096	0.12474226804123711	0.4416058394160584	0.2521532521532521
YOL092W	0	0/-	-887.6787968277931	-20671.37673741579	1096	0.12474226804123711	0.4416058394160584	0.2521532521532521
YGR193C	-1	-/-	-887.7369677722454	-14489.375517711043	274	0.12461380020597322	0.4416058394160584	0.25245025245025243
YKL209C	0	0/-	-887.740977011621	-21660.077566264197	1096	0.12461380020597322	0.4416058394160584	0.25245025245025243
YOL005C	-1	-/-	-887.7590020000935	-13721.360069721937	274	0.12448559670781893	0.4416058394160584	0.25274725274725274
YFR018C	0	0/-	-887.8078827857971	-19992.698070198298	1096	0.12448559670781893	0.4416058394160584	0.25274725274725274
YNL115C	0	0/0	-887.8598090857267	-20852.130038753152	1096	0.12448559670781893	0.4416058394160584	0.25274725274725274
YIR014W	0	0/0	-887.9000496417284	-20049.643314003944	1096	0.12448559670781893	0.4416058394160584	0.25274725274725274
YJL008C	-1	-/-	-887.9508885145187	-13984.028156295419	274	0.12435765673175746	0.4416058394160584	0.25304425304425304
YBR028C	0	0/-	-887.9635483920574	-19498.8661403805	1096	0.12435765673175746	0.4416058394160584	0.25304425304425304
YLR301W	-1	-/-	-888.1583939790726	-11746.348747730255	274	0.12422997946611909	0.4416058394160584	0.25334125334125335
YPR088C	-1	-/-	-888.213413156569	-13804.259994722903	274	0.12410256410256411	0.4416058394160584	0.25363825363825365
YJR072C	0	0/-	-888.242235518992	-23027.506049004383	1096	0.12410256410256411	0.4416058394160584	0.25363825363825365
YJL028W	0	0/0	-888.2715369164944	-19283.690910488367	1096	0.12410256410256411	0.4416058394160584	0.25363825363825365
YGR229C	1	+/-	-888.3977419137955	-15708.761009395123	273	0.125	0.44525547445255476	0.25363825363825365
YOL163W	0	0/-	-888.4244898557663	-20166.410243541002	1096	0.125	0.44525547445255476	0.25363825363825365
YNL066W	-1	-/-	-888.440858066082	-14149.583484783769	274	0.12487205731832139	0.44525547445255476	0.25393525393525396
YBR123C	-1	-/-	-888.4413822293282	-13931.13355088234	274	0.12474437627811862	0.44525547445255476	0.2542322542322542
YOL031C	-1	-/-	-888.4749833345413	-14248.057207345963	274	0.12461695607763024	0.44525547445255476	0.2545292545292545
YBR030W	-1	-/-	-888.5661969184875	-14637.443990513682	274	0.12448979591836734	0.44525547445255476	0.2548262548262548
YDL173W	0	0/0	-888.5890922695398	-20253.1287856102	1096	0.12448979591836734	0.44525547445255476	0.2548262548262548
YPL112C	-1	-/-	-888.6078605502844	-14324.999969482422	274	0.12436289500509684	0.44525547445255476	0.2551232551232551
YMR050C	-1	-/-	-888.6978117227554	-12056.793893575668	274	0.12423625254582485	0.44525547445255476	0.2554202554202554
YHL010C	0	0/-	-888.7096353173256	-20388.80097477138	1096	0.12423625254582485	0.44525547445255476	0.2554202554202554
YPL174C	-1	-/-	-888.7244166731834	-13680.404726743698	274	0.12410986775178026	0.44525547445255476	0.25571725571725573
YGR206W	-1	-/-	-888.7335928082466	-13996.588177144527	274	0.12398373983739837	0.44525547445255476	0.25601425601425604
YML121W	1	+/+	-888.8581609129906	-13961.117042124271	273	0.12487309644670051	0.4489051094890511	0.25601425601425604
YBR235W	0	0/-	-888.9400254487991	-20236.58235245943	1096	0.12487309644670051	0.4489051094890511	0.25601425601425604
YMR047C	-1	-/-	-888.9507923722267	-13523.303368911147	274	0.12474645030425964	0.4489051094890511	0.2563112563112563
YBR265W	-1	-/-	-888.9522555693984	-14560.452249668539	274	0.12462006079027356	0.4489051094890511	0.2566082566082566
YNL313C	-1	-/-	-888.9832279682159	-12886.704547166824	274	0.12449392712550607	0.4489051094890511	0.2569052569052569
YKR063C	-1	-/-	-889.0609270185232	-14693.081103280187	274	0.1243680485338726	0.4489051094890511	0.2572022572022572
YPL167C	-1	-/-	-889.0745568275452	-13511.067510426044	274	0.12424242424242424	0.4489051094890511	0.2574992574992575
YFL012W	0	0/0	-889.1046307682991	-19635.657094359398	1096	0.12424242424242424	0.4489051094890511	0.2574992574992575
YNL230C	-1	-/-	-889.1068317890167	-13112.938766896725	274	0.124117053481332	0.4489051094890511	0.2577962577962578
YER121W	0	0/0	-889.1295838356018	-20219.057332541794	1096	0.124117053481332	0.4489051094890511	0.2577962577962578
YMR118C	0	0/-	-889.170203089714	-20119.939971148968	1096	0.124117053481332	0.4489051094890511	0.2577962577962578
YJR130C	0	0/0	-889.172764826566	-22433.171047741547	1096	0.124117053481332	0.4489051094890511	0.2577962577962578
YDL044C	-1	-/-	-889.2206696122885	-13621.762590482831	274	0.12399193548387097	0.4489051094890511	0.2580932580932581
YLR157C	-1	-/-	-889.239331305027	-12905.701708108187	274	0.12386706948640483	0.4489051094890511	0.25839025839025836
YOR217W	-1	-/-	-889.2645361423492	-14911.73662275076	274	0.12374245472837023	0.4489051094890511	0.25868725868725867
YIL083C	0	0/-	-889.270831272006	-20364.004279270768	1096	0.12374245472837023	0.4489051094890511	0.25868725868725867
YKL009W	1	+/-	-889.3173820376396	-16445.5315117836	273	0.12462311557788945	0.45255474452554745	0.25868725868725867
YMR166C	0	0/-	-889.3396698534489	-19607.312187954783	1096	0.12462311557788945	0.45255474452554745	0.25868725868725867
YDL183C	0	0/-	-889.3966080993414	-20011.15629955195	1096	0.12462311557788945	0.45255474452554745	0.25868725868725867
YKR075C	0	0/-	-889.3970435708761	-19924.423562973738	1096	0.12462311557788945	0.45255474452554745	0.25868725868725867
YGR078C	-1	-/-	-889.4164926111698	-15159.988607913256	274	0.12449799196787148	0.45255474452554745	0.258984258984259
YER163C	0	0/0	-889.5750009119511	-20810.82352927327	1096	0.12449799196787148	0.45255474452554745	0.258984258984259
YLR227C	0	0/-	-889.6420664470643	-22814.382543059066	1096	0.12449799196787148	0.45255474452554745	0.258984258984259
YOR156C	1	+/-	-889.691777408123	-12929.958571389318	273	0.12537612838515547	0.4562043795620438	0.258984258984259
YER071C	0	0/-	-889.748319298029	-20084.67926710844	1096	0.12537612838515547	0.4562043795620438	0.258984258984259
YLR126C	-1	-/-	-889.7823153734207	-12440.713792920113	274	0.125250501002004	0.4562043795620438	0.2592812592812593
YGL227W	-1	-/-	-889.8168003857136	-15080.919492408633	274	0.12512512512512514	0.4562043795620438	0.2595782595782596
YCR058C	-1	-/-	-889.8632819652557	-12175.743426442146	274	0.125	0.4562043795620438	0.2598752598752599
YOR221C	-1	-/-	-889.8811980187893	-13243.44888305664	274	0.12487512487512488	0.4562043795620438	0.2601722601722602
YBR005W	0	0/-	-889.8895258307457	-22664.43158905208	1096	0.12487512487512488	0.4562043795620438	0.2601722601722602
YGL160W	0	0/-	-889.9007485210896	-19959.999803885818	1096	0.12487512487512488	0.4562043795620438	0.2601722601722602
YMR252C	0	0/0	-889.9756127595901	-20532.568527519703	1096	0.12487512487512488	0.4562043795620438	0.2601722601722602
YGR170W	-1	-/-	-890.013745687902	-13573.822392977774	274	0.124750499001996	0.4562043795620438	0.26046926046926044
YER021W	-1	-/-	-890.1104565262794	-14069.178792767227	274	0.12462612163509472	0.4562043795620438	0.26076626076626075
YGR133W	-1	-/-	-890.2298500314355	-13918.453070752323	274	0.12450199203187251	0.4562043795620438	0.26106326106326105
YDL133W	0	0/-	-890.2492903470993	-19906.34268771112	1096	0.12450199203187251	0.4562043795620438	0.26106326106326105
YGL133W	-1	-/+	-890.3763340711594	-13744.75324114412	274	0.12437810945273632	0.4562043795620438	0.26136026136026136
YCR035C	-1	-/-	-890.4675327241421	-14977.537649348378	274	0.1242544731610338	0.4562043795620438	0.26165726165726166
YAR068W	0	0/0	-890.4913442134857	-19454.4293923378	1096	0.1242544731610338	0.4562043795620438	0.26165726165726166
YJL134W	-1	-/-	-890.5222933292389	-13620.267837390304	274	0.12413108242303873	0.4562043795620438	0.26195426195426197
YAL064C-A	0	0/0	-890.597435766831	-20727.971281543374	1096	0.12413108242303873	0.4562043795620438	0.26195426195426197
YHR055C	-1	-/-	-890.6194048523903	-12920.19915765524	274	0.12400793650793651	0.4562043795620438	0.2622512622512623
YER177W	-1	-/-	-890.7546147853136	-13198.77314120531	274	0.12388503468780972	0.4562043795620438	0.2625482625482625
YDR502C	0	0/0	-890.8348780013621	-21289.16132165864	1096	0.12388503468780972	0.4562043795620438	0.2625482625482625
YER107C	-1	-/-	-890.9361464381218	-14029.578949779272	274	0.12376237623762376	0.4562043795620438	0.26284526284526283
YER073W	-1	-/-	-890.9417549222708	-13751.452998064458	274	0.12363996043521266	0.4562043795620438	0.26314226314226313
YHR170W	-1	-/-	-890.9920055046678	-16397.912115432322	274	0.12351778656126482	0.4562043795620438	0.26343926343926344
YCR015C	0	0/-	-891.235423527658	-19595.789692513645	1096	0.12351778656126482	0.4562043795620438	0.26343926343926344
YBL010C	0	0/0	-891.2505103349686	-19780.990818828344	1096	0.12351778656126482	0.4562043795620438	0.26343926343926344
YJL104W	-1	-/-	-891.31350299716	-14035.23572319746	274	0.12339585389930899	0.4562043795620438	0.26373626373626374
YDL069C	-1	-/-	-891.3139946758747	-13242.10508170724	274	0.1232741617357002	0.4562043795620438	0.26403326403326405
YDR348C	0	0/-	-891.5199616588652	-20416.393718596548	1096	0.1232741617357002	0.4562043795620438	0.26403326403326405
YOL123W	-1	-/-	-891.5262216627598	-13316.344957619905	274	0.12315270935960591	0.4562043795620438	0.26433026433026435
YOR252W	0	0/0	-891.5603683199733	-25168.30940449983	1096	0.12315270935960591	0.4562043795620438	0.26433026433026435
YDR248C	0	0/-	-891.6604005396366	-20560.667795941234	1096	0.12315270935960591	0.4562043795620438	0.26433026433026435
YDL139C	0	0/-	-891.7112913616002	-23911.63615326397	1096	0.12315270935960591	0.4562043795620438	0.26433026433026435
YOR244W	-1	-/-	-891.7208320200443	-13590.612127155066	274	0.12303149606299213	0.4562043795620438	0.2646272646272646
YMR039C	-1	-/-	-891.7630528062582	-13700.632745102048	274	0.12291052114060963	0.4562043795620438	0.2649242649242649
YDR441C	0	0/-	-891.8500085510314	-21865.03519008495	1096	0.12291052114060963	0.4562043795620438	0.2649242649242649
YJL216C	0	0/-	-891.9452935755253	-19939.548960968852	1096	0.12291052114060963	0.4562043795620438	0.2649242649242649
YDL220C	1	+/+	-892.051707804203	-13121.652151405811	273	0.1237721021611002	0.45985401459854014	0.2649242649242649
YHL044W	0	0/0	-892.0664720088243	-20248.11361744255	1096	0.1237721021611002	0.45985401459854014	0.2649242649242649
YDR210W	0	0/0	-892.1959838569164	-20486.18779733777	1096	0.1237721021611002	0.45985401459854014	0.2649242649242649
YOL104C	-1	-/-	-892.2522860765457	-13083.089885681868	274	0.12365063788027478	0.45985401459854014	0.2652212652212652
YMR160W	0	0/0	-892.5249692201614	-20710.657062143087	1096	0.12365063788027478	0.45985401459854014	0.2652212652212652
YER101C	0	0/-	-892.5906829256564	-23115.15505969152	1096	0.12365063788027478	0.45985401459854014	0.2652212652212652
YGR047C	-1	-/-	-892.6111479401588	-14060.905202016234	274	0.12352941176470589	0.45985401459854014	0.2655182655182655
YFL060C	-1	-/-	-892.620139926672	-12929.498254448175	274	0.12340842311459353	0.45985401459854014	0.2658152658152658
YKL053C-A	-1	-/-	-892.7228287309408	-13640.210913002491	274	0.1232876712328767	0.45985401459854014	0.2661122661122661
YNL095C	0	0/0	-892.7275902330875	-20134.754563890398	1096	0.1232876712328767	0.45985401459854014	0.2661122661122661
YJR076C	-1	-/-	-892.7689067721367	-14372.603895768523	274	0.12316715542521994	0.45985401459854014	0.26640926640926643
YBR170C	-1	-/-	-892.7870896160603	-14606.433834195137	274	0.123046875	0.45985401459854014	0.2667062667062667
YDR213W	-1	-/-	-892.8540731668472	-13331.515584796667	274	0.12292682926829268	0.45985401459854014	0.267003267003267
YJR002W	-1	-/-	-892.9249098151922	-15805.670956239104	274	0.12280701754385964	0.45985401459854014	0.2673002673002673
YKR074W	0	0/0	-892.9379568696022	-20106.379392117262	1096	0.12280701754385964	0.45985401459854014	0.2673002673002673
YPR174C	0	0/0	-893.0117482244968	-19872.639788001776	1096	0.12280701754385964	0.45985401459854014	0.2673002673002673
YAL035W	-1	-/-	-893.1282125711441	-14310.902251541615	274	0.12268743914313535	0.45985401459854014	0.2675972675972676
YJL070C	0	0/0	-893.1284707263112	-20492.262975048274	1096	0.12268743914313535	0.45985401459854014	0.2675972675972676
YDR542W	0	0/-	-893.1314253509045	-20135.335675746202	1096	0.12268743914313535	0.45985401459854014	0.2675972675972676
YOR257W	-1	-/-	-893.2673739492893	-14170.77467764914	274	0.122568093385214	0.45985401459854014	0.2678942678942679
YPR045C	0	0/-	-893.3820044919848	-21089.24645802006	1096	0.122568093385214	0.45985401459854014	0.2678942678942679
YPL001W	-1	-/+	-893.4414601922035	-13923.490061223507	274	0.12244897959183673	0.45985401459854014	0.2681912681912682
YMR206W	0	0/0	-893.4508667290211	-20280.22500956431	1096	0.12244897959183673	0.45985401459854014	0.2681912681912682
YGR261C	-1	-/-	-893.4532299637794	-13866.687458395958	274	0.12233009708737864	0.45985401459854014	0.2684882684882685
YGR205W	0	0/0	-893.5203621834517	-20145.863697901368	1096	0.12233009708737864	0.45985401459854014	0.2684882684882685
YHR167W	1	+/+	-893.5797946453094	-14436.200315617025	273	0.12318137730358875	0.4635036496350365	0.2684882684882685
YOR030W	-1	-/-	-893.5844537839293	-13419.234378777444	274	0.12306201550387597	0.4635036496350365	0.26878526878526876
YKL155C	0	0/-	-893.5850441027433	-21585.148508518934	1096	0.12306201550387597	0.4635036496350365	0.26878526878526876
YDR333C	0	0/-	-893.6256463825703	-20112.651163965464	1096	0.12306201550387597	0.4635036496350365	0.26878526878526876
YIL126W	-1	-/-	-893.6283040493727	-13579.363153889775	274	0.12294288480154889	0.4635036496350365	0.26908226908226907
YPL051W	-1	-/-	-893.6487685441971	-13595.428227454424	274	0.12282398452611218	0.4635036496350365	0.26937926937926937
YBR233W	0	0/+	-893.7900073062629	-22986.137855373323	1096	0.12282398452611218	0.4635036496350365	0.26937926937926937
YDL216C	-1	-/-	-893.7963880598545	-14424.182909563184	274	0.12270531400966184	0.4635036496350365	0.2696762696762697
YDL031W	-1	-/-	-893.7989983707666	-15838.587568044662	274	0.12258687258687259	0.4635036496350365	0.26997326997327
YER159C	-1	-/-	-893.9992269128561	-14127.395802363753	274	0.12246865959498554	0.4635036496350365	0.2702702702702703
YKL037W	0	0/-	-894.0497749745846	-19935.640982225537	1096	0.12246865959498554	0.4635036496350365	0.2702702702702703
YER161C	-1	-/-	-894.0706443190575	-14023.721532732248	274	0.12235067437379576	0.4635036496350365	0.2705672705672706
YPL255W	-1	-/-	-894.0730024576187	-13649.933342859149	274	0.12223291626564003	0.4635036496350365	0.27086427086427084
YLR346C	-1	-/0	-894.196417093277	-12516.579405486584	274	0.12211538461538461	0.4635036496350365	0.27116127116127114
YPL272C	0	0/0	-894.3220745772123	-19792.250186400488	1096	0.12211538461538461	0.4635036496350365	0.27116127116127114
YBL095W	0	0/0	-894.3285183534026	-19739.189600668848	1096	0.12211538461538461	0.4635036496350365	0.27116127116127114
YBR255W	0	0/0	-894.3809384386986	-23781.423625355586	1096	0.12211538461538461	0.4635036496350365	0.27116127116127114
YLR457C	0	0/-	-894.4496886003762	-22036.552194939926	1096	0.12211538461538461	0.4635036496350365	0.27116127116127114
YJL069C	-1	-/-	-894.4919988140464	-16192.7130343616	274	0.12199807877041306	0.4635036496350365	0.27145827145827145
YLR137W	0	0/-	-894.531016279012	-20279.205913502723	1096	0.12199807877041306	0.4635036496350365	0.27145827145827145
YDR378C	-1	-/-	-894.5400730967522	-13810.660052068532	274	0.1218809980806142	0.4635036496350365	0.27175527175527175
YLL064C	0	0/-	-894.6915858387947	-20417.750120177865	1096	0.1218809980806142	0.4635036496350365	0.27175527175527175
YJR056C	0	0/0	-894.7282827496529	-20016.525540426373	1096	0.1218809980806142	0.4635036496350365	0.27175527175527175
YJL036W	-1	-/-	-894.7661801427603	-15278.713383451104	274	0.12176414189837009	0.4635036496350365	0.27205227205227206
YOL076W	-1	-/-	-894.8253596425056	-14349.179865926504	274	0.12164750957854406	0.4635036496350365	0.27234927234927236
YGR147C	-1	-/-	-894.8457135930657	-14571.021102763712	274	0.1215311004784689	0.4635036496350365	0.27264627264627267
YLR161W	0	0/0	-894.8608423769474	-19721.042415469885	1096	0.1215311004784689	0.4635036496350365	0.27264627264627267
YGR179C	-1	-/-	-894.9298622012138	-14131.356703706086	274	0.121414913957935	0.4635036496350365	0.2729432729432729
YHR204W	-1	-/-	-895.1397188007832	-13972.346155174077	274	0.12129894937917861	0.4635036496350365	0.2732402732402732
YLL063C	0	0/-	-895.2548145893961	-21741.123838678934	1096	0.12129894937917861	0.4635036496350365	0.2732402732402732
YKR070W	0	0/-	-895.3105602562428	-20127.323493987322	1096	0.12129894937917861	0.4635036496350365	0.2732402732402732
YGR119C	-1	-/-	-895.315149128437	-14689.6655972749	274	0.12118320610687022	0.4635036496350365	0.27353727353727353
YHR172W	-1	-/-	-895.3163156583905	-14214.325429402292	274	0.12106768350810296	0.4635036496350365	0.27383427383427383
YHR159W	0	0/0	-895.3474899381399	-20492.076137289405	1096	0.12106768350810296	0.4635036496350365	0.27383427383427383
YBR241C	0	0/-	-895.3994565755129	-20624.7954993546	1096	0.12106768350810296	0.4635036496350365	0.27383427383427383
YKL114C	1	+/-	-895.504880875349	-14858.50578700751	273	0.1219047619047619	0.46715328467153283	0.27383427383427383
YOL098C	0	0/0	-895.6178030893207	-20184.66332579404	1096	0.1219047619047619	0.46715328467153283	0.27383427383427383
YBR261C	0	0/-	-895.6330752987415	-22769.828724531457	1096	0.1219047619047619	0.46715328467153283	0.27383427383427383
YMR027W	0	0/0	-895.7370636463165	-20616.444639906287	1096	0.1219047619047619	0.46715328467153283	0.27383427383427383
YEL062W	-1	-/-	-895.7372230887413	-13784.24080196768	274	0.12178877259752617	0.46715328467153283	0.27413127413127414
YLR313C	-1	-/-	-896.0260069966316	-13523.750681728125	274	0.12167300380228137	0.46715328467153283	0.27442827442827444
YDL038C	-1	-/0	-896.0502429008484	-11938.353825569153	274	0.12155745489078823	0.46715328467153283	0.27472527472527475
YBR085C-A	0	0/0	-896.089359074831	-19747.061920791864	1096	0.12155745489078823	0.46715328467153283	0.27472527472527475
YOL162W	0	0/-	-896.127548635006	-20166.20130634308	1096	0.12155745489078823	0.46715328467153283	0.27472527472527475
YOR090C	0	0/-	-896.1428101118654	-22197.720670806244	1096	0.12155745489078823	0.46715328467153283	0.27472527472527475
YFL068W	0	0/0	-896.1529338955879	-19370.650711774826	1096	0.12155745489078823	0.46715328467153283	0.27472527472527475
YJL222W	-1	-/-	-896.1892014741898	-13015.430425703526	274	0.12144212523719165	0.46715328467153283	0.275022275022275
YER109C	-1	-/-	-896.2062607705593	-13375.664652720094	274	0.12132701421800948	0.46715328467153283	0.2753192753192753
YHR080C	0	0/-	-896.2137506008148	-20420.933542221785	1096	0.12132701421800948	0.46715328467153283	0.2753192753192753
YLR049C	0	0/0	-896.2240232918411	-20072.62921251543	1096	0.12132701421800948	0.46715328467153283	0.2753192753192753
YEL051W	-1	-/-	-896.2283663004637	-14312.778970047832	274	0.12121212121212122	0.46715328467153283	0.2756162756162756
YPL067C	0	0/0	-896.2516129910946	-20398.780136793852	1096	0.12121212121212122	0.46715328467153283	0.2756162756162756
YOL066C	-1	-/-	-896.2680286616087	-14024.343888238072	274	0.12109744560075686	0.46715328467153283	0.2759132759132759
YNL088W	-1	-/+	-896.283564388752	-14685.754991538823	274	0.12098298676748583	0.46715328467153283	0.2762102762102762
YHR100C	0	0/-	-896.30042488873	-21138.085991289467	1096	0.12098298676748583	0.46715328467153283	0.2762102762102762
YML015C	-1	-/-	-896.3345062732697	-13504.637775987387	274	0.12086874409820586	0.46715328467153283	0.2765072765072765
YIL084C	-1	-/-	-896.3432719111443	-13287.455837190151	274	0.12075471698113208	0.46715328467153283	0.2768042768042768
YKL200C	-1	-/-	-896.5397529602051	-12266.895220041275	274	0.12064090480678605	0.46715328467153283	0.2771012771012771
YBR094W	0	0/0	-896.5422993320972	-22660.662546543404	1096	0.12064090480678605	0.46715328467153283	0.2771012771012771
YDR424C	-1	-/-	-896.571525670588	-13551.437184460461	274	0.12052730696798493	0.46715328467153283	0.2773982773982774
YMR285C	-1	-/-	-896.5743514746428	-14296.32714548707	274	0.12041392285983067	0.46715328467153283	0.2776952776952777
YOL001W	1	+/-	-896.6004509031773	-13727.45924705267	273	0.1212406015037594	0.4708029197080292	0.2776952776952777
YNL320W	0	0/0	-896.7628922760487	-20241.12196587026	1096	0.1212406015037594	0.4708029197080292	0.2776952776952777
YOR048C	-1	-/-	-896.7803727537394	-14506.672177046537	274	0.12112676056338029	0.4708029197080292	0.277992277992278
YMR196W	0	0/-	-896.8095554113388	-20710.774627134204	1096	0.12112676056338029	0.4708029197080292	0.277992277992278
YKR050W	-1	-/-	-896.8886451274157	-13754.366787455976	274	0.12101313320825516	0.4708029197080292	0.2782892782892783
YBR002C	-1	-/-	-896.9085980951786	-14747.643415354192	274	0.12089971883786317	0.4708029197080292	0.2785862785862786
YBR210W	-1	-/-	-896.9200841933489	-13566.393495872617	274	0.12078651685393259	0.4708029197080292	0.2788832788832789
YDL085C-A	0	0/0	-896.9203872382641	-19804.02077654004	1096	0.12078651685393259	0.4708029197080292	0.2788832788832789
YGL057C	0	0/0	-896.9389222860336	-20455.367126449943	1096	0.12078651685393259	0.4708029197080292	0.2788832788832789
YJL049W	0	0/-	-896.9561017602682	-20026.76034770906	1096	0.12078651685393259	0.4708029197080292	0.2788832788832789
YGR095C	-1	-/-	-896.9991981983185	-14997.071419417858	274	0.12067352666043031	0.4708029197080292	0.27918027918027916
YBR259W	0	0/0	-897.0129105299711	-20453.04891797155	1096	0.12067352666043031	0.4708029197080292	0.27918027918027916
YPR133W-A	-1	-/-	-897.0398477315903	-13648.704977989197	274	0.1205607476635514	0.4708029197080292	0.27947727947727946
YHR211W	0	0/0	-897.069083020091	-20599.161294288933	1096	0.1205607476635514	0.4708029197080292	0.27947727947727946
YMR061W	-1	-/-	-897.0925244837999	-13712.527398094535	274	0.12044817927170869	0.4708029197080292	0.27977427977427977
YGL094C	-1	-/-	-897.1336114406586	-13945.493338234723	274	0.12033582089552239	0.4708029197080292	0.28007128007128007
YGR186W	-1	-/-	-897.2459196448326	-13677.92147783935	274	0.12022367194780988	0.4708029197080292	0.2803682803682804
YPL245W	0	0/0	-897.2844426780939	-20776.52739238739	1096	0.12022367194780988	0.4708029197080292	0.2803682803682804
YJR089W	-1	-/-	-897.3468682989478	-14257.422338478267	274	0.12011173184357542	0.4708029197080292	0.2806652806652807
YLR446W	0	0/-	-897.493203882128	-19835.737525824457	1096	0.12011173184357542	0.4708029197080292	0.2806652806652807
YMR295C	0	0/0	-897.5168903768063	-20418.30551341176	1096	0.12011173184357542	0.4708029197080292	0.2806652806652807
YML095C	-1	-/-	-897.5397465229034	-13059.906268298626	274	0.12	0.4708029197080292	0.280962280962281
YLR040C	0	0/-	-897.5726365447044	-20509.257517278194	1096	0.12	0.4708029197080292	0.280962280962281
YLL033W	0	0/-	-897.6355081833899	-22725.59248439595	1096	0.12	0.4708029197080292	0.280962280962281
YCL029C	-1	-/-	-897.7503049373627	-14000.291288904846	274	0.11988847583643122	0.4708029197080292	0.28125928125928124
YJR067C	0	0/-	-897.7682178132236	-23006.052291035652	1096	0.11988847583643122	0.4708029197080292	0.28125928125928124
YPR025C	-1	-/-	-897.8001168072224	-15200.239959582686	274	0.11977715877437325	0.4708029197080292	0.28155628155628154
YJR096W	0	0/-	-897.8010063543916	-21208.77941287309	1096	0.11977715877437325	0.4708029197080292	0.28155628155628154
YBR017C	-1	-/-	-897.8450744152069	-13818.15200138092	274	0.11966604823747681	0.4708029197080292	0.28185328185328185
YPR027C	0	0/0	-897.9271233975887	-19668.67465622723	1096	0.11966604823747681	0.4708029197080292	0.28185328185328185
YDR404C	-1	-/-	-898.0448895692825	-13518.628015458584	274	0.1195551436515292	0.4708029197080292	0.28215028215028215
YHR009C	0	0/-	-898.0574982911348	-20050.557153835893	1096	0.1195551436515292	0.4708029197080292	0.28215028215028215
YKR017C	0	0/-	-898.1303306668997	-20156.33646544814	1096	0.1195551436515292	0.4708029197080292	0.28215028215028215
YMR112C	-1	-/-	-898.1807956695557	-14269.885082393885	274	0.11944444444444445	0.4708029197080292	0.28244728244728246
YHR079C-A	-1	-/-	-898.3538774251938	-12820.167045667768	274	0.11933395004625347	0.4708029197080292	0.28274428274428276
YLR449W	-1	-/-	-898.3750275224447	-16395.424430951476	274	0.11922365988909427	0.4708029197080292	0.28304128304128306
YDR066C	0	0/-	-898.6521572768688	-21932.15584219247	1096	0.11922365988909427	0.4708029197080292	0.28304128304128306
YKR106W	0	0/-	-898.7062203884125	-20184.909881561995	1096	0.11922365988909427	0.4708029197080292	0.28304128304128306
YBR160W	-1	-/+	-898.7737394720316	-13602.697693631053	274	0.11911357340720222	0.4708029197080292	0.2833382833382833
YJR079W	0	0/0	-898.7861229777336	-20172.773941539228	1096	0.11911357340720222	0.4708029197080292	0.2833382833382833
YOR261C	-1	-/-	-898.8723614811897	-13897.1607087031	274	0.11900369003690037	0.4708029197080292	0.2836352836352836
YNL127W	-1	-/-	-898.9235062599182	-14575.575091823936	274	0.11889400921658987	0.4708029197080292	0.2839322839322839
YCR027C	-1	-/-	-898.9311823472381	-13168.514506854117	274	0.11878453038674033	0.4708029197080292	0.28422928422928423
YPL068C	0	0/0	-898.9370213039219	-20461.019526634365	1096	0.11878453038674033	0.4708029197080292	0.28422928422928423
YDR026C	0	0/-	-899.0167008414865	-20520.215335942805	1096	0.11878453038674033	0.4708029197080292	0.28422928422928423
YGR067C	0	0/-	-899.0262905061245	-20226.77998419106	1096	0.11878453038674033	0.4708029197080292	0.28422928422928423
YCR053W	-1	-/0	-899.0491994321346	-14940.61385332793	274	0.11867525298988041	0.4708029197080292	0.28452628452628453
YHL042W	0	0/0	-899.0620668083429	-20271.982715070248	1096	0.11867525298988041	0.4708029197080292	0.28452628452628453
YER074W-A	-1	-/-	-899.0729093551636	-12581.930343389511	274	0.11856617647058823	0.4708029197080292	0.28482328482328484
YGR143W	-1	-/-	-899.1710119843483	-14698.735855981708	274	0.1184573002754821	0.4708029197080292	0.28512028512028514
YOR019W	0	0/-	-899.2002697139978	-20387.86094418913	1096	0.1184573002754821	0.4708029197080292	0.28512028512028514
YDR337W	-1	-/-	-899.2337558269501	-13662.608553469181	274	0.11834862385321102	0.4708029197080292	0.2854172854172854
YMR086W	0	0/0	-899.2555905766785	-20610.90566680208	1096	0.11834862385321102	0.4708029197080292	0.2854172854172854
YBR108W	0	0/-	-899.3061336688697	-20622.219183471054	1096	0.11834862385321102	0.4708029197080292	0.2854172854172854
YMR299C	-1	-/0	-899.3506400361657	-14207.547903932631	274	0.11824014665444546	0.4708029197080292	0.2857142857142857
YOR159C	-1	-/-	-899.3663331866264	-14398.816131860018	274	0.11813186813186813	0.4708029197080292	0.286011286011286
YPL071C	0	0/0	-899.3951584100723	-20519.257248789072	1096	0.11813186813186813	0.4708029197080292	0.286011286011286
YDL161W	-1	-/-	-899.420156955719	-13611.414359599352	274	0.11802378774016468	0.4708029197080292	0.2863082863082863
YNR051C	0	0/-	-899.4260257408023	-22259.582521487027	1096	0.11802378774016468	0.4708029197080292	0.2863082863082863
YOL036W	0	0/0	-899.4573215544224	-20543.03068509698	1096	0.11802378774016468	0.4708029197080292	0.2863082863082863
YGL238W	-1	-/-	-899.4710092544556	-13425.373130820692	274	0.11791590493601463	0.4708029197080292	0.2866052866052866
YGL009C	0	0/0	-899.4736908972263	-21558.036525711417	1096	0.11791590493601463	0.4708029197080292	0.2866052866052866
YGR127W	0	0/0	-899.4924888908863	-20765.591429643333	1096	0.11791590493601463	0.4708029197080292	0.2866052866052866
YKR018C	0	0/0	-899.5176492631435	-20276.903168201447	1096	0.11791590493601463	0.4708029197080292	0.2866052866052866
YDL225W	-1	-/-	-899.5428201854229	-14793.658554643393	274	0.1178082191780822	0.4708029197080292	0.2869022869022869
YJL010C	-1	-/-	-899.5741800665855	-15626.643630743027	274	0.1177007299270073	0.4708029197080292	0.2871992871992872
YNL247W	-1	-/-	-899.5875294208527	-12676.44510513544	274	0.11759343664539654	0.4708029197080292	0.2874962874962875
YOR340C	-1	-/-	-899.6041487753391	-16511.07159961015	274	0.11748633879781421	0.4708029197080292	0.2877932877932878
YLL054C	0	0/-	-899.6248047798872	-19695.065434232354	1096	0.11748633879781421	0.4708029197080292	0.2877932877932878
YGR102C	0	0/-	-899.7777829915285	-20474.735083520412	1096	0.11748633879781421	0.4708029197080292	0.2877932877932878
YDR221W	-1	-/0	-899.7810093462467	-13491.186206758022	274	0.11737943585077343	0.4708029197080292	0.2880902880902881
YGR195W	-1	-/-	-899.9674396216869	-15275.035165220499	274	0.11727272727272728	0.4708029197080292	0.2883872883872884
YLR091W	0	0/-	-899.9882599711418	-20130.501662276685	1096	0.11727272727272728	0.4708029197080292	0.2883872883872884
YOR349W	-1	-/-	-900.0349053740501	-13949.397695630789	274	0.11716621253405994	0.4708029197080292	0.2886842886842887
YML119W	0	0/0	-900.0750377178192	-20110.20923437178	1096	0.11716621253405994	0.4708029197080292	0.2886842886842887
YGL128C	0	0/-	-900.122245464474	-22293.917331174016	1096	0.11716621253405994	0.4708029197080292	0.2886842886842887
YBR297W	-1	-/-	-900.195600271225	-13140.843830749393	274	0.11705989110707804	0.4708029197080292	0.288981288981289
YBL057C	-1	-/-	-900.2141224443913	-14170.642274066806	274	0.11695376246600181	0.4708029197080292	0.2892782892782893
YMR185W	0	0/0	-900.2419573068619	-20674.194588005543	1096	0.11695376246600181	0.4708029197080292	0.2892782892782893
YMR219W	-1	-/+	-900.2568912059069	-13590.227623805404	274	0.11684782608695653	0.4708029197080292	0.28957528957528955
YLR226W	-1	-/-	-900.2783743739128	-14518.467211306095	274	0.1167420814479638	0.4708029197080292	0.28987228987228986
YKL129C	-1	-/-	-900.3487173467875	-14539.925052434206	274	0.1166365280289331	0.4708029197080292	0.29016929016929016
YML045W	-1	-/-	-900.40789103508	-12451.203165769577	274	0.11653116531165311	0.4708029197080292	0.29046629046629047
YML009C	0	0/-	-900.465047435835	-22372.58689220622	1096	0.11653116531165311	0.4708029197080292	0.29046629046629047
YJR054W	0	0/-	-900.474473208189	-20684.241079311818	1096	0.11653116531165311	0.4708029197080292	0.29046629046629047
YPL039W	0	0/0	-900.4822360277176	-19969.22380067408	1096	0.11653116531165311	0.4708029197080292	0.29046629046629047
YPR049C	1	+/-	-900.5351396650076	-14078.289182707667	273	0.11732851985559567	0.4744525547445255	0.29046629046629047
YNR023W	-1	-/-	-900.5720343589783	-14433.905454292893	274	0.11722272317403065	0.4744525547445255	0.29076329076329077
YNR008W	-1	-/-	-900.6380652785301	-13543.629676237702	274	0.11711711711711711	0.4744525547445255	0.2910602910602911
YHR003C	0	0/-	-900.6714053824544	-21162.991235934198	1096	0.11711711711711711	0.4744525547445255	0.2910602910602911
YOL133W	-1	-/-	-900.6869292259216	-14901.353017270565	274	0.11701170117011701	0.4744525547445255	0.2913572913572914
YDL213C	-1	-/-	-900.7058458924294	-15731.56212669611	274	0.11690647482014388	0.4744525547445255	0.29165429165429163
YBR159W	-1	-/-	-900.7210247516632	-12408.467230916023	274	0.11680143755615453	0.4744525547445255	0.29195129195129194
YLR086W	-1	-/-	-900.7519470974803	-12836.374885700643	274	0.11669658886894076	0.4744525547445255	0.29224829224829224
YDL209C	-1	-/-	-900.7805434018373	-13850.764188922942	274	0.11659192825112108	0.4744525547445255	0.29254529254529255
YOR223W	0	0/-	-900.8459261357784	-20682.662765543908	1096	0.11659192825112108	0.4744525547445255	0.29254529254529255
YER076C	0	0/0	-900.863655269146	-20422.459958150983	1096	0.11659192825112108	0.4744525547445255	0.29254529254529255
YER085C	0	0/0	-900.8966265171766	-19887.811511293054	1096	0.11659192825112108	0.4744525547445255	0.29254529254529255
YLR225C	0	0/-	-900.9065944105387	-20565.23298022151	1096	0.11659192825112108	0.4744525547445255	0.29254529254529255
YLR211C	0	0/0	-900.9736263155937	-20814.896526634693	1096	0.11659192825112108	0.4744525547445255	0.29254529254529255
YDR506C	0	0/-	-901.1025813668966	-20492.21488879621	1096	0.11659192825112108	0.4744525547445255	0.29254529254529255
YIL060W	0	0/0	-901.1467932462692	-20162.119869589806	1096	0.11659192825112108	0.4744525547445255	0.29254529254529255
YDL057W	0	0/0	-901.1498368829489	-20660.301134184003	1096	0.11659192825112108	0.4744525547445255	0.29254529254529255
YBR289W	-1	-/-	-901.1616848111153	-13715.998533189297	274	0.11648745519713262	0.4744525547445255	0.29284229284229285
YDR415C	0	0/0	-901.1958720386028	-20500.426413431764	1096	0.11648745519713262	0.4744525547445255	0.29284229284229285
YHR149C	0	0/-	-901.4361198376864	-22754.821427280083	1096	0.11648745519713262	0.4744525547445255	0.29284229284229285
YCL020W	-1	-/-	-901.4496631622314	-12529.037532508373	274	0.11638316920322292	0.4744525547445255	0.29313929313929316
YDL236W	-1	-/0	-901.4799556434155	-14202.32814977318	274	0.11627906976744186	0.4744525547445255	0.29343629343629346
YFL029C	-1	-/-	-901.512091845274	-15087.805218622088	274	0.1161751563896336	0.4744525547445255	0.2937332937332937
YLR410W	-1	-/0	-901.5178837180138	-14208.68601103127	274	0.11607142857142858	0.4744525547445255	0.294030294030294
YJL053W	-1	-/-	-901.5293032601476	-14780.650686196983	274	0.1159678858162355	0.4744525547445255	0.2943272943272943
YKL203C	-1	-/-	-901.5754302740097	-13764.53358180821	274	0.11586452762923351	0.4744525547445255	0.2946242946242946
YPL275W	-1	-/-	-901.6382421255112	-12215.678005218506	274	0.1157613535173642	0.4744525547445255	0.29492129492129493
YNL158W	0	0/-	-901.6501985434443	-21883.673817398027	1096	0.1157613535173642	0.4744525547445255	0.29492129492129493
YKL133C	0	0/-	-901.6763148754835	-20916.25632990524	1096	0.1157613535173642	0.4744525547445255	0.29492129492129493
YNL087W	0	0/-	-901.7382400669158	-22991.01176195778	1096	0.1157613535173642	0.4744525547445255	0.29492129492129493
YLR278C	0	0/-	-901.7865711823106	-19978.565256394446	1096	0.1157613535173642	0.4744525547445255	0.29492129492129493
YNL102W	-1	-/-	-901.8283450305462	-14055.930619686842	274	0.11565836298932385	0.4744525547445255	0.29521829521829523
YER125W	-1	-/-	-902.0491708219051	-14151.852734059095	274	0.11555555555555555	0.4744525547445255	0.29551529551529554
YJL124C	-1	-/-	-902.080199226737	-15280.834089174867	274	0.11545293072824156	0.4744525547445255	0.2958122958122958
YER039C-A	0	0/0	-902.1676559075713	-19831.97530501336	1096	0.11545293072824156	0.4744525547445255	0.2958122958122958
YHL003C	-1	-/-	-902.2501636594534	-14264.369427368045	274	0.11535048802129548	0.4744525547445255	0.2961092961092961
YJR091C	-1	-/-	-902.2757476717234	-14867.587660506368	274	0.11524822695035461	0.4744525547445255	0.2964062964062964
YDL106C	-1	-/-	-902.4913069605827	-15141.15337625146	274	0.11514614703277236	0.4744525547445255	0.2967032967032967
YHL022C	-1	-/-	-902.5215489417315	-13191.940895870328	274	0.11504424778761062	0.4744525547445255	0.297000297000297
YJL183W	-1	-/-	-902.5290879607201	-15443.50878494978	274	0.11494252873563218	0.4744525547445255	0.2972972972972973
YCL045C	0	0/-	-902.6136986762285	-20405.079737281427	1096	0.11494252873563218	0.4744525547445255	0.2972972972972973
YGL186C	0	0/-	-902.6436366736889	-21949.57711010985	1096	0.11494252873563218	0.4744525547445255	0.2972972972972973
YJR093C	-1	-/-	-902.6620755791664	-13917.94540694356	274	0.11484098939929328	0.4744525547445255	0.2975942975942976
YLR130C	-1	-/-	-902.6796642690897	-13880.906011089683	274	0.1147396293027361	0.4744525547445255	0.29789129789129787
YPL135W	-1	-/-	-902.6839943602681	-14014.234990485013	274	0.1146384479717813	0.4744525547445255	0.2981882981882982
YOR367W	-1	-/-	-902.7337169647217	-13761.927359946072	274	0.1145374449339207	0.4744525547445255	0.2984852984852985
YDR196C	0	0/-	-902.7591357827187	-20386.91730827093	1096	0.1145374449339207	0.4744525547445255	0.2984852984852985
YER064C	0	0/0	-902.768127400428	-20171.934227608144	1096	0.1145374449339207	0.4744525547445255	0.2984852984852985
YOR375C	0	0/0	-902.8275550976396	-21945.863315247	1096	0.1145374449339207	0.4744525547445255	0.2984852984852985
YIL115C	-1	-/-	-902.849024027586	-14187.795443445444	274	0.11443661971830986	0.4744525547445255	0.2987822987822988
YMR003W	0	0/0	-902.8876378275454	-20381.01046838239	1096	0.11443661971830986	0.4744525547445255	0.2987822987822988
YBL085W	-1	-/-	-902.8901786580682	-13351.954551763833	274	0.11433597185576078	0.4744525547445255	0.2990792990792991
YER025W	-1	-/-	-902.9511657208204	-15695.813244089484	274	0.11423550087873462	0.4744525547445255	0.2993762993762994
YDL153C	-1	-/-	-903.0337166935205	-15740.012771472335	274	0.1141352063213345	0.4744525547445255	0.2996732996732997
YBL061C	-1	-/-	-903.1297636628151	-13835.398584492505	274	0.11403508771929824	0.4744525547445255	0.29997029997029995
YIL043C	0	0/-	-903.2707661166787	-23435.031061128713	1096	0.11403508771929824	0.4744525547445255	0.29997029997029995
YIL016W	-1	-/-	-903.3458076417446	-14530.259555906057	274	0.11393514460999124	0.4744525547445255	0.30026730026730025
YJR154W	0	0/0	-903.3634601086378	-19979.66752769798	1096	0.11393514460999124	0.4744525547445255	0.30026730026730025
YDL059C	1	+/+	-903.3973581194878	-13533.14629508555	273	0.11471103327495621	0.4781021897810219	0.30026730026730025
YBR175W	1	+/+	-903.4055454134941	-14219.427322015166	273	0.11548556430446194	0.48175182481751827	0.30026730026730025
YPR021C	-1	-/-	-903.4749729335308	-13934.18828767538	274	0.11538461538461539	0.48175182481751827	0.30056430056430056
YHR108W	-1	-/-	-903.4871715307236	-13845.118527308106	274	0.11528384279475982	0.48175182481751827	0.30086130086130086
YMR181C	0	0/0	-903.6218224167824	-20559.761915549636	1096	0.11528384279475982	0.48175182481751827	0.30086130086130086
YGL070C	1	+/-	-903.6746072620153	-15233.120503142476	273	0.11605584642233857	0.4854014598540146	0.30086130086130086
YOR172W	-1	-/-	-903.7822787091136	-13083.064519695938	274	0.11595466434176112	0.4854014598540146	0.30115830115830117
YPR115W	0	0/-	-903.7865466624498	-20835.72545006126	1096	0.11595466434176112	0.4854014598540146	0.30115830115830117
YJR107W	0	0/-	-903.8452948182821	-20593.311790168285	1096	0.11595466434176112	0.4854014598540146	0.30115830115830117
YLR419W	0	0/0	-903.8824460506439	-20662.313896790147	1096	0.11595466434176112	0.4854014598540146	0.30115830115830117
YOR117W	-1	-/-	-903.9466401338577	-13960.067931070924	274	0.11585365853658537	0.4854014598540146	0.30145530145530147
YER113C	0	0/-	-904.0174972657114	-22734.89256348647	1096	0.11585365853658537	0.4854014598540146	0.30145530145530147
YLL018C	0	0/-	-904.0248940903693	-22736.406182816252	1096	0.11585365853658537	0.4854014598540146	0.30145530145530147
YGL176C	0	0/0	-904.0765600353479	-19958.229508936405	1096	0.11585365853658537	0.4854014598540146	0.30145530145530147
YMR155W	0	0/0	-904.1038649976254	-20594.44822782278	1096	0.11585365853658537	0.4854014598540146	0.30145530145530147
YPR117W	0	0/0	-904.1157568395138	-19926.707687824965	1096	0.11585365853658537	0.4854014598540146	0.30145530145530147
YBR141C	0	0/-	-904.1692834794521	-20384.958146467805	1096	0.11585365853658537	0.4854014598540146	0.30145530145530147
YGR006W	-1	-/-	-904.2128910422325	-13053.6972168684	274	0.11575282854656223	0.4854014598540146	0.3017523017523018
YBR152W	-1	-/-	-904.2928335666656	-13110.980385556817	274	0.11565217391304349	0.4854014598540146	0.302049302049302
YFL021W	-1	-/-	-904.303737103939	-14456.886712804437	274	0.1155516941789748	0.4854014598540146	0.30234630234630233
YGL054C	-1	-/-	-904.3427741527557	-14376.362964048982	274	0.1154513888888889	0.4854014598540146	0.30264330264330264
YCR016W	0	0/0	-904.391843482852	-21353.921933442354	1096	0.1154513888888889	0.4854014598540146	0.30264330264330264
YML088W	-1	-/-	-904.4009253680706	-13628.108444660902	274	0.11535125758889853	0.4854014598540146	0.30294030294030294
YPL049C	1	+/-	-904.4532505869865	-13856.08767336607	273	0.11611785095320624	0.48905109489051096	0.30294030294030294
YJR046W	-1	-/-	-904.5579642429948	-13797.816630668938	274	0.11601731601731602	0.48905109489051096	0.30323730323730325
YNR067C	-1	-/0	-904.6169402003288	-12843.109029121697	274	0.11591695501730104	0.48905109489051096	0.30353430353430355
YKL206C	-1	-/0	-904.6411583423615	-14196.780591234565	274	0.11581676750216076	0.48905109489051096	0.30383130383130386
YHR121W	0	0/0	-904.6842987891287	-23342.22640613839	1096	0.11581676750216076	0.48905109489051096	0.30383130383130386
YLR389C	0	0/-	-904.684836383909	-21588.51732679829	1096	0.11581676750216076	0.48905109489051096	0.30383130383130386
YDR376W	-1	-/-	-904.738677740097	-14254.230703890324	274	0.1157167530224525	0.48905109489051096	0.3041283041283041
YDR383C	0	0/-	-904.7677292283624	-22561.805135767907	1096	0.1157167530224525	0.48905109489051096	0.3041283041283041
YEL007W	0	0/0	-904.7913966272026	-20655.413961235434	1096	0.1157167530224525	0.48905109489051096	0.3041283041283041
YDR125C	0	0/-	-904.8265141583979	-21755.453874143772	1096	0.1157167530224525	0.48905109489051096	0.3041283041283041
YJR064W	-1	-/-	-904.9118800908327	-14344.323394030333	274	0.11561691113028473	0.48905109489051096	0.3044253044253044
YKL221W	0	0/-	-904.9185751061887	-22891.024547416717	1096	0.11561691113028473	0.48905109489051096	0.3044253044253044
YPL096W	-1	-/-	-905.0747144520283	-14162.964122265577	274	0.11551724137931034	0.48905109489051096	0.3047223047223047
YDR085C	-1	-/-	-905.0942599922419	-15145.764529123902	274	0.11541774332472007	0.48905109489051096	0.305019305019305
YML113W	-1	-/-	-905.1485385298729	-14724.393890865147	274	0.1153184165232358	0.48905109489051096	0.3053163053163053
YNR048W	-1	-/-	-905.1653529405594	-13464.156675055623	274	0.11521926053310404	0.48905109489051096	0.30561330561330563
YHR129C	-1	-/-	-905.2703723236918	-14584.591578535736	274	0.11512027491408934	0.48905109489051096	0.30591030591030594
YGL193C	0	0/0	-905.2866099476814	-20138.26109673083	1096	0.11512027491408934	0.48905109489051096	0.30591030591030594
YMR065W	-1	-/-	-905.3667264059186	-13745.14771669358	274	0.11502145922746781	0.48905109489051096	0.3062073062073062
YML007W	-1	-/-	-905.418496131897	-14580.81899933517	274	0.11492281303602059	0.48905109489051096	0.3065043065043065
YJL176C	-1	-/-	-905.5749464631081	-13294.53043229878	274	0.11482433590402742	0.48905109489051096	0.3068013068013068
YJL074C	-1	-/-	-905.5786294937134	-13954.243688508868	274	0.11472602739726027	0.48905109489051096	0.3070983070983071
[truncated: 3,961 more rows]
