# Supplementary material for: Revisiting co-expression-based automated function prediction in yeast with neural networks and updated Gene Ontology annotations
Source: PLoS One. 2026 Apr 16;21(4):e0322689. doi: 10.1371/journal.pone.0322689 (PMC13086303; doi:10.1371/journal.pone.0322689)
Supplement: S1 File — A zip file of tables in csv format containing individual genes ranked by their predicted involvement in each predicted GO term. These predictions were made by Model 1 as described in Table A of S1 Text. (ZIP) [file pone.0322689.s002.zip › GO0032787_SingleGeneRanking.csv]

Gene	Label	Annos	Score	Background Score	Num pos pairs	Precision	Recall	False Positive Rate
YML042W	1	+/+	-121.89773538708687	-16834.867874283344	123	1.0	0.008064516129032258	0.0
YER015W	-1	-/+	-123.53099212050438	-15335.163660727441	124	0.5	0.008064516129032258	0.0002843332385555871
YKR009C	1	+/+	-143.12391368299723	-18268.502524472773	123	0.6666666666666666	0.016129032258064516	0.0002843332385555871
YAL054C	1	+/+	-146.26902095973492	-16957.833681881428	123	0.75	0.024193548387096774	0.0002843332385555871
YAL038W	1	+/+	-182.19044276326895	-14967.152777142823	123	0.8	0.03225806451612903	0.0002843332385555871
YNR001C	-1	-/-	-191.64280569553375	-17008.945008851588	124	0.6666666666666666	0.03225806451612903	0.0005686664771111743
YHR096C	-1	-/-	-192.42031418532133	-16442.962360195816	124	0.5714285714285714	0.03225806451612903	0.0008529997156667614
YPR001W	1	+/+	-195.78670894354582	-16372.317536562681	123	0.625	0.04032258064516129	0.0008529997156667614
YNL117W	1	+/+	-200.0129638314247	-15506.674002453685	123	0.6666666666666666	0.04838709677419355	0.0008529997156667614
YDL085W	-1	-/0	-201.95749385654926	-16555.722423762083	124	0.6	0.04838709677419355	0.0011373329542223485
YLR174W	0	0/+	-207.42695471085608	-29834.42220195383	496	0.6	0.04838709677419355	0.0011373329542223485
YKL217W	0	0/-	-212.22348299529403	-28487.80988876056	496	0.6	0.04838709677419355	0.0011373329542223485
YGR254W	1	+/+	-212.3060737848282	-15478.488528504968	123	0.6363636363636364	0.056451612903225805	0.0011373329542223485
YJR009C	1	+/+	-215.45939875394106	-15387.665560729802	123	0.6666666666666666	0.06451612903225806	0.0011373329542223485
YOR100C	1	+/+	-225.69382093846798	-16210.85086761415	123	0.6923076923076923	0.07258064516129033	0.0011373329542223485
YGR256W	-1	-/+	-225.85693030059338	-16165.811299905181	124	0.6428571428571429	0.07258064516129033	0.0014216661927779358
YBR230C	0	0/-	-226.56414055638015	-30482.05605414696	496	0.6428571428571429	0.07258064516129033	0.0014216661927779358
YBR196C	1	+/+	-229.1015859991312	-16141.8700453341	123	0.6666666666666666	0.08064516129032258	0.0014216661927779358
YPL147W	-1	-/+	-231.96061146259308	-18217.22772294283	124	0.625	0.08064516129032258	0.0017059994313335229
YIL160C	1	+/+	-240.37873292714357	-16564.358012631536	123	0.6470588235294118	0.08870967741935484	0.0017059994313335229
YER024W	1	+/+	-240.7845530360937	-17572.13894082606	123	0.6666666666666666	0.0967741935483871	0.0017059994313335229
YJL089W	1	+/-	-241.5186543688178	-17127.864406883717	123	0.6842105263157895	0.10483870967741936	0.0017059994313335229
YBL099W	-1	-/-	-244.40111725777388	-16926.145158968866	124	0.65	0.10483870967741936	0.00199033266988911
YGR240C	0	0/+	-246.51285714656115	-26365.73458870314	496	0.65	0.10483870967741936	0.00199033266988911
YNL009W	1	+/+	-247.16129784286022	-18761.576684243977	123	0.6666666666666666	0.11290322580645161	0.00199033266988911
YEL024W	-1	-/-	-251.1904919669032	-17449.83658657968	124	0.6363636363636364	0.11290322580645161	0.002274665908444697
YHR174W	1	+/+	-252.6923289000988	-15751.589315637946	123	0.6521739130434783	0.12096774193548387	0.002274665908444697
YKL060C	1	+/+	-255.24849918484688	-16056.713143609464	123	0.6666666666666666	0.12903225806451613	0.002274665908444697
YGL205W	1	+/+	-256.0923811197281	-19082.920882612467	123	0.68	0.13709677419354838	0.002274665908444697
YAR035W	1	+/+	-256.68976041674614	-16620.038486171514	123	0.6923076923076923	0.14516129032258066	0.002274665908444697
YDR178W	-1	-/-	-258.7698166668415	-18095.910458922386	124	0.6666666666666666	0.14516129032258066	0.0025589991470002845
YNR002C	-1	-/-	-259.05240499973297	-19539.082843910903	124	0.6428571428571429	0.14516129032258066	0.0028433323855558716
YPL222W	0	0/0	-259.07885260134935	-28762.54752721172	496	0.6428571428571429	0.14516129032258066	0.0028433323855558716
YGR043C	0	0/-	-264.0437329225242	-30314.545056290925	496	0.6428571428571429	0.14516129032258066	0.0028433323855558716
YGR244C	-1	-/-	-265.08764481544495	-18185.828483492136	124	0.6206896551724138	0.14516129032258066	0.0031276656241114587
YLR377C	1	+/-	-267.8242039382458	-17008.076508887112	123	0.6333333333333333	0.1532258064516129	0.0031276656241114587
YDL169C	0	0/0	-269.6237286776304	-31847.19799700938	496	0.6333333333333333	0.1532258064516129	0.0031276656241114587
YPR002W	1	+/+	-270.54650397226214	-16429.983877997845	123	0.6451612903225806	0.16129032258064516	0.0031276656241114587
YGR174C	0	0/-	-271.0674158465117	-28712.301118301228	496	0.6451612903225806	0.16129032258064516	0.0031276656241114587
YNL055C	-1	-/-	-271.86119148880243	-16611.044170424342	124	0.625	0.16129032258064516	0.0034119988626670457
YJL052W	1	+/+	-272.6485732868314	-16657.28800395131	123	0.6363636363636364	0.1693548387096774	0.0034119988626670457
YPL262W	-1	-/-	-273.00696213543415	-17582.00976550579	124	0.6176470588235294	0.1693548387096774	0.003696332101222633
YIL136W	0	0/0	-276.6008269228041	-33317.92469325755	496	0.6176470588235294	0.1693548387096774	0.003696332101222633
YFL030W	0	0/0	-278.57925178296864	-28771.6605660785	496	0.6176470588235294	0.1693548387096774	0.003696332101222633
YPL186C	0	0/-	-280.4452388007194	-31344.87819156982	496	0.6176470588235294	0.1693548387096774	0.003696332101222633
YCR012W	1	+/+	-281.0157410502434	-17082.441062115133	123	0.6285714285714286	0.1774193548387097	0.003696332101222633
YKL093W	-1	-/-	-281.2218062058091	-18635.400729194283	124	0.6111111111111112	0.1774193548387097	0.00398066533977822
YGR243W	0	0/-	-285.6618829369545	-29176.477997323498	496	0.6111111111111112	0.1774193548387097	0.00398066533977822
YBR222C	0	0/+	-287.13539331406355	-29910.968235040084	496	0.6111111111111112	0.1774193548387097	0.00398066533977822
YDL223C	-1	-/-	-288.3831180334091	-17831.828510515392	124	0.5945945945945946	0.1774193548387097	0.004264998578333807
YPL054W	0	0/-	-291.1160544231534	-30371.958632994443	496	0.5945945945945946	0.1774193548387097	0.004264998578333807
YKR097W	1	+/0	-291.27856020629406	-15972.238131299615	123	0.6052631578947368	0.18548387096774194	0.004264998578333807
YMR205C	0	0/+	-292.1950749736279	-28251.272073192522	496	0.6052631578947368	0.18548387096774194	0.004264998578333807
YIL125W	-1	-/-	-293.33620074391365	-19744.25236314535	124	0.5897435897435898	0.18548387096774194	0.004549331816889394
YJL103C	0	0/-	-295.38208340108395	-30111.91742676124	496	0.5897435897435898	0.18548387096774194	0.004549331816889394
YCR010C	-1	-/-	-296.1697334498167	-17148.132572613657	124	0.575	0.18548387096774194	0.004833665055444982
YJR073C	-1	-/-	-296.88184067606926	-16593.11047694087	124	0.5609756097560976	0.18548387096774194	0.005117998294000569
YBL015W	1	+/+	-298.1416279375553	-20316.699946910143	123	0.5714285714285714	0.1935483870967742	0.005117998294000569
YKL152C	1	+/+	-298.9493741095066	-17163.97307794541	123	0.5813953488372093	0.20161290322580644	0.005117998294000569
YBR145W	-1	-/0	-299.64291717112064	-16275.860956899822	124	0.5681818181818182	0.20161290322580644	0.005402331532556156
YMR081C	-1	-/-	-300.24716418236494	-17552.190310284495	124	0.5555555555555556	0.20161290322580644	0.005686664771111743
YGL156W	0	0/-	-301.1588792130351	-32140.825229720213	496	0.5555555555555556	0.20161290322580644	0.005686664771111743
YDL078C	1	+/+	-302.28572832793	-20318.618054702878	123	0.5652173913043478	0.20967741935483872	0.005686664771111743
YJR095W	0	0/-	-304.58086046390235	-28938.00640583597	496	0.5652173913043478	0.20967741935483872	0.005686664771111743
YPR030W	-1	-/-	-308.78399630635977	-18193.501344799995	124	0.5531914893617021	0.20967741935483872	0.00597099800966733
YPL134C	0	0/-	-312.3212278969586	-29236.206081852317	496	0.5531914893617021	0.20967741935483872	0.00597099800966733
YBR280C	-1	-/-	-315.34411123394966	-23247.80050228536	124	0.5416666666666666	0.20967741935483872	0.006255331248222917
YLR284C	1	+/+	-315.5063828006387	-19941.30736707896	123	0.5510204081632653	0.21774193548387097	0.006255331248222917
YOL086C	-1	-/0	-315.84083703905344	-17422.667221538723	124	0.54	0.21774193548387097	0.006539664486778504
YGR192C	1	+/+	-316.29833993315697	-16908.23882200569	123	0.5490196078431373	0.22580645161290322	0.006539664486778504
YGL121C	0	0/-	-316.5923626832664	-30460.72741431091	496	0.5490196078431373	0.22580645161290322	0.006539664486778504
YHL032C	0	0/-	-316.9158534705639	-31453.389092141762	496	0.5490196078431373	0.22580645161290322	0.006539664486778504
YGR086C	-1	-/-	-318.4569953009486	-18273.152676016092	124	0.5384615384615384	0.22580645161290322	0.0068239977253340914
YMR056C	-1	-/-	-320.75420907884836	-17292.780766680837	124	0.5283018867924528	0.22580645161290322	0.0071083309638896785
YOR065W	0	0/-	-321.77696778811514	-29781.59168936126	496	0.5283018867924528	0.22580645161290322	0.0071083309638896785
YJR019C	1	+/+	-322.04449701309204	-18584.12965991348	123	0.5370370370370371	0.23387096774193547	0.0071083309638896785
YLR304C	1	+/-	-322.2963929101825	-18664.162984646857	123	0.5454545454545454	0.24193548387096775	0.0071083309638896785
YBR117C	-1	-/0	-324.1315653026104	-17008.788789831102	124	0.5357142857142857	0.24193548387096775	0.007392664202445266
YPL078C	-1	-/-	-329.4106871634722	-18350.49947154522	124	0.5263157894736842	0.24193548387096775	0.007676997441000853
YGL208W	-1	-/-	-329.44185450673103	-22146.755720481277	124	0.5172413793103449	0.24193548387096775	0.00796133067955644
YDL181W	-1	-/0	-329.4784413129091	-16705.938945308328	124	0.5084745762711864	0.24193548387096775	0.008245663918112028
YMR271C	0	0/-	-330.3853926304728	-31948.621315019205	496	0.5084745762711864	0.24193548387096775	0.008245663918112028
YKL148C	-1	-/-	-331.468155041337	-20991.80310370773	124	0.5	0.24193548387096775	0.008529997156667614
YEL012W	1	+/-	-331.70646715164185	-20577.03950983286	123	0.5081967213114754	0.25	0.008529997156667614
YKL026C	-1	-/-	-331.78923807293177	-19807.180636778474	124	0.5	0.25	0.008814330395223202
YHR137W	0	0/0	-332.45501687936485	-30613.821745382622	496	0.5	0.25	0.008814330395223202
YMR083W	-1	-/0	-332.87288971990347	-17566.799419544637	124	0.49206349206349204	0.25	0.009098663633778788
YNL202W	1	+/+	-334.6943448781967	-18840.54973537475	123	0.5	0.25806451612903225	0.009098663633778788
YER054C	-1	-/0	-336.1973799318075	-19488.339144565165	124	0.49230769230769234	0.25806451612903225	0.009382996872334376
YNL014W	-1	-/-	-336.3592355251312	-18089.433257564902	124	0.48484848484848486	0.25806451612903225	0.009667330110889964
YLL041C	-1	-/-	-337.0984452441335	-20396.876760557294	124	0.47761194029850745	0.25806451612903225	0.00995166334944555
YMR107W	0	0/0	-337.13297469727695	-31162.6258167848	496	0.47761194029850745	0.25806451612903225	0.00995166334944555
YOR374W	0	0/+	-337.69966716505587	-33225.33430383541	496	0.47761194029850745	0.25806451612903225	0.00995166334944555
YDR298C	-1	-/-	-338.0871485546231	-18530.21385256946	124	0.47058823529411764	0.25806451612903225	0.010235996588001138
YNL239W	-1	-/-	-338.68029937148094	-19554.62710454315	124	0.463768115942029	0.25806451612903225	0.010520329826556724
YPR160W	0	0/0	-339.37464457564056	-31451.558759227395	496	0.463768115942029	0.25806451612903225	0.010520329826556724
YMR302C	-1	-/-	-341.87370528280735	-22517.46151328832	124	0.45714285714285713	0.25806451612903225	0.010804663065112312
YPL223C	0	0/0	-342.93618696555495	-28714.274692149833	496	0.45714285714285713	0.25806451612903225	0.010804663065112312
YDR436W	-1	-/-	-343.54438649863005	-23526.11972234398	124	0.4507042253521127	0.25806451612903225	0.011088996303667898
YML075C	-1	-/-	-345.9315161630511	-16909.885999806225	124	0.4444444444444444	0.25806451612903225	0.011373329542223486
YBR046C	0	0/-	-347.1614242102951	-32641.02341075614	496	0.4444444444444444	0.25806451612903225	0.011373329542223486
YOR348C	-1	-/-	-347.35172279179096	-18326.816024899483	124	0.4383561643835616	0.25806451612903225	0.011657662780779073
YIL042C	-1	-/-	-348.34303814172745	-19878.807085633278	124	0.43243243243243246	0.25806451612903225	0.01194199601933466
YDL149W	-1	-/-	-348.7535906434059	-21164.534193485975	124	0.4266666666666667	0.25806451612903225	0.012226329257890247
YJR016C	0	0/0	-349.1542612668127	-29072.04952989053	496	0.4266666666666667	0.25806451612903225	0.012226329257890247
YLR080W	-1	-/-	-349.4631741195917	-19184.97445847094	124	0.42105263157894735	0.25806451612903225	0.012510662496445835
YCL033C	-1	-/-	-349.9237330928445	-18654.834362514317	124	0.4155844155844156	0.25806451612903225	0.01279499573500142
YGR236C	0	0/0	-350.60965016297996	-28418.55313679669	496	0.4155844155844156	0.25806451612903225	0.01279499573500142
YBR269C	0	0/-	-351.48680642433465	-33025.282104482874	496	0.4155844155844156	0.25806451612903225	0.01279499573500142
YDR380W	0	0/0	-352.09850233606994	-29548.717156857252	496	0.4155844155844156	0.25806451612903225	0.01279499573500142
YBR072W	-1	-/-	-352.35726407170296	-18280.50893045962	124	0.41025641025641024	0.25806451612903225	0.013079328973557009
YGR204W	1	+/-	-352.59178713709116	-17811.683772079647	123	0.4177215189873418	0.2661290322580645	0.013079328973557009
YMR297W	0	0/-	-353.17057632282376	-33316.078574520536	496	0.4177215189873418	0.2661290322580645	0.013079328973557009
YML120C	-1	-/-	-353.4267601966858	-20939.84740228951	124	0.4125	0.2661290322580645	0.013363662212112597
YAL008W	0	0/-	-353.71049898304045	-30567.587747348472	496	0.4125	0.2661290322580645	0.013363662212112597
YLR142W	0	0/0	-354.0028377212584	-29037.14050298184	496	0.4125	0.2661290322580645	0.013363662212112597
YHR001W-A	-1	-/-	-354.6470433175564	-18170.39412073791	124	0.4074074074074074	0.2661290322580645	0.013647995450668183
YBR047W	0	0/0	-355.1155660878867	-28121.100509585813	496	0.4074074074074074	0.2661290322580645	0.013647995450668183
YBL045C	-1	-/-	-357.01422019675374	-18778.296954333782	124	0.4024390243902439	0.2661290322580645	0.01393232868922377
YOR142W	-1	-/-	-357.4578636288643	-20259.49090383947	124	0.39759036144578314	0.2661290322580645	0.014216661927779357
YLR178C	0	0/-	-357.5802020635456	-35102.389256680384	496	0.39759036144578314	0.2661290322580645	0.014216661927779357
YPR191W	-1	-/-	-357.8298366814852	-17847.15125451982	124	0.39285714285714285	0.2661290322580645	0.014500995166334945
YPR155C	-1	-/-	-358.43627567589283	-21115.98460406065	124	0.38823529411764707	0.2661290322580645	0.014785328404890531
YOR120W	-1	-/-	-359.53197997808456	-21613.240941524506	124	0.38372093023255816	0.2661290322580645	0.015069661643446119
YDR050C	0	0/+	-359.6165226791054	-28748.54873149097	496	0.38372093023255816	0.2661290322580645	0.015069661643446119
YOL084W	0	0/-	-360.36479044519365	-31113.932893381454	496	0.38372093023255816	0.2661290322580645	0.015069661643446119
YCR083W	-1	-/-	-360.648483119905	-20773.01722007245	124	0.3793103448275862	0.2661290322580645	0.015353994882001705
YHL024W	-1	-/-	-361.4364132285118	-17616.503555238247	124	0.375	0.2661290322580645	0.015638328120557293
YGR231C	-1	-/-	-361.5779863744974	-21073.070236213505	124	0.3707865168539326	0.2661290322580645	0.01592266135911288
YFR049W	0	0/-	-361.8766067326069	-31956.771237390116	496	0.3707865168539326	0.2661290322580645	0.01592266135911288
YBR183W	-1	-/-	-362.3586038798094	-16990.138615235686	124	0.36666666666666664	0.2661290322580645	0.01620699459766847
YDR505C	0	0/0	-362.37810898013413	-32777.37196290027	496	0.36666666666666664	0.2661290322580645	0.01620699459766847
YPR184W	0	0/0	-363.94958054460585	-33529.986815685406	496	0.36666666666666664	0.2661290322580645	0.01620699459766847
YOR317W	-1	-/+	-364.0187041759491	-19220.86342357099	124	0.3626373626373626	0.2661290322580645	0.016491327836224055
YJL066C	0	0/0	-364.1238101385534	-34899.979811273515	496	0.3626373626373626	0.2661290322580645	0.016491327836224055
YER065C	1	+/+	-364.48569159954786	-19957.53854225576	123	0.3695652173913043	0.27419354838709675	0.016491327836224055
YMR175W	-1	-/-	-365.101416438818	-17858.81459343806	124	0.3655913978494624	0.27419354838709675	0.01677566107477964
YMR322C	-1	-/+	-365.47708332538605	-19652.44198256731	124	0.3617021276595745	0.27419354838709675	0.017059994313335228
YJR156C	-1	-/-	-366.37699365615845	-17561.576323404908	124	0.35789473684210527	0.27419354838709675	0.017344327551890817
YDR031W	0	0/-	-366.5422217454761	-32162.766961652786	496	0.35789473684210527	0.27419354838709675	0.017344327551890817
YHR051W	0	0/-	-366.7064350582659	-31567.19313991163	496	0.35789473684210527	0.27419354838709675	0.017344327551890817
YLR134W	1	+/+	-367.7258794531226	-18323.5098663494	123	0.3645833333333333	0.28225806451612906	0.017344327551890817
YPR028W	0	0/-	-367.8318837955594	-29913.579077245668	496	0.3645833333333333	0.28225806451612906	0.017344327551890817
YOR173W	-1	-/-	-368.7284129038453	-21483.08343242854	124	0.36082474226804123	0.28225806451612906	0.017628660790446404
YLR327C	0	0/0	-369.3481845650822	-33604.952219162136	496	0.36082474226804123	0.28225806451612906	0.017628660790446404
YLR153C	-1	-/+	-369.80045369267464	-18006.295915320516	124	0.35714285714285715	0.28225806451612906	0.01791299402900199
YMR174C	0	0/0	-369.80279496498406	-32219.9313608082	496	0.35714285714285715	0.28225806451612906	0.01791299402900199
YDR384C	-1	-/-	-369.9299915805459	-17193.339356191456	124	0.35353535353535354	0.28225806451612906	0.018197327267557576
YKR046C	-1	-/-	-370.101867467165	-21391.08163459599	124	0.35	0.28225806451612906	0.018481660506113166
YOL147C	1	+/+	-370.4043641537428	-18962.640065409243	123	0.3564356435643564	0.2903225806451613	0.018481660506113166
YJR045C	-1	-/-	-370.9827413186431	-18777.78022826463	124	0.35294117647058826	0.2903225806451613	0.018765993744668752
YKL188C	-1	-/+	-370.9871069341898	-21002.507296457887	124	0.34951456310679613	0.2903225806451613	0.019050326983224338
YBR298C	-1	-/-	-371.1687856949866	-18912.285455506295	124	0.34615384615384615	0.2903225806451613	0.019334660221779928
YHR198C	0	0/0	-371.2670977860689	-31535.34369300306	496	0.34615384615384615	0.2903225806451613	0.019334660221779928
YMR110C	0	0/-	-371.6366797089577	-36475.89717772603	496	0.34615384615384615	0.2903225806451613	0.019334660221779928
YAL061W	0	0/0	-371.6718130540103	-33081.58607915416	496	0.34615384615384615	0.2903225806451613	0.019334660221779928
YJL045W	-1	-/-	-373.3600636124611	-17805.5824136734	124	0.34285714285714286	0.2903225806451613	0.019618993460335514
YHR092C	-1	-/-	-373.3821209445596	-17054.823496811092	124	0.33962264150943394	0.2903225806451613	0.0199033266988911
YPL201C	0	0/0	-373.4220919087529	-30219.91998835001	496	0.33962264150943394	0.2903225806451613	0.0199033266988911
YGL191W	-1	-/-	-373.4452787935734	-19526.71898344159	124	0.3364485981308411	0.2903225806451613	0.020187659937446686
YCL030C	0	0/0	-373.84980329684913	-28788.868009041063	496	0.3364485981308411	0.2903225806451613	0.020187659937446686
YLR044C	1	+/+	-374.5950075611472	-19270.27493109554	123	0.3425925925925926	0.29838709677419356	0.020187659937446686
YLR070C	0	0/0	-375.284590492025	-29380.13053853996	496	0.3425925925925926	0.29838709677419356	0.020187659937446686
YDR345C	-1	-/-	-375.7985445857048	-19136.746742486954	124	0.3394495412844037	0.29838709677419356	0.020471993176002276
YNL237W	0	0/0	-376.1994971688837	-30618.236220588908	496	0.3394495412844037	0.29838709677419356	0.020471993176002276
YJL102W	-1	-/-	-376.4465896189213	-19022.629981562495	124	0.33636363636363636	0.29838709677419356	0.020756326414557862
YDR504C	0	0/0	-376.51149435155094	-32072.378578368574	496	0.33636363636363636	0.29838709677419356	0.020756326414557862
YOR084W	-1	-/-	-377.0691885277629	-18262.311920583248	124	0.3333333333333333	0.29838709677419356	0.02104065965311345
YGR132C	-1	-/-	-377.4247503131628	-20807.433050259948	124	0.33035714285714285	0.29838709677419356	0.021324992891669035
YDR030C	-1	-/-	-377.5724008381367	-18243.959829181433	124	0.3274336283185841	0.29838709677419356	0.021609326130224624
YKL141W	-1	-/-	-377.6535342037678	-20622.01747724414	124	0.32456140350877194	0.29838709677419356	0.02189365936878021
YJR080C	0	0/-	-377.82360989321023	-31803.8814159818	496	0.32456140350877194	0.29838709677419356	0.02189365936878021
YDL204W	0	0/-	-377.8798796404153	-34031.251834306866	496	0.32456140350877194	0.29838709677419356	0.02189365936878021
YHR008C	-1	-/-	-377.90272161364555	-19947.702967703342	124	0.3217391304347826	0.29838709677419356	0.022177992607335797
YBR147W	0	0/-	-377.9390155635774	-29468.8582129227	496	0.3217391304347826	0.29838709677419356	0.022177992607335797
YLL019C	-1	-/-	-378.0199402272701	-21927.25673958659	124	0.31896551724137934	0.29838709677419356	0.022462325845891383
YEL034W	-1	-/-	-378.88270185887814	-18286.275395981967	124	0.3162393162393162	0.29838709677419356	0.022746659084446973
YMR191W	0	0/0	-379.2689509075135	-32895.20777088031	496	0.3162393162393162	0.29838709677419356	0.022746659084446973
YJR155W	-1	-/0	-379.3639215156436	-18315.67811009288	124	0.3135593220338983	0.29838709677419356	0.02303099232300256
YKL150W	-1	-/-	-380.39875915646553	-20997.443631008267	124	0.31092436974789917	0.29838709677419356	0.023315325561558145
YML091C	-1	-/-	-380.7165153026581	-18698.38646104932	124	0.30833333333333335	0.29838709677419356	0.023599658800113735
YOR178C	-1	-/-	-381.4529107809067	-20132.043463110924	124	0.30578512396694213	0.29838709677419356	0.02388399203866932
YJL137C	0	0/0	-382.1255151126534	-30617.197752073407	496	0.30578512396694213	0.29838709677419356	0.02388399203866932
YHR106W	-1	-/-	-382.1452386826277	-22633.28692768514	124	0.30327868852459017	0.29838709677419356	0.024168325277224907
YIR037W	-1	-/-	-382.2723180949688	-20143.300832360983	124	0.3008130081300813	0.29838709677419356	0.024452658515780493
YBL030C	-1	-/-	-382.3109186068177	-18974.269421875477	124	0.29838709677419356	0.29838709677419356	0.024736991754336083
YDR216W	-1	-/-	-382.5660638809204	-17399.84621374309	124	0.296	0.29838709677419356	0.02502132499289167
YER182W	0	0/0	-383.5314262621105	-30468.465335235	496	0.296	0.29838709677419356	0.02502132499289167
YER004W	0	0/0	-383.6569711808115	-32796.21117161028	496	0.296	0.29838709677419356	0.02502132499289167
YJR121W	-1	-/-	-383.68792863190174	-18941.58254173398	124	0.29365079365079366	0.29838709677419356	0.025305658231447255
YOL110W	-1	-/-	-383.9962039887905	-18848.93555921316	124	0.29133858267716534	0.29838709677419356	0.02558999147000284
YHR139C	-1	-/-	-384.02442652732134	-17930.93350417912	124	0.2890625	0.29838709677419356	0.02587432470855843
YOR092W	0	0/-	-384.2524294666946	-29763.97275845427	496	0.2890625	0.29838709677419356	0.02587432470855843
YFR053C	-1	-/+	-386.70740818977356	-19447.06122073531	124	0.2868217054263566	0.29838709677419356	0.026158657947114018
YOR113W	-1	-/-	-387.1859977841377	-18750.656747609377	124	0.2846153846153846	0.29838709677419356	0.026442991185669604
YCL040W	-1	-/+	-387.1862737238407	-22153.07557308674	124	0.2824427480916031	0.29838709677419356	0.026727324424225193
YBR149W	0	0/0	-387.64657336845994	-34907.82536072284	496	0.2824427480916031	0.29838709677419356	0.026727324424225193
YGR183C	-1	-/-	-388.2143079340458	-20030.112241193652	124	0.2803030303030303	0.29838709677419356	0.02701165766278078
YFL014W	-1	-/-	-388.38600735366344	-20512.977509260178	124	0.2781954887218045	0.29838709677419356	0.027295990901336366
YBL049W	0	0/0	-388.70639106817544	-31870.676378512755	496	0.2781954887218045	0.29838709677419356	0.027295990901336366
YOR230W	-1	-/-	-390.17840065062046	-18773.613195568323	124	0.27611940298507465	0.29838709677419356	0.027580324139891952
YIL155C	-1	-/0	-390.4711958989501	-21881.60086464882	124	0.2740740740740741	0.29838709677419356	0.02786465737844754
YMR105C	0	0/-	-391.81738709658384	-34473.85364442319	496	0.2740740740740741	0.29838709677419356	0.02786465737844754
YOL129W	-1	-/-	-392.46997974812984	-20470.168069586158	124	0.27205882352941174	0.29838709677419356	0.028148990617003128
YPR193C	-1	-/-	-392.48663449287415	-19166.543437883258	124	0.27007299270072993	0.29838709677419356	0.028433323855558714
YEL060C	-1	-/-	-392.91495618224144	-24309.192031353712	124	0.26811594202898553	0.29838709677419356	0.0287176570941143
YCR005C	1	+/-	-392.99316945672035	-18520.410111643374	123	0.2733812949640288	0.3064516129032258	0.0287176570941143
YKR049C	0	0/-	-393.0934574585408	-36129.96903013252	496	0.2733812949640288	0.3064516129032258	0.0287176570941143
YPR149W	0	0/-	-393.51909862831235	-31984.495287382975	496	0.2733812949640288	0.3064516129032258	0.0287176570941143
YHR037W	0	0/0	-394.66996639966965	-31636.871168760583	496	0.2733812949640288	0.3064516129032258	0.0287176570941143
YDR059C	-1	-/-	-394.71895821392536	-21410.265206575394	124	0.2714285714285714	0.3064516129032258	0.02900199033266989
YPR006C	1	+/+	-395.0171577334404	-19249.352308936417	123	0.2765957446808511	0.31451612903225806	0.02900199033266989
YML078W	-1	-/-	-395.6215739697218	-19715.684140324593	124	0.2746478873239437	0.31451612903225806	0.029286323571225476
YOR328W	-1	-/-	-395.8405589014292	-20868.29842324555	124	0.2727272727272727	0.31451612903225806	0.029570656809781062
YDL200C	-1	-/-	-396.3757800012827	-19866.059384331107	124	0.2708333333333333	0.31451612903225806	0.029854990048336652
YJL167W	-1	-/-	-396.58081340789795	-18587.34612912312	124	0.2689655172413793	0.31451612903225806	0.030139323286892238
YNL333W	-1	-/-	-396.9145305007696	-18251.55526893586	124	0.2671232876712329	0.31451612903225806	0.030423656525447824
YJR103W	-1	-/-	-397.06861520558596	-20149.27251241356	124	0.2653061224489796	0.31451612903225806	0.03070798976400341
YPL119C	-1	-/-	-397.2178088128567	-20484.628279581666	124	0.2635135135135135	0.31451612903225806	0.030992323002559
YGR044C	-1	-/-	-397.5135010406375	-19179.51897456497	124	0.26174496644295303	0.31451612903225806	0.03127665624111459
YNL052W	0	0/-	-398.02521349675953	-31669.440439054742	496	0.26174496644295303	0.31451612903225806	0.03127665624111459
YNL220W	-1	-/-	-398.1660454273224	-18014.126884803176	124	0.26	0.31451612903225806	0.031560989479670176
YJL172W	0	0/-	-399.0297131165862	-29634.865772845224	496	0.26	0.31451612903225806	0.031560989479670176
YML128C	-1	-/-	-399.22793328762054	-21914.714927129447	124	0.2582781456953642	0.31451612903225806	0.03184532271822576
YAL062W	0	0/0	-399.34781590104103	-31650.43631634116	496	0.2582781456953642	0.31451612903225806	0.03184532271822576
YOL126C	1	+/-	-399.80083951354027	-20035.264720402658	123	0.2631578947368421	0.3225806451612903	0.03184532271822576
YDL110C	0	0/+	-399.9527190197259	-37541.28841610812	496	0.2631578947368421	0.3225806451612903	0.03184532271822576
YIL107C	0	0/0	-400.41175564192235	-35152.01265014708	496	0.2631578947368421	0.3225806451612903	0.03184532271822576
YML054C	0	0/+	-400.75831696391106	-31406.292919143103	496	0.2631578947368421	0.3225806451612903	0.03184532271822576
YJR047C	-1	-/-	-401.1444783806801	-18211.392427764833	124	0.26143790849673204	0.3225806451612903	0.03212965595678135
YGL253W	-1	-/+	-402.2423933148384	-18437.735269755125	124	0.2597402597402597	0.3225806451612903	0.03241398919533694
YER096W	0	0/-	-402.3321556057781	-29521.213896444067	496	0.2597402597402597	0.3225806451612903	0.03241398919533694
YPR192W	0	0/-	-403.3036434240639	-28426.50005002413	496	0.2597402597402597	0.3225806451612903	0.03241398919533694
YPL135W	-1	-/-	-403.37287290394306	-20279.691890873015	124	0.25806451612903225	0.3225806451612903	0.03269832243389252
YBR132C	1	+/-	-403.4623129442334	-20334.30185035616	123	0.26282051282051283	0.33064516129032256	0.03269832243389252
YGR112W	-1	-/-	-404.42246502637863	-19055.345917582512	124	0.2611464968152866	0.33064516129032256	0.03298265567244811
YLR258W	0	0/0	-404.65789427794516	-34875.76012258418	496	0.2611464968152866	0.33064516129032256	0.03298265567244811
YGL059W	0	0/-	-404.6850490588695	-31847.57820564322	496	0.2611464968152866	0.33064516129032256	0.03298265567244811
YDR070C	0	0/0	-404.7928474582732	-35368.204834772274	496	0.2611464968152866	0.33064516129032256	0.03298265567244811
YDR003W	0	0/0	-405.0979648474604	-35350.47030271031	496	0.2611464968152866	0.33064516129032256	0.03298265567244811
YMR256C	0	0/-	-405.16796345449984	-30810.116925127804	496	0.2611464968152866	0.33064516129032256	0.03298265567244811
YBR026C	1	+/+	-405.35355914384127	-22791.59520701319	123	0.26582278481012656	0.3387096774193548	0.03298265567244811
YMR169C	0	0/+	-405.50700521469116	-34077.17671605572	496	0.26582278481012656	0.3387096774193548	0.03298265567244811
YBR050C	-1	-/-	-406.2855426296592	-20087.919118978083	124	0.2641509433962264	0.3387096774193548	0.03326698891100369
YGR019W	0	0/+	-406.3059680275619	-33763.82127358392	496	0.2641509433962264	0.3387096774193548	0.03326698891100369
YDL215C	0	0/0	-406.53894439153373	-33259.99574619159	496	0.2641509433962264	0.3387096774193548	0.03326698891100369
YDR529C	-1	-/-	-406.68305760622025	-19898.736088722944	124	0.2625	0.3387096774193548	0.03355132214955928
YER142C	-1	-/-	-407.5222851932049	-21710.6579015553	124	0.2608695652173913	0.3387096774193548	0.03383565538811487
YDR148C	-1	-/-	-407.72648391127586	-21376.835268110037	124	0.25925925925925924	0.3387096774193548	0.034119988626670456
YMR120C	0	0/-	-407.7400692012161	-29978.854459811933	496	0.25925925925925924	0.3387096774193548	0.034119988626670456
YMR136W	-1	-/-	-409.27756747603416	-20564.229222923517	124	0.25766871165644173	0.3387096774193548	0.034404321865226045
YCR004C	0	0/0	-409.8477615788579	-33315.227649241686	496	0.25766871165644173	0.3387096774193548	0.034404321865226045
YDR536W	0	0/-	-409.8572096452117	-31072.751229569316	496	0.25766871165644173	0.3387096774193548	0.034404321865226045
YBR039W	-1	-/-	-410.3611476868391	-20693.54659217596	124	0.25609756097560976	0.3387096774193548	0.034688655103781635
YIL088C	0	0/-	-410.5833518244326	-32915.324724815786	496	0.25609756097560976	0.3387096774193548	0.034688655103781635
YNL173C	-1	-/-	-410.804312184453	-21671.32205694914	124	0.2545454545454545	0.3387096774193548	0.03497298834233722
YER178W	1	+/+	-411.23110350221395	-20498.865144968033	123	0.25903614457831325	0.3467741935483871	0.03497298834233722
YDR036C	-1	-/-	-411.53273516893387	-19103.54557606578	124	0.25748502994011974	0.3467741935483871	0.03525732158089281
YDL222C	0	0/-	-412.34045870788395	-31627.905782608315	496	0.25748502994011974	0.3467741935483871	0.03525732158089281
YML100W	0	0/-	-412.3575026784092	-34238.45375763811	496	0.25748502994011974	0.3467741935483871	0.03525732158089281
YJR104C	-1	-/-	-413.02719021588564	-18792.15655232221	124	0.25595238095238093	0.3467741935483871	0.0355416548194484
YHR016C	-1	-/-	-413.2272126376629	-23841.05488397181	124	0.25443786982248523	0.3467741935483871	0.03582598805800398
YGR046W	-1	-/-	-413.8900099545717	-20912.14744453132	124	0.2529411764705882	0.3467741935483871	0.03611032129655957
YCR011C	0	0/-	-413.98167692124844	-34547.29916109145	496	0.2529411764705882	0.3467741935483871	0.03611032129655957
YIR038C	0	0/-	-414.11203436367214	-33193.83155889809	496	0.2529411764705882	0.3467741935483871	0.03611032129655957
YOL071W	-1	-/-	-414.46524602919817	-22610.992899753153	124	0.25146198830409355	0.3467741935483871	0.03639465453511515
YKL085W	-1	-/-	-414.55159053206444	-22274.803296625614	124	0.25	0.3467741935483871	0.03667898777367074
YDL049C	0	0/-	-414.66653778776526	-29851.963341016322	496	0.25	0.3467741935483871	0.03667898777367074
YNL242W	-1	-/-	-414.84330853819847	-20282.576559215784	124	0.24855491329479767	0.3467741935483871	0.03696332101222633
YDR033W	0	0/0	-415.1948441527784	-29352.19762084447	496	0.24855491329479767	0.3467741935483871	0.03696332101222633
YIL033C	-1	-/-	-415.683844730258	-20899.890167042613	124	0.2471264367816092	0.3467741935483871	0.037247654250781914
YHR048W	-1	-/-	-415.84024035185575	-17378.151505962014	124	0.24571428571428572	0.3467741935483871	0.037531987489337504
YPL075W	-1	-/-	-416.4020056426525	-19832.540195625275	124	0.24431818181818182	0.3467741935483871	0.037816320727893094
YOR133W	-1	-/-	-416.70028193295	-18662.074959896505	124	0.24293785310734464	0.3467741935483871	0.038100653966448676
YOR040W	1	+/+	-416.7626426666975	-21393.947701767087	123	0.24719101123595505	0.3548387096774194	0.038100653966448676
YPL230W	0	0/-	-417.74511883966625	-33346.14058109559	496	0.24719101123595505	0.3548387096774194	0.038100653966448676
YMR145C	-1	-/0	-418.15036165714264	-19015.96591745317	124	0.24581005586592178	0.3548387096774194	0.038384987205004266
YAL060W	0	0/0	-418.35058090649545	-34749.532971391454	496	0.24581005586592178	0.3548387096774194	0.038384987205004266
YLR362W	-1	-/-	-418.41000363230705	-22921.315098017454	124	0.24444444444444444	0.3548387096774194	0.038669320443559856
YMR053C	-1	-/0	-418.4885066449642	-19982.8859372437	124	0.2430939226519337	0.3548387096774194	0.03895365368211544
YPR151C	0	0/0	-418.540096944198	-34724.26222854853	496	0.2430939226519337	0.3548387096774194	0.03895365368211544
YNL321W	0	0/-	-419.06836470775306	-31616.738921891898	496	0.2430939226519337	0.3548387096774194	0.03895365368211544
YEL011W	0	0/0	-419.11629182845354	-35010.41880840063	496	0.2430939226519337	0.3548387096774194	0.03895365368211544
YAL034C	0	0/-	-419.18711061775684	-36433.59488934092	496	0.2430939226519337	0.3548387096774194	0.03895365368211544
YDR453C	-1	-/-	-419.73551677167416	-23750.196004532278	124	0.24175824175824176	0.3548387096774194	0.03923798692067103
YJR078W	-1	-/-	-420.2532945126295	-17787.04222033173	124	0.24043715846994534	0.3548387096774194	0.03952232015922661
YHR160C	-1	-/-	-420.504886046052	-19450.98890082538	124	0.2391304347826087	0.3548387096774194	0.0398066533977822
YGL055W	1	+/+	-420.54704792797565	-18786.70962908864	123	0.24324324324324326	0.3629032258064516	0.0398066533977822
YGR157W	-1	-/-	-421.42412558197975	-18099.385805487633	124	0.24193548387096775	0.3629032258064516	0.04009098663633779
YNL015W	-1	-/-	-421.80848403275013	-21645.38303078711	124	0.24064171122994651	0.3629032258064516	0.04037531987489337
YLR267W	0	0/0	-422.20406685583293	-31600.023126335815	496	0.24064171122994651	0.3629032258064516	0.04037531987489337
YLR219W	-1	-/-	-422.7472017034888	-21734.745046384633	124	0.2393617021276596	0.3629032258064516	0.04065965311344896
YCR079W	0	0/-	-423.50617743097246	-33879.64429790154	496	0.2393617021276596	0.3629032258064516	0.04065965311344896
YPL265W	-1	-/-	-423.7879178225994	-16951.873886033893	124	0.23809523809523808	0.3629032258064516	0.04094398635200455
YFR044C	0	0/0	-423.8366710077971	-30612.68293616548	496	0.23809523809523808	0.3629032258064516	0.04094398635200455
YDR096W	-1	-/-	-424.4295597448945	-20330.233467556536	124	0.23684210526315788	0.3629032258064516	0.041228319590560135
YPL203W	-1	-/-	-424.7498759627342	-22256.63545629382	124	0.2356020942408377	0.3629032258064516	0.041512652829115725
YBR295W	-1	-/-	-424.9287089109421	-18281.197078704834	124	0.234375	0.3629032258064516	0.04179698606767131
YJL141C	-1	-/-	-425.24997463822365	-23483.469465360045	124	0.23316062176165803	0.3629032258064516	0.0420813193062269
YLR058C	0	0/-	-425.3837463427335	-28956.9843454184	496	0.23316062176165803	0.3629032258064516	0.0420813193062269
YIR029W	0	0/-	-425.3911845199764	-29521.358633410186	496	0.23316062176165803	0.3629032258064516	0.0420813193062269
YHR087W	0	0/-	-425.61059435270727	-34229.35366027802	496	0.23316062176165803	0.3629032258064516	0.0420813193062269
YOR031W	-1	-/-	-426.57963209599257	-19940.831748239696	124	0.23195876288659795	0.3629032258064516	0.04236565254478249
YLL026W	-1	-/-	-427.2647190466523	-24710.685049034655	124	0.23076923076923078	0.3629032258064516	0.04264998578333807
YOR176W	0	0/0	-427.54715079814196	-31106.22805725783	496	0.23076923076923078	0.3629032258064516	0.04264998578333807
YHR208W	0	0/0	-427.93471648544073	-30670.26998608187	496	0.23076923076923078	0.3629032258064516	0.04264998578333807
YGL040C	0	0/0	-427.94375393912196	-31340.61534145847	496	0.23076923076923078	0.3629032258064516	0.04264998578333807
YOR187W	-1	-/-	-428.06710332632065	-20663.623121745884	124	0.22959183673469388	0.3629032258064516	0.04293431902189366
YER055C	0	0/0	-428.3062504939735	-30504.622961506248	496	0.22959183673469388	0.3629032258064516	0.04293431902189366
YIL097W	1	+/-	-428.55772438645363	-23364.385537147522	123	0.233502538071066	0.3709677419354839	0.04293431902189366
YBR127C	-1	-/-	-428.7768159508705	-19513.531440734863	124	0.23232323232323232	0.3709677419354839	0.04321865226044925
YIR036C	0	0/0	-430.0706774350256	-34163.26818693243	496	0.23232323232323232	0.3709677419354839	0.04321865226044925
YFL018C	1	+/+	-431.2978022247553	-20344.76459403336	123	0.23618090452261306	0.3790322580645161	0.04321865226044925
YML028W	-1	-/-	-431.4919812679291	-18159.661079198122	124	0.235	0.3790322580645161	0.04350298549900483
YNL270C	-1	-/-	-431.5789465904236	-17787.892390407622	124	0.23383084577114427	0.3790322580645161	0.04378731873756042
YPL123C	-1	-/-	-432.68217089772224	-24757.450029924512	124	0.23267326732673269	0.3790322580645161	0.04407165197611601
YER091C	0	0/0	-433.82759396359324	-30347.282623838633	496	0.23267326732673269	0.3790322580645161	0.04407165197611601
YKL182W	1	+/+	-433.8670082092285	-17675.302214100957	123	0.23645320197044334	0.3870967741935484	0.04407165197611601
YKL109W	0	0/-	-434.4401814546436	-31223.761877001263	496	0.23645320197044334	0.3870967741935484	0.04407165197611601
YEL039C	0	0/-	-434.5979212000966	-33407.61010724306	496	0.23645320197044334	0.3870967741935484	0.04407165197611601
YGR052W	0	0/-	-435.20452883280814	-30395.389888925478	496	0.23645320197044334	0.3870967741935484	0.04407165197611601
YNR007C	-1	-/-	-435.44148491322994	-24915.74548316002	124	0.23529411764705882	0.3870967741935484	0.044355985214671594
YMR165C	-1	-/+	-435.49452579021454	-19841.95307788253	124	0.23414634146341465	0.3870967741935484	0.04464031845322718
YER098W	0	0/-	-435.8229239322245	-32627.57637166977	496	0.23414634146341465	0.3870967741935484	0.04464031845322718
YKR076W	-1	-/-	-436.53191404789686	-22580.624408990145	124	0.23300970873786409	0.3870967741935484	0.044924651691782766
YGR008C	-1	-/-	-437.5478792190552	-24079.745663762093	124	0.2318840579710145	0.3870967741935484	0.045208984930338356
YPR026W	0	0/-	-437.77133858110756	-35708.30191836599	496	0.2318840579710145	0.3870967741935484	0.045208984930338356
YPL092W	-1	-/-	-437.85255302488804	-18312.228412926197	124	0.23076923076923078	0.3870967741935484	0.045493318168893945
YMR104C	-1	-/-	-437.90656888484955	-21632.843456730247	124	0.22966507177033493	0.3870967741935484	0.04577765140744953
YER039C	0	0/-	-438.0669248122722	-32324.0574194137	496	0.22966507177033493	0.3870967741935484	0.04577765140744953
YOR363C	1	+/+	-438.18092684447765	-21142.785579010844	123	0.23333333333333334	0.3951612903225806	0.04577765140744953
YIL041W	0	0/-	-438.20574855059385	-32976.206332460046	496	0.23333333333333334	0.3951612903225806	0.04577765140744953
YIL053W	-1	-/-	-438.97750575840473	-18313.325438052416	124	0.23222748815165878	0.3951612903225806	0.04606198464600512
YDR223W	0	0/-	-439.09139497205615	-31118.263121515512	496	0.23222748815165878	0.3951612903225806	0.04606198464600512
YOR185C	-1	-/-	-439.2672655880451	-19272.573131114244	124	0.23113207547169812	0.3951612903225806	0.04634631788456071
YGL187C	-1	-/-	-439.3277608901262	-19763.832296982408	124	0.2300469483568075	0.3951612903225806	0.04663065112311629
YBR221C	1	+/+	-439.35256619751453	-20142.659180238843	123	0.2336448598130841	0.4032258064516129	0.04663065112311629
YAL056W	-1	-/-	-439.6653207540512	-19818.741761647165	124	0.23255813953488372	0.4032258064516129	0.04691498436167188
YBR006W	1	+/+	-440.47847779095173	-21402.36302050948	123	0.2361111111111111	0.4112903225806452	0.04691498436167188
YOR042W	0	0/-	-440.9485824238509	-34732.881840799004	496	0.2361111111111111	0.4112903225806452	0.04691498436167188
YER020W	-1	-/-	-441.0609855055809	-21419.499008476734	124	0.2350230414746544	0.4112903225806452	0.04719931760022747
YDR296W	-1	-/-	-441.6507480144501	-18674.916716217995	124	0.23394495412844038	0.4112903225806452	0.04748365083878305
YBL043W	0	0/-	-442.0058519542217	-31001.961521300487	496	0.23394495412844038	0.4112903225806452	0.04748365083878305
YPL031C	-1	-/-	-442.2403329014778	-19593.182952404022	124	0.2328767123287671	0.4112903225806452	0.04776798407733864
YKL067W	0	0/-	-442.24962219037116	-33384.56512689032	496	0.2328767123287671	0.4112903225806452	0.04776798407733864
YNR045W	0	0/-	-442.5712043233216	-31915.36113418266	496	0.2328767123287671	0.4112903225806452	0.04776798407733864
YOR245C	-1	-/-	-442.81812742352486	-21929.473081350327	124	0.2318181818181818	0.4112903225806452	0.048052317315894225
YDL024C	-1	-/-	-442.8851716518402	-19296.428162574768	124	0.23076923076923078	0.4112903225806452	0.048336650554449814
YOL059W	-1	-/0	-442.90937277674675	-18003.093068540096	124	0.22972972972972974	0.4112903225806452	0.048620983793005404
YJL026W	-1	-/-	-443.5938198789954	-18980.40500663966	124	0.22869955156950672	0.4112903225806452	0.04890531703156099
YMR189W	0	0/0	-443.72512048855424	-29632.90451866109	496	0.22869955156950672	0.4112903225806452	0.04890531703156099
YDL004W	-1	-/-	-443.7330689281225	-21519.807103671134	124	0.22767857142857142	0.4112903225806452	0.049189650270116576
YDR297W	-1	-/-	-444.31836622953415	-19908.75712558627	124	0.22666666666666666	0.4112903225806452	0.049473983508672166
YJL166W	-1	-/-	-444.4328450039029	-20182.513554431498	124	0.22566371681415928	0.4112903225806452	0.04975831674722775
YOR036W	-1	-/-	-444.5788013637066	-23154.006514966488	124	0.22466960352422907	0.4112903225806452	0.05004264998578334
YDR492W	-1	-/-	-444.6282297372818	-17509.927463069558	124	0.2236842105263158	0.4112903225806452	0.05032698322433893
YDL234C	0	0/-	-445.52680015936494	-38445.43511596508	496	0.2236842105263158	0.4112903225806452	0.05032698322433893
YMR157C	0	0/0	-445.70461867935956	-32757.1288364809	496	0.2236842105263158	0.4112903225806452	0.05032698322433893
YKR067W	-1	-/-	-447.0431516766548	-22463.22256845236	124	0.22270742358078602	0.4112903225806452	0.05061131646289451
YGR234W	0	0/-	-447.10656571015716	-29900.2137852069	496	0.22270742358078602	0.4112903225806452	0.05061131646289451
YJL221C	0	0/-	-447.3424053862691	-30201.43507667631	496	0.22270742358078602	0.4112903225806452	0.05061131646289451
YIR039C	0	0/-	-448.3716291487217	-35057.06221863441	496	0.22270742358078602	0.4112903225806452	0.05061131646289451
YNR016C	1	+/+	-448.42388063669205	-17957.705955900252	123	0.22608695652173913	0.41935483870967744	0.05061131646289451
YKL016C	-1	-/-	-448.67617988586426	-20078.93274629116	124	0.22510822510822512	0.41935483870967744	0.0508956497014501
YFR015C	0	0/0	-448.8473330922425	-32221.260948322713	496	0.22510822510822512	0.41935483870967744	0.0508956497014501
YAL016W	-1	-/-	-448.94496032595634	-20233.081723585725	124	0.22413793103448276	0.41935483870967744	0.05117998294000568
YOR180C	1	+/+	-449.20572017133236	-19602.356758356094	123	0.22746781115879827	0.4274193548387097	0.05117998294000568
YDR077W	-1	-/-	-449.40579175949097	-19590.088368922472	124	0.2264957264957265	0.4274193548387097	0.05146431617856127
YJR035W	-1	-/-	-450.0644054710865	-19535.931773364544	124	0.225531914893617	0.4274193548387097	0.05174864941711686
YDL197C	-1	-/-	-450.0724290460348	-20414.09395954013	124	0.2245762711864407	0.4274193548387097	0.052032982655672445
YMR303C	-1	-/0	-450.42294896394014	-19467.29537356645	124	0.22362869198312235	0.4274193548387097	0.052317315894228035
YKL218C	0	0/+	-450.5768797881901	-31519.214664898813	496	0.22362869198312235	0.4274193548387097	0.052317315894228035
YBR212W	-1	-/-	-450.8132219463587	-21646.84684665501	124	0.22268907563025211	0.4274193548387097	0.052601649132783625
YHR104W	0	0/-	-450.95957243070006	-36831.74804614298	496	0.22268907563025211	0.4274193548387097	0.052601649132783625
YJR036C	0	0/-	-451.5573702715337	-31671.645933389664	496	0.22268907563025211	0.4274193548387097	0.052601649132783625
YJL080C	-1	-/-	-451.6579410582781	-20380.1856982857	124	0.2217573221757322	0.4274193548387097	0.05288598237133921
YDR377W	-1	-/-	-451.99648133665323	-20052.04307255894	124	0.22083333333333333	0.4274193548387097	0.0531703156098948
YLR395C	0	0/-	-452.1938236411661	-33289.71028112061	496	0.22083333333333333	0.4274193548387097	0.0531703156098948
YIL146C	0	0/-	-452.2288748435676	-33348.23440408148	496	0.22083333333333333	0.4274193548387097	0.0531703156098948
YOR177C	0	0/-	-452.2430764697492	-32415.613646408543	496	0.22083333333333333	0.4274193548387097	0.0531703156098948
YGL006W	-1	-/-	-452.2751209139824	-21860.42637449503	124	0.21991701244813278	0.4274193548387097	0.05345464884845039
YNL241C	-1	-/-	-452.44988718628883	-19092.90501843393	124	0.2190082644628099	0.4274193548387097	0.05373898208700597
YNL104C	0	0/0	-452.47106612473726	-30490.852609075606	496	0.2190082644628099	0.4274193548387097	0.05373898208700597
YIL124W	-1	-/-	-452.5964337438345	-21851.360827431083	124	0.21810699588477367	0.4274193548387097	0.05402331532556156
YGL062W	1	+/+	-452.62380862236023	-19016.55529022962	123	0.22131147540983606	0.43548387096774194	0.05402331532556156
YOL064C	-1	-/-	-452.7173807322979	-19416.27834904194	124	0.22040816326530613	0.43548387096774194	0.05430764856411714
YFL055W	-1	-/-	-453.47486478090286	-19413.071121156216	124	0.21951219512195122	0.43548387096774194	0.05459198180267273
YGL227W	1	+/-	-453.5500958636403	-23721.730021484196	123	0.22267206477732793	0.4435483870967742	0.05459198180267273
YKL193C	-1	-/-	-453.6802531927824	-21861.369917795062	124	0.2217741935483871	0.4435483870967742	0.05487631504122832
YBR299W	0	0/-	-453.8055925220251	-29749.15857659653	496	0.2217741935483871	0.4435483870967742	0.05487631504122832
YBR177C	1	+/+	-454.12311005592346	-19448.30617389083	123	0.2248995983935743	0.45161290322580644	0.05487631504122832
YBR035C	1	+/-	-454.4719012826681	-20274.385644868016	123	0.228	0.4596774193548387	0.05487631504122832
YPL006W	-1	-/-	-455.1077171266079	-20051.79778023064	124	0.22709163346613545	0.4596774193548387	0.055160648279783904
YIL162W	0	0/-	-455.16627549752593	-31703.2542071864	496	0.22709163346613545	0.4596774193548387	0.055160648279783904
YMR040W	0	0/-	-455.1666077952832	-33359.41444648616	496	0.22709163346613545	0.4596774193548387	0.055160648279783904
YLR109W	-1	-/-	-455.3957268819213	-19328.640315793455	124	0.2261904761904762	0.4596774193548387	0.055444981518339494
YGR032W	0	0/-	-455.4549776315689	-31431.17831207998	496	0.2261904761904762	0.4596774193548387	0.055444981518339494
YIL017C	1	+/-	-455.6372474581003	-22402.726926222444	123	0.22924901185770752	0.46774193548387094	0.055444981518339494
YDR099W	-1	-/-	-455.87814262509346	-21861.212349824607	124	0.2283464566929134	0.46774193548387094	0.05572931475689508
YLR043C	-1	-/-	-456.0204658508301	-19140.22368183732	124	0.22745098039215686	0.46774193548387094	0.056013647995450666
YPR134W	-1	-/-	-456.18179903179407	-21859.722222693264	124	0.2265625	0.46774193548387094	0.056297981234006256
YOR347C	1	+/+	-456.24415311962366	-20234.814924277365	123	0.22957198443579765	0.47580645161290325	0.056297981234006256
YDR202C	-1	-/-	-456.33846282958984	-21941.54783165455	124	0.22868217054263565	0.47580645161290325	0.056582314472561845
YDR032C	0	0/0	-456.37918200716376	-33610.21427441202	496	0.22868217054263565	0.47580645161290325	0.056582314472561845
YGL180W	-1	-/-	-456.6847449839115	-22101.394644141197	124	0.2277992277992278	0.47580645161290325	0.05686664771111743
YNL168C	0	0/0	-456.82534515857697	-32146.41831093654	496	0.2277992277992278	0.47580645161290325	0.05686664771111743
YMR152W	0	0/0	-456.9944595377892	-35411.38604201749	496	0.2277992277992278	0.47580645161290325	0.05686664771111743
YMR203W	-1	-/-	-457.0654798001051	-21027.779343023896	124	0.22692307692307692	0.47580645161290325	0.05715098094967302
YPR061C	0	0/0	-457.1014098506421	-34369.74699696712	496	0.22692307692307692	0.47580645161290325	0.05715098094967302
YMR195W	0	0/0	-457.17856047675014	-31686.314000301994	496	0.22692307692307692	0.47580645161290325	0.05715098094967302
YOL082W	-1	-/-	-457.22626012563705	-23467.87041863799	124	0.2260536398467433	0.47580645161290325	0.0574353141882286
YJL180C	0	0/-	-457.68552822992206	-31614.929647985846	496	0.2260536398467433	0.47580645161290325	0.0574353141882286
YLR249W	-1	-/-	-457.76571586728096	-22068.420014232397	124	0.22519083969465647	0.47580645161290325	0.05771964742678419
YMR250W	-1	-/-	-457.8484767526388	-24232.520009100437	124	0.22433460076045628	0.47580645161290325	0.05800398066533978
YGL196W	0	0/0	-458.5808025151491	-33679.698354084045	496	0.22433460076045628	0.47580645161290325	0.05800398066533978
YBR286W	-1	-/0	-458.70372545719147	-20874.033072948456	124	0.22348484848484848	0.47580645161290325	0.05828831390389536
YDR231C	-1	-/-	-459.03447115421295	-23277.59609091282	124	0.22264150943396227	0.47580645161290325	0.05857264714245095
YPL059W	-1	-/-	-459.55173030495644	-19617.448739498854	124	0.22180451127819548	0.47580645161290325	0.05885698038100654
YAL023C	-1	-/-	-459.59729812294245	-19100.98098744452	124	0.2209737827715356	0.47580645161290325	0.059141313619562125
YIL070C	-1	-/-	-459.60076469928026	-20603.02429062128	124	0.22014925373134328	0.47580645161290325	0.059425646858117714
YDL079C	-1	-/-	-460.47451593726873	-19225.56216790527	124	0.21933085501858737	0.47580645161290325	0.059709980096673304
YLR038C	0	0/-	-460.50255567766726	-33730.418449640274	496	0.21933085501858737	0.47580645161290325	0.059709980096673304
YHR001W	-1	-/-	-460.7240698337555	-20797.15146049857	124	0.21851851851851853	0.47580645161290325	0.05999431333522889
YLR342W	-1	-/-	-460.839079990983	-19805.192401215434	124	0.2177121771217712	0.47580645161290325	0.060278646573784476
YKL124W	0	0/-	-461.33874813839793	-34956.70983951539	496	0.2177121771217712	0.47580645161290325	0.060278646573784476
YIL065C	-1	-/-	-461.3413682281971	-20213.348850101233	124	0.21691176470588236	0.47580645161290325	0.06056297981234006
YGL219C	-1	-/-	-461.69330064952374	-23128.36228440702	124	0.21611721611721613	0.47580645161290325	0.06084731305089565
YLR354C	-1	-/0	-461.8108242750168	-19588.10693588853	124	0.21532846715328466	0.47580645161290325	0.06113164628945124
YDR074W	0	0/-	-461.8233352601528	-35155.411988247186	496	0.21532846715328466	0.47580645161290325	0.06113164628945124
YMR280C	1	+/-	-462.2602034509182	-19531.18592017889	123	0.21818181818181817	0.4838709677419355	0.06113164628945124
YBL101C	0	0/-	-462.2733873017132	-36762.581398060545	496	0.21818181818181817	0.4838709677419355	0.06113164628945124
YPR023C	-1	-/-	-463.2419218569994	-23390.992361173034	124	0.21739130434782608	0.4838709677419355	0.06141597952800682
YGR194C	0	0/0	-463.5174908861518	-35074.84404660389	496	0.21739130434782608	0.4838709677419355	0.06141597952800682
YJR034W	0	0/-	-463.6513318568468	-31022.884572803974	496	0.21739130434782608	0.4838709677419355	0.06141597952800682
YEL071W	1	+/+	-464.1866971254349	-16841.952523089945	123	0.22021660649819494	0.49193548387096775	0.06141597952800682
YKL197C	-1	-/-	-464.35636780411005	-20673.231898225844	124	0.21942446043165467	0.49193548387096775	0.06170031276656241
YNL331C	-1	-/0	-464.3764444589615	-20803.02285581827	124	0.21863799283154123	0.49193548387096775	0.061984646005118
YBR037C	-1	-/-	-464.79165467619896	-19655.69941687584	124	0.21785714285714286	0.49193548387096775	0.06226897924367358
YDR293C	-1	-/-	-464.83626171946526	-20947.19772669673	124	0.21708185053380782	0.49193548387096775	0.06255331248222917
YMR119W	-1	-/-	-464.87305653840303	-21007.781613841653	124	0.21631205673758866	0.49193548387096775	0.06283764572078476
YGL077C	0	0/-	-465.1512411357835	-29647.111894183792	496	0.21631205673758866	0.49193548387096775	0.06283764572078476
YIL099W	0	0/-	-465.1626208741218	-32455.563172509894	496	0.21631205673758866	0.49193548387096775	0.06283764572078476
YBR128C	0	0/-	-465.374500002712	-34138.394114691764	496	0.21631205673758866	0.49193548387096775	0.06283764572078476
YML070W	0	0/-	-465.40846149623394	-35347.9575099051	496	0.21631205673758866	0.49193548387096775	0.06283764572078476
YNR035C	-1	-/-	-465.46206307411194	-21086.225081026554	124	0.21554770318021202	0.49193548387096775	0.06312197895934035
YGL197W	0	0/-	-465.8420969322324	-33727.0616755262	496	0.21554770318021202	0.49193548387096775	0.06312197895934035
YHR190W	-1	-/-	-466.05300945043564	-20628.550102889538	124	0.2147887323943662	0.49193548387096775	0.06340631219789593
YER026C	-1	-/-	-466.1826449483633	-20761.88765092194	124	0.21403508771929824	0.49193548387096775	0.06369064543645152
YJL048C	-1	-/-	-466.27336455881596	-23842.360514059663	124	0.21328671328671328	0.49193548387096775	0.06397497867500711
YDL171C	0	0/0	-466.40180829539895	-31610.44781163521	496	0.21328671328671328	0.49193548387096775	0.06397497867500711
YDR525W-A	0	0/-	-466.4709361791611	-31923.164778076112	496	0.21328671328671328	0.49193548387096775	0.06397497867500711
YMR096W	-1	-/-	-466.9401475042105	-18748.631417162716	124	0.21254355400696864	0.49193548387096775	0.0642593119135627
YCL057W	0	0/0	-467.04225808382034	-34335.30216920376	496	0.21254355400696864	0.49193548387096775	0.0642593119135627
YDR342C	-1	-/-	-467.1244882643223	-22149.46385332197	124	0.21180555555555555	0.49193548387096775	0.06454364515211829
YMR319C	-1	-/-	-467.49053098261356	-19237.404863364995	124	0.21107266435986158	0.49193548387096775	0.06482797839067388
YIL164C	0	0/0	-468.6652808059007	-29846.19811331574	496	0.21107266435986158	0.49193548387096775	0.06482797839067388
YPR005C	-1	-/-	-468.6735030114651	-20104.803967177868	124	0.2103448275862069	0.49193548387096775	0.06511231162922945
YPL015C	-1	-/-	-469.0806701183319	-19367.365213394165	124	0.20962199312714777	0.49193548387096775	0.06539664486778504
YLR438W	0	0/0	-469.65024599432945	-31732.658474996686	496	0.20962199312714777	0.49193548387096775	0.06539664486778504
YJL217W	0	0/0	-469.83024026826024	-30419.184694468975	496	0.20962199312714777	0.49193548387096775	0.06539664486778504
YHR075C	-1	-/-	-469.95603209733963	-19101.091113865376	124	0.2089041095890411	0.49193548387096775	0.06568097810634063
YIL111W	0	0/-	-470.33011031523347	-31613.248369779438	496	0.2089041095890411	0.49193548387096775	0.06568097810634063
YMR156C	-1	-/-	-471.00827630609274	-21348.53993680328	124	0.20819112627986347	0.49193548387096775	0.06596531134489622
YDL021W	0	0/+	-471.07764497585595	-35766.19920784794	496	0.20819112627986347	0.49193548387096775	0.06596531134489622
YDL123W	0	0/0	-471.1543438397348	-33865.83985301852	496	0.20819112627986347	0.49193548387096775	0.06596531134489622
YDL130W-A	-1	-/0	-471.46001559495926	-21101.774174898863	124	0.20748299319727892	0.49193548387096775	0.06624964458345181
YEL041W	-1	-/-	-471.58635084331036	-21387.890700504184	124	0.20677966101694914	0.49193548387096775	0.06653397782200739
YDL067C	0	0/-	-471.75326006114483	-33189.208161128685	496	0.20677966101694914	0.49193548387096775	0.06653397782200739
YGR248W	-1	-/0	-471.8334513306618	-22515.16581183672	124	0.20608108108108109	0.49193548387096775	0.06681831106056298
YKR058W	0	0/0	-472.04994238168	-35607.277717057616	496	0.20608108108108109	0.49193548387096775	0.06681831106056298
YMR311C	-1	-/-	-472.19284158945084	-22387.43187326193	124	0.2053872053872054	0.49193548387096775	0.06710264429911857
YDL195W	-1	-/-	-472.55783864855766	-19067.67299953103	124	0.20469798657718122	0.49193548387096775	0.06738697753767416
YMR041C	-1	-/0	-472.77455911040306	-25651.9544595778	124	0.2040133779264214	0.49193548387096775	0.06767131077622975
YPR113W	-1	-/-	-473.0690025538206	-20363.333828397095	124	0.20333333333333334	0.49193548387096775	0.06795564401478534
YPR083W	-1	-/-	-473.52743020653725	-20690.542000472546	124	0.2026578073089701	0.49193548387096775	0.06823997725334091
YEL052W	0	0/-	-473.64954318106174	-31996.293411096558	496	0.2026578073089701	0.49193548387096775	0.06823997725334091
YDL066W	0	0/+	-473.8336838744581	-31840.52141004242	496	0.2026578073089701	0.49193548387096775	0.06823997725334091
YBR169C	-1	-/-	-474.25800681114197	-23238.578224927187	124	0.20198675496688742	0.49193548387096775	0.0685243104918965
YEL009C	-1	-/-	-474.2824417948723	-18691.55965512991	124	0.20132013201320131	0.49193548387096775	0.06880864373045209
YML057W	-1	-/-	-474.4514204263687	-22799.350347578526	124	0.20065789473684212	0.49193548387096775	0.06909297696900768
YDL072C	0	0/-	-474.5626338701695	-36212.17333253473	496	0.20065789473684212	0.49193548387096775	0.06909297696900768
YOR386W	-1	-/-	-475.2458807229996	-20966.935060977936	124	0.2	0.49193548387096775	0.06937731020756327
YFL058W	-1	-/-	-475.37997122108936	-20923.44775940478	124	0.19934640522875818	0.49193548387096775	0.06966164344611885
YDL194W	-1	-/-	-475.3978570997715	-21124.37472447753	124	0.1986970684039088	0.49193548387096775	0.06994597668467444
YPL196W	-1	-/-	-475.94283210486174	-25704.729913584888	124	0.19805194805194806	0.49193548387096775	0.07023030992323002
YKL086W	-1	-/-	-475.9926915168762	-17635.229255646467	124	0.19741100323624594	0.49193548387096775	0.07051464316178561
YKL146W	-1	-/-	-476.18749633431435	-23413.864289671183	124	0.1967741935483871	0.49193548387096775	0.0707989764003412
YDR497C	0	0/-	-476.77227641642094	-30905.293312776834	496	0.1967741935483871	0.49193548387096775	0.0707989764003412
YOR184W	0	0/-	-476.8876728154719	-31648.408946425654	496	0.1967741935483871	0.49193548387096775	0.0707989764003412
YBL003C	-1	-/-	-476.9145788550377	-19767.25715780258	124	0.19614147909967847	0.49193548387096775	0.0710833096388968
YNL093W	-1	-/-	-477.44750344753265	-21565.343141317368	124	0.1955128205128205	0.49193548387096775	0.07136764287745237
YDR321W	0	0/0	-477.6806885395199	-34627.325121082366	496	0.1955128205128205	0.49193548387096775	0.07136764287745237
YGL143C	-1	-/-	-478.17283272743225	-19429.286308452487	124	0.19488817891373802	0.49193548387096775	0.07165197611600796
YDL126C	-1	-/-	-478.36420345306396	-21494.234306126833	124	0.1942675159235669	0.49193548387096775	0.07193630935456355
YEL050C	1	+/-	-478.39651760458946	-19812.833838805556	123	0.19682539682539682	0.5	0.07193630935456355
YGR143W	-1	-/-	-478.5098927915096	-22069.732668444514	124	0.1962025316455696	0.5	0.07222064259311914
YDR233C	0	0/-	-478.62626207619905	-31975.79674816318	496	0.1962025316455696	0.5	0.07222064259311914
YER119C	-1	-/-	-479.15125024318695	-22300.094162225723	124	0.19558359621451105	0.5	0.07250497583167473
YGR094W	-1	-/-	-479.3618247061968	-20823.39894552529	124	0.1949685534591195	0.5	0.0727893090702303
YLR359W	0	0/-	-479.6345193274319	-32075.83692781441	496	0.1949685534591195	0.5	0.0727893090702303
YJR077C	-1	-/-	-479.6479752510786	-20398.437595531344	124	0.19435736677115986	0.5	0.0730736423087859
YAL030W	-1	-/-	-479.93889075517654	-21649.03677983582	124	0.19375	0.5	0.07335797554734148
YER023W	0	0/0	-480.2195319198072	-32237.419820426032	496	0.19375	0.5	0.07335797554734148
YGL123W	0	0/-	-480.3039310462773	-33155.89221812319	496	0.19375	0.5	0.07335797554734148
YIL101C	-1	-/-	-480.3702426850796	-22192.987868130207	124	0.19314641744548286	0.5	0.07364230878589707
YJL153C	0	0/-	-480.47734354808927	-33639.59939139895	496	0.19314641744548286	0.5	0.07364230878589707
YNR036C	0	0/-	-480.6392973922193	-31701.766998916864	496	0.19314641744548286	0.5	0.07364230878589707
YIL045W	0	0/0	-480.7169624250382	-33423.10341337323	496	0.19314641744548286	0.5	0.07364230878589707
YGR141W	-1	-/-	-480.8674264252186	-21636.977199018	124	0.19254658385093168	0.5	0.07392664202445266
YDR343C	-1	-/-	-481.4850201308727	-21151.265270531178	124	0.19195046439628483	0.5	0.07421097526300825
YKL195W	-1	-/-	-481.98442320525646	-22856.29144565761	124	0.19135802469135801	0.5	0.07449530850156383
YGL056C	0	0/-	-482.48352479562163	-32408.501000273973	496	0.19135802469135801	0.5	0.07449530850156383
YDR111C	0	0/0	-482.65936008282006	-31254.239436484873	496	0.19135802469135801	0.5	0.07449530850156383
YJL138C	-1	-/-	-482.68602108955383	-20404.06981804222	124	0.19076923076923077	0.5	0.07477964174011942
YBL066C	0	0/-	-482.75019376166165	-33914.56540448964	496	0.19076923076923077	0.5	0.07477964174011942
YNL071W	1	+/+	-482.91514217853546	-21116.250617608428	123	0.19325153374233128	0.5080645161290323	0.07477964174011942
YDL048C	0	0/-	-483.02620201557875	-30856.86096555367	496	0.19325153374233128	0.5080645161290323	0.07477964174011942
YGL038C	-1	-/-	-483.0590599477291	-20306.745806008577	124	0.1926605504587156	0.5080645161290323	0.07506397497867501
YCR073W-A	-1	-/-	-483.07544381916523	-20663.70799265802	124	0.19207317073170732	0.5080645161290323	0.0753483082172306
YJR044C	-1	-/-	-483.1966098845005	-21852.653623729944	124	0.19148936170212766	0.5080645161290323	0.07563264145578619
YNL077W	0	0/-	-483.2826824951917	-33492.40169853158	496	0.19148936170212766	0.5080645161290323	0.07563264145578619
YDL091C	0	0/-	-483.44138576835394	-38929.83886684477	496	0.19148936170212766	0.5080645161290323	0.07563264145578619
YAL005C	-1	-/-	-483.8539183884859	-20482.535189270973	124	0.19090909090909092	0.5080645161290323	0.07591697469434176
YBL075C	-1	-/-	-483.9985655397177	-20680.785690575838	124	0.1903323262839879	0.5080645161290323	0.07620130793289735
YJR070C	-1	-/-	-484.11781227588654	-20605.037385702133	124	0.1897590361445783	0.5080645161290323	0.07648564117145294
YGR289C	-1	-/-	-484.17666107416153	-17856.542399138212	124	0.1891891891891892	0.5080645161290323	0.07676997441000853
YBR168W	-1	-/-	-484.2672875523567	-19909.87569116801	124	0.18862275449101795	0.5080645161290323	0.07705430764856412
YLR270W	-1	-/-	-484.7008189186454	-24099.011193417013	124	0.1880597014925373	0.5080645161290323	0.07733864088711971
YPR035W	0	0/0	-484.7240994181484	-31863.025278698653	496	0.1880597014925373	0.5080645161290323	0.07733864088711971
YFR033C	-1	-/-	-484.830699890852	-19878.68424999714	124	0.1875	0.5080645161290323	0.07762297412567529
YMR251W-A	0	0/0	-484.840449847281	-33030.31643176824	496	0.1875	0.5080645161290323	0.07762297412567529
YER053C	-1	-/-	-484.91827331483364	-23098.761464223266	124	0.18694362017804153	0.5080645161290323	0.07790730736423088
YLR286C	-1	-/-	-484.95933961868286	-17024.49505612254	124	0.1863905325443787	0.5080645161290323	0.07819164060278647
YLR189C	-1	-/-	-484.99977707862854	-21014.027249097824	124	0.18584070796460178	0.5080645161290323	0.07847597384134206
YOL083W	0	0/-	-485.0531339496374	-29913.88764410466	496	0.18584070796460178	0.5080645161290323	0.07847597384134206
YKL056C	-1	-/-	-485.520439773798	-21212.224794596434	124	0.18529411764705883	0.5080645161290323	0.07876030707989765
YCL043C	-1	-/-	-485.7559027671814	-20606.297424912453	124	0.18475073313782991	0.5080645161290323	0.07904464031845322
YDL014W	-1	-/-	-486.01161029934883	-21573.80127710104	124	0.18421052631578946	0.5080645161290323	0.07932897355700881
YLL001W	-1	-/-	-486.15095715224743	-21453.865763947368	124	0.1836734693877551	0.5080645161290323	0.0796133067955644
YDR009W	-1	-/-	-486.1873169243336	-19809.092599786818	124	0.18313953488372092	0.5080645161290323	0.07989764003411999
YGL009C	0	0/0	-486.21260831691325	-29779.717271618545	496	0.18313953488372092	0.5080645161290323	0.07989764003411999
YBL102W	-1	-/-	-486.25586503744125	-20942.346945554018	124	0.1826086956521739	0.5080645161290323	0.08018197327267558
YDL248W	0	0/-	-486.3062356412411	-31041.0205953829	496	0.1826086956521739	0.5080645161290323	0.08018197327267558
YLR092W	-1	-/-	-486.8302811384201	-18485.69336040318	124	0.18208092485549132	0.5080645161290323	0.08046630651123117
YKR016W	0	0/-	-486.89628729783	-33842.400625618175	496	0.18208092485549132	0.5080645161290323	0.08046630651123117
YDL238C	0	0/-	-486.9593285024166	-34314.73481660709	496	0.18208092485549132	0.5080645161290323	0.08046630651123117
YCL008C	-1	-/-	-487.1599958240986	-22132.3115375489	124	0.18155619596541786	0.5080645161290323	0.08075063974978675
YHL021C	0	0/-	-487.28532307967544	-35080.72465453856	496	0.18155619596541786	0.5080645161290323	0.08075063974978675
YDR322C-A	-1	-/-	-487.29589807987213	-19246.03348159045	124	0.1810344827586207	0.5080645161290323	0.08103497298834234
YKL065C	0	0/-	-487.515175011009	-37410.41525022127	496	0.1810344827586207	0.5080645161290323	0.08103497298834234
YLR356W	0	0/-	-487.6905705630779	-30326.50960543193	496	0.1810344827586207	0.5080645161290323	0.08103497298834234
YKL034W	-1	-/-	-487.7509672343731	-22894.049737535417	124	0.18051575931232092	0.5080645161290323	0.08131930622689792
YNL036W	-1	-/-	-487.8604675233364	-20806.64255619049	124	0.18	0.5080645161290323	0.08160363946545351
YPL005W	0	0/-	-487.94922202825546	-34265.38036800176	496	0.18	0.5080645161290323	0.08160363946545351
YOR161C	0	0/-	-488.0661604460329	-33783.72218746878	496	0.18	0.5080645161290323	0.08160363946545351
YBR218C	1	+/+	-488.1550158560276	-19642.944975674152	123	0.18233618233618235	0.5161290322580645	0.08160363946545351
YJL155C	0	0/0	-488.3050751313567	-37575.153654735535	496	0.18233618233618235	0.5161290322580645	0.08160363946545351
YDR247W	-1	-/-	-488.32405894994736	-19957.81122469902	124	0.18181818181818182	0.5161290322580645	0.0818879727040091
YJR145C	-1	-/-	-488.64560174942017	-20826.528506428003	124	0.1813031161473088	0.5161290322580645	0.08217230594256468
YDR044W	0	0/0	-488.69919991120696	-30958.696984056383	496	0.1813031161473088	0.5161290322580645	0.08217230594256468
YIL007C	-1	-/0	-488.7418179512024	-21992.395395070314	124	0.1807909604519774	0.5161290322580645	0.08245663918112027
YPL164C	-1	-/-	-488.815066434443	-22651.956765390933	124	0.18028169014084508	0.5161290322580645	0.08274097241967586
YJR049C	-1	-/-	-488.8724819421768	-21883.48592528701	124	0.1797752808988764	0.5161290322580645	0.08302530565823145
YGR209C	-1	-/-	-489.0438377261162	-22431.78694346547	124	0.1792717086834734	0.5161290322580645	0.08330963889678704
YDR276C	-1	-/-	-489.1972544789314	-20486.491911023855	124	0.1787709497206704	0.5161290322580645	0.08359397213534261
YER033C	0	0/-	-489.2744509316981	-33362.19193790853	496	0.1787709497206704	0.5161290322580645	0.08359397213534261
YPL132W	-1	-/-	-489.286155551672	-18918.225472271442	124	0.17827298050139276	0.5161290322580645	0.0838783053738982
YMR008C	-1	-/-	-489.347776889801	-19304.46998053789	124	0.17777777777777778	0.5161290322580645	0.0841626386124538
YPL057C	-1	-/-	-489.52464447915554	-20373.30761630833	124	0.1772853185595568	0.5161290322580645	0.08444697185100938
YGR154C	0	0/-	-489.63759587332606	-34003.97528186627	496	0.1772853185595568	0.5161290322580645	0.08444697185100938
YGR161C	-1	-/0	-489.8667194843292	-21349.8999825418	124	0.17679558011049723	0.5161290322580645	0.08473130508956497
YPL036W	-1	-/-	-490.04780899733305	-18028.397306375206	124	0.1763085399449036	0.5161290322580645	0.08501563832812056
YBL022C	-1	-/-	-490.3361129462719	-21996.48128989339	124	0.17582417582417584	0.5161290322580645	0.08529997156667614
YDR313C	0	0/-	-490.60942689329386	-34095.87204093486	496	0.17582417582417584	0.5161290322580645	0.08529997156667614
YNL306W	0	0/-	-490.7966508362442	-33858.15073078312	496	0.17582417582417584	0.5161290322580645	0.08529997156667614
YBR273C	-1	-/-	-490.8479299247265	-23371.865492910147	124	0.17534246575342466	0.5161290322580645	0.08558430480523173
YLR423C	-1	-/-	-490.8953799009323	-22535.45879292488	124	0.17486338797814208	0.5161290322580645	0.08586863804378732
YKL142W	0	0/0	-490.93006107769907	-38801.70720601268	496	0.17486338797814208	0.5161290322580645	0.08586863804378732
YBR297W	-1	-/-	-490.9969632178545	-19249.937864124775	124	0.17438692098092642	0.5161290322580645	0.08615297128234291
YGR087C	0	0/0	-491.0094755515456	-30159.1304872334	496	0.17438692098092642	0.5161290322580645	0.08615297128234291
YBR214W	-1	-/-	-491.7734652981162	-24307.31421174854	124	0.17391304347826086	0.5161290322580645	0.0864373045208985
YNL083W	0	0/-	-492.6759355124086	-32649.067785266787	496	0.17391304347826086	0.5161290322580645	0.0864373045208985
YER044C	-1	-/-	-492.6988277435303	-18898.344928339124	124	0.17344173441734417	0.5161290322580645	0.08672163775945407
YFL039C	-1	-/-	-492.9315997362137	-19301.02393937111	124	0.17297297297297298	0.5161290322580645	0.08700597099800966
YPL003W	0	0/-	-493.12278635799885	-34957.360567444935	496	0.17297297297297298	0.5161290322580645	0.08700597099800966
YDL174C	-1	-/+	-493.1405767798424	-21262.907456308603	124	0.1725067385444744	0.5161290322580645	0.08729030423656525
YEL066W	-1	-/-	-493.3514274805784	-20398.939360648394	124	0.17204301075268819	0.5161290322580645	0.08757463747512084
YLR133W	-1	-/-	-493.5332717895508	-19527.66687476635	124	0.17158176943699732	0.5161290322580645	0.08785897071367643
YGL080W	0	0/-	-493.69719783216715	-35990.641662625596	496	0.17158176943699732	0.5161290322580645	0.08785897071367643
YMR176W	0	0/-	-493.7239168919623	-34302.922815680504	496	0.17158176943699732	0.5161290322580645	0.08785897071367643
YLR348C	0	0/-	-493.78527617082	-31467.26946184039	496	0.17158176943699732	0.5161290322580645	0.08785897071367643
YCL028W	0	0/0	-493.85477553121746	-32524.49737192504	496	0.17158176943699732	0.5161290322580645	0.08785897071367643
YFR019W	-1	-/-	-493.96104633808136	-21086.475186944008	124	0.1711229946524064	0.5161290322580645	0.08814330395223202
YJL151C	0	0/-	-494.24170238897204	-34552.79361844435	496	0.1711229946524064	0.5161290322580645	0.08814330395223202
YHR029C	0	0/-	-494.2579831033945	-31703.057335104793	496	0.1711229946524064	0.5161290322580645	0.08814330395223202
YBL001C	0	0/0	-494.3706325739622	-32471.75646566972	496	0.1711229946524064	0.5161290322580645	0.08814330395223202
YBL064C	-1	-/-	-494.47945734858513	-26922.069854572415	124	0.17066666666666666	0.5161290322580645	0.0884276371907876
YPL061W	1	+/+	-494.5364792943001	-19295.044813796878	123	0.17287234042553193	0.5241935483870968	0.0884276371907876
YPR036W	-1	-/-	-494.78149795532227	-19532.600253909826	124	0.1724137931034483	0.5241935483870968	0.08871197042934319
YFL062W	0	0/-	-494.83643517270684	-32575.025228561834	496	0.1724137931034483	0.5241935483870968	0.08871197042934319
YDR226W	0	0/-	-494.85221753269434	-32227.893222687766	496	0.1724137931034483	0.5241935483870968	0.08871197042934319
YMR170C	0	0/+	-495.01869787089527	-36280.92294918187	496	0.1724137931034483	0.5241935483870968	0.08871197042934319
YLR167W	-1	-/-	-495.0871236100793	-20614.897809304297	124	0.17195767195767195	0.5241935483870968	0.08899630366789878
YOR285W	0	0/0	-495.21457527950406	-30031.436351846904	496	0.17195767195767195	0.5241935483870968	0.08899630366789878
YLR079W	-1	-/-	-495.3609899878502	-20798.388398498297	124	0.17150395778364116	0.5241935483870968	0.08928063690645437
YPL033C	-1	-/-	-495.4475967288017	-18327.796940237284	124	0.17105263157894737	0.5241935483870968	0.08956497014500996
YJR008W	0	0/0	-495.80049085617065	-31086.52128631249	496	0.17105263157894737	0.5241935483870968	0.08956497014500996
YOR035C	-1	-/-	-496.09595288336277	-24697.94903244078	124	0.17060367454068243	0.5241935483870968	0.08984930338356553
YHR150W	-1	-/-	-496.26884154975414	-21662.04420916736	124	0.17015706806282724	0.5241935483870968	0.09013363662212112
YMR154C	0	0/-	-496.73215309903026	-34028.64399616979	496	0.17015706806282724	0.5241935483870968	0.09013363662212112
YHR194W	-1	-/-	-496.88258227705956	-21494.95671863854	124	0.16971279373368145	0.5241935483870968	0.09041796986067671
YDR079W	-1	-/-	-496.8961812108755	-20477.696340397	124	0.16927083333333334	0.5241935483870968	0.0907023030992323
YLR203C	0	0/-	-497.10330272465944	-33386.44992081355	496	0.16927083333333334	0.5241935483870968	0.0907023030992323
YPL028W	-1	-/+	-497.2540407180786	-20979.89293655753	124	0.16883116883116883	0.5241935483870968	0.09098663633778789
YGR061C	0	0/-	-497.37721909955144	-32542.703116362914	496	0.16883116883116883	0.5241935483870968	0.09098663633778789
YPR080W	-1	-/-	-497.4927852898836	-18473.710346594453	124	0.16839378238341968	0.5241935483870968	0.09127096957634348
YPL087W	-1	-/-	-497.69718576967716	-22593.15349854529	124	0.16795865633074936	0.5241935483870968	0.09155530281489906
YDR019C	0	0/0	-497.7206549309194	-31279.22812332958	496	0.16795865633074936	0.5241935483870968	0.09155530281489906
YPL100W	-1	-/-	-497.7630780637264	-22771.17841990292	124	0.16752577319587628	0.5241935483870968	0.09183963605345465
YLR295C	-1	-/-	-497.95091807842255	-19136.29231852293	124	0.16709511568123395	0.5241935483870968	0.09212396929201024
YGR225W	-1	-/-	-498.06678009033203	-19636.50749219954	124	0.16666666666666666	0.5241935483870968	0.09240830253056583
YMR035W	-1	-/-	-498.1208021044731	-21120.16477122903	124	0.16624040920716113	0.5241935483870968	0.09269263576912141
YOR215C	0	0/0	-498.22859808802605	-30608.6384721864	496	0.16624040920716113	0.5241935483870968	0.09269263576912141
YKL210W	0	0/-	-498.4454249981791	-35292.73895735107	496	0.16624040920716113	0.5241935483870968	0.09269263576912141
YER165W	-1	-/-	-498.5674203634262	-20767.789348363876	124	0.16581632653061223	0.5241935483870968	0.09297696900767699
YKL117W	-1	-/-	-498.6228796094656	-21887.30062546581	124	0.16539440203562342	0.5241935483870968	0.09326130224623258
YOL025W	0	0/-	-498.65457110106945	-33748.4392528981	496	0.16539440203562342	0.5241935483870968	0.09326130224623258
YDR353W	-1	-/-	-498.7008557841182	-17541.000927343965	124	0.1649746192893401	0.5241935483870968	0.09354563548478817
YEL020W-A	-1	-/-	-498.9116278886795	-17731.112594544888	124	0.16455696202531644	0.5241935483870968	0.09382996872334376
YLR093C	0	0/-	-499.0534653477371	-35639.69329772517	496	0.16455696202531644	0.5241935483870968	0.09382996872334376
YNL160W	-1	-/-	-499.1900387555361	-22988.363587781787	124	0.16414141414141414	0.5241935483870968	0.09411430196189935
YDR481C	-1	-/-	-499.396615087986	-20857.729559645057	124	0.163727959697733	0.5241935483870968	0.09439863520045494
YNR047W	-1	-/-	-499.42585521936417	-22307.58618861437	124	0.16331658291457288	0.5241935483870968	0.09468296843901051
YEL040W	0	0/-	-499.55970217939466	-34342.61796359997	496	0.16331658291457288	0.5241935483870968	0.09468296843901051
YLL045C	0	0/-	-499.6321899462491	-35010.859520331025	496	0.16331658291457288	0.5241935483870968	0.09468296843901051
YMR025W	-1	-/-	-499.66889452934265	-20340.579964518547	124	0.16290726817042606	0.5241935483870968	0.0949673016775661
YML132W	-1	-/-	-499.68124437332153	-18817.945593178272	124	0.1625	0.5241935483870968	0.0952516349161217
YML013W	-1	-/-	-499.68693631887436	-20974.77277559042	124	0.16209476309226933	0.5241935483870968	0.09553596815467728
YPL154C	-1	-/-	-499.7213443815708	-21639.545475408435	124	0.16169154228855723	0.5241935483870968	0.09582030139323287
YLR089C	0	0/0	-499.797323577106	-30261.35482947901	496	0.16169154228855723	0.5241935483870968	0.09582030139323287
YJR074W	-1	-/-	-499.8899704217911	-20975.240609690547	124	0.16129032258064516	0.5241935483870968	0.09610463463178845
YLL024C	-1	-/-	-500.0316239595413	-18754.979061722755	124	0.1608910891089109	0.5241935483870968	0.09638896787034404
YDR150W	-1	-/-	-500.482470035553	-22121.04473209381	124	0.16049382716049382	0.5241935483870968	0.09667330110889963
YCR046C	0	0/-	-500.5368200391531	-33391.66545221396	496	0.16049382716049382	0.5241935483870968	0.09667330110889963
YDR516C	-1	-/+	-500.56520760059357	-21825.20927977562	124	0.16009852216748768	0.5241935483870968	0.09695763434745522
YMR267W	-1	-/-	-500.61553660035133	-20258.18325999379	124	0.1597051597051597	0.5241935483870968	0.09724196758601081
YHR018C	0	0/0	-500.6806666254997	-30493.05516292341	496	0.1597051597051597	0.5241935483870968	0.09724196758601081
YER141W	0	0/0	-500.76023911498487	-33133.47588301636	496	0.1597051597051597	0.5241935483870968	0.09724196758601081
YPR194C	0	0/-	-500.8250511214137	-30233.25790597312	496	0.1597051597051597	0.5241935483870968	0.09724196758601081
YFR031C-A	0	0/-	-500.86228308454156	-33154.245690381154	496	0.1597051597051597	0.5241935483870968	0.09724196758601081
YOL097C	-1	-/-	-500.91763746738434	-22427.17856748402	124	0.15931372549019607	0.5241935483870968	0.0975263008245664
YER175C	0	0/-	-501.14025291614234	-32872.54784241319	496	0.15931372549019607	0.5241935483870968	0.0975263008245664
YOR273C	0	0/-	-501.24683814123273	-35852.7005633153	496	0.15931372549019607	0.5241935483870968	0.0975263008245664
YLR201C	-1	-/0	-501.2612461745739	-23807.116675943136	124	0.15892420537897312	0.5241935483870968	0.09781063406312197
YJR122W	0	0/-	-501.2735109105706	-34380.008533049375	496	0.15892420537897312	0.5241935483870968	0.09781063406312197
YGL225W	-1	-/-	-501.4816749095917	-20046.335043877363	124	0.15853658536585366	0.5241935483870968	0.09809496730167756
YPL048W	-1	-/-	-501.60403591394424	-20217.994509518147	124	0.15815085158150852	0.5241935483870968	0.09837930054023315
YLR256W	-1	-/-	-501.6682799458504	-19707.299845457077	124	0.15776699029126215	0.5241935483870968	0.09866363377878874
YIL050W	0	0/-	-502.1264399457723	-34318.12206459418	496	0.15776699029126215	0.5241935483870968	0.09866363377878874
YGR070W	-1	-/-	-502.8277769088745	-21828.71844393015	124	0.15738498789346247	0.5241935483870968	0.09894796701734433
YBR287W	0	0/0	-502.8487032465637	-31576.958297267556	496	0.15738498789346247	0.5241935483870968	0.09894796701734433
YBR191W	0	0/-	-503.230873728171	-33860.11228569038	496	0.15738498789346247	0.5241935483870968	0.09894796701734433
YOR332W	-1	-/-	-503.2582813948393	-21263.194962263107	124	0.1570048309178744	0.5241935483870968	0.09923230025589991
YNL125C	0	0/-	-503.7174313440919	-32122.406254952773	496	0.1570048309178744	0.5241935483870968	0.09923230025589991
YDL185W	-1	-/-	-503.7590992450714	-19459.560193821788	124	0.1566265060240964	0.5241935483870968	0.0995166334944555
YML126C	-1	-/-	-503.7619993239641	-20392.83183450997	124	0.15625	0.5241935483870968	0.09980096673301109
YLR350W	-1	-/-	-503.84659691900015	-21269.15218385309	124	0.15587529976019185	0.5241935483870968	0.10008529997156668
YOL122C	-1	-/-	-503.87155267596245	-22122.545888841152	124	0.15550239234449761	0.5241935483870968	0.10036963321012227
YPL017C	0	0/-	-503.9296040609479	-34731.12859141454	496	0.15550239234449761	0.5241935483870968	0.10036963321012227
YJR139C	-1	-/0	-504.4702322483063	-20294.835750997066	124	0.15513126491646778	0.5241935483870968	0.10065396644867786
YBR085W	-1	-/-	-504.76529262959957	-20393.21831162274	124	0.15476190476190477	0.5241935483870968	0.10093829968723343
YMR017W	0	0/-	-504.78119194693863	-31529.95716507174	496	0.15476190476190477	0.5241935483870968	0.10093829968723343
YHR043C	-1	-/0	-504.8918488621712	-19883.299735844135	124	0.1543942992874109	0.5241935483870968	0.10122263292578902
YPL131W	-1	-/-	-504.89774936437607	-21500.27268433571	124	0.15402843601895735	0.5241935483870968	0.10150696616434461
YNL012W	-1	-/-	-504.90815806388855	-21877.601573109627	124	0.1536643026004728	0.5241935483870968	0.1017912994029002
YER170W	0	0/-	-504.9468485992402	-30328.16798680462	496	0.1536643026004728	0.5241935483870968	0.1017912994029002
YOR175C	0	0/-	-505.3394572734833	-33022.71234571189	496	0.1536643026004728	0.5241935483870968	0.1017912994029002
YJL164C	-1	-/-	-505.34181848168373	-23725.258838683367	124	0.15330188679245282	0.5241935483870968	0.10207563264145579
YJR048W	0	0/-	-505.4040449336171	-31888.8017185349	496	0.15330188679245282	0.5241935483870968	0.10207563264145579
YHL034C	-1	-/0	-505.52652674913406	-20980.558265388012	124	0.15294117647058825	0.5241935483870968	0.10235996588001137
YML116W	-1	-/-	-505.57070127129555	-18575.73513787985	124	0.15258215962441316	0.5241935483870968	0.10264429911856696
YIL116W	0	0/0	-505.72622702270746	-33186.64319759607	496	0.15258215962441316	0.5241935483870968	0.10264429911856696
YJL177W	0	0/-	-505.74838892091066	-34924.61708383914	496	0.15258215962441316	0.5241935483870968	0.10264429911856696
YDR155C	0	0/-	-505.75343991070986	-31442.365625496954	496	0.15258215962441316	0.5241935483870968	0.10264429911856696
YBR111C	0	0/-	-505.7576166279614	-34931.13305044919	496	0.15258215962441316	0.5241935483870968	0.10264429911856696
YBR140C	0	0/-	-505.8729098010808	-34057.57417288236	496	0.15258215962441316	0.5241935483870968	0.10264429911856696
YER043C	0	0/-	-506.00792443938553	-32591.05147436261	496	0.15258215962441316	0.5241935483870968	0.10264429911856696
YHL004W	0	0/-	-506.1359799634665	-31701.75500675477	496	0.15258215962441316	0.5241935483870968	0.10264429911856696
YOR010C	0	0/-	-506.1844277083874	-28586.317000366747	496	0.15258215962441316	0.5241935483870968	0.10264429911856696
YPL177C	-1	-/-	-506.4030691385269	-20887.331659659743	124	0.1522248243559719	0.5241935483870968	0.10292863235712255
YCR032W	0	0/-	-506.4260098915547	-33525.08678562008	496	0.1522248243559719	0.5241935483870968	0.10292863235712255
YLR128W	0	0/-	-506.7565777786076	-33632.42796874419	496	0.1522248243559719	0.5241935483870968	0.10292863235712255
YOR220W	0	0/0	-506.85222045890987	-38687.74862666614	496	0.1522248243559719	0.5241935483870968	0.10292863235712255
YKL091C	0	0/0	-506.88488821685314	-33566.91963747889	496	0.1522248243559719	0.5241935483870968	0.10292863235712255
YBL078C	-1	-/-	-506.99844160676	-25220.668701440096	124	0.15186915887850466	0.5241935483870968	0.10321296559567814
YKR066C	-1	-/-	-507.0613967180252	-21545.61805766821	124	0.15151515151515152	0.5241935483870968	0.10349729883423373
YJR160C	-1	-/-	-507.07372665405273	-20583.086717903614	124	0.1511627906976744	0.5241935483870968	0.10378163207278931
YJR161C	0	0/-	-507.2999043278396	-31026.295333551243	496	0.1511627906976744	0.5241935483870968	0.10378163207278931
YIL133C	0	0/-	-507.30467549338937	-34285.67610421777	496	0.1511627906976744	0.5241935483870968	0.10378163207278931
YOR125C	0	0/0	-507.3689870387316	-32915.76836482808	496	0.1511627906976744	0.5241935483870968	0.10378163207278931
YHR028C	0	0/-	-507.4477390162647	-35987.853398488835	496	0.1511627906976744	0.5241935483870968	0.10378163207278931
YGR023W	0	0/-	-507.8843065239489	-34306.59147663787	496	0.1511627906976744	0.5241935483870968	0.10378163207278931
YDR263C	-1	-/-	-508.01903530955315	-20513.063472479582	124	0.15081206496519722	0.5241935483870968	0.10406596531134489
YLR340W	-1	-/-	-508.0336538180709	-21014.12043454498	124	0.15046296296296297	0.5241935483870968	0.10435029854990048
YNL284C	0	0/-	-508.13470769673586	-35099.574281672016	496	0.15046296296296297	0.5241935483870968	0.10435029854990048
YNL178W	0	0/-	-508.20538979396224	-33838.44241338968	496	0.15046296296296297	0.5241935483870968	0.10435029854990048
YCL018W	0	0/+	-508.26725059747696	-31533.04994316958	496	0.15046296296296297	0.5241935483870968	0.10435029854990048
YGL202W	0	0/0	-508.28981360420585	-31928.460354512557	496	0.15046296296296297	0.5241935483870968	0.10435029854990048
YGR101W	-1	-/-	-508.35772554576397	-21643.953671500087	124	0.15011547344110854	0.5241935483870968	0.10463463178845607
YHR098C	-1	-/-	-508.5176003873348	-20860.59449607134	124	0.1497695852534562	0.5241935483870968	0.10491896502701166
YDL081C	-1	-/-	-508.7185742855072	-20930.631853312254	124	0.14942528735632185	0.5241935483870968	0.10520329826556725
YLL015W	-1	-/-	-508.8026455640793	-22880.085320591927	124	0.14908256880733944	0.5241935483870968	0.10548763150412283
YOR375C	0	0/0	-508.8905454482883	-31475.962486071512	496	0.14908256880733944	0.5241935483870968	0.10548763150412283
YDR055W	-1	-/-	-508.9350663423538	-18676.43603092432	124	0.14874141876430205	0.5241935483870968	0.10577196474267841
YKL038W	-1	-/-	-508.98305904865265	-21344.166499823332	124	0.14840182648401826	0.5241935483870968	0.106056297981234
YDR435C	-1	-/-	-509.0406249165535	-21976.512776076794	124	0.1480637813211845	0.5241935483870968	0.1063406312197896
YLR110C	-1	-/-	-509.0729949474335	-17685.997754216194	124	0.14772727272727273	0.5241935483870968	0.10662496445834518
YDL125C	0	0/-	-509.25953886657953	-33966.419973107055	496	0.14772727272727273	0.5241935483870968	0.10662496445834518
YCR021C	0	0/0	-509.6433307155967	-34360.80750687048	496	0.14772727272727273	0.5241935483870968	0.10662496445834518
YKL211C	0	0/0	-509.71062659472227	-31325.729651426896	496	0.14772727272727273	0.5241935483870968	0.10662496445834518
YHR007C	-1	-/-	-509.7162210345268	-18055.756908535957	124	0.1473922902494331	0.5241935483870968	0.10690929769690077
YIL157C	0	0/-	-509.8288160804659	-34890.575779667124	496	0.1473922902494331	0.5241935483870968	0.10690929769690077
YOL060C	-1	-/-	-509.98359467089176	-23916.947438687086	124	0.14705882352941177	0.5241935483870968	0.10719363093545635
YDL019C	-1	-/-	-510.10395665466785	-24034.404983714223	124	0.14672686230248308	0.5241935483870968	0.10747796417401194
YHR011W	-1	-/-	-510.41884991526604	-20510.748769536614	124	0.1463963963963964	0.5241935483870968	0.10776229741256753
YLR454W	0	0/0	-510.51403975859284	-34939.463713534176	496	0.1463963963963964	0.5241935483870968	0.10776229741256753
YDL244W	-1	-/-	-510.54433965682983	-21268.27371186018	124	0.14606741573033707	0.5241935483870968	0.10804663065112312
YOR388C	1	+/+	-510.77767120301723	-21189.82646034658	123	0.14798206278026907	0.532258064516129	0.10804663065112312
YER035W	-1	-/-	-510.9559343457222	-23226.855406284332	124	0.1476510067114094	0.532258064516129	0.10833096388967871
YOL051W	-1	-/-	-511.12527959793806	-21280.666268520057	124	0.14732142857142858	0.532258064516129	0.10861529712823428
YHR116W	-1	-/-	-511.3701588585973	-19519.93241108209	124	0.14699331848552338	0.532258064516129	0.10889963036678987
YER162C	-1	-/-	-511.413116723299	-22839.789149433374	124	0.14666666666666667	0.532258064516129	0.10918396360534546
YIL062C	-1	-/-	-511.5656261444092	-20961.77290725708	124	0.14634146341463414	0.532258064516129	0.10946829684390105
YGL068W	-1	-/-	-511.6044401228428	-19847.744166225195	124	0.14601769911504425	0.532258064516129	0.10975263008245664
YJL037W	0	0/-	-511.7499225400388	-30030.449069924653	496	0.14601769911504425	0.532258064516129	0.10975263008245664
YMR272C	1	+/+	-512.2547162771225	-20085.845855772495	123	0.1479028697571744	0.5403225806451613	0.10975263008245664
YDR035W	0	0/0	-512.3297729548067	-32431.2149353344	496	0.1479028697571744	0.5403225806451613	0.10975263008245664
YLR077W	0	0/-	-512.507359886542	-33278.89081811346	496	0.1479028697571744	0.5403225806451613	0.10975263008245664
YHR039C	-1	-/-	-512.7665429115295	-19959.575754731894	124	0.14757709251101322	0.5403225806451613	0.11003696332101223
YPL026C	-1	-/-	-512.836217045784	-18533.579660639167	124	0.14725274725274726	0.5403225806451613	0.11032129655956781
YGL234W	0	0/-	-512.845130097121	-32747.68332610652	496	0.14725274725274726	0.5403225806451613	0.11032129655956781
YBL072C	0	0/-	-513.097548417747	-34514.13575964421	496	0.14725274725274726	0.5403225806451613	0.11032129655956781
YER179W	-1	-/-	-513.1963902711868	-19859.68446648121	124	0.14692982456140352	0.5403225806451613	0.1106056297981234
YDR064W	0	0/-	-513.2010475620627	-34613.04219472222	496	0.14692982456140352	0.5403225806451613	0.1106056297981234
YJR151C	0	0/-	-513.4097622558475	-33689.755719156936	496	0.14692982456140352	0.5403225806451613	0.1106056297981234
YCL025C	-1	-/-	-514.4985229372978	-19408.574686564505	124	0.14660831509846828	0.5403225806451613	0.11088996303667899
YFL041W	-1	-/-	-514.5249074846506	-20809.180707976222	124	0.1462882096069869	0.5403225806451613	0.11117429627523458
YGL250W	0	0/-	-514.5471705701202	-35691.93238143064	496	0.1462882096069869	0.5403225806451613	0.11117429627523458
YMR201C	-1	-/-	-514.7136297225952	-21724.983557373285	124	0.14596949891067537	0.5403225806451613	0.11145862951379017
YNL305C	0	0/-	-514.8337562978268	-30496.127649351954	496	0.14596949891067537	0.5403225806451613	0.11145862951379017
YER143W	-1	-/-	-514.9880165234208	-24580.580269910395	124	0.14565217391304347	0.5403225806451613	0.11174296275234574
YKL192C	1	+/+	-515.0804285407066	-21100.927276790142	123	0.1475054229934924	0.5483870967741935	0.11174296275234574
YDR411C	-1	-/-	-515.1047368943691	-20780.373252213	124	0.1471861471861472	0.5483870967741935	0.11202729599090133
YJR094W-A	0	0/-	-515.4260444929823	-32263.971377312206	496	0.1471861471861472	0.5483870967741935	0.11202729599090133
YEL027W	-1	-/-	-515.6797109693289	-19266.995758786798	124	0.1468682505399568	0.5483870967741935	0.11231162922945692
YDR512C	-1	-/-	-515.7707274407148	-21999.9522203207	124	0.14655172413793102	0.5483870967741935	0.11259596246801251
YDR388W	-1	-/-	-515.7979656457901	-22230.298645287752	124	0.14623655913978495	0.5483870967741935	0.1128802957065681
YOL053W	0	0/0	-515.841092556715	-30462.398392163217	496	0.14623655913978495	0.5483870967741935	0.1128802957065681
YEL054C	-1	-/-	-515.9819574058056	-20767.568005889654	124	0.1459227467811159	0.5483870967741935	0.11316462894512369
YKL035W	-1	-/-	-516.0679999664426	-22913.271718926728	124	0.145610278372591	0.5483870967741935	0.11344896218367927
YHR195W	0	0/0	-516.3554095439613	-35774.437047388405	496	0.145610278372591	0.5483870967741935	0.11344896218367927
YMR168C	-1	-/-	-516.6104883775115	-21075.913687966764	124	0.1452991452991453	0.5483870967741935	0.11373329542223486
YPL046C	-1	-/-	-516.6366174221039	-19730.294377550483	124	0.14498933901918976	0.5483870967741935	0.11401762866079045
YKL053C-A	-1	-/-	-516.8195363283157	-20068.803029358387	124	0.14468085106382977	0.5483870967741935	0.11430196189934604
YNL130C	-1	-/-	-516.8875533938408	-19240.839062139392	124	0.14437367303609341	0.5483870967741935	0.11458629513790163
YBR001C	0	0/-	-516.9759164601564	-39119.3461955376	496	0.14437367303609341	0.5483870967741935	0.11458629513790163
YKR042W	-1	-/-	-517.0108392834663	-20551.638294517994	124	0.1440677966101695	0.5483870967741935	0.1148706283764572
YOR136W	-1	-/-	-517.0353563129902	-19976.088349968195	124	0.14376321353065538	0.5483870967741935	0.11515496161501279
YNR056C	1	+/+	-517.350094884634	-20366.79676696658	123	0.14556962025316456	0.5564516129032258	0.11515496161501279
YPL040C	-1	-/-	-517.4461853802204	-20085.289732582867	124	0.14526315789473684	0.5564516129032258	0.11543929485356838
YDR256C	-1	-/-	-517.5944062024355	-20681.078135862947	124	0.14495798319327732	0.5564516129032258	0.11572362809212397
YPR145W	0	0/0	-517.8914039842784	-30488.669972844422	496	0.14495798319327732	0.5564516129032258	0.11572362809212397
YNL067W	0	0/-	-518.1062327176332	-33817.66546176374	496	0.14495798319327732	0.5564516129032258	0.11572362809212397
YMR140W	-1	-/-	-518.2396551072598	-23347.704269737005	124	0.14465408805031446	0.5564516129032258	0.11600796133067956
YPL156C	-1	-/0	-518.4444169700146	-19014.73413271457	124	0.14435146443514643	0.5564516129032258	0.11629229456923515
YBL002W	-1	-/-	-518.6132972836494	-20477.45513266325	124	0.1440501043841336	0.5564516129032258	0.11657662780779073
YHR074W	-1	-/-	-518.7245283722878	-21197.087190181017	124	0.14375	0.5564516129032258	0.11686096104634631
YHR004C	-1	-/-	-518.83509516716	-21467.33298277855	124	0.14345114345114346	0.5564516129032258	0.1171452942849019
YBR059C	-1	-/-	-518.9106781482697	-23944.748429596424	124	0.14315352697095435	0.5564516129032258	0.1174296275234575
YLR193C	-1	-/-	-518.9885056018829	-21313.409903094172	124	0.14285714285714285	0.5564516129032258	0.11771396076201308
YCR091W	-1	-/-	-518.9912615418434	-21902.735955297947	124	0.14256198347107438	0.5564516129032258	0.11799829400056866
YNL336W	0	0/-	-518.9958932735026	-31262.00274532661	496	0.14256198347107438	0.5564516129032258	0.11799829400056866
YLR220W	-1	-/-	-519.1482976675034	-20564.174866616726	124	0.1422680412371134	0.5564516129032258	0.11828262723912425
YGR208W	0	0/0	-519.2084066327661	-33661.66508434713	496	0.1422680412371134	0.5564516129032258	0.11828262723912425
YLL028W	0	0/-	-519.3632533103228	-30054.225524887443	496	0.1422680412371134	0.5564516129032258	0.11828262723912425
YKL134C	-1	-/-	-519.4600312709808	-21113.885793447495	124	0.1419753086419753	0.5564516129032258	0.11856696047767984
YGL087C	-1	-/-	-519.6234100461006	-22181.328519031405	124	0.14168377823408623	0.5564516129032258	0.11885129371623543
YNL098C	-1	-/-	-520.0088583752513	-22562.198725633323	124	0.1413934426229508	0.5564516129032258	0.11913562695479102
YDR272W	1	+/+	-520.1917526125908	-22187.368083417416	123	0.14314928425357873	0.5645161290322581	0.11913562695479102
YPL231W	1	+/+	-520.2635555267334	-18457.654648810625	123	0.14489795918367346	0.5725806451612904	0.11913562695479102
YER052C	-1	-/0	-520.3704620301723	-19860.995861023664	124	0.1446028513238289	0.5725806451612904	0.11941996019334661
YER088C	-1	-/-	-520.4096643924713	-20458.182540655136	124	0.1443089430894309	0.5725806451612904	0.11970429343190218
YOR202W	0	0/0	-520.4566939026117	-29620.45255120471	496	0.1443089430894309	0.5725806451612904	0.11970429343190218
YGR171C	-1	-/-	-520.4903230369091	-21647.972459048033	124	0.1440162271805274	0.5725806451612904	0.11998862667045777
YGR286C	1	+/+	-520.4926017820835	-20532.68603953719	123	0.145748987854251	0.5806451612903226	0.11998862667045777
YFL044C	0	0/-	-520.5168016254902	-36000.60631806031	496	0.145748987854251	0.5806451612903226	0.11998862667045777
YJL106W	-1	-/-	-520.5356553792953	-21997.365736722946	124	0.14545454545454545	0.5806451612903226	0.12027295990901336
YHR042W	-1	-/-	-520.7408244609833	-18895.718930229545	124	0.14516129032258066	0.5806451612903226	0.12055729314756895
YIL036W	-1	-/-	-520.8459522500634	-23326.397132374346	124	0.1448692152917505	0.5806451612903226	0.12084162638612454
YML004C	1	+/+	-520.9828987121582	-23880.986240684986	123	0.1465863453815261	0.5887096774193549	0.12084162638612454
YER177W	-1	-/-	-521.0460859239101	-21391.36010083556	124	0.1462925851703407	0.5887096774193549	0.12112595962468012
YJL001W	-1	-/-	-521.0682829618454	-22420.733678102493	124	0.146	0.5887096774193549	0.12141029286323571
YPR020W	-1	-/-	-521.0706473588943	-20342.463902175426	124	0.14570858283433133	0.5887096774193549	0.1216946261017913
YGR028W	-1	-/-	-521.0851539373398	-23221.716509222984	124	0.1454183266932271	0.5887096774193549	0.12197895934034689
YDR385W	-1	-/-	-521.2578209713101	-22103.887482590973	124	0.14512922465208747	0.5887096774193549	0.12226329257890248
YGR292W	0	0/-	-521.2836893349886	-32753.403818577528	496	0.14512922465208747	0.5887096774193549	0.12226329257890248
YIL043C	0	0/-	-521.3666258528829	-33611.268646556884	496	0.14512922465208747	0.5887096774193549	0.12226329257890248
YLL040C	-1	-/-	-521.4367154240608	-22037.312179923058	124	0.14484126984126985	0.5887096774193549	0.12254762581745807
YDL214C	0	0/-	-521.6799168586731	-31985.059510231018	496	0.14484126984126985	0.5887096774193549	0.12254762581745807
YJR113C	0	0/-	-521.7589562684298	-34039.88666666299	496	0.14484126984126985	0.5887096774193549	0.12254762581745807
YDR317W	-1	-/-	-521.8035230636597	-20220.679260745645	124	0.14455445544554454	0.5887096774193549	0.12283195905601364
YNL335W	0	0/-	-521.9422326460481	-31919.05990341399	496	0.14455445544554454	0.5887096774193549	0.12283195905601364
YKL168C	0	0/-	-522.0365503951907	-36254.43763810769	496	0.14455445544554454	0.5887096774193549	0.12283195905601364
YPL098C	-1	-/-	-522.0385384559631	-19712.73697412014	124	0.1442687747035573	0.5887096774193549	0.12311629229456923
YCR088W	-1	-/-	-522.2634736895561	-21213.62020868063	124	0.14398422090729784	0.5887096774193549	0.12340062553312482
YDR330W	-1	-/-	-522.352177888155	-21724.191965013742	124	0.1437007874015748	0.5887096774193549	0.12368495877168041
YPL127C	-1	-/-	-522.3857901021838	-21421.013445965946	124	0.14341846758349705	0.5887096774193549	0.123969292010236
YGR088W	-1	-/-	-522.3937958478928	-25152.781424999237	124	0.14313725490196078	0.5887096774193549	0.12425362524879158
YNL332W	-1	-/-	-522.5811181664467	-19663.467528760433	124	0.14285714285714285	0.5887096774193549	0.12453795848734717
YMR296C	-1	-/-	-522.7227947711945	-19661.18356180191	124	0.142578125	0.5887096774193549	0.12482229172590276
YDR487C	-1	-/-	-522.8123399019241	-19235.29891985655	124	0.14230019493177387	0.5887096774193549	0.12510662496445835
YBR255W	0	0/0	-522.8414823152125	-35527.58379409276	496	0.14230019493177387	0.5887096774193549	0.12510662496445835
YLR024C	0	0/-	-522.9338438659906	-33804.8218103759	496	0.14230019493177387	0.5887096774193549	0.12510662496445835
YJL100W	-1	-/-	-523.0622542276978	-20626.78094790131	124	0.14202334630350194	0.5887096774193549	0.12539095820301394
YGL026C	0	0/0	-523.0941275022924	-31727.05600724928	496	0.14202334630350194	0.5887096774193549	0.12539095820301394
YDR277C	-1	-/-	-523.117975667119	-20927.899694278836	124	0.141747572815534	0.5887096774193549	0.12567529144156953
YLR180W	0	0/-	-523.2950566578656	-30912.19890314527	496	0.141747572815534	0.5887096774193549	0.12567529144156953
YDR319C	0	0/-	-523.3018080405891	-35092.51177061349	496	0.141747572815534	0.5887096774193549	0.12567529144156953
YGL198W	0	0/-	-523.5840008854866	-33902.161698810756	496	0.141747572815534	0.5887096774193549	0.12567529144156953
YDL243C	-1	-/0	-523.935231924057	-21926.366838991642	124	0.14147286821705427	0.5887096774193549	0.12595962468012512
YDR502C	0	0/0	-523.9587642624974	-31032.63557861373	496	0.14147286821705427	0.5887096774193549	0.12595962468012512
YNL169C	-1	-/-	-523.9949712455273	-20307.087439507246	124	0.14119922630560927	0.5887096774193549	0.1262439579186807
YPL271W	-1	-/-	-524.0731050521135	-21621.60968823731	124	0.14092664092664092	0.5887096774193549	0.1265282911572363
YPR081C	-1	-/-	-524.0979614555836	-20874.298566788435	124	0.14065510597302505	0.5887096774193549	0.12681262439579186
YPR115W	0	0/-	-524.1155288517475	-31063.297672092915	496	0.14065510597302505	0.5887096774193549	0.12681262439579186
YFL029C	-1	-/-	-524.1492900326848	-21575.6396311	124	0.14038461538461539	0.5887096774193549	0.12709695763434745
YML008C	-1	-/-	-524.3148217797279	-20245.9077154994	124	0.1401151631477927	0.5887096774193549	0.12738129087290304
YER150W	0	0/-	-524.4465759061277	-33152.915001321584	496	0.1401151631477927	0.5887096774193549	0.12738129087290304
YML007W	-1	-/-	-524.6056575924158	-21897.78901337087	124	0.13984674329501914	0.5887096774193549	0.12766562411145863
YDR258C	-1	-/-	-524.6581952571869	-21883.32057148218	124	0.13957934990439771	0.5887096774193549	0.12794995735001422
YLL039C	0	0/-	-524.7365547195077	-36532.260888496414	496	0.13957934990439771	0.5887096774193549	0.12794995735001422
YML118W	-1	-/-	-525.03680755198	-23372.114790812135	124	0.13931297709923665	0.5887096774193549	0.1282342905885698
YKL002W	-1	-/-	-525.3198035955429	-21645.276339411736	124	0.13904761904761906	0.5887096774193549	0.1285186238271254
YGR049W	0	0/-	-525.5481375157833	-30178.950735029764	496	0.13904761904761906	0.5887096774193549	0.1285186238271254
YHR132C	0	0/-	-525.5665608793497	-34260.81255424395	496	0.13904761904761906	0.5887096774193549	0.1285186238271254
YHR179W	0	0/0	-525.593702878803	-30389.437663003802	496	0.13904761904761906	0.5887096774193549	0.1285186238271254
YNL159C	-1	-/-	-525.6490407884121	-22698.477511018515	124	0.13878326996197718	0.5887096774193549	0.12880295706568098
YPL110C	-1	-/-	-525.6996445953846	-21300.55164679885	124	0.13851992409867173	0.5887096774193549	0.12908729030423657
YJL082W	0	0/-	-525.7307900004089	-33935.14531768486	496	0.13851992409867173	0.5887096774193549	0.12908729030423657
YGL245W	-1	-/-	-525.7660262584686	-20150.717391371727	124	0.13825757575757575	0.5887096774193549	0.12937162354279216
YJL190C	-1	-/-	-525.8674714788795	-21765.1104721725	124	0.13799621928166353	0.5887096774193549	0.12965595678134775
YNL315C	0	0/-	-526.0408771410584	-34204.27466681786	496	0.13799621928166353	0.5887096774193549	0.12965595678134775
YHL015W	0	0/-	-526.0472268797457	-33064.32138763741	496	0.13799621928166353	0.5887096774193549	0.12965595678134775
YLR259C	-1	-/-	-526.1530305147171	-22593.47002083063	124	0.13773584905660377	0.5887096774193549	0.12994029001990332
YAL017W	-1	-/-	-526.1607563495636	-23708.651111900806	124	0.1374764595103578	0.5887096774193549	0.1302246232584589
YDL029W	-1	-/-	-526.2046859264374	-21873.363295435905	124	0.13721804511278196	0.5887096774193549	0.1305089564970145
YLR164W	0	0/-	-526.260212123394	-31883.824335496873	496	0.13721804511278196	0.5887096774193549	0.1305089564970145
YDR322W	0	0/-	-526.2783462647349	-33047.11963734031	496	0.13721804511278196	0.5887096774193549	0.1305089564970145
YDR456W	-1	-/-	-526.4550257623196	-22721.586195528507	124	0.13696060037523453	0.5887096774193549	0.13079328973557008
YOL065C	-1	-/-	-526.5415577888489	-24231.424624979496	124	0.13670411985018727	0.5887096774193549	0.13107762297412567
YJR148W	0	0/0	-526.6753152087331	-32253.34102267772	496	0.13670411985018727	0.5887096774193549	0.13107762297412567
YKL121W	0	0/0	-526.695689715445	-36753.62000533193	496	0.13670411985018727	0.5887096774193549	0.13107762297412567
YHL035C	0	0/-	-526.8547486141324	-32353.921125823632	496	0.13670411985018727	0.5887096774193549	0.13107762297412567
YDL216C	-1	-/-	-526.9376894682646	-23532.999183878303	124	0.13644859813084112	0.5887096774193549	0.13136195621268126
YKR050W	-1	-/-	-527.08992177248	-21218.44759464264	124	0.13619402985074627	0.5887096774193549	0.13164628945123685
YBR249C	0	0/0	-527.1742055565119	-33079.830588098615	496	0.13619402985074627	0.5887096774193549	0.13164628945123685
YMR089C	-1	-/-	-527.2684473991394	-23576.987169086933	124	0.13594040968342644	0.5887096774193549	0.13193062268979244
YLL023C	0	0/-	-527.4497556090355	-31406.745805889368	496	0.13594040968342644	0.5887096774193549	0.13193062268979244
YDR232W	0	0/-	-527.4555649459362	-31453.79637901485	496	0.13594040968342644	0.5887096774193549	0.13193062268979244
YOL052C-A	0	0/-	-527.5619166716933	-37674.95793376304	496	0.13594040968342644	0.5887096774193549	0.13193062268979244
YDR479C	-1	-/-	-527.5619968175888	-23490.082076191902	124	0.13568773234200743	0.5887096774193549	0.13221495592834803
YKR094C	0	0/-	-527.5705075990409	-34882.44484874979	496	0.13568773234200743	0.5887096774193549	0.13221495592834803
YER061C	1	+/+	-527.8022421598434	-20314.42730075121	123	0.137291280148423	0.5967741935483871	0.13221495592834803
YER136W	0	0/-	-527.862368196249	-35920.191747292876	496	0.137291280148423	0.5967741935483871	0.13221495592834803
YDL128W	-1	-/-	-527.8938453793526	-20532.399276554585	124	0.13703703703703704	0.5967741935483871	0.13249928916690362
YJL158C	0	0/-	-527.9113657474518	-32269.919033858925	496	0.13703703703703704	0.5967741935483871	0.13249928916690362
YBR146W	0	0/-	-527.9752993956208	-32373.491005914286	496	0.13703703703703704	0.5967741935483871	0.13249928916690362
YGR175C	-1	-/-	-528.0476772785187	-20191.50624501705	124	0.1367837338262477	0.5967741935483871	0.1327836224054592
YKL080W	-1	-/-	-528.0547670125961	-19993.85531489551	124	0.13653136531365315	0.5967741935483871	0.13306795564401477
YNL223W	-1	-/-	-528.4815183728933	-23524.03687517345	124	0.13627992633517497	0.5967741935483871	0.13335228888257036
YCR028C-A	-1	-/-	-528.5233058929443	-19918.132573366165	124	0.13602941176470587	0.5967741935483871	0.13363662212112595
YJL222W	-1	-/-	-528.6265028715134	-18907.304425895214	124	0.13577981651376148	0.5967741935483871	0.13392095535968154
YER067W	0	0/0	-528.8117106556892	-31207.76893092692	496	0.13577981651376148	0.5967741935483871	0.13392095535968154
YBR036C	-1	-/-	-528.830977678299	-21948.213347822428	124	0.13553113553113552	0.5967741935483871	0.13420528859823713
YGR255C	0	0/0	-528.8331244252622	-34809.7086538896	496	0.13553113553113552	0.5967741935483871	0.13420528859823713
YGL096W	-1	-/-	-528.8340459167957	-22225.159768611193	124	0.13528336380255943	0.5967741935483871	0.13448962183679272
YGR180C	-1	-/-	-528.9417150020599	-19342.188049554825	124	0.13503649635036497	0.5967741935483871	0.1347739550753483
YDR122W	-1	-/-	-528.9876981079578	-23845.416339308023	124	0.13479052823315119	0.5967741935483871	0.1350582883139039
YBL007C	-1	-/-	-529.0207065939903	-21239.568810999393	124	0.13454545454545455	0.5967741935483871	0.1353426215524595
YNL274C	1	+/+	-529.2185568213463	-22333.96660876274	123	0.13611615245009073	0.6048387096774194	0.1353426215524595
YGR282C	0	0/-	-529.2744180560112	-32094.213486146182	496	0.13611615245009073	0.6048387096774194	0.1353426215524595
YGL125W	0	0/0	-529.4430451691151	-30842.501284796745	496	0.13611615245009073	0.6048387096774194	0.1353426215524595
YIL087C	0	0/0	-529.4984928369522	-31092.51135191694	496	0.13611615245009073	0.6048387096774194	0.1353426215524595
YPL160W	-1	-/-	-529.5197015702724	-21556.300728827715	124	0.1358695652173913	0.6048387096774194	0.13562695479101508
YBR093C	-1	-/-	-529.5475189685822	-19986.75918727368	124	0.13562386980108498	0.6048387096774194	0.13591128802957067
YJL112W	-1	-/-	-529.5683825016022	-23236.35650613904	124	0.13537906137184116	0.6048387096774194	0.13619562126812623
YOR087W	-1	-/-	-529.92926633358	-19154.155045628548	124	0.13513513513513514	0.6048387096774194	0.13647995450668182
YDR255C	1	+/-	-530.0783341526985	-23679.256433665752	123	0.1366906474820144	0.6129032258064516	0.13647995450668182
YGR232W	0	0/0	-530.1519590951502	-35488.66239813343	496	0.1366906474820144	0.6129032258064516	0.13647995450668182
YEL005C	0	0/-	-530.7694021165371	-36198.3971856758	496	0.1366906474820144	0.6129032258064516	0.13647995450668182
YBR207W	-1	-/-	-530.8026577234268	-20433.868055820465	124	0.13644524236983843	0.6129032258064516	0.1367642877452374
YGL147C	0	0/-	-530.9010897688568	-33870.3314391803	496	0.13644524236983843	0.6129032258064516	0.1367642877452374
YHR113W	0	0/0	-531.1822572238743	-30314.267967183143	496	0.13644524236983843	0.6129032258064516	0.1367642877452374
YPL171C	-1	-/0	-531.2280915975571	-20705.113993525505	124	0.13620071684587814	0.6129032258064516	0.137048620983793
YDL046W	-1	-/-	-531.3970260024071	-22179.01155528426	124	0.13595706618962433	0.6129032258064516	0.1373329542223486
YDL142C	-1	-/-	-531.4519715607166	-24243.458961874247	124	0.1357142857142857	0.6129032258064516	0.13761728746090418
YJL191W	-1	-/-	-531.552566409111	-20426.333829447627	124	0.1354723707664884	0.6129032258064516	0.13790162069945977
YNL156C	-1	-/-	-531.5627152323723	-24065.759881794453	124	0.13523131672597866	0.6129032258064516	0.13818595393801536
YBR185C	-1	-/-	-531.5795922279358	-20566.514930158854	124	0.1349911190053286	0.6129032258064516	0.13847028717657095
YOL058W	0	0/0	-531.6945125758648	-29775.282505230978	496	0.1349911190053286	0.6129032258064516	0.13847028717657095
YDR273W	-1	-/-	-531.7504239082336	-21698.890869230032	124	0.1347517730496454	0.6129032258064516	0.13875462041512654
YLR411W	-1	-/-	-531.8859190940857	-21219.51285815239	124	0.13451327433628318	0.6129032258064516	0.13903895365368213
YIR032C	0	0/-	-531.9209731966257	-31302.041478447616	496	0.13451327433628318	0.6129032258064516	0.13903895365368213
YOL032W	0	0/-	-531.9537713453174	-35426.70731186122	496	0.13451327433628318	0.6129032258064516	0.13903895365368213
YCR031C	-1	-/-	-531.981081366539	-21396.8504396677	124	0.13427561837455831	0.6129032258064516	0.1393232868922377
YBR011C	0	0/0	-532.1589941233397	-34185.51426850632	496	0.13427561837455831	0.6129032258064516	0.1393232868922377
YPR183W	-1	-/-	-532.3835599422455	-20444.686622858047	124	0.13403880070546736	0.6129032258064516	0.13960762013079328
YLR307W	0	0/-	-532.6703638136387	-30003.498266927898	496	0.13403880070546736	0.6129032258064516	0.13960762013079328
YGR189C	0	0/-	-532.8620761781931	-31615.52996968478	496	0.13403880070546736	0.6129032258064516	0.13960762013079328
YNR034W	-1	-/-	-533.0284113287926	-20617.850843667984	124	0.13380281690140844	0.6129032258064516	0.13989195336934887
YMR092C	-1	-/-	-533.2822914719582	-21784.5428673625	124	0.1335676625659051	0.6129032258064516	0.14017628660790446
YKL062W	-1	-/-	-533.3885359764099	-20400.099670886993	124	0.13333333333333333	0.6129032258064516	0.14046061984646005
YHR147C	0	0/-	-533.3995823487639	-33284.07707948238	496	0.13333333333333333	0.6129032258064516	0.14046061984646005
YGL181W	-1	-/-	-533.4238571822643	-21387.505650252104	124	0.1330998248686515	0.6129032258064516	0.14074495308501564
YMR020W	0	0/+	-533.501917084679	-35168.9887468908	496	0.1330998248686515	0.6129032258064516	0.14074495308501564
YBR157C	0	0/0	-533.6917940676212	-32364.374033600092	496	0.1330998248686515	0.6129032258064516	0.14074495308501564
YMR108W	0	0/0	-533.7365980371833	-32610.796755693853	496	0.1330998248686515	0.6129032258064516	0.14074495308501564
YOR096W	0	0/-	-533.7909016609192	-34670.18021325767	496	0.1330998248686515	0.6129032258064516	0.14074495308501564
YDR038C	-1	-/-	-533.8302282243967	-18816.891786828637	124	0.13286713286713286	0.6129032258064516	0.14102928632357123
YDL082W	0	0/-	-533.8568801283836	-35980.23345946148	496	0.13286713286713286	0.6129032258064516	0.14102928632357123
YBR003W	0	0/-	-533.9529232662171	-36974.06075169332	496	0.13286713286713286	0.6129032258064516	0.14102928632357123
YIL052C	-1	-/-	-534.0567983537912	-22019.71316744387	124	0.13263525305410123	0.6129032258064516	0.14131361956212682
YNR057C	1	+/+	-534.200640797615	-19533.530423223972	123	0.13414634146341464	0.6209677419354839	0.14131361956212682
YMR015C	-1	-/-	-534.2072463035583	-19841.26068842411	124	0.13391304347826086	0.6209677419354839	0.1415979528006824
YGR118W	-1	-/-	-534.2091141343117	-22571.51296618581	124	0.13368055555555555	0.6209677419354839	0.141882286039238
YJL079C	0	0/-	-534.3799219205976	-31690.295543074608	496	0.13368055555555555	0.6209677419354839	0.141882286039238
YLR048W	-1	-/-	-534.3868364095688	-20034.401666641235	124	0.13344887348353554	0.6209677419354839	0.1421666192777936
YHR002W	0	0/-	-534.390002399683	-32942.82654430345	496	0.13344887348353554	0.6209677419354839	0.1421666192777936
YER103W	-1	-/-	-534.393663585186	-21193.669206023216	124	0.13321799307958476	0.6209677419354839	0.14245095251634915
YGR121C	-1	-/-	-534.3985961675644	-20215.39406181872	124	0.13298791018998274	0.6209677419354839	0.14273528575490474
YCR075C	-1	-/-	-534.5549204349518	-20781.07611052692	124	0.13275862068965516	0.6209677419354839	0.14301961899346033
YKL008C	-1	-/-	-534.5827781707048	-20059.62676768005	124	0.13253012048192772	0.6209677419354839	0.14330395223201592
YOR130C	-1	-/-	-534.7372203469276	-20814.363544166088	124	0.1323024054982818	0.6209677419354839	0.1435882854705715
YMR116C	-1	-/-	-535.029233276844	-20419.412916630507	124	0.1320754716981132	0.6209677419354839	0.1438726187091271
YLR028C	-1	-/-	-535.0860356092453	-23304.71278822422	124	0.13184931506849315	0.6209677419354839	0.1441569519476827
YJL063C	-1	-/-	-535.2446869015694	-19662.50196915865	124	0.13162393162393163	0.6209677419354839	0.14444128518623828
YMR135C	1	+/-	-535.3775724172592	-25637.764997303486	123	0.13310580204778158	0.6290322580645161	0.14444128518623828
YJR123W	0	0/-	-535.4033578317612	-34773.17823155038	496	0.13310580204778158	0.6290322580645161	0.14444128518623828
YDR513W	-1	-/-	-535.537056684494	-23159.918457508087	124	0.13287904599659284	0.6290322580645161	0.14472561842479387
YAL044C	-1	-/-	-535.585840344429	-19916.88528472185	124	0.1326530612244898	0.6290322580645161	0.14500995166334946
YBR179C	-1	-/-	-535.732884645462	-20927.41803687811	124	0.13242784380305603	0.6290322580645161	0.14529428490190505
YIL047C	0	0/-	-535.8909557759762	-31943.648498289287	496	0.13242784380305603	0.6290322580645161	0.14529428490190505
YKL221W	0	0/-	-536.0270083397627	-31206.91930913925	496	0.13242784380305603	0.6290322580645161	0.14529428490190505
YHR086W	-1	-/-	-536.134180188179	-21409.63771057129	124	0.13220338983050847	0.6290322580645161	0.1455786181404606
YDR304C	0	0/-	-536.3466560170054	-32887.37020864524	496	0.13220338983050847	0.6290322580645161	0.1455786181404606
YIL105C	-1	-/-	-536.3853255808353	-22978.723950326443	124	0.1319796954314721	0.6290322580645161	0.1458629513790162
YLR075W	-1	-/-	-536.4136625528336	-20010.25827265531	124	0.13175675675675674	0.6290322580645161	0.1461472846175718
YLR325C	0	0/-	-536.425213444978	-34260.25819168612	496	0.13175675675675674	0.6290322580645161	0.1461472846175718
YHR183W	-1	-/+	-536.5075476169586	-21974.047127246857	124	0.1315345699831366	0.6290322580645161	0.14643161785612738
YOR137C	-1	-/-	-536.7213523089886	-21090.968443602324	124	0.13131313131313133	0.6290322580645161	0.14671595109468297
YMR278W	0	0/-	-536.7789687588811	-34975.27181020379	496	0.13131313131313133	0.6290322580645161	0.14671595109468297
YDL237W	0	0/-	-536.8235393464565	-29995.555899888277	496	0.13131313131313133	0.6290322580645161	0.14671595109468297
YPR049C	-1	-/-	-536.9947717785835	-23346.437903374434	124	0.13109243697478992	0.6290322580645161	0.14700028433323856
YKR080W	0	0/-	-537.0267208255827	-34092.77841283381	496	0.13109243697478992	0.6290322580645161	0.14700028433323856
YDR041W	0	0/-	-537.1550627946854	-33829.503569088876	496	0.13109243697478992	0.6290322580645161	0.14700028433323856
YKL096W	0	0/-	-537.4123234301805	-31257.74070426449	496	0.13109243697478992	0.6290322580645161	0.14700028433323856
YNL121C	-1	-/-	-537.5550965815783	-22132.995193451643	124	0.13087248322147652	0.6290322580645161	0.14728461757179415
YLR163C	-1	-/-	-537.6557568013668	-23190.079715758562	124	0.1306532663316583	0.6290322580645161	0.14756895081034974
YPL270W	-1	-/-	-537.8549537956715	-22352.0538507998	124	0.13043478260869565	0.6290322580645161	0.14785328404890533
YDR197W	0	0/-	-537.9236971214414	-34504.63496581465	496	0.13043478260869565	0.6290322580645161	0.14785328404890533
YJL003W	-1	-/-	-537.9308669865131	-21787.857993870974	124	0.1302170283806344	0.6290322580645161	0.14813761728746092
YLR027C	0	0/0	-537.9775041006505	-33197.971660904586	496	0.1302170283806344	0.6290322580645161	0.14813761728746092
YKL129C	-1	-/-	-538.3443319797516	-20642.43379032612	124	0.13	0.6290322580645161	0.1484219505260165
YLR251W	0	0/0	-538.5004244241863	-38312.16167561896	496	0.13	0.6290322580645161	0.1484219505260165
YFL056C	-1	-/0	-538.6147644817829	-20355.027079373598	124	0.129783693843594	0.6290322580645161	0.14870628376457207
YDR358W	-1	-/-	-538.8652929067612	-26352.420578956604	124	0.12956810631229235	0.6290322580645161	0.14899061700312766
YCR076C	0	0/-	-539.0640870630741	-31625.63869225979	496	0.12956810631229235	0.6290322580645161	0.14899061700312766
YML024W	-1	-/-	-539.1858557462692	-21366.297189295292	124	0.12935323383084577	0.6290322580645161	0.14927495024168325
YPR156C	0	0/-	-539.2440484464169	-33585.01276463643	496	0.12935323383084577	0.6290322580645161	0.14927495024168325
YOR054C	-1	-/-	-539.2701637148857	-25267.82363897562	124	0.1291390728476821	0.6290322580645161	0.14955928348023884
YHR089C	-1	-/-	-539.321426153183	-22427.418911352754	124	0.12892561983471074	0.6290322580645161	0.14984361671879443
YPR047W	0	0/-	-539.3582469411194	-34609.94748060033	496	0.12892561983471074	0.6290322580645161	0.14984361671879443
YLR345W	0	0/+	-539.5840226560831	-29640.420587599277	496	0.12892561983471074	0.6290322580645161	0.14984361671879443
YLR432W	0	0/-	-539.804918050766	-34621.858768962324	496	0.12892561983471074	0.6290322580645161	0.14984361671879443
YLR204W	0	0/-	-539.9125199839473	-32625.982193157077	496	0.12892561983471074	0.6290322580645161	0.14984361671879443
YPL133C	-1	-/-	-539.9521460533142	-22115.761346548796	124	0.12871287128712872	0.6290322580645161	0.15012794995735002
YBR024W	-1	-/-	-540.3909670114517	-21124.66696226597	124	0.128500823723229	0.6290322580645161	0.1504122831959056
YCR048W	-1	-/-	-540.4225875735283	-20095.81255429238	124	0.12828947368421054	0.6290322580645161	0.1506966164344612
YBR294W	-1	-/-	-540.5372412204742	-19499.742272257805	124	0.12807881773399016	0.6290322580645161	0.15098094967301678
YPR185W	-1	-/-	-540.5709794461727	-21275.345340818167	124	0.12786885245901639	0.6290322580645161	0.15126528291157237
YMR079W	-1	-/-	-540.8133852183819	-23113.98850288987	124	0.1276595744680851	0.6290322580645161	0.15154961615012796
YKR065C	-1	-/-	-540.9586102366447	-21634.35245990753	124	0.12745098039215685	0.6290322580645161	0.15183394938868353
YGR284C	-1	-/-	-541.0149979889393	-20546.74032869935	124	0.1272430668841762	0.6290322580645161	0.15211828262723912
YHR068W	-1	-/-	-541.1269500851631	-21155.38553931564	124	0.1270358306188925	0.6290322580645161	0.1524026158657947
YMR118C	0	0/-	-541.1328600496054	-31116.173810735345	496	0.1270358306188925	0.6290322580645161	0.1524026158657947
YJR065C	-1	-/-	-541.1589370965958	-23496.42100894451	124	0.12682926829268293	0.6290322580645161	0.1526869491043503
YHR057C	0	0/-	-541.21132876724	-34457.48801772669	496	0.12682926829268293	0.6290322580645161	0.1526869491043503
YIL051C	-1	-/-	-541.2734570503235	-19979.456340551376	124	0.1266233766233766	0.6290322580645161	0.15297128234290588
YOL040C	-1	-/-	-541.3161550760269	-21157.7305803895	124	0.12641815235008103	0.6290322580645161	0.15325561558146147
YDR406W	0	0/-	-541.3264940083027	-33309.14033079147	496	0.12641815235008103	0.6290322580645161	0.15325561558146147
YPR007C	-1	-/-	-541.3501906394958	-18044.36094611883	124	0.1262135922330097	0.6290322580645161	0.15353994882001706
YGL037C	-1	-/-	-541.5769040584564	-25015.959336400032	124	0.1260096930533118	0.6290322580645161	0.15382428205857265
YDR107C	0	0/-	-541.6650490015745	-32407.9550739713	496	0.1260096930533118	0.6290322580645161	0.15382428205857265
YKL094W	0	0/-	-541.7050028517842	-37621.80593293719	496	0.1260096930533118	0.6290322580645161	0.15382428205857265
YOR122C	-1	-/-	-541.7624621391296	-21781.107563376427	124	0.12580645161290321	0.6290322580645161	0.15410861529712824
YJL042W	-1	-/-	-541.9511281400919	-22272.204296842217	124	0.12560386473429952	0.6290322580645161	0.15439294853568383
YFR030W	-1	-/0	-542.111834704876	-20057.517163574696	124	0.12540192926045016	0.6290322580645161	0.15467728177423942
YDR242W	0	0/0	-542.1665107607841	-34039.1688827388	496	0.12540192926045016	0.6290322580645161	0.15467728177423942
YER101C	0	0/-	-542.301358088851	-36578.54957205616	496	0.12540192926045016	0.6290322580645161	0.15467728177423942
YDR368W	0	0/-	-542.4876861013472	-35192.67812096886	496	0.12540192926045016	0.6290322580645161	0.15467728177423942
YOL101C	-1	-/-	-542.8768999576569	-18494.354678824544	124	0.12520064205457465	0.6290322580645161	0.15496161501279498
YAL067C	0	0/-	-542.9270537532866	-31202.645791962743	496	0.12520064205457465	0.6290322580645161	0.15496161501279498
YHR171W	-1	-/-	-542.9424629658461	-21928.98493282497	124	0.125	0.6290322580645161	0.15524594825135057
YDR347W	0	0/-	-543.110878245905	-34470.33105797507	496	0.125	0.6290322580645161	0.15524594825135057
YBR189W	0	0/-	-543.3120282627642	-35039.893639361486	496	0.125	0.6290322580645161	0.15524594825135057
YNL066W	-1	-/-	-543.3363124728203	-20141.210744053125	124	0.1248	0.6290322580645161	0.15553028148990616
YOR391C	0	0/+	-543.376791715622	-32793.386544033885	496	0.1248	0.6290322580645161	0.15553028148990616
YJR127C	-1	-/-	-543.4283003211021	-22034.15602570772	124	0.12460063897763578	0.6290322580645161	0.15581461472846175
YBR126C	-1	-/-	-543.5119454264641	-24856.21155565977	124	0.12440191387559808	0.6290322580645161	0.15609894796701734
YOR003W	-1	-/0	-543.5508023500443	-21128.57021677494	124	0.12420382165605096	0.6290322580645161	0.15638328120557293
YER086W	0	0/0	-543.674071341753	-33869.946311945096	496	0.12420382165605096	0.6290322580645161	0.15638328120557293
YLR303W	-1	-/0	-543.6903877258301	-18837.400325924158	124	0.12400635930047695	0.6290322580645161	0.15666761444412852
YDR511W	1	+/-	-543.7281698733568	-23359.491796925664	123	0.1253968253968254	0.6370967741935484	0.15666761444412852
YOR044W	0	0/0	-543.7589053474367	-34929.11779332906	496	0.1253968253968254	0.6370967741935484	0.15666761444412852
YPL218W	-1	-/-	-543.881224155426	-20690.371818184853	124	0.12519809825673534	0.6370967741935484	0.1569519476826841
YML110C	-1	-/-	-543.9716027975082	-22155.205767720938	124	0.125	0.6370967741935484	0.1572362809212397
YPR066W	0	0/-	-544.1499197371304	-32334.077196374536	496	0.125	0.6370967741935484	0.1572362809212397
YGR214W	-1	-/-	-544.4128670841455	-21671.190856710076	124	0.12480252764612954	0.6370967741935484	0.1575206141597953
YIL153W	-1	-/-	-544.44577896595	-22890.237890809774	124	0.12460567823343849	0.6370967741935484	0.15780494739835088
YDR530C	0	0/-	-544.5730407573283	-36406.42687855475	496	0.12460567823343849	0.6370967741935484	0.15780494739835088
YGL148W	0	0/0	-544.5991162620485	-33548.454687826335	496	0.12460567823343849	0.6370967741935484	0.15780494739835088
YIL148W	0	0/-	-544.7636588960886	-34815.07158879936	496	0.12460567823343849	0.6370967741935484	0.15780494739835088
YIR034C	0	0/0	-544.8038099855185	-31657.225848816335	496	0.12460567823343849	0.6370967741935484	0.15780494739835088
YBR120C	0	0/-	-544.8833661675453	-35901.16838310659	496	0.12460567823343849	0.6370967741935484	0.15780494739835088
YER125W	-1	-/+	-544.9053722023964	-20379.86814248562	124	0.12440944881889764	0.6370967741935484	0.15808928063690644
YFR017C	0	0/0	-545.0743113160133	-30872.070786736906	496	0.12440944881889764	0.6370967741935484	0.15808928063690644
YGR264C	-1	-/-	-545.0976256430149	-22751.671339660883	124	0.12421383647798742	0.6370967741935484	0.15837361387546203
YDR533C	0	0/+	-545.1800740510225	-37552.896476315334	496	0.12421383647798742	0.6370967741935484	0.15837361387546203
YDL054C	0	0/-	-545.2149677667767	-33486.21534626372	496	0.12421383647798742	0.6370967741935484	0.15837361387546203
YHR110W	0	0/-	-545.552196495235	-34919.89029671252	496	0.12421383647798742	0.6370967741935484	0.15837361387546203
YLR370C	-1	-/-	-545.5884543061256	-23355.036588728428	124	0.12401883830455258	0.6370967741935484	0.15865794711401762
YGR165W	-1	-/-	-545.7219974994659	-20536.445951402187	124	0.1238244514106583	0.6370967741935484	0.1589422803525732
YDR284C	-1	-/-	-545.9468405246735	-20611.896107673645	124	0.12363067292644757	0.6370967741935484	0.1592266135911288
YBR139W	0	0/-	-545.9830660521984	-30276.95634253323	496	0.12363067292644757	0.6370967741935484	0.1592266135911288
YDR129C	-1	-/-	-546.1308827698231	-22227.903546363115	124	0.1234375	0.6370967741935484	0.1595109468296844
YHR143W	-1	-/-	-546.3506469726562	-18784.611817374825	124	0.12324492979719189	0.6370967741935484	0.15979528006823998
YGL248W	0	0/-	-546.4486278072	-36473.17618083209	496	0.12324492979719189	0.6370967741935484	0.15979528006823998
YIL034C	-1	-/-	-546.4720700532198	-24458.413469865918	124	0.12305295950155763	0.6370967741935484	0.16007961330679557
YGR295C	0	0/-	-546.5887177996337	-33297.978892128915	496	0.12305295950155763	0.6370967741935484	0.16007961330679557
YNL031C	-1	-/-	-547.3614972829819	-19942.341193795204	124	0.12286158631415241	0.6370967741935484	0.16036394654535116
YDL025C	0	0/-	-547.780365511775	-31811.63148741424	496	0.12286158631415241	0.6370967741935484	0.16036394654535116
YOL143C	-1	-/-	-547.7870082855225	-20838.127507537603	124	0.12267080745341614	0.6370967741935484	0.16064827978390675
YHR009C	0	0/-	-547.8602919578552	-31668.23129386455	496	0.12267080745341614	0.6370967741935484	0.16064827978390675
YOR358W	0	0/-	-548.1486525796354	-34289.880792418495	496	0.12267080745341614	0.6370967741935484	0.16064827978390675
YKL194C	-1	-/-	-548.1856526732445	-21072.76312583685	124	0.12248062015503876	0.6370967741935484	0.16093261302246234
YIL123W	-1	-/-	-548.1871238946915	-19623.084951996803	124	0.12229102167182662	0.6370967741935484	0.1612169462610179
YER017C	-1	-/-	-548.3591333627701	-22464.129136562347	124	0.12210200927357033	0.6370967741935484	0.1615012794995735
YDL130W	-1	-/-	-548.4588394984603	-21751.94173387438	124	0.12191358024691358	0.6370967741935484	0.16178561273812908
YHR216W	0	0/-	-548.4785671122372	-31800.30634758249	496	0.12191358024691358	0.6370967741935484	0.16178561273812908
YBR033W	0	0/-	-548.5360742285848	-31956.71532670781	496	0.12191358024691358	0.6370967741935484	0.16178561273812908
YOL096C	0	0/0	-548.8029493838549	-35593.049146965146	496	0.12191358024691358	0.6370967741935484	0.16178561273812908
YLR266C	-1	-/-	-548.8684416115284	-22799.012109339237	124	0.12172573189522343	0.6370967741935484	0.16206994597668467
YMR095C	-1	-/-	-548.9148308038712	-19829.554010421038	124	0.12153846153846154	0.6370967741935484	0.16235427921524026
YOR270C	-1	-/-	-548.934072971344	-20343.222099542618	124	0.12135176651305683	0.6370967741935484	0.16263861245379585
YMR097C	-1	-/-	-548.9552249908447	-24141.25289338827	124	0.12116564417177914	0.6370967741935484	0.16292294569235144
YGR148C	0	0/-	-548.9593802057207	-35453.310917379335	496	0.12116564417177914	0.6370967741935484	0.16292294569235144
YKL219W	0	0/-	-548.9880238622427	-33649.097005363554	496	0.12116564417177914	0.6370967741935484	0.16292294569235144
YJR094C	-1	-/-	-549.1280351281166	-19232.14586043358	124	0.12098009188361408	0.6370967741935484	0.16320727893090703
YFL057C	-1	-/0	-549.1670635044575	-21257.34255644679	124	0.12079510703363915	0.6370967741935484	0.16349161216946262
YGR100W	0	0/0	-549.5381786823273	-35894.43018191308	496	0.12079510703363915	0.6370967741935484	0.16349161216946262
YLR299W	0	0/-	-549.8828599750996	-35525.7600277029	496	0.12079510703363915	0.6370967741935484	0.16349161216946262
YGL053W	-1	-/0	-549.9233655929565	-21686.605025589466	124	0.12061068702290076	0.6370967741935484	0.1637759454080182
YBR223C	-1	-/-	-549.9627148509026	-21441.532725930214	124	0.12042682926829268	0.6370967741935484	0.1640602786465738
YPR010C	-1	-/-	-549.9928575158119	-22498.807094335556	124	0.1202435312024353	0.6370967741935484	0.16434461188512936
YBR240C	-1	-/-	-550.004295527935	-20723.063095510006	124	0.12006079027355623	0.6370967741935484	0.16462894512368495
YBR262C	0	0/-	-550.1030068695545	-33275.606424324214	496	0.12006079027355623	0.6370967741935484	0.16462894512368495
YNL127W	-1	-/-	-550.1126399636269	-23223.450569987297	124	0.11987860394537178	0.6370967741935484	0.16491327836224054
YML048W	-1	-/-	-550.1572849079967	-21569.33086680621	124	0.11969696969696969	0.6370967741935484	0.16519761160079613
YIL114C	-1	-/-	-550.1588451862335	-20806.52349114418	124	0.11951588502269289	0.6370967741935484	0.16548194483935172
YMR238W	-1	-/-	-550.3383882641792	-19609.359747469425	124	0.11933534743202417	0.6370967741935484	0.1657662780779073
YGL166W	-1	-/-	-550.3977239131927	-22522.513541534543	124	0.1191553544494721	0.6370967741935484	0.1660506113164629
YMR202W	-1	-/-	-550.4075477719307	-20677.197520457208	124	0.11897590361445783	0.6370967741935484	0.1663349445550185
YKR093W	0	0/-	-550.4282613024116	-31828.81373429671	496	0.11897590361445783	0.6370967741935484	0.1663349445550185
YJL088W	0	0/0	-550.543097704649	-29398.2008215487	496	0.11897590361445783	0.6370967741935484	0.1663349445550185
YDL230W	-1	-/-	-550.5479189157486	-21307.582999944687	124	0.11879699248120301	0.6370967741935484	0.16661927779357408
YER042W	-1	-/-	-550.7044279575348	-21040.302439153194	124	0.11861861861861862	0.6370967741935484	0.16690361103212967
YPL170W	-1	-/-	-550.7229103967547	-20737.129877261817	124	0.1184407796101949	0.6370967741935484	0.16718794427068523
YIL113W	0	0/-	-550.7281621806324	-35050.330919642	496	0.1184407796101949	0.6370967741935484	0.16718794427068523
YPL027W	0	0/-	-550.8369490802288	-31161.81654292345	496	0.1184407796101949	0.6370967741935484	0.16718794427068523
YER074W	0	0/-	-551.0283183306456	-34336.60827081837	496	0.1184407796101949	0.6370967741935484	0.16718794427068523
YNL138W	-1	-/-	-551.0386025905609	-22466.240901350975	124	0.11826347305389222	0.6370967741935484	0.16747227750924082
YDR443C	-1	-/-	-551.2281429767609	-20313.53936523199	124	0.11808669656203288	0.6370967741935484	0.1677566107477964
YJR130C	0	0/0	-551.2389309294522	-37498.0930161532	496	0.11808669656203288	0.6370967741935484	0.1677566107477964
YBR089C-A	-1	-/-	-551.285284280777	-21434.44207674265	124	0.11791044776119403	0.6370967741935484	0.168040943986352
YDR432W	-1	-/-	-551.3721582591534	-20419.016408711672	124	0.11773472429210134	0.6370967741935484	0.1683252772249076
YDR287W	0	0/-	-551.4415962919593	-35759.57499458641	496	0.11773472429210134	0.6370967741935484	0.1683252772249076
YDR037W	-1	-/-	-551.4854130446911	-21428.177921682596	124	0.11755952380952381	0.6370967741935484	0.16860961046346318
YJL159W	0	0/-	-551.4909933358431	-31489.837216820568	496	0.11755952380952381	0.6370967741935484	0.16860961046346318
YJR025C	-1	-/+	-551.5424513816833	-19597.83561563492	124	0.11738484398216939	0.6370967741935484	0.16889394370201877
YMR190C	-1	-/-	-551.6075448989868	-21368.8835606575	124	0.1172106824925816	0.6370967741935484	0.16917827694057436
YOL039W	-1	-/-	-551.636121571064	-20615.71400874853	124	0.11703703703703704	0.6370967741935484	0.16946261017912995
YHL030W	0	0/-	-551.8073824830353	-34646.229042850435	496	0.11703703703703704	0.6370967741935484	0.16946261017912995
YMR026C	-1	-/-	-551.8206543922424	-22182.361955046654	124	0.11686390532544379	0.6370967741935484	0.16974694341768554
YBR052C	0	0/0	-551.8785002976656	-34945.86408704147	496	0.11686390532544379	0.6370967741935484	0.16974694341768554
YPL250C	0	0/-	-552.0523006394506	-32668.7533340808	496	0.11686390532544379	0.6370967741935484	0.16974694341768554
YDL104C	0	0/-	-552.3434499725699	-34384.71255544573	496	0.11686390532544379	0.6370967741935484	0.16974694341768554
YNL278W	-1	-/-	-552.4555704593658	-19162.164491295815	124	0.11669128508124077	0.6370967741935484	0.17003127665624113
YPL198W	0	0/-	-552.636730151251	-32992.558875883	496	0.11669128508124077	0.6370967741935484	0.17003127665624113
YGL134W	0	0/-	-553.1172161698341	-33872.06697963923	496	0.11669128508124077	0.6370967741935484	0.17003127665624113
YMR012W	-1	-/-	-553.2753232717514	-20774.898735314608	124	0.11651917404129794	0.6370967741935484	0.1703156098947967
YLR061W	0	0/-	-553.502589404583	-35721.70292297006	496	0.11651917404129794	0.6370967741935484	0.1703156098947967
YLR102C	-1	-/-	-553.525018453598	-22781.93511158228	124	0.11634756995581738	0.6370967741935484	0.17059994313335228
YPL274W	-1	-/-	-553.6130536794662	-20768.347879052162	124	0.1161764705882353	0.6370967741935484	0.17088427637190787
YIL056W	1	+/-	-553.6817145049572	-21531.254126816988	123	0.11747430249632893	0.6451612903225806	0.17088427637190787
YNL200C	0	0/-	-553.6966587007046	-30038.35908420384	496	0.11747430249632893	0.6451612903225806	0.17088427637190787
YNR075W	-1	-/-	-553.7093240022659	-19247.996663928032	124	0.11730205278592376	0.6451612903225806	0.17116860961046346
YHR083W	-1	-/-	-553.9089647680521	-21572.872605279088	124	0.1171303074670571	0.6451612903225806	0.17145294284901905
YAL048C	0	0/-	-553.9158345349133	-34817.72757797316	496	0.1171303074670571	0.6451612903225806	0.17145294284901905
YKL167C	0	0/-	-554.2054989784956	-34060.5746438466	496	0.1171303074670571	0.6451612903225806	0.17145294284901905
YKL180W	0	0/-	-554.3726022168994	-34873.37698800862	496	0.1171303074670571	0.6451612903225806	0.17145294284901905
YKL057C	-1	-/-	-554.3739713430405	-21402.983067393303	124	0.11695906432748537	0.6451612903225806	0.17173727608757464
YJL210W	-1	-/-	-554.5323823690414	-19952.85935997963	124	0.11678832116788321	0.6451612903225806	0.17202160932613023
YOL165C	-1	-/0	-554.5698714256287	-20513.917390942574	124	0.11661807580174927	0.6451612903225806	0.17230594256468582
YMR009W	0	0/0	-554.5761041641235	-33077.75274341367	496	0.11661807580174927	0.6451612903225806	0.17230594256468582
YIL078W	0	0/-	-554.6063649281859	-35216.27561223507	496	0.11661807580174927	0.6451612903225806	0.17230594256468582
YDR518W	-1	-/-	-554.6544876694679	-21251.430190242827	124	0.11644832605531295	0.6451612903225806	0.1725902758032414
YCL017C	-1	-/-	-554.7159277200699	-20828.04697793722	124	0.11627906976744186	0.6451612903225806	0.172874609041797
YIL018W	-1	-/-	-554.7535842657089	-20758.303809285164	124	0.11611030478955008	0.6451612903225806	0.17315894228035258
YNL069C	0	0/-	-554.9265503659844	-34245.17399528995	496	0.11611030478955008	0.6451612903225806	0.17315894228035258
YBR048W	-1	-/-	-555.0277945995331	-20810.384034216404	124	0.11594202898550725	0.6451612903225806	0.17344327551890815
YIL006W	0	0/-	-555.0734923928976	-33466.34553704411	496	0.11594202898550725	0.6451612903225806	0.17344327551890815
YLR287C-A	0	0/-	-555.0960201993585	-32824.96613188833	496	0.11594202898550725	0.6451612903225806	0.17344327551890815
YEL057C	-1	-/0	-555.1497006416321	-17732.81559896469	124	0.11577424023154848	0.6451612903225806	0.17372760875746374
YMR276W	-1	-/-	-555.2089999914169	-22123.65986546874	124	0.11560693641618497	0.6451612903225806	0.17401194199601933
YOR045W	-1	-/-	-555.2571150064468	-20600.524977087975	124	0.11544011544011544	0.6451612903225806	0.17429627523457492
YGR279C	-1	-/-	-555.4118210077286	-20811.517863363028	124	0.11527377521613832	0.6451612903225806	0.1745806084731305
YBL087C	0	0/-	-555.4422621428967	-35098.31011366472	496	0.11527377521613832	0.6451612903225806	0.1745806084731305
YDR001C	0	0/-	-555.4865684881806	-38745.3492243737	496	0.11527377521613832	0.6451612903225806	0.1745806084731305
YGR110W	0	0/-	-555.5501446723938	-30722.8589630574	496	0.11527377521613832	0.6451612903225806	0.1745806084731305
YFL053W	0	0/-	-555.7450894266367	-31889.81382549554	496	0.11527377521613832	0.6451612903225806	0.1745806084731305
YDR490C	-1	-/-	-555.7739678621292	-23476.80513370037	124	0.11510791366906475	0.6451612903225806	0.1748649417116861
YPR154W	-1	-/-	-555.8356553912163	-23145.78400939703	124	0.11494252873563218	0.6451612903225806	0.17514927495024168
YAR003W	-1	-/-	-555.843346118927	-21637.93872192502	124	0.11477761836441894	0.6451612903225806	0.17543360818879727
YPR176C	-1	-/-	-555.8441054821014	-20304.286629796028	124	0.11461318051575932	0.6451612903225806	0.17571794142735286
YDR375C	-1	-/-	-555.935009136796	-22722.80368937552	124	0.11444921316165951	0.6451612903225806	0.17600227466590845
YOR128C	0	0/-	-555.9474050998688	-32747.41632889211	496	0.11444921316165951	0.6451612903225806	0.17600227466590845
YNL037C	-1	-/-	-555.9605325832963	-23007.510377280414	124	0.11428571428571428	0.6451612903225806	0.17628660790446404
YDL095W	-1	-/-	-555.9812004566193	-21083.337211191654	124	0.11412268188302425	0.6451612903225806	0.1765709411430196
YNR030W	-1	-/-	-556.1162805557251	-19784.101031184196	124	0.11396011396011396	0.6451612903225806	0.1768552743815752
YLR293C	-1	-/-	-556.1938379406929	-21056.868548572063	124	0.11379800853485064	0.6451612903225806	0.17713960762013078
YPL256C	-1	-/-	-556.5240797400475	-21707.781178623438	124	0.11363636363636363	0.6451612903225806	0.17742394085868637
YHR053C	-1	-/-	-556.531822681427	-19550.94175106287	124	0.11347517730496454	0.6451612903225806	0.17770827409724196
YER090W	0	0/0	-556.6169111430645	-33139.26851485297	496	0.11347517730496454	0.6451612903225806	0.17770827409724196
YPR133W-A	-1	-/-	-556.7571970820427	-19685.744919240475	124	0.11331444759206799	0.6451612903225806	0.17799260733579755
YNL162W	0	0/-	-556.7704134322703	-33830.970193292946	496	0.11331444759206799	0.6451612903225806	0.17799260733579755
YPR132W	-1	-/-	-557.0648118853569	-20869.69898957014	124	0.11315417256011315	0.6451612903225806	0.17827694057435314
YDR471W	0	0/-	-557.2372738197446	-35639.49802786857	496	0.11315417256011315	0.6451612903225806	0.17827694057435314
YMR159C	0	0/-	-557.2472708448768	-34791.25618273765	496	0.11315417256011315	0.6451612903225806	0.17827694057435314
YLR384C	-1	-/-	-557.3765964508057	-23770.6570424065	124	0.11299435028248588	0.6451612903225806	0.17856127381290873
YPL280W	0	0/+	-557.3970129191875	-34005.54623693228	496	0.11299435028248588	0.6451612903225806	0.17856127381290873
YDR100W	0	0/0	-557.531239695847	-33867.30317033827	496	0.11299435028248588	0.6451612903225806	0.17856127381290873
YMR150C	-1	-/-	-557.7323022484779	-21921.6998218894	124	0.11283497884344147	0.6451612903225806	0.17884560705146432
YDR470C	-1	-/-	-557.7589604258537	-23195.21135288477	124	0.11267605633802817	0.6451612903225806	0.1791299402900199
YBR229C	0	0/-	-557.9391527920961	-34513.6785856355	496	0.11267605633802817	0.6451612903225806	0.1791299402900199
YPL249C-A	0	0/-	-557.949487991631	-32396.317007012665	496	0.11267605633802817	0.6451612903225806	0.1791299402900199
YOR369C	0	0/-	-557.951217725873	-34402.29252735898	496	0.11267605633802817	0.6451612903225806	0.1791299402900199
YIL098C	-1	-/-	-558.0033853054047	-21490.958289146423	124	0.11251758087201125	0.6451612903225806	0.1794142735285755
YKL171W	0	0/-	-558.0651735067368	-31351.54866476357	496	0.11251758087201125	0.6451612903225806	0.1794142735285755
YBR296C	-1	-/-	-558.0657215118408	-19098.770535856485	124	0.11235955056179775	0.6451612903225806	0.17969860676713106
YOR289W	0	0/0	-558.1195459961891	-30699.40047552064	496	0.11235955056179775	0.6451612903225806	0.17969860676713106
YPL220W	0	0/-	-558.1901567876339	-33987.27820447832	496	0.11235955056179775	0.6451612903225806	0.17969860676713106
YBR079C	-1	-/-	-558.2057643830776	-21898.464287549257	124	0.11220196353436185	0.6451612903225806	0.17998294000568665
YLL050C	-1	-/-	-558.2994211912155	-21648.181175410748	124	0.11204481792717087	0.6451612903225806	0.18026727324424224
YGL184C	0	0/0	-558.3324466049671	-34268.26631747186	496	0.11204481792717087	0.6451612903225806	0.18026727324424224
YAL063C	0	0/0	-558.453801125288	-32916.637906745076	496	0.11204481792717087	0.6451612903225806	0.18026727324424224
YMR300C	0	0/-	-558.4745944663882	-33619.585645707324	496	0.11204481792717087	0.6451612903225806	0.18026727324424224
YBR018C	0	0/0	-558.5800761207938	-32389.206101208925	496	0.11204481792717087	0.6451612903225806	0.18026727324424224
YHL016C	0	0/-	-558.6151845604181	-31336.89311840851	496	0.11204481792717087	0.6451612903225806	0.18026727324424224
YMR090W	0	0/0	-558.7061704695225	-30811.601904809475	496	0.11204481792717087	0.6451612903225806	0.18026727324424224
YFR024C-A	-1	-/-	-558.8882169723511	-22457.48816215992	124	0.11188811188811189	0.6451612903225806	0.18055160648279783
YDR508C	-1	-/-	-559.1631796061993	-19662.214173957705	124	0.11173184357541899	0.6451612903225806	0.18083593972135342
YMR030W	-1	-/-	-559.1772871017456	-22510.03659105301	124	0.11157601115760112	0.6451612903225806	0.181120272959909
YGL103W	0	0/-	-559.1779701970518	-35326.190934218466	496	0.11157601115760112	0.6451612903225806	0.181120272959909
YCL064C	0	0/0	-559.1816064119339	-31109.04171839729	496	0.11157601115760112	0.6451612903225806	0.181120272959909
YIL014C-A	0	0/0	-559.1897342503071	-30582.95770410821	496	0.11157601115760112	0.6451612903225806	0.181120272959909
YMR323W	0	0/+	-559.2382552027702	-32437.456685505807	496	0.11157601115760112	0.6451612903225806	0.181120272959909
YOR393W	0	0/+	-559.2802532613277	-31961.84721788764	496	0.11157601115760112	0.6451612903225806	0.181120272959909
YJR158W	-1	-/-	-559.5048888921738	-19898.06808757782	124	0.11142061281337047	0.6451612903225806	0.1814046061984646
YFL016C	-1	-/-	-559.5095070153475	-22790.91787083447	124	0.11126564673157163	0.6451612903225806	0.1816889394370202
YNR037C	0	0/-	-559.5597105920315	-34319.3303642869	496	0.11126564673157163	0.6451612903225806	0.1816889394370202
YBL076C	0	0/-	-559.6985675245523	-35139.976178715006	496	0.11126564673157163	0.6451612903225806	0.1816889394370202
YAL039C	0	0/0	-559.7544048540294	-34049.24930198863	496	0.11126564673157163	0.6451612903225806	0.1816889394370202
YIL057C	0	0/0	-559.933888822794	-31759.779016703367	496	0.11126564673157163	0.6451612903225806	0.1816889394370202
YML081C-A	-1	-/-	-559.9396850168705	-20369.388297706842	124	0.1111111111111111	0.6451612903225806	0.18197327267557578
YKL126W	-1	-/-	-559.9787520170212	-22224.20386105776	124	0.11095700416088766	0.6451612903225806	0.18225760591413137
YGL161C	0	0/0	-560.0277419835329	-37096.6148090139	496	0.11095700416088766	0.6451612903225806	0.18225760591413137
YDR005C	-1	-/-	-560.0920660495758	-23035.947719454765	124	0.11080332409972299	0.6451612903225806	0.18254193915268696
YDL247W	-1	-/-	-560.3778406381607	-21032.207407832146	124	0.11065006915629322	0.6451612903225806	0.18282627239124252
YNL094W	-1	-/-	-560.5106257200241	-23174.54486426711	124	0.11049723756906077	0.6451612903225806	0.1831106056297981
YCL032W	-1	-/-	-560.714644908905	-24322.970366299152	124	0.1103448275862069	0.6451612903225806	0.1833949388683537
YOL027C	-1	-/-	-560.7924972325563	-21915.271914198995	124	0.11019283746556474	0.6451612903225806	0.1836792721069093
YOR063W	-1	-/-	-560.8305099606514	-22467.823361873627	124	0.11004126547455295	0.6451612903225806	0.18396360534546488
YGL045W	-1	-/-	-561.1319906711578	-22823.793158769608	124	0.10989010989010989	0.6451612903225806	0.18424793858402047
YKL007W	-1	-/-	-561.3446213006973	-23738.302811145782	124	0.10973936899862825	0.6451612903225806	0.18453227182257606
YIL010W	-1	-/-	-561.413278222084	-20962.274733185768	124	0.1095890410958904	0.6451612903225806	0.18481660506113165
YMR251W	0	0/0	-561.4214104562998	-33195.53345730901	496	0.1095890410958904	0.6451612903225806	0.18481660506113165
YNL135C	-1	-/-	-561.4264749288559	-20270.18114042282	124	0.1094391244870041	0.6451612903225806	0.18510093829968724
YGR230W	-1	-/-	-561.4413776397705	-21449.74205774069	124	0.1092896174863388	0.6451612903225806	0.18538527153824283
YDR060W	-1	-/-	-561.4701373577118	-22804.477448821068	124	0.10914051841746249	0.6451612903225806	0.18566960477679842
YOR266W	-1	-/-	-561.4841002225876	-19905.164703577757	124	0.10899182561307902	0.6451612903225806	0.18595393801535398
YPR102C	-1	-/-	-561.6609675437212	-21602.058483198285	124	0.10884353741496598	0.6451612903225806	0.18623827125390957
YJL219W	-1	-/-	-561.8517066240311	-19184.58181333542	124	0.10869565217391304	0.6451612903225806	0.18652260449246516
YIL074C	0	0/0	-561.9574013762176	-33727.00827733055	496	0.10869565217391304	0.6451612903225806	0.18652260449246516
YGL031C	0	0/-	-562.0811633318663	-35099.411800097674	496	0.10869565217391304	0.6451612903225806	0.18652260449246516
YMR088C	-1	-/-	-562.203401684761	-20409.726344034076	124	0.10854816824966079	0.6451612903225806	0.18680693773102075
YGR222W	-1	-/-	-562.2772994041443	-22630.748174987733	124	0.10840108401084012	0.6451612903225806	0.18709127096957634
YJR096W	0	0/-	-562.3662745654583	-30908.92495548725	496	0.10840108401084012	0.6451612903225806	0.18709127096957634
YER003C	-1	-/-	-562.4497195482254	-22313.56429055333	124	0.10825439783491204	0.6451612903225806	0.18737560420813193
YER185W	0	0/-	-562.6206902936101	-32955.02760709077	496	0.10825439783491204	0.6451612903225806	0.18737560420813193
YHL031C	-1	-/-	-562.6506909132004	-20098.769979834557	124	0.10810810810810811	0.6451612903225806	0.18765993744668752
YBR031W	0	0/-	-562.8582639843225	-33926.11551056057	496	0.10810810810810811	0.6451612903225806	0.18765993744668752
YDR018C	-1	-/-	-563.0791382789612	-18082.157254695892	124	0.10796221322537113	0.6451612903225806	0.1879442706852431
YBL098W	-1	-/+	-563.1174360103905	-21123.04366958514	124	0.1078167115902965	0.6451612903225806	0.1882286039237987
YDL107W	0	0/-	-563.1574965566397	-33880.37359282095	496	0.1078167115902965	0.6451612903225806	0.1882286039237987
YDL083C	-1	-/-	-563.3293832540512	-21975.629140138626	124	0.10767160161507403	0.6451612903225806	0.1885129371623543
YOR153W	-1	-/-	-563.4073067009449	-20394.63215778768	124	0.10752688172043011	0.6451612903225806	0.18879727040090988
YNL116W	-1	-/-	-563.4836374521255	-22055.34963977337	124	0.10738255033557047	0.6451612903225806	0.18908160363946544
YDR350C	0	0/-	-563.5643594879657	-37009.864780630916	496	0.10738255033557047	0.6451612903225806	0.18908160363946544
YOR141C	0	0/-	-563.5871113166213	-36558.82791463286	496	0.10738255033557047	0.6451612903225806	0.18908160363946544
YLR218C	0	0/-	-563.5875840485096	-31608.349239960313	496	0.10738255033557047	0.6451612903225806	0.18908160363946544
YKL185W	-1	-/-	-563.8910364508629	-19496.45392560959	124	0.10723860589812333	0.6451612903225806	0.18936593687802103
YLR324W	-1	-/-	-563.9302656948566	-25063.074043132365	124	0.107095046854083	0.6451612903225806	0.18965027011657662
YCR014C	-1	-/-	-563.9922679066658	-22099.14658743143	124	0.10695187165775401	0.6451612903225806	0.1899346033551322
YGL226W	0	0/-	-564.1895596012473	-33852.20939454064	496	0.10695187165775401	0.6451612903225806	0.1899346033551322
YCR038C	-1	-/-	-564.2366372942924	-22574.3382319808	124	0.1068090787716956	0.6451612903225806	0.1902189365936878
YNL142W	-1	-/-	-564.4252935647964	-20146.14452648163	124	0.10666666666666667	0.6451612903225806	0.1905032698322434
YFL022C	-1	-/-	-564.4431506991386	-23168.288142859936	124	0.10652463382157124	0.6451612903225806	0.19078760307079898
YMR086W	0	0/0	-564.6233303844929	-32727.45661315322	496	0.10652463382157124	0.6451612903225806	0.19078760307079898
YBR118W	-1	-/-	-564.7335715293884	-20865.911237239838	124	0.10638297872340426	0.6451612903225806	0.19107193630935457
YJL057C	0	0/-	-564.8064052406698	-40783.583725819364	496	0.10638297872340426	0.6451612903225806	0.19107193630935457
YCL035C	-1	-/-	-564.9749612212181	-24361.420250833035	124	0.10624169986719788	0.6451612903225806	0.19135626954791016
YDL182W	0	0/-	-565.050851225853	-31030.517452713102	496	0.10624169986719788	0.6451612903225806	0.19135626954791016
YIL046W	-1	-/-	-565.0543290376663	-21798.025463297963	124	0.10610079575596817	0.6451612903225806	0.19164060278646575
YFR014C	-1	-/-	-565.1320694237947	-24076.661983922124	124	0.10596026490066225	0.6451612903225806	0.19192493602502134
YBR043C	-1	-/-	-565.3064211606979	-22811.68915116787	124	0.10582010582010581	0.6451612903225806	0.1922092692635769
YKL138C	0	0/-	-565.3798954933882	-35864.85935302079	496	0.10582010582010581	0.6451612903225806	0.1922092692635769
YPL090C	0	0/-	-565.4549418017268	-34223.86787918955	496	0.10582010582010581	0.6451612903225806	0.1922092692635769
YOL164W	-1	-/-	-565.5781649947166	-19381.758767068386	124	0.10568031704095113	0.6451612903225806	0.1924936025021325
YNL327W	-1	-/0	-565.5867193937302	-19415.743297457695	124	0.10554089709762533	0.6451612903225806	0.19277793574068808
YCL039W	1	+/-	-565.6291972398758	-24257.86609375477	123	0.1067193675889328	0.6532258064516129	0.19277793574068808
YJR091C	-1	-/-	-565.8524131774902	-22912.53387505561	124	0.10657894736842105	0.6532258064516129	0.19306226897924367
YJL083W	0	0/-	-566.1069641858339	-33848.76973791793	496	0.10657894736842105	0.6532258064516129	0.19306226897924367
YDR483W	-1	-/-	-566.177740290761	-21688.716362074018	124	0.10643889618922471	0.6532258064516129	0.19334660221779926
YNL042W	-1	-/-	-566.2237099409103	-21603.442633755505	124	0.1062992125984252	0.6532258064516129	0.19363093545635485
YBR161W	-1	-/-	-566.2787197679281	-20609.330388739705	124	0.10615989515072084	0.6532258064516129	0.19391526869491044
YNL131W	-1	-/-	-566.3915889710188	-22678.134373411536	124	0.10602094240837696	0.6532258064516129	0.19419960193346603
YFR040W	-1	-/-	-566.4372579455376	-20818.42008858919	124	0.10588235294117647	0.6532258064516129	0.19448393517202162
YLR344W	0	0/-	-566.441726513207	-35024.36724637449	496	0.10588235294117647	0.6532258064516129	0.19448393517202162
YOL153C	0	0/0	-566.4749975204468	-30864.68039661646	496	0.10588235294117647	0.6532258064516129	0.19448393517202162
YDL239C	0	0/-	-566.6420146264136	-35269.18575105071	496	0.10588235294117647	0.6532258064516129	0.19448393517202162
YBR148W	0	0/-	-566.6962367631495	-34826.657043065876	496	0.10588235294117647	0.6532258064516129	0.19448393517202162
YIL011W	0	0/-	-566.7435474544764	-31056.607873400673	496	0.10588235294117647	0.6532258064516129	0.19448393517202162
YML056C	0	0/-	-566.804008860141	-34311.261166546494	496	0.10588235294117647	0.6532258064516129	0.19448393517202162
YMR139W	-1	-/-	-566.8076596483588	-26722.149504326284	124	0.10574412532637076	0.6532258064516129	0.1947682684105772
YDR534C	0	0/-	-566.8670184984803	-32577.788807459176	496	0.10574412532637076	0.6532258064516129	0.1947682684105772
YLR185W	0	0/-	-566.963925268501	-33864.568932780996	496	0.10574412532637076	0.6532258064516129	0.1947682684105772
YDR539W	0	0/+	-566.9868579506874	-32221.885164141655	496	0.10574412532637076	0.6532258064516129	0.1947682684105772
YPL152W	-1	-/-	-567.0473806858063	-24214.35028719902	124	0.10560625814863103	0.6532258064516129	0.1950526016491328
YOR147W	-1	-/-	-567.1198894381523	-21915.47985690832	124	0.10546875	0.6532258064516129	0.19533693488768836
YLL009C	-1	-/-	-567.1464797258377	-21320.39718323946	124	0.10533159947984395	0.6532258064516129	0.19562126812624395
YFR047C	-1	-/-	-567.2434078454971	-22104.07280063629	124	0.10519480519480519	0.6532258064516129	0.19590560136479954
YGR124W	0	0/0	-567.2872487157583	-32936.98560946807	496	0.10519480519480519	0.6532258064516129	0.19590560136479954
YOR163W	0	0/-	-567.335928812623	-36405.39672413468	496	0.10519480519480519	0.6532258064516129	0.19590560136479954
YHR006W	-1	-/-	-567.406422495842	-23484.2982929945	124	0.10505836575875487	0.6532258064516129	0.19618993460335513
YPL104W	0	0/-	-567.462224766612	-33467.29783735331	496	0.10505836575875487	0.6532258064516129	0.19618993460335513
YMR173W	-1	-/-	-567.547360420227	-22267.078010439873	124	0.10492227979274611	0.6532258064516129	0.19647426784191072
YKL039W	0	0/-	-567.994353774935	-36862.73807749525	496	0.10492227979274611	0.6532258064516129	0.19647426784191072
YNL194C	0	0/-	-568.008925139904	-29909.821854755282	496	0.10492227979274611	0.6532258064516129	0.19647426784191072
YMR181C	0	0/0	-568.2159813940525	-30921.73831626773	496	0.10492227979274611	0.6532258064516129	0.19647426784191072
YGL126W	-1	-/-	-568.3099122047424	-22129.44134104252	124	0.10478654592496765	0.6532258064516129	0.1967586010804663
YLR289W	0	0/0	-568.4166004061699	-34882.325010061264	496	0.10478654592496765	0.6532258064516129	0.1967586010804663
YML026C	0	0/-	-568.492233261466	-35551.58456801064	496	0.10478654592496765	0.6532258064516129	0.1967586010804663
YCR028C	-1	-/-	-568.6806756258011	-21282.794131040573	124	0.10465116279069768	0.6532258064516129	0.1970429343190219
YOR108W	0	0/0	-568.8409883845598	-34089.129693554714	496	0.10465116279069768	0.6532258064516129	0.1970429343190219
YNL257C	-1	-/-	-568.8463996648788	-22040.676223039627	124	0.10451612903225807	0.6532258064516129	0.19732726755757748
YJR159W	0	0/0	-569.0209331177175	-31286.298373352736	496	0.10451612903225807	0.6532258064516129	0.19732726755757748
YLR120C	0	0/-	-569.0885122492909	-33633.38891302049	496	0.10451612903225807	0.6532258064516129	0.19732726755757748
YJL131C	0	0/-	-569.1170136630535	-31981.75571706891	496	0.10451612903225807	0.6532258064516129	0.19732726755757748
YER001W	-1	-/-	-569.1859540939331	-20645.726444482803	124	0.10438144329896908	0.6532258064516129	0.19761160079613307
YDR408C	0	0/-	-569.2839685827494	-32920.279066536576	496	0.10438144329896908	0.6532258064516129	0.19761160079613307
YMR304W	0	0/-	-569.3085765838623	-36240.83210837841	496	0.10438144329896908	0.6532258064516129	0.19761160079613307
YKL096W-A	0	0/-	-569.3351586628705	-32108.13500189595	496	0.10438144329896908	0.6532258064516129	0.19761160079613307
YDR004W	-1	-/-	-569.394832611084	-21520.35166412592	124	0.10424710424710425	0.6532258064516129	0.19789593403468866
YMR298W	-1	-/-	-569.5882333517075	-20511.75185406208	124	0.10411311053984576	0.6532258064516129	0.19818026727324425
YDR236C	-1	-/-	-569.6660692691803	-19475.656389713287	124	0.10397946084724005	0.6532258064516129	0.19846460051179982
YBR005W	0	0/-	-569.7221629843116	-33797.08791447431	496	0.10397946084724005	0.6532258064516129	0.19846460051179982
YPL200W	-1	-/-	-569.7822588160634	-19753.358085103333	124	0.10384615384615385	0.6532258064516129	0.1987489337503554
YKL029C	1	+/+	-569.8793696165085	-21442.439465656877	123	0.10499359795134443	0.6612903225806451	0.1987489337503554
YDR517W	-1	-/-	-570.0915145874023	-20580.24230134487	124	0.10485933503836317	0.6612903225806451	0.199033266988911
YOR350C	0	0/-	-570.1413890868425	-36236.04133332521	496	0.10485933503836317	0.6612903225806451	0.199033266988911
YDR069C	-1	-/-	-570.1719401776791	-24128.189503848553	124	0.10472541507024266	0.6612903225806451	0.19931760022746658
YBR122C	0	0/-	-570.2294258475304	-33988.14337357506	496	0.10472541507024266	0.6612903225806451	0.19931760022746658
YCR053W	-1	-/0	-570.2831199169159	-23036.683597683907	124	0.10459183673469388	0.6612903225806451	0.19960193346602217
YJL020C	-1	-/-	-570.475346326828	-24129.663198947906	124	0.10445859872611465	0.6612903225806451	0.19988626670457776
YLL060C	-1	-/0	-570.51116335392	-20958.73479282856	124	0.10432569974554708	0.6612903225806451	0.20017059994313335
YLR155C	-1	-/-	-570.5359977483749	-18337.02308741212	124	0.10419313850063533	0.6612903225806451	0.20045493318168894
YLR333C	0	0/-	-570.5615579243749	-36076.67360113561	496	0.10419313850063533	0.6612903225806451	0.20045493318168894
YLR406C	0	0/-	-570.6786863785237	-34618.88665193319	496	0.10419313850063533	0.6612903225806451	0.20045493318168894
YBR272C	-1	-/-	-570.9115887582302	-23929.551113307476	124	0.10406091370558376	0.6612903225806451	0.20073926642024453
YGL192W	-1	-/-	-570.9322551488876	-20209.01370227337	124	0.10392902408111533	0.6612903225806451	0.20102359965880012
YLR361C	-1	-/-	-570.9500896334648	-23542.35396693647	124	0.10379746835443038	0.6612903225806451	0.2013079328973557
YML086C	-1	-/-	-571.0470522642136	-21100.837748527527	124	0.10366624525916561	0.6612903225806451	0.20159226613591127
YAL035W	-1	-/-	-571.0709766447544	-22725.17175256461	124	0.10353535353535354	0.6612903225806451	0.20187659937446686
YPR119W	-1	-/-	-571.1578059196472	-22056.80847656727	124	0.1034047919293821	0.6612903225806451	0.20216093261302245
YHR005C-A	-1	-/-	-571.1606211066246	-20253.933920443058	124	0.10327455919395466	0.6612903225806451	0.20244526585157804
YMR031C	0	0/0	-571.2054979801178	-32761.167310521007	496	0.10327455919395466	0.6612903225806451	0.20244526585157804
YBR250W	-1	-/-	-571.2535442113876	-20686.787288427353	124	0.10314465408805032	0.6612903225806451	0.20272959909013363
YBR136W	-1	-/-	-571.2811731100082	-22092.292635321617	124	0.10301507537688442	0.6612903225806451	0.20301393232868922
YOL100W	-1	-/-	-571.2857469320297	-24935.56116861105	124	0.1028858218318695	0.6612903225806451	0.2032982655672448
YHL027W	-1	-/-	-571.4575745463371	-23176.050722897053	124	0.10275689223057644	0.6612903225806451	0.2035825988058004
YLR149C	0	0/0	-571.4740576446056	-30591.127568542957	496	0.10275689223057644	0.6612903225806451	0.2035825988058004
YDR076W	-1	-/-	-571.5549947023392	-21228.879479050636	124	0.10262828535669587	0.6612903225806451	0.203866932044356
YOR383C	0	0/-	-571.6389236710966	-33081.94592910819	496	0.10262828535669587	0.6612903225806451	0.203866932044356
YKR006C	0	0/-	-571.6723792105913	-34338.30529389158	496	0.10262828535669587	0.6612903225806451	0.203866932044356
YLR394W	-1	-/-	-571.6730222702026	-22677.543640494347	124	0.1025	0.6612903225806451	0.20415126528291158
YLR190W	-1	-/-	-571.7342231273651	-20965.973617315292	124	0.10237203495630462	0.6612903225806451	0.20443559852146717
YNR043W	-1	-/-	-571.8688399195671	-22691.4391066432	124	0.10224438902743142	0.6612903225806451	0.20471993176002273
YHL033C	0	0/-	-571.8726896382868	-36047.78447498754	496	0.10224438902743142	0.6612903225806451	0.20471993176002273
YJL094C	-1	-/-	-571.8977696597576	-23027.555497676134	124	0.10211706102117062	0.6612903225806451	0.20500426499857832
YBR193C	-1	-/-	-571.9460488557816	-20761.084612071514	124	0.10199004975124377	0.6612903225806451	0.2052885982371339
YKR031C	-1	-/-	-572.0535107478499	-23283.425646863878	124	0.10186335403726708	0.6612903225806451	0.2055729314756895
YIL094C	0	0/0	-572.0536002218723	-33758.75786603615	496	0.10186335403726708	0.6612903225806451	0.2055729314756895
YGR041W	-1	-/-	-572.0932260751724	-20590.8988429904	124	0.10173697270471464	0.6612903225806451	0.2058572647142451
YOR234C	0	0/-	-572.21789393574	-35694.46334931627	496	0.10173697270471464	0.6612903225806451	0.2058572647142451
YNL264C	-1	-/-	-572.261022567749	-20883.509635053575	124	0.10161090458488228	0.6612903225806451	0.20614159795280068
YPL219W	0	0/-	-572.2943401634693	-34662.91871523857	496	0.10161090458488228	0.6612903225806451	0.20614159795280068
YER046W	0	0/-	-572.4981536567211	-34087.04584335908	496	0.10161090458488228	0.6612903225806451	0.20614159795280068
YFL007W	0	0/-	-572.5387235283852	-34956.64077002928	496	0.10161090458488228	0.6612903225806451	0.20614159795280068
YHR010W	0	0/-	-572.613830268383	-35369.23817959428	496	0.10161090458488228	0.6612903225806451	0.20614159795280068
YJR109C	0	0/-	-572.6400022357702	-31238.02989565395	496	0.10161090458488228	0.6612903225806451	0.20614159795280068
YFR008W	-1	-/-	-573.0014122724533	-23242.18811261654	124	0.10148514851485149	0.6612903225806451	0.20642593119135627
YDR430C	0	0/-	-573.0280875787139	-33883.49053739756	496	0.10148514851485149	0.6612903225806451	0.20642593119135627
YFL045C	-1	-/-	-573.1091768741608	-20721.514604210854	124	0.10135970333745364	0.6612903225806451	0.20671026442991186
YGR201C	0	0/-	-573.4005791842937	-30643.987766951323	496	0.10135970333745364	0.6612903225806451	0.20671026442991186
YLL052C	0	0/-	-573.4712925851345	-32263.846853507683	496	0.10135970333745364	0.6612903225806451	0.20671026442991186
YOR008C	-1	-/-	-573.4746415019035	-21380.03597187996	124	0.10123456790123457	0.6612903225806451	0.20699459766846745
YPL076W	-1	-/-	-573.607402920723	-19571.25364306569	124	0.10110974106041924	0.6612903225806451	0.20727893090702304
YCL042W	0	0/0	-573.6554453969002	-30590.074247837067	496	0.10110974106041924	0.6612903225806451	0.20727893090702304
YGL030W	-1	-/-	-573.847681760788	-20888.862380623817	124	0.10098522167487685	0.6612903225806451	0.20756326414557863
YHR101C	0	0/-	-573.8990796506405	-34430.17805188149	496	0.10098522167487685	0.6612903225806451	0.20756326414557863
YBR025C	0	0/-	-573.9991127774119	-33613.23352787364	496	0.10098522167487685	0.6612903225806451	0.20756326414557863
YHR027C	-1	-/-	-574.0723669528961	-22903.865062117577	124	0.1008610086100861	0.6612903225806451	0.2078475973841342
YNL195C	0	0/0	-574.2518381178379	-29754.209237992764	496	0.1008610086100861	0.6612903225806451	0.2078475973841342
YMR291W	0	0/-	-574.2560318410397	-32459.42368978262	496	0.1008610086100861	0.6612903225806451	0.2078475973841342
YAL049C	0	0/0	-574.3013902306557	-31125.577911406755	496	0.1008610086100861	0.6612903225806451	0.2078475973841342
YOL152W	0	0/-	-574.3631636202335	-31391.959576893598	496	0.1008610086100861	0.6612903225806451	0.2078475973841342
YMR242C	0	0/-	-574.4518740549684	-36083.888601101935	496	0.1008610086100861	0.6612903225806451	0.2078475973841342
YHR159W	0	0/0	-574.4750847518444	-32454.227116271853	496	0.1008610086100861	0.6612903225806451	0.2078475973841342
YER079W	0	0/0	-574.5115179717541	-30874.377718672156	496	0.1008610086100861	0.6612903225806451	0.2078475973841342
YLR231C	-1	-/+	-574.6049129962921	-21291.64317691326	124	0.10073710073710074	0.6612903225806451	0.20813193062268978
YEL002C	-1	-/-	-574.7377601861954	-21647.020477056503	124	0.10061349693251534	0.6612903225806451	0.20841626386124537
YAR015W	-1	-/-	-574.7538088560104	-20701.535852074623	124	0.10049019607843138	0.6612903225806451	0.20870059709980096
YLR378C	-1	-/-	-574.8905379772186	-21623.954842090607	124	0.1003671970624235	0.6612903225806451	0.20898493033835655
YOR381W	-1	-/-	-574.9236310720444	-21662.912139505148	124	0.10024449877750612	0.6612903225806451	0.20926926357691214
YPR100W	-1	-/-	-575.0198822021484	-22274.985657274723	124	0.10012210012210013	0.6612903225806451	0.20955359681546773
YDR158W	-1	-/0	-575.0340555906296	-21219.141594529152	124	0.1	0.6612903225806451	0.20983793005402332
YBR110W	-1	-/-	-575.2264797985554	-21479.356325417757	124	0.09987819732034105	0.6612903225806451	0.2101222632925789
YGR153W	0	0/0	-575.2358527183533	-32704.925440784544	496	0.09987819732034105	0.6612903225806451	0.2101222632925789
YDL113C	-1	-/-	-575.4010988473892	-25423.489423274994	124	0.09975669099756691	0.6612903225806451	0.2104065965311345
YLR371W	-1	-/-	-575.4417667984962	-21740.23181682825	124	0.09963547995139732	0.6612903225806451	0.2106909297696901
YLR130C	-1	-/-	-575.4475336074829	-20575.275289565325	124	0.09951456310679611	0.6612903225806451	0.21097526300824565
YPL079W	0	0/-	-575.5603390168399	-35065.88535250537	496	0.09951456310679611	0.6612903225806451	0.21097526300824565
YHR176W	-1	-/-	-575.5741415023804	-20591.40267366171	124	0.0993939393939394	0.6612903225806451	0.21125959624680124
YGL153W	-1	-/-	-575.703816652298	-23071.972699701786	124	0.09927360774818401	0.6612903225806451	0.21154392948535683
YPR106W	0	0/-	-575.7548477947712	-33846.057318389416	496	0.09927360774818401	0.6612903225806451	0.21154392948535683
YNL180C	0	0/-	-575.8778904080391	-32916.37514548749	496	0.09927360774818401	0.6612903225806451	0.21154392948535683
YNL096C	0	0/-	-575.9546407721937	-36844.53735665418	496	0.09927360774818401	0.6612903225806451	0.21154392948535683
YPL099C	0	0/-	-576.0383686721325	-33830.215477291495	496	0.09927360774818401	0.6612903225806451	0.21154392948535683
YDR214W	-1	-/-	-576.1270590424538	-21855.19375604391	124	0.09915356711003627	0.6612903225806451	0.21182826272391242
YLR367W	0	0/-	-576.1456467919052	-35891.6253383439	496	0.09915356711003627	0.6612903225806451	0.21182826272391242
YMR072W	-1	-/-	-576.1538729667664	-22192.482267439365	124	0.09903381642512077	0.6612903225806451	0.212112595962468
YPR124W	-1	-/-	-576.2785196304321	-20064.6420866251	124	0.09891435464414958	0.6612903225806451	0.2123969292010236
YGL146C	0	0/0	-576.2819944918156	-31374.544689938426	496	0.09891435464414958	0.6612903225806451	0.2123969292010236
YLR375W	0	0/-	-576.3754451647401	-34505.51556318253	496	0.09891435464414958	0.6612903225806451	0.2123969292010236
YGR268C	-1	-/0	-576.425774782896	-23186.858630806208	124	0.09879518072289156	0.6612903225806451	0.2126812624395792
YKL006W	0	0/-	-576.5230490528047	-35687.10009113327	496	0.09879518072289156	0.6612903225806451	0.2126812624395792
YCR024C-A	-1	-/0	-576.564765393734	-20043.491036832333	124	0.098676293622142	0.6612903225806451	0.21296559567813478
YNL115C	0	0/0	-576.5749314427376	-31082.307335406542	496	0.098676293622142	0.6612903225806451	0.21296559567813478
YML072C	0	0/-	-576.6139631196856	-35211.313667461276	496	0.098676293622142	0.6612903225806451	0.21296559567813478
YML025C	-1	-/-	-576.6919887065887	-19923.324686944485	124	0.0985576923076923	0.6612903225806451	0.21324992891669037
YNR017W	-1	-/-	-576.7578816413879	-20955.245041012764	124	0.09843937575030012	0.6612903225806451	0.21353426215524596
YOR138C	0	0/-	-576.7620720267296	-38676.8424789682	496	0.09843937575030012	0.6612903225806451	0.21353426215524596
YFR007W	0	0/0	-576.7969195097685	-34462.11566019058	496	0.09843937575030012	0.6612903225806451	0.21353426215524596
YAR019C	-1	-/-	-576.824987411499	-21109.456148386	124	0.09832134292565947	0.6612903225806451	0.21381859539380155
YNL134C	0	0/-	-576.8693734407425	-30779.4638889879	496	0.09832134292565947	0.6612903225806451	0.21381859539380155
YKL081W	-1	-/-	-576.9069765210152	-24044.7069144845	124	0.09820359281437126	0.6612903225806451	0.2141029286323571
YOR193W	-1	-/-	-577.0802130699158	-21188.08432930708	124	0.09808612440191387	0.6612903225806451	0.2143872618709127
YOL063C	-1	-/-	-577.1205195784569	-24174.970316767693	124	0.0979689366786141	0.6612903225806451	0.2146715951094683
YDR540C	0	0/-	-577.1945305764675	-33207.87072939426	496	0.0979689366786141	0.6612903225806451	0.2146715951094683
YLR273C	0	0/0	-577.5603360533714	-34591.32437739894	496	0.0979689366786141	0.6612903225806451	0.2146715951094683
YGR239C	-1	-/-	-577.6550590991974	-20383.15870666504	124	0.09785202863961814	0.6612903225806451	0.21495592834802388
YDR316W	0	0/0	-577.7124610394239	-34220.83800943941	496	0.09785202863961814	0.6612903225806451	0.21495592834802388
YGR287C	0	0/-	-577.8952994346619	-31510.699847847223	496	0.09785202863961814	0.6612903225806451	0.21495592834802388
YNL101W	-1	-/-	-577.9930830597878	-20729.32942596078	124	0.09773539928486293	0.6612903225806451	0.21524026158657947
YGL179C	0	0/-	-578.0245679505169	-35293.0297547169	496	0.09773539928486293	0.6612903225806451	0.21524026158657947
YGL008C	-1	-/-	-578.0954564809799	-20062.508302360773	124	0.09761904761904762	0.6612903225806451	0.21552459482513506
YMR068W	-1	-/-	-578.1637396812439	-24873.968976974487	124	0.09750297265160524	0.6612903225806451	0.21580892806369065
YHR024C	-1	-/-	-578.1975979804993	-21872.26368844509	124	0.09738717339667459	0.6612903225806451	0.21609326130224624
YGL104C	-1	-/-	-578.2033950090408	-23734.23294019699	124	0.09727164887307237	0.6612903225806451	0.21637759454080183
YGL047W	-1	-/-	-578.2115854620934	-21287.89680927992	124	0.0971563981042654	0.6612903225806451	0.21666192777935742
YER139C	0	0/-	-578.2815400362015	-36262.6929551512	496	0.0971563981042654	0.6612903225806451	0.21666192777935742
YNL016W	-1	-/-	-578.2865155935287	-21950.614097714424	124	0.0970414201183432	0.6612903225806451	0.216946261017913
YPL118W	-1	-/-	-578.3560487627983	-21965.51559871435	124	0.09692671394799054	0.6612903225806451	0.21723059425646857
YDR084C	0	0/0	-578.3685055822134	-35116.48216107674	496	0.09692671394799054	0.6612903225806451	0.21723059425646857
YIL121W	-1	-/-	-578.4419958591461	-20568.593171298504	124	0.09681227863046045	0.6612903225806451	0.21751492749502416
YMR023C	-1	-/-	-578.4475357532501	-22513.038755834103	124	0.09669811320754718	0.6612903225806451	0.21779926073357975
YNL046W	-1	-/0	-578.601996421814	-18692.655935764313	124	0.09658421672555949	0.6612903225806451	0.21808359397213534
YDL055C	-1	-/-	-578.6434196829796	-20493.50859129429	124	0.09647058823529411	0.6612903225806451	0.21836792721069093
YLR300W	0	0/-	-578.7198462933302	-33568.957210529596	496	0.09647058823529411	0.6612903225806451	0.21836792721069093
YLR382C	-1	-/-	-578.7335641384125	-22272.034562587738	124	0.0963572267920094	0.6612903225806451	0.21865226044924652
YBR056W	0	0/0	-578.7735184729099	-31314.08426365629	496	0.0963572267920094	0.6612903225806451	0.21865226044924652
YNR068C	0	0/-	-578.7819450497627	-31692.186621665955	496	0.0963572267920094	0.6612903225806451	0.21865226044924652
YLR152C	0	0/0	-578.7897341251373	-30417.808128386736	496	0.0963572267920094	0.6612903225806451	0.21865226044924652
YPL183W-A	0	0/-	-578.7952749431133	-33394.03631711006	496	0.0963572267920094	0.6612903225806451	0.21865226044924652
YDR494W	-1	-/-	-578.8778400421143	-23877.945615768433	124	0.09624413145539906	0.6612903225806451	0.2189365936878021
YJL161W	0	0/0	-578.8810162246227	-34842.17048065364	496	0.09624413145539906	0.6612903225806451	0.2189365936878021
YFL042C	0	0/-	-578.9391426984221	-39267.181806201115	496	0.09624413145539906	0.6612903225806451	0.2189365936878021
YDL141W	0	0/0	-578.9756144434214	-33904.88662467152	496	0.09624413145539906	0.6612903225806451	0.2189365936878021
YKL137W	0	0/-	-578.9872958213091	-34751.39714131504	496	0.09624413145539906	0.6612903225806451	0.2189365936878021
YIL039W	-1	-/-	-579.1618531346321	-22493.235422074795	124	0.09613130128956623	0.6612903225806451	0.2192209269263577
YDL045C	-1	-/-	-579.2274211645126	-24530.19110786915	124	0.09601873536299765	0.6612903225806451	0.21950526016491329
YPR181C	-1	-/-	-579.3196815252304	-20206.296610355377	124	0.09590643274853801	0.6612903225806451	0.21978959340346887
YHR112C	0	0/0	-579.3402073085308	-31321.65745307505	496	0.09590643274853801	0.6612903225806451	0.21978959340346887
YOR167C	0	0/-	-579.3462435603142	-35103.97701496631	496	0.09590643274853801	0.6612903225806451	0.21978959340346887
YJR133W	0	0/-	-579.3651287555695	-35228.306811595336	496	0.09590643274853801	0.6612903225806451	0.21978959340346887
YKR057W	-1	-/-	-579.3939656317234	-22603.714156389236	124	0.09579439252336448	0.6612903225806451	0.22007392664202446
YDR329C	-1	-/-	-579.4041831493378	-24390.894857764244	124	0.09568261376896149	0.6612903225806451	0.22035825988058003
YDL170W	-1	-/+	-579.4514759778976	-20507.375547885895	124	0.09557109557109557	0.6612903225806451	0.22064259311913562
YHL010C	0	0/-	-579.4952865242958	-32563.209468960762	496	0.09557109557109557	0.6612903225806451	0.22064259311913562
YPL179W	-1	-/-	-579.5797646045685	-20080.796534776688	124	0.09545983701979045	0.6612903225806451	0.2209269263576912
YNL209W	-1	-/-	-579.798872962594	-23682.740339562297	124	0.09534883720930233	0.6612903225806451	0.2212112595962468
YDR369C	-1	-/-	-580.0080198943615	-24000.92734155059	124	0.09523809523809523	0.6612903225806451	0.22149559283480239
YER080W	0	0/0	-580.0380100756884	-36214.675126597285	496	0.09523809523809523	0.6612903225806451	0.22149559283480239
YJR137C	-1	-/0	-580.0975536108017	-19038.248450756073	124	0.0951276102088167	0.6612903225806451	0.22177992607335797
YCL038C	-1	-/-	-580.1288771629333	-21129.58126217127	124	0.09501738122827347	0.6612903225806451	0.22206425931191356
YMR196W	0	0/-	-580.3070412278175	-30894.501395136118	496	0.09501738122827347	0.6612903225806451	0.22206425931191356
YJL002C	-1	-/-	-580.363734126091	-21243.828721910715	124	0.09490740740740741	0.6612903225806451	0.22234859255046915
YHR094C	-1	-/-	-580.5131162405014	-20115.59470462799	124	0.09479768786127167	0.6612903225806451	0.22263292578902474
YDL124W	0	0/-	-580.6890090405941	-31500.20718736574	496	0.09479768786127167	0.6612903225806451	0.22263292578902474
YNL307C	-1	-/-	-580.8386951684952	-20587.012488126755	124	0.09468822170900693	0.6612903225806451	0.22291725902758033
YNL026W	-1	-/-	-580.9732360839844	-21726.18630540371	124	0.09457900807381776	0.6612903225806451	0.22320159226613592
YBR151W	0	0/0	-581.028681397438	-35183.272926751524	496	0.09457900807381776	0.6612903225806451	0.22320159226613592
YLR312C	0	0/0	-581.0690204501152	-30823.783211559057	496	0.09457900807381776	0.6612903225806451	0.22320159226613592
YJR131W	-1	-/-	-581.1667205095291	-21459.622828364372	124	0.0944700460829493	0.6612903225806451	0.22348592550469148
YDL131W	0	0/0	-581.2636816352606	-34375.113172572106	496	0.0944700460829493	0.6612903225806451	0.22348592550469148
YFL005W	-1	-/-	-581.2669945955276	-21059.56682857871	124	0.09436133486766399	0.6612903225806451	0.22377025874324707
YBL038W	0	0/-	-581.275180708617	-36623.477750606835	496	0.09436133486766399	0.6612903225806451	0.22377025874324707
YNL137C	0	0/-	-581.3103290200233	-34900.962213367224	496	0.09436133486766399	0.6612903225806451	0.22377025874324707
YLL018C	0	0/-	-581.4085510373116	-34840.44724616781	496	0.09436133486766399	0.6612903225806451	0.22377025874324707
YKR089C	-1	-/-	-581.4111840128899	-24309.363660097122	124	0.09425287356321839	0.6612903225806451	0.22405459198180266
YER093C-A	0	0/0	-581.4569889903069	-31476.883389115334	496	0.09425287356321839	0.6612903225806451	0.22405459198180266
YDR261C	0	0/-	-581.6145620420575	-35233.682445760816	496	0.09425287356321839	0.6612903225806451	0.22405459198180266
YLR060W	-1	-/-	-581.7560198307037	-22387.15657019615	124	0.09414466130884042	0.6612903225806451	0.22433892522035825
YOL151W	-1	-/-	-581.7625397443771	-21619.333682328463	124	0.09403669724770643	0.6612903225806451	0.22462325845891384
YJL055W	0	0/-	-581.8479670584202	-31288.823349028826	496	0.09403669724770643	0.6612903225806451	0.22462325845891384
YHR124W	-1	-/-	-582.0250220894814	-21756.189895749092	124	0.09392898052691867	0.6612903225806451	0.22490759169746943
YOL048C	0	0/-	-582.1469584107399	-31227.864544238895	496	0.09392898052691867	0.6612903225806451	0.22490759169746943
YKR054C	-1	-/-	-582.194042801857	-21826.58963829279	124	0.09382151029748284	0.6612903225806451	0.22519192493602502
YDR127W	0	0/0	-582.261912047863	-33087.453968048096	496	0.09382151029748284	0.6612903225806451	0.22519192493602502
YMR142C	-1	-/-	-582.3076754808426	-22528.737098932266	124	0.09371428571428571	0.6612903225806451	0.2254762581745806
YPR140W	-1	-/-	-582.3312497287989	-22943.739775195718	124	0.09360730593607305	0.6612903225806451	0.2257605914131362
YJL056C	-1	-/-	-582.4851977825165	-21047.51664030552	124	0.09350057012542759	0.6612903225806451	0.2260449246516918
YDR012W	0	0/-	-582.5307921124622	-33494.244652225636	496	0.09350057012542759	0.6612903225806451	0.2260449246516918
YNL073W	-1	-/-	-582.6277562081814	-20844.9452380538	124	0.09339407744874716	0.6612903225806451	0.22632925789024738
YLR447C	-1	-/-	-582.7858313322067	-20752.20228421688	124	0.09328782707622298	0.6612903225806451	0.22661359112880294
YJL005W	-1	-/-	-582.8662478923798	-23843.189500927925	124	0.09318181818181819	0.6612903225806451	0.22689792436735853
YOR382W	0	0/-	-582.9452853053808	-31084.28092107922	496	0.09318181818181819	0.6612903225806451	0.22689792436735853
YDR246W	-1	-/-	-583.0024620294571	-22785.22997200489	124	0.09307604994324631	0.6612903225806451	0.22718225760591412
YGL135W	-1	-/-	-583.0102835893631	-21340.297683119774	124	0.09297052154195011	0.6612903225806451	0.2274665908444697
YBR256C	-1	-/-	-583.1013925075531	-23395.66777741909	124	0.0928652321630804	0.6612903225806451	0.2277509240830253
YNR058W	1	+/+	-583.1043928861618	-19924.359579980373	123	0.09389140271493213	0.6693548387096774	0.2277509240830253
YDR270W	-1	-/-	-583.4060642719269	-20542.555341243744	124	0.09378531073446328	0.6693548387096774	0.2280352573215809
YJL130C	0	0/-	-583.4206331297755	-33449.694412618876	496	0.09378531073446328	0.6693548387096774	0.2280352573215809
YLR177W	0	0/0	-583.4550614356995	-31045.082018576562	496	0.09378531073446328	0.6693548387096774	0.2280352573215809
YBL027W	0	0/-	-583.7029883153737	-36452.82440834865	496	0.09378531073446328	0.6693548387096774	0.2280352573215809
YCR102C	-1	-/-	-583.7115452289581	-18172.2166557312	124	0.09367945823927765	0.6693548387096774	0.22831959056013648
YBR302C	0	0/-	-583.7759358361363	-33671.090942785144	496	0.09367945823927765	0.6693548387096774	0.22831959056013648
YLR029C	0	0/-	-583.8864200077951	-35079.40594369359	496	0.09367945823927765	0.6693548387096774	0.22831959056013648
YEL062W	-1	-/-	-583.9169901609421	-22554.624825179577	124	0.0935738444193912	0.6693548387096774	0.22860392379869207
YLR206W	-1	-/-	-583.9632965326309	-23603.884279489517	124	0.09346846846846847	0.6693548387096774	0.22888825703724766
YOR002W	-1	-/-	-583.99281001091	-22141.380903959274	124	0.09336332958380203	0.6693548387096774	0.22917259027580325
YBR106W	-1	-/-	-584.0000643134117	-22850.46065878868	124	0.09325842696629214	0.6693548387096774	0.22945692351435884
YDR091C	-1	-/-	-584.0404445528984	-23118.11589115858	124	0.0931537598204265	0.6693548387096774	0.2297412567529144
YKL201C	-1	-/-	-584.0985083580017	-20098.306191444397	124	0.0930493273542601	0.6693548387096774	0.23002558999147
YOR152C	0	0/0	-584.2124654352665	-31093.026784092188	496	0.0930493273542601	0.6693548387096774	0.23002558999147
YHL001W	0	0/-	-584.2287693247199	-36582.03666556068	496	0.0930493273542601	0.6693548387096774	0.23002558999147
YBR237W	-1	-/-	-584.242231965065	-22470.423028707504	124	0.0929451287793953	0.6693548387096774	0.23030992323002558
YDR382W	-1	-/-	-584.327257335186	-23147.097524046898	124	0.09284116331096197	0.6693548387096774	0.23059425646858117
YJR099W	0	0/-	-584.3970025330782	-35966.19935540855	496	0.09284116331096197	0.6693548387096774	0.23059425646858117
YPR021C	-1	-/-	-584.479562163353	-21289.47969210148	124	0.09273743016759776	0.6693548387096774	0.23087858970713676
YDR268W	-1	-/-	-584.653629899025	-20422.422247588634	124	0.09263392857142858	0.6693548387096774	0.23116292294569235
YDR506C	0	0/-	-584.8131210207939	-31932.434591025114	496	0.09263392857142858	0.6693548387096774	0.23116292294569235
YHR128W	0	0/-	-584.8242264315486	-36452.83792518079	496	0.09263392857142858	0.6693548387096774	0.23116292294569235
YLR165C	-1	-/-	-584.841147184372	-23381.378616690636	124	0.09253065774804906	0.6693548387096774	0.23144725618424794
YOR009W	0	0/-	-584.8452016413212	-31850.492906719446	496	0.09253065774804906	0.6693548387096774	0.23144725618424794
YLR393W	0	0/-	-585.0570934712887	-32525.509425999597	496	0.09253065774804906	0.6693548387096774	0.23144725618424794
YGL131C	0	0/-	-585.064242169261	-33498.19835099578	496	0.09253065774804906	0.6693548387096774	0.23144725618424794
YOR086C	0	0/-	-585.3437509387732	-36544.35875348747	496	0.09253065774804906	0.6693548387096774	0.23144725618424794
YMR100W	-1	-/-	-585.5512449741364	-24637.239080429077	124	0.09242761692650334	0.6693548387096774	0.23173158942280353
YML117W	0	0/0	-585.711863219738	-37888.64345910773	496	0.09242761692650334	0.6693548387096774	0.23173158942280353
YGR027C	0	0/-	-585.782051473856	-35677.64106160402	496	0.09242761692650334	0.6693548387096774	0.23173158942280353
YLR413W	0	0/-	-585.8647961914539	-31139.578604981303	496	0.09242761692650334	0.6693548387096774	0.23173158942280353
YFL034C-A	0	0/-	-585.9160247445107	-33602.452854812145	496	0.09242761692650334	0.6693548387096774	0.23173158942280353
YCR030C	0	0/-	-586.0037772655487	-38182.6484949477	496	0.09242761692650334	0.6693548387096774	0.23173158942280353
YCR020C	-1	-/-	-586.0704598426819	-21949.22342669964	124	0.09232480533926585	0.6693548387096774	0.23201592266135912
YDL008W	-1	-/-	-586.1749691963196	-21181.766938388348	124	0.09222222222222222	0.6693548387096774	0.2323002558999147
YPL229W	0	0/0	-586.2452412545681	-30915.189718276262	496	0.09222222222222222	0.6693548387096774	0.2323002558999147
YMR098C	0	0/-	-586.2596046924591	-35968.41808478534	496	0.09222222222222222	0.6693548387096774	0.2323002558999147
YBR029C	-1	-/-	-586.2860487699509	-21739.097692787647	124	0.09211986681465038	0.6693548387096774	0.2325845891384703
YHR185C	0	0/-	-586.5312097370625	-32216.442784145474	496	0.09211986681465038	0.6693548387096774	0.2325845891384703
YBR241C	0	0/-	-586.5360148847103	-31092.849414259195	496	0.09211986681465038	0.6693548387096774	0.2325845891384703
YDR080W	-1	-/-	-586.5756911039352	-22644.479435771704	124	0.09201773835920177	0.6693548387096774	0.23286892237702586
YBR076W	0	0/-	-586.6853746473789	-32747.626786198467	496	0.09201773835920177	0.6693548387096774	0.23286892237702586
YCL009C	0	0/0	-586.7064193189144	-33999.42544647679	496	0.09201773835920177	0.6693548387096774	0.23286892237702586
YLR035C	-1	-/-	-586.742046892643	-22102.991925537586	124	0.09191583610188261	0.6693548387096774	0.23315325561558145
YDR085C	-1	-/-	-586.8280253708363	-24549.389842182398	124	0.0918141592920354	0.6693548387096774	0.23343758885413704
YNL279W	-1	-/-	-586.8449382781982	-21195.458031773567	124	0.09171270718232044	0.6693548387096774	0.23372192209269263
YBL067C	0	0/-	-586.876565977931	-37059.43361262232	496	0.09171270718232044	0.6693548387096774	0.23372192209269263
YER116C	-1	-/-	-586.969705581665	-22606.034091234207	124	0.09161147902869757	0.6693548387096774	0.23400625533124822
YPL115C	-1	-/-	-586.9697810411453	-21809.066969513893	124	0.09151047409040794	0.6693548387096774	0.2342905885698038
YDL075W	0	0/-	-587.1230214685202	-36738.833142088726	496	0.09151047409040794	0.6693548387096774	0.2342905885698038
YOL108C	-1	-/-	-587.31292116642	-23235.015415668488	124	0.09140969162995595	0.6693548387096774	0.2345749218083594
YPL258C	-1	-/-	-587.3522546291351	-22814.20300731063	124	0.09130913091309131	0.6693548387096774	0.234859255046915
YER131W	0	0/-	-587.357944726944	-35933.51381275244	496	0.09130913091309131	0.6693548387096774	0.234859255046915
YGR085C	-1	-/-	-587.3601362109184	-21417.683348059654	124	0.0912087912087912	0.6693548387096774	0.23514358828547058
YDR171W	-1	-/-	-587.4337422698736	-24883.43322376907	124	0.09110867178924259	0.6693548387096774	0.23542792152402617
YMR261C	0	0/-	-587.5512338727713	-36431.8520058766	496	0.09110867178924259	0.6693548387096774	0.23542792152402617
YGR077C	-1	-/-	-587.6002007126808	-21977.945517003536	124	0.09100877192982457	0.6693548387096774	0.23571225476258176
YBL058W	-1	-/-	-587.6137852668762	-24763.485166728497	124	0.09090909090909091	0.6693548387096774	0.23599658800113732
YFL003C	-1	-/-	-587.63980448246	-20615.715705037117	124	0.09080962800875274	0.6693548387096774	0.2362809212396929
YAL001C	-1	-/-	-587.8927093744278	-22247.080746024847	124	0.0907103825136612	0.6693548387096774	0.2365652544782485
YBR053C	0	0/-	-588.0923231840134	-31132.999762400985	496	0.0907103825136612	0.6693548387096774	0.2365652544782485
YOL120C	0	0/-	-588.1876858472824	-35425.640805441886	496	0.0907103825136612	0.6693548387096774	0.2365652544782485
YOR081C	-1	-/-	-588.2822753190994	-19940.78744852543	124	0.0906113537117904	0.6693548387096774	0.2368495877168041
YOL062C	0	0/-	-588.317936103791	-35348.97317215428	496	0.0906113537117904	0.6693548387096774	0.2368495877168041
YLR023C	-1	-/-	-588.3512082099915	-20559.394754350185	124	0.09051254089422028	0.6693548387096774	0.23713392095535968
YLR054C	0	0/-	-588.3578052222729	-31380.068414833397	496	0.09051254089422028	0.6693548387096774	0.23713392095535968
YIL135C	-1	-/-	-588.3864228725433	-22958.766395241022	124	0.09041394335511982	0.6693548387096774	0.23741825419391527
YOR344C	-1	-/+	-588.4306489229202	-20867.202135324478	124	0.09031556039173014	0.6693548387096774	0.23770258743247086
YPL172C	0	0/0	-588.4324155151844	-34687.70026199147	496	0.09031556039173014	0.6693548387096774	0.23770258743247086
YDL022W	-1	-/-	-588.502299785614	-24628.751305162907	124	0.09021739130434783	0.6693548387096774	0.23798692067102645
YBR204C	0	0/-	-588.5178531110287	-33304.409321039915	496	0.09021739130434783	0.6693548387096774	0.23798692067102645
YOR306C	0	0/-	-588.5313726570457	-33443.87060762942	496	0.09021739130434783	0.6693548387096774	0.23798692067102645
YDR538W	0	0/+	-588.5705986618996	-33417.90039587021	496	0.09021739130434783	0.6693548387096774	0.23798692067102645
YBR086C	-1	-/-	-588.6443265676498	-21868.97792863846	124	0.09011943539630836	0.6693548387096774	0.23827125390958204
YPR098C	0	0/0	-588.6463310718536	-31009.151634022593	496	0.09011943539630836	0.6693548387096774	0.23827125390958204
YLL016W	-1	-/-	-588.6943329572678	-20652.27076649666	124	0.09002169197396963	0.6693548387096774	0.23855558714813763
YCR069W	0	0/-	-588.7422231249511	-34678.77144275233	496	0.09002169197396963	0.6693548387096774	0.23855558714813763
YNL005C	0	0/-	-588.807724878192	-35061.831679970026	496	0.09002169197396963	0.6693548387096774	0.23855558714813763
YGR202C	-1	-/-	-588.8080928325653	-21439.767755184323	124	0.08992416034669556	0.6693548387096774	0.23883992038669322
YGR033C	-1	-/-	-588.8376317024231	-24133.511345624924	124	0.08982683982683982	0.6693548387096774	0.23912425362524878
YIL120W	-1	-/-	-589.1206441521645	-21592.862233698368	124	0.08972972972972973	0.6693548387096774	0.23940858686380437
YGL189C	0	0/-	-589.3042265176773	-35568.761230302975	496	0.08972972972972973	0.6693548387096774	0.23940858686380437
YLR355C	-1	-/-	-589.3342076539993	-20533.604808449745	124	0.08963282937365011	0.6693548387096774	0.23969292010235996
YDL198C	-1	-/-	-589.3391145467758	-20804.00461396575	124	0.0895361380798274	0.6693548387096774	0.23997725334091555
YIL009W	-1	-/+	-589.3575830459595	-20650.631229281425	124	0.0894396551724138	0.6693548387096774	0.24026158657947114
YIL009C-A	-1	-/-	-589.4054991006851	-21556.36808502674	124	0.08934337997847147	0.6693548387096774	0.24054591981802673
YLR132C	-1	-/-	-589.5981147289276	-18420.18518948555	124	0.08924731182795699	0.6693548387096774	0.24083025305658232
YGL221C	0	0/0	-589.6664449498057	-35256.50110306963	496	0.08924731182795699	0.6693548387096774	0.24083025305658232
YGR133W	-1	-/-	-589.8435096740723	-21056.00255793333	124	0.08915145005370569	0.6693548387096774	0.2411145862951379
YPR008W	-1	-/-	-589.8802980184555	-23012.702458381653	124	0.0890557939914163	0.6693548387096774	0.2413989195336935
YDR262W	0	0/0	-590.0091674029827	-31759.98775807023	496	0.0890557939914163	0.6693548387096774	0.2413989195336935
YML063W	0	0/-	-590.0371901243925	-36111.524821169674	496	0.0890557939914163	0.6693548387096774	0.2413989195336935
YOR303W	0	0/-	-590.1467309445143	-33350.421939358115	496	0.0890557939914163	0.6693548387096774	0.2413989195336935
YBR248C	0	0/0	-590.2015439420938	-33544.34316916764	496	0.0890557939914163	0.6693548387096774	0.2413989195336935
YCR045C	0	0/-	-590.2408984899521	-33275.78612884879	496	0.0890557939914163	0.6693548387096774	0.2413989195336935
YPL081W	0	0/-	-590.2653700634837	-35680.74271417037	496	0.0890557939914163	0.6693548387096774	0.2413989195336935
YAR033W	-1	-/-	-590.2981783747673	-21111.928648412228	124	0.08896034297963558	0.6693548387096774	0.24168325277224909
YMR226C	0	0/0	-590.3248619735241	-31720.251854747534	496	0.08896034297963558	0.6693548387096774	0.24168325277224909
YDR224C	-1	-/-	-590.5657331943512	-21251.835636138916	124	0.08886509635974305	0.6693548387096774	0.24196758601080467
YGR155W	-1	-/-	-590.5883096456528	-21662.654888242483	124	0.08877005347593583	0.6693548387096774	0.24225191924936024
YDR115W	-1	-/-	-590.6106066703796	-18563.25943315029	124	0.08867521367521368	0.6693548387096774	0.24253625248791583
YGL012W	-1	-/-	-590.6255983114243	-22746.550446152687	124	0.08858057630736393	0.6693548387096774	0.24282058572647142
YMR143W	-1	-/-	-590.7148087024689	-23548.932372793555	124	0.08848614072494669	0.6693548387096774	0.243104918965027
YJR102C	-1	-/-	-590.8572303801775	-22729.745165780187	124	0.08839190628328009	0.6693548387096774	0.2433892522035826
YKL149C	-1	-/-	-590.9206377565861	-23617.42621126771	124	0.08829787234042553	0.6693548387096774	0.24367358544213819
YFR026C	0	0/-	-591.2702164687216	-34840.52333212271	496	0.08829787234042553	0.6693548387096774	0.24367358544213819
YOR005C	-1	-/-	-591.3012256622314	-23125.030758976936	124	0.08820403825717323	0.6693548387096774	0.24395791868069377
YJL185C	0	0/-	-591.3432619273663	-30892.831572398543	496	0.08820403825717323	0.6693548387096774	0.24395791868069377
YFL021W	-1	-/-	-591.3787198662758	-23388.40881988406	124	0.0881104033970276	0.6693548387096774	0.24424225191924936
YLR175W	-1	-/-	-591.3888176083565	-23202.441707491875	124	0.088016967126193	0.6693548387096774	0.24452658515780495
YCR084C	-1	-/-	-591.3936413526535	-21698.254407942295	124	0.08792372881355932	0.6693548387096774	0.24481091839636054
YOR237W	-1	-/-	-591.4102879166603	-19627.334246337414	124	0.08783068783068783	0.6693548387096774	0.24509525163491613
YOR052C	0	0/-	-591.4359759651124	-38864.9211034365	496	0.08783068783068783	0.6693548387096774	0.24509525163491613
YGL027C	-1	-/-	-591.4571760892868	-21459.64368611574	124	0.08773784355179703	0.6693548387096774	0.2453795848734717
YOR267C	-1	-/-	-591.4589525461197	-21900.234122037888	124	0.08764519535374868	0.6693548387096774	0.24566391811202729
YDL192W	-1	-/-	-591.4807897508144	-21677.966084688902	124	0.08755274261603375	0.6693548387096774	0.24594825135058287
YGL136C	-1	-/-	-591.6711463928223	-24696.268555045128	124	0.0874604847207587	0.6693548387096774	0.24623258458913846
YNR014W	0	0/0	-591.8188850879669	-31720.556400686502	496	0.0874604847207587	0.6693548387096774	0.24623258458913846
YHR209W	0	0/0	-591.8289897963405	-37632.38971034996	496	0.0874604847207587	0.6693548387096774	0.24623258458913846
YML127W	-1	-/-	-591.8744305372238	-22951.328404426575	124	0.08736842105263158	0.6693548387096774	0.24651691782769405
YLR388W	0	0/-	-591.9124918803573	-35962.60070243478	496	0.08736842105263158	0.6693548387096774	0.24651691782769405
YPL165C	0	0/-	-592.136883854866	-33813.82146850228	496	0.08736842105263158	0.6693548387096774	0.24651691782769405
YHR162W	0	0/-	-592.1383920907974	-30886.79601737857	496	0.08736842105263158	0.6693548387096774	0.24651691782769405
YOR182C	-1	-/-	-592.185476064682	-21823.069250822067	124	0.08727655099894847	0.6693548387096774	0.24680125106624964
YLL025W	0	0/-	-592.3496286980808	-32872.64061533287	496	0.08727655099894847	0.6693548387096774	0.24680125106624964
YOR150W	-1	-/-	-592.5466525554657	-21603.980142831802	124	0.08718487394957983	0.6693548387096774	0.24708558430480523
YPL247C	0	0/0	-592.576285302639	-31033.490752425045	496	0.08718487394957983	0.6693548387096774	0.24708558430480523
YAL012W	-1	-/0	-592.6351301670074	-20413.592326939106	124	0.08709338929695698	0.6693548387096774	0.24736991754336082
YJR059W	-1	-/-	-592.7208890914917	-25078.9347397089	124	0.0870020964360587	0.6693548387096774	0.2476542507819164
YGR271W	0	0/-	-592.73661506176	-36393.76784184575	496	0.0870020964360587	0.6693548387096774	0.2476542507819164
YOL155C	0	0/-	-592.751757370308	-33464.327914701775	496	0.0870020964360587	0.6693548387096774	0.2476542507819164
YIR003W	0	0/-	-592.7827328443527	-32789.45404860377	496	0.0870020964360587	0.6693548387096774	0.2476542507819164
YOR204W	-1	-/-	-592.8534449338913	-20369.48527777195	124	0.08691099476439791	0.6693548387096774	0.247938584020472
YHR082C	-1	-/-	-592.8603553771973	-22580.2410197258	124	0.08682008368200837	0.6693548387096774	0.2482229172590276
YBR263W	0	0/-	-592.9218879193068	-34662.46167700738	496	0.08682008368200837	0.6693548387096774	0.2482229172590276
YLR308W	0	0/-	-592.9958908259869	-32076.639618456364	496	0.08682008368200837	0.6693548387096774	0.2482229172590276
YMR246W	-1	-/+	-593.0081222131848	-22556.435076244175	124	0.08672936259143156	0.6693548387096774	0.24850725049758315
YPL111W	0	0/0	-593.1642419397831	-31813.90400131792	496	0.08672936259143156	0.6693548387096774	0.24850725049758315
YHR050W	-1	-/-	-593.1880209445953	-21476.109645962715	124	0.08663883089770355	0.6693548387096774	0.24879158373613874
YMR306W	0	0/-	-593.2285882532597	-34747.81377040222	496	0.08663883089770355	0.6693548387096774	0.24879158373613874
YFR025C	0	0/0	-593.2404106259346	-34415.64860583842	496	0.08663883089770355	0.6693548387096774	0.24879158373613874
YBR187W	0	0/-	-593.2544238567352	-35654.28131003678	496	0.08663883089770355	0.6693548387096774	0.24879158373613874
YKL161C	0	0/-	-593.2632710039616	-34449.363467395306	496	0.08663883089770355	0.6693548387096774	0.24879158373613874
YCL027W	-1	-/-	-593.2852981090546	-20875.55223917961	124	0.08654848800834203	0.6693548387096774	0.24907591697469433
YLR448W	-1	-/-	-593.3596534132957	-22197.66764897108	124	0.08645833333333333	0.6693548387096774	0.24936025021324992
YOR134W	0	0/-	-593.428161919117	-35830.591572627425	496	0.08645833333333333	0.6693548387096774	0.24936025021324992
YGL186C	0	0/-	-593.6498539298773	-35029.42622832954	496	0.08645833333333333	0.6693548387096774	0.24936025021324992
YCR077C	-1	-/-	-593.65114402771	-20842.64380529523	124	0.08636836628511967	0.6693548387096774	0.2496445834518055
YIL170W	0	0/-	-593.6777262687683	-32292.597837001085	496	0.08636836628511967	0.6693548387096774	0.2496445834518055
YIR016W	0	0/0	-593.7351771295071	-30635.767014220357	496	0.08636836628511967	0.6693548387096774	0.2496445834518055
YGR205W	0	0/0	-593.8710732758045	-33046.54607960582	496	0.08636836628511967	0.6693548387096774	0.2496445834518055
YMR307W	0	0/-	-593.9576113671064	-32668.206389039755	496	0.08636836628511967	0.6693548387096774	0.2496445834518055
YGR199W	-1	-/-	-594.0011233091354	-22295.456369638443	124	0.08627858627858628	0.6693548387096774	0.2499289166903611
YLR346C	-1	-/0	-594.0133790969849	-19405.88105916977	124	0.08618899273104881	0.6693548387096774	0.2502132499289167
YHR138C	-1	-/-	-594.0343537330627	-19258.664230704308	124	0.08609958506224066	0.6693548387096774	0.2504975831674723
YPL084W	-1	-/-	-594.1155938506126	-23721.037208497524	124	0.08601036269430051	0.6693548387096774	0.25078191640602787
YGR149W	0	0/-	-594.1284278333187	-31540.98757636547	496	0.08601036269430051	0.6693548387096774	0.25078191640602787
YML001W	-1	-/-	-594.1305823326111	-21512.68295753002	124	0.08592132505175984	0.6693548387096774	0.25106624964458346
YER158C	0	0/-	-594.1920461952686	-31705.27553281188	496	0.08592132505175984	0.6693548387096774	0.25106624964458346
YNL177C	-1	-/-	-594.225170135498	-21208.493943721056	124	0.08583247156153051	0.6693548387096774	0.25135058288313905
YHR105W	0	0/0	-594.2605974823236	-34894.11230535805	496	0.08583247156153051	0.6693548387096774	0.25135058288313905
YPR116W	0	0/-	-594.284349322319	-32302.046527832747	496	0.08583247156153051	0.6693548387096774	0.25135058288313905
YJL023C	0	0/-	-594.3435773402452	-37450.22010922432	496	0.08583247156153051	0.6693548387096774	0.25135058288313905
YCL044C	-1	-/-	-594.3596400022507	-21916.417011737823	124	0.08574380165289257	0.6693548387096774	0.25163491612169464
YOL019W	0	0/0	-594.3899434357882	-34367.38531887904	496	0.08574380165289257	0.6693548387096774	0.25163491612169464
YMR137C	-1	-/-	-594.452714920044	-23105.852800130844	124	0.08565531475748193	0.6693548387096774	0.25191924936025023
YBR203W	0	0/-	-594.6289225369692	-35520.86615854502	496	0.08565531475748193	0.6693548387096774	0.25191924936025023
YGL256W	-1	-/0	-594.8179201483727	-21442.58698874712	124	0.08556701030927835	0.6693548387096774	0.2522035825988058
YMR315W	0	0/0	-594.8478172421455	-31567.354185298085	496	0.08556701030927835	0.6693548387096774	0.2522035825988058
YML129C	-1	-/-	-594.8631854653358	-23865.886353075504	124	0.0854788877445932	0.6693548387096774	0.2524879158373614
YNL208W	0	0/0	-594.9170064330101	-30921.115545213223	496	0.0854788877445932	0.6693548387096774	0.2524879158373614
YJL213W	0	0/0	-595.000690639019	-31791.45055320859	496	0.0854788877445932	0.6693548387096774	0.2524879158373614
YJR085C	0	0/0	-595.0596054494381	-31062.820699200034	496	0.0854788877445932	0.6693548387096774	0.2524879158373614
YHR175W	-1	-/-	-595.0715209692717	-21516.230429932475	124	0.08539094650205761	0.6693548387096774	0.252772249075917
YFL010C	0	0/0	-595.1000571101904	-32568.994739014655	496	0.08539094650205761	0.6693548387096774	0.252772249075917
YOL013C	-1	-/-	-595.1242796778679	-24464.815205037594	124	0.08530318602261049	0.6693548387096774	0.2530565823144726
YOL081W	0	0/-	-595.1730138212442	-36411.88062713295	496	0.08530318602261049	0.6693548387096774	0.2530565823144726
YKL020C	1	+/-	-595.2429138422012	-22243.30175757408	123	0.08624229979466119	0.6774193548387096	0.2530565823144726
YKR085C	-1	-/-	-595.3734131902456	-23664.772285327315	124	0.08615384615384615	0.6774193548387096	0.2533409155530281
YMR193W	0	0/-	-595.4029508531094	-35543.867725253105	496	0.08615384615384615	0.6774193548387096	0.2533409155530281
YNL325C	-1	-/-	-595.4146156311035	-24197.179874539375	124	0.0860655737704918	0.6774193548387096	0.2536252487915837
YAL028W	0	0/-	-595.4227761477232	-36501.28885327652	496	0.0860655737704918	0.6774193548387096	0.2536252487915837
YNR072W	-1	-/-	-595.569678068161	-21149.812516212463	124	0.08597748208802457	0.6774193548387096	0.2539095820301393
YFL050C	-1	-/-	-595.6596491336823	-21880.101085424423	124	0.08588957055214724	0.6774193548387096	0.2541939152686949
YPR114W	0	0/0	-595.8842195272446	-31853.785348027945	496	0.08588957055214724	0.6774193548387096	0.2541939152686949
YHR097C	0	0/0	-596.0356496870518	-30669.02016824484	496	0.08588957055214724	0.6774193548387096	0.2541939152686949
YIL165C	0	0/-	-596.2053401619196	-32114.684788033366	496	0.08588957055214724	0.6774193548387096	0.2541939152686949
YMR206W	0	0/0	-596.2053816914558	-31136.25934702158	496	0.08588957055214724	0.6774193548387096	0.2541939152686949
YKL064W	-1	-/-	-596.2190186977386	-24021.01121222973	124	0.08580183861082738	0.6774193548387096	0.2544782485072505
YPL140C	-1	-/-	-596.2344553470612	-23619.089981004596	124	0.08571428571428572	0.6774193548387096	0.25476258174580607
YPL215W	0	0/-	-596.2765105068684	-34746.93389514834	496	0.08571428571428572	0.6774193548387096	0.25476258174580607
YJL174W	0	0/-	-596.3223146498203	-35489.555078193545	496	0.08571428571428572	0.6774193548387096	0.25476258174580607
YBR007C	0	0/0	-596.402013655752	-36002.633242134936	496	0.08571428571428572	0.6774193548387096	0.25476258174580607
YDR462W	0	0/-	-596.4333008974791	-36579.38531449437	496	0.08571428571428572	0.6774193548387096	0.25476258174580607
YJL223C	0	0/-	-596.4406780079007	-31517.603049140424	496	0.08571428571428572	0.6774193548387096	0.25476258174580607
YPR172W	0	0/0	-596.6850473880768	-30992.97500140965	496	0.08571428571428572	0.6774193548387096	0.25476258174580607
YDR028C	-1	-/-	-596.7858166694641	-22353.647189497948	124	0.0856269113149847	0.6774193548387096	0.25504691498436166
YGL255W	-1	-/-	-596.8083193302155	-19825.583217799664	124	0.0855397148676171	0.6774193548387096	0.25533124822291725
YNR022C	0	0/-	-596.8298231363297	-34744.59053493105	496	0.0855397148676171	0.6774193548387096	0.25533124822291725
YJL144W	0	0/-	-596.8837770521641	-31605.125479187816	496	0.0855397148676171	0.6774193548387096	0.25533124822291725
YPL187W	-1	-/-	-597.049721956253	-19076.794615745544	124	0.08545269582909461	0.6774193548387096	0.25561558146147284
YGR037C	1	+/+	-597.056457400322	-22119.711047530174	123	0.08638211382113821	0.6854838709677419	0.25561558146147284
YLR100W	-1	-/-	-597.1042867898941	-22104.917278796434	124	0.08629441624365482	0.6854838709677419	0.25589991470002843
YOL132W	0	0/-	-597.1375460848212	-31620.19184228033	496	0.08629441624365482	0.6854838709677419	0.25589991470002843
YBR105C	1	+/-	-597.2261121273041	-21289.253207832575	123	0.0872210953346856	0.6935483870967742	0.25589991470002843
YJR051W	0	0/-	-597.2421315908432	-34578.36966397613	496	0.0872210953346856	0.6935483870967742	0.25589991470002843
YBR067C	0	0/-	-597.2514133192599	-31927.81412979588	496	0.0872210953346856	0.6935483870967742	0.25589991470002843
YDL199C	0	0/-	-597.260512471199	-30941.0559053123	496	0.0872210953346856	0.6935483870967742	0.25589991470002843
YGR108W	-1	-/-	-597.4182406067848	-20470.90174266696	124	0.08713272543059777	0.6935483870967742	0.256184247938584
YMR034C	0	0/-	-597.4233285486698	-31233.118820488453	496	0.08713272543059777	0.6935483870967742	0.256184247938584
YHL048W	-1	-/-	-597.5033828020096	-21926.249104201794	124	0.08704453441295547	0.6935483870967742	0.2564685811771396
YIR017C	-1	-/-	-597.5139949321747	-22333.514870524406	124	0.08695652173913043	0.6935483870967742	0.2567529144156952
YLR450W	-1	-/-	-597.568357527256	-21069.56964801252	124	0.08686868686868687	0.6935483870967742	0.2570372476542508
YLL058W	0	0/0	-597.6834159195423	-31643.809415191412	496	0.08686868686868687	0.6935483870967742	0.2570372476542508
YJL093C	-1	-/-	-597.8941843509674	-21755.08769237995	124	0.08678102926337034	0.6935483870967742	0.2573215808928064
YJL132W	0	0/-	-597.9106140732765	-31247.519542723894	496	0.08678102926337034	0.6935483870967742	0.2573215808928064
YPR078C	-1	-/0	-598.0768337249756	-18799.376852035522	124	0.08669354838709678	0.6935483870967742	0.25760591413136197
YCR024C	0	0/-	-598.1291018277407	-35491.77746961266	496	0.08669354838709678	0.6935483870967742	0.25760591413136197
YLR240W	-1	-/-	-598.1370946764946	-24865.142331302166	124	0.0866062437059416	0.6935483870967742	0.25789024736991756
YDR072C	-1	-/-	-598.1483836174011	-21187.662034273148	124	0.08651911468812877	0.6935483870967742	0.25817458060847315
YHL002W	-1	-/-	-598.1877844333649	-24168.397091150284	124	0.0864321608040201	0.6935483870967742	0.25845891384702874
YLR257W	0	0/0	-598.3917872309685	-31748.472997754812	496	0.0864321608040201	0.6935483870967742	0.25845891384702874
YIL109C	-1	-/-	-598.4077290892601	-22146.828678429127	124	0.08634538152610442	0.6935483870967742	0.2587432470855843
YDR391C	0	0/0	-598.4295843243599	-32077.742827519774	496	0.08634538152610442	0.6935483870967742	0.2587432470855843
YPR167C	-1	-/0	-598.5719994306564	-21526.992109894753	124	0.08625877632898696	0.6935483870967742	0.2590275803241399
YDR294C	-1	-/-	-598.7674625515938	-25910.330468952656	124	0.08617234468937876	0.6935483870967742	0.2593119135626955
YMR258C	0	0/-	-598.7846255302429	-32667.831186175346	496	0.08617234468937876	0.6935483870967742	0.2593119135626955
YOR377W	1	+/0	-598.8386563062668	-20790.938450932503	123	0.08708708708708708	0.7016129032258065	0.2593119135626955
YJR118C	-1	-/-	-598.9040139913559	-22270.849984943867	124	0.087	0.7016129032258065	0.25959624680125104
YLR037C	0	0/-	-598.9169207960367	-33871.97099362686	496	0.087	0.7016129032258065	0.25959624680125104
YDR282C	0	0/-	-598.9825178682804	-31531.46770811081	496	0.087	0.7016129032258065	0.25959624680125104
YHR188C	-1	-/-	-599.0265116691589	-21394.78972584009	124	0.08691308691308691	0.7016129032258065	0.25988058003980663
YPR121W	-1	-/-	-599.0726516842842	-20931.779008090496	124	0.08682634730538923	0.7016129032258065	0.2601649132783622
YER048C	0	0/-	-599.0812703073025	-38066.91356417537	496	0.08682634730538923	0.7016129032258065	0.2601649132783622
YJL163C	0	0/-	-599.089276432991	-31367.248001754284	496	0.08682634730538923	0.7016129032258065	0.2601649132783622
YOR293W	0	0/-	-599.0892886966467	-35936.8497537598	496	0.08682634730538923	0.7016129032258065	0.2601649132783622
YEL056W	-1	-/-	-599.0910131931305	-18601.409896731377	124	0.08673978065802593	0.7016129032258065	0.2604492465169178
YDR204W	0	0/0	-599.133018579334	-38456.89069009945	496	0.08673978065802593	0.7016129032258065	0.2604492465169178
YKL212W	-1	-/-	-599.2085473537445	-21902.32020765543	124	0.08665338645418327	0.7016129032258065	0.2607335797554734
YKL170W	-1	-/-	-599.3290686607361	-22088.17976272106	124	0.08656716417910448	0.7016129032258065	0.261017912994029
YPR093C	-1	-/-	-599.3791456222534	-22585.0375341177	124	0.08648111332007952	0.7016129032258065	0.2613022462325846
YHR047C	0	0/0	-599.4326112866402	-35445.07148592919	496	0.08648111332007952	0.7016129032258065	0.2613022462325846
YIL129C	-1	-/-	-599.5102653503418	-20998.677291810513	124	0.08639523336643495	0.7016129032258065	0.26158657947114017
YBL088C	-1	-/-	-599.6402087807655	-21055.927418351173	124	0.08630952380952381	0.7016129032258065	0.26187091270969576
YDR264C	-1	-/-	-599.8381289243698	-22446.68249297142	124	0.08622398414271557	0.7016129032258065	0.26215524594825135
YAL021C	-1	-/-	-599.8556119203568	-21603.861770808697	124	0.08613861386138613	0.7016129032258065	0.26243957918680694
YLR151C	0	0/-	-599.8632872514427	-36343.877997051924	496	0.08613861386138613	0.7016129032258065	0.26243957918680694
YML087C	0	0/0	-600.0304177999496	-32333.168858528137	496	0.08613861386138613	0.7016129032258065	0.26243957918680694
YPL249C	-1	-/-	-600.0476523637772	-23628.07062292099	124	0.08605341246290801	0.7016129032258065	0.2627239124253625
YER057C	0	0/0	-600.0929266512394	-34889.23254807666	496	0.08605341246290801	0.7016129032258065	0.2627239124253625
YNR013C	-1	-/-	-600.1268047094345	-20951.661864042282	124	0.08596837944664032	0.7016129032258065	0.2630082456639181
YNL100W	0	0/-	-600.2562384903431	-31359.987292721868	496	0.08596837944664032	0.7016129032258065	0.2630082456639181
YGL076C	0	0/-	-600.2720392756164	-36150.59019993618	496	0.08596837944664032	0.7016129032258065	0.2630082456639181
YDR106W	-1	-/-	-600.2769093513489	-20285.60067242384	124	0.08588351431391905	0.7016129032258065	0.2632925789024737
YGL137W	-1	-/-	-600.2883498668671	-22307.76257276535	124	0.08579881656804733	0.7016129032258065	0.2635769121410293
YAL027W	0	0/-	-600.4030305892229	-35496.39056497812	496	0.08579881656804733	0.7016129032258065	0.2635769121410293
YHR034C	-1	-/-	-600.5618788003922	-22825.979039788246	124	0.08571428571428572	0.7016129032258065	0.2638612453795849
YGL259W	0	0/0	-600.6085529476404	-34897.76386323199	496	0.08571428571428572	0.7016129032258065	0.2638612453795849
YMR101C	-1	-/-	-600.6312582492828	-19833.364932656288	124	0.08562992125984252	0.7016129032258065	0.2641455786181405
YOR286W	0	0/0	-600.7426596730947	-33764.11197057739	496	0.08562992125984252	0.7016129032258065	0.2641455786181405
YHR117W	0	0/-	-600.7738187909126	-34153.24632005766	496	0.08562992125984252	0.7016129032258065	0.2641455786181405
YBR251W	0	0/-	-600.8108420446515	-35846.19155084342	496	0.08562992125984252	0.7016129032258065	0.2641455786181405
YDR381W	-1	-/-	-600.8776015043259	-21381.845063447952	124	0.0855457227138643	0.7016129032258065	0.26442991185669606
YLR420W	0	0/-	-600.9358803331852	-34547.42148013413	496	0.0855457227138643	0.7016129032258065	0.26442991185669606
YDR438W	0	0/0	-601.0338679254055	-36093.93439999223	496	0.0855457227138643	0.7016129032258065	0.26442991185669606
YCR093W	-1	-/-	-601.041876077652	-21691.219882130623	124	0.08546168958742632	0.7016129032258065	0.26471424509525165
YMR002W	0	0/-	-601.0480704791844	-36192.74564677104	496	0.08546168958742632	0.7016129032258065	0.26471424509525165
YER058W	0	0/-	-601.1392205543816	-34493.248623449355	496	0.08546168958742632	0.7016129032258065	0.26471424509525165
YBR285W	0	0/0	-601.1470567286015	-32116.282851547003	496	0.08546168958742632	0.7016129032258065	0.26471424509525165
YDR418W	-1	-/-	-601.171290397644	-21475.568482905626	124	0.08537782139352307	0.7016129032258065	0.26499857833380724
YOL117W	-1	-/-	-601.203864812851	-23136.611037015915	124	0.08529411764705883	0.7016129032258065	0.26528291157236283
YGR080W	-1	-/-	-601.2212115824223	-23651.236281841993	124	0.08521057786483839	0.7016129032258065	0.2655672448109184
YNR006W	-1	-/-	-601.3885114192963	-26834.147812247276	124	0.08512720156555773	0.7016129032258065	0.26585157804947396
YDR519W	0	0/-	-601.4009044915438	-36081.24372805655	496	0.08512720156555773	0.7016129032258065	0.26585157804947396
YEL035C	0	0/0	-601.406476020813	-34798.86092352867	496	0.08512720156555773	0.7016129032258065	0.26585157804947396
YPR024W	-1	-/-	-601.4247608780861	-24254.994287073612	124	0.08504398826979472	0.7016129032258065	0.26613591128802955
YPL143W	0	0/-	-601.5117519497871	-35575.49314502999	496	0.08504398826979472	0.7016129032258065	0.26613591128802955
YNL045W	-1	-/-	-601.6112389564514	-19614.521439671516	124	0.0849609375	0.7016129032258065	0.26642024452658514
YLR290C	0	0/0	-601.6221528053284	-31082.521439790726	496	0.0849609375	0.7016129032258065	0.26642024452658514
YMR241W	-1	-/-	-601.6512150764465	-21036.612679839134	124	0.08487804878048781	0.7016129032258065	0.2667045777651407
YPR138C	-1	-/-	-601.8916816711426	-20950.171894699335	124	0.0847953216374269	0.7016129032258065	0.2669889110036963
YPR033C	-1	-/-	-601.9570429325104	-23179.96753823757	124	0.08471275559883155	0.7016129032258065	0.2672732442422519
YOR349W	-1	-/-	-602.0601875782013	-22736.353554666042	124	0.08463035019455253	0.7016129032258065	0.2675575774808075
YGL117W	0	0/0	-602.0996797531843	-31850.274804715067	496	0.08463035019455253	0.7016129032258065	0.2675575774808075
YMR162C	-1	-/-	-602.1124895811081	-22248.418353557587	124	0.08454810495626822	0.7016129032258065	0.2678419107193631
YLR208W	-1	-/-	-602.1517460346222	-22186.73704147339	124	0.08446601941747572	0.7016129032258065	0.2681262439579187
YBR108W	0	0/-	-602.1902510523796	-32622.86563143134	496	0.08446601941747572	0.7016129032258065	0.2681262439579187
YDR454C	0	0/-	-602.1930925622582	-36426.5335444361	496	0.08446601941747572	0.7016129032258065	0.2681262439579187
YPR122W	-1	-/-	-602.2585294246674	-21234.90576028824	124	0.08438409311348205	0.7016129032258065	0.26841057719647426
YPL088W	0	0/0	-602.2893906235695	-32366.106795310974	496	0.08438409311348205	0.7016129032258065	0.26841057719647426
YBL019W	-1	-/-	-602.4075587391853	-22327.123068988323	124	0.08430232558139535	0.7016129032258065	0.26869491043502985
YJL136C	0	0/-	-602.4567139148712	-36710.13496898115	496	0.08430232558139535	0.7016129032258065	0.26869491043502985
YKR053C	-1	-/-	-602.4722769260406	-21528.587342321873	124	0.08422071636011616	0.7016129032258065	0.26897924367358544
YGR206W	-1	-/-	-602.4804393053055	-21247.255959019065	124	0.08413926499032882	0.7016129032258065	0.26926357691214103
YPL166W	0	0/-	-602.4978991523385	-35829.31496272236	496	0.08413926499032882	0.7016129032258065	0.26926357691214103
YPR067W	1	+/+	-602.5193407535553	-22013.766407370567	123	0.08502415458937199	0.7096774193548387	0.26926357691214103
YOL015W	0	0/0	-602.5867253541946	-34347.99139664322	496	0.08502415458937199	0.7096774193548387	0.26926357691214103
YPR043W	0	0/-	-602.5906216651201	-35632.70032747835	496	0.08502415458937199	0.7096774193548387	0.26926357691214103
YER069W	0	0/0	-602.6066592335701	-33672.37920691073	496	0.08502415458937199	0.7096774193548387	0.26926357691214103
YFL033C	-1	-/-	-602.8587756156921	-22161.99333333969	124	0.08494208494208494	0.7096774193548387	0.2695479101506966
YNL074C	-1	-/-	-602.9149676561356	-22373.217120289803	124	0.08486017357762778	0.7096774193548387	0.2698322433892522
YER102W	0	0/-	-603.0177882611752	-35960.58037683368	496	0.08486017357762778	0.7096774193548387	0.2698322433892522
YHR020W	-1	-/-	-603.1807670593262	-17964.655925154686	124	0.08477842003853564	0.7096774193548387	0.2701165766278078
YML068W	0	0/-	-603.2933400087059	-36191.92333507165	496	0.08477842003853564	0.7096774193548387	0.2701165766278078
YNL280C	-1	-/-	-603.3315181136131	-22064.917213380337	124	0.0846968238691049	0.7096774193548387	0.2704009098663634
YDR477W	1	+/-	-603.3321166038513	-23276.808152914047	123	0.08557692307692308	0.717741935483871	0.2704009098663634
YOL159C	0	0/0	-603.3411654233932	-32534.749265044928	496	0.08557692307692308	0.717741935483871	0.2704009098663634
YJR033C	-1	-/-	-603.4264674186707	-22432.992520332336	124	0.08549471661863593	0.717741935483871	0.270685243104919
YDR466W	0	0/-	-603.4292581379414	-35328.90069062263	496	0.08549471661863593	0.717741935483871	0.270685243104919
YBR104W	0	0/-	-603.4433587454259	-38241.958362106234	496	0.08549471661863593	0.717741935483871	0.270685243104919
YJL078C	0	0/-	-603.4939174577594	-31772.644415982068	496	0.08549471661863593	0.717741935483871	0.270685243104919
YMR220W	-1	-/-	-603.5576756000519	-21860.592992186546	124	0.0854126679462572	0.717741935483871	0.27096957634347457
YEL017C-A	-1	-/0	-603.5618598461151	-21437.569324314594	124	0.08533077660594439	0.717741935483871	0.27125390958203016
YLL061W	-1	-/-	-603.6218388080597	-21320.130984544754	124	0.08524904214559387	0.717741935483871	0.27153824282058575
YHL040C	-1	-/-	-603.6810073852539	-17781.22987291217	124	0.08516746411483253	0.717741935483871	0.27182257605914134
YIL002C	-1	-/-	-603.7084196805954	-22156.135522037745	124	0.08508604206500955	0.717741935483871	0.2721069092976969
YLR150W	-1	-/-	-603.7570245862007	-23963.299868762493	124	0.08500477554918816	0.717741935483871	0.27239124253625246
YOL002C	-1	-/+	-604.0188547372818	-19905.02387110144	124	0.08492366412213741	0.717741935483871	0.27267557577480805
YFL036W	-1	-/-	-604.143661916256	-23042.78597062826	124	0.08484270734032412	0.717741935483871	0.27295990901336364
YDR475C	0	0/-	-604.188163548708	-35895.494051635265	496	0.08484270734032412	0.717741935483871	0.27295990901336364
YOR162C	-1	-/-	-604.1949337124825	-25540.57260710001	124	0.08476190476190476	0.717741935483871	0.27324424225191923
YKR001C	-1	-/-	-604.2493183612823	-22511.319058418274	124	0.08468125594671741	0.717741935483871	0.2735285754904748
YER144C	0	0/-	-604.2546815127134	-38283.40096972883	496	0.08468125594671741	0.717741935483871	0.2735285754904748
YKR019C	-1	-/-	-604.2610521316528	-23053.657728672028	124	0.08460076045627377	0.717741935483871	0.2738129087290304
YLR297W	0	0/0	-604.3739283382893	-31948.630753293633	496	0.08460076045627377	0.717741935483871	0.2738129087290304
YGR111W	-1	-/0	-604.4554901123047	-18938.1585149765	124	0.08452041785375118	0.717741935483871	0.274097241967586
YGL224C	0	0/-	-604.5020418688655	-35679.746192373335	496	0.08452041785375118	0.717741935483871	0.274097241967586
YPL002C	-1	-/-	-604.5673568844795	-23535.119020581245	124	0.08444022770398482	0.717741935483871	0.2743815752061416
YMR252C	0	0/0	-605.0862092673779	-31370.72976014018	496	0.08444022770398482	0.717741935483871	0.2743815752061416
YPL063W	-1	-/-	-605.2396824359894	-21298.943181157112	124	0.08436018957345971	0.717741935483871	0.2746659084446972
YJR004C	-1	-/-	-605.3114113807678	-21133.85221683979	124	0.08428030303030302	0.717741935483871	0.27495024168325277
YKR102W	0	0/-	-605.3156885802746	-34478.9319408834	496	0.08428030303030302	0.717741935483871	0.27495024168325277
YJL157C	-1	-/-	-605.3275233507156	-22116.19073176384	124	0.08420056764427625	0.717741935483871	0.27523457492180836
YIL112W	-1	-/-	-605.3598662614822	-23414.81941330433	124	0.08412098298676748	0.717741935483871	0.27551890816036395
YGR288W	-1	-/-	-605.3605868816376	-21349.592118501663	124	0.08404154863078375	0.717741935483871	0.27580324139891954
YDL027C	0	0/0	-605.4081898331642	-31283.39656405151	496	0.08404154863078375	0.717741935483871	0.27580324139891954
YJL059W	-1	-/-	-605.4935896992683	-21771.705047428608	124	0.08396226415094339	0.717741935483871	0.27608757463747513
YKL133C	0	0/-	-605.5622260570526	-31184.80778542161	496	0.08396226415094339	0.717741935483871	0.27608757463747513
YNL065W	-1	-/-	-605.7852252721786	-20574.647530198097	124	0.08388312912346843	0.717741935483871	0.2763719078760307
YEL058W	0	0/-	-605.8004604876041	-35002.28341155499	496	0.08388312912346843	0.717741935483871	0.2763719078760307
YGR258C	-1	-/-	-605.8038773536682	-23642.98140478134	124	0.08380414312617702	0.717741935483871	0.2766562411145863
YHR071W	0	0/-	-605.816795963794	-34003.783096432686	496	0.08380414312617702	0.717741935483871	0.2766562411145863
YBR137W	0	0/-	-606.0040284991264	-31387.678045541048	496	0.08380414312617702	0.717741935483871	0.2766562411145863
YBR143C	-1	-/-	-606.0402702093124	-23908.71573162079	124	0.08372530573847602	0.717741935483871	0.2769405743531419
YOL026C	-1	-/-	-606.1629424095154	-22640.14677631855	124	0.08364661654135339	0.717741935483871	0.2772249075916975
YGR223C	0	0/-	-606.329321116209	-39364.52816890925	496	0.08364661654135339	0.717741935483871	0.2772249075916975
YNL108C	0	0/0	-606.3755143210292	-36711.44952626154	496	0.08364661654135339	0.717741935483871	0.2772249075916975
YDR104C	0	0/-	-606.421104773879	-37667.1657615155	496	0.08364661654135339	0.717741935483871	0.2772249075916975
YHR015W	-1	-/0	-606.4697920084	-19817.94651031494	124	0.0835680751173709	0.717741935483871	0.2775092408302531
YJL091C	-1	-/-	-606.4720525741577	-21653.988463401794	124	0.08348968105065666	0.717741935483871	0.27779357406880867
YMR114C	0	0/0	-606.5519096553326	-32477.7382529974	496	0.08348968105065666	0.717741935483871	0.27779357406880867
YDL233W	0	0/-	-606.6011286377907	-32486.768131792545	496	0.08348968105065666	0.717741935483871	0.27779357406880867
YDR337W	-1	-/-	-606.6444334983826	-22427.393983900547	124	0.08341143392689784	0.717741935483871	0.27807790730736426
YLR179C	0	0/-	-606.6901047825813	-32887.91756850481	496	0.08341143392689784	0.717741935483871	0.27807790730736426
YDR425W	-1	-/-	-606.6906023025513	-24772.863131284714	124	0.08333333333333333	0.717741935483871	0.2783622405459198
YCL004W	-1	-/-	-606.7329914569855	-22472.138278782368	124	0.0832553788587465	0.717741935483871	0.2786465737844754
YER163C	0	0/0	-606.8019278943539	-31670.808235898614	496	0.0832553788587465	0.717741935483871	0.2786465737844754
YER094C	-1	-/-	-606.8059597015381	-22996.241503834724	124	0.08317757009345794	0.717741935483871	0.27893090702303097
YDL133W	0	0/-	-606.9484561681747	-32680.57384121418	496	0.08317757009345794	0.717741935483871	0.27893090702303097
YDR078C	-1	-/-	-606.9726656675339	-22344.549294769764	124	0.08309990662931839	0.717741935483871	0.27921524026158656
YDL100C	-1	-/-	-607.1118142604828	-19850.49998486042	124	0.0830223880597015	0.717741935483871	0.27949957350014215
YGR066C	0	0/-	-607.1159790754318	-32006.983213722706	496	0.0830223880597015	0.717741935483871	0.27949957350014215
YMR160W	0	0/0	-607.1423665583134	-31478.12391704321	496	0.0830223880597015	0.717741935483871	0.27949957350014215
YGR127W	0	0/0	-607.1664415299892	-31898.329179286957	496	0.0830223880597015	0.717741935483871	0.27949957350014215
YFR032C-A	0	0/-	-607.1695273816586	-34078.63511790335	496	0.0830223880597015	0.717741935483871	0.27949957350014215
YHL043W	0	0/-	-607.1968213021755	-32887.38359479606	496	0.0830223880597015	0.717741935483871	0.27949957350014215
YJL146W	-1	-/-	-607.3141447305679	-23049.545554995537	124	0.08294501397949673	0.717741935483871	0.27978390673869774
YJR135W-A	-1	-/-	-607.3671638965607	-20327.420476675034	124	0.08286778398510242	0.717741935483871	0.28006823997725333
YPL214C	-1	-/-	-607.4471580982208	-24515.842079281807	124	0.0827906976744186	0.717741935483871	0.2803525732158089
YKL162C	0	0/-	-607.4999251663685	-31716.949484571815	496	0.0827906976744186	0.717741935483871	0.2803525732158089
YNL301C	0	0/-	-607.5186474174261	-36048.34709923901	496	0.0827906976744186	0.717741935483871	0.2803525732158089
YER056C-A	0	0/-	-607.5415549576283	-34814.194563763216	496	0.0827906976744186	0.717741935483871	0.2803525732158089
YLR380W	-1	-/+	-607.674021422863	-21678.694461762905	124	0.08271375464684015	0.717741935483871	0.2806369064543645
YHR019C	-1	-/-	-607.6862031817436	-22597.810642011464	124	0.08263695450324977	0.717741935483871	0.2809212396929201
YDL137W	-1	-/0	-607.7048543393612	-21455.640081495047	124	0.08256029684601113	0.717741935483871	0.2812055729314757
YLR330W	-1	-/-	-607.7121847867966	-23224.888324022293	124	0.082483781278962	0.717741935483871	0.2814899061700313
YKR098C	0	0/-	-607.760408103466	-34926.460857242346	496	0.082483781278962	0.717741935483871	0.2814899061700313
YIR028W	-1	-/-	-607.7829079031944	-20113.40433436632	124	0.0824074074074074	0.717741935483871	0.28177423940858687
YDL188C	-1	-/-	-607.7923924922943	-22334.781334996223	124	0.08233117483811286	0.717741935483871	0.28205857264714246
YHR123W	-1	-/-	-607.8015543222427	-21695.657498076558	124	0.0822550831792976	0.717741935483871	0.28234290588569805
YNL003C	-1	-/-	-607.9278700947762	-24212.52353590727	124	0.08217913204062789	0.717741935483871	0.28262723912425364
YNL058C	0	0/0	-607.9558661580086	-31545.487589210272	496	0.08217913204062789	0.717741935483871	0.28262723912425364
YFR023W	0	0/0	-607.9562408328056	-33247.90386077762	496	0.08217913204062789	0.717741935483871	0.28262723912425364
YBR078W	0	0/-	-608.013130068779	-34041.62617171742	496	0.08217913204062789	0.717741935483871	0.28262723912425364
YNL302C	-1	-/-	-608.0258032679558	-23223.67294535041	124	0.08210332103321033	0.717741935483871	0.2829115723628092
YLR241W	0	0/-	-608.0342425405979	-31952.23931211233	496	0.08210332103321033	0.717741935483871	0.2829115723628092
YJL214W	-1	-/-	-608.1869854927063	-20083.964721798897	124	0.08202764976958525	0.717741935483871	0.2831959056013648
YJR100C	0	0/-	-608.1958065032959	-31935.966344058514	496	0.08202764976958525	0.717741935483871	0.2831959056013648
YMR284W	-1	-/-	-608.4052770137787	-23613.29168331623	124	0.08195211786372007	0.717741935483871	0.2834802388399204
YKL103C	0	0/-	-608.4086177051067	-39568.19863189757	496	0.08195211786372007	0.717741935483871	0.2834802388399204
YKL087C	0	0/0	-608.4184190630913	-36291.70827308297	496	0.08195211786372007	0.717741935483871	0.2834802388399204
YCR044C	-1	-/-	-608.4538439512253	-22149.731382846832	124	0.08187672493100276	0.717741935483871	0.283764572078476
YGL084C	-1	-/-	-608.5232803821564	-20737.998953700066	124	0.0818014705882353	0.717741935483871	0.2840489053170316
YFR022W	0	0/-	-608.6402089893818	-34806.759474057704	496	0.0818014705882353	0.717741935483871	0.2840489053170316
YOR109W	-1	-/-	-608.7464048862457	-21016.290328025818	124	0.08172635445362718	0.717741935483871	0.2843332385555872
YNL219C	-1	-/-	-608.7626326084137	-22245.904304027557	124	0.081651376146789	0.717741935483871	0.2846175717941427
YHR161C	-1	-/-	-608.7630554437637	-24580.415970802307	124	0.08157653528872594	0.717741935483871	0.2849019050326983
YDR116C	-1	-/-	-608.8226404190063	-22351.12846171856	124	0.0815018315018315	0.717741935483871	0.2851862382712539
YNL334C	-1	-/-	-608.8836145401001	-20324.10741841793	124	0.08142726440988106	0.717741935483871	0.2854705715098095
YLR372W	1	+/+	-608.8936432600021	-22862.05543655157	123	0.08226691042047532	0.7258064516129032	0.2854705715098095
YPR003C	0	0/-	-608.8999460935593	-32100.409279555082	496	0.08226691042047532	0.7258064516129032	0.2854705715098095
YDR341C	-1	-/-	-609.0230042338371	-22134.713304936886	124	0.0821917808219178	0.7258064516129032	0.28575490474836507
YDR421W	-1	-/-	-609.043381690979	-22874.977900981903	124	0.08211678832116788	0.7258064516129032	0.28603923798692066
YPL013C	0	0/-	-609.0540157482028	-36351.12398093194	496	0.08211678832116788	0.7258064516129032	0.28603923798692066
YDR315C	0	0/-	-609.1775772124529	-38101.529882498085	496	0.08211678832116788	0.7258064516129032	0.28603923798692066
YDR376W	-1	-/-	-609.2083062529564	-24101.26444977522	124	0.0820419325432999	0.7258064516129032	0.28632357122547625
YMR094W	0	0/-	-609.2229475080967	-35214.57217463851	496	0.0820419325432999	0.7258064516129032	0.28632357122547625
YGR250C	0	0/-	-609.2932623326778	-32037.1046949625	496	0.0820419325432999	0.7258064516129032	0.28632357122547625
YER121W	0	0/0	-609.3343303501606	-31353.682787001133	496	0.0820419325432999	0.7258064516129032	0.28632357122547625
YBR054W	0	0/0	-609.3716197609901	-36086.00614473224	496	0.0820419325432999	0.7258064516129032	0.28632357122547625
YMR313C	-1	-/-	-609.3785883188248	-22613.693184137344	124	0.08196721311475409	0.7258064516129032	0.28660790446403184
YJR147W	-1	-/-	-609.5806872844696	-21718.07027155161	124	0.0818926296633303	0.7258064516129032	0.2868922377025874
YMR194W	0	0/-	-609.5936411619186	-36025.94732224941	496	0.0818926296633303	0.7258064516129032	0.2868922377025874
YKL187C	0	0/-	-609.5941012203693	-31187.66439330578	496	0.0818926296633303	0.7258064516129032	0.2868922377025874
YKR039W	-1	-/-	-609.6716487407684	-21108.590880453587	124	0.08181818181818182	0.7258064516129032	0.287176570941143
YHR142W	-1	-/-	-609.6908520460129	-21785.62398226559	124	0.08174386920980926	0.7258064516129032	0.2874609041796986
YGL001C	-1	-/-	-609.8704209327698	-19656.785550117493	124	0.08166969147005444	0.7258064516129032	0.2877452374182542
YEL047C	0	0/-	-609.9248751848936	-34530.09244520962	496	0.08166969147005444	0.7258064516129032	0.2877452374182542
YHR067W	1	+/+	-609.9379385113716	-22725.43182492256	123	0.08250226654578423	0.7338709677419355	0.2877452374182542
YKL055C	1	+/+	-610.0163421630859	-22612.86070251465	123	0.08333333333333333	0.7419354838709677	0.2877452374182542
YBR268W	0	0/-	-610.2756093144417	-35143.35965935886	496	0.08333333333333333	0.7419354838709677	0.2877452374182542
YOL154W	0	0/0	-610.3075837343931	-33666.06601501629	496	0.08333333333333333	0.7419354838709677	0.2877452374182542
YOL087C	0	0/-	-610.401388913393	-31360.05313642323	496	0.08333333333333333	0.7419354838709677	0.2877452374182542
YDL057W	0	0/0	-610.5496160984039	-32015.042850404978	496	0.08333333333333333	0.7419354838709677	0.2877452374182542
YER038C	-1	-/-	-610.5620292425156	-20555.180981993675	124	0.0832579185520362	0.7419354838709677	0.2880295706568098
YOR043W	-1	-/-	-610.5773780345917	-21581.85898500681	124	0.08318264014466546	0.7419354838709677	0.2883139038953654
YDR057W	-1	-/-	-610.5998685359955	-23099.42686212063	124	0.08310749774164408	0.7419354838709677	0.28859823713392097
YKL151C	0	0/-	-610.6175630092621	-32117.799097672105	496	0.08310749774164408	0.7419354838709677	0.28859823713392097
YKL174C	0	0/-	-610.7878386825323	-35147.4342739135	496	0.08310749774164408	0.7419354838709677	0.28859823713392097
YPL096W	-1	-/-	-610.82670545578	-21811.735160708427	124	0.08303249097472924	0.7419354838709677	0.28888257037247655
YJL212C	0	0/-	-610.8698659949005	-33792.13087487407	496	0.08303249097472924	0.7419354838709677	0.28888257037247655
YLR031W	0	0/0	-610.9810335636139	-31372.717448174953	496	0.08303249097472924	0.7419354838709677	0.28888257037247655
YKL178C	-1	-/-	-610.9942865371704	-19710.28906106949	124	0.0829576194770063	0.7419354838709677	0.28916690361103214
YBR234C	-1	-/-	-611.0607254505157	-23601.290031075478	124	0.08288288288288288	0.7419354838709677	0.28945123684958773
YLR055C	-1	-/-	-611.0622551441193	-21268.201346993446	124	0.08280828082808281	0.7419354838709677	0.2897355700881433
YGL231C	0	0/-	-611.074471950531	-32707.363061249256	496	0.08280828082808281	0.7419354838709677	0.2897355700881433
YKL216W	0	0/-	-611.1227588057518	-35555.07724826783	496	0.08280828082808281	0.7419354838709677	0.2897355700881433
YGL124C	-1	-/-	-611.2492661476135	-24160.9507791996	124	0.08273381294964029	0.7419354838709677	0.2900199033266989
YPL094C	-1	-/-	-611.3314586877823	-21486.062810778618	124	0.08265947888589398	0.7419354838709677	0.2903042365652545
YOR089C	-1	-/-	-611.404412984848	-22708.747611403465	124	0.08258527827648116	0.7419354838709677	0.2905885698038101
YBR071W	0	0/0	-611.4191778302193	-32476.604035705328	496	0.08258527827648116	0.7419354838709677	0.2905885698038101
YOR158W	0	0/-	-611.5074192732573	-35196.987672284245	496	0.08258527827648116	0.7419354838709677	0.2905885698038101
YCL049C	0	0/0	-611.7329320907593	-31957.718999028206	496	0.08258527827648116	0.7419354838709677	0.2905885698038101
YEL046C	0	0/0	-611.7504950761795	-32083.720786198974	496	0.08258527827648116	0.7419354838709677	0.2905885698038101
YKL100C	0	0/-	-611.7876036167145	-31655.744723677635	496	0.08258527827648116	0.7419354838709677	0.2905885698038101
YPL281C	0	0/+	-611.795980900526	-34604.38192823529	496	0.08258527827648116	0.7419354838709677	0.2905885698038101
YDR063W	0	0/-	-611.8357934951782	-31881.59024825692	496	0.08258527827648116	0.7419354838709677	0.2905885698038101
YBL047C	-1	-/-	-611.9239090681076	-22525.802532315254	124	0.08251121076233184	0.7419354838709677	0.2908729030423656
YOL055C	-1	-/-	-611.9252178072929	-23608.348283708096	124	0.08243727598566308	0.7419354838709677	0.2911572362809212
YOR292C	0	0/0	-611.9893344342709	-32009.809326678514	496	0.08243727598566308	0.7419354838709677	0.2911572362809212
YBL013W	-1	-/-	-612.0320545434952	-20183.33736181259	124	0.08236347358997315	0.7419354838709677	0.2914415695194768
YCL026C-A	1	+/+	-612.2799549102783	-18577.173315405846	123	0.08318425760286226	0.75	0.2914415695194768
YGR138C	0	0/-	-612.2928007096052	-34457.79805617966	496	0.08318425760286226	0.75	0.2914415695194768
YLR083C	0	0/-	-612.3626984506845	-35902.89770564437	496	0.08318425760286226	0.75	0.2914415695194768
YDL077C	-1	-/-	-612.5853726863861	-23382.01313471794	124	0.08310991957104558	0.75	0.2917259027580324
YPR011C	0	0/-	-612.6399190686643	-31964.319914277643	496	0.08310991957104558	0.75	0.2917259027580324
YOR336W	0	0/-	-612.7787879556417	-36338.55448117852	496	0.08310991957104558	0.75	0.2917259027580324
YDL086W	0	0/0	-612.7953470349312	-31646.79326045513	496	0.08310991957104558	0.75	0.2917259027580324
YMR295C	0	0/0	-612.8197559118271	-32467.061394691467	496	0.08310991957104558	0.75	0.2917259027580324
YDR405W	0	0/-	-612.9917483627796	-34518.523670725524	496	0.08310991957104558	0.75	0.2917259027580324
YNL144C	0	0/0	-613.0100831389427	-31493.14214244485	496	0.08310991957104558	0.75	0.2917259027580324
YLL057C	0	0/0	-613.0314100086689	-33225.44429500401	496	0.08310991957104558	0.75	0.2917259027580324
YBR020W	-1	-/-	-613.0805866718292	-21637.26164984703	124	0.08303571428571428	0.75	0.292010235996588
YKR014C	-1	-/-	-613.1436940431595	-25025.830355763435	124	0.08296164139161463	0.75	0.2922945692351436
YOR012W	0	0/0	-613.162375420332	-32519.11313304305	496	0.08296164139161463	0.75	0.2922945692351436
YLL055W	0	0/-	-613.1856912188232	-35799.564083993435	496	0.08296164139161463	0.75	0.2922945692351436
YLR004C	0	0/-	-613.253951728344	-34759.03155578673	496	0.08296164139161463	0.75	0.2922945692351436
YMR038C	-1	-/-	-613.3393393754959	-20897.782671839	124	0.08288770053475936	0.75	0.29257890247369917
YMR024W	0	0/-	-613.406315356493	-34634.59068688378	496	0.08288770053475936	0.75	0.29257890247369917
YOR327C	-1	-/-	-613.4837296009064	-23955.703366965055	124	0.08281389136242208	0.75	0.29286323571225475
YLR039C	-1	-/-	-613.5436670780182	-21303.335193157196	124	0.08274021352313167	0.75	0.29314756895081034
YCR033W	-1	-/-	-613.6384818553925	-22989.005138874054	124	0.08266666666666667	0.75	0.29343190218936593
YOR223W	0	0/-	-613.6834623813629	-31699.77714368701	496	0.08266666666666667	0.75	0.29343190218936593
YER070W	-1	-/-	-613.748050570488	-21040.93051236868	124	0.08259325044404973	0.75	0.2937162354279215
YCR007C	0	0/0	-613.8835550546646	-32540.21751281619	496	0.08259325044404973	0.75	0.2937162354279215
YOL008W	-1	-/-	-613.9368344545364	-22352.815050840378	124	0.08251996450754215	0.75	0.2940005686664771
YDR234W	0	0/0	-614.0015151798725	-33389.04596413672	496	0.08251996450754215	0.75	0.2940005686664771
YJL084C	0	0/-	-614.13882394135	-36517.34285695478	496	0.08251996450754215	0.75	0.2940005686664771
YPR016C	-1	-/-	-614.1490281820297	-22284.902781307697	124	0.08244680851063829	0.75	0.2942849019050327
YPL109C	0	0/0	-614.2478296160698	-32097.921696066856	496	0.08244680851063829	0.75	0.2942849019050327
YER021W	-1	-/-	-614.2765419483185	-23458.79504927993	124	0.08237378210806023	0.75	0.2945692351435883
YFR052W	-1	-/-	-614.3280839920044	-23094.37345290184	124	0.08230088495575222	0.75	0.2948535683821439
YDR186C	0	0/0	-614.3437399864197	-32671.306762218475	496	0.08230088495575222	0.75	0.2948535683821439
YOR316C	-1	-/-	-614.3841660022736	-22839.847113013268	124	0.08222811671087533	0.75	0.29513790162069947
YPR128C	1	+/+	-614.4597992897034	-21540.097852647305	123	0.08303886925795052	0.7580645161290323	0.29513790162069947
YDR324C	-1	-/-	-614.5800790786743	-23243.77103996277	124	0.08296557811120918	0.7580645161290323	0.29542223485925506
YCL051W	-1	-/-	-614.6750271320343	-23926.130792856216	124	0.08289241622574955	0.7580645161290323	0.29570656809781065
YDR452W	0	0/0	-614.6776015013456	-36799.058705590665	496	0.08289241622574955	0.7580645161290323	0.29570656809781065
YML009C	0	0/-	-614.6995627433062	-35551.54444245994	496	0.08289241622574955	0.7580645161290323	0.29570656809781065
YBL080C	-1	-/-	-614.7905135154724	-21910.39599341154	124	0.0828193832599119	0.7580645161290323	0.29599090133636624
YLR099C	0	0/-	-615.1212894618511	-33201.90587785281	496	0.0828193832599119	0.7580645161290323	0.29599090133636624
YLR040C	0	0/-	-615.4522731900215	-32060.169899463654	496	0.0828193832599119	0.7580645161290323	0.29599090133636624
YLR436C	0	0/-	-615.5339312851429	-36455.38047218323	496	0.0828193832599119	0.7580645161290323	0.29599090133636624
YGL173C	-1	-/-	-615.5462896823883	-21916.832135677338	124	0.08274647887323944	0.7580645161290323	0.29627523457492183
YCR036W	0	0/0	-615.684419721365	-37964.19054146856	496	0.08274647887323944	0.7580645161290323	0.29627523457492183
YNR070W	0	0/-	-615.942576482892	-34078.78024433553	496	0.08274647887323944	0.7580645161290323	0.29627523457492183
YOR313C	-1	-/-	-615.9446485042572	-20749.883912801743	124	0.08267370272647317	0.7580645161290323	0.2965595678134774
YOR227W	0	0/0	-615.9473343193531	-38581.69815135002	496	0.08267370272647317	0.7580645161290323	0.2965595678134774
YGR130C	0	0/0	-615.9682956337929	-32603.16074772179	496	0.08267370272647317	0.7580645161290323	0.2965595678134774
YMR001C	-1	-/-	-616.0550384521484	-21741.12297165394	124	0.08260105448154657	0.7580645161290323	0.296843901052033
YER072W	-1	-/-	-616.1369904279709	-20381.577787175775	124	0.08252853380158033	0.7580645161290323	0.29712823429058854
YOL161C	0	0/-	-616.201681792736	-32700.865061044693	496	0.08252853380158033	0.7580645161290323	0.29712823429058854
YJR010W	0	0/0	-616.2073720991611	-33955.36330872215	496	0.08252853380158033	0.7580645161290323	0.29712823429058854
YHR025W	0	0/0	-616.377656981349	-34704.36441603303	496	0.08252853380158033	0.7580645161290323	0.29712823429058854
YHR033W	0	0/0	-616.4086058735847	-32420.850424557924	496	0.08252853380158033	0.7580645161290323	0.29712823429058854
YMR187C	0	0/0	-616.4343744516373	-32526.113123595715	496	0.08252853380158033	0.7580645161290323	0.29712823429058854
YLR213C	0	0/-	-616.4924660921097	-34819.628365308046	496	0.08252853380158033	0.7580645161290323	0.29712823429058854
YGL010W	0	0/+	-616.5368976593018	-32419.38215664029	496	0.08252853380158033	0.7580645161290323	0.29712823429058854
YLR466W	-1	-/-	-616.5643155574799	-21554.438410043716	124	0.0824561403508772	0.7580645161290323	0.29741256752914413
YGR237C	0	0/0	-616.5685243010521	-31789.36803495884	496	0.0824561403508772	0.7580645161290323	0.29741256752914413
YIR006C	-1	-/-	-616.6320497989655	-22936.845280885696	124	0.08238387379491674	0.7580645161290323	0.2976969007676997
YOR034C	-1	-/-	-616.7504101991653	-23317.816591620445	124	0.08231173380035026	0.7580645161290323	0.2979812340062553
YGL036W	0	0/0	-616.9162101745605	-31759.758783489466	496	0.08231173380035026	0.7580645161290323	0.2979812340062553
YBL091C-A	0	0/-	-616.9716607928276	-32424.497442543507	496	0.08231173380035026	0.7580645161290323	0.2979812340062553
YCL010C	-1	-/-	-616.9839713573456	-19183.573570907116	124	0.08223972003499562	0.7580645161290323	0.2982655672448109
YHR140W	0	0/0	-617.0238669514656	-31559.64823010564	496	0.08223972003499562	0.7580645161290323	0.2982655672448109
YOR090C	0	0/-	-617.0779268965125	-37252.07469046116	496	0.08223972003499562	0.7580645161290323	0.2982655672448109
YBR080C	-1	-/-	-617.0821847319603	-22388.05727893114	124	0.08216783216783216	0.7580645161290323	0.2985499004833665
[truncated: 3,961 more rows]
