# Supplementary material for: Revisiting co-expression-based automated function prediction in yeast with neural networks and updated Gene Ontology annotations
Source: PLoS One. 2026 Apr 16;21(4):e0322689. doi: 10.1371/journal.pone.0322689 (PMC13086303; doi:10.1371/journal.pone.0322689)
Supplement: S1 File — A zip file of tables in csv format containing individual genes ranked by their predicted involvement in each predicted GO term. These predictions were made by Model 1 as described in Table A of S1 Text. (ZIP) [file pone.0322689.s002.zip › GO0042221_SingleGeneRanking.csv]

Gene	Label	Annos	Score	Background Score	Num pos pairs	Precision	Recall	False Positive Rate
YKR076W	1	+/+	-215.55206289887428	-7155.001079138368	370	1.0	0.0026954177897574125	0.0
YBR072W	-1	-/-	-276.0590452104807	-7890.582612216473	371	0.5	0.0026954177897574125	0.0003058103975535168
YJL048C	-1	-/+	-284.430341437459	-7745.314661890268	371	0.3333333333333333	0.0026954177897574125	0.0006116207951070336
YFR030W	1	+/0	-335.42138047516346	-5885.645513948053	370	0.5	0.005390835579514825	0.0006116207951070336
YGR008C	-1	-/+	-335.9966970682144	-7684.338354818523	371	0.4	0.005390835579514825	0.0009174311926605505
YCR021C	0	0/0	-340.7043565046042	-10632.225070467219	1484	0.4	0.005390835579514825	0.0009174311926605505
YDL243C	1	+/0	-352.2071897126734	-6225.972436290234	370	0.5	0.008086253369272238	0.0009174311926605505
YFL057C	1	+/0	-353.5215500816703	-6171.726173616946	370	0.5714285714285714	0.01078167115902965	0.0009174311926605505
YGL037C	-1	-/-	-358.10726548731327	-8427.866916358471	371	0.5	0.01078167115902965	0.0012232415902140672
YHR029C	0	0/+	-366.57568563427776	-9939.778380965814	1484	0.5	0.01078167115902965	0.0012232415902140672
YDR533C	0	0/+	-374.83655770868063	-12148.58541648928	1484	0.5	0.01078167115902965	0.0012232415902140672
YOL052C-A	0	0/+	-383.7512359227985	-11799.940332083032	1484	0.5	0.01078167115902965	0.0012232415902140672
YBL064C	1	+/+	-387.30076003819704	-8782.153689019382	370	0.5555555555555556	0.013477088948787063	0.0012232415902140672
YEL011W	0	0/0	-390.6697671832517	-12995.480806327425	1484	0.5555555555555556	0.013477088948787063	0.0012232415902140672
YJR010W	0	0/0	-393.5843757977709	-9993.183145583607	1484	0.5555555555555556	0.013477088948787063	0.0012232415902140672
YOR173W	-1	-/-	-394.8110300153494	-9973.554815992713	371	0.5	0.013477088948787063	0.0015290519877675841
YLR270W	-1	-/-	-399.1283750459552	-9170.814610682428	371	0.45454545454545453	0.013477088948787063	0.001834862385321101
YBL078C	-1	-/-	-402.0328768119216	-9515.929677743465	371	0.4166666666666667	0.013477088948787063	0.0021406727828746177
YMR041C	-1	-/0	-403.4358919635415	-8396.90145240724	371	0.38461538461538464	0.013477088948787063	0.0024464831804281344
YKR091W	0	0/-	-417.4031722545624	-12698.362499516457	1484	0.38461538461538464	0.013477088948787063	0.0024464831804281344
YBR280C	-1	-/-	-418.85673002153635	-9789.928265210241	371	0.35714285714285715	0.013477088948787063	0.0027522935779816515
YNL331C	1	+/0	-434.10672245919704	-7947.532049462199	370	0.4	0.016172506738544475	0.0027522935779816515
YIL136W	0	0/0	-434.96644846722484	-15438.842215783894	1484	0.4	0.016172506738544475	0.0027522935779816515
YGR161C	-1	-/0	-435.0910986214876	-8312.564870849252	371	0.375	0.016172506738544475	0.0030581039755351682
YKR049C	0	0/-	-439.67273449525237	-15067.178700706922	1484	0.375	0.016172506738544475	0.0030581039755351682
YHR096C	-1	-/-	-440.069775365293	-8303.223758134991	371	0.35294117647058826	0.016172506738544475	0.003363914373088685
YLL055W	0	0/-	-441.70983802806586	-11998.31580663938	1484	0.35294117647058826	0.016172506738544475	0.003363914373088685
YNL160W	1	+/-	-442.0305277556181	-9064.426860198379	370	0.3888888888888889	0.018867924528301886	0.003363914373088685
YMR173W	-1	-/-	-443.80416981875896	-8146.626952081919	371	0.3684210526315789	0.018867924528301886	0.003669724770642202
YCL035C	1	+/+	-446.0457953065634	-8643.451515048742	370	0.4	0.0215633423180593	0.003669724770642202
YFL056C	1	+/0	-447.0862868577242	-7606.4021212384105	370	0.42857142857142855	0.02425876010781671	0.003669724770642202
YHL036W	-1	-/-	-449.9604224599898	-6937.3587770015	371	0.4090909090909091	0.02425876010781671	0.003975535168195718
YHL021C	0	0/-	-451.14873961545527	-12884.46488190256	1484	0.4090909090909091	0.02425876010781671	0.003975535168195718
YOL151W	1	+/-	-453.5779778212309	-7879.1614707782865	370	0.43478260869565216	0.026954177897574125	0.003975535168195718
YNR044W	1	+/+	-458.1297788955271	-6647.743216760457	370	0.4583333333333333	0.029649595687331536	0.003975535168195718
YDL110C	0	0/-	-458.40486997179687	-15148.945929709822	1484	0.4583333333333333	0.029649595687331536	0.003975535168195718
YOR227W	0	0/0	-459.0437662238255	-13839.798150710762	1484	0.4583333333333333	0.029649595687331536	0.003975535168195718
YHR199C	0	0/0	-460.1121097365394	-13289.003053754568	1484	0.4583333333333333	0.029649595687331536	0.003975535168195718
YJR155W	1	+/0	-462.86909479647875	-7884.948127016425	370	0.48	0.03234501347708895	0.003975535168195718
YLR174W	0	0/-	-463.15427601337433	-13231.815028735436	1484	0.48	0.03234501347708895	0.003975535168195718
YFR017C	0	0/0	-463.48305889964104	-9344.323990475386	1484	0.48	0.03234501347708895	0.003975535168195718
YGL096W	-1	-/-	-464.28503876924515	-8322.523355346173	371	0.46153846153846156	0.03234501347708895	0.004281345565749235
YBR269C	0	0/-	-469.63515243213624	-14790.872360360809	1484	0.46153846153846156	0.03234501347708895	0.004281345565749235
YDL204W	0	0/-	-470.7336223553866	-14584.503305035643	1484	0.46153846153846156	0.03234501347708895	0.004281345565749235
YOR374W	0	0/-	-472.8255702871829	-13170.06887843553	1484	0.46153846153846156	0.03234501347708895	0.004281345565749235
YLR345W	0	0/-	-473.2381021277979	-9812.369545913301	1484	0.46153846153846156	0.03234501347708895	0.004281345565749235
YJL155C	0	0/0	-474.0072115138173	-15119.620385818183	1484	0.46153846153846156	0.03234501347708895	0.004281345565749235
YDR513W	1	+/+	-480.35302282869816	-8985.921044535935	370	0.48148148148148145	0.03504043126684636	0.004281345565749235
YLL062C	0	0/0	-481.00285402312875	-9949.979270444252	1484	0.48148148148148145	0.03504043126684636	0.004281345565749235
YGR088W	1	+/+	-483.1096005067229	-8937.062521189451	370	0.5	0.03773584905660377	0.004281345565749235
YGR248W	-1	-/0	-485.10070410370827	-10634.8716397807	371	0.4827586206896552	0.03773584905660377	0.0045871559633027525
YDR259C	-1	-/-	-487.46660558879375	-6823.051113665104	371	0.4666666666666667	0.03773584905660377	0.004892966360856269
YDR309C	-1	-/-	-487.70533813908696	-6861.585944715887	371	0.45161290322580644	0.03773584905660377	0.005198776758409786
YNL279W	1	+/-	-489.2506585419178	-7691.641234874725	370	0.46875	0.04043126684636118	0.005198776758409786
YEL060C	-1	-/-	-491.2879262343049	-9628.790748290718	371	0.45454545454545453	0.04043126684636118	0.005504587155963303
YGL053W	1	+/0	-491.9876434803009	-7906.844519928098	370	0.47058823529411764	0.0431266846361186	0.005504587155963303
YNL015W	-1	-/-	-493.54589422792196	-8099.9609683044255	371	0.45714285714285713	0.0431266846361186	0.005810397553516819
YJL057C	0	0/-	-493.6759910164401	-15745.769957982935	1484	0.45714285714285713	0.0431266846361186	0.005810397553516819
YBR183W	-1	-/-	-496.6263672411442	-8393.824714183807	371	0.4444444444444444	0.0431266846361186	0.0061162079510703364
YHR209W	0	0/0	-500.68630759231746	-14285.46127481293	1484	0.4444444444444444	0.0431266846361186	0.0061162079510703364
YIL046W	1	+/+	-501.40273928642273	-7858.19325588271	370	0.4594594594594595	0.04582210242587601	0.0061162079510703364
YER150W	0	0/-	-502.42506711371243	-14186.754423361272	1484	0.4594594594594595	0.04582210242587601	0.0061162079510703364
YJL116C	-1	-/-	-505.3638193756342	-8074.757145166397	371	0.4473684210526316	0.04582210242587601	0.006422018348623854
YMR090W	0	0/0	-507.0257745506242	-9520.254287572578	1484	0.4473684210526316	0.04582210242587601	0.006422018348623854
YIL164C	0	0/0	-507.3178704092279	-11116.921290949918	1484	0.4473684210526316	0.04582210242587601	0.006422018348623854
YGR055W	-1	-/-	-508.0577620603144	-6920.920912850648	371	0.4358974358974359	0.04582210242587601	0.00672782874617737
YNL305C	0	0/+	-509.08236961625516	-9409.195057029836	1484	0.4358974358974359	0.04582210242587601	0.00672782874617737
YPL171C	1	+/0	-509.5963765606284	-7155.713055409491	370	0.45	0.04851752021563342	0.00672782874617737
YDR461W	1	+/+	-510.4513812921941	-7939.0154469423	370	0.4634146341463415	0.05121293800539083	0.00672782874617737
YIL117C	1	+/0	-510.6398401334882	-7500.425742127001	370	0.47619047619047616	0.05390835579514825	0.00672782874617737
YBR214W	-1	-/-	-510.78298230469227	-10940.053258627653	371	0.46511627906976744	0.05390835579514825	0.007033639143730887
YML100W	0	0/-	-511.28584265429527	-14971.474424122833	1484	0.46511627906976744	0.05390835579514825	0.007033639143730887
YGR043C	0	0/+	-513.0319165242836	-15618.473168235272	1484	0.46511627906976744	0.05390835579514825	0.007033639143730887
YCL040W	-1	-/-	-513.5621152371168	-9668.352417245507	371	0.45454545454545453	0.05390835579514825	0.007339449541284404
YPL095C	-1	-/-	-513.6535742208362	-5587.2212454378605	371	0.4444444444444444	0.05390835579514825	0.00764525993883792
YPL250C	0	0/-	-513.9263494079933	-11470.769988432527	1484	0.4444444444444444	0.05390835579514825	0.00764525993883792
YDR353W	1	+/+	-513.9495120644569	-7484.704432547092	370	0.45652173913043476	0.05660377358490566	0.00764525993883792
YPR030W	-1	-/-	-514.7415463402867	-9217.23369114101	371	0.44680851063829785	0.05660377358490566	0.007951070336391437
YDR453C	1	+/+	-516.0188317373395	-9060.945291683078	370	0.4583333333333333	0.05929919137466307	0.007951070336391437
YHR008C	1	+/+	-517.1502594724298	-8485.617659449577	370	0.46938775510204084	0.06199460916442048	0.007951070336391437
YGL184C	0	0/0	-518.1634332779795	-12104.864484868944	1484	0.46938775510204084	0.06199460916442048	0.007951070336391437
YOR208W	1	+/+	-518.3603558316827	-8299.801898028702	370	0.48	0.0646900269541779	0.007951070336391437
YJL164C	-1	-/-	-518.4232877194881	-9929.591411329806	371	0.47058823529411764	0.0646900269541779	0.008256880733944955
YMR110C	0	0/-	-519.5563052948564	-16043.548760139383	1484	0.47058823529411764	0.0646900269541779	0.008256880733944955
YPL089C	1	+/-	-520.6725461035967	-8052.670509502292	370	0.4807692307692308	0.0673854447439353	0.008256880733944955
YJR073C	-1	-/-	-521.1804803460836	-7872.21416670084	371	0.4716981132075472	0.0673854447439353	0.00856269113149847
YKR052C	-1	-/-	-522.9328947812319	-6906.724776208401	371	0.46296296296296297	0.0673854447439353	0.008868501529051987
YOL165C	1	+/0	-523.2428518980742	-7036.054813079536	370	0.4727272727272727	0.07008086253369272	0.008868501529051987
YDL169C	0	0/0	-523.8006326630712	-16883.44906861242	1484	0.4727272727272727	0.07008086253369272	0.008868501529051987
YML004C	1	+/-	-523.9752074331045	-9420.47140108049	370	0.48214285714285715	0.07277628032345014	0.008868501529051987
YDR043C	-1	-/+	-524.2599690891802	-8992.374003898352	371	0.47368421052631576	0.07277628032345014	0.009174311926605505
YDR171W	-1	-/+	-525.857524394989	-10406.787007212639	371	0.46551724137931033	0.07277628032345014	0.009480122324159021
YIL097W	-1	-/-	-526.0191773325205	-10969.56820589304	371	0.4576271186440678	0.07277628032345014	0.009785932721712538
YNR006W	-1	-/-	-534.5168809071183	-8778.089498966932	371	0.45	0.07277628032345014	0.010091743119266056
YGR250C	0	0/-	-534.9223797107115	-10029.840012669563	1484	0.45	0.07277628032345014	0.010091743119266056
YLL026W	-1	-/-	-534.9542799331248	-9739.243150036782	371	0.4426229508196721	0.07277628032345014	0.010397553516819572
YBR169C	-1	-/-	-535.2300487011671	-11535.65487459302	371	0.43548387096774194	0.07277628032345014	0.010703363914373088
YJL101C	1	+/+	-536.7773068025708	-8008.01010683924	370	0.4444444444444444	0.07547169811320754	0.010703363914373088
YMR181C	0	0/0	-537.2186302952468	-10059.168219494633	1484	0.4444444444444444	0.07547169811320754	0.010703363914373088
YMR105C	0	0/-	-537.3487977106124	-15848.085018852726	1484	0.4444444444444444	0.07547169811320754	0.010703363914373088
YGR019W	0	0/-	-537.3690843302757	-14658.570943529718	1484	0.4444444444444444	0.07547169811320754	0.010703363914373088
YHR087W	0	0/-	-537.5134745854884	-15868.614935937338	1484	0.4444444444444444	0.07547169811320754	0.010703363914373088
YLR092W	-1	-/-	-539.0560377053916	-6718.698237024248	371	0.4375	0.07547169811320754	0.011009174311926606
YJR096W	0	0/+	-539.9003942664713	-10272.523297518492	1484	0.4375	0.07547169811320754	0.011009174311926606
YKL001C	1	+/0	-540.044845238328	-7386.225874051452	370	0.4461538461538462	0.07816711590296496	0.011009174311926606
YHR179W	0	0/0	-540.4846781352535	-11552.806459552608	1484	0.4461538461538462	0.07816711590296496	0.011009174311926606
YDR070C	0	0/0	-540.9610233549029	-16661.93835323956	1484	0.4461538461538462	0.07816711590296496	0.011009174311926606
YML131W	1	+/0	-541.0594386309385	-6145.000345662236	370	0.45454545454545453	0.08086253369272237	0.011009174311926606
YML128C	-1	-/-	-541.9256520718336	-10999.312183439732	371	0.44776119402985076	0.08086253369272237	0.011314984709480122
YFL026W	1	+/+	-542.0522663146257	-7162.498201623559	370	0.45588235294117646	0.08355795148247978	0.011314984709480122
YAL061W	0	0/0	-542.2543059987947	-15057.879334385507	1484	0.45588235294117646	0.08355795148247978	0.011314984709480122
YER143W	-1	-/-	-542.6141813769937	-9558.850103639066	371	0.4492753623188406	0.08355795148247978	0.011620795107033639
YKL091C	0	0/0	-542.9334419025108	-15647.095536171459	1484	0.4492753623188406	0.08355795148247978	0.011620795107033639
YDL020C	1	+/+	-545.704035114497	-9142.5876160115	370	0.45714285714285713	0.0862533692722372	0.011620795107033639
YMR191W	0	0/0	-546.9399468433112	-13472.577024588361	1484	0.45714285714285713	0.0862533692722372	0.011620795107033639
YKL142W	0	0/0	-547.5470233876258	-15016.594893426634	1484	0.45714285714285713	0.0862533692722372	0.011620795107033639
YHR097C	0	0/0	-550.3045394318178	-10282.654000491835	1484	0.45714285714285713	0.0862533692722372	0.011620795107033639
YDL149W	-1	-/-	-551.8927695304155	-10012.7036498636	371	0.4507042253521127	0.0862533692722372	0.011926605504587157
YBR293W	-1	-/-	-552.7433981150389	-9009.690556451678	371	0.4444444444444444	0.0862533692722372	0.012232415902140673
YKL026C	1	+/+	-552.8033796325326	-10026.776492591947	370	0.4520547945205479	0.0889487870619946	0.012232415902140673
YOL071W	-1	-/-	-552.8621371239424	-9520.48315948248	371	0.44594594594594594	0.0889487870619946	0.01253822629969419
YDR487C	-1	-/-	-553.6844288557768	-7502.607242330909	371	0.44	0.0889487870619946	0.012844036697247707
YDR436W	-1	-/-	-555.7253811061382	-10676.356598131359	371	0.4342105263157895	0.0889487870619946	0.013149847094801223
YIL155C	-1	-/0	-555.9769369363785	-10579.399530529976	371	0.42857142857142855	0.0889487870619946	0.01345565749235474
YFR003C	-1	-/-	-558.1311375051737	-10387.397882521152	371	0.4230769230769231	0.0889487870619946	0.013761467889908258
YLR303W	1	+/0	-558.319675758481	-6657.634201288223	370	0.43037974683544306	0.09164420485175202	0.013761467889908258
YPL229W	0	0/0	-558.3867692351341	-10960.59325497318	1484	0.43037974683544306	0.09164420485175202	0.013761467889908258
YPR121W	-1	-/-	-558.4531195685267	-7605.954976800829	371	0.425	0.09164420485175202	0.014067278287461774
YNL195C	0	0/0	-558.7357220090926	-10829.900082965381	1484	0.425	0.09164420485175202	0.014067278287461774
YKL103C	0	0/-	-558.9066521888599	-15281.42725967057	1484	0.425	0.09164420485175202	0.014067278287461774
YJL066C	0	0/0	-559.6766506843269	-16161.794794653542	1484	0.425	0.09164420485175202	0.014067278287461774
YLR178C	0	0/-	-559.7604496954009	-17338.185271442868	1484	0.425	0.09164420485175202	0.014067278287461774
YHR161C	-1	-/-	-560.1017503812909	-9814.274628605694	371	0.41975308641975306	0.09164420485175202	0.01437308868501529
YOR285W	0	0/0	-560.349239085801	-10765.739460139535	1484	0.41975308641975306	0.09164420485175202	0.01437308868501529
YIL015W	0	0/+	-561.1098896935582	-13133.069330397062	1484	0.41975308641975306	0.09164420485175202	0.01437308868501529
YBR126C	1	+/+	-561.9238916039467	-9756.441639706492	370	0.4268292682926829	0.09433962264150944	0.01437308868501529
YOR161C	0	0/-	-562.0637171752751	-13674.907485507429	1484	0.4268292682926829	0.09433962264150944	0.01437308868501529
YKR061W	-1	-/-	-563.2133487984538	-7710.075160570443	371	0.42168674698795183	0.09433962264150944	0.014678899082568808
YER020W	-1	-/+	-564.1504394412041	-9142.454835772514	371	0.4166666666666667	0.09433962264150944	0.014984709480122324
YEL039C	0	0/-	-565.3853811491281	-14381.269604683854	1484	0.4166666666666667	0.09433962264150944	0.014984709480122324
YKL209C	0	0/+	-567.3304490558803	-12224.195225887932	1484	0.4166666666666667	0.09433962264150944	0.014984709480122324
YOR035C	-1	-/-	-568.1613229438663	-9511.56095180288	371	0.4117647058823529	0.09433962264150944	0.01529051987767584
YGL208W	-1	-/-	-569.5958682447672	-9940.810734923929	371	0.4069767441860465	0.09433962264150944	0.015596330275229359
YDR003W	0	0/0	-571.1483252998441	-15458.336636811495	1484	0.4069767441860465	0.09433962264150944	0.015596330275229359
YLR267W	0	0/0	-571.7144188899547	-14808.855819036253	1484	0.4069767441860465	0.09433962264150944	0.015596330275229359
YOL060C	-1	-/-	-572.280815962702	-9311.019001033157	371	0.40229885057471265	0.09433962264150944	0.015902140672782873
YJL221C	0	0/-	-572.3294732449576	-12596.638778496534	1484	0.40229885057471265	0.09433962264150944	0.015902140672782873
YLR461W	0	0/-	-572.5549891972914	-13008.854885268025	1484	0.40229885057471265	0.09433962264150944	0.015902140672782873
YNR007C	-1	-/-	-573.4680294692516	-10609.76325210929	371	0.3977272727272727	0.09433962264150944	0.01620795107033639
YNL176C	0	0/0	-573.6647060550749	-10196.10556878522	1484	0.3977272727272727	0.09433962264150944	0.01620795107033639
YGR201C	0	0/-	-573.9606627747416	-11339.824528585188	1484	0.3977272727272727	0.09433962264150944	0.01620795107033639
YJR127C	-1	-/-	-574.8156680092216	-7764.641029052436	371	0.39325842696629215	0.09433962264150944	0.01651376146788991
YOL048C	0	0/-	-575.6709764236584	-10646.734808657318	1484	0.39325842696629215	0.09433962264150944	0.01651376146788991
YDR358W	-1	-/-	-576.6209481656551	-11996.345895588398	371	0.3888888888888889	0.09433962264150944	0.016819571865443424
YMR170C	0	0/-	-577.2108548469841	-15313.26443023514	1484	0.3888888888888889	0.09433962264150944	0.016819571865443424
YKR066C	1	+/+	-578.0899236947298	-9343.476849786937	370	0.3956043956043956	0.09703504043126684	0.016819571865443424
YNL194C	0	0/-	-579.0320404181257	-11076.625723814592	1484	0.3956043956043956	0.09703504043126684	0.016819571865443424
YMR196W	0	0/-	-579.3095629448071	-11194.619316690601	1484	0.3956043956043956	0.09703504043126684	0.016819571865443424
YCL026C-A	1	+/+	-579.668801933527	-7465.530588772148	370	0.40217391304347827	0.09973045822102426	0.016819571865443424
YGL121C	0	0/-	-580.4943819586188	-15871.137904554605	1484	0.40217391304347827	0.09973045822102426	0.016819571865443424
YIR017C	1	+/-	-580.9451726824045	-8771.69769641012	370	0.40860215053763443	0.10242587601078167	0.016819571865443424
YOR226C	-1	-/-	-581.2897398397326	-7209.011459827423	371	0.40425531914893614	0.10242587601078167	0.01712538226299694
YDL022W	-1	-/+	-582.3533003255725	-8428.611772093922	371	0.4	0.10242587601078167	0.01743119266055046
YPR184W	0	0/0	-582.6456262310967	-15864.950667900033	1484	0.4	0.10242587601078167	0.01743119266055046
YIL101C	-1	-/+	-583.4911735504866	-10399.775400996208	371	0.3958333333333333	0.10242587601078167	0.017737003058103974
YNL208W	0	0/0	-583.522279176861	-10574.145105099306	1484	0.3958333333333333	0.10242587601078167	0.017737003058103974
YOR052C	0	0/+	-584.0439312728122	-16264.208288260736	1484	0.3958333333333333	0.10242587601078167	0.017737003058103974
YKR069W	0	0/0	-585.706019487232	-12941.730200282298	1484	0.3958333333333333	0.10242587601078167	0.017737003058103974
YFL030W	0	0/0	-585.7369094118476	-15870.00931099616	1484	0.3958333333333333	0.10242587601078167	0.017737003058103974
YBL005W	1	+/+	-585.8314069584012	-7998.109510514885	370	0.4020618556701031	0.10512129380053908	0.017737003058103974
YDR069C	-1	-/-	-586.7071034386754	-9433.038985654712	371	0.3979591836734694	0.10512129380053908	0.018042813455657492
YGR134W	-1	-/-	-587.060942478478	-7991.4807695783675	371	0.3939393939393939	0.10512129380053908	0.01834862385321101
YMR169C	0	0/-	-587.5696628801525	-15616.0944427168	1484	0.3939393939393939	0.10512129380053908	0.01834862385321101
YGL219C	-1	-/-	-588.5830943286419	-8730.990663453937	371	0.39	0.10512129380053908	0.018654434250764525
YKR046C	-1	-/-	-588.9599974751472	-9808.924252673984	371	0.38613861386138615	0.10512129380053908	0.018960244648318043
YER067W	0	0/0	-590.3241318911314	-10666.266430291347	1484	0.38613861386138615	0.10512129380053908	0.018960244648318043
YIL167W	1	+/0	-590.4979587942362	-8714.719694837928	370	0.39215686274509803	0.1078167115902965	0.018960244648318043
YLR152C	0	0/0	-590.7823857581243	-11377.866960439831	1484	0.39215686274509803	0.1078167115902965	0.018960244648318043
YMR139W	-1	-/-	-591.1347283869982	-10519.328813970089	371	0.3883495145631068	0.1078167115902965	0.01926605504587156
YJR104C	1	+/+	-591.229917794466	-8060.179747611284	370	0.3942307692307692	0.1105121293800539	0.01926605504587156
YGL255W	-1	-/-	-591.9020446911454	-7741.77095246315	371	0.3904761904761905	0.1105121293800539	0.019571865443425075
YCR076C	0	0/-	-592.2479583155364	-10514.2782889558	1484	0.3904761904761905	0.1105121293800539	0.019571865443425075
YDL215C	0	0/0	-592.3045149864629	-14412.417749966495	1484	0.3904761904761905	0.1105121293800539	0.019571865443425075
YIR039C	0	0/-	-594.5321405371651	-16238.202281482518	1484	0.3904761904761905	0.1105121293800539	0.019571865443425075
YJR008W	0	0/0	-594.6953235249966	-11281.649568180554	1484	0.3904761904761905	0.1105121293800539	0.019571865443425075
YLL029W	0	0/+	-595.9098306661472	-14208.7248499142	1484	0.3904761904761905	0.1105121293800539	0.019571865443425075
YMR265C	0	0/-	-596.0985758034512	-10928.089429738931	1484	0.3904761904761905	0.1105121293800539	0.019571865443425075
YNL011C	0	0/0	-596.8183627072722	-10614.265128419735	1484	0.3904761904761905	0.1105121293800539	0.019571865443425075
YOR028C	1	+/+	-598.5362857170403	-7928.73452809453	370	0.39622641509433965	0.11320754716981132	0.019571865443425075
YGR236C	0	0/0	-598.8965815361589	-14011.01271590218	1484	0.39622641509433965	0.11320754716981132	0.019571865443425075
YBL049W	0	0/0	-599.1590407975018	-15130.939276477322	1484	0.39622641509433965	0.11320754716981132	0.019571865443425075
YLR290C	0	0/0	-600.058324306272	-11368.471408550628	1484	0.39622641509433965	0.11320754716981132	0.019571865443425075
YKL178C	1	+/+	-600.1703351065516	-7084.960824742913	370	0.40186915887850466	0.11590296495956873	0.019571865443425075
YHR016C	-1	-/-	-601.7078144699335	-10928.983192026615	371	0.39814814814814814	0.11590296495956873	0.019877675840978593
YOL087C	0	0/-	-602.0112287439406	-12275.165760144591	1484	0.39814814814814814	0.11590296495956873	0.019877675840978593
YDL168W	0	0/+	-602.2810724824667	-13744.2592459796	1484	0.39814814814814814	0.11590296495956873	0.019877675840978593
YML116W	1	+/-	-603.8722875341773	-7669.402265392244	370	0.4036697247706422	0.11859838274932614	0.019877675840978593
YPL230W	0	0/+	-604.3168779630214	-16469.132093293592	1484	0.4036697247706422	0.11859838274932614	0.019877675840978593
YBR256C	-1	-/-	-604.5494627952576	-8909.209601067007	371	0.4	0.11859838274932614	0.02018348623853211
YGR110W	0	0/-	-604.8143119812012	-11622.673627204262	1484	0.4	0.11859838274932614	0.02018348623853211
YGR197C	1	+/-	-604.82933049649	-8226.240835353732	370	0.40540540540540543	0.12129380053908356	0.02018348623853211
YOL083W	0	0/-	-604.8458954524249	-11356.845628495328	1484	0.40540540540540543	0.12129380053908356	0.02018348623853211
YOR220W	0	0/0	-605.134910245426	-16779.383883050643	1484	0.40540540540540543	0.12129380053908356	0.02018348623853211
YOR059C	0	0/-	-605.5163540896028	-16340.545129300095	1484	0.40540540540540543	0.12129380053908356	0.02018348623853211
YJL163C	0	0/-	-605.5397899085656	-10827.501228768378	1484	0.40540540540540543	0.12129380053908356	0.02018348623853211
YLR001C	0	0/0	-605.8306116182357	-11532.176496188156	1484	0.40540540540540543	0.12129380053908356	0.02018348623853211
YBR054W	0	0/0	-607.2095129741356	-13229.587317798287	1484	0.40540540540540543	0.12129380053908356	0.02018348623853211
YMR107W	0	0/0	-607.7927321046591	-15598.453662898391	1484	0.40540540540540543	0.12129380053908356	0.02018348623853211
YDR074W	0	0/-	-609.3525051726028	-15190.257365787402	1484	0.40540540540540543	0.12129380053908356	0.02018348623853211
YNL327W	-1	-/0	-609.398389749229	-7527.811579711735	371	0.4017857142857143	0.12129380053908356	0.020489296636085626
YJL161W	0	0/0	-609.7525516487658	-15432.359391298145	1484	0.4017857142857143	0.12129380053908356	0.020489296636085626
YOL119C	0	0/-	-609.8672232031822	-13112.779871745966	1484	0.4017857142857143	0.12129380053908356	0.020489296636085626
YHR171W	-1	-/-	-609.8785208016634	-10562.312475562096	371	0.39823008849557523	0.12129380053908356	0.020795107033639144
YMR068W	-1	-/-	-609.9837499260902	-10099.465195067227	371	0.39473684210526316	0.12129380053908356	0.02110091743119266
YJL217W	0	0/0	-610.0820150375366	-11714.685444697738	1484	0.39473684210526316	0.12129380053908356	0.02110091743119266
YBR026C	-1	-/-	-610.359488144517	-10095.34761018306	371	0.391304347826087	0.12129380053908356	0.021406727828746176
YLR312C	0	0/0	-611.6757826227695	-11324.721439871937	1484	0.391304347826087	0.12129380053908356	0.021406727828746176
YPL196W	1	+/+	-611.9115295782685	-10843.769349388778	370	0.39655172413793105	0.12398921832884097	0.021406727828746176
YMR262W	0	0/-	-612.2679842766374	-11636.412816877477	1484	0.39655172413793105	0.12398921832884097	0.021406727828746176
YNL220W	-1	-/-	-613.7068730145693	-8962.941215828061	371	0.39316239316239315	0.12398921832884097	0.021712538226299694
YDL223C	1	+/-	-614.0276034772396	-10459.816273957491	370	0.3983050847457627	0.12668463611859837	0.021712538226299694
YOR238W	0	0/0	-614.8863769639283	-12601.781442166306	1484	0.3983050847457627	0.12668463611859837	0.021712538226299694
YIR037W	1	+/+	-615.8703326955438	-9467.424099393189	370	0.40336134453781514	0.1293800539083558	0.021712538226299694
YDL072C	0	0/-	-616.5821437723935	-15736.676949753426	1484	0.40336134453781514	0.1293800539083558	0.021712538226299694
YDR368W	0	0/+	-616.6416526576504	-14543.38539424073	1484	0.40336134453781514	0.1293800539083558	0.021712538226299694
YJL157C	1	+/+	-617.4618611335754	-8430.318397678435	370	0.4083333333333333	0.1320754716981132	0.021712538226299694
YNL200C	0	0/-	-617.7011369038373	-10929.55953740701	1484	0.4083333333333333	0.1320754716981132	0.021712538226299694
YNL274C	-1	-/-	-617.9896413013339	-10112.806907176971	371	0.4049586776859504	0.1320754716981132	0.022018348623853212
YPL274W	-1	-/-	-618.136762663722	-8178.372097924352	371	0.4016393442622951	0.1320754716981132	0.022324159021406727
YNR047W	1	+/+	-618.2472233586013	-9388.669214904308	370	0.4065040650406504	0.1347708894878706	0.022324159021406727
YMR174C	0	0/0	-619.0753791667521	-15656.474831216037	1484	0.4065040650406504	0.1347708894878706	0.022324159021406727
YBR105C	-1	-/-	-619.1630605012178	-8214.972986102104	371	0.4032258064516129	0.1347708894878706	0.022629969418960245
YEL059C-A	0	0/-	-619.4313600510359	-12435.758894488215	1484	0.4032258064516129	0.1347708894878706	0.022629969418960245
YHR162W	0	0/-	-619.6662905011326	-11958.438863501884	1484	0.4032258064516129	0.1347708894878706	0.022629969418960245
YDR282C	0	0/-	-620.7286756075919	-11866.109773045406	1484	0.4032258064516129	0.1347708894878706	0.022629969418960245
YLL019C	-1	-/-	-621.0307487845421	-10820.999583020806	371	0.4	0.1347708894878706	0.022935779816513763
YHR112C	0	0/0	-621.0679245451465	-11905.239750808105	1484	0.4	0.1347708894878706	0.022935779816513763
YIL074C	0	0/0	-621.4153396952897	-12540.473287057132	1484	0.4	0.1347708894878706	0.022935779816513763
YBR053C	0	0/-	-622.3717949744314	-11659.684379141778	1484	0.4	0.1347708894878706	0.022935779816513763
YMR187C	0	0/0	-622.4816664475948	-12161.56018280983	1484	0.4	0.1347708894878706	0.022935779816513763
YMR160W	0	0/0	-622.5702327676117	-11872.92270903755	1484	0.4	0.1347708894878706	0.022935779816513763
YGL156W	0	0/-	-622.5838524028659	-16963.54350096546	1484	0.4	0.1347708894878706	0.022935779816513763
YER035W	-1	-/-	-622.669254347682	-9968.902843486518	371	0.3968253968253968	0.1347708894878706	0.023241590214067277
YDR001C	0	0/+	-622.7871413035318	-16776.611341922544	1484	0.3968253968253968	0.1347708894878706	0.023241590214067277
YDL024C	-1	-/-	-622.9124372303486	-10520.2717968598	371	0.3937007874015748	0.1347708894878706	0.023547400611620795
YIL168W	0	0/0	-624.2866905173287	-12901.960692108609	1484	0.3937007874015748	0.1347708894878706	0.023547400611620795
YPR127W	0	0/-	-624.5480647711083	-11076.089045573957	1484	0.3937007874015748	0.1347708894878706	0.023547400611620795
YKL071W	0	0/+	-624.6652716146782	-11108.09413358476	1484	0.3937007874015748	0.1347708894878706	0.023547400611620795
YKL162C	0	0/-	-625.0082983747125	-12502.884509430267	1484	0.3937007874015748	0.1347708894878706	0.023547400611620795
YLR149C	0	0/0	-625.3432678617537	-11876.841876895167	1484	0.3937007874015748	0.1347708894878706	0.023547400611620795
YPL135W	-1	-/-	-625.6724104136229	-9407.550314173102	371	0.390625	0.1347708894878706	0.023853211009174313
YDR262W	0	0/0	-626.2313347961754	-11450.878528945148	1484	0.390625	0.1347708894878706	0.023853211009174313
YIL087C	0	0/0	-626.4046197403222	-11818.63711113669	1484	0.390625	0.1347708894878706	0.023853211009174313
YNL157W	0	0/-	-626.4161328440532	-11398.918821785599	1484	0.390625	0.1347708894878706	0.023853211009174313
YDL199C	0	0/-	-626.57317731902	-12041.314989555627	1484	0.390625	0.1347708894878706	0.023853211009174313
YHR106W	1	+/+	-627.3076149299741	-9804.558853119612	370	0.3953488372093023	0.13746630727762804	0.023853211009174313
YMR096W	-1	-/-	-628.1211218386889	-9326.385576695204	371	0.3923076923076923	0.13746630727762804	0.024159021406727828
YNR002C	-1	-/-	-628.4872103482485	-10314.169831976295	371	0.3893129770992366	0.13746630727762804	0.024464831804281346
YDL234C	0	0/-	-628.9058469161391	-18108.88223070465	1484	0.3893129770992366	0.13746630727762804	0.024464831804281346
YDR258C	-1	-/-	-629.4943410158157	-10340.035603191704	371	0.38636363636363635	0.13746630727762804	0.024770642201834864
YHR139C	-1	-/-	-631.1841009780765	-9363.825622376055	371	0.38345864661654133	0.13746630727762804	0.02507645259938838
YNL100W	0	0/-	-631.6503804521635	-11344.414470738731	1484	0.38345864661654133	0.13746630727762804	0.02507645259938838
YMR140W	-1	-/-	-631.8668565005064	-10332.561776332557	371	0.3805970149253731	0.13746630727762804	0.025382262996941896
YLL058W	0	0/0	-632.2790043056011	-12413.310360942036	1484	0.3805970149253731	0.13746630727762804	0.025382262996941896
YHR006W	-1	-/-	-632.7663227617741	-10014.595207095146	371	0.37777777777777777	0.13746630727762804	0.025688073394495414
YBR137W	0	0/-	-632.9465703610331	-11612.704263587482	1484	0.37777777777777777	0.13746630727762804	0.025688073394495414
YIL119C	-1	-/-	-633.7225369885564	-7213.276157420129	371	0.375	0.13746630727762804	0.02599388379204893
YKL035W	-1	-/-	-634.1946392059326	-9412.602173238993	371	0.3722627737226277	0.13746630727762804	0.026299694189602447
YOR289W	0	0/0	-634.4553856523708	-12215.755109750666	1484	0.3722627737226277	0.13746630727762804	0.026299694189602447
YPL258C	-1	-/-	-634.518033247441	-8898.101220976561	371	0.3695652173913043	0.13746630727762804	0.026605504587155965
YDR391C	0	0/0	-634.5706816511229	-11955.039538527839	1484	0.3695652173913043	0.13746630727762804	0.026605504587155965
YEL057C	-1	-/0	-634.7488781139255	-6780.561704855412	371	0.3669064748201439	0.13746630727762804	0.02691131498470948
YHR176W	-1	-/-	-634.9043603055179	-9034.515127301216	371	0.36428571428571427	0.13746630727762804	0.027217125382262997
YBL043W	0	0/-	-635.2274446552619	-15491.920073087327	1484	0.36428571428571427	0.13746630727762804	0.027217125382262997
YJR086W	1	+/+	-635.2351940795779	-8859.215234853327	370	0.36879432624113473	0.14016172506738545	0.027217125382262997
YMR244C-A	0	0/-	-636.2999357488006	-10648.11490740627	1484	0.36879432624113473	0.14016172506738545	0.027217125382262997
YBR230C	0	0/-	-636.6026723962277	-16270.263978457078	1484	0.36879432624113473	0.14016172506738545	0.027217125382262997
YOR228C	0	0/-	-637.3198148924857	-11445.840333490632	1484	0.36879432624113473	0.14016172506738545	0.027217125382262997
YIL166C	0	0/-	-638.9867110783234	-12579.692207094282	1484	0.36879432624113473	0.14016172506738545	0.027217125382262997
YMR315W	0	0/0	-639.5612515285611	-11654.938067411073	1484	0.36879432624113473	0.14016172506738545	0.027217125382262997
YDR204W	0	0/0	-640.9124350901693	-16546.652793164365	1484	0.36879432624113473	0.14016172506738545	0.027217125382262997
YPR005C	-1	-/-	-641.9034340381622	-9171.305680930614	371	0.36619718309859156	0.14016172506738545	0.027522935779816515
YGR223C	0	0/-	-641.9542657509446	-16405.815409067087	1484	0.36619718309859156	0.14016172506738545	0.027522935779816515
YBR062C	0	0/-	-642.3042207043618	-11734.906610131264	1484	0.36619718309859156	0.14016172506738545	0.027522935779816515
YLR327C	0	0/0	-642.44959599711	-16820.874165198766	1484	0.36619718309859156	0.14016172506738545	0.027522935779816515
YER052C	1	+/0	-642.4871994927526	-8461.784256570041	370	0.3706293706293706	0.14285714285714285	0.027522935779816515
YDR387C	0	0/-	-642.5257387422025	-11669.287276001647	1484	0.3706293706293706	0.14285714285714285	0.027522935779816515
YAL060W	0	0/0	-643.2013836875558	-15053.876370776445	1484	0.3706293706293706	0.14285714285714285	0.027522935779816515
YIR035C	0	0/0	-643.4779731780291	-11074.84620530717	1484	0.3706293706293706	0.14285714285714285	0.027522935779816515
YLR266C	-1	-/-	-643.7824085205793	-8519.178484570235	371	0.3680555555555556	0.14285714285714285	0.02782874617737003
YNL036W	1	+/+	-644.0373749174178	-8827.938694246113	370	0.3724137931034483	0.14555256064690028	0.02782874617737003
YOR155C	0	0/-	-644.316926209256	-15408.38806007523	1484	0.3724137931034483	0.14555256064690028	0.02782874617737003
YNL193W	0	0/0	-644.577061695978	-12274.870962899178	1484	0.3724137931034483	0.14555256064690028	0.02782874617737003
YPL247C	0	0/0	-644.8662189505994	-11721.889917088673	1484	0.3724137931034483	0.14555256064690028	0.02782874617737003
YGR209C	1	+/-	-644.9054175466299	-8852.22220890224	370	0.3767123287671233	0.14824797843665768	0.02782874617737003
YML120C	-1	-/-	-645.0835698768497	-9147.463932342827	371	0.3741496598639456	0.14824797843665768	0.028134556574923548
YLR205C	-1	-/-	-645.1476197354496	-8779.479547318071	371	0.3716216216216216	0.14824797843665768	0.028440366972477066
YGL091C	0	0/-	-645.4243797082454	-14828.23918921873	1484	0.3716216216216216	0.14824797843665768	0.028440366972477066
YOL032W	0	0/-	-646.4617657400668	-16676.024013829418	1484	0.3716216216216216	0.14824797843665768	0.028440366972477066
YIL045W	0	0/0	-646.5041655879468	-15080.405963948928	1484	0.3716216216216216	0.14824797843665768	0.028440366972477066
YGR070W	-1	-/-	-646.6360882669687	-10050.548510402441	371	0.3691275167785235	0.14824797843665768	0.02874617737003058
YGR142W	-1	-/-	-646.6700604408979	-9509.145773872733	371	0.36666666666666664	0.14824797843665768	0.0290519877675841
YGL114W	0	0/-	-646.6722968425602	-11383.579434297979	1484	0.36666666666666664	0.14824797843665768	0.0290519877675841
YMR325W	0	0/-	-647.0689475219697	-11249.73145737499	1484	0.36666666666666664	0.14824797843665768	0.0290519877675841
YNR059W	-1	-/-	-647.525667861104	-8671.82800322771	371	0.36423841059602646	0.14824797843665768	0.029357798165137616
YNL237W	0	0/0	-647.5477630207315	-13931.649439724162	1484	0.36423841059602646	0.14824797843665768	0.029357798165137616
YDR061W	0	0/0	-648.6162840100005	-11470.04680618085	1484	0.36423841059602646	0.14824797843665768	0.029357798165137616
YIL007C	-1	-/0	-648.7641023397446	-10291.180603526533	371	0.3618421052631579	0.14824797843665768	0.02966360856269113
YPL156C	1	+/0	-648.8960162140429	-8565.261918514967	370	0.3660130718954248	0.1509433962264151	0.02966360856269113
YLR047C	-1	-/-	-649.1248018741608	-8489.85805027932	371	0.36363636363636365	0.1509433962264151	0.02996941896024465
YJR109C	0	0/-	-649.5745255472139	-12340.295914398506	1484	0.36363636363636365	0.1509433962264151	0.02996941896024465
YLR356W	0	0/-	-650.0675919484347	-11953.240503736772	1484	0.36363636363636365	0.1509433962264151	0.02996941896024465
YER175C	0	0/-	-650.1970958802849	-14109.761724317446	1484	0.36363636363636365	0.1509433962264151	0.02996941896024465
YNL134C	0	0/+	-650.4899072926491	-10983.026523696259	1484	0.36363636363636365	0.1509433962264151	0.02996941896024465
YOL053W	0	0/0	-650.846396394074	-12278.229847470298	1484	0.36363636363636365	0.1509433962264151	0.02996941896024465
YGR130C	0	0/0	-651.0574720147997	-11838.222423080355	1484	0.36363636363636365	0.1509433962264151	0.02996941896024465
YNL294C	-1	-/-	-651.0858684778214	-9055.370766833425	371	0.36129032258064514	0.1509433962264151	0.030275229357798167
YKL062W	1	+/+	-651.1562894508243	-8932.08937336132	370	0.36538461538461536	0.15363881401617252	0.030275229357798167
YHL035C	0	0/+	-651.196959303692	-13681.159606161527	1484	0.36538461538461536	0.15363881401617252	0.030275229357798167
YNL277W	0	0/0	-651.450612641871	-13879.277418546379	1484	0.36538461538461536	0.15363881401617252	0.030275229357798167
YLR031W	0	0/0	-651.5264244321734	-11638.203790045343	1484	0.36538461538461536	0.15363881401617252	0.030275229357798167
YPL110C	-1	-/-	-651.7731244415045	-9941.32951208949	371	0.3630573248407643	0.15363881401617252	0.03058103975535168
YPL177C	-1	-/-	-652.0869526639581	-8731.196613490582	371	0.36075949367088606	0.15363881401617252	0.0308868501529052
YDR032C	0	0/0	-652.2481790222228	-15038.968797084875	1484	0.36075949367088606	0.15363881401617252	0.0308868501529052
YDR065W	-1	-/-	-652.3370337486267	-7036.6966982632875	371	0.3584905660377358	0.15363881401617252	0.031192660550458717
YLR271W	0	0/0	-652.3889165017754	-11939.731455739588	1484	0.3584905660377358	0.15363881401617252	0.031192660550458717
YNL093W	-1	-/-	-653.2591707184911	-9736.559050537646	371	0.35625	0.15363881401617252	0.03149847094801223
YGL036W	0	0/0	-654.0621107425541	-12526.080807551742	1484	0.35625	0.15363881401617252	0.03149847094801223
YJL052W	-1	-/-	-654.0915906652808	-7102.307986181229	371	0.35403726708074534	0.15363881401617252	0.031804281345565746
YKL150W	1	+/+	-654.283714696765	-10088.31363466382	370	0.35802469135802467	0.15633423180592992	0.031804281345565746
YBR046C	0	0/+	-654.3511459697038	-16120.71833161451	1484	0.35802469135802467	0.15633423180592992	0.031804281345565746
YCL047C	0	0/+	-654.4042311087251	-12474.535566661507	1484	0.35802469135802467	0.15633423180592992	0.031804281345565746
YNL115C	0	0/0	-654.4139288403094	-12492.581750909798	1484	0.35802469135802467	0.15633423180592992	0.031804281345565746
YBR132C	-1	-/-	-654.544251948595	-10081.963589727879	371	0.3558282208588957	0.15633423180592992	0.03211009174311927
YPL054W	0	0/-	-654.7334934296086	-17168.299888377078	1484	0.3558282208588957	0.15633423180592992	0.03211009174311927
YGR127W	0	0/0	-654.9123245701194	-12380.790215048939	1484	0.3558282208588957	0.15633423180592992	0.03211009174311927
YER163C	0	0/0	-655.6134927114472	-12714.570437214337	1484	0.3558282208588957	0.15633423180592992	0.03211009174311927
YPR147C	0	0/-	-655.7741887466982	-12084.199621615931	1484	0.3558282208588957	0.15633423180592992	0.03211009174311927
YDR148C	-1	-/-	-655.7916865050793	-9893.618214666843	371	0.35365853658536583	0.15633423180592992	0.03241590214067278
YPR167C	1	+/0	-656.2226891964674	-8116.562253952026	370	0.3575757575757576	0.15902964959568733	0.03241590214067278
YOR031W	1	+/+	-656.8663719892502	-9453.771333836019	370	0.3614457831325301	0.16172506738544473	0.03241590214067278
YOL084W	0	0/-	-656.8901772964746	-16728.86926439684	1484	0.3614457831325301	0.16172506738544473	0.03241590214067278
YHL008C	0	0/-	-657.321919169277	-12109.95404679235	1484	0.3614457831325301	0.16172506738544473	0.03241590214067278
YGL248W	0	0/+	-657.3862513825297	-15788.582038985565	1484	0.3614457831325301	0.16172506738544473	0.03241590214067278
YIR041W	1	+/-	-657.4371217340231	-9178.595549225807	370	0.3652694610778443	0.16442048517520216	0.03241590214067278
YIR036C	0	0/0	-658.4619021341205	-15791.319245287217	1484	0.3652694610778443	0.16442048517520216	0.03241590214067278
YFL042C	0	0/-	-658.8717385977507	-17524.946983062662	1484	0.3652694610778443	0.16442048517520216	0.03241590214067278
YGR032W	0	0/-	-659.1583296880126	-15263.651082878932	1484	0.3652694610778443	0.16442048517520216	0.03241590214067278
YDR253C	0	0/-	-659.9437519740313	-13370.331125039607	1484	0.3652694610778443	0.16442048517520216	0.03241590214067278
YOR162C	1	+/+	-659.962067052722	-9908.541344672441	370	0.36904761904761907	0.16711590296495957	0.03241590214067278
YGR289C	-1	-/-	-660.8626077249646	-9203.46329015866	371	0.3668639053254438	0.16711590296495957	0.0327217125382263
YHR104W	0	0/+	-661.4800334805623	-17449.302160936408	1484	0.3668639053254438	0.16711590296495957	0.0327217125382263
YDR516C	1	+/-	-661.5941745936871	-9425.303021237254	370	0.37058823529411766	0.16981132075471697	0.0327217125382263
YMR085W	0	0/-	-661.9572592955083	-11585.193871463649	1484	0.37058823529411766	0.16981132075471697	0.0327217125382263
YHR053C	1	+/+	-662.393520668149	-6940.008328933269	370	0.3742690058479532	0.1725067385444744	0.0327217125382263
YIR038C	0	0/+	-662.7594503955916	-16481.533729963936	1484	0.3742690058479532	0.1725067385444744	0.0327217125382263
YHR020W	-1	-/-	-662.8731677234173	-7858.89965069294	371	0.37209302325581395	0.1725067385444744	0.03302752293577982
YOR338W	-1	-/-	-663.0948369204998	-7835.408024251461	371	0.3699421965317919	0.1725067385444744	0.03333333333333333
YGL032C	1	+/+	-663.6100293695927	-8740.90223865211	370	0.3735632183908046	0.1752021563342318	0.03333333333333333
YGR243W	0	0/-	-663.8949878811836	-15908.637445278466	1484	0.3735632183908046	0.1752021563342318	0.03333333333333333
YLR258W	0	0/0	-664.122716347687	-16687.495942151174	1484	0.3735632183908046	0.1752021563342318	0.03333333333333333
YJR091C	-1	-/-	-664.2613673731685	-10055.295559942722	371	0.37142857142857144	0.1752021563342318	0.03363914373088685
YHR102W	-1	-/-	-664.3531326651573	-10115.780417829752	371	0.3693181818181818	0.1752021563342318	0.03394495412844037
YOR247W	0	0/-	-664.4310600850731	-14779.5954900207	1484	0.3693181818181818	0.1752021563342318	0.03394495412844037
YJR107W	0	0/-	-664.705301893875	-12493.402398272417	1484	0.3693181818181818	0.1752021563342318	0.03394495412844037
YGR268C	-1	-/0	-664.8685217499733	-10993.854843184352	371	0.3672316384180791	0.1752021563342318	0.03425076452599388
YMR271C	0	0/-	-665.459541104734	-16961.409279164858	1484	0.3672316384180791	0.1752021563342318	0.03425076452599388
YPL092W	-1	-/-	-665.5263853371143	-8688.372900657356	371	0.3651685393258427	0.1752021563342318	0.0345565749235474
YPL222W	0	0/0	-665.7019774280488	-17143.170808959752	1484	0.3651685393258427	0.1752021563342318	0.0345565749235474
YPL052W	0	0/-	-665.869705459103	-13546.334376512095	1484	0.3651685393258427	0.1752021563342318	0.0345565749235474
YGR080W	-1	-/-	-666.5056598484516	-10290.934450119734	371	0.36312849162011174	0.1752021563342318	0.03486238532110092
YMR040W	0	0/-	-666.6571722254157	-17023.60727527179	1484	0.36312849162011174	0.1752021563342318	0.03486238532110092
YML054C	0	0/-	-666.9655449232087	-14831.280717232265	1484	0.36312849162011174	0.1752021563342318	0.03486238532110092
YJL151C	0	0/-	-667.2553378837183	-14194.184855124913	1484	0.36312849162011174	0.1752021563342318	0.03486238532110092
YDR403W	0	0/-	-667.4433165173978	-15481.482008147053	1484	0.36312849162011174	0.1752021563342318	0.03486238532110092
YAL067C	0	0/-	-667.8593127783388	-14377.678576758131	1484	0.36312849162011174	0.1752021563342318	0.03486238532110092
YPL109C	0	0/0	-668.172240594402	-12621.666221401654	1484	0.36312849162011174	0.1752021563342318	0.03486238532110092
YOR043W	-1	-/-	-668.6500078067183	-9059.317917138338	371	0.3611111111111111	0.1752021563342318	0.035168195718654434
YNL045W	-1	-/-	-668.8771526739001	-6898.328162219375	371	0.35911602209944754	0.1752021563342318	0.03547400611620795
YGR044C	-1	-/-	-668.9806180670857	-8696.979427836835	371	0.35714285714285715	0.1752021563342318	0.03577981651376147
YOR299W	-1	-/-	-668.9806992784142	-8803.568429518491	371	0.3551912568306011	0.1752021563342318	0.036085626911314984
YLR042C	0	0/0	-668.983856940642	-12927.029673442245	1484	0.3551912568306011	0.1752021563342318	0.036085626911314984
YJR078W	-1	-/-	-669.2359718382359	-8866.658208474517	371	0.3532608695652174	0.1752021563342318	0.0363914373088685
YNL133C	-1	-/-	-669.6004847958684	-9354.097707264125	371	0.35135135135135137	0.1752021563342318	0.03669724770642202
YLR099C	0	0/-	-670.254260705784	-13722.777161285281	1484	0.35135135135135137	0.1752021563342318	0.03669724770642202
YGL180W	-1	-/-	-670.6997755467892	-11031.848734669387	371	0.34946236559139787	0.1752021563342318	0.037003058103975535
YJL223C	0	0/-	-670.9498718678951	-14058.021158980206	1484	0.34946236559139787	0.1752021563342318	0.037003058103975535
YPR154W	-1	-/-	-671.025446549058	-9953.729524604976	371	0.34759358288770054	0.1752021563342318	0.03730886850152905
YMR250W	1	+/+	-671.1078906059265	-11387.94195023179	370	0.35106382978723405	0.1778975741239892	0.03730886850152905
YGL003C	-1	-/-	-671.3422450721264	-8666.532645210624	371	0.3492063492063492	0.1778975741239892	0.03761467889908257
YAL028W	0	0/+	-671.6243034396321	-16616.254862000234	1484	0.3492063492063492	0.1778975741239892	0.03761467889908257
YER158C	0	0/-	-671.7932140007615	-12536.0841161469	1484	0.3492063492063492	0.1778975741239892	0.03761467889908257
YMR148W	0	0/-	-672.1047933474183	-12577.8855104791	1484	0.3492063492063492	0.1778975741239892	0.03761467889908257
YOR152C	0	0/0	-672.2253898521885	-12423.035223074257	1484	0.3492063492063492	0.1778975741239892	0.03761467889908257
YFR014C	-1	-/+	-672.3007760122418	-9300.589707572013	371	0.3473684210526316	0.1778975741239892	0.037920489296636085
YMR185W	0	0/0	-672.3863274119794	-12286.853845922276	1484	0.3473684210526316	0.1778975741239892	0.037920489296636085
YMR165C	-1	-/-	-672.7869279533625	-10620.788775727153	371	0.34554973821989526	0.1778975741239892	0.0382262996941896
YDL124W	0	0/+	-672.9351437957957	-12611.516033796594	1484	0.34554973821989526	0.1778975741239892	0.0382262996941896
YBR056W	0	0/0	-673.1254372820258	-12509.578623073176	1484	0.34554973821989526	0.1778975741239892	0.0382262996941896
YGL193C	0	0/0	-673.1348800826818	-12302.708639496937	1484	0.34554973821989526	0.1778975741239892	0.0382262996941896
YOR020C	-1	-/-	-673.3488856554031	-8461.058473706245	371	0.34375	0.1778975741239892	0.03853211009174312
YBR066C	-1	-/+	-673.4372381195426	-7899.119453586638	371	0.34196891191709844	0.1778975741239892	0.038837920489296636
YCL026C-B	0	0/+	-673.8315682187676	-13199.291434731334	1484	0.34196891191709844	0.1778975741239892	0.038837920489296636
YLL060C	1	+/0	-673.847184881568	-10744.771638050675	370	0.34536082474226804	0.18059299191374664	0.038837920489296636
YLR414C	0	0/-	-674.0512687209994	-12594.393783763051	1484	0.34536082474226804	0.18059299191374664	0.038837920489296636
YBR006W	1	+/+	-674.7504953891039	-11262.293957427144	370	0.3487179487179487	0.18328840970350405	0.038837920489296636
YBR139W	0	0/-	-675.2404442727566	-12436.489813104272	1484	0.3487179487179487	0.18328840970350405	0.038837920489296636
YOR303W	0	0/-	-675.2939910348505	-14143.00307756383	1484	0.3487179487179487	0.18328840970350405	0.038837920489296636
YLR422W	0	0/-	-675.4744186587632	-12968.895429993048	1484	0.3487179487179487	0.18328840970350405	0.038837920489296636
YNL058C	0	0/0	-676.1616100072861	-13169.647559355944	1484	0.3487179487179487	0.18328840970350405	0.038837920489296636
YNR056C	-1	-/-	-676.5223175063729	-9640.454101197422	371	0.3469387755102041	0.18328840970350405	0.03914373088685015
YDR511W	-1	-/-	-677.409072957933	-9497.22740952298	371	0.34517766497461927	0.18328840970350405	0.03944954128440367
YDR131C	-1	-/-	-677.485460255295	-7913.976823057979	371	0.3434343434343434	0.18328840970350405	0.039755351681957186
YER185W	0	0/-	-677.577724008821	-15154.523949871771	1484	0.3434343434343434	0.18328840970350405	0.039755351681957186
YDR231C	-1	-/-	-677.8606124855578	-10873.997277095914	371	0.3417085427135678	0.18328840970350405	0.0400611620795107
YCR004C	0	0/0	-677.9144258201122	-15114.826273608021	1484	0.3417085427135678	0.18328840970350405	0.0400611620795107
YBR047W	0	0/0	-677.9822236131877	-13792.009879455902	1484	0.3417085427135678	0.18328840970350405	0.0400611620795107
YJL020C	-1	-/-	-678.8352149128914	-10829.13074952364	371	0.34	0.18328840970350405	0.04036697247706422
YOR215C	0	0/0	-679.1792235802859	-12533.073286847211	1484	0.34	0.18328840970350405	0.04036697247706422
YER015W	-1	-/-	-679.3552204966545	-9550.250369265676	371	0.3383084577114428	0.18328840970350405	0.04067278287461774
YCL052C	-1	-/+	-679.3590316325426	-10996.470335893333	371	0.33663366336633666	0.18328840970350405	0.04097859327217125
YBR040W	1	+/-	-679.4006519131362	-7966.336582064629	370	0.3399014778325123	0.18598382749326145	0.04097859327217125
YJR025C	-1	-/-	-679.5133461505175	-8828.178656324744	371	0.3382352941176471	0.18598382749326145	0.04128440366972477
YBL101C	0	0/-	-680.4940560329705	-17162.09058168158	1484	0.3382352941176471	0.18598382749326145	0.04128440366972477
YLR452C	1	+/+	-680.5001133233309	-9373.385513059795	370	0.34146341463414637	0.18867924528301888	0.04128440366972477
YNL046W	1	+/0	-680.6575758829713	-7259.144795179367	370	0.3446601941747573	0.19137466307277629	0.04128440366972477
YDL222C	0	0/-	-680.9130051936954	-16429.34671107214	1484	0.3446601941747573	0.19137466307277629	0.04128440366972477
YPL159C	-1	-/-	-681.2422713190317	-10512.117272853851	371	0.34299516908212563	0.19137466307277629	0.04159021406727829
YDR415C	0	0/0	-681.3271890021861	-12364.32098203618	1484	0.34299516908212563	0.19137466307277629	0.04159021406727829
YKL065C	0	0/-	-681.4527770914137	-16740.544598182663	1484	0.34299516908212563	0.19137466307277629	0.04159021406727829
YKR005C	0	0/0	-681.5488897869363	-12316.14840443898	1484	0.34299516908212563	0.19137466307277629	0.04159021406727829
YBR059C	-1	-/-	-681.6122275739908	-10069.58297675848	371	0.34134615384615385	0.19137466307277629	0.0418960244648318
YER134C	0	0/0	-681.6906667426229	-12189.10929807555	1484	0.34134615384615385	0.19137466307277629	0.0418960244648318
YIL042C	-1	-/-	-681.9108230769634	-9429.753069419414	371	0.3397129186602871	0.19137466307277629	0.04220183486238532
YOR256C	-1	-/-	-682.0455322340131	-9724.467036619782	371	0.3380952380952381	0.19137466307277629	0.04250764525993884
YMR206W	0	0/0	-682.8298636525869	-12053.427805302665	1484	0.3380952380952381	0.19137466307277629	0.04250764525993884
YIR016W	0	0/0	-683.074320115149	-12898.241789943539	1484	0.3380952380952381	0.19137466307277629	0.04250764525993884
YOL036W	0	0/0	-683.3112174998969	-12563.008665873669	1484	0.3380952380952381	0.19137466307277629	0.04250764525993884
YER159C	-1	-/-	-683.3300059065223	-8889.420837849379	371	0.33649289099526064	0.19137466307277629	0.04281345565749235
YFL014W	1	+/+	-683.379551589489	-11029.465055637062	370	0.33962264150943394	0.1940700808625337	0.04281345565749235
YNR068C	0	0/-	-683.7159463856369	-12346.50266625639	1484	0.33962264150943394	0.1940700808625337	0.04281345565749235
YPR172W	0	0/0	-684.5937310736626	-12434.485687737353	1484	0.33962264150943394	0.1940700808625337	0.04281345565749235
YEL020C	0	0/-	-684.9428370203823	-12748.102683456615	1484	0.33962264150943394	0.1940700808625337	0.04281345565749235
YBR297W	-1	-/-	-685.3125683516264	-8749.822306886315	371	0.3380281690140845	0.1940700808625337	0.043119266055045874
YFR047C	-1	-/-	-685.9572484493256	-9201.380722045898	371	0.3364485981308411	0.1940700808625337	0.04342507645259939
YMR321C	0	0/0	-686.1817331230268	-13364.560697979294	1484	0.3364485981308411	0.1940700808625337	0.04342507645259939
YER053C	-1	-/-	-686.2417004108429	-10737.932655394077	371	0.33488372093023255	0.1940700808625337	0.0437308868501529
YPL123C	-1	-/-	-686.2566752396524	-11929.842470780015	371	0.3333333333333333	0.1940700808625337	0.044036697247706424
YJL056C	-1	-/-	-686.2949037477374	-7714.050944119692	371	0.3317972350230415	0.1940700808625337	0.04434250764525994
YMR295C	0	0/0	-686.3771769795567	-13162.087281216867	1484	0.3317972350230415	0.1940700808625337	0.04434250764525994
YIL165C	0	0/-	-686.5987478513271	-12017.350037429482	1484	0.3317972350230415	0.1940700808625337	0.04434250764525994
YLR109W	1	+/+	-686.6141870990396	-8837.702199865133	370	0.3348623853211009	0.1967654986522911	0.04434250764525994
YKL187C	0	0/-	-686.7348148226738	-12371.616283226758	1484	0.3348623853211009	0.1967654986522911	0.04434250764525994
YHR092C	-1	-/-	-686.9927785843611	-7529.375978447497	371	0.3333333333333333	0.1967654986522911	0.044648318042813454
YCR023C	0	0/-	-687.301049140282	-12382.34140477702	1484	0.3333333333333333	0.1967654986522911	0.044648318042813454
YBR290W	-1	-/-	-687.5700630843639	-10548.499028086662	371	0.33181818181818185	0.1967654986522911	0.044954128440366975
YBR249C	0	0/0	-688.2058282829821	-16483.571104466915	1484	0.33181818181818185	0.1967654986522911	0.044954128440366975
YIL011W	0	0/-	-688.329081104137	-14459.931119503453	1484	0.33181818181818185	0.1967654986522911	0.044954128440366975
YCL027W	1	+/-	-688.5845951065421	-8657.72260215506	370	0.334841628959276	0.19946091644204852	0.044954128440366975
YDR214W	-1	-/-	-688.7582821920514	-9293.356673926115	371	0.3333333333333333	0.19946091644204852	0.04525993883792049
YMR087W	-1	-/-	-688.9073158353567	-7531.503293320537	371	0.33183856502242154	0.19946091644204852	0.045565749235474004
YGL093W	-1	-/-	-689.0945622622967	-10546.296837463975	371	0.33035714285714285	0.19946091644204852	0.045871559633027525
YGR237C	0	0/0	-689.2579587902874	-12980.595490439795	1484	0.33035714285714285	0.19946091644204852	0.045871559633027525
YNL240C	0	0/0	-689.4208827130497	-14432.31683207862	1484	0.33035714285714285	0.19946091644204852	0.045871559633027525
YIL013C	-1	-/-	-689.556939445436	-9316.316633947194	371	0.3288888888888889	0.19946091644204852	0.04617737003058104
YIL135C	-1	-/-	-689.768568046391	-9104.65909467265	371	0.3274336283185841	0.19946091644204852	0.046483180428134555
YCR102C	1	+/+	-689.7846960127354	-6585.646579198539	370	0.3303964757709251	0.20215633423180593	0.046483180428134555
YHL032C	0	0/-	-689.8551564598456	-15315.428505830467	1484	0.3303964757709251	0.20215633423180593	0.046483180428134555
YGR136W	0	0/-	-690.040838720277	-15213.663958391175	1484	0.3303964757709251	0.20215633423180593	0.046483180428134555
YFL016C	-1	-/-	-690.3715485036373	-9460.3405373469	371	0.32894736842105265	0.20215633423180593	0.046788990825688076
YLR297W	0	0/0	-690.4006494414061	-11800.907661275007	1484	0.32894736842105265	0.20215633423180593	0.046788990825688076
YNR065C	0	0/-	-690.4324094150215	-13127.065569218248	1484	0.32894736842105265	0.20215633423180593	0.046788990825688076
YDL025C	0	0/-	-690.7375094257295	-12095.560800927691	1484	0.32894736842105265	0.20215633423180593	0.046788990825688076
YMR252C	0	0/0	-691.3307350426912	-13091.443725515157	1484	0.32894736842105265	0.20215633423180593	0.046788990825688076
YLR180W	0	0/-	-691.4185723075643	-14232.448978634551	1484	0.32894736842105265	0.20215633423180593	0.046788990825688076
YML052W	-1	-/-	-691.8364758938551	-8892.481945488602	371	0.32751091703056767	0.20215633423180593	0.04709480122324159
YOL159C	0	0/0	-691.9632149860263	-12765.012942535803	1484	0.32751091703056767	0.20215633423180593	0.04709480122324159
YER079W	0	0/0	-692.5073493383825	-12630.044916376472	1484	0.32751091703056767	0.20215633423180593	0.04709480122324159
YGR168C	0	0/-	-693.4803156740963	-13089.733605362475	1484	0.32751091703056767	0.20215633423180593	0.04709480122324159
YOR097C	0	0/0	-693.5567035404965	-12642.373791775666	1484	0.32751091703056767	0.20215633423180593	0.04709480122324159
YCL049C	0	0/0	-694.1755681484938	-12984.838023704477	1484	0.32751091703056767	0.20215633423180593	0.04709480122324159
YPR198W	1	+/-	-694.342800617218	-8273.540537860245	370	0.33043478260869563	0.20485175202156333	0.04709480122324159
YLR107W	-1	-/-	-694.3938262686133	-8995.397391550243	371	0.329004329004329	0.20485175202156333	0.047400611620795105
YDR196C	0	0/-	-694.414432451129	-12156.358574843034	1484	0.329004329004329	0.20485175202156333	0.047400611620795105
YFR026C	0	0/+	-695.0204150229692	-14545.94630793389	1484	0.329004329004329	0.20485175202156333	0.047400611620795105
YER011W	0	0/-	-695.0424377974123	-13757.264263456687	1484	0.329004329004329	0.20485175202156333	0.047400611620795105
YLR456W	0	0/0	-695.1348525118083	-13524.734519018792	1484	0.329004329004329	0.20485175202156333	0.047400611620795105
YPR026W	0	0/-	-695.3745013196021	-18251.9283420993	1484	0.329004329004329	0.20485175202156333	0.047400611620795105
YFR022W	0	0/+	-695.3890795465559	-14869.16819379665	1484	0.329004329004329	0.20485175202156333	0.047400611620795105
YMR009W	0	0/0	-695.6785978656262	-15092.92947436031	1484	0.329004329004329	0.20485175202156333	0.047400611620795105
YLR257W	0	0/0	-695.6957563515753	-12237.180323344655	1484	0.329004329004329	0.20485175202156333	0.047400611620795105
YBR008C	1	+/+	-695.9147832393646	-8743.03542201221	370	0.33189655172413796	0.20754716981132076	0.047400611620795105
YLR214W	-1	-/-	-696.0105385407805	-8387.770971346647	371	0.33047210300429186	0.20754716981132076	0.047706422018348627
YJL149W	0	0/-	-696.4704756047577	-13097.390913827345	1484	0.33047210300429186	0.20754716981132076	0.047706422018348627
YMR180C	0	0/-	-696.760728736408	-15714.499135975726	1484	0.33047210300429186	0.20754716981132076	0.047706422018348627
YPR098C	0	0/0	-696.9150402667001	-12273.604565396905	1484	0.33047210300429186	0.20754716981132076	0.047706422018348627
YDR294C	-1	-/-	-696.995767429471	-10255.22693119198	371	0.32905982905982906	0.20754716981132076	0.04801223241590214
YGR012W	0	0/0	-697.1320785488933	-13151.724926451221	1484	0.32905982905982906	0.20754716981132076	0.04801223241590214
YIL057C	0	0/0	-697.7260598167777	-12550.59408515133	1484	0.32905982905982906	0.20754716981132076	0.04801223241590214
YCR083W	1	+/+	-698.0323642492294	-11086.65632763505	370	0.33191489361702126	0.21024258760107817	0.04801223241590214
YAR029W	0	0/0	-698.3773648813367	-12585.458749539219	1484	0.33191489361702126	0.21024258760107817	0.04801223241590214
YKL133C	0	0/-	-699.2120551168919	-12700.226036968641	1484	0.33191489361702126	0.21024258760107817	0.04801223241590214
YIR043C	0	0/0	-699.258618036285	-12520.847307539545	1484	0.33191489361702126	0.21024258760107817	0.04801223241590214
YOL110W	-1	-/-	-699.3981205932796	-8541.381399679929	371	0.3305084745762712	0.21024258760107817	0.048318042813455656
YMR111C	0	0/-	-699.9676377708092	-13165.97815627791	1484	0.3305084745762712	0.21024258760107817	0.048318042813455656
YLR326W	0	0/0	-699.9730887189507	-12494.334285484627	1484	0.3305084745762712	0.21024258760107817	0.048318042813455656
YDR479C	-1	-/-	-700.3217136412859	-11740.987216308713	371	0.3291139240506329	0.21024258760107817	0.04862385321100918
YJL108C	1	+/-	-700.3611495420337	-8579.532719425857	370	0.3319327731092437	0.21293800539083557	0.04862385321100918
YIL001W	0	0/0	-700.3744179680943	-13244.22681370657	1484	0.3319327731092437	0.21293800539083557	0.04862385321100918
YPL203W	-1	-/-	-700.4032393693924	-11358.058335855603	371	0.3305439330543933	0.21293800539083557	0.04892966360856269
YBR244W	1	+/+	-700.864586353302	-7472.325098570436	370	0.3333333333333333	0.215633423180593	0.04892966360856269
YNR060W	-1	-/-	-700.9789240919054	-7800.135979808867	371	0.33195020746887965	0.215633423180593	0.049235474006116206
YNR058W	-1	-/-	-701.0003613755107	-9220.280793465674	371	0.3305785123966942	0.215633423180593	0.04954128440366973
YLL023C	0	0/-	-701.2595612499863	-12696.551384693943	1484	0.3305785123966942	0.215633423180593	0.04954128440366973
YLR201C	-1	-/0	-702.3340093009174	-9990.0241266191	371	0.3292181069958848	0.215633423180593	0.04984709480122324
YLR380W	-1	-/-	-702.4903734773397	-8985.903674501926	371	0.32786885245901637	0.215633423180593	0.05015290519877676
YOR010C	0	0/-	-702.9548673313111	-13622.436201623641	1484	0.32786885245901637	0.215633423180593	0.05015290519877676
YDR085C	1	+/-	-703.0786347836256	-12005.161480233073	370	0.3306122448979592	0.2183288409703504	0.05015290519877676
YPL057C	-1	-/-	-703.2505929768085	-9149.847150262445	371	0.32926829268292684	0.2183288409703504	0.05045871559633028
YMR027W	0	0/0	-703.2813316909596	-13330.139859615825	1484	0.32926829268292684	0.2183288409703504	0.05045871559633028
YBR145W	-1	-/0	-703.6710555702448	-8016.139467746019	371	0.32793522267206476	0.2183288409703504	0.05076452599388379
YHR157W	-1	-/-	-703.7127764970064	-9625.782317206264	371	0.32661290322580644	0.2183288409703504	0.05107033639143731
YDL142C	-1	-/-	-704.0056820735335	-10061.80758985877	371	0.3253012048192771	0.2183288409703504	0.05137614678899083
YFL027C	0	0/-	-704.0459218798205	-14262.916447414085	1484	0.3253012048192771	0.2183288409703504	0.05137614678899083
YDL182W	0	0/-	-704.3465742534027	-13834.384040229954	1484	0.3253012048192771	0.2183288409703504	0.05137614678899083
YAL034C	0	0/-	-704.5770947849378	-17900.42843057681	1484	0.3253012048192771	0.2183288409703504	0.05137614678899083
YLR423C	-1	-/-	-705.0497388839722	-9897.247752957046	371	0.324	0.2183288409703504	0.05168195718654434
YJR039W	0	0/0	-705.2613528687507	-13216.437413655221	1484	0.324	0.2183288409703504	0.05168195718654434
YAR028W	0	0/0	-705.8752575740218	-11969.858895706944	1484	0.324	0.2183288409703504	0.05168195718654434
YOR062C	0	0/-	-706.3944212328643	-16612.788583420217	1484	0.324	0.2183288409703504	0.05168195718654434
YGR258C	-1	-/-	-706.598667383194	-11076.365571007133	371	0.32270916334661354	0.2183288409703504	0.05198776758409786
YDR151C	-1	-/-	-706.7642798498273	-9364.599051520228	371	0.32142857142857145	0.2183288409703504	0.05229357798165138
YLR162W	0	0/0	-706.8220933265984	-11978.78398638498	1484	0.32142857142857145	0.2183288409703504	0.05229357798165138
YOL153C	0	0/0	-706.9074112456292	-12932.284193655476	1484	0.32142857142857145	0.2183288409703504	0.05229357798165138
YIL107C	0	0/0	-707.0798188876361	-18705.854295543395	1484	0.32142857142857145	0.2183288409703504	0.05229357798165138
YDL133W	0	0/-	-707.5326431039721	-13245.91290612705	1484	0.32142857142857145	0.2183288409703504	0.05229357798165138
YFR045W	0	0/-	-707.5810429211706	-12199.019799544476	1484	0.32142857142857145	0.2183288409703504	0.05229357798165138
YOR245C	-1	-/-	-707.6453438401222	-11060.024370796978	371	0.3201581027667984	0.2183288409703504	0.052599388379204894
YLR081W	-1	-/-	-707.8290229476988	-7857.6163896769285	371	0.3188976377952756	0.2183288409703504	0.05290519877675841
YGL087C	-1	-/-	-708.1861192137003	-9338.061453405768	371	0.3176470588235294	0.2183288409703504	0.05321100917431193
YLR040C	0	0/+	-708.3973723761737	-13436.544061151333	1484	0.3176470588235294	0.2183288409703504	0.05321100917431193
YMR135C	-1	-/-	-708.575646199286	-10903.998117826879	371	0.31640625	0.2183288409703504	0.053516819571865444
YIL176C	0	0/-	-708.9630142208189	-13019.274158994667	1484	0.31640625	0.2183288409703504	0.053516819571865444
YML118W	-1	-/-	-709.0616858899593	-10627.755555294454	371	0.3151750972762646	0.2183288409703504	0.05382262996941896
YPL003W	0	0/-	-709.1038573477417	-16260.570331430994	1484	0.3151750972762646	0.2183288409703504	0.05382262996941896
YNL006W	-1	-/-	-709.3042355775833	-9335.73705226183	371	0.313953488372093	0.2183288409703504	0.05412844036697248
YKL085W	-1	-/-	-709.3687462210655	-10846.36107288301	371	0.3127413127413127	0.2183288409703504	0.054434250764525995
YDR338C	0	0/+	-709.4408821091056	-12510.720681481995	1484	0.3127413127413127	0.2183288409703504	0.054434250764525995
YDL138W	1	+/+	-709.4968506246805	-8732.343996088952	370	0.3153846153846154	0.2210242587601078	0.054434250764525995
YPL164C	-1	-/-	-709.8597076795995	-10587.635015983135	371	0.31417624521072796	0.2210242587601078	0.05474006116207951
YAL037W	0	0/0	-709.9482530672103	-12194.992019164376	1484	0.31417624521072796	0.2210242587601078	0.05474006116207951
YNR001C	-1	-/-	-710.1382247060537	-10092.36137073487	371	0.31297709923664124	0.2210242587601078	0.05504587155963303
YMR197C	-1	-/-	-710.5181382596493	-11587.975049853325	371	0.311787072243346	0.2210242587601078	0.055351681957186545
YLL025W	0	0/-	-710.817090511322	-14575.204756028019	1484	0.311787072243346	0.2210242587601078	0.055351681957186545
YKL151C	0	0/-	-711.0230157375336	-13052.524009003304	1484	0.311787072243346	0.2210242587601078	0.055351681957186545
YCR089W	1	+/+	-711.3092245087028	-8798.16680232808	370	0.3143939393939394	0.22371967654986524	0.055351681957186545
YMR034C	0	0/-	-711.3763508275151	-13244.336361802183	1484	0.3143939393939394	0.22371967654986524	0.055351681957186545
YPL147W	-1	-/-	-711.3913558870554	-10199.614385418594	371	0.3132075471698113	0.22371967654986524	0.05565749235474006
YAL030W	-1	-/-	-711.6876219809055	-10313.57289519161	371	0.31203007518796994	0.22371967654986524	0.05596330275229358
YNR069C	0	0/-	-711.917739645578	-14753.978447638452	1484	0.31203007518796994	0.22371967654986524	0.05596330275229358
YPR196W	0	0/-	-712.07096133288	-13256.336269332096	1484	0.31203007518796994	0.22371967654986524	0.05596330275229358
YPR115W	0	0/-	-712.3053781986237	-12984.918474942446	1484	0.31203007518796994	0.22371967654986524	0.05596330275229358
YOL100W	-1	-/-	-712.6786677837372	-11746.480960190296	371	0.31086142322097376	0.22371967654986524	0.056269113149847096
YPL245W	0	0/0	-713.024951370433	-13096.068406227045	1484	0.31086142322097376	0.22371967654986524	0.056269113149847096
YGR144W	-1	-/-	-713.279449686408	-9475.055386170745	371	0.30970149253731344	0.22371967654986524	0.05657492354740061
YLR375W	0	0/-	-713.5980071630329	-14328.037780076265	1484	0.30970149253731344	0.22371967654986524	0.05657492354740061
YKR071C	0	0/+	-713.8925802540034	-14145.34807037469	1484	0.30970149253731344	0.22371967654986524	0.05657492354740061
YKL161C	0	0/-	-713.9702009903267	-14005.35238461662	1484	0.30970149253731344	0.22371967654986524	0.05657492354740061
YJL132W	0	0/-	-714.0703747812659	-13603.628056930378	1484	0.30970149253731344	0.22371967654986524	0.05657492354740061
YJL171C	0	0/0	-714.2135991603136	-12240.269748603925	1484	0.30970149253731344	0.22371967654986524	0.05657492354740061
YOR131C	0	0/0	-714.3249202538282	-12420.58606671542	1484	0.30970149253731344	0.22371967654986524	0.05657492354740061
YGR166W	-1	-/-	-714.339538268745	-8904.888981055468	371	0.30855018587360594	0.22371967654986524	0.05688073394495413
YKR058W	0	0/0	-714.3410574477166	-16372.104337609373	1484	0.30855018587360594	0.22371967654986524	0.05688073394495413
YNL063W	0	0/-	-714.7984567526728	-13906.53139648959	1484	0.30855018587360594	0.22371967654986524	0.05688073394495413
YKR017C	0	0/-	-715.1745985466987	-12747.095703023486	1484	0.30855018587360594	0.22371967654986524	0.05688073394495413
YPL186C	0	0/-	-715.329596071504	-18298.6034570029	1484	0.30855018587360594	0.22371967654986524	0.05688073394495413
YAL008W	0	0/-	-715.3307429198176	-16288.596659094095	1484	0.30855018587360594	0.22371967654986524	0.05688073394495413
YNL145W	1	+/+	-716.1039482504129	-8826.379277691245	370	0.3111111111111111	0.22641509433962265	0.05688073394495413
YGL157W	0	0/0	-716.1585868019611	-12814.207524142228	1484	0.3111111111111111	0.22641509433962265	0.05688073394495413
YGR235C	0	0/-	-716.2364829592407	-12303.039508927613	1484	0.3111111111111111	0.22641509433962265	0.05688073394495413
YGR177C	-1	-/+	-716.2543356977403	-9626.260922826827	371	0.30996309963099633	0.22641509433962265	0.057186544342507646
YOR298C-A	-1	-/-	-716.4846584945917	-9396.540656849742	371	0.3088235294117647	0.22641509433962265	0.05749235474006116
YBR149W	0	0/0	-716.496535146609	-15957.654322958551	1484	0.3088235294117647	0.22641509433962265	0.05749235474006116
YHR019C	-1	-/-	-716.5402411222458	-11246.833027616143	371	0.3076923076923077	0.22641509433962265	0.05779816513761468
YHR195W	0	0/0	-717.0560338562354	-16201.400709195063	1484	0.3076923076923077	0.22641509433962265	0.05779816513761468
YOR120W	-1	-/+	-717.1191799938679	-11834.563938170671	371	0.30656934306569344	0.22641509433962265	0.0581039755351682
YJL079C	0	0/-	-717.1469086231664	-15458.326191941276	1484	0.30656934306569344	0.22641509433962265	0.0581039755351682
YER121W	0	0/0	-717.176062666811	-13063.475581540726	1484	0.30656934306569344	0.22641509433962265	0.0581039755351682
YBR052C	0	0/0	-717.8276744382456	-16374.581921888515	1484	0.30656934306569344	0.22641509433962265	0.0581039755351682
YHR138C	-1	-/-	-717.9214176386595	-8025.1697649993	371	0.3054545454545455	0.22641509433962265	0.05840978593272171
YML130C	-1	-/-	-718.4123335033655	-9071.756544206291	371	0.30434782608695654	0.22641509433962265	0.05871559633027523
YDL233W	0	0/-	-718.456898059696	-13708.28264894709	1484	0.30434782608695654	0.22641509433962265	0.05871559633027523
YLR219W	-1	-/-	-718.4659348353744	-11061.560063146055	371	0.30324909747292417	0.22641509433962265	0.05902140672782875
YIL056W	-1	-/-	-718.6169542223215	-9516.12412968278	371	0.302158273381295	0.22641509433962265	0.05932721712538226
YPR158W	0	0/-	-719.0712675005198	-15240.086676167324	1484	0.302158273381295	0.22641509433962265	0.05932721712538226
YPL088W	0	0/0	-719.5989484284073	-13926.80521924235	1484	0.302158273381295	0.22641509433962265	0.05932721712538226
YBR001C	0	0/-	-719.7556761857122	-18554.611894319765	1484	0.302158273381295	0.22641509433962265	0.05932721712538226
YGR010W	-1	-/-	-719.7681727558374	-9204.856974512339	371	0.3010752688172043	0.22641509433962265	0.05963302752293578
YNL173C	1	+/+	-719.8400920182467	-9315.120933838189	370	0.30357142857142855	0.22911051212938005	0.05963302752293578
YHR080C	0	0/-	-719.9620953220874	-13490.498233388178	1484	0.30357142857142855	0.22911051212938005	0.05963302752293578
YDL057W	0	0/0	-720.1344093522057	-14127.061921595596	1484	0.30357142857142855	0.22911051212938005	0.05963302752293578
YER045C	-1	-/-	-720.3716174699366	-9838.541149254888	371	0.302491103202847	0.22911051212938005	0.0599388379204893
YNL335W	0	0/+	-720.5284396316856	-14156.651220926084	1484	0.302491103202847	0.22911051212938005	0.0599388379204893
YER093C-A	0	0/0	-720.5559073295444	-12379.06653551478	1484	0.302491103202847	0.22911051212938005	0.0599388379204893
YDR306C	-1	-/-	-720.6028143912554	-8042.395483791828	371	0.30141843971631205	0.22911051212938005	0.06024464831804281
YPL260W	0	0/0	-720.6154318656772	-12771.213256197982	1484	0.30141843971631205	0.22911051212938005	0.06024464831804281
YNR076W	0	0/-	-720.9492438845336	-13866.241224731319	1484	0.30141843971631205	0.22911051212938005	0.06024464831804281
YKL007W	-1	-/-	-720.9615787938237	-9842.012814432383	371	0.3003533568904594	0.22911051212938005	0.060550458715596334
YJR054W	0	0/-	-721.014591248706	-13415.728639423847	1484	0.3003533568904594	0.22911051212938005	0.060550458715596334
YLR231C	-1	-/-	-721.278257407248	-8825.461409721524	371	0.2992957746478873	0.22911051212938005	0.06085626911314985
YML117W	0	0/0	-721.4074727389961	-16808.70137675479	1484	0.2992957746478873	0.22911051212938005	0.06085626911314985
YHL047C	-1	-/-	-721.6947311013937	-8398.332359172404	371	0.2982456140350877	0.22911051212938005	0.06116207951070336
YMR201C	-1	-/-	-721.7885185778141	-9925.789503350854	371	0.2972027972027972	0.22911051212938005	0.061467889908256884
YPR003C	0	0/-	-722.0201985267922	-13666.796130137518	1484	0.2972027972027972	0.22911051212938005	0.061467889908256884
YJR115W	0	0/0	-722.1313690245152	-13771.147256302647	1484	0.2972027972027972	0.22911051212938005	0.061467889908256884
YBL086C	0	0/0	-722.27050377056	-12414.639605498873	1484	0.2972027972027972	0.22911051212938005	0.061467889908256884
YOR394W	0	0/-	-722.3264124821872	-12957.13123164326	1484	0.2972027972027972	0.22911051212938005	0.061467889908256884
YOR012W	0	0/0	-722.551550572738	-13959.602838942781	1484	0.2972027972027972	0.22911051212938005	0.061467889908256884
YDR270W	-1	-/-	-722.691995844245	-9237.019161589444	371	0.2961672473867596	0.22911051212938005	0.0617737003058104
YGL059W	0	0/-	-722.8296181717888	-16413.97226649057	1484	0.2961672473867596	0.22911051212938005	0.0617737003058104
YLR158C	-1	-/-	-722.8399404585361	-8691.185535527766	371	0.2951388888888889	0.22911051212938005	0.06207951070336391
YDL115C	-1	-/0	-722.9895586371422	-11156.97458679974	371	0.29411764705882354	0.22911051212938005	0.062385321100917435
YHR111W	1	+/+	-723.5882250592113	-8680.73836805299	370	0.296551724137931	0.23180592991913745	0.062385321100917435
YBR071W	0	0/0	-723.8055412434042	-13077.893770494498	1484	0.296551724137931	0.23180592991913745	0.062385321100917435
YGR042W	-1	-/-	-723.9019542783499	-8310.836826950312	371	0.29553264604810997	0.23180592991913745	0.06269113149847094
YPR093C	1	+/+	-724.0269472971559	-10649.234973885119	370	0.2979452054794521	0.23450134770889489	0.06269113149847094
YIR044C	0	0/0	-724.1648553479463	-12887.590238022618	1484	0.2979452054794521	0.23450134770889489	0.06269113149847094
YLR037C	0	0/-	-724.2197397043929	-15459.188925266266	1484	0.2979452054794521	0.23450134770889489	0.06269113149847094
YOR356W	-1	-/-	-724.8332788720727	-7359.516069311649	371	0.29692832764505117	0.23450134770889489	0.06299694189602446
YLR160C	-1	-/-	-724.928355678916	-8436.049278292805	371	0.29591836734693877	0.23450134770889489	0.06330275229357799
YPL225W	0	0/0	-724.9838729780167	-12498.656525144354	1484	0.29591836734693877	0.23450134770889489	0.06330275229357799
YCL030C	0	0/0	-725.1332483747974	-14653.020070374012	1484	0.29591836734693877	0.23450134770889489	0.06330275229357799
YJL141C	-1	-/-	-725.5833732187748	-11601.154377877712	371	0.29491525423728815	0.23450134770889489	0.06360856269113149
YDR109C	0	0/0	-725.632463619113	-13759.89120411966	1484	0.29491525423728815	0.23450134770889489	0.06360856269113149
YDL073W	0	0/+	-725.6463757064193	-13166.296425283886	1484	0.29491525423728815	0.23450134770889489	0.06360856269113149
YLR241W	0	0/-	-725.7409413941205	-13298.702355569229	1484	0.29491525423728815	0.23450134770889489	0.06360856269113149
YMR118C	0	0/-	-725.9222278343514	-13083.070445762016	1484	0.29491525423728815	0.23450134770889489	0.06360856269113149
YNR032W	-1	-/-	-726.9235387295485	-10349.934620156884	371	0.2939189189189189	0.23450134770889489	0.06391437308868501
YLL040C	-1	-/-	-727.2996941804886	-10156.27824781835	371	0.29292929292929293	0.23450134770889489	0.06422018348623854
YKL189W	-1	-/-	-727.6490988731384	-10819.216629192233	371	0.29194630872483224	0.23450134770889489	0.06452599388379204
YDR090C	0	0/0	-727.8651954308152	-13011.14069504477	1484	0.29194630872483224	0.23450134770889489	0.06452599388379204
YAR035W	-1	-/-	-728.0121912807226	-9625.477547183633	371	0.2909698996655518	0.23450134770889489	0.06483180428134556
YIR032C	0	0/-	-728.0154439155012	-14938.895134738646	1484	0.2909698996655518	0.23450134770889489	0.06483180428134556
YBR096W	0	0/0	-728.0279985405505	-13427.154473902658	1484	0.2909698996655518	0.23450134770889489	0.06483180428134556
YKL051W	1	+/-	-728.1436173319817	-8344.189838416874	370	0.29333333333333333	0.2371967654986523	0.06483180428134556
YNL320W	0	0/0	-728.3156030531973	-12577.483176226728	1484	0.29333333333333333	0.2371967654986523	0.06483180428134556
YDR425W	-1	-/-	-728.4633241146803	-11206.949483677745	371	0.292358803986711	0.2371967654986523	0.06513761467889909
YGR125W	0	0/-	-728.5532447909936	-13151.887094007805	1484	0.292358803986711	0.2371967654986523	0.06513761467889909
YIL024C	0	0/0	-728.6468110149726	-13535.721630262211	1484	0.292358803986711	0.2371967654986523	0.06513761467889909
YER033C	0	0/-	-728.882877483964	-16942.306169435382	1484	0.292358803986711	0.2371967654986523	0.06513761467889909
YNR074C	1	+/+	-728.9215234667063	-8877.670707061887	370	0.2947019867549669	0.2398921832884097	0.06513761467889909
YDR342C	-1	-/-	-729.244597569108	-9707.853264711797	371	0.29372937293729373	0.2398921832884097	0.0654434250764526
YDL180W	0	0/0	-729.3290902338922	-12364.263575231656	1484	0.29372937293729373	0.2398921832884097	0.0654434250764526
YFL010W-A	-1	-/-	-729.375983685255	-8129.014755934477	371	0.29276315789473684	0.2398921832884097	0.06574923547400612
YOL133W	-1	-/-	-729.4159173890948	-10664.34392028302	371	0.29180327868852457	0.2398921832884097	0.06605504587155964
YDR077W	-1	-/-	-729.4371094852686	-10287.95150976628	371	0.2908496732026144	0.2398921832884097	0.06636085626911314
YNL191W	0	0/0	-729.5394722307101	-14369.670891060494	1484	0.2908496732026144	0.2398921832884097	0.06636085626911314
YBR182C	-1	-/-	-729.6943145394325	-9224.27219877392	371	0.2899022801302932	0.2398921832884097	0.06666666666666667
YPL179W	-1	-/+	-730.2554655522108	-8579.403743561357	371	0.288961038961039	0.2398921832884097	0.06697247706422019
YKL094W	0	0/-	-730.9489471390843	-15730.000891408883	1484	0.288961038961039	0.2398921832884097	0.06697247706422019
YER182W	0	0/0	-731.0468809483573	-14957.059669849463	1484	0.288961038961039	0.2398921832884097	0.06697247706422019
YBR204C	0	0/-	-731.0890248371288	-13542.772517384961	1484	0.288961038961039	0.2398921832884097	0.06697247706422019
YLR364W	0	0/+	-731.1067405520007	-14549.846433649771	1484	0.288961038961039	0.2398921832884097	0.06697247706422019
YPL087W	-1	-/-	-731.2441207915545	-10063.39215157926	371	0.28802588996763756	0.2398921832884097	0.0672782874617737
YLR132C	-1	-/-	-731.2782397270203	-7501.63492680341	371	0.2870967741935484	0.2398921832884097	0.06758409785932722
YJL185C	0	0/-	-731.3315631160513	-13272.344616454095	1484	0.2870967741935484	0.2398921832884097	0.06758409785932722
YMR155W	0	0/0	-731.516990320757	-13515.692634086125	1484	0.2870967741935484	0.2398921832884097	0.06758409785932722
YDR059C	1	+/-	-731.5899438038468	-11954.87909630686	370	0.28938906752411575	0.24258760107816713	0.06758409785932722
YOR389W	0	0/0	-731.6322979927063	-13155.60171735473	1484	0.28938906752411575	0.24258760107816713	0.06758409785932722
YLL057C	0	0/0	-731.6436131820083	-14654.164430715144	1484	0.28938906752411575	0.24258760107816713	0.06758409785932722
YDR345C	-1	-/-	-731.645571090281	-8293.2683468014	371	0.28846153846153844	0.24258760107816713	0.06788990825688074
YNL234W	0	0/+	-731.8582061044872	-12704.27240599785	1484	0.28846153846153844	0.24258760107816713	0.06788990825688074
YOL016C	-1	-/+	-732.4022646918893	-10071.403466075659	371	0.28753993610223644	0.24258760107816713	0.06819571865443425
YPL224C	-1	-/-	-732.4260779172182	-9724.064449191093	371	0.28662420382165604	0.24258760107816713	0.06850152905198777
YLL061W	-1	-/-	-732.4578948915005	-8701.424534633756	371	0.2857142857142857	0.24258760107816713	0.06880733944954129
YCL010C	-1	-/-	-732.5237994119525	-9044.207474298775	371	0.2848101265822785	0.24258760107816713	0.0691131498470948
YGL073W	-1	-/-	-732.6302886605263	-11809.335410058498	371	0.28391167192429023	0.24258760107816713	0.06941896024464832
YMR108W	0	0/0	-732.973097005859	-15382.111769053154	1484	0.28391167192429023	0.24258760107816713	0.06941896024464832
YMR020W	0	0/-	-733.3733438625932	-16438.783733380027	1484	0.28391167192429023	0.24258760107816713	0.06941896024464832
YOR273C	0	0/-	-733.5404773205519	-15470.016085245647	1484	0.28391167192429023	0.24258760107816713	0.06941896024464832
YMR175W	-1	-/+	-733.6210284531116	-11020.316977635026	371	0.2830188679245283	0.24258760107816713	0.06972477064220184
YOL154W	0	0/0	-733.6908722240478	-14710.770887937397	1484	0.2830188679245283	0.24258760107816713	0.06972477064220184
YHR131C	0	0/0	-733.8657782264054	-13548.147850693204	1484	0.2830188679245283	0.24258760107816713	0.06972477064220184
YNL156C	-1	-/-	-733.8973108381033	-11245.42388188839	371	0.28213166144200624	0.24258760107816713	0.07003058103975535
YBR063C	0	0/0	-734.4938676096499	-14460.360504128039	1484	0.28213166144200624	0.24258760107816713	0.07003058103975535
YDL183C	0	0/-	-734.5373086649925	-13227.148048320785	1484	0.28213166144200624	0.24258760107816713	0.07003058103975535
YKL023W	0	0/-	-734.6794034084305	-13219.244827100076	1484	0.28213166144200624	0.24258760107816713	0.07003058103975535
YDL046W	-1	-/-	-735.100135654211	-10048.264019653201	371	0.28125	0.24258760107816713	0.07033639143730887
YBR043C	1	+/-	-735.1313143409789	-9463.031484883279	370	0.2834890965732087	0.24528301886792453	0.07033639143730887
YBR241C	0	0/-	-735.5320060960948	-13061.489529802464	1484	0.2834890965732087	0.24528301886792453	0.07033639143730887
YKL098W	0	0/0	-735.6306481752545	-15497.668233281001	1484	0.2834890965732087	0.24528301886792453	0.07033639143730887
YDR222W	0	0/-	-735.6778501626104	-12649.701128696091	1484	0.2834890965732087	0.24528301886792453	0.07033639143730887
YDR380W	0	0/0	-736.1717309271917	-15616.159454830922	1484	0.2834890965732087	0.24528301886792453	0.07033639143730887
YLL039C	0	0/-	-736.2491342769936	-16662.961051718332	1484	0.2834890965732087	0.24528301886792453	0.07033639143730887
YOR262W	0	0/-	-736.2849859148264	-13752.278657018207	1484	0.2834890965732087	0.24528301886792453	0.07033639143730887
YOR147W	-1	-/-	-736.5410053133965	-8962.65052222833	371	0.2826086956521739	0.24528301886792453	0.07064220183486239
YOL101C	-1	-/-	-736.5787808634341	-9043.419717308134	371	0.28173374613003094	0.24528301886792453	0.0709480122324159
YNR073C	0	0/0	-736.6220624055713	-13955.062509112991	1484	0.28173374613003094	0.24528301886792453	0.0709480122324159
YPR134W	-1	-/-	-737.177836894989	-10818.739621475339	371	0.2808641975308642	0.24528301886792453	0.07125382262996942
YGL141W	0	0/+	-737.1900655161589	-16562.84684223309	1484	0.2808641975308642	0.24528301886792453	0.07125382262996942
YLR211C	0	0/0	-737.2564617376775	-13501.050409252755	1484	0.2808641975308642	0.24528301886792453	0.07125382262996942
YDR248C	0	0/-	-737.6636402234435	-13759.641852886416	1484	0.2808641975308642	0.24528301886792453	0.07125382262996942
YOR292C	0	0/0	-737.7573269177228	-12897.059049768373	1484	0.2808641975308642	0.24528301886792453	0.07125382262996942
YKL193C	-1	-/-	-738.1680073142052	-11275.595604598522	371	0.28	0.24528301886792453	0.07155963302752294
YNL159C	-1	-/+	-738.8768319487572	-11134.696974277496	371	0.2791411042944785	0.24528301886792453	0.07186544342507645
YGL010W	0	0/-	-739.1599410772324	-13087.155359752476	1484	0.2791411042944785	0.24528301886792453	0.07186544342507645
YMR106C	-1	-/-	-739.2713188976049	-8082.406600382179	371	0.2782874617737003	0.24528301886792453	0.07217125382262997
YDR115W	-1	-/-	-739.3038222789764	-7356.462188564241	371	0.2774390243902439	0.24528301886792453	0.07247706422018349
YKR042W	-1	-/-	-739.3985702618957	-9101.25898860395	371	0.2765957446808511	0.24528301886792453	0.072782874617737
YLR177W	0	0/0	-740.4253913480788	-13527.94651282113	1484	0.2765957446808511	0.24528301886792453	0.072782874617737
YLR362W	1	+/+	-740.5828052610159	-12321.940221190453	370	0.2787878787878788	0.24797843665768193	0.072782874617737
YOL064C	1	+/-	-740.7780159413815	-8734.660906612873	370	0.2809667673716012	0.25067385444743934	0.072782874617737
YBR005W	0	0/-	-741.0253308899701	-15254.529825454578	1484	0.2809667673716012	0.25067385444743934	0.072782874617737
YDR249C	0	0/0	-741.1071787551045	-13640.361519692466	1484	0.2809667673716012	0.25067385444743934	0.072782874617737
YLR108C	0	0/0	-741.3201349247247	-12460.765085566789	1484	0.2809667673716012	0.25067385444743934	0.072782874617737
YAR066W	0	0/0	-741.701812973246	-13011.806426919065	1484	0.2809667673716012	0.25067385444743934	0.072782874617737
YIL036W	-1	-/+	-741.928638458252	-10781.572002753615	371	0.28012048192771083	0.25067385444743934	0.07308868501529052
YGL166W	1	+/+	-742.1594444252551	-9820.300631921738	370	0.2822822822822823	0.25336927223719674	0.07308868501529052
YPL223C	0	0/0	-742.208662264049	-16133.77402399201	1484	0.2822822822822823	0.25336927223719674	0.07308868501529052
YJR015W	0	0/0	-742.23109247908	-13626.773114760406	1484	0.2822822822822823	0.25336927223719674	0.07308868501529052
YDR089W	0	0/-	-742.2434744480997	-13596.856074408628	1484	0.2822822822822823	0.25336927223719674	0.07308868501529052
YEL012W	-1	-/-	-742.3391813188791	-12025.158772930503	371	0.281437125748503	0.25336927223719674	0.07339449541284404
YLL051C	0	0/-	-742.3416596259922	-13992.395685519092	1484	0.281437125748503	0.25336927223719674	0.07339449541284404
YPL236C	0	0/-	-742.3716569785029	-13037.092417479493	1484	0.281437125748503	0.25336927223719674	0.07339449541284404
YKL100C	0	0/-	-742.6783172544092	-13129.773649341427	1484	0.281437125748503	0.25336927223719674	0.07339449541284404
YPL033C	-1	-/-	-742.7584361620247	-8085.986542124301	371	0.28059701492537314	0.25336927223719674	0.07370030581039755
YML016C	-1	-/-	-742.9553431384265	-9846.855160035193	371	0.27976190476190477	0.25336927223719674	0.07400611620795107
YNL074C	1	+/-	-743.0709991008043	-10742.797745510936	370	0.2818991097922849	0.2560646900269542	0.07400611620795107
YGL047W	-1	-/-	-743.1486960798502	-10244.528187289834	371	0.28106508875739644	0.2560646900269542	0.07431192660550459
YMR221C	0	0/-	-743.1652185795829	-13774.20518966671	1484	0.28106508875739644	0.2560646900269542	0.07431192660550459
YCL042W	0	0/0	-743.2503833118826	-12907.076450225897	1484	0.28106508875739644	0.2560646900269542	0.07431192660550459
YPL154C	-1	-/-	-743.4177982360125	-10701.188511013985	371	0.28023598820059	0.2560646900269542	0.0746177370030581
YMR104C	-1	-/-	-743.4654184132814	-11674.834400504827	371	0.27941176470588236	0.2560646900269542	0.07492354740061162
YLR454W	0	0/0	-743.9213375607505	-16209.677501742728	1484	0.27941176470588236	0.2560646900269542	0.07492354740061162
YGR149W	0	0/-	-744.0738318134099	-13283.385822314769	1484	0.27941176470588236	0.2560646900269542	0.07492354740061162
YPL214C	-1	-/-	-744.1921355724335	-10162.866767175496	371	0.2785923753665689	0.2560646900269542	0.07522935779816514
YDL027C	0	0/0	-744.3705253917724	-14196.780140893534	1484	0.2785923753665689	0.2560646900269542	0.07522935779816514
YMR124W	0	0/0	-744.378572806716	-13844.199630363844	1484	0.2785923753665689	0.2560646900269542	0.07522935779816514
YDL085W	-1	-/0	-744.4509184360504	-11197.902964249253	371	0.2777777777777778	0.2560646900269542	0.07553516819571865
YNL125C	0	0/-	-744.5130276456475	-15966.109875008464	1484	0.2777777777777778	0.2560646900269542	0.07553516819571865
YDR370C	0	0/-	-744.5954975467175	-13401.255410234444	1484	0.2777777777777778	0.2560646900269542	0.07553516819571865
YML079W	0	0/0	-744.7162956781685	-13218.846061818302	1484	0.2777777777777778	0.2560646900269542	0.07553516819571865
YDL238C	0	0/-	-744.7890931246802	-16769.75853067171	1484	0.2777777777777778	0.2560646900269542	0.07553516819571865
YOR385W	0	0/0	-745.0389829073101	-13255.745641197078	1484	0.2777777777777778	0.2560646900269542	0.07553516819571865
YGR122W	-1	-/-	-745.4097359478474	-7714.48434073478	371	0.27696793002915454	0.2560646900269542	0.07584097859327217
YPL049C	-1	-/-	-745.6087880060077	-9090.556375294924	371	0.2761627906976744	0.2560646900269542	0.07614678899082569
YGL140C	0	0/0	-745.905262036249	-13315.89617106691	1484	0.2761627906976744	0.2560646900269542	0.07614678899082569
YER042W	1	+/+	-745.9361497610807	-8210.343196332455	370	0.2782608695652174	0.2587601078167116	0.07614678899082569
YKL067W	0	0/-	-745.9637323990464	-16584.529805250466	1484	0.2782608695652174	0.2587601078167116	0.07614678899082569
YOR386W	-1	-/-	-745.9822223782539	-11482.872188821435	371	0.2774566473988439	0.2587601078167116	0.0764525993883792
YHR063C	0	0/-	-746.1680256668478	-15987.761682208627	1484	0.2774566473988439	0.2587601078167116	0.0764525993883792
YKR013W	0	0/-	-746.3884807480499	-15575.64982882794	1484	0.2774566473988439	0.2587601078167116	0.0764525993883792
YGL006W	-1	-/-	-746.4366920590401	-11677.25211262703	371	0.276657060518732	0.2587601078167116	0.07675840978593272
YPL277C	0	0/0	-746.5124341864139	-13884.139501414262	1484	0.276657060518732	0.2587601078167116	0.07675840978593272
YJL158C	0	0/-	-746.5762804681435	-16224.268494085409	1484	0.276657060518732	0.2587601078167116	0.07675840978593272
YLR142W	0	0/0	-746.6972972461954	-17245.191440256312	1484	0.276657060518732	0.2587601078167116	0.07675840978593272
YIL014C-A	0	0/0	-748.0737772528082	-14963.410018838942	1484	0.276657060518732	0.2587601078167116	0.07675840978593272
YHR122W	0	0/-	-748.7393409758806	-13619.967000100762	1484	0.276657060518732	0.2587601078167116	0.07675840978593272
YBR259W	0	0/0	-748.8960025105625	-13699.393834739923	1484	0.276657060518732	0.2587601078167116	0.07675840978593272
YIL143C	-1	-/-	-748.9557752013206	-10579.616876289248	371	0.27586206896551724	0.2587601078167116	0.07706422018348624
YBR045C	0	0/-	-749.1928382664919	-15406.988106705248	1484	0.27586206896551724	0.2587601078167116	0.07706422018348624
YML092C	-1	-/-	-749.6964290142059	-9624.263035565615	371	0.27507163323782235	0.2587601078167116	0.07737003058103975
YOR347C	-1	-/-	-749.8176849931479	-10534.796489655972	371	0.2742857142857143	0.2587601078167116	0.07767584097859327
YCR020C	-1	-/-	-749.9039099216461	-9215.370083361864	371	0.27350427350427353	0.2587601078167116	0.0779816513761468
YDR034W-B	0	0/0	-750.2817066498101	-13607.759312596172	1484	0.27350427350427353	0.2587601078167116	0.0779816513761468
YJL222W	-1	-/-	-750.4753748476505	-8857.131253946573	371	0.2727272727272727	0.2587601078167116	0.0782874617737003
YCR019W	0	0/0	-750.7316890601069	-14759.081022216007	1484	0.2727272727272727	0.2587601078167116	0.0782874617737003
YFR049W	0	0/-	-750.9768039956689	-16926.19451739639	1484	0.2727272727272727	0.2587601078167116	0.0782874617737003
YIR031C	0	0/-	-751.0491855600849	-14374.94616033975	1484	0.2727272727272727	0.2587601078167116	0.0782874617737003
YPR193C	-1	-/-	-751.2817398011684	-10800.561837542802	371	0.2719546742209632	0.2587601078167116	0.07859327217125382
YHR030C	1	+/+	-751.6087124273181	-9710.640134677291	370	0.2740112994350282	0.261455525606469	0.07859327217125382
YJR159W	0	0/0	-751.7979330420494	-14422.038095998578	1484	0.2740112994350282	0.261455525606469	0.07859327217125382
YML081W	0	0/-	-752.0426277462393	-13520.399797659367	1484	0.2740112994350282	0.261455525606469	0.07859327217125382
YIL055C	0	0/0	-752.1097645051777	-13944.12374239508	1484	0.2740112994350282	0.261455525606469	0.07859327217125382
YDR056C	0	0/0	-752.3314077528194	-13908.498779527843	1484	0.2740112994350282	0.261455525606469	0.07859327217125382
YJR094C	-1	-/-	-752.4275686144829	-9346.920599229634	371	0.27323943661971833	0.261455525606469	0.07889908256880734
YBR295W	-1	-/+	-752.5234836190939	-10206.36288549751	371	0.27247191011235955	0.261455525606469	0.07920489296636085
YDR541C	0	0/+	-752.6675139702857	-13350.882873497903	1484	0.27247191011235955	0.261455525606469	0.07920489296636085
YOR383C	0	0/-	-753.0838033631444	-14500.078043155372	1484	0.27247191011235955	0.261455525606469	0.07920489296636085
YML018C	0	0/0	-753.2223793640733	-14168.29409643542	1484	0.27247191011235955	0.261455525606469	0.07920489296636085
YPR149W	0	0/-	-753.4041830617934	-16165.298448813148	1484	0.27247191011235955	0.261455525606469	0.07920489296636085
YHR078W	0	0/0	-753.9670454123989	-13843.125688609667	1484	0.27247191011235955	0.261455525606469	0.07920489296636085
YMR086W	0	0/0	-754.0844773221761	-13111.808742734604	1484	0.27247191011235955	0.261455525606469	0.07920489296636085
YHL040C	-1	-/-	-754.0980118997395	-9244.698364820331	371	0.27170868347338933	0.261455525606469	0.07951070336391437
YBL015W	-1	-/-	-754.2021445035934	-10710.910193681717	371	0.2709497206703911	0.261455525606469	0.0798165137614679
YGR023W	0	0/+	-754.294973321259	-16607.608139636926	1484	0.2709497206703911	0.261455525606469	0.0798165137614679
YPR124W	-1	-/-	-754.4051292836666	-8881.229096218944	371	0.27019498607242337	0.261455525606469	0.0801223241590214
YKL132C	0	0/0	-754.449322367087	-14684.296374210157	1484	0.27019498607242337	0.261455525606469	0.0801223241590214
YIL171W	0	0/-	-754.6223007859662	-13788.114149934612	1484	0.27019498607242337	0.261455525606469	0.0801223241590214
YPL264C	0	0/0	-754.6355029679835	-12984.705012484454	1484	0.27019498607242337	0.261455525606469	0.0801223241590214
YDL237W	0	0/-	-754.6491571832448	-13633.943268829957	1484	0.27019498607242337	0.261455525606469	0.0801223241590214
YFL055W	-1	-/-	-754.6602993048728	-9558.457798007876	371	0.26944444444444443	0.261455525606469	0.08042813455657492
YNR014W	0	0/0	-754.6742519102991	-13158.74432790652	1484	0.26944444444444443	0.261455525606469	0.08042813455657492
YIR003W	0	0/-	-754.710566278547	-13305.333010172471	1484	0.26944444444444443	0.261455525606469	0.08042813455657492
YKR089C	-1	-/-	-754.7128729820251	-11116.845132157207	371	0.26869806094182824	0.261455525606469	0.08073394495412844
YDL177C	0	0/-	-755.4155351165682	-13839.549449082464	1484	0.26869806094182824	0.261455525606469	0.08073394495412844
YIL154C	-1	-/+	-755.5760667994618	-9918.521051790565	371	0.26795580110497236	0.261455525606469	0.08103975535168195
YDR179W-A	0	0/0	-755.6746906656772	-13683.666631175205	1484	0.26795580110497236	0.261455525606469	0.08103975535168195
YJL037W	0	0/-	-755.8155312146991	-15172.627410916612	1484	0.26795580110497236	0.261455525606469	0.08103975535168195
YHR143W	-1	-/-	-755.8866084516048	-9048.304946564138	371	0.26721763085399447	0.261455525606469	0.08134556574923547
YBR287W	0	0/0	-756.1948358323425	-14217.261838284321	1484	0.26721763085399447	0.261455525606469	0.08134556574923547
YFL059W	-1	-/-	-756.2841456457973	-8931.252652071416	371	0.2664835164835165	0.261455525606469	0.081651376146789
YLR044C	-1	-/-	-756.5812209844589	-8946.992482405156	371	0.26575342465753427	0.261455525606469	0.0819571865443425
YHR202W	0	0/-	-757.4482314810157	-13652.781787638552	1484	0.26575342465753427	0.261455525606469	0.0819571865443425
YKL087C	0	0/0	-757.4582539945841	-16387.985172284767	1484	0.26575342465753427	0.261455525606469	0.0819571865443425
YKL218C	0	0/-	-757.4674159158021	-14639.025263383985	1484	0.26575342465753427	0.261455525606469	0.0819571865443425
YDR348C	0	0/-	-757.5766603667289	-13859.132707227021	1484	0.26575342465753427	0.261455525606469	0.0819571865443425
YML028W	1	+/+	-757.6367597356439	-9303.408562004566	370	0.2677595628415301	0.2641509433962264	0.0819571865443425
YDR534C	0	0/-	-757.7778030857444	-14154.014366587624	1484	0.2677595628415301	0.2641509433962264	0.0819571865443425
YBR270C	0	0/-	-757.9645982794464	-16120.161097232252	1484	0.2677595628415301	0.2641509433962264	0.0819571865443425
YER024W	-1	-/-	-757.9754747338593	-9401.402983143926	371	0.2670299727520436	0.2641509433962264	0.08226299694189602
YLR206W	-1	-/-	-758.4230271577835	-11112.266940377653	371	0.266304347826087	0.2641509433962264	0.08256880733944955
YIL124W	-1	-/-	-758.4991482049227	-10075.74013390392	371	0.26558265582655827	0.2641509433962264	0.08287461773700305
YOR384W	0	0/-	-758.547316974029	-15514.531319703907	1484	0.26558265582655827	0.2641509433962264	0.08287461773700305
YOR177C	0	0/-	-758.7737561129034	-16573.740912364796	1484	0.26558265582655827	0.2641509433962264	0.08287461773700305
YDR512C	-1	-/-	-758.845868088305	-9805.543423749506	371	0.2648648648648649	0.2641509433962264	0.08318042813455657
YEL066W	-1	-/+	-758.9209955558181	-9086.806681655347	371	0.2641509433962264	0.2641509433962264	0.0834862385321101
YMR053C	-1	-/0	-759.038326241076	-10969.908075533807	371	0.26344086021505375	0.2641509433962264	0.0837920489296636
YGL176C	0	0/0	-759.1435009818524	-13390.289078878239	1484	0.26344086021505375	0.2641509433962264	0.0837920489296636
YPL002C	1	+/+	-759.2248606309295	-9787.166524551809	370	0.26541554959785524	0.2668463611859838	0.0837920489296636
YGL011C	-1	-/-	-759.4094999879599	-10689.52051833272	371	0.2647058823529412	0.2668463611859838	0.08409785932721713
YER144C	0	0/-	-759.991882160306	-16899.614990390837	1484	0.2647058823529412	0.2668463611859838	0.08409785932721713
YNL092W	0	0/-	-760.0938829788938	-14173.700287441723	1484	0.2647058823529412	0.2668463611859838	0.08409785932721713
YGR053C	0	0/-	-760.109605120495	-13749.090172877535	1484	0.2647058823529412	0.2668463611859838	0.08409785932721713
YGL196W	0	0/0	-760.1805865485221	-16001.702692340128	1484	0.2647058823529412	0.2668463611859838	0.08409785932721713
YGL128C	0	0/-	-760.1833907123655	-15019.581802467816	1484	0.2647058823529412	0.2668463611859838	0.08409785932721713
YOL029C	0	0/0	-760.2154841180891	-12487.832911216654	1484	0.2647058823529412	0.2668463611859838	0.08409785932721713
YNL008C	-1	-/+	-760.2662729024887	-10968.68529131636	371	0.264	0.2668463611859838	0.08440366972477065
YIL111W	0	0/-	-760.576010725461	-14070.077512181364	1484	0.264	0.2668463611859838	0.08440366972477065
YBR298C	-1	-/-	-760.8697013556957	-10543.385247811675	371	0.2632978723404255	0.2668463611859838	0.08470948012232415
YPL272C	0	0/0	-761.1236001644284	-13365.384032971226	1484	0.2632978723404255	0.2668463611859838	0.08470948012232415
YOR040W	1	+/-	-761.1259487047791	-10227.504286691546	370	0.26525198938992045	0.2695417789757412	0.08470948012232415
YLR237W	0	0/-	-761.2892131386325	-14909.38849830255	1484	0.26525198938992045	0.2695417789757412	0.08470948012232415
YGR040W	-1	-/+	-761.3765845373273	-8771.330054610968	371	0.26455026455026454	0.2695417789757412	0.08501529051987768
YJR036C	0	0/-	-761.4664753135294	-16747.223677313887	1484	0.26455026455026454	0.2695417789757412	0.08501529051987768
YDL109C	-1	-/-	-761.7765089124441	-8684.13279093802	371	0.2638522427440633	0.2695417789757412	0.0853211009174312
YJR011C	0	0/0	-761.8666655886918	-13821.565789202228	1484	0.2638522427440633	0.2695417789757412	0.0853211009174312
YCL033C	1	+/+	-761.9931023418903	-9834.608716093004	370	0.2657894736842105	0.2722371967654987	0.0853211009174312
YHL024W	-1	-/-	-762.1339723169804	-10777.32314550504	371	0.2650918635170604	0.2722371967654987	0.0856269113149847
YMR184W	-1	-/+	-762.1565492674708	-9470.745568219572	371	0.2643979057591623	0.2722371967654987	0.08593272171253823
YDR242W	0	0/0	-762.1624944861978	-15808.932639737613	1484	0.2643979057591623	0.2722371967654987	0.08593272171253823
YBR085C-A	0	0/0	-762.2636753022671	-13322.859896353446	1484	0.2643979057591623	0.2722371967654987	0.08593272171253823
YPL071C	0	0/0	-762.3104676920921	-13860.823984172195	1484	0.2643979057591623	0.2722371967654987	0.08593272171253823
YDR542W	0	0/-	-762.3852197332308	-13675.732541345991	1484	0.2643979057591623	0.2722371967654987	0.08593272171253823
YOR036W	-1	-/-	-762.7253253608942	-12840.758686751127	371	0.26370757180156656	0.2722371967654987	0.08623853211009175
YOR132W	-1	-/-	-762.8499536216259	-11485.449512079358	371	0.2630208333333333	0.2722371967654987	0.08654434250764526
YDR287W	0	0/-	-762.9060944560915	-17394.14844894316	1484	0.2630208333333333	0.2722371967654987	0.08654434250764526
YJL213W	0	0/0	-763.4044221937656	-13876.40346237272	1484	0.2630208333333333	0.2722371967654987	0.08654434250764526
YHR004C	-1	-/-	-763.4129384309053	-9486.051492489874	371	0.2623376623376623	0.2722371967654987	0.08685015290519878
YML007W	1	+/+	-764.2370249181986	-10382.155381701887	370	0.26424870466321243	0.2749326145552561	0.08685015290519878
YPL009C	0	0/-	-765.0751912929118	-14005.930776594207	1484	0.26424870466321243	0.2749326145552561	0.08685015290519878
YOR022C	0	0/-	-765.13495537173	-12763.572169038467	1484	0.26424870466321243	0.2749326145552561	0.08685015290519878
YOL105C	-1	-/-	-765.2923515960574	-9362.90597639978	371	0.26356589147286824	0.2749326145552561	0.0871559633027523
YPL140C	-1	-/-	-765.4392182603478	-10576.473111189902	371	0.26288659793814434	0.2749326145552561	0.0874617737003058
YLR036C	0	0/0	-765.5698574576527	-13350.396836507134	1484	0.26288659793814434	0.2749326145552561	0.0874617737003058
YJR149W	0	0/0	-765.5725865252316	-13995.258702036925	1484	0.26288659793814434	0.2749326145552561	0.0874617737003058
YGR143W	-1	-/-	-765.6608476191759	-11306.974864020944	371	0.2622107969151671	0.2749326145552561	0.08776758409785933
YDR350C	0	0/-	-765.7115160180256	-16664.350538725965	1484	0.2622107969151671	0.2749326145552561	0.08776758409785933
YNL165W	0	0/0	-765.7839395683259	-13614.717194883153	1484	0.2622107969151671	0.2749326145552561	0.08776758409785933
YIL017C	1	+/-	-765.8117700368166	-11744.98049531877	370	0.2641025641025641	0.2776280323450135	0.08776758409785933
YGR046W	-1	-/-	-765.9036396816373	-9879.84060266614	371	0.26342710997442453	0.2776280323450135	0.08807339449541285
YLR350W	1	+/+	-765.970452517271	-9919.526110827923	370	0.2653061224489796	0.2803234501347709	0.08807339449541285
YDR313C	0	0/-	-766.0303658396006	-17813.586043138057	1484	0.2653061224489796	0.2803234501347709	0.08807339449541285
YBR101C	0	0/+	-766.1230178065598	-15618.70404160954	1484	0.2653061224489796	0.2803234501347709	0.08807339449541285
YPR151C	0	0/0	-766.9319852441549	-17824.160451420583	1484	0.2653061224489796	0.2803234501347709	0.08807339449541285
YJL082W	0	0/+	-766.9703373219818	-16279.664326914586	1484	0.2653061224489796	0.2803234501347709	0.08807339449541285
YER072W	-1	-/-	-767.1059664413333	-9787.775474064052	371	0.26463104325699743	0.2803234501347709	0.08837920489296636
YAR027W	0	0/0	-767.2343301260844	-17750.39161925204	1484	0.26463104325699743	0.2803234501347709	0.08837920489296636
YJR142W	0	0/0	-767.2495611328632	-13324.475128740072	1484	0.26463104325699743	0.2803234501347709	0.08837920489296636
YNL295W	0	0/-	-767.2764904387295	-14006.902494299226	1484	0.26463104325699743	0.2803234501347709	0.08837920489296636
YCR082W	-1	-/-	-767.4971884191036	-10753.898725956678	371	0.2639593908629442	0.2803234501347709	0.08868501529051988
YER137C	0	0/0	-767.6244924273342	-13963.013418545946	1484	0.2639593908629442	0.2803234501347709	0.08868501529051988
YOL065C	-1	-/-	-767.6302392184734	-10007.919031247497	371	0.26329113924050634	0.2803234501347709	0.0889908256880734
YOL073C	0	0/0	-767.6722409892827	-13841.090412036516	1484	0.26329113924050634	0.2803234501347709	0.0889908256880734
YMR251W-A	0	0/0	-767.7083877008408	-15658.022251890041	1484	0.26329113924050634	0.2803234501347709	0.0889908256880734
YLR460C	0	0/0	-767.8158357236534	-12442.563269097358	1484	0.26329113924050634	0.2803234501347709	0.0889908256880734
YPR192W	0	0/-	-768.5222094422206	-16173.229398598894	1484	0.26329113924050634	0.2803234501347709	0.0889908256880734
YPR024W	-1	-/-	-768.8124702423811	-9873.550942957401	371	0.26262626262626265	0.2803234501347709	0.08929663608562691
YHR136C	0	0/-	-768.9161369651556	-14548.392497793771	1484	0.26262626262626265	0.2803234501347709	0.08929663608562691
YLR194C	0	0/-	-769.4755115639418	-14213.374782266095	1484	0.26262626262626265	0.2803234501347709	0.08929663608562691
YDL048C	0	0/-	-770.0074476748705	-15668.235769452527	1484	0.26262626262626265	0.2803234501347709	0.08929663608562691
YDL123W	0	0/0	-770.2205823250115	-16410.220761291683	1484	0.26262626262626265	0.2803234501347709	0.08929663608562691
YGR294W	0	0/-	-770.8926816172898	-14365.843288560398	1484	0.26262626262626265	0.2803234501347709	0.08929663608562691
YER145C	-1	-/-	-771.0700100585818	-9043.284600637853	371	0.2619647355163728	0.2803234501347709	0.08960244648318043
YPR058W	0	0/-	-771.2948257178068	-15954.966269446537	1484	0.2619647355163728	0.2803234501347709	0.08960244648318043
YIL108W	0	0/0	-771.324979936704	-13688.452447186224	1484	0.2619647355163728	0.2803234501347709	0.08960244648318043
YLR228C	-1	-/-	-771.3340725079179	-9848.012116529047	371	0.2613065326633166	0.2803234501347709	0.08990825688073395
YGR239C	-1	-/-	-771.3374216258526	-9479.81409521401	371	0.2606516290726817	0.2803234501347709	0.09021406727828746
YPL190C	-1	-/-	-771.4899459481239	-9577.800093665719	371	0.26	0.2803234501347709	0.09051987767584098
YGL018C	-1	-/-	-771.6385928094387	-9111.199837498367	371	0.2593516209476309	0.2803234501347709	0.0908256880733945
YOR233W	-1	-/-	-771.911611571908	-10589.757670767605	371	0.25870646766169153	0.2803234501347709	0.09113149847094801
YFL021W	-1	-/+	-771.9884328842163	-9913.760972645134	371	0.25806451612903225	0.2803234501347709	0.09143730886850153
YER055C	0	0/0	-772.0604661498219	-17387.888324986212	1484	0.25806451612903225	0.2803234501347709	0.09143730886850153
YPL067C	0	0/0	-772.107689473778	-13720.05370497331	1484	0.25806451612903225	0.2803234501347709	0.09143730886850153
YOL001W	-1	-/-	-772.65268920362	-9594.443956941366	371	0.25742574257425743	0.2803234501347709	0.09174311926605505
YJL144W	0	0/+	-772.8596969675273	-14815.204943073913	1484	0.25742574257425743	0.2803234501347709	0.09174311926605505
YKL105C	0	0/0	-772.9460466448218	-14348.10955195874	1484	0.25742574257425743	0.2803234501347709	0.09174311926605505
YNR045W	0	0/-	-773.209830339998	-16000.658635118976	1484	0.25742574257425743	0.2803234501347709	0.09174311926605505
YGL202W	0	0/0	-773.4172815075144	-16362.276535347104	1484	0.25742574257425743	0.2803234501347709	0.09174311926605505
YOR080W	-1	-/-	-773.5432142354548	-10356.79112617299	371	0.25679012345679014	0.2803234501347709	0.09204892966360856
YMR318C	0	0/0	-773.6938094878569	-14860.198670159094	1484	0.25679012345679014	0.2803234501347709	0.09204892966360856
YOR111W	0	0/-	-773.7466964945197	-13455.584936966188	1484	0.25679012345679014	0.2803234501347709	0.09204892966360856
YLR250W	0	0/0	-773.9863696573302	-15844.04582232982	1484	0.25679012345679014	0.2803234501347709	0.09204892966360856
YOR267C	-1	-/-	-774.2880875840783	-9881.755286984146	371	0.2561576354679803	0.2803234501347709	0.09235474006116208
YOR054C	-1	-/-	-774.6665635481477	-10913.271729528904	371	0.25552825552825553	0.2803234501347709	0.0926605504587156
YLR164W	0	0/-	-775.0387428579852	-13651.362200050615	1484	0.25552825552825553	0.2803234501347709	0.0926605504587156
YFL044C	0	0/+	-775.0599644351751	-17192.26617655717	1484	0.25552825552825553	0.2803234501347709	0.0926605504587156
YMR178W	0	0/0	-775.4054228328168	-13430.916738570668	1484	0.25552825552825553	0.2803234501347709	0.0926605504587156
YGL039W	-1	-/+	-775.4532148391008	-8174.109623104334	371	0.2549019607843137	0.2803234501347709	0.09296636085626911
YER128W	0	0/0	-775.5712837595493	-14375.857000078075	1484	0.2549019607843137	0.2803234501347709	0.09296636085626911
YOL082W	-1	-/+	-775.767118409276	-12421.911207184196	371	0.254278728606357	0.2803234501347709	0.09327217125382263
YLL056C	1	+/0	-775.8243885934353	-7938.777725294232	370	0.25609756097560976	0.2830188679245283	0.09327217125382263
YML091C	-1	-/-	-775.864583581686	-9365.617120012641	371	0.25547445255474455	0.2830188679245283	0.09357798165137615
YGR089W	-1	-/0	-776.020828306675	-9928.438005704433	371	0.25485436893203883	0.2830188679245283	0.09388379204892966
YPR071W	0	0/0	-776.389174874872	-14218.906464833766	1484	0.25485436893203883	0.2830188679245283	0.09388379204892966
YGR247W	-1	-/-	-776.5803353488445	-8661.629369273782	371	0.2542372881355932	0.2830188679245283	0.09418960244648318
YMR291W	0	0/+	-776.7683708071709	-14776.811620667577	1484	0.2542372881355932	0.2830188679245283	0.09418960244648318
YLR104W	0	0/+	-776.797099689953	-14606.49461431522	1484	0.2542372881355932	0.2830188679245283	0.09418960244648318
YPR091C	0	0/-	-776.9983909055591	-13810.46904809773	1484	0.2542372881355932	0.2830188679245283	0.09418960244648318
YKR009C	-1	-/-	-777.0225747153163	-11024.16198129952	371	0.2536231884057971	0.2830188679245283	0.0944954128440367
YML020W	0	0/0	-777.0499808881432	-14069.390204309486	1484	0.2536231884057971	0.2830188679245283	0.0944954128440367
YLR251W	0	0/0	-777.1120409555733	-18194.158962784335	1484	0.2536231884057971	0.2830188679245283	0.0944954128440367
YDL045C	-1	-/-	-777.4668178409338	-10857.405843891203	371	0.25301204819277107	0.2830188679245283	0.09480122324159021
YKR067W	-1	-/-	-777.8266210108995	-11154.758639991283	371	0.25240384615384615	0.2830188679245283	0.09510703363914373
YDL012C	0	0/0	-778.1518370881677	-13707.245938302949	1484	0.25240384615384615	0.2830188679245283	0.09510703363914373
YER069W	0	0/0	-778.2560006687418	-14902.594593347982	1484	0.25240384615384615	0.2830188679245283	0.09510703363914373
YJR004C	1	+/+	-778.2660645991564	-9406.913460575044	370	0.2541966426858513	0.2857142857142857	0.09510703363914373
YLR411W	-1	-/-	-778.3157339170575	-9532.104918602854	371	0.2535885167464115	0.2857142857142857	0.09541284403669725
YML002W	0	0/-	-778.5477172713727	-14117.548467673361	1484	0.2535885167464115	0.2857142857142857	0.09541284403669725
YKR019C	-1	-/-	-779.2467130981386	-10008.921904917806	371	0.2529832935560859	0.2857142857142857	0.09571865443425076
YDR400W	-1	-/-	-779.6281758695841	-9869.608004711568	371	0.2523809523809524	0.2857142857142857	0.09602446483180428
YIL129C	-1	-/-	-779.8450965173542	-9620.689672246575	371	0.2517814726840855	0.2857142857142857	0.0963302752293578
YKL224C	0	0/-	-780.3475980469957	-15635.372431626543	1484	0.2517814726840855	0.2857142857142857	0.0963302752293578
YPR109W	0	0/0	-780.6335723027587	-13576.442044319585	1484	0.2517814726840855	0.2857142857142857	0.0963302752293578
YOR352W	0	0/0	-781.0097619434819	-13243.710735898465	1484	0.2517814726840855	0.2857142857142857	0.0963302752293578
YFL029C	-1	-/-	-781.0755732059479	-10699.010625973344	371	0.25118483412322273	0.2857142857142857	0.09663608562691131
YFR055W	-1	-/-	-781.2052441313863	-9458.674117088318	371	0.25059101654846333	0.2857142857142857	0.09694189602446483
YNL040W	0	0/0	-781.28457210958	-14101.672424601391	1484	0.25059101654846333	0.2857142857142857	0.09694189602446483
YPR160W	0	0/0	-781.7708331942558	-16571.22678655386	1484	0.25059101654846333	0.2857142857142857	0.09694189602446483
YHR210C	0	0/0	-782.0608218610287	-14097.120357926935	1484	0.25059101654846333	0.2857142857142857	0.09694189602446483
YIL077C	1	+/0	-782.3652047216892	-8268.699129968882	370	0.25235849056603776	0.2884097035040431	0.09694189602446483
YGL134W	0	0/-	-782.6269366312772	-16530.454698937945	1484	0.25235849056603776	0.2884097035040431	0.09694189602446483
YKR034W	-1	-/+	-782.808473855257	-9686.882415536791	371	0.25176470588235295	0.2884097035040431	0.09724770642201835
YAL015C	-1	-/+	-782.8693672120571	-10168.079373463988	371	0.2511737089201878	0.2884097035040431	0.09755351681957186
YBR273C	-1	-/+	-782.8989323824644	-11590.13196888566	371	0.2505854800936768	0.2884097035040431	0.09785932721712538
YER184C	0	0/-	-782.9383967518806	-14215.893408190459	1484	0.2505854800936768	0.2884097035040431	0.09785932721712538
YAR068W	0	0/0	-783.4890184514225	-13778.926854828373	1484	0.2505854800936768	0.2884097035040431	0.09785932721712538
YEL049W	0	0/-	-783.7540357289836	-16042.115408451296	1484	0.2505854800936768	0.2884097035040431	0.09785932721712538
YNR034W	-1	-/-	-783.8246378004551	-9911.06452909112	371	0.25	0.2884097035040431	0.0981651376146789
YJR122W	0	0/-	-783.9682074273005	-15838.642168438993	1484	0.25	0.2884097035040431	0.0981651376146789
YNL009W	-1	-/-	-783.9887948781252	-10856.245856910944	371	0.2494172494172494	0.2884097035040431	0.09847094801223241
YHL044W	0	0/0	-784.040426298976	-14294.308244037442	1484	0.2494172494172494	0.2884097035040431	0.09847094801223241
YGR154C	0	0/+	-784.1511343689635	-17127.166702563874	1484	0.2494172494172494	0.2884097035040431	0.09847094801223241
YML042W	-1	-/-	-784.1703677773476	-11726.15137694776	371	0.24883720930232558	0.2884097035040431	0.09877675840978593
YJL055W	0	0/+	-784.3483161106706	-14414.377573665231	1484	0.24883720930232558	0.2884097035040431	0.09877675840978593
YBR255W	0	0/0	-784.4609592277557	-16695.136462510563	1484	0.24883720930232558	0.2884097035040431	0.09877675840978593
YMR319C	-1	-/-	-784.5806091576815	-10197.555218879133	371	0.2482598607888631	0.2884097035040431	0.09908256880733946
YJR085C	0	0/0	-784.8559527676553	-13398.441852082498	1484	0.2482598607888631	0.2884097035040431	0.09908256880733946
YOL108C	-1	-/-	-785.1515275090933	-10440.554481197149	371	0.24768518518518517	0.2884097035040431	0.09938837920489296
YDR073W	-1	-/-	-785.6255334019661	-9685.560846753418	371	0.2471131639722864	0.2884097035040431	0.09969418960244648
YGL185C	0	0/0	-785.6418934632093	-13418.409224025905	1484	0.2471131639722864	0.2884097035040431	0.09969418960244648
YIL037C	1	+/-	-785.7398071438074	-9721.43228558451	370	0.2488479262672811	0.29110512129380056	0.09969418960244648
YHL019C	-1	-/-	-785.7752774506807	-10665.175871863961	371	0.2482758620689655	0.29110512129380056	0.1
YEL003W	-1	-/-	-786.1618811711669	-11023.858270458877	371	0.24770642201834864	0.29110512129380056	0.10030581039755351
YKL121W	0	0/0	-786.51885477826	-17490.85573575273	1484	0.24770642201834864	0.29110512129380056	0.10030581039755351
YJL012C	-1	-/-	-786.5916417986155	-9871.543910570443	371	0.2471395881006865	0.29110512129380056	0.10061162079510703
YGL085W	0	0/-	-786.6062838323414	-14139.913386270404	1484	0.2471395881006865	0.29110512129380056	0.10061162079510703
YAL005C	-1	-/+	-786.6728816218674	-9567.832410387695	371	0.2465753424657534	0.29110512129380056	0.10091743119266056
YJL106W	-1	-/-	-786.6775001585484	-10100.863821774721	371	0.2460136674259681	0.29110512129380056	0.10122324159021406
YPL107W	0	0/0	-786.7455823365599	-14561.70300107915	1484	0.2460136674259681	0.29110512129380056	0.10122324159021406
YAR023C	0	0/0	-786.833793208003	-14112.658275235444	1484	0.2460136674259681	0.29110512129380056	0.10122324159021406
YGR131W	0	0/0	-786.8387619256973	-14039.444105585106	1484	0.2460136674259681	0.29110512129380056	0.10122324159021406
YBR173C	-1	-/-	-787.0626463294029	-10328.195201124996	371	0.24545454545454545	0.29110512129380056	0.10152905198776759
YBR242W	0	0/-	-787.2162282392383	-14349.359552908689	1484	0.24545454545454545	0.29110512129380056	0.10152905198776759
YLR348C	0	0/-	-787.2440520524979	-15403.384541931562	1484	0.24545454545454545	0.29110512129380056	0.10152905198776759
YGL026C	0	0/0	-787.7027865666896	-16169.146984757856	1484	0.24545454545454545	0.29110512129380056	0.10152905198776759
YDL173W	0	0/0	-787.7386488970369	-13824.209259351715	1484	0.24545454545454545	0.29110512129380056	0.10152905198776759
YPL149W	-1	-/-	-787.9779232740402	-9992.188323810697	371	0.24489795918367346	0.29110512129380056	0.1018348623853211
YLR216C	-1	-/-	-788.0476805865765	-9742.278730466962	371	0.24434389140271492	0.29110512129380056	0.10214067278287461
YLR179C	0	0/-	-788.1061596684158	-14389.6770531293	1484	0.24434389140271492	0.29110512129380056	0.10214067278287461
YHR003C	0	0/-	-788.4123035483062	-13905.605335754342	1484	0.24434389140271492	0.29110512129380056	0.10214067278287461
YGL159W	0	0/0	-788.78766072914	-14057.82740688324	1484	0.24434389140271492	0.29110512129380056	0.10214067278287461
YHR182W	0	0/-	-788.8095873259008	-14003.82143984735	1484	0.24434389140271492	0.29110512129380056	0.10214067278287461
YBL018C	-1	-/-	-789.0438842102885	-10606.178856000304	371	0.24379232505643342	0.29110512129380056	0.10244648318042814
YMR258C	0	0/-	-789.1375563088804	-13404.978862262331	1484	0.24379232505643342	0.29110512129380056	0.10244648318042814
YGL192W	-1	-/-	-789.1860224977136	-9451.938126400113	371	0.24324324324324326	0.29110512129380056	0.10275229357798166
YPL006W	-1	-/-	-789.5669536888599	-10077.7260642834	371	0.24269662921348314	0.29110512129380056	0.10305810397553516
YCR104W	0	0/-	-789.6927994266152	-15762.103837140836	1484	0.24269662921348314	0.29110512129380056	0.10305810397553516
YDR435C	-1	-/-	-790.1070870757103	-10293.687083527446	371	0.242152466367713	0.29110512129380056	0.10336391437308869
YDR508C	-1	-/-	-790.356589242816	-9858.689435273409	371	0.24161073825503357	0.29110512129380056	0.10366972477064221
YFR039C	0	0/-	-790.5181340593845	-13492.27787744347	1484	0.24161073825503357	0.29110512129380056	0.10366972477064221
YDR481C	-1	-/-	-790.5355105102062	-10593.139024972916	371	0.24107142857142858	0.29110512129380056	0.10397553516819572
YMR284W	-1	-/-	-790.5446265488863	-10467.303652107716	371	0.24053452115812918	0.29110512129380056	0.10428134556574924
YBR285W	0	0/0	-790.5864781066775	-14611.598525146022	1484	0.24053452115812918	0.29110512129380056	0.10428134556574924
YPL150W	0	0/-	-790.6247782651335	-14784.875045796856	1484	0.24053452115812918	0.29110512129380056	0.10428134556574924
YBR147W	0	0/-	-790.6362499622628	-17574.46002332773	1484	0.24053452115812918	0.29110512129380056	0.10428134556574924
YGR266W	0	0/0	-790.6870220452547	-13592.118197513744	1484	0.24053452115812918	0.29110512129380056	0.10428134556574924
YPR008W	-1	-/-	-790.719211101532	-10454.595263913274	371	0.24	0.29110512129380056	0.10458715596330276
YMR303C	-1	-/0	-791.2012842781842	-8742.313564039767	371	0.2394678492239468	0.29110512129380056	0.10489296636085627
YAL027W	0	0/-	-791.3771965242922	-16158.606894004159	1484	0.2394678492239468	0.29110512129380056	0.10489296636085627
YPL005W	0	0/-	-791.9726330889389	-17109.256041437387	1484	0.2394678492239468	0.29110512129380056	0.10489296636085627
YDR329C	-1	-/-	-792.0339800268412	-10921.114330112934	371	0.23893805309734514	0.29110512129380056	0.10519877675840979
YIL067C	0	0/0	-792.212634364143	-14614.211403566413	1484	0.23893805309734514	0.29110512129380056	0.10519877675840979
YHR046C	0	0/-	-792.2948115225881	-16119.130564793944	1484	0.23893805309734514	0.29110512129380056	0.10519877675840979
YMR018W	0	0/-	-792.4496326018125	-14404.23516907636	1484	0.23893805309734514	0.29110512129380056	0.10519877675840979
YGL256W	-1	-/0	-792.8751001209021	-9631.542938798666	371	0.23841059602649006	0.29110512129380056	0.10550458715596331
YLR064W	0	0/-	-793.1074245981872	-13202.238283505663	1484	0.23841059602649006	0.29110512129380056	0.10550458715596331
YOL081W	0	0/+	-793.147969905287	-15687.393852584995	1484	0.23841059602649006	0.29110512129380056	0.10550458715596331
YFR023W	0	0/0	-793.1988537525758	-14886.779999669641	1484	0.23841059602649006	0.29110512129380056	0.10550458715596331
YML050W	0	0/0	-793.3401117827743	-14161.052920640446	1484	0.23841059602649006	0.29110512129380056	0.10550458715596331
YKL093W	-1	-/-	-793.5041924491525	-10816.661792866886	371	0.23788546255506607	0.29110512129380056	0.10581039755351682
YDR336W	0	0/0	-793.5559288281947	-14154.776704312302	1484	0.23788546255506607	0.29110512129380056	0.10581039755351682
YLR224W	-1	-/+	-793.7758564203978	-8811.700835049152	371	0.23736263736263735	0.29110512129380056	0.10611620795107034
YKL167C	0	0/-	-793.7927101645619	-16127.512078842148	1484	0.23736263736263735	0.29110512129380056	0.10611620795107034
YPL162C	0	0/0	-793.793398110196	-13708.520987977274	1484	0.23736263736263735	0.29110512129380056	0.10611620795107034
YDL170W	-1	-/+	-794.0410284847021	-10396.91201736033	371	0.23684210526315788	0.29110512129380056	0.10642201834862386
YNL223W	-1	-/-	-794.2023598700762	-12368.390782430768	371	0.2363238512035011	0.29110512129380056	0.10672782874617737
YMR120C	0	0/-	-794.6639399100095	-13810.017183529213	1484	0.2363238512035011	0.29110512129380056	0.10672782874617737
YLR137W	0	0/-	-794.6718153469265	-14555.04622015357	1484	0.2363238512035011	0.29110512129380056	0.10672782874617737
YKR011C	0	0/0	-794.9052200932056	-17860.75715577975	1484	0.2363238512035011	0.29110512129380056	0.10672782874617737
YLL027W	-1	-/-	-794.9093782007694	-10421.600870229304	371	0.23580786026200873	0.29110512129380056	0.10703363914373089
YER140W	0	0/-	-795.1750021521002	-14006.97704048641	1484	0.23580786026200873	0.29110512129380056	0.10703363914373089
YBR157C	0	0/0	-795.3667506314814	-15874.024225285277	1484	0.23580786026200873	0.29110512129380056	0.10703363914373089
YMR071C	0	0/0	-795.4117279332131	-15781.206087156199	1484	0.23580786026200873	0.29110512129380056	0.10703363914373089
YJL172W	0	0/-	-795.484049288556	-16388.708150686696	1484	0.23580786026200873	0.29110512129380056	0.10703363914373089
YNL054W	-1	-/-	-795.6840216368437	-10809.16016510129	371	0.23529411764705882	0.29110512129380056	0.10733944954128441
YFR018C	0	0/-	-795.6889484701678	-14975.790119343437	1484	0.23529411764705882	0.29110512129380056	0.10733944954128441
YJL103C	0	0/-	-795.7174238078296	-18579.574740307406	1484	0.23529411764705882	0.29110512129380056	0.10733944954128441
YMR297W	0	0/-	-795.7594398614019	-17302.463964980096	1484	0.23529411764705882	0.29110512129380056	0.10733944954128441
YKL171W	0	0/-	-795.9490765128285	-14182.851759868674	1484	0.23529411764705882	0.29110512129380056	0.10733944954128441
YPL273W	0	0/-	-796.0643985951319	-18631.384221606888	1484	0.23529411764705882	0.29110512129380056	0.10733944954128441
YDL206W	0	0/-	-796.0958638768643	-14731.31547276862	1484	0.23529411764705882	0.29110512129380056	0.10733944954128441
YGL055W	-1	-/+	-796.1284249648452	-9323.005845539272	371	0.23478260869565218	0.29110512129380056	0.10764525993883792
YJL166W	-1	-/-	-796.2238292098045	-10512.38842843473	371	0.23427331887201736	0.29110512129380056	0.10795107033639144
YNL144C	0	0/0	-796.3833668604493	-13784.4800200155	1484	0.23427331887201736	0.29110512129380056	0.10795107033639144
YAR031W	1	+/0	-796.4570472612977	-9293.098430506885	370	0.23593073593073594	0.29380053908355797	0.10795107033639144
YNL095C	0	0/0	-796.486297853291	-13407.821340686642	1484	0.23593073593073594	0.29380053908355797	0.10795107033639144
YLR120C	0	0/-	-796.5645718220621	-16774.550650771707	1484	0.23593073593073594	0.29380053908355797	0.10795107033639144
YPR084W	0	0/0	-796.7357226517051	-13135.480142799206	1484	0.23593073593073594	0.29380053908355797	0.10795107033639144
YGL009C	0	0/0	-796.7823017071933	-15168.417658402584	1484	0.23593073593073594	0.29380053908355797	0.10795107033639144
YGL004C	-1	-/-	-796.7843334451318	-10738.00393050164	371	0.23542116630669546	0.29380053908355797	0.10825688073394496
YNR050C	0	0/0	-797.0825304929167	-15661.251955284737	1484	0.23542116630669546	0.29380053908355797	0.10825688073394496
YLR225C	0	0/-	-797.1181532870978	-14312.985063959844	1484	0.23542116630669546	0.29380053908355797	0.10825688073394496
YHR043C	-1	-/0	-797.3216032385826	-9738.86394867301	371	0.2349137931034483	0.29380053908355797	0.10856269113149847
YMR115W	0	0/-	-797.3632410159335	-16983.455554460175	1484	0.2349137931034483	0.29380053908355797	0.10856269113149847
YMR017W	0	0/-	-797.8361969711259	-16481.06925416086	1484	0.2349137931034483	0.29380053908355797	0.10856269113149847
YBR225W	0	0/0	-797.9915184304118	-13302.366310952231	1484	0.2349137931034483	0.29380053908355797	0.10856269113149847
YOR302W	0	0/0	-798.0775561500341	-13260.885484718718	1484	0.2349137931034483	0.29380053908355797	0.10856269113149847
YIL066C	-1	-/-	-798.9190892130136	-9595.06904374063	371	0.23440860215053763	0.29380053908355797	0.10886850152905199
YNL155W	0	0/+	-798.9365379605442	-14056.802180740982	1484	0.23440860215053763	0.29380053908355797	0.10886850152905199
YOL129W	-1	-/-	-798.9440864026546	-10686.938707217574	371	0.23390557939914164	0.29380053908355797	0.10917431192660551
YNL242W	-1	-/-	-798.9609152674675	-10950.836926236749	371	0.2334047109207709	0.29380053908355797	0.10948012232415902
YCR099C	0	0/0	-798.9747129771858	-14384.51608876139	1484	0.2334047109207709	0.29380053908355797	0.10948012232415902
YMR209C	0	0/0	-799.0624756840989	-14412.33151110541	1484	0.2334047109207709	0.29380053908355797	0.10948012232415902
YDR505C	0	0/0	-799.5836128536612	-17363.974380225874	1484	0.2334047109207709	0.29380053908355797	0.10948012232415902
YJR061W	0	0/-	-800.069079939276	-14083.069460581988	1484	0.2334047109207709	0.29380053908355797	0.10948012232415902
YFL053W	0	0/+	-800.4907869352028	-15605.516227311455	1484	0.2334047109207709	0.29380053908355797	0.10948012232415902
YLL014W	0	0/-	-800.530817206949	-14742.44855420664	1484	0.2334047109207709	0.29380053908355797	0.10948012232415902
YBL107C	0	0/0	-800.6180063914508	-14442.62413280923	1484	0.2334047109207709	0.29380053908355797	0.10948012232415902
YPL221W	-1	-/-	-800.6569513380527	-10220.291088953614	371	0.2329059829059829	0.29380053908355797	0.10978593272171254
YPR200C	1	+/+	-800.7825281471014	-9903.677662983537	370	0.2345415778251599	0.29649595687331537	0.10978593272171254
YCR024C	0	0/-	-800.9517410611734	-16089.787348056212	1484	0.2345415778251599	0.29649595687331537	0.10978593272171254
YIL029C	1	+/0	-801.0770599991083	-8460.895051203668	370	0.23617021276595745	0.2991913746630728	0.10978593272171254
YIL126W	-1	-/-	-801.1161390691996	-10278.119924075902	371	0.2356687898089172	0.2991913746630728	0.11009174311926606
YMR010W	0	0/-	-801.3759909886867	-14682.106470500119	1484	0.2356687898089172	0.2991913746630728	0.11009174311926606
YLR299W	0	0/+	-801.7413713652641	-16693.413950927556	1484	0.2356687898089172	0.2991913746630728	0.11009174311926606
YEL041W	-1	-/-	-801.8417740613222	-10781.991098314524	371	0.23516949152542374	0.2991913746630728	0.11039755351681957
YDL086W	0	0/0	-801.9752247184515	-13305.258084373549	1484	0.23516949152542374	0.2991913746630728	0.11039755351681957
YPL240C	-1	-/-	-801.9916676953435	-10705.72808945924	371	0.2346723044397463	0.2991913746630728	0.11070336391437309
YER170W	0	0/-	-802.1828345004469	-15108.369733713567	1484	0.2346723044397463	0.2991913746630728	0.11070336391437309
YOL116W	-1	-/-	-802.4667033776641	-10004.873526964337	371	0.23417721518987342	0.2991913746630728	0.11100917431192661
YPR011C	0	0/-	-802.5777170937508	-14616.005790581927	1484	0.23417721518987342	0.2991913746630728	0.11100917431192661
YPL199C	0	0/-	-802.6306335506961	-14334.88036765065	1484	0.23417721518987342	0.2991913746630728	0.11100917431192661
YAR071W	0	0/0	-802.7273017233238	-15603.797838078812	1484	0.23417721518987342	0.2991913746630728	0.11100917431192661
YIL099W	0	0/-	-802.7743314402178	-17743.790117959492	1484	0.23417721518987342	0.2991913746630728	0.11100917431192661
YLR408C	0	0/-	-802.8876678831875	-14656.481690708548	1484	0.23417721518987342	0.2991913746630728	0.11100917431192661
YEL038W	0	0/0	-802.88767978549	-14711.810198297724	1484	0.23417721518987342	0.2991913746630728	0.11100917431192661
YDR155C	0	0/-	-803.0833152346313	-15304.46788806934	1484	0.23417721518987342	0.2991913746630728	0.11100917431192661
YDL021W	0	0/-	-803.2164523312822	-19138.472525151446	1484	0.23417721518987342	0.2991913746630728	0.11100917431192661
YMR002W	0	0/-	-803.2633290328085	-16131.183438914828	1484	0.23417721518987342	0.2991913746630728	0.11100917431192661
YGR015C	0	0/-	-803.4947968497872	-14096.248435704038	1484	0.23417721518987342	0.2991913746630728	0.11100917431192661
YCR061W	-1	-/0	-803.8059389293194	-12116.169869177043	371	0.2336842105263158	0.2991913746630728	0.11131498470948012
YDR265W	-1	-/-	-803.9054936245084	-9842.731988430023	371	0.23319327731092437	0.2991913746630728	0.11162079510703364
YMR200W	-1	-/-	-803.9200661182404	-10361.277854055166	371	0.23270440251572327	0.2991913746630728	0.11192660550458716
YLL038C	-1	-/-	-803.9304934814572	-9590.18372239545	371	0.23221757322175732	0.2991913746630728	0.11223241590214067
YPL151C	-1	-/-	-804.0813881009817	-10325.253476191312	371	0.23173277661795408	0.2991913746630728	0.11253822629969419
YGR066C	0	0/-	-804.271137506701	-14253.337884823792	1484	0.23173277661795408	0.2991913746630728	0.11253822629969419
YER064C	0	0/0	-804.3677195645869	-14301.011971454136	1484	0.23173277661795408	0.2991913746630728	0.11253822629969419
YOL058W	0	0/0	-804.4375749211758	-15082.598603026941	1484	0.23173277661795408	0.2991913746630728	0.11253822629969419
YNL247W	-1	-/-	-804.624021679163	-8849.866099730134	371	0.23125	0.2991913746630728	0.11284403669724771
YPR078C	-1	-/0	-804.8756991922855	-9369.179908961058	371	0.23076923076923078	0.2991913746630728	0.11314984709480122
YOR237W	-1	-/-	-804.9456999897957	-8772.700276598334	371	0.23029045643153526	0.2991913746630728	0.11345565749235474
YPL113C	0	0/0	-805.0375993773341	-14130.41199727077	1484	0.23029045643153526	0.2991913746630728	0.11345565749235474
YJL026W	-1	-/-	-805.0538593754172	-9209.070310406387	371	0.22981366459627328	0.2991913746630728	0.11376146788990826
YDR518W	-1	-/-	-805.0567188411951	-10241.292367972434	371	0.22933884297520662	0.2991913746630728	0.11406727828746177
YCR036W	0	0/0	-805.2443107459694	-16956.507618488744	1484	0.22933884297520662	0.2991913746630728	0.11406727828746177
YBR097W	-1	-/-	-805.2996026575565	-10007.776973020285	371	0.2288659793814433	0.2991913746630728	0.11437308868501529
YEL072W	0	0/-	-805.3667490184307	-15623.91276197508	1484	0.2288659793814433	0.2991913746630728	0.11437308868501529
YGL146C	0	0/0	-805.431172106415	-13852.902036466636	1484	0.2288659793814433	0.2991913746630728	0.11437308868501529
YEL031W	-1	-/-	-805.4486022442579	-9940.187417343259	371	0.22839506172839505	0.2991913746630728	0.11467889908256881
YDR018C	-1	-/-	-805.4642518609762	-9416.370892181993	371	0.22792607802874743	0.2991913746630728	0.11498470948012232
YJL107C	0	0/-	-805.5845850910991	-14133.809833111241	1484	0.22792607802874743	0.2991913746630728	0.11498470948012232
YPR065W	-1	-/+	-805.7087433338165	-9952.30733025819	371	0.22745901639344263	0.2991913746630728	0.11529051987767584
YDR502C	0	0/0	-805.8519575688988	-15772.132577068172	1484	0.22745901639344263	0.2991913746630728	0.11529051987767584
YNL260C	0	0/-	-805.8682371657342	-14387.99459416978	1484	0.22745901639344263	0.2991913746630728	0.11529051987767584
YJL147C	0	0/0	-805.9325026571751	-13969.053139997646	1484	0.22745901639344263	0.2991913746630728	0.11529051987767584
YER076C	0	0/0	-806.009702898562	-14052.475995722227	1484	0.22745901639344263	0.2991913746630728	0.11529051987767584
YKR096W	0	0/-	-806.3067701347172	-14221.124192363583	1484	0.22745901639344263	0.2991913746630728	0.11529051987767584
YKL088W	-1	-/-	-806.4167665094137	-7905.352502301335	371	0.22699386503067484	0.2991913746630728	0.11559633027522936
YLR370C	-1	-/-	-806.6444764137268	-10988.289649143815	371	0.22653061224489796	0.2991913746630728	0.11590214067278287
YHL002W	-1	-/-	-806.7550084292889	-11471.332358710468	371	0.22606924643584522	0.2991913746630728	0.1162079510703364
YMR276W	-1	-/+	-807.2932758629322	-10226.153912119567	371	0.22560975609756098	0.2991913746630728	0.11651376146788991
YHL027W	-1	-/+	-807.6360328122973	-10306.85953771323	371	0.22515212981744423	0.2991913746630728	0.11681957186544342
YOR136W	-1	-/-	-807.9252873957157	-10074.33053085208	371	0.22469635627530365	0.2991913746630728	0.11712538226299694
YDR210W	0	0/0	-807.9339911546558	-14218.158506315202	1484	0.22469635627530365	0.2991913746630728	0.11712538226299694
YPR157W	0	0/0	-808.0573369795457	-13440.384273000993	1484	0.22469635627530365	0.2991913746630728	0.11712538226299694
YIL152W	0	0/0	-808.1771419662982	-14466.334203541279	1484	0.22469635627530365	0.2991913746630728	0.11712538226299694
YNR010W	-1	-/-	-808.2469553947449	-9951.54757322371	371	0.22424242424242424	0.2991913746630728	0.11743119266055047
YLR119W	-1	-/-	-808.2524118125439	-10527.04678529501	371	0.22379032258064516	0.2991913746630728	0.11773700305810397
YGL125W	0	0/0	-808.6122171711177	-15002.1575984722	1484	0.22379032258064516	0.2991913746630728	0.11773700305810397
YLR080W	-1	-/-	-808.825133278966	-12157.770856708288	371	0.22334004024144868	0.2991913746630728	0.1180428134556575
YER141W	0	0/0	-808.8400098234415	-15135.0578820901	1484	0.22334004024144868	0.2991913746630728	0.1180428134556575
YOR223W	0	0/-	-808.8425418566912	-14867.033117078245	1484	0.22334004024144868	0.2991913746630728	0.1180428134556575
YJR151C	0	0/-	-808.8775262925774	-15790.22284651734	1484	0.22334004024144868	0.2991913746630728	0.1180428134556575
YDR363W-A	-1	-/-	-808.8807373717427	-9228.21354694292	371	0.22289156626506024	0.2991913746630728	0.11834862385321102
YMR003W	0	0/0	-809.0541627118364	-14506.55776679609	1484	0.22289156626506024	0.2991913746630728	0.11834862385321102
YPL220W	0	0/-	-809.2897233329713	-17713.41785734892	1484	0.22289156626506024	0.2991913746630728	0.11834862385321102
YKR051W	0	0/-	-809.3247781489044	-14391.881514399312	1484	0.22289156626506024	0.2991913746630728	0.11834862385321102
YDR539W	0	0/-	-809.33292436786	-14086.179456097074	1484	0.22289156626506024	0.2991913746630728	0.11834862385321102
YAL044C	-1	-/-	-809.4399736225605	-8409.43683733046	371	0.22244488977955912	0.2991913746630728	0.11865443425076452
YPR159W	0	0/-	-809.449289727956	-16054.939685370773	1484	0.22244488977955912	0.2991913746630728	0.11865443425076452
YAL014C	0	0/-	-809.5310226548463	-16160.462197055109	1484	0.22244488977955912	0.2991913746630728	0.11865443425076452
YER091C	0	0/0	-809.5353879192844	-14141.161929146387	1484	0.22244488977955912	0.2991913746630728	0.11865443425076452
YGR112W	-1	-/-	-810.0134117603302	-10517.357454009354	371	0.222	0.2991913746630728	0.11896024464831804
YDL194W	1	+/+	-810.0311364084482	-11764.2594653517	370	0.22355289421157684	0.3018867924528302	0.11896024464831804
YER087C-A	-1	-/-	-810.1162675693631	-8926.231338389218	371	0.22310756972111553	0.3018867924528302	0.11926605504587157
YOL126C	-1	-/-	-810.1226323917508	-9932.978980649263	371	0.22266401590457258	0.3018867924528302	0.11957186544342507
YNL293W	-1	-/-	-810.1451433449984	-11166.793567612767	371	0.2222222222222222	0.3018867924528302	0.1198776758409786
YBR050C	-1	-/-	-810.3120269179344	-11005.494151562452	371	0.22178217821782178	0.3018867924528302	0.12018348623853212
YHR045W	0	0/0	-810.3933164253831	-14618.795916109346	1484	0.22178217821782178	0.3018867924528302	0.12018348623853212
YEL005C	0	0/-	-810.5338243879378	-17503.246647987515	1484	0.22178217821782178	0.3018867924528302	0.12018348623853212
YOR186W	0	0/0	-810.612126050517	-13898.032958423719	1484	0.22178217821782178	0.3018867924528302	0.12018348623853212
YOR193W	-1	-/-	-810.756065107882	-10268.925434485078	371	0.22134387351778656	0.3018867924528302	0.12048929663608562
YDL203C	0	0/-	-810.7941172430292	-15342.198292685673	1484	0.22134387351778656	0.3018867924528302	0.12048929663608562
YDR408C	0	0/-	-810.8755749110132	-15365.586477587	1484	0.22134387351778656	0.3018867924528302	0.12048929663608562
YBL051C	-1	-/-	-810.9931998327374	-9158.372860580683	371	0.22090729783037474	0.3018867924528302	0.12079510703363915
YER162C	-1	-/-	-811.2126155458391	-11785.000384289771	371	0.2204724409448819	0.3018867924528302	0.12110091743119267
YJR113C	0	0/-	-811.3258017543703	-16076.663721252233	1484	0.2204724409448819	0.3018867924528302	0.12110091743119267
YDL070W	0	0/-	-811.3508247528225	-15357.6027976349	1484	0.2204724409448819	0.3018867924528302	0.12110091743119267
YLR130C	-1	-/-	-811.4332803040743	-10075.505640171468	371	0.2200392927308448	0.3018867924528302	0.12140672782874617
YNL024C	0	0/-	-811.4379102662206	-14038.077538624406	1484	0.2200392927308448	0.3018867924528302	0.12140672782874617
YIR034C	0	0/0	-811.6681358888745	-14983.915301731788	1484	0.2200392927308448	0.3018867924528302	0.12140672782874617
YDR410C	0	0/+	-811.7236561849713	-16386.038144719787	1484	0.2200392927308448	0.3018867924528302	0.12140672782874617
YNL014W	-1	-/-	-812.059052541852	-10697.77521930635	371	0.2196078431372549	0.3018867924528302	0.1217125382262997
YGR117C	0	0/0	-812.1702611595392	-14823.5887920307	1484	0.2196078431372549	0.3018867924528302	0.1217125382262997
YLR135W	-1	-/-	-812.2472416050732	-10740.619162332267	371	0.2191780821917808	0.3018867924528302	0.12201834862385322
YNL086W	0	0/-	-812.3025396429002	-14416.631674201228	1484	0.2191780821917808	0.3018867924528302	0.12201834862385322
YDR150W	-1	-/-	-812.3160681389272	-10761.804811771959	371	0.21875	0.3018867924528302	0.12232415902140673
YOL092W	0	0/-	-812.4162461403757	-14937.25909592025	1484	0.21875	0.3018867924528302	0.12232415902140673
YDR169C	0	0/+	-812.4919334836304	-18419.31616595853	1484	0.21875	0.3018867924528302	0.12232415902140673
YML107C	-1	-/-	-812.6013532504439	-10128.046499930322	371	0.21832358674463936	0.3018867924528302	0.12262996941896025
YGL225W	-1	-/-	-812.6114066243172	-11416.726446300745	371	0.2178988326848249	0.3018867924528302	0.12293577981651377
YHR022C	0	0/0	-812.750632783398	-14455.214378295466	1484	0.2178988326848249	0.3018867924528302	0.12293577981651377
YNR039C	-1	-/-	-812.8157896846533	-10622.305788472295	371	0.2174757281553398	0.3018867924528302	0.12324159021406728
YPR017C	-1	-/-	-813.474786542356	-10541.745597533882	371	0.21705426356589147	0.3018867924528302	0.1235474006116208
YMR114C	0	0/0	-813.4793743267655	-14390.060492211953	1484	0.21705426356589147	0.3018867924528302	0.1235474006116208
YDL037C	0	0/0	-813.5078563960269	-14273.339386475272	1484	0.21705426356589147	0.3018867924528302	0.1235474006116208
YKR023W	0	0/-	-813.5405599642545	-14556.783625490963	1484	0.21705426356589147	0.3018867924528302	0.1235474006116208
YJR130C	0	0/0	-813.6009849924594	-16943.67347168736	1484	0.21705426356589147	0.3018867924528302	0.1235474006116208
YIR033W	-1	-/+	-813.6249253004789	-9867.188650716096	371	0.21663442940038685	0.3018867924528302	0.12385321100917432
YGL071W	-1	-/-	-813.6328897178173	-9802.768253482878	371	0.21621621621621623	0.3018867924528302	0.12415902140672783
YOL096C	0	0/0	-813.8873608186841	-17345.53047358431	1484	0.21621621621621623	0.3018867924528302	0.12415902140672783
YER078C	0	0/-	-814.2966369632632	-14053.943306507543	1484	0.21621621621621623	0.3018867924528302	0.12415902140672783
YIL094C	0	0/0	-814.35823079478	-16602.33223275747	1484	0.21621621621621623	0.3018867924528302	0.12415902140672783
YKL039W	0	0/-	-814.4522234667093	-17475.269803795032	1484	0.21621621621621623	0.3018867924528302	0.12415902140672783
YKR098C	0	0/-	-814.5268252389506	-16826.981165018864	1484	0.21621621621621623	0.3018867924528302	0.12415902140672783
YDL052C	-1	-/-	-814.580904468894	-9907.994223974645	371	0.21579961464354527	0.3018867924528302	0.12446483180428135
YFR040W	-1	-/-	-814.7157184183598	-10978.150804847479	371	0.2153846153846154	0.3018867924528302	0.12477064220183487
YHR018C	0	0/0	-814.8015654655173	-14499.751570410095	1484	0.2153846153846154	0.3018867924528302	0.12477064220183487
YDR328C	-1	-/-	-814.9100361689925	-9873.739905461669	371	0.21497120921305182	0.3018867924528302	0.12507645259938838
YMR261C	0	0/-	-814.9878180921078	-16896.141521239653	1484	0.21497120921305182	0.3018867924528302	0.12507645259938838
YOR298W	-1	-/-	-815.1112718582153	-9461.127334944904	371	0.21455938697318008	0.3018867924528302	0.12538226299694188
YLR134W	-1	-/-	-815.2884956151247	-9029.325683273375	371	0.21414913957934992	0.3018867924528302	0.12568807339449542
YER156C	0	0/-	-815.3535257671028	-14557.003404641524	1484	0.21414913957934992	0.3018867924528302	0.12568807339449542
YDL089W	0	0/-	-815.3564485944808	-18205.31937405467	1484	0.21414913957934992	0.3018867924528302	0.12568807339449542
YJL218W	0	0/0	-815.5389240793884	-13830.727037582546	1484	0.21414913957934992	0.3018867924528302	0.12568807339449542
YMR238W	-1	-/-	-815.5555915236473	-9899.730171203613	371	0.21374045801526717	0.3018867924528302	0.12599388379204893
YEL062W	1	+/+	-815.7716238945723	-11141.283560693264	370	0.21523809523809523	0.3045822102425876	0.12599388379204893
YMR253C	0	0/0	-815.8578183483332	-14091.546594829299	1484	0.21523809523809523	0.3045822102425876	0.12599388379204893
YMR116C	-1	-/+	-815.9785675704479	-11996.401996001601	371	0.21482889733840305	0.3045822102425876	0.12629969418960243
YDR239C	0	0/0	-816.1783971432596	-14307.582108344883	1484	0.21482889733840305	0.3045822102425876	0.12629969418960243
YPL034W	0	0/0	-816.5339985396713	-14412.945123163983	1484	0.21482889733840305	0.3045822102425876	0.12629969418960243
YLR256W	-1	-/+	-816.6338637918234	-9800.353802010417	371	0.2144212523719165	0.3045822102425876	0.12660550458715597
YEL071W	-1	-/-	-817.0299687236547	-9894.968888774514	371	0.21401515151515152	0.3045822102425876	0.12691131498470948
YPR085C	0	0/-	-817.3760304125026	-16696.169763840735	1484	0.21401515151515152	0.3045822102425876	0.12691131498470948
YBR220C	0	0/-	-817.4975953307003	-14708.029186950997	1484	0.21401515151515152	0.3045822102425876	0.12691131498470948
YDR173C	1	+/-	-817.6245773732662	-10457.415938518941	370	0.21550094517958412	0.30727762803234504	0.12691131498470948
YIL049W	-1	-/-	-817.7399259954691	-9848.867692790926	371	0.21509433962264152	0.30727762803234504	0.12721712538226299
YLR027C	0	0/0	-818.1648826058954	-16010.323647253215	1484	0.21509433962264152	0.30727762803234504	0.12721712538226299
YDL119C	0	0/-	-818.3358836062253	-14614.872695473954	1484	0.21509433962264152	0.30727762803234504	0.12721712538226299
YCL002C	0	0/0	-818.3987807799131	-14676.055822122842	1484	0.21509433962264152	0.30727762803234504	0.12721712538226299
YBR240C	-1	-/-	-818.4374729245901	-10067.552694410086	371	0.21468926553672316	0.30727762803234504	0.12752293577981652
YHR049W	0	0/0	-818.5817093485966	-16562.09705589898	1484	0.21468926553672316	0.30727762803234504	0.12752293577981652
YPR075C	1	+/+	-818.6503990516067	-10967.233424976468	370	0.2161654135338346	0.30997304582210244	0.12752293577981652
YDR096W	-1	-/-	-818.6508471146226	-10770.847879555076	371	0.21575984990619138	0.30997304582210244	0.12782874617737003
YNR049C	-1	-/-	-818.7685898393393	-9823.19328083098	371	0.2153558052434457	0.30997304582210244	0.12813455657492354
YNL168C	0	0/0	-818.7720379009843	-15828.317101190798	1484	0.2153558052434457	0.30997304582210244	0.12813455657492354
YBR301W	0	0/-	-819.5029364526272	-16040.749950321391	1484	0.2153558052434457	0.30997304582210244	0.12813455657492354
YER040W	-1	-/+	-819.6122073680162	-9694.847988948226	371	0.21495327102803738	0.30997304582210244	0.12844036697247707
YOL014W	0	0/0	-819.6354649402201	-13328.857609162107	1484	0.21495327102803738	0.30997304582210244	0.12844036697247707
YOR130C	-1	-/-	-819.8325325399637	-10057.410852611065	371	0.21455223880597016	0.30997304582210244	0.12874617737003058
YLL028W	0	0/-	-819.9171282555908	-14907.131198626943	1484	0.21455223880597016	0.30997304582210244	0.12874617737003058
YNL101W	-1	-/-	-819.9821044355631	-10205.564523763955	371	0.21415270018621974	0.30997304582210244	0.1290519877675841
YGL038C	-1	-/-	-819.9879736639559	-9869.61293497309	371	0.2137546468401487	0.30997304582210244	0.12935779816513762
YJL060W	-1	-/-	-820.7017728686333	-10943.00814396143	371	0.21335807050092764	0.30997304582210244	0.12966360856269113
YJL094C	-1	-/-	-821.3961734175682	-11337.299480676651	371	0.21296296296296297	0.30997304582210244	0.12996941896024464
YNR034W-A	0	0/0	-821.5476052984595	-13945.86593336612	1484	0.21296296296296297	0.30997304582210244	0.12996941896024464
YJR088C	0	0/-	-821.5602801218629	-14517.771656747907	1484	0.21296296296296297	0.30997304582210244	0.12996941896024464
YCL020W	-1	-/-	-821.7808988168836	-8618.663589306176	371	0.21256931608133087	0.30997304582210244	0.13027522935779817
YOR222W	0	0/-	-821.7901384914294	-15661.910013779067	1484	0.21256931608133087	0.30997304582210244	0.13027522935779817
YFL020C	0	0/-	-821.8283104654402	-16476.991531038657	1484	0.21256931608133087	0.30997304582210244	0.13027522935779817
YCL055W	1	+/-	-822.0704148560762	-11553.888064935803	370	0.2140221402214022	0.31266846361185985	0.13027522935779817
YHR075C	-1	-/-	-822.1257468760014	-11598.72024025023	371	0.2136279926335175	0.31266846361185985	0.13058103975535168
YOR284W	-1	-/0	-822.1878987699747	-10110.871219985187	371	0.21323529411764705	0.31266846361185985	0.1308868501529052
YMR008C	-1	-/-	-822.2318154275417	-9676.89088346064	371	0.21284403669724772	0.31266846361185985	0.13119266055045872
YHR140W	0	0/0	-822.2907495442778	-14916.02500144858	1484	0.21284403669724772	0.31266846361185985	0.13119266055045872
YGL095C	-1	-/-	-822.3027966469526	-10590.756661102176	371	0.21245421245421245	0.31266846361185985	0.13149847094801223
YIL151C	0	0/-	-822.3090945445001	-14794.578582838178	1484	0.21245421245421245	0.31266846361185985	0.13149847094801223
YPR148C	0	0/0	-822.5614033788443	-14191.069987179711	1484	0.21245421245421245	0.31266846361185985	0.13149847094801223
YDL176W	0	0/-	-822.5869715819135	-14967.967713001184	1484	0.21245421245421245	0.31266846361185985	0.13149847094801223
YGL081W	0	0/0	-822.5889581888914	-14638.05092031695	1484	0.21245421245421245	0.31266846361185985	0.13149847094801223
YBL059W	0	0/0	-822.6640842743218	-14220.228437818587	1484	0.21245421245421245	0.31266846361185985	0.13149847094801223
YMR278W	0	0/-	-822.7116180416197	-15615.19106547907	1484	0.21245421245421245	0.31266846361185985	0.13149847094801223
YGR213C	1	+/0	-822.9320822656155	-9780.582219548523	370	0.21389396709323583	0.31536388140161725	0.13149847094801223
YOL022C	0	0/-	-823.1375041082501	-14612.36344873812	1484	0.21389396709323583	0.31536388140161725	0.13149847094801223
YLR284C	-1	-/-	-823.188004180789	-11116.19358509034	371	0.21350364963503649	0.31536388140161725	0.13180428134556574
YGL089C	1	+/+	-823.3932139277458	-8616.028307639062	370	0.21493624772313297	0.31805929919137466	0.13180428134556574
YER061C	-1	-/-	-823.4072681367397	-9996.90449053049	371	0.21454545454545454	0.31805929919137466	0.13211009174311927
YDR042C	0	0/0	-823.43751015421	-15033.876913673244	1484	0.21454545454545454	0.31805929919137466	0.13211009174311927
YGR067C	0	0/-	-823.530998069793	-14671.577204624191	1484	0.21454545454545454	0.31805929919137466	0.13211009174311927
YJL083W	0	0/-	-823.6612814962864	-16760.78971503582	1484	0.21454545454545454	0.31805929919137466	0.13211009174311927
YIR002C	-1	-/-	-823.7171462886035	-10592.470401261002	371	0.21415607985480944	0.31805929919137466	0.13241590214067278
YPR201W	-1	-/+	-823.7218604683876	-9502.606158949435	371	0.213768115942029	0.31805929919137466	0.1327217125382263
YHR208W	0	0/0	-823.9752710964531	-16994.852019068785	1484	0.213768115942029	0.31805929919137466	0.1327217125382263
YJL153C	0	0/-	-824.0470447968692	-15956.422893822193	1484	0.213768115942029	0.31805929919137466	0.1327217125382263
YDL130W-A	-1	-/0	-824.0604726225138	-11709.927026882768	371	0.21338155515370705	0.31805929919137466	0.13302752293577982
YJL016W	0	0/0	-824.113537043333	-16626.86313418299	1484	0.21338155515370705	0.31805929919137466	0.13302752293577982
YGR111W	-1	-/0	-824.2088176310062	-8468.37778866291	371	0.21299638989169675	0.31805929919137466	0.13333333333333333
YLL012W	-1	-/-	-824.2539906799793	-10790.767775848508	371	0.2126126126126126	0.31805929919137466	0.13363914373088684
YJR156C	-1	-/-	-824.3764899969101	-10485.960463374853	371	0.21223021582733814	0.31805929919137466	0.13394495412844037
YDR082W	-1	-/-	-824.4739349037409	-11324.501348495483	371	0.2118491921005386	0.31805929919137466	0.13425076452599388
YKL040C	-1	-/-	-824.5062875151634	-9746.932475898415	371	0.2114695340501792	0.31805929919137466	0.1345565749235474
YIL033C	-1	-/-	-825.0195326507092	-11211.668643325567	371	0.2110912343470483	0.31805929919137466	0.13486238532110092
YNL066W	-1	-/-	-825.5320454239845	-10873.059899240732	371	0.21071428571428572	0.31805929919137466	0.13516819571865443
YGR210C	0	0/0	-825.6023196568713	-13841.492128206417	1484	0.21071428571428572	0.31805929919137466	0.13516819571865443
YLR324W	-1	-/-	-825.7083580940962	-12207.117000773549	371	0.2103386809269162	0.31805929919137466	0.13547400611620794
YPL022W	-1	-/-	-825.846447661519	-10602.700229421258	371	0.2099644128113879	0.31805929919137466	0.13577981651376148
YLR157C	-1	-/-	-825.8661321252584	-8955.83110948652	371	0.20959147424511546	0.31805929919137466	0.13608562691131498
YBR234C	-1	-/-	-825.9523844718933	-10607.08608924225	371	0.20921985815602837	0.31805929919137466	0.1363914373088685
YGR102C	0	0/-	-826.0612383186817	-14997.270091404207	1484	0.20921985815602837	0.31805929919137466	0.1363914373088685
YOR291W	0	0/-	-826.150075674057	-14572.896313494071	1484	0.20921985815602837	0.31805929919137466	0.1363914373088685
YBR108W	0	0/-	-826.1583985686302	-15169.17049992457	1484	0.20921985815602837	0.31805929919137466	0.1363914373088685
YAL046C	0	0/-	-826.2913824785501	-14484.541303981096	1484	0.20921985815602837	0.31805929919137466	0.1363914373088685
YLR053C	0	0/-	-826.3691565170884	-14298.199663320556	1484	0.20921985815602837	0.31805929919137466	0.1363914373088685
YIL113W	0	0/-	-826.4105429016054	-17921.287488633767	1484	0.20921985815602837	0.31805929919137466	0.1363914373088685
YKL008C	-1	-/-	-826.5416480153799	-10377.30954426527	371	0.2088495575221239	0.31805929919137466	0.13669724770642203
YNR061C	0	0/0	-826.6134603619576	-14595.65412212722	1484	0.2088495575221239	0.31805929919137466	0.13669724770642203
YBR035C	-1	-/-	-826.945155069232	-10371.140589863062	371	0.20848056537102475	0.31805929919137466	0.13700305810397553
YNR064C	1	+/0	-827.0718213915825	-9173.070024386048	370	0.20987654320987653	0.32075471698113206	0.13700305810397553
YOR007C	-1	-/+	-827.0796760991216	-10535.717460416257	371	0.20950704225352113	0.32075471698113206	0.13730886850152904
YOR283W	0	0/0	-827.1116093117744	-14891.620563047007	1484	0.20950704225352113	0.32075471698113206	0.13730886850152904
YNL025C	-1	-/+	-827.1625632271171	-9953.856038097292	371	0.20913884007029876	0.32075471698113206	0.13761467889908258
YAL054C	-1	-/-	-827.3149629533291	-11842.22253460437	371	0.20877192982456141	0.32075471698113206	0.13792048929663608
YIL146C	0	0/-	-827.3585586193949	-17554.088723736815	1484	0.20877192982456141	0.32075471698113206	0.13792048929663608
YDR352W	0	0/-	-827.3704772815108	-14167.386760511436	1484	0.20877192982456141	0.32075471698113206	0.13792048929663608
YHR055C	1	+/+	-827.3943360596895	-9332.068759545684	370	0.21015761821366025	0.32345013477088946	0.13792048929663608
YML047C	1	+/-	-827.6200697124004	-9056.673813953996	370	0.21153846153846154	0.3261455525606469	0.13792048929663608
YNL250W	-1	-/-	-827.6676255464554	-10196.099648758769	371	0.2111692844677138	0.3261455525606469	0.1382262996941896
YJL206C	0	0/-	-827.6703050471842	-14608.720957990736	1484	0.2111692844677138	0.3261455525606469	0.1382262996941896
YGL250W	0	0/-	-827.7324728090316	-17790.902618728578	1484	0.2111692844677138	0.3261455525606469	0.1382262996941896
YGR035C	0	0/0	-827.7400754950941	-14953.423069383949	1484	0.2111692844677138	0.3261455525606469	0.1382262996941896
YCL056C	0	0/-	-827.9544435478747	-14932.919195803814	1484	0.2111692844677138	0.3261455525606469	0.1382262996941896
YOR100C	-1	-/-	-828.0220022723079	-11315.850039172918	371	0.21080139372822299	0.3261455525606469	0.13853211009174313
YGL223C	-1	-/-	-828.1313829571009	-10527.834775086492	371	0.21043478260869566	0.3261455525606469	0.13883792048929663
YNL192W	-1	-/-	-828.1938877403736	-10866.720634803176	371	0.21006944444444445	0.3261455525606469	0.13914373088685014
YGL252C	-1	-/+	-828.34128677845	-10019.672722190619	371	0.2097053726169844	0.3261455525606469	0.13944954128440368
YIR027C	0	0/-	-828.3444850537926	-14752.37270437926	1484	0.2097053726169844	0.3261455525606469	0.13944954128440368
YLR094C	0	0/-	-828.3525326158851	-14418.485953192227	1484	0.2097053726169844	0.3261455525606469	0.13944954128440368
YER004W	0	0/0	-828.4812874980271	-17426.598379733972	1484	0.2097053726169844	0.3261455525606469	0.13944954128440368
YJR095W	0	0/-	-828.4924552869052	-16461.75155182928	1484	0.2097053726169844	0.3261455525606469	0.13944954128440368
YAL049C	0	0/0	-828.5240136869252	-14523.170273073018	1484	0.2097053726169844	0.3261455525606469	0.13944954128440368
YKL146W	-1	-/-	-828.7118289768696	-11170.797299563885	371	0.2093425605536332	0.3261455525606469	0.13975535168195719
YNL077W	0	0/-	-828.7344771772623	-17068.414646686986	1484	0.2093425605536332	0.3261455525606469	0.13975535168195719
YDL218W	0	0/0	-828.9674926381558	-13681.294331123121	1484	0.2093425605536332	0.3261455525606469	0.13975535168195719
YNL181W	0	0/0	-829.1143000070006	-14489.877080921084	1484	0.2093425605536332	0.3261455525606469	0.13975535168195719
YLR246W	-1	-/-	-829.1354476511478	-10061.060004070401	371	0.20898100172711573	0.3261455525606469	0.1400611620795107
YCR015C	0	0/-	-829.1787075251341	-14582.25472452864	1484	0.20898100172711573	0.3261455525606469	0.1400611620795107
YLR413W	0	0/-	-829.2195558845997	-14929.000115931034	1484	0.20898100172711573	0.3261455525606469	0.1400611620795107
YKL038W	-1	-/-	-829.3226420432329	-10843.249689817429	371	0.20862068965517241	0.3261455525606469	0.14036697247706423
YMR147W	0	0/0	-829.5276337210089	-14313.353836775757	1484	0.20862068965517241	0.3261455525606469	0.14036697247706423
YDL247W	-1	-/-	-829.6139854118228	-10367.134392857552	371	0.2082616179001721	0.3261455525606469	0.14067278287461774
YJR137C	1	+/0	-829.9213093817234	-9146.618399560452	370	0.20962199312714777	0.3288409703504043	0.14067278287461774
YKL054C	-1	-/-	-830.1011993438005	-9562.475759640336	371	0.20926243567753003	0.3288409703504043	0.14097859327217124
YFR015C	0	0/0	-830.1153525859118	-16661.004375984892	1484	0.20926243567753003	0.3288409703504043	0.14097859327217124
YEL001C	0	0/0	-830.1673286370933	-17625.585228160955	1484	0.20926243567753003	0.3288409703504043	0.14097859327217124
YDR504C	0	0/0	-830.1821155082434	-18092.50720331259	1484	0.20926243567753003	0.3288409703504043	0.14097859327217124
YDR031W	0	0/-	-830.3225302547216	-17179.44827710837	1484	0.20926243567753003	0.3288409703504043	0.14097859327217124
YLR464W	0	0/0	-830.6032736990601	-14223.724088160321	1484	0.20926243567753003	0.3288409703504043	0.14097859327217124
YMR210W	-1	-/-	-830.6816650480032	-9167.144369497895	371	0.2089041095890411	0.3288409703504043	0.14128440366972478
YDL106C	-1	-/-	-830.6911188364029	-11089.009526140988	371	0.20854700854700856	0.3288409703504043	0.14159021406727829
YLR143W	0	0/-	-830.7065531555563	-15008.658680588007	1484	0.20854700854700856	0.3288409703504043	0.14159021406727829
YKL064W	-1	-/-	-830.8466908931732	-11350.47114122659	371	0.20819112627986347	0.3288409703504043	0.1418960244648318
YHR101C	0	0/-	-830.9690345749259	-16754.836334522814	1484	0.20819112627986347	0.3288409703504043	0.1418960244648318
YER088C	-1	-/-	-831.1277531385422	-9733.068557202816	371	0.20783645655877342	0.3288409703504043	0.14220183486238533
YPL148C	0	0/-	-831.2177110295743	-15397.393244194798	1484	0.20783645655877342	0.3288409703504043	0.14220183486238533
YOL055C	-1	-/-	-831.2352944761515	-10775.521438233554	371	0.20748299319727892	0.3288409703504043	0.14250764525993884
YDL091C	0	0/+	-831.6393249500543	-19390.133981106803	1484	0.20748299319727892	0.3288409703504043	0.14250764525993884
YER179W	-1	-/-	-831.7377413958311	-10811.364610984921	371	0.2071307300509338	0.3288409703504043	0.14281345565749234
YLR446W	0	0/-	-831.8433653376997	-14249.092468736693	1484	0.2071307300509338	0.3288409703504043	0.14281345565749234
YEL073C	0	0/0	-831.9012615736574	-14093.4592894651	1484	0.2071307300509338	0.3288409703504043	0.14281345565749234
YOR296W	0	0/0	-832.1128348466009	-14741.447911445051	1484	0.2071307300509338	0.3288409703504043	0.14281345565749234
YGR224W	1	+/-	-832.2422617003322	-9654.801984839141	370	0.20847457627118643	0.33153638814016173	0.14281345565749234
YOR044W	0	0/0	-832.3379389867187	-16210.153493135236	1484	0.20847457627118643	0.33153638814016173	0.14281345565749234
YLL049W	0	0/-	-832.4473599977791	-14884.555713823065	1484	0.20847457627118643	0.33153638814016173	0.14281345565749234
YLL017W	-1	-/-	-832.5059091746807	-8583.338007003069	371	0.20812182741116753	0.33153638814016173	0.14311926605504588
YNL297C	-1	-/-	-832.5236525982618	-10100.180834911764	371	0.20777027027027026	0.33153638814016173	0.1434250764525994
YCR100C	0	0/-	-832.5957991648465	-14740.927541320212	1484	0.20777027027027026	0.33153638814016173	0.1434250764525994
YLR397C	1	+/+	-832.7429945208132	-12187.02570727095	370	0.209106239460371	0.33423180592991913	0.1434250764525994
YGL227W	-1	-/-	-832.8750229179859	-13573.763617187738	371	0.20875420875420875	0.33423180592991913	0.1437308868501529
YPR176C	-1	-/-	-833.0736498013139	-9650.542515732348	371	0.20840336134453782	0.33423180592991913	0.14403669724770643
YHR116W	-1	-/-	-833.0996532738209	-10387.03180886805	371	0.2080536912751678	0.33423180592991913	0.14434250764525994
YGR249W	-1	-/-	-833.2594523727894	-10120.524101100862	371	0.20770519262981574	0.33423180592991913	0.14464831804281345
YDR286C	0	0/0	-833.3113677427173	-14673.135533383116	1484	0.20770519262981574	0.33423180592991913	0.14464831804281345
YLR079W	-1	-/-	-833.518877312541	-10334.812840946019	371	0.20735785953177258	0.33423180592991913	0.14495412844036698
YBR090C	0	0/0	-833.607489420101	-14161.21286985185	1484	0.20735785953177258	0.33423180592991913	0.14495412844036698
YIR014W	0	0/0	-834.501486774534	-14411.012091137469	1484	0.20735785953177258	0.33423180592991913	0.14495412844036698
YIL010W	1	+/+	-834.5081690698862	-10238.466877423227	370	0.20868113522537562	0.33692722371967654	0.14495412844036698
YDR092W	-1	-/-	-834.575630903244	-10572.167515955865	371	0.20833333333333334	0.33692722371967654	0.1452599388379205
YKR007W	-1	-/+	-834.6348016113043	-9896.524815227836	371	0.2079866888519135	0.33692722371967654	0.145565749235474
YMR023C	-1	-/-	-834.769162453711	-10218.464789666235	371	0.20764119601328904	0.33692722371967654	0.14587155963302753
YAL013W	-1	-/-	-834.8120708838105	-9950.07753643766	371	0.20729684908789386	0.33692722371967654	0.14617737003058104
YPR021C	-1	-/-	-834.8819688856602	-10236.000569045544	371	0.20695364238410596	0.33692722371967654	0.14648318042813455
YPR116W	0	0/-	-835.0046725347638	-14120.989626998082	1484	0.20695364238410596	0.33692722371967654	0.14648318042813455
YAL068C	-1	-/-	-835.077626645565	-9552.05426441133	371	0.2066115702479339	0.33692722371967654	0.14678899082568808
YGR037C	-1	-/-	-835.0822669118643	-10218.27367118001	371	0.20627062706270627	0.33692722371967654	0.1470948012232416
YAL051W	-1	-/+	-835.3867501616478	-11525.182729050517	371	0.20593080724876442	0.33692722371967654	0.1474006116207951
YDL231C	-1	-/-	-835.6040767282248	-10476.080915167928	371	0.20559210526315788	0.33692722371967654	0.14770642201834863
YER124C	0	0/+	-835.9194432534277	-15428.716534515843	1484	0.20559210526315788	0.33692722371967654	0.14770642201834863
YCL064C	0	0/0	-835.9206497203559	-15868.826605411246	1484	0.20559210526315788	0.33692722371967654	0.14770642201834863
YOR137C	-1	-/-	-835.9477232247591	-11704.316038526595	371	0.20525451559934318	0.33692722371967654	0.14801223241590214
YIL048W	-1	-/-	-836.306261152029	-10294.097564965487	371	0.20491803278688525	0.33692722371967654	0.14831804281345565
YGL261C	0	0/-	-836.4013220015913	-15353.77575964015	1484	0.20491803278688525	0.33692722371967654	0.14831804281345565
YDR317W	-1	-/-	-836.4380202293396	-9545.205151110888	371	0.20458265139116202	0.33692722371967654	0.14862385321100918
YBR114W	-1	-/-	-836.6774618178606	-10257.852945193648	371	0.2042483660130719	0.33692722371967654	0.1489296636085627
YCR007C	0	0/0	-837.0710118301213	-15135.913507731631	1484	0.2042483660130719	0.33692722371967654	0.1489296636085627
YOR018W	1	+/+	-837.0750339180231	-10921.457473099232	370	0.20554649265905384	0.33962264150943394	0.1489296636085627
YCR090C	0	0/0	-837.3683762755245	-14733.53599788621	1484	0.20554649265905384	0.33962264150943394	0.1489296636085627
YBL100W-A	-1	-/-	-837.3965044617653	-8921.76333373785	371	0.20521172638436483	0.33962264150943394	0.1492354740061162
YPR138C	-1	-/-	-837.57627800107	-9902.434441179037	371	0.2048780487804878	0.33962264150943394	0.14954128440366973
YGR119C	-1	-/-	-837.8319865241647	-11258.777126327157	371	0.20454545454545456	0.33962264150943394	0.14984709480122324
YOR353C	-1	-/-	-837.8628395423293	-11138.118366360664	371	0.20421393841166938	0.33962264150943394	0.15015290519877675
YPR025C	-1	-/-	-838.3093474507332	-11062.011149674654	371	0.20388349514563106	0.33962264150943394	0.15045871559633028
YPL188W	1	+/+	-838.3732922077179	-10570.57451209426	370	0.20516962843295639	0.3423180592991914	0.15045871559633028
YGR284C	-1	-/-	-838.3757976591587	-9788.626709081233	371	0.20483870967741935	0.3423180592991914	0.1507645259938838
YLR352W	0	0/-	-838.4238917119801	-14727.991649689153	1484	0.20483870967741935	0.3423180592991914	0.1507645259938838
YIL034C	-1	-/-	-838.4990081563592	-11199.73213146627	371	0.20450885668276972	0.3423180592991914	0.1510703363914373
YAL062W	0	0/0	-838.5031644152477	-16892.157440599985	1484	0.20450885668276972	0.3423180592991914	0.1510703363914373
YAL017W	-1	-/-	-838.5487167239189	-12488.956988438964	371	0.20418006430868169	0.3423180592991914	0.15137614678899083
YGL175C	-1	-/-	-838.7510270774364	-9467.95279596001	371	0.20385232744783308	0.3423180592991914	0.15168195718654434
YJR120W	-1	-/-	-838.7774885594845	-8548.607246130705	371	0.20352564102564102	0.3423180592991914	0.15198776758409785
YDR506C	0	0/-	-838.7908338513225	-14494.42876349762	1484	0.20352564102564102	0.3423180592991914	0.15198776758409785
YBL006C	-1	-/-	-838.7993228659034	-10150.18498402834	371	0.2032	0.3423180592991914	0.15229357798165138
YEL016C	-1	-/-	-839.5541196651757	-9728.731990728527	371	0.20287539936102236	0.3423180592991914	0.1525993883792049
YMR316W	-1	-/-	-839.9930312111974	-10516.36439808458	371	0.2025518341307815	0.3423180592991914	0.1529051987767584
YIL116W	0	0/0	-840.0194616653025	-15237.286032026634	1484	0.2025518341307815	0.3423180592991914	0.1529051987767584
YLR006C	1	+/+	-840.0265014246106	-10334.06838594377	370	0.20382165605095542	0.3450134770889488	0.1529051987767584
YPL241C	-1	-/-	-840.0918647646904	-10561.833443947136	371	0.20349761526232116	0.3450134770889488	0.15321100917431194
YCR018C	-1	-/-	-840.1224628984928	-9552.385542422533	371	0.20317460317460317	0.3450134770889488	0.15351681957186544
YKL124W	0	0/-	-840.1346095297486	-18207.71714545414	1484	0.20317460317460317	0.3450134770889488	0.15351681957186544
YMR195W	0	0/0	-840.1727643450722	-16647.719912362285	1484	0.20317460317460317	0.3450134770889488	0.15351681957186544
YNL164C	-1	-/-	-840.1785212233663	-10895.573075689375	371	0.20285261489698891	0.3450134770889488	0.15382262996941895
YBL016W	1	+/+	-840.2023687213659	-10274.852707594633	370	0.20411392405063292	0.3477088948787062	0.15382262996941895
YDL224C	-1	-/-	-840.4424229115248	-10231.316325493157	371	0.2037914691943128	0.3477088948787062	0.15412844036697249
YNL141W	0	0/-	-840.5364580694586	-19197.926342897117	1484	0.2037914691943128	0.3477088948787062	0.15412844036697249
YGL224C	0	0/-	-840.5689932089299	-16594.714441812597	1484	0.2037914691943128	0.3477088948787062	0.15412844036697249
YGL162W	-1	-/-	-840.7137481942773	-10750.263863496482	371	0.20347003154574134	0.3477088948787062	0.154434250764526
YDR330W	-1	-/-	-840.7284753769636	-11595.996352434158	371	0.2031496062992126	0.3477088948787062	0.1547400611620795
YLR240W	-1	-/-	-840.7990679740906	-12150.066901639104	371	0.2028301886792453	0.3477088948787062	0.15504587155963304
YFL013C	-1	-/-	-840.84459169209	-11088.666341364384	371	0.20251177394034536	0.3477088948787062	0.15535168195718654
YIL123W	-1	-/-	-840.9116802439094	-10747.013477131724	371	0.20219435736677116	0.3477088948787062	0.15565749235474005
YGR192C	-1	-/-	-840.9139103740454	-10050.074690937996	371	0.20187793427230047	0.3477088948787062	0.1559633027522936
YDR293C	1	+/-	-840.9743384569883	-11697.4741807729	370	0.203125	0.3504043126684636	0.1559633027522936
YIL091C	0	0/-	-840.9978170916438	-14995.928634096868	1484	0.203125	0.3504043126684636	0.1559633027522936
YOL047C	0	0/-	-841.0302661694586	-14513.732184601948	1484	0.203125	0.3504043126684636	0.1559633027522936
YPR049C	-1	-/-	-841.083498865366	-10827.474433913827	371	0.20280811232449297	0.3504043126684636	0.1562691131498471
YLR286C	-1	-/-	-841.9281239211559	-9229.232901155949	371	0.20249221183800623	0.3504043126684636	0.1565749235474006
YMR298W	-1	-/-	-841.9591289460659	-9843.502082102	371	0.20217729393468117	0.3504043126684636	0.15688073394495414
YPR028W	0	0/-	-842.0528513211757	-15744.059308400378	1484	0.20217729393468117	0.3504043126684636	0.15688073394495414
YNR019W	-1	-/-	-842.1242885217071	-10852.971918538213	371	0.20186335403726707	0.3504043126684636	0.15718654434250764
YKL185W	-1	-/-	-842.1426915675402	-9748.48343917355	371	0.20155038759689922	0.3504043126684636	0.15749235474006115
YPL039W	0	0/0	-842.201924899593	-14786.39255356323	1484	0.20155038759689922	0.3504043126684636	0.15749235474006115
YJR148W	0	0/0	-842.2412512730807	-14904.863168142736	1484	0.20155038759689922	0.3504043126684636	0.15749235474006115
YMR056C	-1	-/-	-842.3291146978736	-11003.418011978269	371	0.20123839009287925	0.3504043126684636	0.1577981651376147
YDR006C	0	0/-	-842.4819477992132	-16293.9491764931	1484	0.20123839009287925	0.3504043126684636	0.1577981651376147
YPL056C	0	0/0	-842.7093095537275	-14555.360510983504	1484	0.20123839009287925	0.3504043126684636	0.1577981651376147
YNL136W	-1	-/-	-842.7339025847614	-10058.516078568995	371	0.2009273570324575	0.3504043126684636	0.1581039755351682
YPR047W	0	0/-	-842.750611805357	-16697.175818073563	1484	0.2009273570324575	0.3504043126684636	0.1581039755351682
YHR031C	-1	-/-	-842.8077574148774	-9541.874694116414	371	0.2006172839506173	0.3504043126684636	0.1584097859327217
YDR536W	0	0/-	-842.8531966498122	-16166.555417668074	1484	0.2006172839506173	0.3504043126684636	0.1584097859327217
YBR107C	-1	-/-	-843.001338608563	-10045.937108367682	371	0.20030816640986132	0.3504043126684636	0.15871559633027524
YNL213C	-1	-/-	-843.1032128036022	-8368.984997734427	371	0.2	0.3504043126684636	0.15902140672782875
YLR173W	0	0/-	-843.107684545219	-14702.97384419106	1484	0.2	0.3504043126684636	0.15902140672782875
YBR165W	-1	-/-	-843.241122931242	-10754.195140480995	371	0.19969278033794163	0.3504043126684636	0.15932721712538225
YPL111W	0	0/0	-843.3252970036119	-15789.136025569402	1484	0.19969278033794163	0.3504043126684636	0.15932721712538225
YDR277C	-1	-/-	-843.4160875380039	-11092.430520802736	371	0.19938650306748465	0.3504043126684636	0.1596330275229358
YKR097W	-1	-/0	-843.6782238930464	-10297.790450453758	371	0.1990811638591118	0.3504043126684636	0.1599388379204893
YML129C	-1	-/-	-843.6969951093197	-10290.840187355876	371	0.19877675840978593	0.3504043126684636	0.1602446483180428
YPL270W	-1	-/+	-843.786462277174	-10747.721966963261	371	0.1984732824427481	0.3504043126684636	0.16055045871559634
YMR097C	-1	-/-	-843.8512138873339	-11262.047532048076	371	0.19817073170731708	0.3504043126684636	0.16085626911314985
YLR220W	-1	-/+	-844.0185847207904	-9653.065376047045	371	0.197869101978691	0.3504043126684636	0.16116207951070335
YFL054C	0	0/-	-844.0463911723346	-14648.874247647822	1484	0.197869101978691	0.3504043126684636	0.16116207951070335
YJL068C	0	0/+	-844.0680419933051	-14188.085839406587	1484	0.197869101978691	0.3504043126684636	0.16116207951070335
YLR259C	-1	-/+	-844.1028502881527	-10440.811046615243	371	0.19756838905775076	0.3504043126684636	0.1614678899082569
YCR073C	-1	-/+	-844.3855274617672	-10206.319024026394	371	0.19726858877086495	0.3504043126684636	0.1617737003058104
YGL263W	0	0/-	-844.4164792168885	-15118.705539466813	1484	0.19726858877086495	0.3504043126684636	0.1617737003058104
YPR023C	-1	-/-	-844.7950356677175	-11393.886538863182	371	0.19696969696969696	0.3504043126684636	0.1620795107033639
YBL019W	-1	-/-	-844.8363489359617	-10698.755432121456	371	0.19667170953101362	0.3504043126684636	0.16238532110091744
YHR192W	0	0/0	-844.9549087751657	-14051.952296902426	1484	0.19667170953101362	0.3504043126684636	0.16238532110091744
YOR005C	-1	-/-	-844.9561475589871	-11326.026747517288	371	0.19637462235649547	0.3504043126684636	0.16269113149847095
YBL103C	-1	-/+	-845.1401042044163	-11185.823535323143	371	0.19607843137254902	0.3504043126684636	0.16299694189602446
YGR052W	0	0/-	-845.2716015279293	-16643.99590419419	1484	0.19607843137254902	0.3504043126684636	0.16299694189602446
YPR061C	0	0/0	-845.2747456682846	-18732.84310190659	1484	0.19607843137254902	0.3504043126684636	0.16299694189602446
YDR035W	0	0/0	-845.2864959333092	-15994.75981184002	1484	0.19607843137254902	0.3504043126684636	0.16299694189602446
YDR525W-A	0	0/-	-845.289260385558	-16633.199881439097	1484	0.19607843137254902	0.3504043126684636	0.16299694189602446
YDR307W	0	0/-	-845.3175638187677	-14931.37703580875	1484	0.19607843137254902	0.3504043126684636	0.16299694189602446
YOR025W	-1	-/-	-845.465056270361	-10336.850959118456	371	0.19578313253012047	0.3504043126684636	0.163302752293578
YCL009C	0	0/0	-845.5711254812777	-16390.210209403187	1484	0.19578313253012047	0.3504043126684636	0.163302752293578
YER142C	-1	-/-	-845.5766086131334	-12744.665890708566	371	0.19548872180451127	0.3504043126684636	0.1636085626911315
YNL243W	-1	-/-	-845.5863980576396	-10618.428477086127	371	0.19519519519519518	0.3504043126684636	0.163914373088685
YDL200C	-1	-/-	-845.5973657667637	-10863.190437808633	371	0.19490254872563717	0.3504043126684636	0.16422018348623854
YAL033W	-1	-/-	-845.6160782128572	-11945.116425789893	371	0.19461077844311378	0.3504043126684636	0.16452599388379205
YDL035C	-1	-/+	-845.6995455399156	-10128.82954250276	371	0.19431988041853512	0.3504043126684636	0.16483180428134556
YMR226C	0	0/0	-845.7076444886625	-15185.498782444745	1484	0.19431988041853512	0.3504043126684636	0.16483180428134556
YIL023C	-1	-/-	-845.7759437337518	-10296.752599291503	371	0.19402985074626866	0.3504043126684636	0.1651376146788991
YPR042C	-1	-/-	-845.7940881103277	-9506.34713651985	371	0.19374068554396423	0.3504043126684636	0.1654434250764526
YBL075C	-1	-/+	-845.7994026616216	-11556.360966056585	371	0.19345238095238096	0.3504043126684636	0.1657492354740061
YDR432W	-1	-/-	-846.0631410554051	-10191.334539934993	371	0.19316493313521546	0.3504043126684636	0.16605504587155964
YNL251C	-1	-/-	-846.1007648855448	-9877.562280714512	371	0.19287833827893175	0.3504043126684636	0.16636085626911315
YFL012W	0	0/0	-846.1252829134464	-14109.253761973232	1484	0.19287833827893175	0.3504043126684636	0.16636085626911315
YGR138C	0	0/-	-846.2233890946954	-14893.240399717353	1484	0.19287833827893175	0.3504043126684636	0.16636085626911315
YDL165W	1	+/+	-846.2351341173053	-9900.287855260074	370	0.19407407407407407	0.353099730458221	0.16636085626911315
YMR259C	0	0/-	-846.3828201387078	-14850.075799546205	1484	0.19407407407407407	0.353099730458221	0.16636085626911315
YDL198C	-1	-/-	-846.4282752871513	-10541.114752709866	371	0.1937869822485207	0.353099730458221	0.16666666666666666
YDR288W	-1	-/-	-846.5646502822638	-10965.659778796136	371	0.1935007385524372	0.353099730458221	0.1669724770642202
YER066W	0	0/-	-846.6388476938009	-15010.784217268229	1484	0.1935007385524372	0.353099730458221	0.1669724770642202
YPL077C	0	0/0	-846.7466865647584	-15078.78861787077	1484	0.1935007385524372	0.353099730458221	0.1669724770642202
YDR132C	0	0/0	-846.7934767082334	-15265.777064958587	1484	0.1935007385524372	0.353099730458221	0.1669724770642202
YOR381W	-1	-/-	-847.1697430610657	-10102.731461115181	371	0.19321533923303835	0.353099730458221	0.1672782874617737
YDR421W	-1	-/-	-847.2776708602905	-12101.380537211895	371	0.19293078055964655	0.353099730458221	0.1675840978593272
YBR291C	0	0/-	-847.725932141766	-16703.008021423593	1484	0.19293078055964655	0.353099730458221	0.1675840978593272
YJL049W	0	0/-	-847.8411609437317	-14798.725170737132	1484	0.19293078055964655	0.353099730458221	0.1675840978593272
YMR089C	-1	-/-	-847.8589049205184	-11002.805141188204	371	0.19264705882352942	0.353099730458221	0.16788990825688074
YER073W	-1	-/-	-847.8962978795171	-10668.280022222549	371	0.19236417033773862	0.353099730458221	0.16819571865443425
YDR202C	-1	-/-	-848.0016279220581	-11980.822578012943	371	0.19208211143695014	0.353099730458221	0.16850152905198776
YOR382W	0	0/-	-848.0224135024473	-15248.087863588706	1484	0.19208211143695014	0.353099730458221	0.16850152905198776
YBR090C-A	-1	-/-	-848.0341589748859	-8722.920643508434	371	0.191800878477306	0.353099730458221	0.1688073394495413
YER034W	0	0/0	-848.5053942129016	-14266.541193969548	1484	0.191800878477306	0.353099730458221	0.1688073394495413
YEL070W	0	0/0	-848.575053717941	-17040.716609679163	1484	0.191800878477306	0.353099730458221	0.1688073394495413
YGL057C	0	0/0	-848.664692780003	-14919.676701428369	1484	0.191800878477306	0.353099730458221	0.1688073394495413
YML123C	-1	-/-	-848.7359744757414	-9907.41892645508	371	0.1915204678362573	0.353099730458221	0.1691131498470948
YKL208W	-1	-/-	-848.7749748155475	-10557.540203295648	371	0.19124087591240876	0.353099730458221	0.1694189602446483
YDR186C	0	0/0	-848.9082503225654	-15402.109007583931	1484	0.19124087591240876	0.353099730458221	0.1694189602446483
YBR128C	0	0/-	-848.9115285333246	-18786.284977173433	1484	0.19124087591240876	0.353099730458221	0.1694189602446483
YML041C	-1	-/-	-848.9501884430647	-11047.942045018077	371	0.19096209912536444	0.353099730458221	0.16972477064220184
YOL075C	0	0/-	-849.0676085064188	-15183.611449350603	1484	0.19096209912536444	0.353099730458221	0.16972477064220184
YBR296C	-1	-/-	-849.1690807044506	-10584.257584393024	371	0.19068413391557495	0.353099730458221	0.17003058103975535
YJL078C	0	0/-	-849.2782742250711	-15820.690249374136	1484	0.19068413391557495	0.353099730458221	0.17003058103975535
YOR349W	-1	-/-	-849.3403414934874	-10796.19200015068	371	0.19040697674418605	0.353099730458221	0.17033639143730886
YJL070C	0	0/0	-849.3699324429035	-14712.872866770253	1484	0.19040697674418605	0.353099730458221	0.17033639143730886
YJL046W	0	0/-	-849.6269938796759	-14964.839352129959	1484	0.19040697674418605	0.353099730458221	0.17033639143730886
YJR108W	-1	-/-	-849.7049569413066	-10043.178210567683	371	0.19013062409288825	0.353099730458221	0.1706422018348624
YBR237W	-1	-/-	-849.7614969164133	-10870.837268203497	371	0.18985507246376812	0.353099730458221	0.1709480122324159
YJR044C	-1	-/-	-849.8045194596052	-10565.348838493228	371	0.18958031837916064	0.353099730458221	0.1712538226299694
YBR093C	-1	-/-	-849.9920421764255	-10373.972794860601	371	0.1893063583815029	0.353099730458221	0.17155963302752295
YHL010C	0	0/+	-850.0117958299816	-15284.592783130705	1484	0.1893063583815029	0.353099730458221	0.17155963302752295
YHR037W	0	0/0	-850.1990907546133	-17752.629331856966	1484	0.1893063583815029	0.353099730458221	0.17155963302752295
YHR054C	0	0/0	-850.2394515071064	-14821.60111072287	1484	0.1893063583815029	0.353099730458221	0.17155963302752295
YER005W	-1	-/-	-850.3346266895533	-10582.773437917233	371	0.18903318903318903	0.353099730458221	0.17186544342507645
YDL113C	-1	-/-	-850.453616335988	-12990.787164583802	371	0.18876080691642652	0.353099730458221	0.17217125382262996
YHR082C	-1	-/-	-850.6992494016886	-11060.069423377514	371	0.1884892086330935	0.353099730458221	0.1724770642201835
YGR189C	0	0/-	-850.7851403895766	-16763.769975202158	1484	0.1884892086330935	0.353099730458221	0.1724770642201835
YDL127W	0	0/-	-850.8678910508752	-16280.805903708562	1484	0.1884892086330935	0.353099730458221	0.1724770642201835
YGR222W	-1	-/-	-850.9375978410244	-11071.15517757833	371	0.1882183908045977	0.353099730458221	0.172782874617737
YEL040W	0	0/-	-850.9510840084404	-19322.007776436396	1484	0.1882183908045977	0.353099730458221	0.172782874617737
YJL004C	-1	-/-	-850.9930786564946	-10169.980984143913	371	0.18794835007173602	0.353099730458221	0.1730886850152905
YHR113W	0	0/0	-851.1147984992713	-14727.548703290522	1484	0.18794835007173602	0.353099730458221	0.1730886850152905
YNL333W	-1	-/-	-851.1709244549274	-9279.445147879422	371	0.1876790830945559	0.353099730458221	0.17339449541284405
YLR121C	0	0/-	-851.2945268042386	-16247.493515489623	1484	0.1876790830945559	0.353099730458221	0.17339449541284405
YDR026C	0	0/-	-851.5864188298583	-14154.676683595404	1484	0.1876790830945559	0.353099730458221	0.17339449541284405
YGR174C	0	0/-	-851.606891291216	-17480.543221179396	1484	0.1876790830945559	0.353099730458221	0.17339449541284405
YDR260C	-1	-/-	-851.6649957671762	-10222.958347380161	371	0.18741058655221746	0.353099730458221	0.17370030581039755
YPR101W	-1	-/-	-851.666375130415	-9971.8480912745	371	0.18714285714285714	0.353099730458221	0.17400611620795106
YBR212W	-1	-/-	-851.6720145046711	-11942.668045520782	371	0.18687589158345222	0.353099730458221	0.1743119266055046
YJL100W	-1	-/-	-851.695034429431	-10754.255445964634	371	0.1866096866096866	0.353099730458221	0.1746177370030581
YER056C	-1	-/-	-852.3649407476187	-10844.987394995987	371	0.18634423897581792	0.353099730458221	0.1749235474006116
YIL105C	-1	-/-	-852.3652601093054	-10530.442993849516	371	0.18607954545454544	0.353099730458221	0.17522935779816515
YJR034W	0	0/-	-852.443962989375	-16700.05460285023	1484	0.18607954545454544	0.353099730458221	0.17522935779816515
YOR164C	0	0/-	-852.4746843026951	-14755.478026388213	1484	0.18607954545454544	0.353099730458221	0.17522935779816515
YDL241W	0	0/0	-852.5957237817347	-15098.804987819865	1484	0.18607954545454544	0.353099730458221	0.17522935779816515
YGR141W	-1	-/-	-852.8044286966324	-11920.68155182153	371	0.18581560283687942	0.353099730458221	0.17553516819571865
YNL103W	1	+/+	-852.8178080618382	-10582.43922367692	370	0.18696883852691218	0.3557951482479784	0.17553516819571865
YLR155C	-1	-/-	-853.0205015987158	-9870.94109980762	371	0.1867043847241867	0.3557951482479784	0.17584097859327216
YOR348C	-1	-/-	-853.0417499542236	-10890.906462475657	371	0.1864406779661017	0.3557951482479784	0.1761467889908257
YKL063C	0	0/0	-853.0727855879813	-15174.572232018225	1484	0.1864406779661017	0.3557951482479784	0.1761467889908257
YJL001W	-1	-/-	-853.1305775493383	-11301.528863571584	371	0.1861777150916784	0.3557951482479784	0.1764525993883792
YKR080W	0	0/-	-853.1899176379666	-14887.973012167029	1484	0.1861777150916784	0.3557951482479784	0.1764525993883792
YNL007C	-1	-/+	-853.3028052225709	-10579.236684001982	371	0.18591549295774648	0.3557951482479784	0.1767584097859327
YJL053W	-1	-/-	-853.6426957398653	-12665.128332152963	371	0.18565400843881857	0.3557951482479784	0.17706422018348625
YOL098C	0	0/0	-853.8505658674985	-15014.955783979967	1484	0.18565400843881857	0.3557951482479784	0.17706422018348625
YMR305C	-1	-/-	-853.8532064631581	-9855.50225354731	371	0.1853932584269663	0.3557951482479784	0.17737003058103976
YJL093C	-1	-/-	-853.8953819349408	-11285.736352823675	371	0.18513323983169705	0.3557951482479784	0.17767584097859326
YOR184W	0	0/-	-854.0812930352986	-16555.703139317222	1484	0.18513323983169705	0.3557951482479784	0.17767584097859326
YLR016C	-1	-/-	-854.1955688036978	-10300.132993124425	371	0.18487394957983194	0.3557951482479784	0.1779816513761468
YGR253C	-1	-/-	-854.4971714019775	-11215.881810121238	371	0.18461538461538463	0.3557951482479784	0.1782874617737003
YMR074C	0	0/0	-854.5065405257046	-14656.531677246094	1484	0.18461538461538463	0.3557951482479784	0.1782874617737003
YLR144C	-1	-/-	-854.623753041029	-11349.459124743938	371	0.18435754189944134	0.3557951482479784	0.17859327217125381
YML101C	0	0/0	-854.7258271351457	-15609.663522415794	1484	0.18435754189944134	0.3557951482479784	0.17859327217125381
YIR029W	0	0/-	-854.8103157328442	-17920.06613331102	1484	0.18435754189944134	0.3557951482479784	0.17859327217125381
YHL043W	0	0/-	-854.8149945866317	-16627.103902686387	1484	0.18435754189944134	0.3557951482479784	0.17859327217125381
YIL089W	0	0/0	-854.905002631247	-14703.17094011791	1484	0.18435754189944134	0.3557951482479784	0.17859327217125381
YGR048W	-1	-/+	-855.272900685668	-12134.143202975392	371	0.18410041841004185	0.3557951482479784	0.17889908256880735
YGR183C	-1	-/-	-855.3335763067007	-10831.189230106771	371	0.18384401114206128	0.3557951482479784	0.17920489296636086
YGL013C	1	+/+	-855.4325106926262	-10680.721410814673	370	0.18497913769123783	0.3584905660377358	0.17920489296636086
YML032C	-1	-/-	-855.5790730714798	-11212.730318561196	371	0.18472222222222223	0.3584905660377358	0.17951070336391436
YOL063C	-1	-/-	-855.5896628499031	-11088.138902947307	371	0.18446601941747573	0.3584905660377358	0.1798165137614679
YIL043C	0	0/-	-855.8420196836814	-17916.080595997162	1484	0.18446601941747573	0.3584905660377358	0.1798165137614679
YJR003C	0	0/0	-855.8816259987652	-15341.256692178547	1484	0.18446601941747573	0.3584905660377358	0.1798165137614679
YNL094W	-1	-/-	-856.0315573960543	-12432.041275635362	371	0.18421052631578946	0.3584905660377358	0.1801223241590214
YFR043C	0	0/0	-856.2002097461373	-16027.028205253184	1484	0.18421052631578946	0.3584905660377358	0.1801223241590214
YLR165C	-1	-/-	-856.2699003070593	-12224.837655335665	371	0.1839557399723375	0.3584905660377358	0.18042813455657492
YGL259W	0	0/0	-856.4642105847597	-17175.705559719354	1484	0.1839557399723375	0.3584905660377358	0.18042813455657492
YDL130W	-1	-/-	-856.5676497966051	-11613.395954549313	371	0.18370165745856354	0.3584905660377358	0.18073394495412845
YMR311C	-1	-/-	-856.7344087958336	-12353.362280517817	371	0.18344827586206897	0.3584905660377358	0.18103975535168196
YCR012W	-1	-/-	-856.7416345924139	-10220.712254151702	371	0.18319559228650137	0.3584905660377358	0.18134556574923547
YHR205W	1	+/+	-856.7448352873325	-9812.109351746738	370	0.1843191196698762	0.3611859838274933	0.18134556574923547
YBL036C	0	0/0	-856.7892336267978	-14639.321385824122	1484	0.1843191196698762	0.3611859838274933	0.18134556574923547
YGL012W	-1	-/-	-856.884105168283	-11164.021099969745	371	0.18406593406593408	0.3611859838274933	0.181651376146789
YDR304C	0	0/-	-856.9230693168938	-16127.019771445543	1484	0.18406593406593408	0.3611859838274933	0.181651376146789
YLR283W	0	0/0	-856.951697409153	-15176.712006570771	1484	0.18406593406593408	0.3611859838274933	0.181651376146789
YCL025C	-1	-/-	-857.0120852589607	-10105.173657625914	371	0.18381344307270234	0.3611859838274933	0.1819571865443425
YOR329C	-1	-/-	-857.0636180341244	-12394.047358512878	371	0.18356164383561643	0.3611859838274933	0.18226299694189602
YMR031C	0	0/0	-857.1301253307611	-15016.05661052838	1484	0.18356164383561643	0.3611859838274933	0.18226299694189602
YNL029C	-1	-/-	-857.444655045867	-10278.54345075041	371	0.18331053351573187	0.3611859838274933	0.18256880733944955
YPL018W	-1	-/-	-857.4843901023269	-9757.279059439898	371	0.1830601092896175	0.3611859838274933	0.18287461773700306
YGR198W	0	0/+	-857.488502331078	-17369.763089394197	1484	0.1830601092896175	0.3611859838274933	0.18287461773700306
YGL062W	-1	-/-	-857.5389669835567	-11750.961737029254	371	0.18281036834924966	0.3611859838274933	0.18318042813455657
YGR021W	0	0/0	-857.7160885632038	-15080.082743456587	1484	0.18281036834924966	0.3611859838274933	0.18318042813455657
YCL068C	0	0/0	-857.7511056214571	-14530.316370952874	1484	0.18281036834924966	0.3611859838274933	0.18318042813455657
YBL069W	-1	-/-	-857.9207091890275	-10853.079147282988	371	0.18256130790190736	0.3611859838274933	0.1834862385321101
YDL216C	1	+/+	-857.9287973716855	-11681.629681885242	370	0.1836734693877551	0.3638814016172507	0.1834862385321101
YMR267W	-1	-/-	-857.9864123165607	-9568.017862394452	371	0.18342391304347827	0.3638814016172507	0.1837920489296636
YJL095W	1	+/+	-858.0112628489733	-10447.566275697201	370	0.18453188602442333	0.3665768194070081	0.1837920489296636
YOR134W	0	0/-	-858.194937184453	-18271.055991942994	1484	0.18453188602442333	0.3665768194070081	0.1837920489296636
YFL010C	0	0/0	-858.2891687601805	-16343.319953021593	1484	0.18453188602442333	0.3665768194070081	0.1837920489296636
YNL050C	0	0/0	-858.4959507081658	-15391.168437578715	1484	0.18453188602442333	0.3665768194070081	0.1837920489296636
YHL050C	0	0/0	-858.5574503634125	-15237.238490781747	1484	0.18453188602442333	0.3665768194070081	0.1837920489296636
YDR530C	0	0/-	-858.5592534421012	-17439.373663215898	1484	0.18453188602442333	0.3665768194070081	0.1837920489296636
YJL036W	-1	-/-	-858.7081138715148	-12733.562334954739	371	0.1842818428184282	0.3665768194070081	0.18409785932721712
YLR102C	-1	-/-	-858.7118697762489	-11848.280688300729	371	0.18403247631935046	0.3665768194070081	0.18440366972477065
YLR346C	1	+/0	-858.7225131690502	-9434.486102953553	370	0.18513513513513513	0.3692722371967655	0.18440366972477065
YKL027W	0	0/-	-858.7577873636037	-14932.427397729829	1484	0.18513513513513513	0.3692722371967655	0.18440366972477065
YOR009W	0	0/-	-858.8352665901184	-15414.55897744	1484	0.18513513513513513	0.3692722371967655	0.18440366972477065
YLR070C	0	0/0	-858.8413263233379	-17831.75931613706	1484	0.18513513513513513	0.3692722371967655	0.18440366972477065
YER119C	-1	-/-	-858.8417547792196	-12290.52312143147	371	0.18488529014844804	0.3692722371967655	0.18470948012232416
YKL077W	0	0/-	-858.9402582291514	-15375.751747600734	1484	0.18488529014844804	0.3692722371967655	0.18470948012232416
YLR392C	0	0/-	-858.9676775857806	-14717.8113450706	1484	0.18488529014844804	0.3692722371967655	0.18470948012232416
YGL143C	-1	-/-	-859.1219018176198	-10323.276976246387	371	0.18463611859838275	0.3692722371967655	0.18501529051987767
YOR363C	-1	-/+	-859.2676503583789	-11775.535374164581	371	0.18438761776581428	0.3692722371967655	0.1853211009174312
YMR246W	-1	-/-	-859.3244258761406	-11008.775493077934	371	0.18413978494623656	0.3692722371967655	0.1856269113149847
YJL117W	-1	-/-	-859.5941941663623	-10753.174102433026	371	0.18389261744966443	0.3692722371967655	0.18593272171253822
YPL168W	0	0/0	-859.6560645289719	-14522.966923786327	1484	0.18389261744966443	0.3692722371967655	0.18593272171253822
YOL031C	-1	-/-	-859.789093837142	-11000.044294655323	371	0.1836461126005362	0.3692722371967655	0.18623853211009175
YER071C	0	0/-	-859.8892344459891	-14479.406274721958	1484	0.1836461126005362	0.3692722371967655	0.18623853211009175
YFR006W	0	0/0	-859.9690762609243	-15092.994987871498	1484	0.1836461126005362	0.3692722371967655	0.18623853211009175
YER077C	0	0/0	-860.0136854015291	-14908.51335613057	1484	0.1836461126005362	0.3692722371967655	0.18623853211009175
YNR012W	0	0/-	-860.0264274142683	-19150.31660075113	1484	0.1836461126005362	0.3692722371967655	0.18623853211009175
YLL046C	0	0/0	-860.0847801016644	-15835.430811862461	1484	0.1836461126005362	0.3692722371967655	0.18623853211009175
YGR028W	-1	-/-	-860.3310052007437	-11236.464250192046	371	0.18340026773761714	0.3692722371967655	0.18654434250764526
YNL202W	-1	-/-	-860.5446881055832	-11900.860375449061	371	0.18315508021390375	0.3692722371967655	0.18685015290519877
YGR194C	0	0/0	-860.6922289952636	-18297.939508446492	1484	0.18315508021390375	0.3692722371967655	0.18685015290519877
YER096W	0	0/-	-860.7449109070003	-17259.92753664404	1484	0.18315508021390375	0.3692722371967655	0.18685015290519877
YDL211C	0	0/0	-860.7658015489578	-14611.889361822978	1484	0.18315508021390375	0.3692722371967655	0.18685015290519877
YMR021C	1	+/-	-860.8010340631008	-10529.737406015396	370	0.1842456608811749	0.3719676549865229	0.18685015290519877
YKL159C	0	0/-	-860.8487836280838	-17693.816035726108	1484	0.1842456608811749	0.3719676549865229	0.18685015290519877
YBR199W	-1	-/-	-860.8544286936522	-11068.041572272778	371	0.184	0.3719676549865229	0.1871559633027523
YJR065C	-1	-/-	-860.8960336446762	-11683.819690570235	371	0.18375499334221038	0.3719676549865229	0.1874617737003058
YMR122W-A	0	0/0	-860.9455320294946	-14600.96711168252	1484	0.18375499334221038	0.3719676549865229	0.1874617737003058
YIR011C	-1	-/+	-861.015157520771	-10707.161181926727	371	0.18351063829787234	0.3719676549865229	0.18776758409785932
YOR230W	-1	-/-	-861.192793995142	-11660.901782304049	371	0.18326693227091634	0.3719676549865229	0.18807339449541285
YKR075C	0	0/-	-861.2502339016646	-14874.479820964858	1484	0.18326693227091634	0.3719676549865229	0.18807339449541285
YOR246C	0	0/-	-861.2777447793633	-15484.4244731972	1484	0.18326693227091634	0.3719676549865229	0.18807339449541285
YKL096W-A	0	0/-	-861.3572219610214	-15886.30095251277	1484	0.18326693227091634	0.3719676549865229	0.18807339449541285
YKL061W	0	0/-	-861.3715255316347	-14923.02157397382	1484	0.18326693227091634	0.3719676549865229	0.18807339449541285
YLR390W-A	-1	-/-	-861.5536674633622	-9336.863388612866	371	0.1830238726790451	0.3719676549865229	0.18837920489296636
YBL060W	0	0/-	-861.5833919979632	-17753.435282283463	1484	0.1830238726790451	0.3719676549865229	0.18837920489296636
YOL002C	1	+/+	-861.618996784091	-10620.83701518178	370	0.18410596026490067	0.3746630727762803	0.18837920489296636
YMR186W	-1	-/-	-861.656408905983	-10029.52802079171	371	0.18386243386243387	0.3746630727762803	0.18868501529051987
YHR025W	0	0/0	-861.9199271202087	-18698.538526501507	1484	0.18386243386243387	0.3746630727762803	0.18868501529051987
YPR080W	-1	-/-	-861.9363050311804	-9523.22281665355	371	0.18361955085865259	0.3746630727762803	0.1889908256880734
YNL254C	0	0/0	-862.0625815941021	-17066.303763084114	1484	0.18361955085865259	0.3746630727762803	0.1889908256880734
YNL190W	0	0/+	-862.0990142337978	-15326.079650767148	1484	0.18361955085865259	0.3746630727762803	0.1889908256880734
YGR193C	-1	-/-	-862.2492931559682	-10487.467064969242	371	0.18337730870712401	0.3746630727762803	0.1892966360856269
YBR235W	0	0/-	-862.4801319763064	-15010.355659395456	1484	0.18337730870712401	0.3746630727762803	0.1892966360856269
YLR072W	0	0/-	-862.529847599566	-15022.29968483746	1484	0.18337730870712401	0.3746630727762803	0.1892966360856269
YPL242C	-1	-/-	-862.6829121038318	-11051.358894072473	371	0.1831357048748353	0.3746630727762803	0.18960244648318042
YDR246W	-1	-/-	-862.7642823755741	-11097.898622050881	371	0.18289473684210528	0.3746630727762803	0.18990825688073396
YLR260W	-1	-/-	-862.8294734433293	-10789.173451274633	371	0.18265440210249673	0.3746630727762803	0.19021406727828746
YNL022C	0	0/-	-862.9615521281958	-15132.978788719513	1484	0.18265440210249673	0.3746630727762803	0.19021406727828746
YFR029W	1	+/+	-863.1416018158197	-10860.340658344328	370	0.1837270341207349	0.37735849056603776	0.19021406727828746
YKL104C	0	0/-	-863.2475048098713	-16254.41364676226	1484	0.1837270341207349	0.37735849056603776	0.19021406727828746
YBR082C	-1	-/+	-863.3537728190422	-9557.004658125341	371	0.1834862385321101	0.37735849056603776	0.19051987767584097
YKL213C	-1	-/-	-863.4525666832924	-11841.03394024074	371	0.18324607329842932	0.37735849056603776	0.1908256880733945
YPL202C	1	+/+	-863.6007027328014	-10618.686668008566	370	0.1843137254901961	0.38005390835579517	0.1908256880733945
YLR189C	-1	-/-	-863.6778201758862	-12565.170599289238	371	0.18407310704960836	0.38005390835579517	0.191131498470948
YML029W	-1	-/+	-863.8849516361952	-11042.304662391543	371	0.18383311603650587	0.38005390835579517	0.19143730886850152
YGL117W	0	0/0	-864.0318390801549	-14794.51284734346	1484	0.18383311603650587	0.38005390835579517	0.19143730886850152
YMR058W	1	+/+	-864.0694646947086	-9353.453108850867	370	0.18489583333333334	0.38274932614555257	0.19143730886850152
YGL104C	-1	-/-	-864.0962903648615	-11400.57056300342	371	0.1846553966189857	0.38274932614555257	0.19174311926605506
YCR026C	-1	-/-	-864.1069643497467	-10274.240234322846	371	0.18441558441558442	0.38274932614555257	0.19204892966360856
YLR089C	0	0/0	-864.3437315300107	-15825.541467956267	1484	0.18441558441558442	0.38274932614555257	0.19204892966360856
YGR054W	-1	-/-	-864.5131532251835	-9184.83304592967	371	0.18417639429312582	0.38274932614555257	0.19235474006116207
YOL112W	-1	-/-	-864.5867516249418	-10809.786342069507	371	0.18393782383419688	0.38274932614555257	0.1926605504587156
YBR076W	0	0/-	-864.6102933418006	-15872.787717502564	1484	0.18393782383419688	0.38274932614555257	0.1926605504587156
YBR007C	0	0/0	-864.6966412533075	-16643.021607389674	1484	0.18393782383419688	0.38274932614555257	0.1926605504587156
YPL051W	-1	-/-	-864.7160459756851	-10573.176285684109	371	0.18369987063389392	0.38274932614555257	0.19296636085626911
YGR295C	0	0/-	-864.8316338770092	-16524.481194389984	1484	0.18369987063389392	0.38274932614555257	0.19296636085626911
YLR301W	-1	-/-	-864.86628498137	-8958.67314928025	371	0.1834625322997416	0.38274932614555257	0.19327217125382262
YDR247W	-1	-/-	-864.9244105368853	-11530.829350054264	371	0.1832258064516129	0.38274932614555257	0.19357798165137616
YBR016W	0	0/0	-865.0157835958526	-15039.118203544058	1484	0.1832258064516129	0.38274932614555257	0.19357798165137616
YMR083W	-1	-/0	-865.3234336227179	-10261.467667371035	371	0.18298969072164947	0.38274932614555257	0.19388379204892967
YAR020C	0	0/-	-865.4397827796638	-16844.42167012673	1484	0.18298969072164947	0.38274932614555257	0.19388379204892967
YNL336W	0	0/-	-865.4866091273725	-16735.19673362281	1484	0.18298969072164947	0.38274932614555257	0.19388379204892967
YBL001C	0	0/0	-865.6726257055998	-15718.099301850423	1484	0.18298969072164947	0.38274932614555257	0.19388379204892967
YPL047W	-1	-/-	-865.734666839242	-11023.452290534973	371	0.18275418275418276	0.38274932614555257	0.19418960244648317
YPR040W	0	0/-	-865.7780416077003	-16881.25974413287	1484	0.18275418275418276	0.38274932614555257	0.19418960244648317
YFR016C	0	0/-	-865.7801791857928	-15232.573130704463	1484	0.18275418275418276	0.38274932614555257	0.19418960244648317
YGR267C	-1	-/-	-865.8770146220922	-10674.685639947653	371	0.18251928020565553	0.38274932614555257	0.1944954128440367
YPR067W	1	+/-	-866.0338638871908	-10762.896067783237	370	0.18356867779204109	0.38544474393531	0.1944954128440367
YDR520C	0	0/-	-866.0529429465532	-16298.27338538412	1484	0.18356867779204109	0.38544474393531	0.1944954128440367
YDR063W	0	0/-	-866.1156806442887	-14552.829185632057	1484	0.18356867779204109	0.38544474393531	0.1944954128440367
YPL213W	-1	-/-	-866.1263846606016	-10732.510782562196	371	0.18333333333333332	0.38544474393531	0.19480122324159022
YCL032W	1	+/+	-866.3072155043483	-11491.027707271278	370	0.18437900128040974	0.3881401617250674	0.19480122324159022
YLL041C	-1	-/-	-866.4767345637083	-11612.254045531154	371	0.18414322250639387	0.3881401617250674	0.19510703363914372
YAR042W	-1	-/-	-866.6066750138998	-10637.733013540506	371	0.1839080459770115	0.3881401617250674	0.19541284403669726
YHR033W	0	0/0	-866.6296426914632	-14680.709403138608	1484	0.1839080459770115	0.3881401617250674	0.19541284403669726
YMR198W	-1	-/-	-867.0289146080613	-10413.67865729332	371	0.1836734693877551	0.3881401617250674	0.19571865443425077
YCR020C-A	-1	-/-	-867.0430561602116	-9704.987047821283	371	0.18343949044585986	0.3881401617250674	0.19602446483180427
YMR024W	0	0/-	-867.1566049559042	-17216.767414329574	1484	0.18343949044585986	0.3881401617250674	0.19602446483180427
YGL005C	-1	-/-	-867.4072330072522	-10405.965297311544	371	0.183206106870229	0.3881401617250674	0.1963302752293578
YNR004W	0	0/-	-867.4515301808715	-15307.783834178	1484	0.183206106870229	0.3881401617250674	0.1963302752293578
YOR324C	0	0/+	-867.9028232991695	-15956.506540475413	1484	0.183206106870229	0.3881401617250674	0.1963302752293578
YDR067C	0	0/-	-867.9345091786236	-16963.416701382957	1484	0.183206106870229	0.3881401617250674	0.1963302752293578
YDR256C	1	+/+	-868.0690516456962	-11125.582788728178	370	0.18424396442185514	0.3908355795148248	0.1963302752293578
YPL075W	-1	-/+	-868.1098675280809	-10340.295835852623	371	0.18401015228426396	0.3908355795148248	0.19663608562691132
YGR283C	0	0/0	-868.269729539752	-15569.919460969046	1484	0.18401015228426396	0.3908355795148248	0.19663608562691132
YKL217W	0	0/-	-868.483384180814	-17399.425895655528	1484	0.18401015228426396	0.3908355795148248	0.19663608562691132
YOR316C	-1	-/-	-868.5571525394917	-10938.772743575275	371	0.18377693282636248	0.3908355795148248	0.19694189602446482
YNL027W	-1	-/+	-868.7087057232857	-11259.32145383209	371	0.18354430379746836	0.3908355795148248	0.19724770642201836
YML096W	0	0/0	-868.7185892686248	-14486.11974436976	1484	0.18354430379746836	0.3908355795148248	0.19724770642201836
YGL126W	-1	-/-	-868.844346024096	-10563.23460456729	371	0.18331226295828065	0.3908355795148248	0.19755351681957187
YLR011W	1	+/+	-868.971052236855	-10475.75272859633	370	0.18434343434343434	0.3935309973045822	0.19755351681957187
YPR114W	0	0/0	-869.0995497461408	-15748.393344985321	1484	0.18434343434343434	0.3935309973045822	0.19755351681957187
YCL004W	-1	-/-	-869.1564676463604	-10484.482049278915	371	0.1841109709962169	0.3935309973045822	0.19785932721712537
YGR030C	-1	-/-	-869.3185684978962	-11146.003432389349	371	0.18387909319899245	0.3935309973045822	0.1981651376146789
YGR206W	-1	-/-	-869.4470707029104	-10434.673883929849	371	0.18364779874213835	0.3935309973045822	0.19847094801223242
YER188C-A	0	0/0	-869.5005842912942	-14642.398682356812	1484	0.18364779874213835	0.3935309973045822	0.19847094801223242
YGL262W	0	0/0	-869.564028011635	-14878.086717761122	1484	0.18364779874213835	0.3935309973045822	0.19847094801223242
YHL046C	0	0/-	-869.569021102041	-15153.50195827894	1484	0.18364779874213835	0.3935309973045822	0.19847094801223242
YER081W	0	0/0	-869.832935359329	-15712.458998601884	1484	0.18364779874213835	0.3935309973045822	0.19847094801223242
YNL275W	-1	-/-	-869.8972172662616	-9807.790167577565	371	0.18341708542713567	0.3935309973045822	0.19877675840978593
YIL080W	-1	-/0	-869.9690960049629	-9823.677758902311	371	0.18318695106649938	0.3935309973045822	0.19908256880733946
YKL168C	0	0/-	-870.0514699248597	-18506.99250049703	1484	0.18318695106649938	0.3935309973045822	0.19908256880733946
YOR019W	0	0/-	-870.091499755159	-14985.399538909085	1484	0.18318695106649938	0.3935309973045822	0.19908256880733946
YLR193C	-1	-/-	-870.3906490579247	-11055.122785188258	371	0.18295739348370926	0.3935309973045822	0.19938837920489297
YFL028C	0	0/-	-870.3970345407724	-16129.667039053515	1484	0.18295739348370926	0.3935309973045822	0.19938837920489297
YPL046C	-1	-/-	-870.5000734180212	-10808.2411955297	371	0.18272841051314143	0.3935309973045822	0.19969418960244648
YDR475C	0	0/-	-870.6959008648992	-18559.21545478981	1484	0.18272841051314143	0.3935309973045822	0.19969418960244648
YDL144C	0	0/0	-870.8495150469244	-15348.290509022772	1484	0.18272841051314143	0.3935309973045822	0.19969418960244648
YDL078C	-1	-/-	-870.8530004024506	-10747.395451292396	371	0.1825	0.3935309973045822	0.2
YKL058W	-1	-/-	-870.8667690679431	-10264.620608478785	371	0.1822721598002497	0.3935309973045822	0.20030581039755352
YGL082W	0	0/-	-871.0972918942571	-14902.612054140307	1484	0.1822721598002497	0.3935309973045822	0.20030581039755352
YAR044W	-1	-/-	-871.1204155683517	-8779.118932761252	371	0.18204488778054864	0.3935309973045822	0.20061162079510703
YGL122C	-1	-/-	-871.1646997481585	-10094.858493942767	371	0.18181818181818182	0.3935309973045822	0.20091743119266056
YBL014C	-1	-/-	-871.2307924628258	-11470.641843222082	371	0.18159203980099503	0.3935309973045822	0.20122324159021407
YGR133W	-1	-/-	-871.3216194808483	-10563.337266117334	371	0.1813664596273292	0.3935309973045822	0.20152905198776758
YNL183C	0	0/-	-871.336935554631	-17394.106834400445	1484	0.1813664596273292	0.3935309973045822	0.20152905198776758
YIR007W	0	0/-	-871.3478613086045	-15478.69063329883	1484	0.1813664596273292	0.3935309973045822	0.20152905198776758
YPR006C	-1	-/-	-871.5707082599401	-11459.072113014758	371	0.18114143920595532	0.3935309973045822	0.2018348623853211
YKL222C	0	0/-	-871.6544983536005	-14727.309465527534	1484	0.18114143920595532	0.3935309973045822	0.2018348623853211
YLR361C	-1	-/+	-871.7997746020555	-11045.315964773297	371	0.1809169764560099	0.3935309973045822	0.20214067278287462
YLR126C	-1	-/-	-871.8156356811523	-9506.380633369088	371	0.1806930693069307	0.3935309973045822	0.20244648318042813
YIL047C	0	0/-	-872.0234532803297	-16100.207507528365	1484	0.1806930693069307	0.3935309973045822	0.20244648318042813
YLR125W	0	0/0	-872.0926727429032	-15215.998928498477	1484	0.1806930693069307	0.3935309973045822	0.20244648318042813
YDR514C	0	0/0	-872.1461262721568	-14703.662499526516	1484	0.1806930693069307	0.3935309973045822	0.20244648318042813
YBL030C	-1	-/-	-872.192602109164	-10827.928643535823	371	0.18046971569839307	0.3935309973045822	0.20275229357798166
YJL125C	-1	-/-	-872.2850550115108	-13140.014199838042	371	0.18024691358024691	0.3935309973045822	0.20305810397553517
YLR332W	1	+/+	-872.3426404595375	-10455.493860334158	370	0.1812577065351418	0.39622641509433965	0.20305810397553517
YPR199C	1	+/+	-872.3873100727797	-10266.05801537633	370	0.18226600985221675	0.39892183288409705	0.20305810397553517
YCR107W	1	+/0	-872.5166630744934	-10642.320356190205	370	0.18327183271832717	0.40161725067385445	0.20305810397553517
YPL060W	-1	-/-	-872.574506431818	-11984.929639980197	371	0.18304668304668303	0.40161725067385445	0.20336391437308868
YGR121C	-1	-/-	-872.7365497723222	-10808.625624202192	371	0.18282208588957055	0.40161725067385445	0.2036697247706422
YBR004C	-1	-/-	-872.7761115133762	-10552.439378112555	371	0.18259803921568626	0.40161725067385445	0.20397553516819572
YLR453C	-1	-/-	-872.9488057494164	-9016.445963069797	371	0.18237454100367198	0.40161725067385445	0.20428134556574923
YGR101W	-1	-/-	-872.9844930320978	-11231.183002382517	371	0.1821515892420538	0.40161725067385445	0.20458715596330276
YER139C	0	0/-	-873.0534725477919	-17564.808593782596	1484	0.1821515892420538	0.40161725067385445	0.20458715596330276
YEL043W	0	0/-	-873.1243566442281	-15544.382857887074	1484	0.1821515892420538	0.40161725067385445	0.20458715596330276
YBL095W	0	0/0	-873.2035471228883	-14597.31135711912	1484	0.1821515892420538	0.40161725067385445	0.20458715596330276
YGR017W	0	0/0	-873.2927230661735	-14241.33180302754	1484	0.1821515892420538	0.40161725067385445	0.20458715596330276
YJR059W	-1	-/-	-873.2972226589918	-12038.25480274856	371	0.18192918192918192	0.40161725067385445	0.20489296636085627
YKL075C	1	+/+	-873.3818351924419	-9166.927343130112	370	0.18292682926829268	0.40431266846361186	0.20489296636085627
YLL053C	0	0/-	-873.4715429395437	-15584.768095271662	1484	0.18292682926829268	0.40431266846361186	0.20489296636085627
YBR187W	0	0/-	-873.6223395001143	-19183.57534361165	1484	0.18292682926829268	0.40431266846361186	0.20489296636085627
YER008C	-1	-/-	-873.7754313796759	-10541.580965049565	371	0.18270401948842874	0.40431266846361186	0.20519877675840978
YKR018C	0	0/0	-873.9714567866176	-14642.710869594477	1484	0.18270401948842874	0.40431266846361186	0.20519877675840978
YBR150C	0	0/-	-874.0666317082942	-16945.328811082058	1484	0.18270401948842874	0.40431266846361186	0.20519877675840978
YML087C	0	0/0	-874.0687838830054	-14992.520367771387	1484	0.18270401948842874	0.40431266846361186	0.20519877675840978
YLR387C	0	0/-	-874.1233375528827	-18789.91119441483	1484	0.18270401948842874	0.40431266846361186	0.20519877675840978
YKL174C	0	0/-	-874.2675810232759	-16273.499714645557	1484	0.18270401948842874	0.40431266846361186	0.20519877675840978
YPR013C	0	0/-	-874.3052138388157	-15123.71752163954	1484	0.18270401948842874	0.40431266846361186	0.20519877675840978
YGL090W	-1	-/-	-874.3245586752892	-10105.55684697628	371	0.18248175182481752	0.40431266846361186	0.20550458715596331
YDR129C	-1	-/-	-874.3809301257133	-11354.208943605423	371	0.1822600243013366	0.40431266846361186	0.20581039755351682
YOR092W	0	0/-	-874.3996343761683	-15983.6352114873	1484	0.1822600243013366	0.40431266846361186	0.20581039755351682
YKL107W	0	0/+	-874.4929715618491	-14415.82466097176	1484	0.1822600243013366	0.40431266846361186	0.20581039755351682
YLL033W	0	0/-	-874.5443168766797	-16530.22769526858	1484	0.1822600243013366	0.40431266846361186	0.20581039755351682
YBR122C	0	0/-	-874.678959351033	-17251.089260449633	1484	0.1822600243013366	0.40431266846361186	0.20581039755351682
YML046W	-1	-/-	-874.758488625288	-11756.219574473798	371	0.1820388349514563	0.40431266846361186	0.20611620795107033
YJR124C	0	0/-	-874.7701113633811	-15331.367168419063	1484	0.1820388349514563	0.40431266846361186	0.20611620795107033
YMR102C	0	0/-	-875.1845512129366	-15196.731467160396	1484	0.1820388349514563	0.40431266846361186	0.20611620795107033
YLR030W	0	0/0	-875.1951711196452	-14838.71346880775	1484	0.1820388349514563	0.40431266846361186	0.20611620795107033
YLR438W	0	0/0	-875.3036144878715	-16559.82268453203	1484	0.1820388349514563	0.40431266846361186	0.20611620795107033
YPL163C	1	+/0	-875.4280494004488	-10766.994023494422	370	0.18303030303030304	0.40700808625336926	0.20611620795107033
YKL112W	-1	-/-	-875.6958735473454	-10588.855196531862	371	0.18280871670702178	0.40700808625336926	0.20642201834862386
YLR058C	0	0/-	-876.0039722248912	-14825.706053101458	1484	0.18280871670702178	0.40700808625336926	0.20642201834862386
YHL048W	1	+/-	-876.095267213881	-9720.004322770983	370	0.1837968561064087	0.40970350404312667	0.20642201834862386
YPL106C	-1	-/-	-876.1220204979181	-9839.953180775046	371	0.18357487922705315	0.40970350404312667	0.20672782874617737
YHL016C	0	0/-	-876.1659014988691	-16586.60046323575	1484	0.18357487922705315	0.40970350404312667	0.20672782874617737
YHR159W	0	0/0	-876.278856662102	-15943.603074395098	1484	0.18357487922705315	0.40970350404312667	0.20672782874617737
YER037W	0	0/-	-876.3399059372023	-18319.588940234855	1484	0.18357487922705315	0.40970350404312667	0.20672782874617737
YER054C	-1	-/0	-876.4883768707514	-12621.061007842422	371	0.18335343787696018	0.40970350404312667	0.20703363914373088
YIR024C	0	0/-	-876.646180042997	-18031.974066708237	1484	0.18335343787696018	0.40970350404312667	0.20703363914373088
YJR009C	-1	-/-	-876.7763332054019	-9662.737204100937	371	0.18313253012048192	0.40970350404312667	0.20733944954128442
YPL059W	1	+/+	-876.9618464261293	-10835.44624426961	370	0.18411552346570398	0.4123989218328841	0.20733944954128442
YOL057W	0	0/0	-877.0201997961849	-15181.949535110965	1484	0.18411552346570398	0.4123989218328841	0.20733944954128442
YIR026C	-1	-/-	-877.1029400005937	-13318.619460560381	371	0.18389423076923078	0.4123989218328841	0.20764525993883792
YJL207C	-1	-/-	-877.1211681701243	-9848.61690267548	371	0.1836734693877551	0.4123989218328841	0.20795107033639143
YGL234W	0	0/-	-877.148239934817	-17895.001094149426	1484	0.1836734693877551	0.4123989218328841	0.20795107033639143
YCR040W	-1	-/-	-877.2033788189292	-9007.774263218045	371	0.18345323741007194	0.4123989218328841	0.20825688073394497
YOL163W	0	0/-	-877.2646823301911	-15125.082090346143	1484	0.18345323741007194	0.4123989218328841	0.20825688073394497
YHR009C	0	0/-	-877.5213626604527	-15652.045951548964	1484	0.18345323741007194	0.4123989218328841	0.20825688073394497
YMR133W	-1	-/-	-877.8677245229483	-9734.870101600885	371	0.18323353293413175	0.4123989218328841	0.20856269113149847
YHL039W	0	0/-	-877.9460230786353	-15906.06860164646	1484	0.18323353293413175	0.4123989218328841	0.20856269113149847
YCR091W	1	+/+	-877.9546686410904	-12587.091325193644	370	0.18421052631578946	0.41509433962264153	0.20856269113149847
YER026C	-1	-/-	-877.9954157099128	-10500.741485521197	371	0.18399044205495818	0.41509433962264153	0.20886850152905198
YGL023C	0	0/+	-878.1597054246813	-16634.243435399607	1484	0.18399044205495818	0.41509433962264153	0.20886850152905198
YLR065C	0	0/-	-878.4257710445672	-15773.130329953507	1484	0.18399044205495818	0.41509433962264153	0.20886850152905198
YPL257W	0	0/0	-878.4303228743374	-15446.185801964253	1484	0.18399044205495818	0.41509433962264153	0.20886850152905198
YPL166W	0	0/-	-878.4997330093756	-18173.474354652688	1484	0.18399044205495818	0.41509433962264153	0.20886850152905198
YDR124W	0	0/0	-878.7516065761447	-15297.129829004407	1484	0.18399044205495818	0.41509433962264153	0.20886850152905198
YDR295C	-1	-/-	-878.8248036205769	-10794.74568881467	371	0.18377088305489261	0.41509433962264153	0.20917431192660552
YJL089W	-1	-/+	-878.8417695909739	-12591.989169165492	371	0.1835518474374255	0.41509433962264153	0.20948012232415902
YFL049W	-1	-/-	-878.8790396824479	-10793.255998391658	371	0.18333333333333332	0.41509433962264153	0.20978593272171253
YLL067C	0	0/0	-878.8982235258445	-15783.489258330315	1484	0.18333333333333332	0.41509433962264153	0.20978593272171253
YBL032W	-1	-/-	-878.9388567097485	-10893.133059870452	371	0.18311533888228299	0.41509433962264153	0.21009174311926607
YER039C-A	0	0/0	-879.0156499221921	-14783.052713591605	1484	0.18311533888228299	0.41509433962264153	0.21009174311926607
YIL083C	0	0/-	-879.088488927111	-15957.44369199127	1484	0.18311533888228299	0.41509433962264153	0.21009174311926607
YJL212C	0	0/-	-879.3401208557189	-15694.418853365816	1484	0.18311533888228299	0.41509433962264153	0.21009174311926607
YIR042C	0	0/-	-879.4721081312746	-15119.999628606252	1484	0.18311533888228299	0.41509433962264153	0.21009174311926607
YPL143W	0	0/-	-879.5373334679753	-19589.907554670237	1484	0.18311533888228299	0.41509433962264153	0.21009174311926607
YMR302C	-1	-/-	-879.5641578473151	-12469.12946235016	371	0.1828978622327791	0.41509433962264153	0.21039755351681957
YLR138W	-1	-/-	-879.594489865005	-10051.924372576177	371	0.1826809015421115	0.41509433962264153	0.21070336391437308
YIL161W	0	0/0	-879.7690680976957	-15396.521421346813	1484	0.1826809015421115	0.41509433962264153	0.21070336391437308
YDR156W	-1	-/-	-879.8461896255612	-11037.787749633193	371	0.18246445497630331	0.41509433962264153	0.21100917431192662
YDR175C	-1	-/-	-879.9313069954515	-10079.256987385452	371	0.18224852071005918	0.41509433962264153	0.21131498470948012
YNL075W	-1	-/-	-880.0288747996092	-13727.859407149255	371	0.18203309692671396	0.41509433962264153	0.21162079510703363
YPL027W	0	0/-	-880.0363778937608	-16172.718041625805	1484	0.18203309692671396	0.41509433962264153	0.21162079510703363
YLR340W	-1	-/-	-880.0504708215594	-11972.375513285398	371	0.18181818181818182	0.41509433962264153	0.21192660550458717
YOR336W	0	0/+	-880.0650174384937	-17637.411038103513	1484	0.18181818181818182	0.41509433962264153	0.21192660550458717
YMR266W	-1	-/-	-880.2259396463633	-10005.168378971517	371	0.18160377358490565	0.41509433962264153	0.21223241590214068
YOR286W	0	0/0	-880.2316123843193	-16810.02997553628	1484	0.18160377358490565	0.41509433962264153	0.21223241590214068
YIL062C	-1	-/-	-880.3406070768833	-11379.67261235416	371	0.18138987043580684	0.41509433962264153	0.21253822629969418
YJL077C	0	0/0	-880.4616478923708	-16062.079620266333	1484	0.18138987043580684	0.41509433962264153	0.21253822629969418
YGL151W	-1	-/-	-880.7383531779051	-10689.470274664462	371	0.1811764705882353	0.41509433962264153	0.21284403669724772
YKL033W-A	0	0/0	-880.7977522928268	-15014.279492088594	1484	0.1811764705882353	0.41509433962264153	0.21284403669724772
YOR304C-A	0	0/-	-880.9878961667418	-15076.680437088013	1484	0.1811764705882353	0.41509433962264153	0.21284403669724772
YJR046W	-1	-/-	-881.0987170636654	-10233.356723546982	371	0.1809635722679201	0.41509433962264153	0.21314984709480123
YER002W	-1	-/-	-881.148725412786	-12415.696547426283	371	0.1807511737089202	0.41509433962264153	0.21345565749235473
YPL020C	-1	-/-	-881.2185383662581	-11509.566294074059	371	0.18053927315357562	0.41509433962264153	0.21376146788990827
YGR156W	-1	-/-	-881.3656616359949	-10657.845971927047	371	0.18032786885245902	0.41509433962264153	0.21406727828746178
YJL118W	0	0/0	-881.3659199737012	-14814.123561268672	1484	0.18032786885245902	0.41509433962264153	0.21406727828746178
YGR254W	-1	-/-	-881.425828628242	-8974.056053765118	371	0.18011695906432748	0.41509433962264153	0.21437308868501528
YCR098C	-1	-/-	-881.5337539277971	-9393.847632605582	371	0.17990654205607476	0.41509433962264153	0.21467889908256882
YER101C	0	0/-	-881.7812272775918	-18288.873113794252	1484	0.17990654205607476	0.41509433962264153	0.21467889908256882
YDL197C	-1	-/-	-881.8744218796492	-11628.448539622128	371	0.17969661610268378	0.41509433962264153	0.21498470948012233
YER098W	0	0/-	-881.9289646614343	-18919.708869732916	1484	0.17969661610268378	0.41509433962264153	0.21498470948012233
YOR330C	-1	-/-	-882.0036750212312	-10304.599255651236	371	0.1794871794871795	0.41509433962264153	0.21529051987767583
YER041W	-1	-/-	-882.1560450792313	-10868.158543258905	371	0.17927823050058206	0.41509433962264153	0.21559633027522937
YML076C	1	+/-	-882.248478628695	-10993.657865397632	370	0.18023255813953487	0.41778975741239893	0.21559633027522937
YMR166C	0	0/-	-882.4247927963734	-14903.084699545987	1484	0.18023255813953487	0.41778975741239893	0.21559633027522937
YKL053C-A	-1	-/-	-882.6303592547774	-10626.96193151176	371	0.1800232288037166	0.41778975741239893	0.21590214067278288
YLR243W	0	0/-	-882.6426973827183	-15531.092174489982	1484	0.1800232288037166	0.41778975741239893	0.21590214067278288
YDL010W	0	0/+	-883.0253148153424	-17377.565685496666	1484	0.1800232288037166	0.41778975741239893	0.21590214067278288
YGR241C	-1	-/-	-883.0662189647555	-11117.358686819673	371	0.17981438515081208	0.41778975741239893	0.21620795107033638
YNL239W	1	+/+	-883.4216866195202	-11595.734829038382	370	0.18076477404403243	0.42048517520215634	0.21620795107033638
YML070W	0	0/+	-883.6918660458177	-18774.08811950218	1484	0.18076477404403243	0.42048517520215634	0.21620795107033638
YDL085C-A	0	0/0	-883.7471710518003	-14975.260068744421	1484	0.18076477404403243	0.42048517520215634	0.21620795107033638
YOL030W	0	0/-	-883.7542038299143	-17348.57300102897	1484	0.18076477404403243	0.42048517520215634	0.21620795107033638
YJR154W	0	0/0	-883.7603914160281	-15389.494353038259	1484	0.18076477404403243	0.42048517520215634	0.21620795107033638
YGL028C	-1	-/-	-883.7850668281317	-9815.033352300525	371	0.18055555555555555	0.42048517520215634	0.21651376146788992
YKL165C	-1	-/-	-883.7988904640079	-10857.919783756137	371	0.18034682080924855	0.42048517520215634	0.21681957186544343
YJR047C	-1	-/-	-884.1440704613924	-9863.720111303031	371	0.18013856812933027	0.42048517520215634	0.21712538226299694
YER039C	0	0/-	-884.1647824440151	-18685.402140704915	1484	0.18013856812933027	0.42048517520215634	0.21712538226299694
YBR089C-A	-1	-/-	-884.3639316111803	-10317.977051898837	371	0.17993079584775087	0.42048517520215634	0.21743119266055047
YBL033C	1	+/-	-884.4236876070499	-10606.4385702461	370	0.18087557603686635	0.42318059299191374	0.21743119266055047
YJL127C	-1	-/-	-884.4474965967238	-10180.394563619047	371	0.1806674338319908	0.42318059299191374	0.21773700305810398
YCL057W	0	0/0	-884.5199445616454	-18267.284102888778	1484	0.1806674338319908	0.42318059299191374	0.21773700305810398
YLR247C	0	0/-	-884.5761523311958	-18865.19285938982	1484	0.1806674338319908	0.42318059299191374	0.21773700305810398
YGR031W	0	0/-	-884.9110295251012	-15491.09802616015	1484	0.1806674338319908	0.42318059299191374	0.21773700305810398
YHR032W	0	0/+	-885.1184117812663	-15575.035030150786	1484	0.1806674338319908	0.42318059299191374	0.21773700305810398
YER115C	0	0/-	-885.2152071613818	-17106.625615211204	1484	0.1806674338319908	0.42318059299191374	0.21773700305810398
YAR009C	-1	-/-	-885.2342693507671	-9496.456902056932	371	0.18045977011494252	0.42318059299191374	0.21804281345565749
YDL195W	-1	-/-	-885.3532053679228	-10540.829464036971	371	0.18025258323765786	0.42318059299191374	0.21834862385321102
YBR161W	-1	-/-	-885.3967709168792	-10891.635584436357	371	0.18004587155963303	0.42318059299191374	0.21865443425076453
YHR048W	1	+/+	-885.4072927981615	-10435.851805105805	370	0.18098510882016036	0.42587601078167114	0.21865443425076453
YLR046C	0	0/0	-885.568812138401	-17295.97784119658	1484	0.18098510882016036	0.42587601078167114	0.21865443425076453
YLR136C	-1	-/-	-885.847288697958	-9889.923741579056	371	0.18077803203661327	0.42587601078167114	0.21896024464831804
YHR094C	-1	-/-	-885.9131994843483	-9773.496334522963	371	0.18057142857142858	0.42587601078167114	0.21926605504587157
YJR125C	-1	-/-	-885.9591113775969	-11541.405034720898	371	0.18036529680365296	0.42587601078167114	0.21957186544342508
YBL098W	-1	-/-	-885.9818463921547	-10571.690557926893	371	0.18015963511972635	0.42587601078167114	0.2198776758409786
YLR337C	-1	-/-	-885.9844418987632	-11248.851066745818	371	0.17995444191343962	0.42587601078167114	0.22018348623853212
YGR124W	0	0/0	-886.0925356261432	-18347.47252054978	1484	0.17995444191343962	0.42587601078167114	0.22018348623853212
YKL070W	1	+/0	-886.1623945832253	-9338.316074252129	370	0.18088737201365188	0.42857142857142855	0.22018348623853212
YDL129W	0	0/0	-886.3323005028069	-14661.503650378436	1484	0.18088737201365188	0.42857142857142855	0.22018348623853212
YBR078W	0	0/-	-886.4982070242986	-17940.691402274184	1484	0.18088737201365188	0.42857142857142855	0.22018348623853212
YPL019C	-1	-/-	-886.6012087762356	-10842.256237246096	371	0.1806818181818182	0.42857142857142855	0.22048929663608563
YGL186C	0	0/-	-886.6240214500576	-16590.804563648067	1484	0.1806818181818182	0.42857142857142855	0.22048929663608563
YMR255W	-1	-/-	-886.785429507494	-11683.74831867218	371	0.18047673098751418	0.42857142857142855	0.22079510703363914
YHL042W	0	0/0	-886.8259229697287	-15438.7765582446	1484	0.18047673098751418	0.42857142857142855	0.22079510703363914
YGL251C	-1	-/-	-887.0164388939738	-9846.625645693392	371	0.18027210884353742	0.42857142857142855	0.22110091743119267
YGR204W	-1	-/-	-887.0402649119496	-10321.40542627126	371	0.18006795016987542	0.42857142857142855	0.22140672782874618
YJR139C	1	+/0	-887.1105516552925	-10877.570987470448	370	0.18099547511312217	0.431266846361186	0.22140672782874618
YNL231C	1	+/+	-887.203918799758	-10263.571862205863	370	0.18192090395480226	0.4339622641509434	0.22140672782874618
YPL024W	0	0/-	-887.3322413507849	-15748.157423227094	1484	0.18192090395480226	0.4339622641509434	0.22140672782874618
YML088W	-1	-/+	-887.3624740093946	-10599.340300701559	371	0.18171557562076748	0.4339622641509434	0.2217125382262997
YBL017C	-1	-/-	-887.4553469866514	-9953.37352789566	371	0.18151071025930102	0.4339622641509434	0.22201834862385322
YML110C	-1	-/-	-887.5743260383606	-10693.351253598928	371	0.18130630630630631	0.4339622641509434	0.22232415902140673
YCR096C	0	0/-	-888.0594840236008	-16598.23979039211	1484	0.18130630630630631	0.4339622641509434	0.22232415902140673
YNL042W	1	+/+	-888.1806611120701	-11293.681801587343	370	0.18222722159730034	0.4366576819407008	0.22232415902140673
YDR229W	0	0/-	-888.4563317745924	-17609.39013273362	1484	0.18222722159730034	0.4366576819407008	0.22232415902140673
YGL108C	0	0/0	-888.5341878253967	-15204.528536170721	1484	0.18222722159730034	0.4366576819407008	0.22232415902140673
YMR176W	0	0/+	-888.6270401794463	-17839.881139625795	1484	0.18222722159730034	0.4366576819407008	0.22232415902140673
YOL140W	0	0/0	-888.7184235602617	-17722.31333411392	1484	0.18222722159730034	0.4366576819407008	0.22232415902140673
YNR018W	0	0/-	-888.7346063721925	-15577.713035288267	1484	0.18222722159730034	0.4366576819407008	0.22232415902140673
YGL160W	0	0/-	-888.8483650628477	-15435.237292988226	1484	0.18222722159730034	0.4366576819407008	0.22232415902140673
YML086C	1	+/+	-888.8611600399017	-9936.861216608435	370	0.18314606741573033	0.4393530997304582	0.22232415902140673
YOL131W	0	0/0	-888.9212410598993	-15209.57631666027	1484	0.18314606741573033	0.4393530997304582	0.22232415902140673
YPR004C	0	0/-	-889.2267912309617	-15434.326741238125	1484	0.18314606741573033	0.4393530997304582	0.22232415902140673
YNL146W	0	0/0	-889.4096220452338	-14959.99006917607	1484	0.18314606741573033	0.4393530997304582	0.22232415902140673
YJL131C	0	0/-	-889.5275493972003	-14839.99722597748	1484	0.18314606741573033	0.4393530997304582	0.22232415902140673
YCR087C-A	0	0/-	-889.6239629685879	-14585.902088566683	1484	0.18314606741573033	0.4393530997304582	0.22232415902140673
YPR156C	0	0/-	-889.7018113918602	-15876.082557567395	1484	0.18314606741573033	0.4393530997304582	0.22232415902140673
YBL112C	0	0/0	-889.7276669796556	-15471.564298003912	1484	0.18314606741573033	0.4393530997304582	0.22232415902140673
YNL322C	0	0/-	-889.7702725455165	-16981.784765986726	1484	0.18314606741573033	0.4393530997304582	0.22232415902140673
YDR111C	0	0/0	-889.8309289477766	-15862.150632537901	1484	0.18314606741573033	0.4393530997304582	0.22232415902140673
YBL081W	0	0/0	-889.8960394971073	-15601.422308309935	1484	0.18314606741573033	0.4393530997304582	0.22232415902140673
YOR251C	0	0/-	-890.1290722098202	-15585.919933594763	1484	0.18314606741573033	0.4393530997304582	0.22232415902140673
YNL265C	0	0/-	-890.1503360792994	-17265.39766640216	1484	0.18314606741573033	0.4393530997304582	0.22232415902140673
YOL113W	-1	-/-	-890.197304263711	-11241.652968093753	371	0.1829405162738496	0.4393530997304582	0.22262996941896024
YFL003C	-1	-/-	-890.6247513443232	-10513.558778047562	371	0.1827354260089686	0.4393530997304582	0.22293577981651377
YCL018W	0	0/-	-890.6377706490457	-15371.212344323285	1484	0.1827354260089686	0.4393530997304582	0.22293577981651377
YGR169C	-1	-/-	-890.7037445753813	-11482.287109032273	371	0.18253079507278835	0.4393530997304582	0.22324159021406728
YNL256W	-1	-/-	-890.7398670241237	-12912.490611422807	371	0.18232662192393737	0.4393530997304582	0.2235474006116208
YJR160C	-1	-/-	-890.774817623198	-9661.516185835004	371	0.18212290502793296	0.4393530997304582	0.22385321100917432
YNL313C	-1	-/-	-890.7883166968822	-9677.634827688336	371	0.18191964285714285	0.4393530997304582	0.22415902140672783
YHR002W	0	0/-	-890.8212028220296	-17094.899600701407	1484	0.18191964285714285	0.4393530997304582	0.22415902140672783
YJL159W	0	0/-	-890.8812263645232	-16692.064965153113	1484	0.18191964285714285	0.4393530997304582	0.22415902140672783
YKR068C	-1	-/-	-890.9538485780358	-10164.19266924262	371	0.18171683389074694	0.4393530997304582	0.22446483180428134
YER010C	0	0/-	-891.0176391489804	-16038.654477935284	1484	0.18171683389074694	0.4393530997304582	0.22446483180428134
YBR257W	-1	-/-	-891.0640808865428	-11456.163838300854	371	0.18151447661469933	0.4393530997304582	0.22477064220183487
YPR117W	0	0/0	-891.2788351476192	-15357.146343510598	1484	0.18151447661469933	0.4393530997304582	0.22477064220183487
YNR029C	0	0/0	-891.391208473593	-15223.535928120837	1484	0.18151447661469933	0.4393530997304582	0.22477064220183487
YPL176C	-1	-/-	-891.4075506255031	-10179.936240799725	371	0.18131256952169078	0.4393530997304582	0.22507645259938838
YLR050C	0	0/-	-891.4756064061075	-15531.8163415296	1484	0.18131256952169078	0.4393530997304582	0.22507645259938838
YPR194C	0	0/-	-891.4801857518032	-15670.886727680452	1484	0.18131256952169078	0.4393530997304582	0.22507645259938838
YDR320C	-1	-/-	-891.6471310481429	-11089.023263648152	371	0.1811111111111111	0.4393530997304582	0.2253822629969419
YBL011W	-1	-/-	-891.6577225625515	-10387.592892713845	371	0.18091009988901222	0.4393530997304582	0.22568807339449543
YNL286W	-1	-/-	-891.7294486761093	-9865.158334732056	371	0.18070953436807094	0.4393530997304582	0.22599388379204893
YJR030C	0	0/0	-891.7469872385263	-15322.717876400799	1484	0.18070953436807094	0.4393530997304582	0.22599388379204893
YNL037C	-1	-/-	-891.8676287606359	-10424.007984623313	371	0.1805094130675526	0.4393530997304582	0.22629969418960244
YDR333C	0	0/-	-891.9539674818516	-15712.880742331967	1484	0.1805094130675526	0.4393530997304582	0.22629969418960244
YLR371W	-1	-/-	-892.1784239336848	-10885.202579244971	371	0.18030973451327434	0.4393530997304582	0.22660550458715598
YER009W	-1	-/0	-892.2028660029173	-11882.042156167328	371	0.18011049723756906	0.4393530997304582	0.22691131498470948
YOL005C	-1	-/-	-892.2683633193374	-10340.98941070214	371	0.17991169977924945	0.4393530997304582	0.227217125382263
YOR071C	0	0/-	-892.6976284403354	-15931.706425819546	1484	0.17991169977924945	0.4393530997304582	0.227217125382263
YLR407W	0	0/0	-892.7341373935342	-15606.74960989412	1484	0.17991169977924945	0.4393530997304582	0.227217125382263
YGL115W	-1	-/-	-892.7474981844425	-10858.17622937262	371	0.17971334068357223	0.4393530997304582	0.22752293577981653
YLR415C	0	0/0	-892.8013769350946	-15678.764580833726	1484	0.17971334068357223	0.4393530997304582	0.22752293577981653
YDR041W	0	0/-	-893.0099325105548	-16769.51657443121	1484	0.17971334068357223	0.4393530997304582	0.22752293577981653
YJR079W	0	0/0	-893.0248772390187	-15433.611450685188	1484	0.17971334068357223	0.4393530997304582	0.22752293577981653
YHR071W	0	0/-	-893.0733352499083	-16549.345067881048	1484	0.17971334068357223	0.4393530997304582	0.22752293577981653
YJL170C	-1	-/-	-893.3356952369213	-10770.215671643615	371	0.17951541850220265	0.4393530997304582	0.22782874617737003
YNR036C	0	0/-	-893.4251731447875	-17082.938492430374	1484	0.17951541850220265	0.4393530997304582	0.22782874617737003
YPR001W	-1	-/-	-893.4688694775105	-11850.067458488047	371	0.1793179317931793	0.4393530997304582	0.22813455657492354
YHR083W	-1	-/-	-893.4777554869652	-10296.904299415648	371	0.17912087912087912	0.4393530997304582	0.22844036697247708
YDR050C	0	0/-	-893.4884979519993	-16516.854555649683	1484	0.17912087912087912	0.4393530997304582	0.22844036697247708
YDR476C	0	0/0	-893.5191869139671	-15151.437344820239	1484	0.17912087912087912	0.4393530997304582	0.22844036697247708
YOR171C	-1	-/-	-893.6029923707247	-11425.984056591988	371	0.17892425905598244	0.4393530997304582	0.22874617737003058
YIL092W	0	0/0	-893.7380731422454	-15430.609114928171	1484	0.17892425905598244	0.4393530997304582	0.22874617737003058
YBR024W	-1	-/+	-893.7545984238386	-12167.692554756999	371	0.1787280701754386	0.4393530997304582	0.2290519877675841
YJL019W	-1	-/-	-893.9857402890921	-9954.35590878129	371	0.17853231106243153	0.4393530997304582	0.22935779816513763
YGR065C	0	0/-	-894.0580443516374	-16307.784357747994	1484	0.17853231106243153	0.4393530997304582	0.22935779816513763
YIL009C-A	-1	-/-	-894.1028669290245	-10774.79994373396	371	0.17833698030634573	0.4393530997304582	0.22966360856269113
YKL197C	-1	-/-	-894.1070510670543	-10982.052187472582	371	0.17814207650273223	0.4393530997304582	0.22996941896024464
YML121W	-1	-/+	-894.141173787415	-10632.023404773325	371	0.1779475982532751	0.4393530997304582	0.23027522935779818
YER187W	0	0/0	-894.1413788050413	-14846.4888617564	1484	0.1779475982532751	0.4393530997304582	0.23027522935779818
YNL187W	0	0/-	-894.1845374852419	-16608.873776838183	1484	0.1779475982532751	0.4393530997304582	0.23027522935779818
YER068W	-1	-/-	-894.2844516187906	-10452.51780667901	371	0.1777535441657579	0.4393530997304582	0.23058103975535169
YLR234W	-1	-/-	-894.4444960951805	-9897.062584079802	371	0.1775599128540305	0.4393530997304582	0.2308868501529052
YGL247W	-1	-/-	-894.4445025101304	-10769.81885677576	371	0.17736670293797607	0.4393530997304582	0.23119266055045873
YJR017C	-1	-/-	-894.4539582580328	-10334.312793709338	371	0.17717391304347826	0.4393530997304582	0.23149847094801224
YMR279C	0	0/-	-894.5739803798497	-15318.17856359668	1484	0.17717391304347826	0.4393530997304582	0.23149847094801224
YCR088W	-1	-/-	-894.7078514769673	-11571.10642618686	371	0.1769815418023887	0.4393530997304582	0.23180428134556574
YGR240C	0	0/-	-894.7100150045007	-17414.57839737553	1484	0.1769815418023887	0.4393530997304582	0.23180428134556574
YJR035W	-1	-/-	-894.7412643507123	-11600.35474704206	371	0.17678958785249457	0.4393530997304582	0.23211009174311928
YOR104W	0	0/0	-894.8070175442845	-16962.24631142523	1484	0.17678958785249457	0.4393530997304582	0.23211009174311928
YLR359W	0	0/-	-895.1966294478625	-16998.4140057778	1484	0.17678958785249457	0.4393530997304582	0.23211009174311928
YPR174C	0	0/0	-895.2397041600198	-14877.13986440748	1484	0.17678958785249457	0.4393530997304582	0.23211009174311928
YOR023C	-1	-/-	-895.2490649968386	-12479.499937057495	371	0.17659804983748645	0.4393530997304582	0.2324159021406728
YPL219W	0	0/-	-895.2839299179614	-16837.52899944596	1484	0.17659804983748645	0.4393530997304582	0.2324159021406728
YOL128C	-1	-/-	-895.3415785506368	-10711.620378255844	371	0.1764069264069264	0.4393530997304582	0.2327217125382263
YBR092C	-1	-/-	-895.4798701405525	-10952.592697769403	371	0.17621621621621622	0.4393530997304582	0.23302752293577983
YKL034W	-1	-/-	-895.5982058942318	-12451.98761036247	371	0.17602591792656588	0.4393530997304582	0.23333333333333334
YGL163C	-1	-/-	-895.6824265569448	-11627.059935674071	371	0.17583603020496225	0.4393530997304582	0.23363914373088684
YNL299W	-1	-/-	-895.7071783691645	-12422.293955609202	371	0.17564655172413793	0.4393530997304582	0.23394495412844038
YKR050W	-1	-/-	-895.7168601751328	-10806.90104676783	371	0.17545748116254037	0.4393530997304582	0.2342507645259939
YIL050W	0	0/-	-895.8216604506597	-18100.891593221575	1484	0.17545748116254037	0.4393530997304582	0.2342507645259939
YGR146C	0	0/0	-895.9618554394692	-15907.352677449584	1484	0.17545748116254037	0.4393530997304582	0.2342507645259939
YFL018C	-1	-/-	-895.9829198643565	-11041.506373535842	371	0.17526881720430107	0.4393530997304582	0.2345565749235474
YLR203C	0	0/-	-896.1229159496725	-18387.473026528955	1484	0.17526881720430107	0.4393530997304582	0.2345565749235474
YIR028W	-1	-/-	-896.1493977978826	-10423.79122229293	371	0.17508055853920515	0.4393530997304582	0.23486238532110093
YJL160C	0	0/-	-896.1789205260575	-15659.396262139082	1484	0.17508055853920515	0.4393530997304582	0.23486238532110093
YNL065W	1	+/-	-896.2833952307701	-10287.999464392662	370	0.1759656652360515	0.4420485175202156	0.23486238532110093
YML057W	1	+/+	-896.3630340099335	-12746.404817722738	370	0.17684887459807075	0.444743935309973	0.23486238532110093
YNL034W	0	0/0	-896.364853836596	-15215.470604255795	1484	0.17684887459807075	0.444743935309973	0.23486238532110093
YPL066W	0	0/-	-896.402413316071	-15189.5502921734	1484	0.17684887459807075	0.444743935309973	0.23486238532110093
YDR038C	-1	-/-	-896.5419836565852	-9372.449932031333	371	0.1766595289079229	0.444743935309973	0.23516819571865444
YER176W	0	0/-	-896.5487600341439	-16978.803314794786	1484	0.1766595289079229	0.444743935309973	0.23516819571865444
YGR004W	-1	-/-	-896.748094573617	-11265.59371291101	371	0.17647058823529413	0.444743935309973	0.23547400611620795
YDL054C	0	0/-	-896.8938051182777	-17146.61712691933	1484	0.17647058823529413	0.444743935309973	0.23547400611620795
YMR037C	1	+/+	-896.896571174264	-11504.1320977211	370	0.17735042735042736	0.4474393530997305	0.23547400611620795
YBL074C	-1	-/-	-896.9704828411341	-9820.991745695472	371	0.17716115261472787	0.4474393530997305	0.23577981651376148
YDR185C	0	0/-	-897.0044885128736	-15169.872259834781	1484	0.17716115261472787	0.4474393530997305	0.23577981651376148
YBR158W	-1	-/-	-897.0271089822054	-10755.365860175341	371	0.17697228144989338	0.4474393530997305	0.236085626911315
YPL014W	0	0/-	-897.1215762421489	-15379.58459886536	1484	0.17697228144989338	0.4474393530997305	0.236085626911315
YLR133W	-1	-/-	-897.5160312950611	-11087.774575099349	371	0.17678381256656017	0.4474393530997305	0.2363914373088685
YML133C	0	0/0	-897.9074263349175	-15566.418384510092	1484	0.17678381256656017	0.4474393530997305	0.2363914373088685
YGR257C	-1	-/-	-898.0733777284622	-9833.895678579807	371	0.17659574468085107	0.4474393530997305	0.23669724770642203
YHR026W	1	+/-	-898.0908121615648	-11515.316078290343	370	0.17747077577045697	0.4501347708894879	0.23669724770642203
YDR359C	-1	-/-	-898.1120531745255	-11437.90008642897	371	0.17728237791932058	0.4501347708894879	0.23700305810397554
YJL167W	-1	-/-	-898.1134813278913	-10783.768805935979	371	0.17709437963944857	0.4501347708894879	0.23730886850152905
YCR106W	1	+/+	-898.1495590656996	-10615.137869402766	370	0.17796610169491525	0.4528301886792453	0.23730886850152905
YBR197C	0	0/0	-898.1807458251715	-15359.200575776398	1484	0.17796610169491525	0.4528301886792453	0.23730886850152905
YJR077C	-1	-/-	-898.1890255585313	-10130.694285415113	371	0.17777777777777778	0.4528301886792453	0.23761467889908258
YBR140C	0	0/-	-898.1992824357003	-17693.870846635662	1484	0.17777777777777778	0.4528301886792453	0.23761467889908258
YOR328W	1	+/+	-898.201254144311	-10755.737897396088	370	0.17864693446088795	0.4555256064690027	0.23761467889908258
YMR154C	0	0/-	-898.3654519878328	-17567.316346820444	1484	0.17864693446088795	0.4555256064690027	0.23761467889908258
YMR152W	0	0/0	-898.3778533488512	-18446.345225078985	1484	0.17864693446088795	0.4555256064690027	0.23761467889908258
YEL023C	0	0/0	-898.5788001827896	-15486.634433519095	1484	0.17864693446088795	0.4555256064690027	0.23761467889908258
YCL039W	-1	-/-	-898.5839420184493	-12368.019943781197	371	0.17845828933474128	0.4555256064690027	0.2379204892966361
YAL053W	-1	-/+	-898.6383135393262	-10744.671514037997	371	0.17827004219409281	0.4555256064690027	0.2382262996941896
YPL249C	-1	-/-	-898.7428705990314	-11550.781992167234	371	0.1780821917808219	0.4555256064690027	0.23853211009174313
YCR016W	0	0/0	-898.7866356745362	-15338.750229626894	1484	0.1780821917808219	0.4555256064690027	0.23853211009174313
YNR066C	0	0/-	-898.8554535210133	-15370.631642429158	1484	0.1780821917808219	0.4555256064690027	0.23853211009174313
YKR016W	0	0/-	-898.9339517671615	-16393.843846349046	1484	0.1780821917808219	0.4555256064690027	0.23853211009174313
YDR423C	1	+/+	-898.9943031966686	-12069.39501555264	370	0.17894736842105263	0.4582210242587601	0.23853211009174313
YLR265C	-1	-/-	-899.2513522729278	-10610.567226752639	371	0.17875920084121977	0.4582210242587601	0.23883792048929664
YLR304C	1	+/-	-899.4558191895485	-10227.901327192783	370	0.1796218487394958	0.4609164420485175	0.23883792048929664
YJR111C	0	0/+	-899.8059237040579	-15826.73166984506	1484	0.1796218487394958	0.4609164420485175	0.23883792048929664
YLR049C	0	0/0	-899.8102301750332	-15091.104826297611	1484	0.1796218487394958	0.4609164420485175	0.23883792048929664
YGL127C	-1	-/-	-899.9728745296597	-10881.646418243647	371	0.1794333683105981	0.4609164420485175	0.23914373088685015
YDR162C	-1	-/-	-900.1337443590164	-11457.27076305449	371	0.1792452830188679	0.4609164420485175	0.23944954128440368
YMR322C	-1	-/-	-900.1507081538439	-12860.306549742818	371	0.17905759162303664	0.4609164420485175	0.2397553516819572
YJL034W	1	+/+	-900.2564402595162	-9888.77017597109	370	0.1799163179916318	0.4636118598382749	0.2397553516819572
YKR003W	-1	-/-	-900.4282452911139	-11177.129492878914	371	0.17972831765935215	0.4636118598382749	0.2400611620795107
YER167W	-1	-/-	-900.5009707659483	-10556.514839723706	371	0.17954070981210857	0.4636118598382749	0.24036697247706423
YHL017W	0	0/-	-900.5502910912037	-15497.337926482782	1484	0.17954070981210857	0.4636118598382749	0.24036697247706423
YIL170W	0	0/-	-900.5508192740381	-15477.123644540086	1484	0.17954070981210857	0.4636118598382749	0.24036697247706423
YMR310C	0	0/0	-900.5696576312184	-15408.217373215593	1484	0.17954070981210857	0.4636118598382749	0.24036697247706423
YDR100W	0	0/0	-900.6176013685763	-16951.86095204577	1484	0.17954070981210857	0.4636118598382749	0.24036697247706423
YJR001W	-1	-/-	-900.6299191564322	-10689.033680051565	371	0.17935349322210636	0.4636118598382749	0.24067278287461774
[truncated: 3,961 more rows]
