# Supplementary material for: Revisiting co-expression-based automated function prediction in yeast with neural networks and updated Gene Ontology annotations
Source: PLoS One. 2026 Apr 16;21(4):e0322689. doi: 10.1371/journal.pone.0322689 (PMC13086303; doi:10.1371/journal.pone.0322689)
Supplement: S1 File — A zip file of tables in csv format containing individual genes ranked by their predicted involvement in each predicted GO term. These predictions were made by Model 1 as described in Table A of S1 Text. (ZIP) [file pone.0322689.s002.zip › GO0042255_SingleGeneRanking.csv]

Gene	Label	Annos	Score	Background Score	Num pos pairs	Precision	Recall	False Positive Rate
YGR118W	-1	-/-	-2.7442083284258842	-30026.20191777218	62	0.0	0.0	0.0002794076557697681
YML073C	1	+/+	-10.840777523815632	-30076.816910337657	61	0.5	0.016129032258064516	0.0002794076557697681
YGR148C	0	0/-	-11.855812553549185	-53526.22366048652	248	0.5	0.016129032258064516	0.0002794076557697681
YDL083C	-1	-/-	-15.510108331218362	-29612.636335182935	62	0.3333333333333333	0.016129032258064516	0.0005588153115395362
YER131W	0	0/+	-16.93041716888547	-51923.70986472815	248	0.3333333333333333	0.016129032258064516	0.0005588153115395362
YMR242C	0	0/-	-18.360671512316912	-51691.51825645892	248	0.3333333333333333	0.016129032258064516	0.0005588153115395362
YBL072C	0	0/-	-20.979998159687966	-52353.19135380327	248	0.3333333333333333	0.016129032258064516	0.0005588153115395362
YLR029C	0	0/-	-21.865306673571467	-50917.19445256377	248	0.3333333333333333	0.016129032258064516	0.0005588153115395362
YNL162W	0	0/-	-24.96195238083601	-53321.07095482852	248	0.3333333333333333	0.016129032258064516	0.0005588153115395362
YLR048W	1	+/+	-28.981557236984372	-29830.958390124142	61	0.5	0.03225806451612903	0.0005588153115395362
YLR185W	0	0/-	-30.46212661685422	-54885.12363826716	248	0.5	0.03225806451612903	0.0005588153115395362
YMR142C	-1	-/-	-31.26915057003498	-30396.204756918363	62	0.4	0.03225806451612903	0.0008382229673093043
YOR234C	0	0/-	-31.908205724321306	-53241.581515001366	248	0.4	0.03225806451612903	0.0008382229673093043
YOR293W	0	0/-	-32.24743552040309	-54046.767769800965	248	0.4	0.03225806451612903	0.0008382229673093043
YIL133C	0	0/-	-34.08394403196871	-52554.102081149584	248	0.4	0.03225806451612903	0.0008382229673093043
YBR191W	0	0/-	-34.80700130807236	-52207.16648628004	248	0.4	0.03225806451612903	0.0008382229673093043
YDR471W	0	0/-	-36.00689629279077	-53791.84984503593	248	0.4	0.03225806451612903	0.0008382229673093043
YOL040C	-1	-/+	-37.92638496309519	-30496.58575231582	62	0.3333333333333333	0.03225806451612903	0.0011176306230790724
YGL103W	0	0/-	-38.798578621353954	-53254.0290054332	248	0.3333333333333333	0.03225806451612903	0.0011176306230790724
YEL054C	1	+/+	-41.297268614172935	-29632.615409957245	61	0.42857142857142855	0.04838709677419355	0.0011176306230790724
YBL087C	0	0/-	-44.236785638611764	-53021.51168608689	248	0.42857142857142855	0.04838709677419355	0.0011176306230790724
YBR189W	0	0/-	-45.42619108967483	-57099.24056802271	248	0.42857142857142855	0.04838709677419355	0.0011176306230790724
YJR123W	0	0/+	-45.51743552647531	-53791.61081705056	248	0.42857142857142855	0.04838709677419355	0.0011176306230790724
YGL030W	-1	-/-	-46.76917290687561	-30109.932337572798	62	0.375	0.04838709677419355	0.0013970382788488405
YNL061W	-1	-/-	-46.97840541601181	-31052.934459928423	62	0.3333333333333333	0.04838709677419355	0.0016764459346186086
YOR272W	-1	-/-	-47.46358710899949	-31294.51394321397	62	0.3	0.04838709677419355	0.0019558535903883767
YPL079W	0	0/-	-50.869756098371	-53349.28429897595	248	0.3	0.04838709677419355	0.0019558535903883767
YNL069C	0	0/-	-51.505885081831366	-54563.98696372658	248	0.3	0.04838709677419355	0.0019558535903883767
YML093W	-1	-/-	-54.791745737195015	-30460.34146773815	62	0.2727272727272727	0.04838709677419355	0.0022352612461581448
YJL190C	-1	-/-	-55.16575903445482	-32991.3429392539	62	0.25	0.04838709677419355	0.002514668901927913
YLL045C	0	0/-	-55.36546605732292	-51831.986580307595	248	0.25	0.04838709677419355	0.002514668901927913
YGL031C	0	0/-	-55.675448595546186	-53212.7579910215	248	0.25	0.04838709677419355	0.002514668901927913
YLR325C	0	0/-	-56.05650462815538	-52741.51648665266	248	0.25	0.04838709677419355	0.002514668901927913
YDR418W	1	+/+	-57.807522147893906	-33774.081063922495	61	0.3076923076923077	0.06451612903225806	0.002514668901927913
YMR131C	0	0/-	-59.96193248801865	-53902.14624065044	248	0.3076923076923077	0.06451612903225806	0.002514668901927913
YPL198W	0	0/-	-60.07594319386408	-53300.3033055705	248	0.3076923076923077	0.06451612903225806	0.002514668901927913
YGR214W	1	+/+	-61.26124032586813	-29886.01078301668	61	0.35714285714285715	0.08064516129032258	0.002514668901927913
YPL090C	0	0/-	-62.085327743086964	-54271.34206608613	248	0.35714285714285715	0.08064516129032258	0.002514668901927913
YHL033C	0	0/-	-62.404695968842134	-53147.11546342098	248	0.35714285714285715	0.08064516129032258	0.002514668901927913
YLR441C	0	0/-	-63.828457398340106	-53194.71820291667	248	0.35714285714285715	0.08064516129032258	0.002514668901927913
YLR448W	1	+/+	-64.47325740382075	-34004.88064445928	61	0.4	0.0967741935483871	0.002514668901927913
YHR052W	-1	-/-	-64.69919026270509	-34958.60237513855	62	0.375	0.0967741935483871	0.002794076557697681
YJR145C	-1	-/-	-65.48475416377187	-29001.301853907295	62	0.35294117647058826	0.0967741935483871	0.003073484213467449
YPL081W	0	0/-	-65.6528442054987	-55245.85267388774	248	0.35294117647058826	0.0967741935483871	0.003073484213467449
YMR290C	-1	-/-	-66.18815669417381	-31894.575622390956	62	0.3333333333333333	0.0967741935483871	0.003352891869237217
YMR116C	-1	-/-	-66.28864929825068	-33452.30557537824	62	0.3157894736842105	0.0967741935483871	0.0036322995250069852
YLR449W	-1	-/-	-66.83417774364352	-30616.117938561365	62	0.3	0.0967741935483871	0.003911707180776753
YLR167W	1	+/+	-67.06450436264277	-30236.9629124254	61	0.3333333333333333	0.11290322580645161	0.003911707180776753
YML024W	1	+/+	-67.64144052565098	-29930.99147696048	61	0.36363636363636365	0.12903225806451613	0.003911707180776753
YGL123W	0	0/-	-67.96453030407429	-54350.84484589985	248	0.36363636363636365	0.12903225806451613	0.003911707180776753
YML063W	0	0/-	-68.03109873225912	-53911.712131522596	248	0.36363636363636365	0.12903225806451613	0.003911707180776753
YGR085C	1	+/+	-68.81848975270987	-34050.558742024004	61	0.391304347826087	0.14516129032258066	0.003911707180776753
YPR132W	-1	-/-	-69.0678848400712	-33166.222091279924	62	0.375	0.14516129032258066	0.004191114836546521
YDL082W	0	0/-	-69.38017949322239	-52949.747466914356	248	0.375	0.14516129032258066	0.004191114836546521
YJL177W	0	0/-	-70.30571015179157	-52556.06220638985	248	0.375	0.14516129032258066	0.004191114836546521
YOR294W	-1	-/-	-70.41268038004637	-36071.49653120339	62	0.36	0.14516129032258066	0.0044705224923162895
YOL120C	0	0/-	-70.70719578419812	-53673.079630455235	248	0.36	0.14516129032258066	0.0044705224923162895
YML026C	0	0/-	-70.85057567432523	-52049.010202961974	248	0.36	0.14516129032258066	0.0044705224923162895
YPL143W	0	0/+	-71.62505305279046	-58148.30538689438	248	0.36	0.14516129032258066	0.0044705224923162895
YOR095C	-1	-/-	-72.27439948916435	-36823.09776734561	62	0.34615384615384615	0.14516129032258066	0.004749930148086058
YFR031C-A	0	0/-	-72.37343430984765	-53024.02125238115	248	0.34615384615384615	0.14516129032258066	0.004749930148086058
YLR388W	0	0/-	-73.89641250902787	-54079.05550904106	248	0.34615384615384615	0.14516129032258066	0.004749930148086058
YMR093W	-1	-/-	-74.41465009748936	-31848.6940857172	62	0.3333333333333333	0.14516129032258066	0.005029337803855826
YER056C-A	0	0/-	-74.91837170626968	-54048.5362813978	248	0.3333333333333333	0.14516129032258066	0.005029337803855826
YER074W	0	0/-	-76.23785218410194	-53137.12087639794	248	0.3333333333333333	0.14516129032258066	0.005029337803855826
YBL027W	0	0/-	-76.83346493262798	-55313.59907841496	248	0.3333333333333333	0.14516129032258066	0.005029337803855826
YHR148W	-1	-/-	-76.8764922581613	-31590.788474336267	62	0.32142857142857145	0.14516129032258066	0.005308745459625594
YGL029W	-1	-/-	-77.07325538992882	-32160.227307982743	62	0.3103448275862069	0.14516129032258066	0.005588153115395362
YHR197W	1	+/+	-77.9227445423603	-32031.605188295245	61	0.3333333333333333	0.16129032258064516	0.005588153115395362
YOL077C	1	+/+	-78.54175663739443	-32455.54854880646	61	0.3548387096774194	0.1774193548387097	0.005588153115395362
YNL096C	0	0/-	-78.95605390472338	-52329.338623646414	248	0.3548387096774194	0.1774193548387097	0.005588153115395362
YLR333C	0	0/-	-79.97044989140704	-54948.626614398556	248	0.3548387096774194	0.1774193548387097	0.005588153115395362
YDR064W	0	0/-	-80.38559618964791	-53097.25328328367	248	0.3548387096774194	0.1774193548387097	0.005588153115395362
YLR061W	0	0/-	-80.40572717599571	-54126.5170321255	248	0.3548387096774194	0.1774193548387097	0.005588153115395362
YPL043W	-1	-/-	-80.62540052086115	-32167.349753804505	62	0.34375	0.1774193548387097	0.00586756077116513
YGR103W	-1	-/-	-80.79799622483552	-32328.061824144796	62	0.3333333333333333	0.1774193548387097	0.006146968426934898
YNL301C	0	0/-	-80.96063951030374	-54482.12256397586	248	0.3333333333333333	0.1774193548387097	0.006146968426934898
YPL211W	1	+/+	-82.05184096097946	-33709.1099871546	61	0.35294117647058826	0.1935483870967742	0.006146968426934898
YDR012W	0	0/-	-82.6860585459508	-51871.28471598518	248	0.35294117647058826	0.1935483870967742	0.006146968426934898
YLR344W	0	0/-	-83.44225008226931	-55044.29883459583	248	0.35294117647058826	0.1935483870967742	0.006146968426934898
YNL067W	0	0/-	-83.63706252910197	-52637.72330207983	248	0.35294117647058826	0.1935483870967742	0.006146968426934898
YDR496C	0	0/-	-83.84515779092908	-52388.791518880986	248	0.35294117647058826	0.1935483870967742	0.006146968426934898
YHR170W	1	+/-	-84.17752394080162	-29607.7820648551	61	0.37142857142857144	0.20967741935483872	0.006146968426934898
YNR053C	1	+/-	-84.89643991645426	-33138.235527736135	61	0.3888888888888889	0.22580645161290322	0.006146968426934898
YEL026W	-1	-/-	-85.09536032378674	-31021.465766955167	62	0.3783783783783784	0.22580645161290322	0.006426376082704666
YGR128C	-1	-/-	-85.21418203413486	-32364.132137179375	62	0.3684210526315789	0.22580645161290322	0.006705783738474434
YLR196W	-1	-/-	-85.68768879212439	-32168.044993245974	62	0.358974358974359	0.22580645161290322	0.006985191394244202
YDR299W	-1	-/-	-86.67677786946297	-28804.42231401801	62	0.35	0.22580645161290322	0.0072645990500139705
YIL148W	0	0/+	-87.14931580750272	-53612.08564085327	248	0.35	0.22580645161290322	0.0072645990500139705
YHR128W	0	0/-	-87.89797575213015	-57566.67706907727	248	0.35	0.22580645161290322	0.0072645990500139705
YDR324C	-1	-/-	-88.73883763700724	-31319.72918371111	62	0.34146341463414637	0.22580645161290322	0.0075440067057837385
YBR048W	1	+/+	-88.98236912488937	-33284.58976504207	61	0.35714285714285715	0.24193548387096775	0.0075440067057837385
YOR369C	0	0/-	-89.15100047644228	-55725.2014725029	248	0.35714285714285715	0.24193548387096775	0.0075440067057837385
YPR010C	-1	-/-	-89.54798251390457	-32035.031642973423	62	0.3488372093023256	0.24193548387096775	0.007823414361553507
YNL302C	-1	-/+	-89.5738164037466	-31124.271626453847	62	0.3409090909090909	0.24193548387096775	0.008102822017323274
YLR175W	-1	-/-	-89.74939608573914	-31045.22176644951	62	0.3333333333333333	0.24193548387096775	0.008382229673093043
YCL059C	-1	-/-	-90.31696125864983	-34624.65071374178	62	0.32608695652173914	0.24193548387096775	0.00866163732886281
YGL147C	0	0/-	-90.35108602885157	-52564.57186368015	248	0.32608695652173914	0.24193548387096775	0.00866163732886281
YPL220W	0	0/-	-90.3816711883992	-57602.44034775719	248	0.32608695652173914	0.24193548387096775	0.00866163732886281
YDL061C	0	0/-	-91.37470106873661	-54871.32788699074	248	0.32608695652173914	0.24193548387096775	0.00866163732886281
YOR340C	-1	-/-	-91.45353835821152	-34266.77530525625	62	0.3191489361702128	0.24193548387096775	0.008941044984632579
YHR010W	0	0/-	-92.36107983253896	-54914.45553904073	248	0.3191489361702128	0.24193548387096775	0.008941044984632579
YLR249W	-1	-/-	-93.01938062347472	-29259.802498409525	62	0.3125	0.24193548387096775	0.009220452640402346
YBL092W	0	0/-	-94.10094435489736	-58448.30170896067	248	0.3125	0.24193548387096775	0.009220452640402346
YNL182C	1	+/+	-94.1920703202486	-33758.274227812886	61	0.32653061224489793	0.25806451612903225	0.009220452640402346
YKL006W	0	0/+	-94.24563576187938	-53747.02383795241	248	0.32653061224489793	0.25806451612903225	0.009220452640402346
YDL201W	-1	-/-	-94.55727936327457	-34998.16534079611	62	0.32	0.25806451612903225	0.009499860296172115
YLR222C	-1	-/-	-94.77917422540486	-33001.1961285118	62	0.3137254901960784	0.25806451612903225	0.009779267951941882
YHL001W	0	0/+	-95.28085063700564	-53642.83098829421	248	0.3137254901960784	0.25806451612903225	0.009779267951941882
YGL111W	-1	-/-	-95.2915536724031	-31412.12063698098	62	0.3076923076923077	0.25806451612903225	0.010058675607711651
YOR004W	-1	-/-	-95.49321411550045	-30508.22826386243	62	0.3018867924528302	0.25806451612903225	0.010338083263481419
YGR145W	-1	-/-	-95.91915672086179	-35115.62081649713	62	0.2962962962962963	0.25806451612903225	0.010617490919251188
YDL081C	-1	-/-	-97.77780440077186	-32985.21184518561	62	0.2909090909090909	0.25806451612903225	0.010896898575020955
YHR066W	1	+/+	-98.19865195453167	-32292.43031353131	61	0.30357142857142855	0.27419354838709675	0.010896898575020955
YDL191W	0	0/-	-98.30636133998632	-53828.96501145512	248	0.30357142857142855	0.27419354838709675	0.010896898575020955
YKR094C	0	0/+	-98.39970124699175	-53063.59884100966	248	0.30357142857142855	0.27419354838709675	0.010896898575020955
YLR276C	1	+/-	-98.78527599573135	-32153.346919596195	61	0.3157894736842105	0.2903225806451613	0.010896898575020955
YJL136C	0	0/-	-99.11706455657259	-53658.66057083057	248	0.3157894736842105	0.2903225806451613	0.010896898575020955
YIL052C	-1	-/-	-99.42113764584064	-31668.068820476532	62	0.3103448275862069	0.2903225806451613	0.011176306230790724
YBL039C	-1	-/-	-99.96239037811756	-31550.15365917608	62	0.3050847457627119	0.2903225806451613	0.011455713886560491
YLR003C	-1	-/0	-101.03189190849662	-33005.057051535696	62	0.3	0.2903225806451613	0.01173512154233026
YGR027C	0	0/-	-102.81626571761444	-56637.89556779945	248	0.3	0.2903225806451613	0.01173512154233026
YMR309C	-1	-/-	-103.60353828966618	-31877.697745600715	62	0.29508196721311475	0.2903225806451613	0.012014529198100027
YPR102C	1	+/+	-103.90355026721954	-29618.728227227926	61	0.3064516129032258	0.3064516129032258	0.012014529198100027
YGR123C	-1	-/-	-104.18103614449501	-31396.709898769855	62	0.30158730158730157	0.3064516129032258	0.012293936853869796
YDR500C	0	0/-	-104.3054847647436	-55249.35161835002	248	0.30158730158730157	0.3064516129032258	0.012293936853869796
YMR143W	-1	-/-	-104.76951517164707	-32960.07711289823	62	0.296875	0.3064516129032258	0.012573344509639563
YJL148W	-1	-/-	-104.78202086687088	-33402.33152425848	62	0.2923076923076923	0.3064516129032258	0.012852752165409332
YLR197W	-1	-/-	-105.65908926725388	-32418.076813727617	62	0.2878787878787879	0.3064516129032258	0.0131321598211791
YOR206W	1	+/-	-106.472003236413	-31071.958972394466	61	0.29850746268656714	0.3225806451612903	0.0131321598211791
YNL132W	0	0/-	-106.67089423816651	-55344.84873431618	248	0.29850746268656714	0.3225806451612903	0.0131321598211791
YKL180W	0	0/-	-107.39423855394125	-52936.99384194799	248	0.29850746268656714	0.3225806451612903	0.0131321598211791
YPL226W	0	0/-	-107.65581417130306	-54216.638954907656	248	0.29850746268656714	0.3225806451612903	0.0131321598211791
YBR031W	0	0/-	-108.21496513765305	-54402.35912566632	248	0.29850746268656714	0.3225806451612903	0.0131321598211791
YHR169W	-1	-/-	-108.46483036130667	-30829.952064178884	62	0.29411764705882354	0.3225806451612903	0.013411567476948869
YDL130W	-1	-/-	-108.50268716365099	-32586.960387565196	62	0.2898550724637681	0.3225806451612903	0.013690975132718636
YNL178W	0	0/-	-108.59463322535157	-55619.94119134266	248	0.2898550724637681	0.3225806451612903	0.013690975132718636
YPR144C	-1	-/-	-109.0400570705533	-34013.64980427176	62	0.2857142857142857	0.3225806451612903	0.013970382788488405
YKR081C	1	+/+	-109.87403625249863	-36152.52618047595	61	0.29577464788732394	0.3387096774193548	0.013970382788488405
YLR340W	1	+/+	-110.96733755618334	-31187.19781642407	61	0.3055555555555556	0.3548387096774194	0.013970382788488405
YGR159C	1	+/+	-111.52982025966048	-31556.515686947852	61	0.3150684931506849	0.3709677419354839	0.013970382788488405
YNL308C	0	0/-	-111.58404263714328	-56247.4440965862	248	0.3150684931506849	0.3709677419354839	0.013970382788488405
YJL069C	-1	-/-	-111.70840610563755	-30681.84658087045	62	0.3108108108108108	0.3709677419354839	0.014249790444258172
YOR182C	-1	-/-	-111.77293558418751	-31275.01342497766	62	0.30666666666666664	0.3709677419354839	0.014529198100027941
YHR196W	-1	-/-	-112.1871676594019	-35170.76193137467	62	0.3026315789473684	0.3709677419354839	0.014808605755797708
YER127W	-1	-/-	-112.43985030055046	-36014.577883183956	62	0.2987012987012987	0.3709677419354839	0.015088013411567477
YCL054W	-1	-/-	-112.75918310880661	-33532.69951590896	62	0.2948717948717949	0.3709677419354839	0.015367421067337244
YLR432W	0	0/-	-112.81922467425466	-51772.98621092341	248	0.2948717948717949	0.3709677419354839	0.015367421067337244
YER126C	-1	-/-	-113.51601000409573	-31506.19847211521	62	0.2911392405063291	0.3709677419354839	0.015646828723107013
YDR087C	-1	-/-	-113.9386588782072	-31863.010631009936	62	0.2875	0.3709677419354839	0.01592623637887678
YNL255C	0	0/-	-114.62314786948264	-55007.69753834279	248	0.2875	0.3709677419354839	0.01592623637887678
YNL110C	1	+/-	-114.75558976083994	-32418.336143039167	61	0.2962962962962963	0.3870967741935484	0.01592623637887678
YOR096W	0	0/-	-115.1533749201335	-55222.915144783445	248	0.2962962962962963	0.3870967741935484	0.01592623637887678
YMR014W	-1	-/-	-115.2597389742732	-32365.762822799385	62	0.2926829268292683	0.3870967741935484	0.016205644034646548
YNR054C	-1	-/+	-115.32925975322723	-33067.053416110575	62	0.2891566265060241	0.3870967741935484	0.01648505169041632
YHR021C	-1	-/+	-116.09021609276533	-31387.45443211496	62	0.2857142857142857	0.3870967741935484	0.016764459346186086
YOR310C	-1	-/-	-116.5378910601139	-32116.336988434196	62	0.2823529411764706	0.3870967741935484	0.017043867001955853
YKL021C	1	+/+	-116.74003984034061	-35877.77733922005	61	0.29069767441860467	0.4032258064516129	0.017043867001955853
YDR398W	-1	-/-	-116.96957094967365	-30165.883681550622	62	0.28735632183908044	0.4032258064516129	0.01732327465772562
YCR057C	-1	-/+	-117.93923026323318	-36970.04923936352	62	0.2840909090909091	0.4032258064516129	0.01760268231349539
YFR001W	-1	-/-	-117.968451410532	-28317.936310060322	62	0.2808988764044944	0.4032258064516129	0.017882089969265158
YGL078C	1	+/-	-118.01861300319433	-34891.39730966091	61	0.28888888888888886	0.41935483870967744	0.017882089969265158
YPR043W	0	0/-	-118.05927632190287	-57331.47972237924	248	0.28888888888888886	0.41935483870967744	0.017882089969265158
YHR088W	1	+/-	-118.08558529615402	-30469.63709719479	61	0.2967032967032967	0.43548387096774194	0.017882089969265158
YDL051W	-1	-/-	-118.22411262989044	-30911.797204099596	62	0.29347826086956524	0.43548387096774194	0.018161497625034925
YOL139C	-1	-/-	-118.30900079011917	-31652.24703861028	62	0.2903225806451613	0.43548387096774194	0.018440905280804692
YJL033W	-1	-/-	-118.5402697250247	-31288.79920900613	62	0.2872340425531915	0.43548387096774194	0.018720312936574463
YPR163C	-1	-/-	-118.66321830451488	-29239.760278061032	62	0.28421052631578947	0.43548387096774194	0.01899972059234423
YDR382W	-1	-/-	-119.6141048669815	-32270.99620105326	62	0.28125	0.43548387096774194	0.019279128248113998
YPL086C	-1	-/-	-119.69199313223362	-37024.861443281174	62	0.27835051546391754	0.43548387096774194	0.019558535903883765
YNL248C	-1	-/-	-119.8433064520359	-35502.98464503139	62	0.2755102040816326	0.43548387096774194	0.019837943559653536
YDL213C	-1	-/-	-120.03932392597198	-32187.33918878436	62	0.2727272727272727	0.43548387096774194	0.020117351215423303
YPR110C	-1	-/-	-120.54522560536861	-34882.4536228776	62	0.27	0.43548387096774194	0.02039675887119307
YLR264W	-1	-/+	-120.84263167530298	-34475.09042596072	62	0.26732673267326734	0.43548387096774194	0.020676166526962837
YOR063W	1	+/+	-121.30753594636917	-31542.429835632443	61	0.27450980392156865	0.45161290322580644	0.020676166526962837
YMR194W	0	0/-	-121.78239493258297	-54368.036749626044	248	0.27450980392156865	0.45161290322580644	0.020676166526962837
YGR173W	0	0/-	-123.00794674176723	-55578.79592220951	248	0.27450980392156865	0.45161290322580644	0.020676166526962837
YDL014W	1	+/-	-123.1163336802274	-31000.76467306353	61	0.2815533980582524	0.46774193548387094	0.020676166526962837
YDR091C	-1	-/-	-123.19201992452145	-31137.46433003992	62	0.27884615384615385	0.46774193548387094	0.020955574182732608
YDL208W	-1	-/-	-123.55721063911915	-31537.134378299117	62	0.2761904761904762	0.46774193548387094	0.021234981838502375
YBL068W	0	0/-	-124.5189944957383	-57185.99943110533	248	0.2761904761904762	0.46774193548387094	0.021234981838502375
YDR465C	-1	-/-	-124.9038992151618	-31213.104328356683	62	0.27358490566037735	0.46774193548387094	0.021514389494272142
YDR339C	-1	-/-	-125.73810447752476	-31501.719602830708	62	0.27102803738317754	0.46774193548387094	0.02179379715004191
YOR133W	-1	-/-	-126.37824662029743	-31655.03190214932	62	0.26851851851851855	0.46774193548387094	0.02207320480581168
YDR412W	-1	-/-	-126.50666259229183	-33502.79230816662	62	0.26605504587155965	0.46774193548387094	0.022352612461581448
YHR089C	-1	-/-	-127.32167287915945	-30748.647487826645	62	0.2636363636363636	0.46774193548387094	0.022632020117351215
YJL191W	1	+/+	-127.92246676981449	-30257.05153015256	61	0.2702702702702703	0.4838709677419355	0.022632020117351215
YBR154C	-1	-/-	-127.93833259493113	-32277.68634263426	62	0.26785714285714285	0.4838709677419355	0.022911427773120982
YCR031C	1	+/+	-128.28752828389406	-31623.73225887865	61	0.2743362831858407	0.5	0.022911427773120982
YGR162W	-1	-/-	-128.69951383769512	-29616.058097127825	62	0.2719298245614035	0.5	0.023190835428890753
YBR034C	-1	-/-	-128.84747610241175	-32156.472111053765	62	0.26956521739130435	0.5	0.02347024308466052
YNL119W	-1	-/-	-129.50219564139843	-35491.39098572731	62	0.2672413793103448	0.5	0.023749650740430287
YGL171W	-1	-/-	-129.84463094174862	-32965.54572246969	62	0.26495726495726496	0.5	0.024029058396200054
YGL189C	0	0/+	-129.94213755009696	-55483.053182685515	248	0.26495726495726496	0.5	0.024029058396200054
YLR150W	-1	-/-	-130.33010879158974	-32759.1810756512	62	0.2627118644067797	0.5	0.024308466051969825
YER006W	-1	-/-	-130.60320062935352	-32281.5652968809	62	0.2605042016806723	0.5	0.024587873707739592
YBR247C	-1	-/-	-131.7243958581239	-33479.27633066662	62	0.25833333333333336	0.5	0.02486728136350936
YGL099W	-1	-/+	-132.46073572337627	-31123.50131738186	62	0.256198347107438	0.5	0.025146689019279127
YKL099C	-1	-/-	-133.24519203044474	-32354.8587197531	62	0.2540983606557377	0.5	0.025426096675048897
YBR142W	1	+/-	-133.40149189531803	-31899.972869560122	61	0.2601626016260163	0.5161290322580645	0.025426096675048897
YDR447C	1	+/+	-133.44830912351608	-32493.16282814741	61	0.2661290322580645	0.532258064516129	0.025426096675048897
YMR217W	0	0/-	-133.4738024850376	-55915.79003869649	248	0.2661290322580645	0.532258064516129	0.025426096675048897
YLL011W	-1	-/-	-133.6039001941681	-33877.80323211849	62	0.264	0.532258064516129	0.025705504330818665
YOL039W	-1	-/-	-134.5730938911438	-32282.058805137873	62	0.2619047619047619	0.532258064516129	0.025984911986588432
YJL122W	-1	-/-	-134.58110381662846	-36917.165544107556	62	0.25984251968503935	0.532258064516129	0.0262643196423582
YPL146C	-1	-/+	-134.62293329834938	-31038.06675806828	62	0.2578125	0.532258064516129	0.02654372729812797
YOR361C	-1	-/-	-134.86336486041546	-31447.580791696906	62	0.2558139534883721	0.532258064516129	0.026823134953897737
YHR065C	-1	-/-	-135.01344481110573	-31832.949812971056	62	0.25384615384615383	0.532258064516129	0.027102542609667504
YDR361C	-1	-/-	-135.22361797094345	-31115.490118682384	62	0.25190839694656486	0.532258064516129	0.02738195026543727
YNL113W	-1	-/-	-135.24634501338005	-31579.79752999544	62	0.25	0.532258064516129	0.027661357921207042
YBR079C	-1	-/-	-135.5170766711235	-29923.791729710996	62	0.24812030075187969	0.532258064516129	0.02794076557697681
YMR230W	0	0/-	-135.60874528391287	-54383.564661627635	248	0.24812030075187969	0.532258064516129	0.02794076557697681
YBL024W	-1	-/-	-136.1458306312561	-31878.53555610776	62	0.2462686567164179	0.532258064516129	0.028220173232746577
YIR026C	-1	-/+	-136.26640116423368	-36839.06423085183	62	0.24444444444444444	0.532258064516129	0.028499580888516344
YNL002C	-1	-/-	-136.43138417601585	-34405.6299585253	62	0.2426470588235294	0.532258064516129	0.028778988544286115
YML022W	0	0/-	-136.76844884455204	-55982.921023414936	248	0.2426470588235294	0.532258064516129	0.028778988544286115
YDL060W	-1	-/-	-136.96127592027187	-32630.14175672829	62	0.24087591240875914	0.532258064516129	0.029058396200055882
YDR190C	-1	-/-	-137.10595580935478	-32181.00851124525	62	0.2391304347826087	0.532258064516129	0.02933780385582565
YOR312C	0	0/-	-137.2731312494725	-55400.86450778833	248	0.2391304347826087	0.532258064516129	0.02933780385582565
YPR112C	-1	-/+	-137.2885898500681	-35771.45312885195	62	0.23741007194244604	0.532258064516129	0.029617211511595416
YNL112W	-1	-/-	-139.2760846838355	-32559.645794617012	62	0.2357142857142857	0.532258064516129	0.029896619167365187
YKL181W	0	0/-	-139.32149596931413	-54549.19089286635	248	0.2357142857142857	0.532258064516129	0.029896619167365187
YKL172W	-1	-/-	-139.33160491287708	-32444.281767755747	62	0.23404255319148937	0.532258064516129	0.030176026823134954
YIL019W	-1	-/-	-140.18838115036488	-33196.92228446901	62	0.2323943661971831	0.532258064516129	0.03045543447890472
YDR101C	-1	-/-	-140.1891112625599	-30863.523696921766	62	0.23076923076923078	0.532258064516129	0.03073484213467449
YLR293C	-1	-/-	-140.25934682786465	-31233.798298597336	62	0.22916666666666666	0.532258064516129	0.03101424979044426
YDL075W	0	0/-	-140.6375171970576	-53817.60559671698	248	0.22916666666666666	0.532258064516129	0.03101424979044426
YNL209W	-1	-/-	-141.04694284498692	-29464.943405207247	62	0.22758620689655173	0.532258064516129	0.03129365744621403
YDR025W	1	+/+	-141.28322976082563	-30024.663964778185	61	0.2328767123287671	0.5483870967741935	0.03129365744621403
YHL015W	0	0/-	-141.44093927368522	-55209.288382111816	248	0.2328767123287671	0.5483870967741935	0.03129365744621403
YAL003W	-1	-/-	-144.14257737994194	-30767.10373074934	62	0.23129251700680273	0.5483870967741935	0.031573065101983794
YIL018W	-1	-/-	-144.41080543398857	-30956.00616518408	62	0.22972972972972974	0.5483870967741935	0.03185247275775356
YML056C	0	0/-	-145.7708497904241	-54252.08011200931	248	0.22972972972972974	0.5483870967741935	0.03185247275775356
YLR009W	-1	-/-	-146.06462402641773	-35171.924372293055	62	0.22818791946308725	0.5483870967741935	0.03213188041352333
YOR252W	0	0/0	-146.14890538016334	-57952.13143870141	248	0.22818791946308725	0.5483870967741935	0.03213188041352333
YNL175C	0	0/-	-147.9752572569996	-60073.25386506971	248	0.22818791946308725	0.5483870967741935	0.03213188041352333
YKL056C	-1	-/-	-148.70448641479015	-31931.92238868773	62	0.22666666666666666	0.5483870967741935	0.032411288069293095
YAL036C	0	0/-	-149.47433796525002	-55221.20570519008	248	0.22666666666666666	0.5483870967741935	0.032411288069293095
YLR409C	-1	-/-	-149.7831802368164	-32719.202450551093	62	0.2251655629139073	0.5483870967741935	0.03269069572506287
YDL153C	-1	-/-	-149.84018343687057	-31810.805395245552	62	0.2236842105263158	0.5483870967741935	0.03297010338083264
YDL031W	1	+/-	-150.71017606183887	-32432.694954017177	61	0.22875816993464052	0.5645161290322581	0.03297010338083264
YKL081W	-1	-/-	-150.7194328904152	-31460.75547839701	62	0.22727272727272727	0.5645161290322581	0.033249511036602404
YKL143W	-1	-/-	-150.7827513217926	-31399.41236808896	62	0.22580645161290322	0.5645161290322581	0.03352891869237217
YJR070C	-1	-/-	-151.16924555413425	-31443.35214640759	62	0.22435897435897437	0.5645161290322581	0.03380832634814194
YOL093W	-1	-/-	-152.07919834554195	-31886.69064898789	62	0.2229299363057325	0.5645161290322581	0.034087734003911706
YLL034C	-1	-/-	-152.7052299529314	-32865.216837396845	62	0.22151898734177214	0.5645161290322581	0.03436714165968147
YGR271C-A	0	0/-	-152.9675536789	-57512.357083572075	248	0.22151898734177214	0.5645161290322581	0.03436714165968147
YLR068W	-1	-/-	-153.34827053174376	-32478.695453111082	62	0.22012578616352202	0.5645161290322581	0.03464654931545124
YDL148C	-1	-/-	-153.38443569839	-36101.496346756816	62	0.21875	0.5645161290322581	0.034925956971221014
YBR267W	-1	-/-	-153.78319281339645	-32545.63463806361	62	0.21739130434782608	0.5645161290322581	0.03520536462699078
YKL156W	0	0/+	-153.96385592408478	-58892.92671512626	248	0.21739130434782608	0.5645161290322581	0.03520536462699078
YER102W	0	0/-	-155.35811563581228	-56219.73663986055	248	0.21739130434782608	0.5645161290322581	0.03520536462699078
YHR085W	1	+/+	-155.36329172551632	-31632.387151656672	61	0.2222222222222222	0.5806451612903226	0.03520536462699078
YAL025C	-1	-/-	-156.43410702049732	-33756.56499437988	62	0.22085889570552147	0.5806451612903226	0.03548477228276055
YGR245C	1	+/-	-156.51774083077908	-36131.68790768087	61	0.22560975609756098	0.5967741935483871	0.03548477228276055
YHR019C	-1	-/-	-156.80422788858414	-32753.299898594618	62	0.22424242424242424	0.5967741935483871	0.035764179938530316
YHL011C	-1	-/-	-157.28312888741493	-36302.4327621609	62	0.22289156626506024	0.5967741935483871	0.03604358759430008
YKR057W	-1	-/-	-157.5217714458704	-30917.584582537413	62	0.2215568862275449	0.5967741935483871	0.03632299525006985
YER082C	-1	-/-	-157.71366649121046	-35872.120068237185	62	0.22023809523809523	0.5967741935483871	0.03660240290583962
YJR094W-A	0	0/-	-158.18083174712956	-57143.72940316843	248	0.22023809523809523	0.5967741935483871	0.03660240290583962
YPL131W	1	+/+	-158.25914831459522	-31153.289425844327	61	0.22485207100591717	0.6129032258064516	0.03660240290583962
YER025W	-1	-/-	-158.3206843137741	-30227.550918519497	62	0.2235294117647059	0.6129032258064516	0.036881810561609385
YGL076C	0	0/-	-159.66405234485865	-56367.098244556226	248	0.2235294117647059	0.6129032258064516	0.036881810561609385
YDR184C	-1	-/-	-159.71555626392365	-33349.164577543736	62	0.2222222222222222	0.6129032258064516	0.03716121821737916
YDR449C	-1	-/-	-160.10480538010597	-36970.46053889394	62	0.22093023255813954	0.6129032258064516	0.037440625873148926
YBR155W	-1	-/-	-160.1186514273286	-38137.57807675749	62	0.21965317919075145	0.6129032258064516	0.037720033528918694
YLR186W	-1	-/-	-160.2079554721713	-36086.87186603993	62	0.21839080459770116	0.6129032258064516	0.03799944118468846
YPL012W	-1	-/-	-160.4733044281602	-33364.634947128594	62	0.21714285714285714	0.6129032258064516	0.03827884884045823
YML014W	-1	-/-	-161.6157714277506	-32968.285633057356	62	0.2159090909090909	0.6129032258064516	0.038558256496227995
YOR210W	-1	-/-	-163.52979931235313	-31870.942884922028	62	0.21468926553672316	0.6129032258064516	0.03883766415199776
YPL126W	-1	-/-	-164.1338102221489	-32042.555177241564	62	0.21348314606741572	0.6129032258064516	0.03911707180776753
YJL109C	-1	-/-	-165.90027514100075	-31812.596325308084	62	0.2122905027932961	0.6129032258064516	0.039396479463537304
YKR026C	-1	-/-	-166.1974164545536	-32760.035805553198	62	0.2111111111111111	0.6129032258064516	0.03967588711930707
YML080W	-1	-/-	-167.45698478631675	-36177.60717301071	62	0.20994475138121546	0.6129032258064516	0.03995529477507684
YJR002W	-1	-/-	-167.95837454497814	-31768.363429501653	62	0.2087912087912088	0.6129032258064516	0.040234702430846606
YGR187C	0	0/-	-168.22076455596834	-59569.425353559665	248	0.2087912087912088	0.6129032258064516	0.040234702430846606
YOR091W	0	0/-	-169.32915470562875	-58584.5485279588	248	0.2087912087912088	0.6129032258064516	0.040234702430846606
YBR069C	-1	-/-	-169.74079613387585	-35242.43347045779	62	0.20765027322404372	0.6129032258064516	0.04051411008661637
YER117W	-1	-/-	-169.9810285270214	-33682.4441806227	62	0.20652173913043478	0.6129032258064516	0.04079351774238614
YLL008W	1	+/+	-169.98606729507446	-33603.887547686696	61	0.21081081081081082	0.6290322580645161	0.04079351774238614
YGR081C	-1	-/-	-172.82123306393623	-32946.980891764164	62	0.20967741935483872	0.6290322580645161	0.04107292539815591
YMR128W	-1	-/-	-172.94437028467655	-34863.787186041474	62	0.20855614973262032	0.6290322580645161	0.041352333053925674
YMR229C	-1	-/+	-173.3544803634286	-33225.61895415932	62	0.2074468085106383	0.6290322580645161	0.04163174070969545
YFL002C	1	+/+	-174.35109081864357	-36485.97537250817	61	0.21164021164021163	0.6451612903225806	0.04163174070969545
YGR285C	-1	-/-	-175.06614422798157	-35786.30744664371	62	0.21052631578947367	0.6451612903225806	0.041911148365465216
YAL059W	-1	-/-	-175.63754265010357	-38826.572157368064	62	0.2094240837696335	0.6451612903225806	0.04219055602123498
YOR001W	-1	-/-	-175.65881599485874	-31362.213190361857	62	0.20833333333333334	0.6451612903225806	0.04246996367700475
YER002W	-1	-/-	-175.77472564578056	-31734.271496772766	62	0.20725388601036268	0.6451612903225806	0.04274937133277452
YMR121C	0	0/-	-176.58789699943736	-53665.12741020485	248	0.20725388601036268	0.6451612903225806	0.04274937133277452
YOL041C	0	0/-	-176.59229526855052	-55944.48984313756	248	0.20725388601036268	0.6451612903225806	0.04274937133277452
YPR190C	-1	-/-	-176.66777962446213	-34032.220924979076	62	0.20618556701030927	0.6451612903225806	0.043028778988544285
YLR406C	0	0/-	-177.75592782907188	-57360.23475805577	248	0.20618556701030927	0.6451612903225806	0.043028778988544285
YDL167C	0	0/0	-178.00789256580174	-57674.399066256825	248	0.20618556701030927	0.6451612903225806	0.043028778988544285
YPL212C	-1	-/-	-178.14014564454556	-32315.748906061053	62	0.20512820512820512	0.6451612903225806	0.04330818664431405
YPL217C	1	+/-	-178.3859528005123	-37140.52404074371	61	0.20918367346938777	0.6612903225806451	0.04330818664431405
YBR143C	-1	-/-	-178.42953616380692	-34191.043558746576	62	0.20812182741116753	0.6612903225806451	0.04358759430008382
YLR060W	-1	-/-	-178.47250819951296	-30891.498598041013	62	0.20707070707070707	0.6612903225806451	0.04386700195585359
YPL263C	0	0/0	-179.04859972791746	-58975.36031283857	248	0.20707070707070707	0.6612903225806451	0.04386700195585359
YNR046W	-1	-/-	-179.34218145906925	-32924.659752860665	62	0.20603015075376885	0.6612903225806451	0.04414640961162336
YDR395W	-1	-/-	-179.6695444881916	-32213.685380637646	62	0.205	0.6612903225806451	0.04442581726739313
YOR145C	-1	-/+	-179.76041546463966	-32028.020881198347	62	0.20398009950248755	0.6612903225806451	0.044705224923162895
YDR120C	-1	-/-	-180.01216474175453	-35932.07596488297	62	0.20297029702970298	0.6612903225806451	0.04498463257893266
YPL093W	-1	-/-	-180.30113279819489	-31542.590915560722	62	0.2019704433497537	0.6612903225806451	0.04526404023470243
YLR074C	-1	-/-	-180.8300396502018	-37618.05373670906	62	0.20098039215686275	0.6612903225806451	0.0455434478904722
YJL125C	-1	-/-	-181.4285155683756	-37178.53851224482	62	0.2	0.6612903225806451	0.045822855546241964
YGL135W	-1	-/-	-181.67772459983826	-30815.231607615948	62	0.19902912621359223	0.6612903225806451	0.04610226320201174
YGR264C	-1	-/-	-181.7129024863243	-31315.35423719883	62	0.19806763285024154	0.6612903225806451	0.046381670857781505
YOR056C	-1	-/-	-181.76164135336876	-31964.065638661385	62	0.1971153846153846	0.6612903225806451	0.04666107851355127
YHR081W	-1	-/-	-181.76632057130337	-35267.96117248386	62	0.19617224880382775	0.6612903225806451	0.04694048616932104
YKR056W	-1	-/-	-181.78272449411452	-33136.41613302566	62	0.19523809523809524	0.6612903225806451	0.04721989382509081
YKL009W	-1	-/+	-181.94839423894882	-31436.89110276103	62	0.1943127962085308	0.6612903225806451	0.047499301480860574
YBR084C-A	0	0/-	-182.00970817916095	-61263.034335411154	248	0.1943127962085308	0.6612903225806451	0.047499301480860574
YDL150W	-1	-/-	-182.68127337098122	-32104.59523522854	62	0.19339622641509435	0.6612903225806451	0.04777870913663034
YJR007W	-1	-/-	-184.26256376504898	-36192.10204297304	62	0.19248826291079812	0.6612903225806451	0.04805811679240011
YDR312W	1	+/+	-184.36628060042858	-33217.239349879324	61	0.19626168224299065	0.6774193548387096	0.04805811679240011
YDR083W	-1	-/-	-184.54822319746017	-36717.28377768397	62	0.19534883720930232	0.6774193548387096	0.04833752444816988
YNL141W	0	0/-	-184.64151790039614	-62218.297355687944	248	0.19534883720930232	0.6774193548387096	0.04833752444816988
YGR158C	-1	-/-	-184.8754146695137	-32361.677652716637	62	0.19444444444444445	0.6774193548387096	0.04861693210393965
YGR200C	-1	-/-	-185.1513764038682	-32313.40178143233	62	0.1935483870967742	0.6774193548387096	0.04889633975970942
YJL198W	-1	-/-	-185.7339645177126	-31005.19921590388	62	0.1926605504587156	0.6774193548387096	0.049175747415479185
YOL144W	1	+/-	-185.76266585290432	-33187.86738823354	61	0.1963470319634703	0.6935483870967742	0.049175747415479185
YGR034W	0	0/-	-185.76675877161324	-57618.46824135608	248	0.1963470319634703	0.6935483870967742	0.049175747415479185
YDR365C	-1	-/-	-185.7895965576172	-33237.128878965974	62	0.19545454545454546	0.6935483870967742	0.04945515507124895
YNL151C	-1	-/-	-186.06150056421757	-33241.63768815622	62	0.19457013574660634	0.6935483870967742	0.04973456272701872
YMR049C	-1	-/-	-186.59952235221863	-36136.01233264804	62	0.19369369369369369	0.6935483870967742	0.050013970382788486
YLR129W	-1	-/-	-186.66637906432152	-34655.17623408139	62	0.19282511210762332	0.6935483870967742	0.050293378038558254
YGR090W	-1	-/-	-186.70314446091652	-32076.629840910435	62	0.19196428571428573	0.6935483870967742	0.05057278569432803
YOR167C	0	0/+	-188.1546631474048	-57930.636453209445	248	0.19196428571428573	0.6935483870967742	0.05057278569432803
YJL011C	-1	-/-	-190.32161074876785	-33478.46241950989	62	0.19111111111111112	0.6935483870967742	0.050852193350097795
YDL166C	-1	-/-	-190.5584587752819	-30931.390673190355	62	0.1902654867256637	0.6935483870967742	0.05113160100586756
YLR075W	1	+/+	-190.6059908941388	-35171.736483208835	61	0.19383259911894274	0.7096774193548387	0.05113160100586756
YIR012W	1	+/+	-190.89759892225266	-31269.25257319212	61	0.19736842105263158	0.7258064516129032	0.05113160100586756
YDR322W	0	0/-	-190.91244489885867	-61154.69320877548	248	0.19736842105263158	0.7258064516129032	0.05113160100586756
YNR003C	-1	-/-	-191.67104728519917	-32128.877303913236	62	0.1965065502183406	0.7258064516129032	0.05141100866163733
YNL163C	-1	-/+	-191.84842211008072	-36972.76053211186	62	0.1956521739130435	0.7258064516129032	0.0516904163174071
YPR041W	1	+/+	-191.90616339445114	-32629.572303123772	61	0.19913419913419914	0.7419354838709677	0.0516904163174071
YPL237W	-1	-/-	-192.1899697035551	-31832.289189621806	62	0.19827586206896552	0.7419354838709677	0.051969823973176864
YDR429C	-1	-/-	-192.20844549685717	-31783.04624015838	62	0.19742489270386265	0.7419354838709677	0.05224923162894663
YOR243C	-1	-/-	-192.22816182672977	-33569.67981286347	62	0.19658119658119658	0.7419354838709677	0.0525286392847164
YDL184C	0	0/-	-192.92529739625752	-61378.18787831417	248	0.19658119658119658	0.7419354838709677	0.0525286392847164
YPL266W	-1	-/-	-193.0613666921854	-36220.1875449419	62	0.19574468085106383	0.7419354838709677	0.05280804694048617
YDR023W	-1	-/-	-193.67729505896568	-31771.53616400063	62	0.19491525423728814	0.7419354838709677	0.05308745459625594
YJL189W	0	0/-	-193.7011362835765	-57330.37909393152	248	0.19491525423728814	0.7419354838709677	0.05308745459625594
YNL062C	-1	-/-	-194.67080810666084	-32866.9642803967	62	0.1940928270042194	0.7419354838709677	0.05336686225202571
YDR060W	1	+/+	-195.227798640728	-34786.14153970778	61	0.19747899159663865	0.7580645161290323	0.05336686225202571
YKL078W	0	0/-	-196.19044471532106	-59428.27433719253	248	0.19747899159663865	0.7580645161290323	0.05336686225202571
YBR249C	0	0/0	-196.40089350938797	-56735.619854513556	248	0.19747899159663865	0.7580645161290323	0.05336686225202571
YLR221C	1	+/+	-196.53268833458424	-36544.036182016134	61	0.200836820083682	0.7741935483870968	0.05336686225202571
YNL075W	-1	-/-	-196.75796854496002	-35727.67459025979	62	0.2	0.7741935483870968	0.053646269907795474
YJL050W	-1	-/-	-197.05254337191582	-32595.007667392492	62	0.1991701244813278	0.7741935483870968	0.05392567756356524
YOL097C	-1	-/-	-197.0673033669591	-32641.736619450152	62	0.19834710743801653	0.7741935483870968	0.05420508521933501
YAL035W	-1	-/+	-197.2964514940977	-35857.14960278571	62	0.19753086419753085	0.7741935483870968	0.054484492875104776
YKR024C	1	+/-	-197.64132222533226	-33777.59139332175	61	0.20081967213114754	0.7903225806451613	0.054484492875104776
YKR092C	0	0/0	-197.76429521897808	-57006.51076885732	248	0.20081967213114754	0.7903225806451613	0.054484492875104776
YBR181C	0	0/-	-197.80247838236392	-61547.5789894145	248	0.20081967213114754	0.7903225806451613	0.054484492875104776
YHR141C	0	0/-	-197.9451858382672	-58112.535262007266	248	0.20081967213114754	0.7903225806451613	0.054484492875104776
YOR158W	0	0/-	-197.99761362560093	-62951.960844813846	248	0.20081967213114754	0.7903225806451613	0.054484492875104776
YPR187W	-1	-/-	-198.07591416314244	-36355.98754717782	62	0.2	0.7903225806451613	0.05476390053087454
YGR280C	-1	-/-	-198.32330936938524	-36046.54866749048	62	0.1991869918699187	0.7903225806451613	0.05504330818664432
YJL096W	0	0/-	-198.39830965548754	-64713.227336362936	248	0.1991869918699187	0.7903225806451613	0.05504330818664432
YKR060W	-1	-/-	-198.57245829701424	-34655.57319396734	62	0.19838056680161945	0.7903225806451613	0.055322715842414084
YLR172C	-1	-/-	-199.57161264121532	-34550.0091072768	62	0.1975806451612903	0.7903225806451613	0.05560212349818385
YBR121C	-1	-/-	-199.752934217453	-32474.418540000916	62	0.19678714859437751	0.7903225806451613	0.05588153115395362
YDR165W	-1	-/-	-199.91962431371212	-35973.80694554746	62	0.196	0.7903225806451613	0.056160938809723386
YPR137W	-1	-/-	-200.3814293462783	-34229.67152556963	62	0.1952191235059761	0.7903225806451613	0.05644034646549315
YHR069C	-1	-/-	-200.5578270331025	-32746.168428994715	62	0.19444444444444445	0.7903225806451613	0.05671975412126292
YDL111C	-1	-/-	-200.9226425588131	-32216.138126075268	62	0.19367588932806323	0.7903225806451613	0.05699916177703269
YMR243C	-1	-/-	-202.8298269212246	-33134.85431668162	62	0.19291338582677164	0.7903225806451613	0.05727856943280246
YBR061C	-1	-/-	-203.24867337942123	-38105.79915589094	62	0.19215686274509805	0.7903225806451613	0.05755797708857223
YHR193C	-1	-/-	-203.43765237927437	-32619.851555213332	62	0.19140625	0.7903225806451613	0.057837384744341996
YJL138C	-1	-/-	-203.70645183324814	-33633.85968130827	62	0.19066147859922178	0.7903225806451613	0.058116792400111764
YMR146C	-1	-/-	-204.9576768875122	-32565.532116889954	62	0.18992248062015504	0.7903225806451613	0.05839620005588153
YLR367W	0	0/-	-205.0605759844184	-57520.69213859551	248	0.18992248062015504	0.7903225806451613	0.05839620005588153
YDR021W	-1	-/-	-205.4147089123726	-34031.48075602949	62	0.1891891891891892	0.7903225806451613	0.0586756077116513
YDR152W	0	0/-	-205.4899507984519	-58483.6182226073	248	0.1891891891891892	0.7903225806451613	0.0586756077116513
YDR450W	-1	-/-	-206.17663119733334	-35185.042489275336	62	0.18846153846153846	0.7903225806451613	0.058955015367421065
YPL173W	0	0/-	-206.21012928988785	-65240.03061125381	248	0.18846153846153846	0.7903225806451613	0.058955015367421065
YIL020C	0	0/0	-206.68685571849346	-59393.81128920242	248	0.18846153846153846	0.7903225806451613	0.058955015367421065
YNR024W	0	0/-	-207.12140244990587	-61416.536503781565	248	0.18846153846153846	0.7903225806451613	0.058955015367421065
YLR435W	-1	-/-	-207.5433525443077	-32338.855808228254	62	0.18773946360153257	0.7903225806451613	0.05923442302319083
YGL169W	-1	-/-	-207.75537431240082	-35334.208521574736	62	0.18702290076335878	0.7903225806451613	0.05951383067896061
YDR037W	-1	-/-	-208.27307523041964	-31581.659393198788	62	0.18631178707224336	0.7903225806451613	0.059793238334730374
YFL034C-A	0	0/-	-208.45516874827445	-55555.043264245614	248	0.18631178707224336	0.7903225806451613	0.059793238334730374
YGR094W	-1	-/-	-209.61745777726173	-31511.003532275558	62	0.1856060606060606	0.7903225806451613	0.06007264599050014
YOR168W	-1	-/-	-209.78637592494488	-35138.95379136503	62	0.18490566037735848	0.7903225806451613	0.06035205364626991
YNL292W	-1	-/-	-209.96184474229813	-36489.090054914355	62	0.18421052631578946	0.7903225806451613	0.060631461302039676
YLR401C	-1	-/-	-210.47059842944145	-33354.09397479892	62	0.18352059925093633	0.7903225806451613	0.06091086895780944
YGR095C	-1	-/-	-210.9237561225891	-31840.44822898507	62	0.1828358208955224	0.7903225806451613	0.06119027661357921
YBR172C	-1	-/-	-211.90125587582588	-35381.26957514882	62	0.1821561338289963	0.7903225806451613	0.06146968426934898
YOL125W	-1	-/-	-212.39998352527618	-34953.607461839914	62	0.1814814814814815	0.7903225806451613	0.06174909192511875
YER049W	-1	-/-	-212.42966178059578	-31004.99818518758	62	0.18081180811808117	0.7903225806451613	0.06202849958088852
YLR355C	-1	-/-	-212.81209635734558	-32899.577426701784	62	0.1801470588235294	0.7903225806451613	0.062307907236658286
YGR112W	-1	-/-	-213.327723197639	-32523.902617633343	62	0.1794871794871795	0.7903225806451613	0.06258731489242805
YPR143W	-1	-/-	-213.42453223466873	-32086.364704549313	62	0.17883211678832117	0.7903225806451613	0.06286672254819782
YOR224C	-1	-/-	-214.056720495224	-33457.12799036503	62	0.1781818181818182	0.7903225806451613	0.06314613020396759
YNR038W	1	+/-	-214.14454519748688	-33148.96201789379	61	0.18115942028985507	0.8064516129032258	0.06314613020396759
YLR439W	0	0/-	-214.31799157708883	-66008.83923093183	248	0.18115942028985507	0.8064516129032258	0.06314613020396759
YKL144C	-1	-/-	-215.34559214115143	-38788.442462295294	62	0.18050541516245489	0.8064516129032258	0.06342553785973735
YNR017W	-1	-/-	-215.97988766431808	-38848.1966964975	62	0.17985611510791366	0.8064516129032258	0.06370494551550712
YOL080C	1	+/+	-216.20480179786682	-35337.54486685991	61	0.1827956989247312	0.8225806451612904	0.06370494551550712
YPR016C	-1	-/+	-216.294682264328	-30969.632531523705	62	0.18214285714285713	0.8225806451612904	0.06398435317127689
YPL239W	-1	-/-	-217.27419652044773	-34951.927295312285	62	0.18149466192170818	0.8225806451612904	0.06426376082704666
YDR399W	0	0/-	-217.3117719888687	-56451.00817604363	248	0.18149466192170818	0.8225806451612904	0.06426376082704666
YDR300C	-1	-/0	-217.47409330308437	-31959.69223730266	62	0.18085106382978725	0.8225806451612904	0.06454316848281642
YJR041C	0	0/-	-217.6810164358467	-57429.789968408644	248	0.18085106382978725	0.8225806451612904	0.06454316848281642
YPL160W	-1	-/-	-218.95444107055664	-31107.57685942948	62	0.18021201413427562	0.8225806451612904	0.06482257613858619
YPR048W	0	0/-	-219.1082103792578	-62691.214968884364	248	0.18021201413427562	0.8225806451612904	0.06482257613858619
YFL023W	-1	-/-	-219.22001165151596	-33210.52979391813	62	0.1795774647887324	0.8225806451612904	0.06510198379435597
YML094W	-1	-/-	-219.67195689678192	-34549.23551127873	62	0.17894736842105263	0.8225806451612904	0.06538139145012574
YBR084W	-1	-/-	-220.64166021347046	-34070.87615944445	62	0.17832167832167833	0.8225806451612904	0.0656607991058955
YPL183C	0	0/-	-221.14581772359088	-60226.0154677541	248	0.17832167832167833	0.8225806451612904	0.0656607991058955
YJR063W	-1	-/-	-221.4310172200203	-32622.708919495344	62	0.17770034843205576	0.8225806451612904	0.06594020676166527
YHL004W	0	0/-	-222.7226653471589	-62383.90796403913	248	0.17770034843205576	0.8225806451612904	0.06594020676166527
YHR203C	-1	-/-	-224.31153517961502	-33096.20829945803	62	0.17708333333333334	0.8225806451612904	0.06621961441743504
YPL118W	-1	-/-	-224.31284714490175	-37789.16895093769	62	0.17647058823529413	0.8225806451612904	0.06649902207320481
YDL112W	-1	-/-	-225.04537230730057	-35941.93624514341	62	0.17586206896551723	0.8225806451612904	0.06677842972897458
YDR211W	-1	-/-	-225.25559079647064	-33052.80843081325	62	0.17525773195876287	0.8225806451612904	0.06705783738474434
YJL180C	0	0/-	-226.4843384642154	-63146.49124578526	248	0.17525773195876287	0.8225806451612904	0.06705783738474434
YIL110W	-1	-/+	-227.0517795085907	-35230.49227142334	62	0.17465753424657535	0.8225806451612904	0.06733724504051411
YOR101W	0	0/-	-227.46471156179905	-60240.79119635373	248	0.17465753424657535	0.8225806451612904	0.06733724504051411
YKL191W	-1	-/-	-228.56340032815933	-32359.704529762268	62	0.17406143344709898	0.8225806451612904	0.06761665269628388
YKR006C	0	0/-	-229.57373934611678	-63527.9440344437	248	0.17406143344709898	0.8225806451612904	0.06761665269628388
YGL120C	-1	-/-	-229.65320712327957	-36455.060934111476	62	0.17346938775510204	0.8225806451612904	0.06789606035205364
YNL256W	-1	-/-	-230.1767873764038	-32698.650639414787	62	0.17288135593220338	0.8225806451612904	0.06817546800782341
YLR336C	0	0/-	-230.5117017440498	-59389.79171644524	248	0.17288135593220338	0.8225806451612904	0.06817546800782341
YOR187W	-1	-/-	-230.7886767089367	-36557.459270864725	62	0.17229729729729729	0.8225806451612904	0.06845487566359318
YOR335C	-1	-/-	-231.0355216562748	-30697.85483494401	62	0.1717171717171717	0.8225806451612904	0.06873428331936295
YDR494W	-1	-/-	-231.59285026788712	-35588.444839693606	62	0.17114093959731544	0.8225806451612904	0.06901369097513271
YLR146C	0	0/-	-232.41893850266933	-57991.16199959256	248	0.17114093959731544	0.8225806451612904	0.06901369097513271
YFL022C	-1	-/-	-232.42793092131615	-31378.141406297684	62	0.1705685618729097	0.8225806451612904	0.06929309863090248
YOL127W	1	+/+	-233.11524288356304	-34403.28868509829	61	0.17333333333333334	0.8387096774193549	0.06929309863090248
YJL208C	-1	-/-	-233.1191981881857	-36891.308555312455	62	0.17275747508305647	0.8387096774193549	0.06957250628667226
YLR051C	-1	-/-	-233.24724136292934	-37630.097705081105	62	0.17218543046357615	0.8387096774193549	0.06985191394244203
YMR239C	-1	-/-	-234.08479837328196	-35343.89430925995	62	0.1716171617161716	0.8387096774193549	0.0701313215982118
YPL037C	-1	-/-	-234.23919615522027	-34254.87639877573	62	0.17105263157894737	0.8387096774193549	0.07041072925398156
YKR079C	-1	-/-	-234.74933968484402	-34113.884472832084	62	0.17049180327868851	0.8387096774193549	0.07069013690975133
YPR100W	-1	-/-	-235.2348804026842	-35655.49784690887	62	0.16993464052287582	0.8387096774193549	0.0709695445655211
YJR072C	0	0/-	-236.06527160853148	-59045.28476888314	248	0.16993464052287582	0.8387096774193549	0.0709695445655211
YER036C	-1	-/-	-236.21354150772095	-31893.402966856956	62	0.16938110749185667	0.8387096774193549	0.07124895222129086
YOR276W	0	0/-	-236.23573705554008	-59424.80127479881	248	0.16938110749185667	0.8387096774193549	0.07124895222129086
YDL136W	0	0/-	-236.23591899126768	-59987.77903287066	248	0.16938110749185667	0.8387096774193549	0.07124895222129086
YBR025C	0	0/-	-236.4863981306553	-58479.67328008078	248	0.16938110749185667	0.8387096774193549	0.07124895222129086
YGL246C	-1	-/-	-237.46720147132874	-34373.425657002255	62	0.16883116883116883	0.8387096774193549	0.07152835987706063
YLR017W	0	0/-	-239.83518078923225	-58432.71013266826	248	0.16883116883116883	0.8387096774193549	0.07152835987706063
YOL124C	-1	-/-	-239.867136195302	-36332.81314189732	62	0.16828478964401294	0.8387096774193549	0.0718077675328304
YHR059W	-1	-/-	-240.2752592675388	-42607.34292618558	62	0.16774193548387098	0.8387096774193549	0.07208717518860017
YJR101W	0	0/-	-240.6915728165768	-65443.235990030225	248	0.16774193548387098	0.8387096774193549	0.07208717518860017
YIL069C	0	0/-	-240.94057972170413	-57442.3202194199	248	0.16774193548387098	0.8387096774193549	0.07208717518860017
YKL138C	0	0/-	-240.99670874886215	-66125.99024378508	248	0.16774193548387098	0.8387096774193549	0.07208717518860017
YER007C-A	0	0/-	-241.23878067359328	-59312.830235209316	248	0.16774193548387098	0.8387096774193549	0.07208717518860017
YDR280W	-1	-/-	-241.61734211444855	-33676.96840810776	62	0.16720257234726688	0.8387096774193549	0.07236658284436993
YOR046C	-1	-/-	-241.73663298785686	-34306.256709739566	62	0.16666666666666666	0.8387096774193549	0.0726459905001397
YPL207W	0	0/-	-241.76846332661808	-60884.062083955854	248	0.16666666666666666	0.8387096774193549	0.0726459905001397
YMR024W	0	0/-	-242.4595692064613	-64951.339003864676	248	0.16666666666666666	0.8387096774193549	0.0726459905001397
YEL042W	-1	-/-	-242.87631410360336	-32192.51080403477	62	0.16613418530351437	0.8387096774193549	0.07292539815590947
YOL010W	-1	-/-	-242.99236476421356	-34455.400884628296	62	0.16560509554140126	0.8387096774193549	0.07320480581167924
YML113W	-1	-/-	-243.53029835224152	-34993.42512604594	62	0.16507936507936508	0.8387096774193549	0.073484213467449
YLR069C	-1	-/-	-243.62366589903831	-40196.59232701361	62	0.16455696202531644	0.8387096774193549	0.07376362112321877
YDR316W	0	0/0	-243.63153536245227	-63015.536525675096	248	0.16455696202531644	0.8387096774193549	0.07376362112321877
YNR015W	-1	-/-	-244.36269211769104	-34022.9153778553	62	0.1640378548895899	0.8387096774193549	0.07404302877898855
YKL087C	0	0/0	-245.7207796042785	-64416.51008284744	248	0.1640378548895899	0.8387096774193549	0.07404302877898855
YCR072C	1	+/+	-245.74175548553467	-34823.22697412968	61	0.16666666666666666	0.8548387096774194	0.07404302877898855
YOR271C	0	0/-	-245.9195175692439	-56568.67673176294	248	0.16666666666666666	0.8548387096774194	0.07404302877898855
YEL055C	0	0/+	-246.4523542043753	-57606.71082254546	248	0.16666666666666666	0.8548387096774194	0.07404302877898855
YMR260C	-1	-/-	-246.69478124380112	-34640.83066731691	62	0.16614420062695925	0.8548387096774194	0.07432243643475832
YKL216W	0	0/-	-246.7307964414358	-58033.38167509809	248	0.16614420062695925	0.8548387096774194	0.07432243643475832
YGR083C	-1	-/-	-246.75238418579102	-34308.59547364712	62	0.165625	0.8548387096774194	0.07460184409052809
YPR074C	-1	-/0	-247.95823311805725	-37058.23653912544	62	0.16510903426791276	0.8548387096774194	0.07488125174629785
YHR064C	0	0/-	-247.98649936914444	-55980.19219690561	248	0.16510903426791276	0.8548387096774194	0.07488125174629785
YOR051C	0	0/-	-248.47546197474003	-56335.78759506857	248	0.16510903426791276	0.8548387096774194	0.07488125174629785
YGR165W	-1	-/-	-248.50998270511627	-38768.19108392298	62	0.16459627329192547	0.8548387096774194	0.07516065940206762
YMR269W	0	0/-	-248.7034690985456	-60396.18440222833	248	0.16459627329192547	0.8548387096774194	0.07516065940206762
YHR068W	-1	-/-	-249.90392553806305	-36039.46941767633	62	0.16408668730650156	0.8548387096774194	0.07544006705783739
YDR075W	-1	-/-	-250.00075089931488	-34069.38935017586	62	0.16358024691358025	0.8548387096774194	0.07571947471360715
YML074C	-1	-/-	-250.39998400211334	-32342.816117689013	62	0.16307692307692306	0.8548387096774194	0.07599888236937692
YKL195W	-1	-/-	-250.917795419693	-35703.96137753129	62	0.16257668711656442	0.8548387096774194	0.07627829002514669
YHR062C	-1	-/-	-250.9498828649521	-32616.13451051712	62	0.1620795107033639	0.8548387096774194	0.07655769768091646
YLR203C	0	0/-	-251.86218636482954	-61142.05397375673	248	0.1620795107033639	0.8548387096774194	0.07655769768091646
YJR014W	0	0/-	-252.38754138350487	-59521.64518439025	248	0.1620795107033639	0.8548387096774194	0.07655769768091646
YBR251W	0	0/-	-252.78866120800376	-67279.99027986545	248	0.1620795107033639	0.8548387096774194	0.07655769768091646
YLR312W-A	0	0/-	-253.7902411594987	-65449.61510460824	248	0.1620795107033639	0.8548387096774194	0.07655769768091646
YHR216W	0	0/-	-253.89714198559523	-56655.846831575036	248	0.1620795107033639	0.8548387096774194	0.07655769768091646
YLL035W	-1	-/-	-253.99743568897247	-35052.865381240845	62	0.16158536585365854	0.8548387096774194	0.07683710533668622
YLR405W	-1	-/-	-254.36523389816284	-39448.94759058952	62	0.16109422492401215	0.8548387096774194	0.07711651299245599
YCL037C	0	0/-	-254.6310121640563	-59833.6839323733	248	0.16109422492401215	0.8548387096774194	0.07711651299245599
YKR025W	-1	-/-	-255.09240531921387	-34494.079739809036	62	0.1606060606060606	0.8548387096774194	0.07739592064822576
YBL090W	-1	-/-	-255.3826802968979	-37497.03554370999	62	0.16012084592145015	0.8548387096774194	0.07767532830399553
YLR384C	-1	-/-	-256.5375329256058	-32164.600123524666	62	0.15963855421686746	0.8548387096774194	0.07795473595976529
YJL145W	-1	-/-	-256.78216910362244	-34143.765481591225	62	0.15915915915915915	0.8548387096774194	0.07823414361553506
YLR397C	-1	-/-	-256.86392080783844	-32499.544638335705	62	0.15868263473053892	0.8548387096774194	0.07851355127130484
YMR188C	-1	-/-	-257.0725789666176	-37304.54676876962	62	0.1582089552238806	0.8548387096774194	0.07879295892707461
YOL021C	-1	-/-	-257.9318878650665	-32778.15717339516	62	0.15773809523809523	0.8548387096774194	0.07907236658284438
YLR287C-A	0	0/-	-258.2141762934625	-57566.350907816086	248	0.15773809523809523	0.8548387096774194	0.07907236658284438
YPL101W	-1	-/-	-258.3392699956894	-34275.80955541134	62	0.1572700296735905	0.8548387096774194	0.07935177423861414
YPR033C	-1	-/-	-258.3457328081131	-33318.19389927387	62	0.15680473372781065	0.8548387096774194	0.07963118189438391
YKR059W	-1	-/-	-258.6818128824234	-32115.292590916157	62	0.15634218289085547	0.8548387096774194	0.07991058955015368
YDR116C	-1	-/-	-259.8556817770004	-39873.84505509026	62	0.15588235294117647	0.8548387096774194	0.08018999720592344
YIL079C	-1	-/-	-260.3471633195877	-32741.798418611288	62	0.15542521994134897	0.8548387096774194	0.08046940486169321
YBL054W	0	0/-	-260.62451750412583	-60073.84824705403	248	0.15542521994134897	0.8548387096774194	0.08046940486169321
YOR341W	-1	-/-	-260.8421860933304	-36046.02520108223	62	0.15497076023391812	0.8548387096774194	0.08074881251746298
YLR291C	-1	-/-	-260.8918410539627	-36250.69991004467	62	0.15451895043731778	0.8548387096774194	0.08102822017323275
YIL021W	-1	-/-	-261.20886397361755	-38855.80350148678	62	0.15406976744186046	0.8548387096774194	0.08130762782900251
YNL001W	-1	-/-	-261.51463186740875	-36024.72169196606	62	0.1536231884057971	0.8548387096774194	0.08158703548477228
YBR106W	-1	-/-	-262.09537480585277	-31923.713234646246	62	0.1531791907514451	0.8548387096774194	0.08186644314054205
YML043C	-1	-/-	-262.17655301094055	-34656.29759836197	62	0.15273775216138327	0.8548387096774194	0.08214585079631181
YNL284C	0	0/-	-262.2523177135736	-65155.27759223338	248	0.15273775216138327	0.8548387096774194	0.08214585079631181
YLR002C	-1	-/-	-262.5134487748146	-37309.76969116926	62	0.15229885057471265	0.8548387096774194	0.08242525845208158
YMR308C	-1	-/-	-262.926280349493	-35677.78227652609	62	0.1518624641833811	0.8548387096774194	0.08270466610785135
YNL185C	0	0/-	-263.16992658609524	-71394.59666616516	248	0.1518624641833811	0.8548387096774194	0.08270466610785135
YDR175C	-1	-/-	-263.31441819667816	-37990.923290371895	62	0.15142857142857144	0.8548387096774194	0.08298407376362113
YDR337W	1	+/-	-265.0016121715307	-36194.38495601714	61	0.15384615384615385	0.8709677419354839	0.08298407376362113
YBR187W	0	0/-	-265.1169405505061	-58022.83402568102	248	0.15384615384615385	0.8709677419354839	0.08298407376362113
YFL001W	0	0/-	-266.3352817222476	-61548.885339818895	248	0.15384615384615385	0.8709677419354839	0.08298407376362113
YJL010C	-1	-/-	-266.7676111012697	-33616.87608380616	62	0.1534090909090909	0.8709677419354839	0.0832634814193909
YML060W	-1	-/-	-267.1327881217003	-38497.233519911766	62	0.1529745042492918	0.8709677419354839	0.08354288907516066
YOL061W	-1	-/-	-267.52112352848053	-32054.312350153923	62	0.15254237288135594	0.8709677419354839	0.08382229673093043
YMR235C	-1	-/-	-267.56985306739807	-34128.87563121319	62	0.15211267605633802	0.8709677419354839	0.0841017043867002
YHL013C	0	0/-	-268.0069813132286	-62705.41582019627	248	0.15211267605633802	0.8709677419354839	0.0841017043867002
YBL004W	-1	-/-	-268.47652888298035	-33560.36005282402	62	0.15168539325842698	0.8709677419354839	0.08438111204246997
YML009C	0	0/-	-268.69780680164695	-64443.495042132214	248	0.15168539325842698	0.8709677419354839	0.08438111204246997
YPR047W	0	0/-	-268.7410890888423	-63198.71198059432	248	0.15168539325842698	0.8709677419354839	0.08438111204246997
YDR321W	0	0/0	-268.84977566450834	-55999.34615919925	248	0.15168539325842698	0.8709677419354839	0.08438111204246997
YJL133W	-1	-/-	-269.54376685619354	-34389.015224695206	62	0.15126050420168066	0.8709677419354839	0.08466051969823973
YOL121C	-1	-/+	-269.7787366807461	-34265.26878134906	62	0.15083798882681565	0.8709677419354839	0.0849399273540095
YGL068W	-1	-/-	-269.9953670501709	-40479.44497653842	62	0.15041782729805014	0.8709677419354839	0.08521933500977927
YPL104W	0	0/-	-270.2003068383783	-64990.7572935014	248	0.15041782729805014	0.8709677419354839	0.08521933500977927
YMR158W	0	0/-	-270.3198626972735	-65212.77553333528	248	0.15041782729805014	0.8709677419354839	0.08521933500977927
YNR012W	0	0/-	-270.46491200104356	-63198.95207526907	248	0.15041782729805014	0.8709677419354839	0.08521933500977927
YOL033W	-1	-/-	-270.6172217875719	-39516.72506316006	62	0.15	0.8709677419354839	0.08549874266554904
YLR083C	0	0/-	-270.95469641685486	-57462.27914561145	248	0.15	0.8709677419354839	0.08549874266554904
YIL103W	-1	-/-	-272.060755610466	-35662.53909480572	62	0.14958448753462603	0.8709677419354839	0.0857781503213188
YKL082C	-1	-/-	-272.11860406398773	-34184.25618934631	62	0.14917127071823205	0.8709677419354839	0.08605755797708857
YBR146W	0	0/-	-272.8158852234483	-61939.82537399698	248	0.14917127071823205	0.8709677419354839	0.08605755797708857
YPR080W	-1	-/-	-272.9636573791504	-35773.44207569957	62	0.1487603305785124	0.8709677419354839	0.08633696563285834
YLR204W	0	0/-	-272.9960119277239	-65381.02777225524	248	0.1487603305785124	0.8709677419354839	0.08633696563285834
YLR244C	0	0/-	-273.285276889801	-57619.31579435617	248	0.1487603305785124	0.8709677419354839	0.08633696563285834
YNL005C	0	0/-	-274.1143473004922	-65470.4877191009	248	0.1487603305785124	0.8709677419354839	0.08633696563285834
YGR195W	-1	-/-	-274.24694707244635	-36699.265695117414	62	0.14835164835164835	0.8709677419354839	0.0866163732886281
YBL076C	0	0/-	-274.65756720490754	-55472.036591994576	248	0.14835164835164835	0.8709677419354839	0.0866163732886281
YKL194C	-1	-/-	-274.69276452064514	-37617.935550272465	62	0.14794520547945206	0.8709677419354839	0.08689578094439787
YPL063W	-1	-/-	-275.4034948348999	-37019.45066180825	62	0.14754098360655737	0.8709677419354839	0.08717518860016764
YOR078W	-1	-/-	-275.5756319761276	-36682.46027183533	62	0.14713896457765668	0.8709677419354839	0.08745459625593742
YPL249C-A	0	0/-	-275.65494475513697	-58187.56074709445	248	0.14713896457765668	0.8709677419354839	0.08745459625593742
YIL070C	-1	-/+	-276.207666054368	-43312.729056969285	62	0.14673913043478262	0.8709677419354839	0.08773400391170719
YER110C	-1	-/-	-278.089968085289	-32166.098343610764	62	0.14634146341463414	0.8709677419354839	0.08801341156747695
YCR047C	-1	-/-	-278.21923637390137	-32704.012025475502	62	0.14594594594594595	0.8709677419354839	0.08829281922324672
YDR045C	-1	-/-	-279.6172994375229	-33908.05307638645	62	0.14555256064690028	0.8709677419354839	0.08857222687901649
YIL078W	0	0/-	-279.7931721676141	-55960.662680427544	248	0.14555256064690028	0.8709677419354839	0.08857222687901649
YOR207C	-1	-/-	-280.0543767809868	-33254.3072988987	62	0.14516129032258066	0.8709677419354839	0.08885163453478626
YMR193W	0	0/-	-280.653758071363	-63431.96289879829	248	0.14516129032258066	0.8709677419354839	0.08885163453478626
YDR233C	0	0/-	-281.20789574086666	-57529.014329303056	248	0.14516129032258066	0.8709677419354839	0.08885163453478626
YNL186W	-1	-/-	-281.9936282634735	-30318.93909996748	62	0.1447721179624665	0.8709677419354839	0.08913104219055602
YMR098C	0	0/-	-282.88728070631623	-64817.36602490954	248	0.1447721179624665	0.8709677419354839	0.08913104219055602
YBR037C	-1	-/-	-283.1519376039505	-38667.05399160087	62	0.1443850267379679	0.8709677419354839	0.08941044984632579
YCR034W	-1	-/-	-284.00289928913116	-34240.84711897373	62	0.144	0.8709677419354839	0.08968985750209556
YNL299W	-1	-/-	-284.0972731113434	-35003.5691190958	62	0.14361702127659576	0.8709677419354839	0.08996926515786532
YNL306W	0	0/+	-284.26565637253225	-63701.020925778896	248	0.14361702127659576	0.8709677419354839	0.08996926515786532
YGL232W	-1	-/-	-284.2888095378876	-38307.48935127258	62	0.14323607427055704	0.8709677419354839	0.09024867281363509
YNR037C	0	0/+	-284.31546530500054	-65453.40507545136	248	0.14323607427055704	0.8709677419354839	0.09024867281363509
YDR002W	-1	-/-	-284.7637870311737	-32464.232979774475	62	0.14285714285714285	0.8709677419354839	0.09052808046940486
YHR116W	-1	-/-	-284.7830466032028	-41323.15700426698	62	0.1424802110817942	0.8709677419354839	0.09080748812517463
YNL207W	-1	-/-	-284.8125795722008	-35034.52829653025	62	0.14210526315789473	0.8709677419354839	0.0910868957809444
YOR354C	-1	-/-	-285.04760748147964	-38698.66375525296	62	0.14173228346456693	0.8709677419354839	0.09136630343671416
YOR269W	-1	-/-	-285.2754738330841	-36902.54673850536	62	0.14136125654450263	0.8709677419354839	0.09164571109248393
YER056C	-1	-/-	-285.64325726032257	-32443.645815491676	62	0.1409921671018277	0.8709677419354839	0.0919251187482537
YCR003W	0	0/-	-285.8749393578619	-66235.90209832974	248	0.1409921671018277	0.8709677419354839	0.0919251187482537
YGR132C	-1	-/-	-286.4313295483589	-34666.23211608827	62	0.140625	0.8709677419354839	0.09220452640402348
YPR169W	0	0/-	-288.7250617761165	-60667.392629807815	248	0.140625	0.8709677419354839	0.09220452640402348
YDR493W	0	0/-	-289.3041950939223	-68827.96836896613	248	0.140625	0.8709677419354839	0.09220452640402348
YDR375C	-1	-/-	-289.4195498228073	-36755.84592834115	62	0.14025974025974025	0.8709677419354839	0.09248393405979324
YMR312W	-1	-/-	-289.4331110715866	-35605.992101192474	62	0.13989637305699482	0.8709677419354839	0.09276334171556301
YDR341C	-1	-/-	-289.4894648194313	-37150.08112168312	62	0.13953488372093023	0.8709677419354839	0.09304274937133278
YDR454C	0	0/-	-289.74495546519756	-60422.802511096	248	0.13953488372093023	0.8709677419354839	0.09304274937133278
YHR040W	0	0/-	-289.8424076139927	-62207.141447260976	248	0.13953488372093023	0.8709677419354839	0.09304274937133278
YPL129W	-1	-/-	-289.88186478614807	-34694.06968271732	62	0.13917525773195877	0.8709677419354839	0.09332215702710255
YNR020C	0	0/-	-289.9102696618065	-68581.9952695826	248	0.13917525773195877	0.8709677419354839	0.09332215702710255
YKL014C	-1	-/-	-290.14763855934143	-36772.38214683533	62	0.13881748071979436	0.8709677419354839	0.09360156468287231
YJR132W	-1	-/0	-290.8607451915741	-36923.33669543266	62	0.13846153846153847	0.8709677419354839	0.09388097233864208
YHR025W	0	0/0	-290.9620744138956	-59329.93412424065	248	0.13846153846153847	0.8709677419354839	0.09388097233864208
YLL018C	0	0/-	-291.9937866926193	-61732.6660175249	248	0.13846153846153847	0.8709677419354839	0.09388097233864208
YNL153C	-1	-/-	-292.0609754920006	-38741.790815770626	62	0.13810741687979539	0.8709677419354839	0.09416037999441185
YGL092W	-1	-/-	-293.1355576515198	-35898.8015768528	62	0.1377551020408163	0.8709677419354839	0.09443978765018161
YPR125W	-1	-/-	-293.7396124601364	-38612.02070748806	62	0.13740458015267176	0.8709677419354839	0.09471919530595138
YMR241W	-1	-/-	-294.21000695228577	-36660.993802547455	62	0.13705583756345177	0.8709677419354839	0.09499860296172115
YLR008C	-1	-/-	-294.2152247428894	-36151.85778582096	62	0.13670886075949368	0.8709677419354839	0.09527801061749092
YHR144C	0	0/-	-294.24101807177067	-63613.478514663875	248	0.13670886075949368	0.8709677419354839	0.09527801061749092
YOR286W	0	0/0	-294.29014990478754	-66188.3582191281	248	0.13670886075949368	0.8709677419354839	0.09527801061749092
YHR133C	-1	-/-	-294.71567487716675	-34243.97363734245	62	0.13636363636363635	0.8709677419354839	0.09555741827326068
YOL142W	1	+/-	-294.8290967941284	-37296.793967962265	61	0.1385390428211587	0.8870967741935484	0.09555741827326068
YLR372W	-1	-/-	-295.15141129493713	-38082.43212044239	62	0.13819095477386933	0.8870967741935484	0.09583682592903045
YPL210C	-1	-/-	-295.36812710762024	-37537.878702908754	62	0.13784461152882205	0.8870967741935484	0.09611623358480022
YML106W	0	0/-	-297.34561635553837	-58861.01799881086	248	0.13784461152882205	0.8870967741935484	0.09611623358480022
YPL243W	-1	-/-	-297.529598236084	-37905.15099644661	62	0.1375	0.8870967741935484	0.09639564124056998
YGR215W	0	0/-	-297.69974257797	-66820.33888847008	248	0.1375	0.8870967741935484	0.09639564124056998
YGL129C	-1	-/-	-297.80906331539154	-35994.08558648825	62	0.1371571072319202	0.8870967741935484	0.09667504889633977
YGL107C	0	0/-	-298.4216986820102	-67417.50307896361	248	0.1371571072319202	0.8870967741935484	0.09667504889633977
YBR055C	-1	-/-	-298.4762967824936	-38587.612029761076	62	0.13681592039800994	0.8870967741935484	0.09695445655210953
YLR335W	-1	-/-	-298.63614153862	-35474.65319263935	62	0.13647642679900746	0.8870967741935484	0.0972338642078793
YBR118W	-1	-/-	-299.14025020599365	-36013.11441245675	62	0.13613861386138615	0.8870967741935484	0.09751327186364907
YPL139C	-1	-/-	-299.214516043663	-40531.32327775657	62	0.13580246913580246	0.8870967741935484	0.09779267951941883
YGR191W	-1	-/-	-299.2894811630249	-32147.82174229622	62	0.1354679802955665	0.8870967741935484	0.0980720871751886
YDR121W	-1	-/-	-299.87856686115265	-35365.9196062088	62	0.13513513513513514	0.8870967741935484	0.09835149483095837
YGL143C	-1	-/-	-300.74384923279285	-38194.734468117356	62	0.13480392156862744	0.8870967741935484	0.09863090248672814
YDR346C	-1	-/-	-301.46165323257446	-34853.729785203934	62	0.13447432762836187	0.8870967741935484	0.0989103101424979
YOR119C	-1	-/-	-302.40086328983307	-36897.491904973984	62	0.13414634146341464	0.8870967741935484	0.09918971779826767
YEL020W-A	-1	-/-	-302.6439836025238	-35149.00805914402	62	0.13381995133819952	0.8870967741935484	0.09946912545403744
YDR194C	-1	-/-	-302.89127746224403	-37901.33325682767	62	0.13349514563106796	0.8870967741935484	0.0997485331098072
YGL070C	-1	-/-	-302.9749186038971	-36816.68393075466	62	0.13317191283292978	0.8870967741935484	0.10002794076557697
YNL137C	0	0/-	-303.5943229049444	-64836.20428707264	248	0.13317191283292978	0.8870967741935484	0.10002794076557697
YKL110C	-1	-/-	-304.9143931865692	-36123.89302223921	62	0.13285024154589373	0.8870967741935484	0.10030734842134674
YKL205W	-1	-/-	-306.0162658691406	-34671.22332203388	62	0.13253012048192772	0.8870967741935484	0.10058675607711651
YJL111W	-1	-/-	-306.19720900058746	-38933.508823633194	62	0.13221153846153846	0.8870967741935484	0.10086616373288627
YCL031C	1	+/+	-306.28407168388367	-34222.21326959133	61	0.1342925659472422	0.9032258064516129	0.10086616373288627
YOR253W	-1	-/-	-306.32748913764954	-32689.136491060257	62	0.1339712918660287	0.9032258064516129	0.10114557138865606
YJR069C	-1	-/-	-306.60084199905396	-38070.596413850784	62	0.13365155131264916	0.9032258064516129	0.10142497904442582
YNL123W	-1	-/-	-306.73004496097565	-35582.17717349529	62	0.13333333333333333	0.9032258064516129	0.10170438670019559
YBL042C	-1	-/-	-307.12800002098083	-34620.73164379597	62	0.1330166270783848	0.9032258064516129	0.10198379435596536
YMR157C	0	0/0	-307.4340880215168	-63531.96100740135	248	0.1330166270783848	0.9032258064516129	0.10198379435596536
YJL098W	-1	-/-	-307.5490880012512	-38939.54030072689	62	0.13270142180094788	0.9032258064516129	0.10226320201173512
YOL115W	-1	-/-	-307.69423258304596	-37314.88538491726	62	0.13238770685579196	0.9032258064516129	0.10254260966750489
YER165W	-1	-/-	-307.82896995544434	-32509.59022450447	62	0.1320754716981132	0.9032258064516129	0.10282201732327466
YOR108W	0	0/0	-307.8818052858114	-57435.30364057608	248	0.1320754716981132	0.9032258064516129	0.10282201732327466
YDR385W	-1	-/-	-307.9060866832733	-35110.557538986206	62	0.13176470588235295	0.9032258064516129	0.10310142497904443
YCR053W	-1	-/0	-308.39377523958683	-33857.26758752763	62	0.13145539906103287	0.9032258064516129	0.1033808326348142
YIL008W	-1	-/-	-309.0906730890274	-37058.71089351177	62	0.13114754098360656	0.9032258064516129	0.10366024029058396
YJL179W	-1	-/-	-309.69111806340516	-39020.79363227077	62	0.1308411214953271	0.9032258064516129	0.10393964794635373
YOL052C	0	0/-	-309.7317692041397	-62699.09207393229	248	0.1308411214953271	0.9032258064516129	0.10393964794635373
YKR085C	-1	-/-	-309.84874534606934	-38060.10041689873	62	0.13053613053613053	0.9032258064516129	0.1042190556021235
YNL232W	-1	-/-	-309.93732565641403	-36281.6742246747	62	0.13023255813953488	0.9032258064516129	0.10449846325789326
YPL013C	0	0/-	-310.1259317807853	-63861.58251244202	248	0.13023255813953488	0.9032258064516129	0.10449846325789326
YGR061C	0	0/-	-310.43538181483746	-57917.72374288738	248	0.13023255813953488	0.9032258064516129	0.10449846325789326
YGL234W	0	0/-	-310.47721730172634	-59973.75470298529	248	0.13023255813953488	0.9032258064516129	0.10449846325789326
YHR013C	-1	-/-	-311.30547165870667	-37501.350321531296	62	0.12993039443155452	0.9032258064516129	0.10477787091366303
YFL045C	-1	-/-	-312.79155826568604	-38038.94039320946	62	0.12962962962962962	0.9032258064516129	0.1050572785694328
YPR060C	0	0/0	-313.52212366461754	-61264.53686192632	248	0.12962962962962962	0.9032258064516129	0.1050572785694328
YBL038W	0	0/-	-313.87938844040036	-66697.12154830992	248	0.12962962962962962	0.9032258064516129	0.1050572785694328
YJL121C	-1	-/0	-313.9317944049835	-36031.738862752914	62	0.12933025404157045	0.9032258064516129	0.10533668622520256
YGL097W	-1	-/-	-314.91309428215027	-34626.16948789358	62	0.12903225806451613	0.9032258064516129	0.10561609388097234
YGR030C	-1	-/-	-315.07200717926025	-36261.85319066048	62	0.12873563218390804	0.9032258064516129	0.10589550153674211
YCR046C	0	0/-	-315.31130680441856	-64941.827824193984	248	0.12873563218390804	0.9032258064516129	0.10589550153674211
YBR282W	0	0/-	-315.4534571617842	-64142.68625789881	248	0.12873563218390804	0.9032258064516129	0.10589550153674211
YPL235W	-1	-/-	-316.6291617155075	-37300.140785455704	62	0.12844036697247707	0.9032258064516129	0.10617490919251188
YER050C	0	0/-	-316.93458235263824	-69598.77671149373	248	0.12844036697247707	0.9032258064516129	0.10617490919251188
YPR166C	0	0/-	-317.0560679733753	-66944.21204115637	248	0.12844036697247707	0.9032258064516129	0.10617490919251188
YDL036C	-1	-/-	-317.2240855693817	-38818.34465789795	62	0.12814645308924486	0.9032258064516129	0.10645431684828165
YNL121C	-1	-/-	-317.64424419403076	-36581.005118101835	62	0.1278538812785388	0.9032258064516129	0.10673372450405141
YKL120W	-1	-/-	-318.00904524326324	-36211.96329128742	62	0.1275626423690205	0.9032258064516129	0.10701313215982118
YNL124W	0	0/-	-318.0653834939003	-59568.036880254745	248	0.1275626423690205	0.9032258064516129	0.10701313215982118
YBR120C	0	0/-	-319.4164296835661	-65921.95969415316	248	0.1275626423690205	0.9032258064516129	0.10701313215982118
YML086C	-1	-/-	-320.3628383278847	-40704.50500124693	62	0.12727272727272726	0.9032258064516129	0.10729253981559095
YJL183W	-1	-/-	-320.6315727233887	-35918.48673033714	62	0.12698412698412698	0.9032258064516129	0.10757194747136072
YNR022C	0	0/-	-320.99700608849525	-68608.81237608194	248	0.12698412698412698	0.9032258064516129	0.10757194747136072
YNL098C	-1	-/-	-321.9632774591446	-35060.573079407215	62	0.12669683257918551	0.9032258064516129	0.10785135512713048
YDR172W	-1	-/-	-322.19885551929474	-34475.237986803055	62	0.12641083521444696	0.9032258064516129	0.10813076278290025
YNL154C	-1	-/-	-322.2366752624512	-37882.63614407182	62	0.12612612612612611	0.9032258064516129	0.10841017043867002
YIL126W	-1	-/-	-322.398930311203	-35910.70557522774	62	0.1258426966292135	0.9032258064516129	0.10868957809443978
YDR156W	-1	-/-	-322.46885204315186	-37140.72194647789	62	0.12556053811659193	0.9032258064516129	0.10896898575020955
YKL155C	0	0/-	-322.50870046019554	-68978.88937300444	248	0.12556053811659193	0.9032258064516129	0.10896898575020955
YGR084C	0	0/-	-322.78757263720036	-65549.9215044817	248	0.12556053811659193	0.9032258064516129	0.10896898575020955
YNL244C	-1	-/-	-323.0826027393341	-37307.34987077862	62	0.12527964205816555	0.9032258064516129	0.10924839340597932
YOR205C	0	0/-	-323.6321676969528	-65234.31208269298	248	0.12527964205816555	0.9032258064516129	0.10924839340597932
YNR036C	0	0/-	-324.1997495405376	-64342.57657937333	248	0.12527964205816555	0.9032258064516129	0.10924839340597932
YKL167C	0	0/-	-324.58968383073807	-65500.17553658225	248	0.12527964205816555	0.9032258064516129	0.10924839340597932
YGR220C	1	+/-	-324.7647063732147	-41128.80158483982	61	0.12723214285714285	0.9193548387096774	0.10924839340597932
YIL104C	0	0/0	-324.7768429517746	-63520.847642213106	248	0.12723214285714285	0.9193548387096774	0.10924839340597932
YGL014W	-1	-/-	-325.26415944099426	-33076.938975811005	62	0.12694877505567928	0.9193548387096774	0.10952780106174909
YOR116C	-1	-/-	-325.3569858074188	-34765.695360302925	62	0.12666666666666668	0.9193548387096774	0.10980720871751885
YLR382C	-1	-/-	-325.94295156002045	-39552.443005383015	62	0.12638580931263857	0.9193548387096774	0.11008661637328863
YGR082W	-1	-/-	-326.8478550314903	-39293.87542194128	62	0.1261061946902655	0.9193548387096774	0.1103660240290584
YCL036W	0	0/0	-327.1477971971035	-64823.26315495372	248	0.1261061946902655	0.9193548387096774	0.1103660240290584
YML105C	-1	-/-	-327.2797567844391	-36853.76284408569	62	0.12582781456953643	0.9193548387096774	0.11064543168482817
YMR123W	0	0/0	-327.4285924434662	-57668.16014932096	248	0.12582781456953643	0.9193548387096774	0.11064543168482817
YGL236C	-1	-/-	-328.86656725406647	-40690.90670359135	62	0.12555066079295155	0.9193548387096774	0.11092483934059794
YHR208W	0	0/0	-329.09169478341937	-56603.265550326556	248	0.12555066079295155	0.9193548387096774	0.11092483934059794
YCR093W	-1	-/-	-329.1725262403488	-35501.06762458384	62	0.12527472527472527	0.9193548387096774	0.1112042469963677
YER086W	0	0/0	-329.9893924295902	-58011.96832507849	248	0.12527472527472527	0.9193548387096774	0.1112042469963677
YDL084W	-1	-/-	-330.3208522796631	-33244.51669099927	62	0.125	0.9193548387096774	0.11148365465213747
YLR239C	0	0/-	-330.52654096484184	-67361.34114317223	248	0.125	0.9193548387096774	0.11148365465213747
YDR119W	0	0/-	-331.0206827521324	-62545.862582311034	248	0.125	0.9193548387096774	0.11148365465213747
YER009W	-1	-/0	-331.09775030612946	-34603.54740679264	62	0.12472647702407003	0.9193548387096774	0.11176306230790724
YDL202W	0	0/-	-331.2276733070612	-66746.5597142186	248	0.12472647702407003	0.9193548387096774	0.11176306230790724
YJR097W	-1	-/-	-331.4796118736267	-34337.360503435135	62	0.12445414847161572	0.9193548387096774	0.112042469963677
YCL011C	-1	-/-	-331.48604822158813	-33788.030906796455	62	0.12418300653594772	0.9193548387096774	0.11232187761944677
YJL087C	-1	-/-	-332.4943552017212	-37151.737916231155	62	0.12391304347826088	0.9193548387096774	0.11260128527521654
YEL003W	-1	-/-	-332.49752819538116	-35341.19454741478	62	0.12364425162689804	0.9193548387096774	0.1128806929309863
YGR185C	-1	-/-	-332.5813266634941	-37486.0334405154	62	0.12337662337662338	0.9193548387096774	0.11316010058675607
YPL030W	0	0/-	-332.6946970522404	-60643.99286364764	248	0.12337662337662338	0.9193548387096774	0.11316010058675607
YOR281C	-1	-/-	-332.87648618221283	-38912.900601029396	62	0.12311015118790497	0.9193548387096774	0.11343950824252584
YMR225C	-1	-/-	-333.03701186180115	-40319.32964730263	62	0.12284482758620689	0.9193548387096774	0.11371891589829561
YJR080C	0	0/-	-333.7121777497232	-69491.11141053494	248	0.12284482758620689	0.9193548387096774	0.11371891589829561
YLR223C	-1	-/-	-334.09941506385803	-36170.19925546646	62	0.12258064516129032	0.9193548387096774	0.11399832355406538
YBR252W	0	0/-	-334.15126544982195	-64328.86386741698	248	0.12258064516129032	0.9193548387096774	0.11399832355406538
YHR049W	0	0/0	-334.95207111537457	-63517.08339546621	248	0.12258064516129032	0.9193548387096774	0.11399832355406538
YJR064W	-1	-/-	-335.0521037578583	-37850.777032613754	62	0.1223175965665236	0.9193548387096774	0.11427773120983514
YFR032C-A	0	0/-	-335.3974228836596	-61128.365645552054	248	0.1223175965665236	0.9193548387096774	0.11427773120983514
YGL245W	-1	-/-	-335.7630761861801	-34185.1015059948	62	0.12205567451820129	0.9193548387096774	0.11455713886560492
YEL050C	-1	-/-	-335.89149248600006	-39699.20699197054	62	0.12179487179487179	0.9193548387096774	0.11483654652137469
YOR260W	-1	-/-	-335.9601631164551	-38458.153695344925	62	0.12153518123667377	0.9193548387096774	0.11511595417714446
YDR237W	0	0/-	-336.43003568053246	-64525.0955170095	248	0.12153518123667377	0.9193548387096774	0.11511595417714446
YHR143W-A	-1	-/-	-336.7368086576462	-36610.72385084629	62	0.12127659574468085	0.9193548387096774	0.11539536183291423
YNL227C	-1	-/-	-336.74706292152405	-36647.50272536278	62	0.12101910828025478	0.9193548387096774	0.11567476948868399
YGR208W	0	0/0	-337.38693127036095	-60574.015910208225	248	0.12101910828025478	0.9193548387096774	0.11567476948868399
YBR002C	-1	-/-	-337.45846676826477	-34661.75636792183	62	0.12076271186440678	0.9193548387096774	0.11595417714445376
YML129C	-1	-/-	-337.62274334579706	-40262.273943312466	62	0.12050739957716702	0.9193548387096774	0.11623358480022353
YPL040C	-1	-/-	-337.62853467464447	-43871.55902493	62	0.12025316455696203	0.9193548387096774	0.1165129924559933
YML025C	1	+/-	-338.3464334011078	-40481.26125791669	61	0.12210526315789473	0.9354838709677419	0.1165129924559933
YKL003C	0	0/-	-338.6768236272037	-66463.8550647283	248	0.12210526315789473	0.9354838709677419	0.1165129924559933
YHL014C	0	0/0	-338.69685420393944	-67319.98055279255	248	0.12210526315789473	0.9354838709677419	0.1165129924559933
YIL093C	0	0/-	-338.86855721473694	-65935.17636248562	248	0.12210526315789473	0.9354838709677419	0.1165129924559933
YLR215C	-1	-/-	-339.0127201080322	-38830.99157166481	62	0.12184873949579832	0.9354838709677419	0.11679240011176306
YCR035C	-1	-/-	-339.080219745636	-34258.458582639694	62	0.12159329140461216	0.9354838709677419	0.11707180776753283
YIL053W	-1	-/-	-339.41086506843567	-33454.14198195934	62	0.12133891213389121	0.9354838709677419	0.1173512154233026
YJR016C	0	0/0	-340.68601953983307	-56286.47030954808	248	0.12133891213389121	0.9354838709677419	0.1173512154233026
YGR169C	-1	-/-	-341.2631769180298	-39076.631358742714	62	0.12108559498956159	0.9354838709677419	0.11763062307907236
YLR289W	0	0/0	-341.78584644570947	-67316.70737372711	248	0.12108559498956159	0.9354838709677419	0.11763062307907236
YKL154W	-1	-/-	-342.60196352005005	-38528.45177769661	62	0.12083333333333333	0.9354838709677419	0.11791003073484213
YBR283C	-1	-/-	-342.7225558757782	-34857.77455830574	62	0.12058212058212059	0.9354838709677419	0.1181894383906119
YPL050C	-1	-/-	-342.87612652778625	-38748.051428079605	62	0.12033195020746888	0.9354838709677419	0.11846884604638167
YMR203W	-1	-/-	-342.9285682439804	-40468.60323275626	62	0.12008281573498965	0.9354838709677419	0.11874825370215143
YOR323C	0	0/0	-343.12027183175087	-60525.001233343035	248	0.12008281573498965	0.9354838709677419	0.11874825370215143
YDR511W	-1	-/-	-343.7978686094284	-38824.74238181114	62	0.11983471074380166	0.9354838709677419	0.11902766135792121
YPL273W	0	0/-	-345.05645932257175	-58506.88985545561	248	0.11983471074380166	0.9354838709677419	0.11902766135792121
YMR012W	-1	-/-	-345.1727502346039	-37077.65003347397	62	0.11958762886597939	0.9354838709677419	0.11930706901369098
YGR171C	-1	-/-	-345.4757727384567	-39783.63655722141	62	0.11934156378600823	0.9354838709677419	0.11958647666946075
YHR084W	-1	-/-	-345.7072103023529	-34921.507761240005	62	0.11909650924024641	0.9354838709677419	0.11986588432523052
YHR005C-A	-1	-/-	-345.97450065612793	-36937.982345342636	62	0.11885245901639344	0.9354838709677419	0.12014529198100028
YFR007W	0	0/0	-346.2061512321234	-64818.07148873573	248	0.11885245901639344	0.9354838709677419	0.12014529198100028
YGL040C	0	0/0	-346.2085371911526	-62674.86773160333	248	0.11885245901639344	0.9354838709677419	0.12014529198100028
YIL142W	-1	-/-	-346.6398901939392	-38565.604102253914	62	0.11860940695296524	0.9354838709677419	0.12042469963677005
YKL148C	-1	-/-	-347.1307925283909	-37011.128611162305	62	0.11836734693877551	0.9354838709677419	0.12070410729253982
YDR347W	0	0/-	-347.22937446832657	-66933.43972146604	248	0.11836734693877551	0.9354838709677419	0.12070410729253982
YNL081C	0	0/-	-347.23909766972065	-69598.08530008048	248	0.11836734693877551	0.9354838709677419	0.12070410729253982
YJL158C	0	0/-	-347.76259852200747	-62831.640161853284	248	0.11836734693877551	0.9354838709677419	0.12070410729253982
YLR259C	-1	-/-	-348.30149161815643	-39640.75327861309	62	0.11812627291242363	0.9354838709677419	0.12098351494830958
YLR321C	-1	-/-	-348.8809721469879	-34978.74217891693	62	0.11788617886178862	0.9354838709677419	0.12126292260407935
YNL315C	0	0/-	-349.3853782713413	-69078.02015903965	248	0.11788617886178862	0.9354838709677419	0.12126292260407935
YAL019W	0	0/-	-349.45399022102356	-61894.98654298484	248	0.11788617886178862	0.9354838709677419	0.12126292260407935
YOL020W	-1	-/-	-349.4880211353302	-37434.49503445625	62	0.11764705882352941	0.9354838709677419	0.12154233025984912
YOR355W	-1	-/-	-349.73951387405396	-36490.25448489189	62	0.11740890688259109	0.9354838709677419	0.12182173791561889
YDL107W	0	0/-	-349.756665751338	-65476.74702527467	248	0.11740890688259109	0.9354838709677419	0.12182173791561889
YFL036W	-1	-/-	-350.24775421619415	-39700.1917963475	62	0.11717171717171718	0.9354838709677419	0.12210114557138865
YDL074C	-1	-/-	-350.4651622772217	-35386.04132652283	62	0.11693548387096774	0.9354838709677419	0.12238055322715842
YMR079W	-1	-/-	-350.6570415496826	-35210.198383808136	62	0.11670020120724346	0.9354838709677419	0.12265996088292819
YLR018C	0	0/-	-350.9353446364403	-61052.78511403501	248	0.11670020120724346	0.9354838709677419	0.12265996088292819
YLL009C	-1	-/-	-350.95260787010193	-39198.45262936503	62	0.11646586345381527	0.9354838709677419	0.12293936853869795
YHR107C	-1	-/-	-350.9735276699066	-36875.44449675083	62	0.11623246492985972	0.9354838709677419	0.12321877619446772
YER148W	-1	-/-	-351.07501697540283	-31949.180100798607	62	0.116	0.9354838709677419	0.1234981838502375
YMR300C	0	0/-	-351.09748658537865	-61371.58630943298	248	0.116	0.9354838709677419	0.1234981838502375
YBR268W	0	0/-	-351.47424721717834	-67508.4391541779	248	0.116	0.9354838709677419	0.1234981838502375
YNL164C	-1	-/-	-351.6864609718323	-35975.86791086197	62	0.1157684630738523	0.9354838709677419	0.12377759150600727
YJL184W	-1	-/-	-352.060333609581	-36203.537819981575	62	0.11553784860557768	0.9354838709677419	0.12405699916177704
YML023C	-1	-/-	-352.0747399330139	-39465.49547493458	62	0.11530815109343936	0.9354838709677419	0.1243364068175468
YJR034W	0	0/-	-352.1730995327234	-66339.69397466257	248	0.11530815109343936	0.9354838709677419	0.1243364068175468
YBR185C	-1	-/-	-352.48998939991	-41905.93811061792	62	0.11507936507936507	0.9354838709677419	0.12461581447331657
YOL145C	-1	-/-	-352.6600720882416	-37304.67289674282	62	0.11485148514851486	0.9354838709677419	0.12489522212908634
YMR233W	0	0/-	-352.9182299673557	-66608.15317558497	248	0.11485148514851486	0.9354838709677419	0.12489522212908634
YPR052C	-1	-/-	-353.06996285915375	-40233.52018736303	62	0.11462450592885376	0.9354838709677419	0.1251746297848561
YJR067C	0	0/-	-353.22722555696964	-64148.69574211538	248	0.11462450592885376	0.9354838709677419	0.1251746297848561
YHR070W	-1	-/-	-353.37151622772217	-36245.93233370781	62	0.11439842209072978	0.9354838709677419	0.12545403744062586
YDR245W	-1	-/-	-353.379273891449	-35342.09808397293	62	0.1141732283464567	0.9354838709677419	0.12573344509639564
YGR234W	0	0/-	-353.52317798137665	-62595.19461322576	248	0.1141732283464567	0.9354838709677419	0.12573344509639564
YPR062W	0	0/-	-354.39459612965584	-61175.668013840914	248	0.1141732283464567	0.9354838709677419	0.12573344509639564
YPL134C	0	0/-	-354.8727220594883	-64696.73241693666	248	0.1141732283464567	0.9354838709677419	0.12573344509639564
YGL105W	-1	-/-	-355.46885871887207	-35188.015102267265	62	0.11394891944990176	0.9354838709677419	0.12601285275216542
YOR359W	-1	-/-	-356.88610076904297	-38138.98531150818	62	0.11372549019607843	0.9354838709677419	0.12629226040793518
YKR082W	-1	-/-	-357.25395464897156	-39841.68104553223	62	0.11350293542074363	0.9354838709677419	0.12657166806370496
YKL029C	-1	-/-	-357.33995938301086	-31792.165184736252	62	0.11328125	0.9354838709677419	0.1268510757194747
YIL118W	-1	-/-	-357.38099217414856	-39388.81239104271	62	0.11306042884990253	0.9354838709677419	0.1271304833752445
YGR076C	0	0/-	-357.5314584672451	-66902.88301507477	248	0.11306042884990253	0.9354838709677419	0.1271304833752445
YKL024C	0	0/-	-357.8429567217827	-58727.17994752526	248	0.11306042884990253	0.9354838709677419	0.1271304833752445
YPR155C	-1	-/-	-358.4807907342911	-40891.81184515357	62	0.11284046692607004	0.9354838709677419	0.12740989103101424
YOR061W	-1	-/-	-359.20367097854614	-37275.00108861923	62	0.11262135922330097	0.9354838709677419	0.12768929868678403
YKR099W	-1	-/-	-359.3525629043579	-35175.884229421616	62	0.1124031007751938	0.9354838709677419	0.12796870634255378
YJL063C	-1	-/-	-359.59012722969055	-42445.28381884098	62	0.11218568665377177	0.9354838709677419	0.12824811399832356
YIR021W	-1	-/-	-359.9220561981201	-39592.939534425735	62	0.11196911196911197	0.9354838709677419	0.1285275216540933
YER029C	-1	-/-	-360.03074979782104	-36991.834793806076	62	0.11175337186897881	0.9354838709677419	0.1288069293098631
YGR152C	-1	-/-	-360.393501996994	-38318.93232703209	62	0.11153846153846154	0.9354838709677419	0.12908633696563285
YKL192C	-1	-/-	-360.53677797317505	-36763.98933684826	62	0.11132437619961612	0.9354838709677419	0.12936574462140263
YOR143C	-1	-/-	-360.80982851982117	-39511.377173900604	62	0.1111111111111111	0.9354838709677419	0.12964515227717238
YLR285W	-1	-/-	-360.92888152599335	-40760.36108708382	62	0.11089866156787763	0.9354838709677419	0.12992455993294216
YOR370C	0	0/-	-361.4612190127373	-63431.505846858025	248	0.11089866156787763	0.9354838709677419	0.12992455993294216
YPL252C	0	0/0	-361.6150360405445	-60354.15421399474	248	0.11089866156787763	0.9354838709677419	0.12992455993294216
YIL094C	0	0/0	-361.63339951634407	-62652.82666365802	248	0.11089866156787763	0.9354838709677419	0.12992455993294216
YOR201C	-1	-/-	-362.63491892814636	-36622.691264629364	62	0.11068702290076336	0.9354838709677419	0.13020396758871194
YJR113C	0	0/+	-362.8603185415268	-67923.7071483545	248	0.11068702290076336	0.9354838709677419	0.13020396758871194
YOR159C	-1	-/-	-363.404910326004	-35943.34831357002	62	0.11047619047619048	0.9354838709677419	0.1304833752444817
YDR381W	-1	-/-	-363.9974889755249	-36158.82036399841	62	0.11026615969581749	0.9354838709677419	0.13076278290025148
YJR143C	-1	-/-	-364.3872922062874	-34221.428627073765	62	0.11005692599620494	0.9354838709677419	0.13104219055602123
YDR527W	-1	-/-	-364.5644688606262	-35441.51272749901	62	0.10984848484848485	0.9354838709677419	0.131321598211791
YOR232W	-1	-/-	-364.6682231426239	-37451.144813895226	62	0.10964083175803403	0.9354838709677419	0.13160100586756077
YBR122C	0	0/-	-364.98821687698364	-65297.1914646253	248	0.10964083175803403	0.9354838709677419	0.13160100586756077
YOR020C	-1	-/-	-365.23610496520996	-40535.853643491864	62	0.10943396226415095	0.9354838709677419	0.13188041352333055
YJL104W	-1	-/-	-365.6906188726425	-38909.66953611374	62	0.10922787193973635	0.9354838709677419	0.1321598211791003
YHR046C	0	0/-	-366.07081520557404	-61115.72803196311	248	0.10922787193973635	0.9354838709677419	0.1321598211791003
YNL087W	0	0/-	-366.4113695025444	-60443.13812786341	248	0.10922787193973635	0.9354838709677419	0.1321598211791003
YJL080C	-1	-/-	-366.4597125053406	-35211.75469970703	62	0.10902255639097744	0.9354838709677419	0.13243922883487008
YBL018C	-1	-/-	-366.5668491125107	-36065.66080749035	62	0.10881801125703565	0.9354838709677419	0.13271863649063984
YEL040W	0	0/-	-366.6826273202896	-60898.07208544016	248	0.10881801125703565	0.9354838709677419	0.13271863649063984
YOR254C	-1	-/-	-366.7640657424927	-33930.63836312294	62	0.10861423220973783	0.9354838709677419	0.13299804414640962
YML125C	0	0/0	-366.7951803803444	-62351.63719433546	248	0.10861423220973783	0.9354838709677419	0.13299804414640962
YCL050C	0	0/-	-366.9731466770172	-61343.05192831159	248	0.10861423220973783	0.9354838709677419	0.13299804414640962
YKL137W	0	0/-	-367.3399646580219	-66525.95419102535	248	0.10861423220973783	0.9354838709677419	0.13299804414640962
YGR222W	-1	-/-	-367.4565267562866	-38406.51054465771	62	0.10841121495327102	0.9354838709677419	0.13327745180217937
YIL038C	-1	-/-	-368.4683153629303	-34695.07987880707	62	0.10820895522388059	0.9354838709677419	0.13355685945794915
YNL068C	-1	-/-	-368.4886360168457	-39415.28840196133	62	0.10800744878957169	0.9354838709677419	0.1338362671137189
YHR041C	-1	-/-	-368.54724168777466	-37118.699676036835	62	0.10780669144981413	0.9354838709677419	0.13411567476948869
YHL007C	-1	-/-	-368.55708622932434	-39298.65282559395	62	0.10760667903525047	0.9354838709677419	0.13439508242525844
YHR024C	-1	-/-	-368.5918846130371	-37474.172781705856	62	0.10740740740740741	0.9354838709677419	0.13467449008102822
YER154W	-1	-/-	-368.6562032699585	-38005.17775988579	62	0.10720887245841035	0.9354838709677419	0.134953897736798
YHR038W	-1	-/-	-369.47252774238586	-40022.73173427582	62	0.1070110701107011	0.9354838709677419	0.13523330539256775
YDL055C	-1	-/-	-369.475643157959	-34866.22889852524	62	0.10681399631675875	0.9354838709677419	0.13551271304833754
YGL148W	0	0/0	-369.4862928688526	-55134.891953146085	248	0.10681399631675875	0.9354838709677419	0.13551271304833754
YPR118W	0	0/0	-369.49096965789795	-63305.89104908705	248	0.10681399631675875	0.9354838709677419	0.13551271304833754
YHR109W	0	0/-	-369.4979017972946	-68829.92513311282	248	0.10681399631675875	0.9354838709677419	0.13551271304833754
YMR307W	0	0/-	-369.541938662529	-60865.4007435143	248	0.10681399631675875	0.9354838709677419	0.13551271304833754
YKL004W	-1	-/-	-370.29833483695984	-33573.87134587765	62	0.10661764705882353	0.9354838709677419	0.1357921207041073
YDR212W	-1	-/-	-370.9771058559418	-37584.44089400768	62	0.10642201834862386	0.9354838709677419	0.13607152835987707
YIL022W	-1	-/-	-371.10085797309875	-43486.45209428668	62	0.10622710622710622	0.9354838709677419	0.13635093601564682
YJR032W	0	0/-	-371.27724623680115	-61272.66360628605	248	0.10622710622710622	0.9354838709677419	0.13635093601564682
YPL183W-A	0	0/-	-371.2815263569355	-66291.66037645936	248	0.10622710622710622	0.9354838709677419	0.13635093601564682
YOR048C	-1	-/-	-371.332860827446	-34965.588425040245	62	0.10603290676416818	0.9354838709677419	0.1366303436714166
YMR246W	-1	-/-	-371.8631954193115	-34269.132422327995	62	0.10583941605839416	0.9354838709677419	0.13690975132718636
YNL216W	-1	-/-	-372.7374007701874	-37220.559707164764	62	0.10564663023679417	0.9354838709677419	0.13718915898295614
YOL023W	-1	-/-	-372.92461013793945	-40504.94461143017	62	0.10545454545454545	0.9354838709677419	0.1374685666387259
YER058W	0	0/-	-373.5495474934578	-66894.9779965654	248	0.10545454545454545	0.9354838709677419	0.1374685666387259
YER171W	-1	-/-	-373.9811246395111	-36466.67632508278	62	0.10526315789473684	0.9354838709677419	0.13774797429449567
YBL022C	-1	-/-	-374.00270915031433	-39304.745794042945	62	0.10507246376811594	0.9354838709677419	0.13802738195026543
YGL226W	0	0/-	-374.0548751950264	-67003.68070887029	248	0.10507246376811594	0.9354838709677419	0.13802738195026543
YGR229C	-1	-/-	-375.2220928668976	-35855.14207696915	62	0.10488245931283906	0.9354838709677419	0.1383067896060352
YOR239W	-1	-/-	-375.32913506031036	-36248.50181233883	62	0.10469314079422383	0.9354838709677419	0.13858619726180496
YLR022C	-1	-/+	-375.52920484542847	-38460.825411081314	62	0.1045045045045045	0.9354838709677419	0.13886560491757474
YDR197W	0	0/-	-375.84484776854515	-64496.9502790831	248	0.1045045045045045	0.9354838709677419	0.13886560491757474
YDL122W	0	0/-	-375.9437474310398	-62448.314571172	248	0.1045045045045045	0.9354838709677419	0.13886560491757474
YLL041C	-1	-/-	-376.37378656864166	-37208.5416816473	62	0.10431654676258993	0.9354838709677419	0.13914501257334452
YBR202W	-1	-/-	-376.9030373096466	-34930.2403151989	62	0.10412926391382406	0.9354838709677419	0.13942442022911428
YDL189W	0	0/0	-377.618119597435	-60223.94943328202	248	0.10412926391382406	0.9354838709677419	0.13942442022911428
YMR023C	-1	-/-	-377.9799464941025	-43215.37516498566	62	0.1039426523297491	0.9354838709677419	0.13970382788488406
YGR074W	-1	-/-	-378.04840087890625	-38298.30361843109	62	0.1037567084078712	0.9354838709677419	0.1399832355406538
YFL017W-A	-1	-/-	-378.36817848682404	-37979.38204997778	62	0.10357142857142858	0.9354838709677419	0.1402626431964236
YKL134C	-1	-/-	-378.6456370949745	-41026.262292683125	62	0.10338680926916222	0.9354838709677419	0.14054205085219335
YDL229W	-1	-/-	-378.6773929595947	-36066.92984569073	62	0.10320284697508897	0.9354838709677419	0.14082145850796313
YBR192W	-1	-/-	-378.7217080593109	-42619.3587334156	62	0.10301953818827708	0.9354838709677419	0.14110086616373288
YGR119C	-1	-/-	-378.82457661628723	-36515.64168190956	62	0.10283687943262411	0.9354838709677419	0.14138027381950266
YDL174C	-1	-/-	-379.1024510860443	-38828.19515967369	62	0.10265486725663717	0.9354838709677419	0.14165968147527241
YER146W	-1	-/-	-379.13432240486145	-35536.20137214661	62	0.10247349823321555	0.9354838709677419	0.1419390891310422
YKL141W	-1	-/-	-379.4335609674454	-38111.734159350395	62	0.10229276895943562	0.9354838709677419	0.14221849678681195
YMR267W	-1	-/-	-379.5632874965668	-44392.51066946983	62	0.10211267605633803	0.9354838709677419	0.14249790444258173
YMR033W	-1	-/-	-379.63565933704376	-40881.77697682381	62	0.10193321616871705	0.9354838709677419	0.14277731209835148
YGR029W	-1	-/-	-379.9769661426544	-36568.484105587006	62	0.10175438596491228	0.9354838709677419	0.14305671975412126
YLR090W	-1	-/-	-380.2290608882904	-38781.23355233669	62	0.10157618213660245	0.9354838709677419	0.14333612740989102
YMR089C	-1	-/-	-380.76414585113525	-37221.744143009186	62	0.10139860139860139	0.9354838709677419	0.1436155350656608
YDR231C	-1	-/-	-380.9082924127579	-35680.16936123371	62	0.1012216404886562	0.9354838709677419	0.14389494272143058
YIL157C	0	0/-	-381.05597203969955	-63563.20638876967	248	0.1012216404886562	0.9354838709677419	0.14389494272143058
YHR077C	-1	-/-	-381.2758011817932	-38940.203003168106	62	0.10104529616724739	0.9354838709677419	0.14417435037720033
YGR167W	-1	-/-	-381.5483191013336	-38675.25616443157	62	0.10086956521739131	0.9354838709677419	0.14445375803297011
YKL183W	0	0/-	-381.699951171875	-62852.9685176909	248	0.10086956521739131	0.9354838709677419	0.14445375803297011
YGL211W	-1	-/-	-382.2724757194519	-36136.69912838936	62	0.10069444444444445	0.9354838709677419	0.14473316568873987
YMR091C	-1	-/-	-382.3227570056915	-36175.2140648365	62	0.10051993067590988	0.9354838709677419	0.14501257334450965
YDR198C	-1	-/-	-382.4117155075073	-38476.739027261734	62	0.10034602076124567	0.9354838709677419	0.1452919810002794
YKL122C	-1	-/-	-382.50820207595825	-37145.75387144089	62	0.1001727115716753	0.9354838709677419	0.14557138865604918
YJL025W	-1	-/-	-382.5535178184509	-40606.223135232925	62	0.1	0.9354838709677419	0.14585079631181894
YNL252C	0	0/-	-382.83547338843346	-66104.2897625193	248	0.1	0.9354838709677419	0.14585079631181894
YIL016W	-1	-/-	-383.3415430635214	-40718.7276057601	62	0.09982788296041308	0.9354838709677419	0.14613020396758872
YNL166C	-1	-/-	-383.47365522384644	-37290.24770665169	62	0.09965635738831616	0.9354838709677419	0.14640961162335847
YGR211W	-1	-/-	-383.52034616470337	-35980.07571220398	62	0.09948542024013722	0.9354838709677419	0.14668901927912825
YDL064W	-1	-/-	-383.7635941505432	-37543.193994522095	62	0.09931506849315068	0.9354838709677419	0.146968426934898
YLR390W	0	0/-	-383.77977082133293	-65849.90027999505	248	0.09931506849315068	0.9354838709677419	0.146968426934898
YHR183W	-1	-/-	-384.16197052598	-38484.890783935785	62	0.09914529914529914	0.9354838709677419	0.1472478345906678
YHR036W	-1	-/-	-384.394225358963	-37746.731721520424	62	0.09897610921501707	0.9354838709677419	0.14752724224643754
YJL124C	-1	-/-	-384.6461212038994	-38560.64225643873	62	0.09880749574105621	0.9354838709677419	0.14780664990220732
YEL032W	-1	-/-	-384.73531222343445	-35283.18335723877	62	0.09863945578231292	0.9354838709677419	0.1480860575579771
YDR167W	-1	-/-	-384.8565709590912	-35360.39711666107	62	0.09847198641765705	0.9354838709677419	0.14836546521374686
YKL170W	-1	-/-	-385.27281308174133	-38293.572888851166	62	0.09830508474576272	0.9354838709677419	0.14864487286951664
YIL035C	-1	-/-	-385.501207113266	-36654.97589254379	62	0.09813874788494077	0.9354838709677419	0.1489242805252864
YGL225W	-1	-/-	-385.6626362800598	-35327.950060606	62	0.09797297297297297	0.9354838709677419	0.14920368818105617
YMR177W	-1	-/-	-385.9305646419525	-38858.418417453766	62	0.09780775716694773	0.9354838709677419	0.14948309583682592
YDR414C	-1	-/-	-386.1217818260193	-35907.30024123192	62	0.09764309764309764	0.9354838709677419	0.1497625034925957
YOR236W	-1	-/0	-386.79605865478516	-33404.2016800642	62	0.09747899159663866	0.9354838709677419	0.15004191114836546
YPL172C	0	0/0	-386.9984896183014	-69028.27857500315	248	0.09747899159663866	0.9354838709677419	0.15004191114836546
YER043C	0	0/-	-387.05195266008377	-60424.56931784749	248	0.09747899159663866	0.9354838709677419	0.15004191114836546
YPR009W	-1	-/-	-387.20700216293335	-37459.16130802408	62	0.09731543624161074	0.9354838709677419	0.15032131880413524
YHR091C	-1	-/-	-387.26357102394104	-43692.847121953964	62	0.09715242881072027	0.9354838709677419	0.150600726459905
YOR123C	-1	-/-	-387.45018243789673	-37068.05196607113	62	0.09698996655518395	0.9354838709677419	0.15088013411567477
YMR296C	-1	-/-	-387.5454595088959	-36014.26259326935	62	0.09682804674457429	0.9354838709677419	0.15115954177144453
YGR124W	0	0/0	-387.559917062521	-60398.10547965765	248	0.09682804674457429	0.9354838709677419	0.15115954177144453
YLR077W	0	0/-	-387.71919882297516	-68350.76516507939	248	0.09682804674457429	0.9354838709677419	0.15115954177144453
YIL098C	-1	-/-	-388.06088042259216	-41903.13341808319	62	0.09666666666666666	0.9354838709677419	0.1514389494272143
YGR181W	-1	-/-	-388.61398124694824	-37686.006853580475	62	0.09650582362728785	0.9354838709677419	0.15171835708298406
YNR027W	-1	-/-	-388.6255509853363	-37784.734880685806	62	0.09634551495016612	0.9354838709677419	0.15199776473875384
YHR187W	-1	-/-	-388.8817412853241	-40512.779237270355	62	0.09618573797678276	0.9354838709677419	0.1522771723945236
YOR315W	-1	-/-	-388.91782665252686	-40352.24495983124	62	0.09602649006622517	0.9354838709677419	0.15255658005029338
YEL021W	0	0/-	-389.52871721982956	-61237.37442833185	248	0.09602649006622517	0.9354838709677419	0.15255658005029338
YDL192W	-1	-/-	-390.70557713508606	-35670.431664943695	62	0.09586776859504133	0.9354838709677419	0.15283598770606316
YPL132W	-1	-/-	-391.1489567756653	-42321.14196586609	62	0.09570957095709572	0.9354838709677419	0.1531153953618329
YGR078C	-1	-/-	-391.29680263996124	-38036.513375878334	62	0.09555189456342669	0.9354838709677419	0.1533948030176027
YDR041W	0	0/-	-391.53549322485924	-63800.03090521693	248	0.09555189456342669	0.9354838709677419	0.1533948030176027
YGR072W	-1	-/-	-392.14073276519775	-38939.57334136963	62	0.09539473684210527	0.9354838709677419	0.15367421067337245
YDR174W	-1	-/-	-393.2444603443146	-37266.440605163574	62	0.09523809523809523	0.9354838709677419	0.15395361832914223
YLR295C	-1	-/-	-393.25871896743774	-36504.922823905945	62	0.09508196721311475	0.9354838709677419	0.15423302598491198
YFR009W	-1	-/-	-393.26599287986755	-37880.79640686512	62	0.09492635024549918	0.9354838709677419	0.15451243364068176
YBR265W	-1	-/-	-393.27590107917786	-35918.74320626259	62	0.09477124183006536	0.9354838709677419	0.15479184129645152
YDL045W-A	0	0/-	-394.50609135627747	-70155.40953883529	248	0.09477124183006536	0.9354838709677419	0.15479184129645152
YPL244C	-1	-/-	-395.0750775337219	-38333.50830769539	62	0.09461663947797716	0.9354838709677419	0.1550712489522213
YDR226W	0	0/-	-395.2874807417393	-65029.6330434978	248	0.09461663947797716	0.9354838709677419	0.1550712489522213
YER055C	0	0/0	-396.0708626508713	-59553.342413537204	248	0.09461663947797716	0.9354838709677419	0.1550712489522213
YMR129W	-1	-/-	-396.2206778526306	-37823.72444319725	62	0.09446254071661238	0.9354838709677419	0.15535065660799105
YKL039W	0	0/-	-396.2296488881111	-63224.462101791054	248	0.09446254071661238	0.9354838709677419	0.15535065660799105
YMR108W	0	0/0	-396.4530354142189	-59212.999760344625	248	0.09446254071661238	0.9354838709677419	0.15535065660799105
YNR051C	0	0/-	-396.55680441856384	-61362.552872002125	248	0.09446254071661238	0.9354838709677419	0.15535065660799105
YBR104W	0	0/-	-396.9794511497021	-56699.332972466946	248	0.09446254071661238	0.9354838709677419	0.15535065660799105
YBR044C	0	0/-	-397.1837803721428	-63998.630481764674	248	0.09446254071661238	0.9354838709677419	0.15535065660799105
YNL221C	-1	-/-	-397.2161099910736	-37377.98303580284	62	0.0943089430894309	0.9354838709677419	0.15563006426376083
YJR042W	-1	-/-	-397.23529958724976	-39321.83961677551	62	0.09415584415584416	0.9354838709677419	0.15590947191953058
YDR110W	-1	-/-	-397.82080030441284	-36985.34222650528	62	0.0940032414910859	0.9354838709677419	0.15618887957530037
YKL068W	-1	-/-	-398.0148823261261	-36051.319291591644	62	0.09385113268608414	0.9354838709677419	0.15646828723107012
YLR451W	-1	-/-	-398.6310420036316	-37032.28567862511	62	0.09369951534733441	0.9354838709677419	0.1567476948868399
YJR045C	-1	-/-	-399.01420283317566	-31359.887443304062	62	0.0935483870967742	0.9354838709677419	0.15702710254260968
YDL040C	-1	-/-	-399.2543089389801	-37404.830147981644	62	0.09339774557165861	0.9354838709677419	0.15730651019837943
YIL127C	0	0/0	-399.2887110710144	-65199.893643558025	248	0.09339774557165861	0.9354838709677419	0.15730651019837943
YLR200W	-1	-/-	-399.38305473327637	-40293.84951519966	62	0.0932475884244373	0.9354838709677419	0.15758591785414922
YPR186C	-1	-/-	-399.5816502571106	-38055.31760954857	62	0.09309791332263243	0.9354838709677419	0.15786532550991897
YOR045W	-1	-/-	-399.8632957935333	-41560.28792262077	62	0.09294871794871795	0.9354838709677419	0.15814473316568875
YOR375C	0	0/0	-400.11537116765976	-65048.15034185862	248	0.09294871794871795	0.9354838709677419	0.15814473316568875
YFR053C	-1	-/-	-400.1316101551056	-37399.8776293993	62	0.0928	0.9354838709677419	0.1584241408214585
YGL064C	0	0/+	-400.16634476184845	-69852.02821072936	248	0.0928	0.9354838709677419	0.1584241408214585
YGR155W	-1	-/-	-400.2003960609436	-34302.75480782986	62	0.0926517571884984	0.9354838709677419	0.15870354847722828
YGL050W	0	0/-	-400.23815858364105	-62260.005176365376	248	0.0926517571884984	0.9354838709677419	0.15870354847722828
YGR065C	0	0/-	-400.2423420548439	-64189.00704084337	248	0.0926517571884984	0.9354838709677419	0.15870354847722828
YOL094C	-1	-/-	-400.30819606781006	-40618.21333491802	62	0.09250398724082935	0.9354838709677419	0.15898295613299804
YIL096C	0	0/-	-401.1892550587654	-65234.436238229275	248	0.09250398724082935	0.9354838709677419	0.15898295613299804
YDL033C	-1	-/-	-401.38216853141785	-40289.325295090675	62	0.09235668789808917	0.9354838709677419	0.15926236378876782
YFL041W	-1	-/-	-401.6588306427002	-38582.31403315067	62	0.09220985691573927	0.9354838709677419	0.15954177144453757
YKL085W	-1	-/-	-401.77256417274475	-37098.587631464005	62	0.09206349206349207	0.9354838709677419	0.15982117910030735
YDL092W	-1	-/-	-401.8213461637497	-35961.37486851215	62	0.0919175911251981	0.9354838709677419	0.1601005867560771
YCR063W	-1	-/-	-401.8487722873688	-35685.31549227238	62	0.09177215189873418	0.9354838709677419	0.1603799944118469
YAL033W	-1	-/-	-401.8751058578491	-35552.9318087101	62	0.09162717219589257	0.9354838709677419	0.16065940206761664
YBL026W	-1	-/-	-402.05190420150757	-36969.17559456825	62	0.0914826498422713	0.9354838709677419	0.16093880972338642
YIL125W	-1	-/-	-402.1247863769531	-35761.174740314484	62	0.09133858267716535	0.9354838709677419	0.16121821737915618
YPL215W	0	0/-	-402.79206116497517	-62656.5161639601	248	0.09133858267716535	0.9354838709677419	0.16121821737915618
YJR043C	-1	-/-	-403.011785030365	-41071.67722296715	62	0.09119496855345911	0.9354838709677419	0.16149762503492596
YLR192C	-1	-/-	-403.07590413093567	-39405.32442569733	62	0.09105180533751962	0.9354838709677419	0.16177703269069574
YDR397C	-1	-/-	-403.2419519126415	-37999.079454153776	62	0.09090909090909091	0.9354838709677419	0.1620564403464655
YML031W	-1	-/-	-403.43414187431335	-39449.31744933128	62	0.09076682316118936	0.9354838709677419	0.16233584800223527
YKL166C	-1	-/-	-404.6404438018799	-38009.33619308472	62	0.090625	0.9354838709677419	0.16261525565800503
YHR121W	0	0/0	-404.7599604129791	-64554.475829860196	248	0.090625	0.9354838709677419	0.16261525565800503
YMR212C	-1	-/0	-405.2316982746124	-38625.01276254654	62	0.0904836193447738	0.9354838709677419	0.1628946633137748
YPR140W	-1	-/-	-405.38188195228577	-37957.16189491749	62	0.09034267912772585	0.9354838709677419	0.16317407096954456
YDR477W	-1	-/-	-405.44009137153625	-38458.65794253349	62	0.09020217729393468	0.9354838709677419	0.16345347862531434
YNL177C	-1	-/+	-405.6806390285492	-40419.027398347855	62	0.09006211180124224	0.9354838709677419	0.1637328862810841
YER118C	-1	-/-	-406.1687424182892	-38782.37892007828	62	0.08992248062015504	0.9354838709677419	0.16401229393685388
YBL028C	0	0/0	-406.65819042921066	-63509.1868057847	248	0.08992248062015504	0.9354838709677419	0.16401229393685388
YDR292C	-1	-/-	-407.04238724708557	-39103.00115156174	62	0.08978328173374613	0.9354838709677419	0.16429170159262363
YOL096C	0	0/0	-407.49240505695343	-67444.26784020662	248	0.08978328173374613	0.9354838709677419	0.16429170159262363
YDL133C-A	0	0/-	-407.5730565190315	-64425.05836711079	248	0.08978328173374613	0.9354838709677419	0.16429170159262363
YBL021C	0	0/-	-408.21592167019844	-73813.64414674789	248	0.08978328173374613	0.9354838709677419	0.16429170159262363
YGR116W	-1	-/-	-408.37109184265137	-37012.0131688118	62	0.08964451313755796	0.9354838709677419	0.1645711092483934
YEL036C	-1	-/-	-408.5559220314026	-38238.85241270065	62	0.08950617283950617	0.9354838709677419	0.16485051690416316
YHR201C	0	0/0	-408.86584985256195	-61434.28864148259	248	0.08950617283950617	0.9354838709677419	0.16485051690416316
YNL016W	-1	-/-	-408.94181966781616	-35789.11379086971	62	0.08936825885978428	0.9354838709677419	0.16512992455993294
YHR147C	0	0/-	-409.2640608251095	-67469.78969750553	248	0.08936825885978428	0.9354838709677419	0.16512992455993294
YDR296W	-1	-/-	-409.7645206451416	-42666.401116132736	62	0.08923076923076922	0.9354838709677419	0.1654093322157027
YJR121W	-1	-/-	-410.8101444244385	-41328.23688364029	62	0.0890937019969278	0.9354838709677419	0.16568873987147248
YMR288W	-1	-/-	-410.9496750831604	-42187.740847587585	62	0.08895705521472393	0.9354838709677419	0.16596814752724226
YHR168W	0	0/-	-411.8079888820648	-71122.3904350698	248	0.08895705521472393	0.9354838709677419	0.16596814752724226
YJL197W	0	0/-	-411.8394755721092	-67181.30757647753	248	0.08895705521472393	0.9354838709677419	0.16596814752724226
YBR030W	-1	-/-	-412.057748734951	-36496.55567330122	62	0.0888208269525268	0.9354838709677419	0.166247555183012
YGR174C	0	0/-	-412.0873535871506	-65333.25694189966	248	0.0888208269525268	0.9354838709677419	0.166247555183012
YLR052W	-1	-/-	-412.4514207839966	-39819.673077106476	62	0.08868501529051988	0.9354838709677419	0.1665269628387818
YPL072W	0	0/-	-412.6446096301079	-73693.89356932044	248	0.08868501529051988	0.9354838709677419	0.1665269628387818
YHL003C	-1	-/-	-412.69919657707214	-37284.32733345032	62	0.08854961832061069	0.9354838709677419	0.16680637049455155
YDR462W	0	0/-	-412.8879990428686	-70272.82573990524	248	0.08854961832061069	0.9354838709677419	0.16680637049455155
YBL055C	-1	-/-	-413.28346967697144	-37086.78414964676	62	0.08841463414634146	0.9354838709677419	0.16708577815032133
YNL149C	-1	-/0	-413.7158327102661	-41377.96846103668	62	0.0882800608828006	0.9354838709677419	0.16736518580609108
YER182W	0	0/0	-414.0548643618822	-62655.224024280906	248	0.0882800608828006	0.9354838709677419	0.16736518580609108
YPR088C	-1	-/-	-414.35575795173645	-35871.17648136616	62	0.08814589665653495	0.9354838709677419	0.16764459346186086
YHR204W	-1	-/-	-414.5059781074524	-35979.00575399399	62	0.08801213960546282	0.9354838709677419	0.16792400111763062
YDR302W	-1	-/-	-414.5130445957184	-36440.195823431015	62	0.08787878787878788	0.9354838709677419	0.1682034087734004
YLR110C	-1	-/-	-414.8810498714447	-34606.537591814995	62	0.08774583963691376	0.9354838709677419	0.16848281642917015
YNL038W	-1	-/-	-415.2769498825073	-35990.336820840836	62	0.08761329305135952	0.9354838709677419	0.16876222408493993
YLL036C	-1	-/-	-415.3569803237915	-37634.66328763962	62	0.08748114630467571	0.9354838709677419	0.16904163174070969
YIL128W	-1	-/-	-415.6734733581543	-37316.89083266258	62	0.08734939759036145	0.9354838709677419	0.16932103939647947
YIL090W	0	0/-	-415.9798941016197	-61680.28100705147	248	0.08734939759036145	0.9354838709677419	0.16932103939647947
YNL282W	-1	-/-	-416.00545501708984	-40948.00489592552	62	0.08721804511278196	0.9354838709677419	0.16960044705224922
YIL134W	0	0/-	-416.2062514424324	-70071.770136863	248	0.08721804511278196	0.9354838709677419	0.16960044705224922
YKL006C-A	-1	-/-	-416.4816551208496	-41718.720383405685	62	0.08708708708708708	0.9354838709677419	0.169879854708019
YCR059C	0	0/-	-416.60876685380936	-61629.00230418146	248	0.08708708708708708	0.9354838709677419	0.169879854708019
YJR024C	0	0/0	-416.7314748764038	-60239.38985428214	248	0.08708708708708708	0.9354838709677419	0.169879854708019
YAR002W	-1	-/-	-417.14457511901855	-40152.48006486893	62	0.08695652173913043	0.9354838709677419	0.17015926236378875
YBL069W	-1	-/-	-417.2867765426636	-36508.1832382679	62	0.08682634730538923	0.9354838709677419	0.17043867001955854
YBR257W	-1	-/-	-417.2876660823822	-36524.56834411621	62	0.08669656203288491	0.9354838709677419	0.17071807767532832
YNL199C	-1	-/-	-417.4845292568207	-36247.637742996216	62	0.08656716417910448	0.9354838709677419	0.17099748533109807
YMR270C	-1	-/-	-418.2003195285797	-37939.041108846664	62	0.08643815201192251	0.9354838709677419	0.17127689298686785
YJR047C	-1	-/-	-418.2477252483368	-37688.01644478738	62	0.08630952380952381	0.9354838709677419	0.1715563006426376
YDR086C	-1	-/-	-418.25093388557434	-37162.6567773819	62	0.0861812778603269	0.9354838709677419	0.17183570829840739
YBL079W	-1	-/-	-418.6204786300659	-37185.40628576279	62	0.08605341246290801	0.9354838709677419	0.17211511595417714
YDR081C	-1	-/-	-418.8700726032257	-40493.480909347534	62	0.08592592592592592	0.9354838709677419	0.17239452360994692
YJR077C	-1	-/-	-419.0501663684845	-38495.48757761717	62	0.08579881656804733	0.9354838709677419	0.17267393126571667
YFR037C	-1	-/-	-419.14202523231506	-37642.51826477051	62	0.08567208271787297	0.9354838709677419	0.17295333892148645
YOR211C	-1	-/-	-419.31239199638367	-38621.88463926315	62	0.0855457227138643	0.9354838709677419	0.1732327465772562
YDR430C	0	0/-	-419.750064432621	-64146.848912879825	248	0.0855457227138643	0.9354838709677419	0.1732327465772562
YGR262C	-1	-/-	-419.77022910118103	-36439.779893398285	62	0.08541973490427099	0.9354838709677419	0.173512154233026
YBR135W	-1	-/-	-419.7768862247467	-35153.273760437965	62	0.08529411764705883	0.9354838709677419	0.17379156188879574
YLR015W	-1	-/-	-419.85496163368225	-39122.08240902424	62	0.08516886930983847	0.9354838709677419	0.17407096954456552
YJR144W	-1	-/-	-419.94232296943665	-42248.12750303745	62	0.08504398826979472	0.9354838709677419	0.17435037720033528
YDR464W	-1	-/0	-420.03885316848755	-38774.94961500168	62	0.0849194729136164	0.9354838709677419	0.17462978485610506
YDL143W	-1	-/-	-420.2428894042969	-37782.194197654724	62	0.0847953216374269	0.9354838709677419	0.17490919251187484
YHR011W	-1	-/-	-421.0942885875702	-41792.28218317032	62	0.08467153284671533	0.9354838709677419	0.1751886001676446
YBR091C	-1	-/-	-421.4500262737274	-36700.02548098564	62	0.08454810495626822	0.9354838709677419	0.17546800782341437
YMR286W	0	0/-	-421.6293320655823	-68378.3456967175	248	0.08454810495626822	0.9354838709677419	0.17546800782341437
YGR231C	-1	-/-	-421.8082218170166	-39439.13072985411	62	0.08442503639010189	0.9354838709677419	0.17574741547918413
YFR002W	-1	-/-	-422.0841689109802	-37139.462569236755	62	0.08430232558139535	0.9354838709677419	0.1760268231349539
YPL157W	-1	-/-	-422.1468424797058	-41605.43367600441	62	0.0841799709724238	0.9354838709677419	0.17630623079072366
YMR125W	-1	-/-	-422.20092606544495	-38844.84364891052	62	0.08405797101449275	0.9354838709677419	0.17658563844649344
YMR060C	-1	-/-	-422.24620151519775	-40420.76781272888	62	0.08393632416787265	0.9354838709677419	0.1768650461022632
YLR147C	-1	-/-	-422.3361768722534	-40773.17457532883	62	0.0838150289017341	0.9354838709677419	0.17714445375803298
YDR144C	0	0/-	-422.3525708913803	-65102.55658620596	248	0.0838150289017341	0.9354838709677419	0.17714445375803298
YPL117C	-1	-/-	-422.4778401851654	-39264.70797252655	62	0.0836940836940837	0.9354838709677419	0.17742386141380273
YDR161W	0	0/-	-422.5173172354698	-64951.84994465113	248	0.0836940836940837	0.9354838709677419	0.17742386141380273
YDR180W	-1	-/-	-422.7851846218109	-41383.830181360245	62	0.08357348703170028	0.9354838709677419	0.1777032690695725
YBL080C	-1	-/-	-422.8931884765625	-40857.476628780365	62	0.08345323741007195	0.9354838709677419	0.17798267672534226
YAL029C	-1	-/-	-423.26610493659973	-38193.69642281532	62	0.08333333333333333	0.9354838709677419	0.17826208438111205
YGR024C	-1	-/-	-423.31395626068115	-37212.27028512955	62	0.08321377331420372	0.9354838709677419	0.1785414920368818
YMR152W	0	0/0	-423.4962238520384	-63496.68286193162	248	0.08321377331420372	0.9354838709677419	0.1785414920368818
YOR151C	-1	-/-	-423.84336614608765	-38036.13268709183	62	0.0830945558739255	0.9354838709677419	0.17882089969265158
YBR060C	-1	-/-	-423.9978575706482	-36664.955514431	62	0.08297567954220315	0.9354838709677419	0.17910030734842133
YBR262C	0	0/-	-424.1583760678768	-65726.14886874706	248	0.08297567954220315	0.9354838709677419	0.17910030734842133
YDL209C	-1	-/-	-424.7384202480316	-39398.900669813156	62	0.08285714285714285	0.9354838709677419	0.17937971500419111
YAL011W	-1	-/-	-425.18843364715576	-43830.127591609955	62	0.08273894436519258	0.9354838709677419	0.1796591226599609
YGR147C	-1	-/-	-425.4872488975525	-45161.02301478386	62	0.08262108262108261	0.9354838709677419	0.17993853031573065
YHL029C	0	0/0	-426.01874601840973	-63751.40072572231	248	0.08262108262108261	0.9354838709677419	0.17993853031573065
YOR348C	-1	-/-	-426.0804829597473	-38123.06841766834	62	0.08250355618776671	0.9354838709677419	0.18021793797150043
YBR248C	0	0/0	-426.4115179181099	-58836.86796537042	248	0.08250355618776671	0.9354838709677419	0.18021793797150043
YML078W	-1	-/-	-426.5673756599426	-39320.011704444885	62	0.08238636363636363	0.9354838709677419	0.18049734562727018
YKL186C	-1	-/-	-426.729615688324	-38561.03656196594	62	0.08226950354609928	0.9354838709677419	0.18077675328303996
YHR037W	0	0/0	-427.2399734854698	-64336.633321136236	248	0.08226950354609928	0.9354838709677419	0.18077675328303996
YIL040W	-1	-/-	-427.3504332304001	-41318.75452840328	62	0.0821529745042493	0.9354838709677419	0.18105616093880972
YLL050C	-1	-/-	-427.3596885204315	-37785.952870607376	62	0.08203677510608204	0.9354838709677419	0.1813355685945795
YJL054W	-1	-/-	-427.3816316127777	-40471.452647686005	62	0.08192090395480225	0.9354838709677419	0.18161497625034925
YBR263W	0	0/-	-427.63931435346603	-63570.78229904175	248	0.08192090395480225	0.9354838709677419	0.18161497625034925
YJL003W	-1	-/-	-427.6607789993286	-37551.48861908913	62	0.08180535966149506	0.9354838709677419	0.18189438390611903
YLL022C	-1	-/-	-427.7695665359497	-36050.92983174324	62	0.08169014084507042	0.9354838709677419	0.1821737915618888
YJL209W	-1	-/-	-427.9246506690979	-37015.38009047508	62	0.08157524613220815	0.9354838709677419	0.18245319921765857
YBR261C	0	0/-	-428.2340130209923	-63404.405978458	248	0.08157524613220815	0.9354838709677419	0.18245319921765857
YDR490C	-1	-/-	-428.60646200180054	-38032.12772548199	62	0.08146067415730338	0.9354838709677419	0.18273260687342832
YMR109W	-1	-/-	-428.6342692375183	-38943.50596952438	62	0.08134642356241234	0.9354838709677419	0.1830120145291981
YER145C	-1	-/-	-428.8233003616333	-35940.60715639591	62	0.08123249299719888	0.9354838709677419	0.18329142218496786
YJR135W-A	-1	-/-	-428.9355192184448	-37060.22554421425	62	0.08111888111888112	0.9354838709677419	0.18357082984073764
YFR028C	-1	-/-	-429.18775939941406	-43554.941786527634	62	0.08100558659217877	0.9354838709677419	0.1838502374965074
YLR430W	-1	-/-	-429.366327047348	-36718.896831035614	62	0.08089260808926081	0.9354838709677419	0.18412964515227717
YBR003W	0	0/-	-429.5687460899353	-66129.83684584498	248	0.08089260808926081	0.9354838709677419	0.18412964515227717
YMR006C	-1	-/-	-429.57431173324585	-38107.28391647339	62	0.0807799442896936	0.9354838709677419	0.18440905280804695
YHR175W	-1	-/-	-429.5974009037018	-35878.67672944069	62	0.08066759388038942	0.9354838709677419	0.1846884604638167
YLR039C	-1	-/-	-429.6061837673187	-44543.87767934799	62	0.08055555555555556	0.9354838709677419	0.1849678681195865
YOR150W	1	+/-	-429.67125058174133	-42322.39218664169	61	0.08183079056865465	0.9516129032258065	0.1849678681195865
YPL178W	-1	-/-	-430.621675491333	-41356.447444200516	62	0.0817174515235457	0.9516129032258065	0.18524727577535624
YJL008C	-1	-/-	-430.9012689590454	-39102.667293548584	62	0.08160442600276625	0.9516129032258065	0.18552668343112602
YBR198C	-1	-/-	-430.9694929122925	-39314.8061337471	62	0.08149171270718232	0.9516129032258065	0.18580609108689577
YML046W	-1	-/-	-431.00666342675686	-36611.356984481215	62	0.08137931034482758	0.9516129032258065	0.18608549874266556
YOL076W	-1	-/-	-431.2542152404785	-37362.487028598785	62	0.081267217630854	0.9516129032258065	0.1863649063984353
YGL195W	-1	-/-	-431.8318953514099	-37709.64828181267	62	0.0811554332874828	0.9516129032258065	0.1866443140542051
YMR127C	-1	-/-	-432.04500913619995	-37989.147339105606	62	0.08104395604395605	0.9516129032258065	0.18692372170997484
YHR206W	-1	-/-	-432.1831703186035	-36257.554216623306	62	0.08093278463648834	0.9516129032258065	0.18720312936574462
YPL097W	-1	-/-	-432.2691830396652	-39413.15768495202	62	0.08082191780821918	0.9516129032258065	0.18748253702151438
YBR039W	-1	-/-	-432.8089847564697	-37507.58942294121	62	0.08071135430916553	0.9516129032258065	0.18776194467728416
YMR153W	-1	-/-	-432.9351885318756	-36344.00750899315	62	0.08060109289617487	0.9516129032258065	0.1880413523330539
YBR171W	-1	-/-	-432.94246649742126	-35400.30902314186	62	0.08049113233287858	0.9516129032258065	0.1883207599888237
YDR405W	0	0/-	-433.0456224679947	-69834.368519485	248	0.08049113233287858	0.9516129032258065	0.1883207599888237
YBR094W	0	0/0	-433.4007182121277	-66342.56160959601	248	0.08049113233287858	0.9516129032258065	0.1883207599888237
YNL073W	-1	-/-	-433.44491052627563	-40210.10738706589	62	0.08038147138964577	0.9516129032258065	0.18860016764459347
YNL201C	-1	-/-	-433.6103653907776	-39583.86685204506	62	0.08027210884353742	0.9516129032258065	0.18887957530036323
YOL071W	-1	-/-	-433.8145852088928	-39618.96413064003	62	0.08016304347826086	0.9516129032258065	0.189158982956133
YOR297C	-1	-/-	-433.864150762558	-36235.689304828644	62	0.08005427408412483	0.9516129032258065	0.18943839061190276
YER172C	-1	-/-	-433.93445587158203	-36111.252430677414	62	0.07994579945799458	0.9516129032258065	0.18971779826767254
YCR071C	-1	-/-	-434.76158237457275	-40241.85950767994	62	0.07983761840324763	0.9516129032258065	0.1899972059234423
YEL018W	-1	-/-	-434.84946846961975	-41763.707553863525	62	0.07972972972972973	0.9516129032258065	0.19027661357921208
YIL130W	0	0/-	-435.0523729920387	-64602.87803423405	248	0.07972972972972973	0.9516129032258065	0.19027661357921208
YDR216W	-1	-/-	-435.26058292388916	-40619.57899200916	62	0.0796221322537112	0.9516129032258065	0.19055602123498183
YBR205W	-1	-/-	-435.6053626537323	-41949.542508363724	62	0.07951482479784366	0.9516129032258065	0.1908354288907516
YOL022C	0	0/-	-435.62328135967255	-64172.991839408875	248	0.07951482479784366	0.9516129032258065	0.1908354288907516
YPL038W	0	0/-	-435.6755271553993	-65843.87102264166	248	0.07951482479784366	0.9516129032258065	0.1908354288907516
YLR467W	-1	-/-	-435.70292234420776	-36295.17837023735	62	0.07940780619111709	0.9516129032258065	0.19111483654652137
YEL053C	-1	-/-	-436.136492729187	-38390.38286590576	62	0.0793010752688172	0.9516129032258065	0.19139424420229115
YEL034W	-1	-/-	-436.4411859512329	-36934.39344918728	62	0.07919463087248323	0.9516129032258065	0.1916736518580609
YLR163C	-1	-/-	-436.4653925895691	-40442.937512516975	62	0.07908847184986595	0.9516129032258065	0.19195305951383068
YLR201C	-1	-/0	-436.77458810806274	-37416.74241888523	62	0.07898259705488621	0.9516129032258065	0.19223246716960044
YER113C	0	0/-	-436.8829805254936	-63867.24544097483	248	0.07898259705488621	0.9516129032258065	0.19223246716960044
YOR233W	-1	-/-	-436.98821544647217	-35160.610214710236	62	0.07887700534759358	0.9516129032258065	0.19251187482537022
YER164W	-1	-/-	-437.39974069595337	-36617.922662973404	62	0.0787716955941255	0.9516129032258065	0.19279128248113997
YGR244C	-1	-/-	-437.4633741378784	-35911.57769882679	62	0.07866666666666666	0.9516129032258065	0.19307069013690975
YDR079W	-1	-/-	-437.5543098449707	-44101.57136511803	62	0.07856191744340879	0.9516129032258065	0.19335009779267953
YBR021W	-1	-/-	-437.7762699127197	-38803.21184396744	62	0.07845744680851063	0.9516129032258065	0.19362950544844929
YCR060W	-1	-/-	-438.05838680267334	-42601.22990310192	62	0.07835325365205843	0.9516129032258065	0.19390891310421907
YHR176W	-1	-/-	-438.7561140060425	-41538.64609980583	62	0.07824933687002653	0.9516129032258065	0.19418832075998882
YMR080C	-1	-/-	-438.7998368740082	-39117.11877655983	62	0.0781456953642384	0.9516129032258065	0.1944677284157586
YGL016W	-1	-/0	-438.82567071914673	-41690.66581201553	62	0.07804232804232804	0.9516129032258065	0.19474713607152835
YLR071C	-1	-/-	-438.8307008743286	-40063.41388082504	62	0.07793923381770146	0.9516129032258065	0.19502654372729814
YLR359W	0	0/-	-439.2279823124409	-63753.87197813392	248	0.07793923381770146	0.9516129032258065	0.19502654372729814
YIL043C	0	0/-	-439.32657039165497	-64338.26219552755	248	0.07793923381770146	0.9516129032258065	0.19502654372729814
YOR188W	-1	-/0	-439.35036182403564	-41385.65925502777	62	0.07783641160949868	0.9516129032258065	0.1953059513830679
YHR039C-A	-1	-/-	-439.67619252204895	-36801.98256659508	62	0.077733860342556	0.9516129032258065	0.19558535903883767
YKL018W	-1	-/-	-440.2951169013977	-40320.3316321373	62	0.07763157894736843	0.9516129032258065	0.19586476669460742
YPR124W	-1	-/-	-440.32529377937317	-39861.48148083687	62	0.07752956636005257	0.9516129032258065	0.1961441743503772
YLR096W	-1	-/-	-440.48634600639343	-39812.71488523483	62	0.07742782152230972	0.9516129032258065	0.19642358200614696
YBR153W	-1	-/-	-440.74074053764343	-41419.4712870121	62	0.07732634338138926	0.9516129032258065	0.19670298966191674
YPL094C	-1	-/-	-441.14614939689636	-33956.85282206535	62	0.07722513089005235	0.9516129032258065	0.1969823973176865
YAL039C	0	0/0	-441.17125660181046	-65467.622803896666	248	0.07722513089005235	0.9516129032258065	0.1969823973176865
YGR143W	-1	-/-	-441.17929244041443	-36324.94417023659	62	0.07712418300653595	0.9516129032258065	0.19726180497345627
YIR024C	0	0/-	-441.6918438076973	-68520.60339102522	248	0.07712418300653595	0.9516129032258065	0.19726180497345627
YOR275C	-1	-/-	-441.84624695777893	-38819.68751525879	62	0.07702349869451697	0.9516129032258065	0.19754121262922605
YGR108W	-1	-/-	-441.88121008872986	-35577.99855542183	62	0.07692307692307693	0.9516129032258065	0.1978206202849958
YKL057C	-1	-/-	-442.09356689453125	-42703.371220350266	62	0.07682291666666667	0.9516129032258065	0.1981000279407656
YKR007W	-1	-/-	-442.2427439689636	-39356.364738464355	62	0.07672301690507152	0.9516129032258065	0.19837943559653534
YLR056W	-1	-/-	-442.62574100494385	-37168.11961579323	62	0.07662337662337662	0.9516129032258065	0.19865884325230512
YKR016W	0	0/-	-442.9149040579796	-68392.87239567935	248	0.07662337662337662	0.9516129032258065	0.19865884325230512
YPR069C	0	0/-	-443.18320190906525	-68822.2862573266	248	0.07662337662337662	0.9516129032258065	0.19865884325230512
YDR267C	0	0/-	-443.2064878344536	-65041.423042327166	248	0.07662337662337662	0.9516129032258065	0.19865884325230512
YML055W	-1	-/-	-443.2614314556122	-40157.76338648796	62	0.07652399481193256	0.9516129032258065	0.19893825090807488
YER017C	-1	-/-	-443.54123544692993	-42187.80996608734	62	0.07642487046632124	0.9516129032258065	0.19921765856384466
YOR021C	0	0/-	-443.5700385570526	-63798.82409769297	248	0.07642487046632124	0.9516129032258065	0.19921765856384466
YKR042W	-1	-/-	-443.6380729675293	-34087.59343767166	62	0.07632600258732213	0.9516129032258065	0.1994970662196144
YDR441C	0	0/-	-443.64062348008156	-64234.35482760891	248	0.07632600258732213	0.9516129032258065	0.1994970662196144
YNL064C	-1	-/-	-444.37833642959595	-36348.78335905075	62	0.07622739018087855	0.9516129032258065	0.1997764738753842
YIL155C	-1	-/0	-444.4591817855835	-41422.40781593323	62	0.07612903225806451	0.9516129032258065	0.20005588153115395
YFR049W	0	0/-	-444.5710344016552	-60579.35114210844	248	0.07612903225806451	0.9516129032258065	0.20005588153115395
YGR062C	0	0/-	-444.87066227197647	-68161.8293774128	248	0.07612903225806451	0.9516129032258065	0.20005588153115395
YBL082C	-1	-/-	-444.96601009368896	-34928.51370036602	62	0.07603092783505154	0.9516129032258065	0.20033528918692373
YJL200C	0	0/-	-445.02762055397034	-61631.20494893193	248	0.07603092783505154	0.9516129032258065	0.20033528918692373
YNL004W	-1	-/-	-445.0967364311218	-39148.42599153519	62	0.07593307593307594	0.9516129032258065	0.20061469684269348
YDL219W	0	0/0	-445.13531869649887	-65140.51180627942	248	0.07593307593307594	0.9516129032258065	0.20061469684269348
YDR470C	-1	-/-	-445.4993636608124	-39286.4100253582	62	0.07583547557840617	0.9516129032258065	0.20089410449846326
YKL117W	-1	-/-	-445.8039035797119	-37653.28850197792	62	0.07573812580231065	0.9516129032258065	0.20117351215423301
YKR028W	-1	-/-	-445.946902513504	-42625.745512247086	62	0.07564102564102564	0.9516129032258065	0.2014529198100028
YPR024W	-1	-/-	-446.0325210094452	-41817.536051273346	62	0.07554417413572344	0.9516129032258065	0.20173232746577255
YEL046C	0	0/0	-446.0590385198593	-63805.626519322395	248	0.07554417413572344	0.9516129032258065	0.20173232746577255
YDR428C	0	0/-	-446.3754182457924	-67400.12583199143	248	0.07554417413572344	0.9516129032258065	0.20173232746577255
YNL070W	-1	-/-	-446.8332920074463	-37972.826508522034	62	0.07544757033248081	0.9516129032258065	0.20201173512154233
YLR433C	-1	-/-	-446.96362042427063	-44596.35603237152	62	0.07535121328224777	0.9516129032258065	0.2022911427773121
YLR411W	-1	-/-	-447.36471343040466	-39436.89673948288	62	0.07525510204081633	0.9516129032258065	0.20257055043308186
YPL032C	-1	-/-	-447.5859999656677	-36914.9387114048	62	0.0751592356687898	0.9516129032258065	0.20284995808885165
YBR140C	0	0/-	-447.59945899248123	-66604.49422648549	248	0.0751592356687898	0.9516129032258065	0.20284995808885165
YDL042C	-1	-/-	-448.32450246810913	-37303.54398202896	62	0.07506361323155217	0.9516129032258065	0.2031293657446214
YPR129W	0	0/-	-448.4884362220764	-66697.05917185545	248	0.07506361323155217	0.9516129032258065	0.2031293657446214
YER112W	-1	-/-	-448.52443289756775	-40249.799239873886	62	0.07496823379923762	0.9516129032258065	0.20340877340039118
YIL085C	-1	-/-	-448.53782510757446	-39995.83977556229	62	0.07487309644670051	0.9516129032258065	0.20368818105616093
YLR106C	1	+/+	-448.54083609580994	-37924.520718336105	61	0.07604562737642585	0.967741935483871	0.20368818105616093
YMR211W	-1	-/-	-449.0571708679199	-37881.17248034477	62	0.0759493670886076	0.967741935483871	0.20396758871193071
YNL243W	-1	-/-	-449.18185353279114	-43393.026029109955	62	0.07585335018963338	0.967741935483871	0.20424699636770047
YOL005C	-1	-/-	-449.2340910434723	-42782.74101352692	62	0.07575757575757576	0.967741935483871	0.20452640402347025
YPL098C	-1	-/-	-449.27106285095215	-42605.77789568901	62	0.07566204287515763	0.967741935483871	0.20480581167924
YMR285C	-1	-/-	-449.3540287017822	-40195.69077014923	62	0.07556675062972293	0.967741935483871	0.20508521933500978
YDR234W	0	0/0	-449.69480162858963	-59129.69978376478	248	0.07556675062972293	0.967741935483871	0.20508521933500978
YIL065C	-1	-/-	-449.74128007888794	-38444.252281188965	62	0.07547169811320754	0.967741935483871	0.20536462699077954
YMR183C	-1	-/-	-449.74967193603516	-38623.97922158241	62	0.07537688442211055	0.967741935483871	0.20564403464654932
YMR002W	0	0/-	-449.8332152366638	-65947.69357281923	248	0.07537688442211055	0.967741935483871	0.20564403464654932
YLL048C	0	0/-	-449.84395238757133	-66044.12768206	248	0.07537688442211055	0.967741935483871	0.20564403464654932
YEL015W	-1	-/-	-450.04257345199585	-40478.42985534668	62	0.07528230865746549	0.967741935483871	0.20592344230231907
YOR065W	0	0/-	-450.0771059989929	-65508.922400832176	248	0.07528230865746549	0.967741935483871	0.20592344230231907
YNL131W	-1	-/-	-450.16977190971375	-38543.09585905075	62	0.07518796992481203	0.967741935483871	0.20620284995808885
YDR139C	0	0/-	-450.43818029761314	-63225.86182142794	248	0.07518796992481203	0.967741935483871	0.20620284995808885
YOR098C	-1	-/-	-450.52626848220825	-37756.926894426346	62	0.07509386733416772	0.967741935483871	0.20648225761385863
YOR295W	-1	-/-	-450.6375036239624	-44625.75336456299	62	0.075	0.967741935483871	0.2067616652696284
YPL057C	-1	-/-	-450.6508107185364	-36488.85752117634	62	0.0749063670411985	0.967741935483871	0.20704107292539817
YKL214C	-1	-/-	-450.9355161190033	-40200.4118039608	62	0.07481296758104738	0.967741935483871	0.20732048058116792
YER019C-A	-1	-/-	-451.0584580898285	-37017.81631278992	62	0.074719800747198	0.967741935483871	0.2075998882369377
YEL029C	-1	-/-	-451.41715955734253	-39713.533708810806	62	0.07462686567164178	0.967741935483871	0.20787929589270746
YPR133W-A	-1	-/-	-451.442946434021	-41700.47792673111	62	0.07453416149068323	0.967741935483871	0.20815870354847724
YHR149C	0	0/-	-451.71509540081024	-69338.75538293645	248	0.07453416149068323	0.967741935483871	0.20815870354847724
YJR104C	-1	-/-	-451.9750874042511	-38000.92162847519	62	0.07444168734491315	0.967741935483871	0.208438111204247
YGL020C	-1	-/-	-452.65634655952454	-35839.72996068001	62	0.07434944237918216	0.967741935483871	0.20871751886001677
YAL002W	-1	-/-	-452.8916358947754	-40226.58510541916	62	0.07425742574257425	0.967741935483871	0.20899692651578652
YMR293C	-1	-/-	-452.91076946258545	-41379.07847523689	62	0.07416563658838071	0.967741935483871	0.2092763341715563
YLR168C	0	0/-	-452.95999789237976	-68186.49013056606	248	0.07416563658838071	0.967741935483871	0.2092763341715563
YFR005C	-1	-/-	-453.228985786438	-42566.83005070686	62	0.07407407407407407	0.967741935483871	0.20955574182732606
YML010W	-1	-/-	-453.5894012451172	-37164.09489488602	62	0.07398273736128237	0.967741935483871	0.20983514948309584
YPR145W	0	0/0	-453.89754128456116	-57982.30269291997	248	0.07398273736128237	0.967741935483871	0.20983514948309584
YPR133C	-1	-/-	-453.93777656555176	-42280.931861400604	62	0.07389162561576355	0.967741935483871	0.2101145571388656
YMR277W	-1	-/-	-454.0107238292694	-41757.87442088127	62	0.07380073800738007	0.967741935483871	0.21039396479463537
YPR020W	-1	-/-	-454.0460069179535	-39204.83553957939	62	0.07371007371007371	0.967741935483871	0.21067337245040513
YIL158W	0	0/0	-454.43466770648956	-65952.90709787607	248	0.07371007371007371	0.967741935483871	0.21067337245040513
YDL019C	-1	-/-	-454.4533443450928	-37886.40957713127	62	0.0736196319018405	0.967741935483871	0.2109527801061749
YGL201C	-1	-/-	-454.4877099990845	-40264.612241983414	62	0.07352941176470588	0.967741935483871	0.2112321877619447
YOR217W	-1	-/-	-454.4891109466553	-39790.61511349678	62	0.07343941248470012	0.967741935483871	0.21151159541771444
YLL001W	-1	-/-	-454.55092334747314	-42741.576860547066	62	0.07334963325183375	0.967741935483871	0.21179100307348422
YMR222C	0	0/0	-454.8834012746811	-70579.92389452457	248	0.07334963325183375	0.967741935483871	0.21179100307348422
YBL014C	-1	-/-	-455.07911348342896	-38306.44775438309	62	0.07326007326007326	0.967741935483871	0.21207041072925398
YDR331W	-1	-/-	-455.2143304347992	-34941.465228796005	62	0.07317073170731707	0.967741935483871	0.21234981838502376
YGL087C	-1	-/-	-455.22567796707153	-36770.21688127518	62	0.0730816077953715	0.967741935483871	0.2126292260407935
YLR023C	-1	-/-	-455.225994348526	-38430.5543179512	62	0.072992700729927	0.967741935483871	0.2129086336965633
YBL091C	0	0/-	-455.3223664164543	-66608.80295735598	248	0.072992700729927	0.967741935483871	0.2129086336965633
YPL046C	-1	-/-	-455.3456680774689	-43189.153569459915	62	0.07290400972053462	0.967741935483871	0.21318804135233305
YDR393W	-1	-/-	-455.55057764053345	-42506.64122867584	62	0.07281553398058252	0.967741935483871	0.21346744900810283
YJR124C	0	0/-	-456.1708482503891	-67169.01454424858	248	0.07281553398058252	0.967741935483871	0.21346744900810283
YBR024W	-1	-/-	-456.38428020477295	-39772.074149906635	62	0.07272727272727272	0.967741935483871	0.21374685666387258
YOR094W	-1	-/-	-456.53254771232605	-41919.33121967316	62	0.07263922518159806	0.967741935483871	0.21402626431964236
YKL053C-A	-1	-/-	-456.55709075927734	-39917.15752315521	62	0.07255139056831923	0.967741935483871	0.21430567197541212
YDR153C	-1	-/-	-456.8277394771576	-39491.986870765686	62	0.07246376811594203	0.967741935483871	0.2145850796311819
YLR438C-A	-1	-/-	-457.1215395927429	-35310.61134767532	62	0.07237635705669482	0.967741935483871	0.21486448728695165
YDR478W	-1	-/-	-457.14875864982605	-42024.02891993523	62	0.07228915662650602	0.967741935483871	0.21514389494272143
YBL037W	0	0/-	-457.4282132387161	-67830.87974715233	248	0.07228915662650602	0.967741935483871	0.21514389494272143
YAL042W	-1	-/-	-457.54679918289185	-38357.022810697556	62	0.07220216606498195	0.967741935483871	0.2154233025984912
YDL131W	0	0/0	-457.7544541954994	-61307.39517861605	248	0.07220216606498195	0.967741935483871	0.2154233025984912
YGL049C	-1	-/-	-457.92367243766785	-38720.21647024155	62	0.07211538461538461	0.967741935483871	0.21570271025426097
YJL076W	-1	-/-	-458.0160369873047	-34474.6754117012	62	0.07202881152460984	0.967741935483871	0.21598211791003075
YPL227C	-1	-/-	-458.3216784000397	-39214.427109479904	62	0.07194244604316546	0.967741935483871	0.2162615255658005
YMR310C	0	0/0	-458.5292053222656	-65518.85932606459	248	0.07194244604316546	0.967741935483871	0.2162615255658005
YGL139W	0	0/-	-458.57533967494965	-64225.991936445236	248	0.07194244604316546	0.967741935483871	0.2162615255658005
YMR289W	0	0/-	-458.61646994948387	-69808.25798475742	248	0.07194244604316546	0.967741935483871	0.2162615255658005
YER105C	-1	-/-	-459.170850276947	-36884.70737981796	62	0.0718562874251497	0.967741935483871	0.21654093322157028
YDR364C	-1	-/-	-459.2401783466339	-36835.5021314621	62	0.07177033492822966	0.967741935483871	0.21682034087734003
YDR298C	-1	-/-	-459.4160478115082	-37202.86247777939	62	0.07168458781362007	0.967741935483871	0.21709974853310982
YGL043W	-1	-/-	-459.4784240722656	-38730.957102775574	62	0.07159904534606205	0.967741935483871	0.21737915618887957
YHR167W	-1	-/-	-459.6069631576538	-40989.304614543915	62	0.07151370679380215	0.967741935483871	0.21765856384464935
YJL103C	0	0/-	-459.788321852684	-66173.74150525033	248	0.07151370679380215	0.967741935483871	0.21765856384464935
YNL147W	-1	-/-	-459.938353061676	-39695.1717543602	62	0.07142857142857142	0.967741935483871	0.2179379715004191
YNL313C	-1	-/-	-460.19261598587036	-38677.71048116684	62	0.0713436385255648	0.967741935483871	0.21821737915618888
YOL089C	-1	-/-	-460.23555088043213	-40199.9905436039	62	0.07125890736342043	0.967741935483871	0.21849678681195864
YPR191W	-1	-/-	-460.5282108783722	-37252.398852586746	62	0.0711743772241993	0.967741935483871	0.21877619446772842
YLL004W	-1	-/-	-460.57410860061646	-43967.23469018936	62	0.07109004739336493	0.967741935483871	0.21905560212349817
YLR187W	0	0/-	-461.0342089533806	-69606.71048805118	248	0.07109004739336493	0.967741935483871	0.21905560212349817
YPR183W	-1	-/-	-461.2094249725342	-36243.56974554062	62	0.07100591715976332	0.967741935483871	0.21933500977926795
YOL126C	-1	-/-	-461.23790073394775	-36537.03901106119	62	0.07092198581560284	0.967741935483871	0.2196144174350377
YDR150W	-1	-/-	-461.9954159259796	-38708.82291698456	62	0.07083825265643448	0.967741935483871	0.2198938250908075
YER149C	-1	-/-	-462.0944085121155	-40899.99746608734	62	0.07075471698113207	0.967741935483871	0.22017323274657727
YEL022W	-1	-/-	-462.44165301322937	-37838.0510904789	62	0.0706713780918728	0.967741935483871	0.22045264040234702
YGL155W	-1	-/0	-462.5849118232727	-37779.203048706055	62	0.07058823529411765	0.967741935483871	0.2207320480581168
YDR046C	-1	-/-	-462.615318775177	-35469.96579480171	62	0.07050528789659224	0.967741935483871	0.22101145571388656
YKL125W	-1	-/-	-462.7786183357239	-40137.196414232254	62	0.07042253521126761	0.967741935483871	0.22129086336965634
YDR440W	-1	-/-	-462.94193744659424	-41598.905688524246	62	0.07033997655334115	0.967741935483871	0.2215702710254261
YHL024W	-1	-/-	-463.283082485199	-42539.586816072464	62	0.0702576112412178	0.967741935483871	0.22184967868119587
YER119C	-1	-/-	-463.2949802875519	-41026.715680003166	62	0.07017543859649122	0.967741935483871	0.22212908633696563
YDR240C	-1	-/-	-463.74321031570435	-42888.386148929596	62	0.07009345794392523	0.967741935483871	0.2224084939927354
YBL035C	-1	-/-	-463.7788670063019	-38453.583438158035	62	0.07001166861143523	0.967741935483871	0.22268790164850516
YNL259C	-1	-/-	-464.25196719169617	-41016.384464502335	62	0.06993006993006994	0.967741935483871	0.22296730930427494
YDR487C	-1	-/-	-464.3101887702942	-39081.66596865654	62	0.06984866123399301	0.967741935483871	0.2232467169600447
YGL018C	-1	-/-	-464.52322220802307	-38367.16992413998	62	0.06976744186046512	0.967741935483871	0.22352612461581448
YDR384C	-1	-/-	-464.55404472351074	-37839.40255403519	62	0.06968641114982578	0.967741935483871	0.22380553227158423
YNL220W	-1	-/-	-464.5568907260895	-38885.0790374279	62	0.06960556844547564	0.967741935483871	0.224084939927354
YOR154W	0	0/-	-464.64721673727036	-65872.94126927853	248	0.06960556844547564	0.967741935483871	0.224084939927354
YNL238W	0	0/-	-464.67155492305756	-62207.942964076996	248	0.06960556844547564	0.967741935483871	0.224084939927354
YDR297W	-1	-/-	-464.8027834892273	-35246.9076488018	62	0.06952491309385864	0.967741935483871	0.2243643475831238
YPL193W	1	+/+	-465.160982131958	-38290.72606444359	61	0.07060185185185185	0.9838709677419355	0.2243643475831238
YMR192W	-1	-/-	-465.4770712852478	-37535.87654519081	62	0.07052023121387284	0.9838709677419355	0.22464375523889354
YBL052C	-1	-/-	-465.6660203933716	-42965.63933992386	62	0.07043879907621248	0.9838709677419355	0.22492316289466333
YOL149W	-1	-/-	-465.7419390678406	-40895.54552078247	62	0.07035755478662054	0.9838709677419355	0.22520257055043308
YDL149W	-1	-/-	-466.0410394668579	-40527.55999302864	62	0.07027649769585254	0.9838709677419355	0.22548197820620286
YGR183C	-1	-/-	-466.179301738739	-37624.26197886467	62	0.07019562715765247	0.9838709677419355	0.2257613858619726
YHR120W	-1	-/-	-466.22365522384644	-40624.32569074631	62	0.07011494252873564	0.9838709677419355	0.2260407935177424
YDR524C	-1	-/-	-466.5934548377991	-36746.14137172699	62	0.07003444316877153	0.9838709677419355	0.22632020117351215
YGL056C	0	0/-	-466.8252040743828	-64539.25590361655	248	0.07003444316877153	0.9838709677419355	0.22632020117351215
YLR316C	-1	-/-	-466.8397922515869	-43310.14004969597	62	0.06995412844036697	0.9838709677419355	0.22659960882928193
YMR268C	-1	-/-	-466.95070219039917	-40679.71962618828	62	0.06987399770904926	0.9838709677419355	0.22687901648505168
YJR105W	-1	-/-	-466.99105072021484	-38447.70781135559	62	0.06979405034324943	0.9838709677419355	0.22715842414082146
YHL039W	0	0/-	-467.02903574705124	-63518.06914550066	248	0.06979405034324943	0.9838709677419355	0.22715842414082146
YML123C	-1	-/-	-467.52457427978516	-37694.61548726261	62	0.06971428571428571	0.9838709677419355	0.22743783179659122
YDR489W	-1	-/-	-467.5573539733887	-38480.04585695267	62	0.06963470319634703	0.9838709677419355	0.227717239452361
YLR380W	-1	-/-	-467.5727610588074	-36785.51169800758	62	0.06955530216647662	0.9838709677419355	0.22799664710813075
YKL193C	-1	-/-	-467.8584191799164	-34627.836829811335	62	0.06947608200455581	0.9838709677419355	0.22827605476390053
YJL102W	-1	-/-	-467.91373777389526	-44738.42849636078	62	0.06939704209328783	0.9838709677419355	0.22855546241967029
YLR454W	0	0/0	-467.96973419189453	-66048.22669428587	248	0.06939704209328783	0.9838709677419355	0.22855546241967029
YBR199W	-1	-/-	-468.0079765319824	-39009.33307647705	62	0.06931818181818182	0.9838709677419355	0.22883487007544007
YIL129C	-1	-/-	-468.2490520477295	-38184.235914468765	62	0.06923950056753689	0.9838709677419355	0.22911427773120985
YML097C	-1	-/-	-468.2611973285675	-43060.85794878006	62	0.0691609977324263	0.9838709677419355	0.2293936853869796
YDR098C	-1	-/-	-468.91387367248535	-38851.059896707535	62	0.06908267270668177	0.9838709677419355	0.22967309304274938
YIL159W	-1	-/-	-468.9827706813812	-42411.48981022835	62	0.06900452488687783	0.9838709677419355	0.22995250069851914
YMR064W	0	0/0	-469.5583444237709	-67558.04586061835	248	0.06900452488687783	0.9838709677419355	0.22995250069851914
YDR322C-A	-1	-/-	-469.61394476890564	-43435.88440442085	62	0.06892655367231638	0.9838709677419355	0.23023190835428892
YDR334W	-1	-/-	-469.64630699157715	-43832.08168387413	62	0.06884875846501129	0.9838709677419355	0.23051131601005867
YNL316C	0	0/0	-469.6578260064125	-66330.97708290815	248	0.06884875846501129	0.9838709677419355	0.23051131601005867
YLR412W	0	0/0	-469.6834719777107	-64436.010873526335	248	0.06884875846501129	0.9838709677419355	0.23051131601005867
YOR204W	-1	-/-	-469.85634326934814	-34795.62826085091	62	0.06877113866967305	0.9838709677419355	0.23079072366582845
YNL022C	0	0/-	-469.9695507287979	-65815.48229598999	248	0.06877113866967305	0.9838709677419355	0.23079072366582845
YBR029C	-1	-/-	-470.0572667121887	-37609.23983621597	62	0.0686936936936937	0.9838709677419355	0.2310701313215982
YJL146W	-1	-/-	-470.072144985199	-42365.71510541439	62	0.0686164229471316	0.9838709677419355	0.23134953897736799
YJR068W	-1	-/-	-470.24125051498413	-38655.81583690643	62	0.06853932584269663	0.9838709677419355	0.23162894663313774
YHR215W	0	0/0	-470.51861089468	-63922.09064504504	248	0.06853932584269663	0.9838709677419355	0.23162894663313774
YGR129W	-1	-/-	-470.60005807876587	-42396.89888334274	62	0.06846240179573512	0.9838709677419355	0.23190835428890752
YPL128C	-1	-/-	-470.6261911392212	-40334.961263656616	62	0.06838565022421525	0.9838709677419355	0.23218776194467727
YML101C	0	0/0	-470.66789186000824	-69125.46615117788	248	0.06838565022421525	0.9838709677419355	0.23218776194467727
YNL247W	-1	-/-	-470.78042554855347	-39670.64850568771	62	0.0683090705487122	0.9838709677419355	0.23246716960044705
YOR304W	-1	-/-	-470.93749475479126	-39216.45852971077	62	0.06823266219239374	0.9838709677419355	0.2327465772562168
YER114C	-1	-/-	-471.02126932144165	-39415.988760232925	62	0.06815642458100558	0.9838709677419355	0.2330259849119866
YLR398C	-1	-/-	-471.79263401031494	-39674.36965107918	62	0.06808035714285714	0.9838709677419355	0.23330539256775637
YGR192C	-1	-/-	-471.7976441383362	-35075.33367419243	62	0.06800445930880714	0.9838709677419355	0.23358480022352612
YJL039C	-1	-/-	-472.21372652053833	-36709.5907201767	62	0.06792873051224944	0.9838709677419355	0.2338642078792959
YLR243W	0	0/-	-472.29251343011856	-65645.34229969978	248	0.06792873051224944	0.9838709677419355	0.2338642078792959
YGR239C	-1	-/-	-472.4101812839508	-42028.63145828247	62	0.067853170189099	0.9838709677419355	0.23414361553506566
YPL144W	-1	-/0	-472.43689346313477	-38389.57647609711	62	0.06777777777777778	0.9838709677419355	0.23442302319083544
YFL007W	0	0/-	-472.62841188907623	-66907.29168844223	248	0.06777777777777778	0.9838709677419355	0.23442302319083544
YKL150W	-1	-/-	-472.65426778793335	-41100.340832710266	62	0.06770255271920089	0.9838709677419355	0.2347024308466052
YOR209C	-1	-/-	-472.6914486885071	-40132.82855176926	62	0.06762749445676275	0.9838709677419355	0.23498183850237497
YKR065C	-1	-/-	-472.7232131958008	-42571.5470405817	62	0.06755260243632337	0.9838709677419355	0.23526124615814473
YLR134W	-1	-/-	-473.102744102478	-36539.46440254152	62	0.06747787610619468	0.9838709677419355	0.2355406538139145
YJR009C	-1	-/-	-473.3727078437805	-35646.29340970516	62	0.06740331491712707	0.9838709677419355	0.23582006146968426
YGR063C	-1	-/-	-473.4463152885437	-39921.938729047775	62	0.0673289183222958	0.9838709677419355	0.23609946912545404
YPR018W	-1	-/-	-473.4695863723755	-42981.31715798378	62	0.06725468577728776	0.9838709677419355	0.2363788767812238
YKL139W	-1	-/-	-473.7981216907501	-45623.95565223694	62	0.0671806167400881	0.9838709677419355	0.23665828443699358
YGR100W	0	0/0	-473.9413808584213	-69013.05673986673	248	0.0671806167400881	0.9838709677419355	0.23665828443699358
YBL030C	-1	-/-	-473.9945044517517	-36925.99313378334	62	0.0671067106710671	0.9838709677419355	0.23693769209276333
YGL162W	-1	-/-	-474.0647225379944	-38310.421266794205	62	0.06703296703296703	0.9838709677419355	0.2372170997485331
YBR078W	0	0/-	-474.13559997081757	-62910.910808324814	248	0.06703296703296703	0.9838709677419355	0.2372170997485331
YER122C	-1	-/-	-474.1411201953888	-34475.98978185654	62	0.06695938529088913	0.9838709677419355	0.23749650740430286
YOL101C	-1	-/-	-474.1878924369812	-38607.24169397354	62	0.0668859649122807	0.9838709677419355	0.23777591506007265
YHL031C	-1	-/-	-474.3000202178955	-44088.708869457245	62	0.06681270536692223	0.9838709677419355	0.23805532271584243
YLR067C	-1	-/-	-475.05996799468994	-40452.93514442444	62	0.06673960612691467	0.9838709677419355	0.23833473037161218
YDR268W	-1	-/-	-475.48299622535706	-40038.41401386261	62	0.06666666666666667	0.9838709677419355	0.23861413802738196
YPL246C	0	0/0	-475.6299180984497	-65657.03829300404	248	0.06666666666666667	0.9838709677419355	0.23861413802738196
YBL032W	-1	-/-	-475.63448905944824	-37286.36298573017	62	0.0665938864628821	0.9838709677419355	0.23889354568315171
YER080W	0	0/0	-475.69473403692245	-67778.2269745171	248	0.0665938864628821	0.9838709677419355	0.23889354568315171
YPR188C	-1	-/-	-475.72575855255127	-38094.22890472412	62	0.06652126499454744	0.9838709677419355	0.2391729533389215
YEL052W	0	0/-	-475.8006236553192	-64695.651511222124	248	0.06652126499454744	0.9838709677419355	0.2391729533389215
YDR031W	0	0/-	-475.84382206201553	-66711.39034938812	248	0.06652126499454744	0.9838709677419355	0.2391729533389215
YCR067C	-1	-/-	-475.9311442375183	-41765.215977191925	62	0.0664488017429194	0.9838709677419355	0.23945236099469125
YKR039W	-1	-/-	-476.03158354759216	-34256.44744813442	62	0.06637649619151251	0.9838709677419355	0.23973176865046103
YLR180W	0	0/-	-476.0519513487816	-60577.38643679023	248	0.06637649619151251	0.9838709677419355	0.23973176865046103
YPL175W	-1	-/-	-476.09230518341064	-35726.52250003815	62	0.06630434782608696	0.9838709677419355	0.24001117630623078
YML120C	-1	-/-	-476.3570046424866	-37959.75834774971	62	0.06623235613463627	0.9838709677419355	0.24029058396200056
YIL064W	0	0/-	-476.501113653183	-65683.12237071991	248	0.06623235613463627	0.9838709677419355	0.24029058396200056
YMR282C	0	0/-	-476.6040689945221	-71627.33523608744	248	0.06623235613463627	0.9838709677419355	0.24029058396200056
YOL056W	0	0/-	-476.81649589538574	-68178.42382156849	248	0.06623235613463627	0.9838709677419355	0.24029058396200056
YBR058C-A	-1	-/-	-476.8470869064331	-36231.18921041489	62	0.06616052060737528	0.9838709677419355	0.24056999161777032
YNL030W	-1	-/-	-476.9937324523926	-35975.799424767494	62	0.06608884073672806	0.9838709677419355	0.2408493992735401
YMR059W	-1	-/-	-477.2035880088806	-38539.883677482605	62	0.06601731601731602	0.9838709677419355	0.24112880692930985
YHR165C	-1	-/-	-477.3591923713684	-42739.39669704437	62	0.06594594594594595	0.9838709677419355	0.24140821458507963
YDR255C	-1	-/-	-477.3865351676941	-41282.53748750687	62	0.06587473002159827	0.9838709677419355	0.2416876222408494
YNL023C	-1	-/-	-477.4931573867798	-40227.98551607132	62	0.06580366774541532	0.9838709677419355	0.24196702989661917
YKL096W	0	0/-	-477.5047455728054	-65145.15712785721	248	0.06580366774541532	0.9838709677419355	0.24196702989661917
YEL037C	-1	-/-	-477.59892082214355	-40517.157213926315	62	0.06573275862068965	0.9838709677419355	0.24224643755238895
YDL212W	-1	-/-	-477.8108880519867	-37581.50563812256	62	0.06566200215285253	0.9838709677419355	0.2425258452081587
YGR020C	-1	-/-	-477.873414516449	-36435.280759334564	62	0.06559139784946237	0.9838709677419355	0.24280525286392848
YPR082C	-1	-/-	-478.0594410896301	-41186.22791361809	62	0.06552094522019335	0.9838709677419355	0.24308466051969824
YNL242W	-1	-/-	-478.2762565612793	-41141.54493141174	62	0.06545064377682404	0.9838709677419355	0.24336406817546802
YPL105C	0	0/-	-478.43249917030334	-65386.97586470097	248	0.06545064377682404	0.9838709677419355	0.24336406817546802
YER031C	-1	-/-	-478.46531867980957	-41184.30287718773	62	0.06538049303322616	0.9838709677419355	0.24364347583123777
YOR342C	0	0/0	-478.5198826789856	-65748.10573136806	248	0.06538049303322616	0.9838709677419355	0.24364347583123777
YDR084C	0	0/0	-478.56247967481613	-70122.23699253798	248	0.06538049303322616	0.9838709677419355	0.24364347583123777
YDL063C	0	0/-	-478.6319191455841	-65446.18216103315	248	0.06538049303322616	0.9838709677419355	0.24364347583123777
YER020W	-1	-/-	-478.7814030647278	-38400.34232378006	62	0.06531049250535331	0.9838709677419355	0.24392288348700755
YMR068W	-1	-/-	-478.797483086586	-43741.068452715874	62	0.06524064171122995	0.9838709677419355	0.2442022911427773
YCR028C-A	-1	-/-	-478.8685851097107	-40260.067697525024	62	0.06517094017094018	0.9838709677419355	0.2444816987985471
YFL038C	-1	-/-	-478.92624378204346	-37059.495241642	62	0.06510138740661686	0.9838709677419355	0.24476110645431684
YLR191W	-1	-/-	-479.13000750541687	-46184.2549738884	62	0.0650319829424307	0.9838709677419355	0.24504051411008662
YLR007W	-1	-/-	-479.18889331817627	-40603.46231627464	62	0.06496272630457935	0.9838709677419355	0.24531992176585637
YGL106W	-1	-/-	-479.25026988983154	-36914.109199762344	62	0.06489361702127659	0.9838709677419355	0.24559932942162616
YOR358W	0	0/-	-479.2744007706642	-67776.15037322044	248	0.06489361702127659	0.9838709677419355	0.24559932942162616
YNL291C	-1	-/-	-479.4843535423279	-43317.1239027977	62	0.06482465462274177	0.9838709677419355	0.2458787370773959
YLR420W	0	0/-	-479.5345295071602	-65846.26820623875	248	0.06482465462274177	0.9838709677419355	0.2458787370773959
YLR413W	0	0/-	-479.5475752353668	-64025.332468152046	248	0.06482465462274177	0.9838709677419355	0.2458787370773959
YCR024C-A	-1	-/0	-479.57352447509766	-38317.41756105423	62	0.06475583864118896	0.9838709677419355	0.2461581447331657
YER030W	-1	-/-	-480.0165665149689	-42348.6495218277	62	0.06468716861081654	0.9838709677419355	0.24643755238893544
YKL217W	0	0/-	-480.10033455491066	-69444.04050886631	248	0.06468716861081654	0.9838709677419355	0.24643755238893544
YLL061W	-1	-/-	-480.23573446273804	-43483.634852170944	62	0.0646186440677966	0.9838709677419355	0.24671696004470522
YGL220W	0	0/-	-480.29837250709534	-64097.23595955968	248	0.0646186440677966	0.9838709677419355	0.24671696004470522
YNL188W	-1	-/-	-480.78039169311523	-40658.80025959015	62	0.06455026455026455	0.9838709677419355	0.246996367700475
YLR014C	-1	-/-	-480.7939248085022	-39158.204721450806	62	0.06448202959830866	0.9838709677419355	0.24727577535624476
YCR037C	-1	-/-	-481.02261543273926	-40870.460166454315	62	0.06441393875395987	0.9838709677419355	0.24755518301201454
YLR043C	-1	-/-	-481.07066917419434	-39736.145153045654	62	0.06434599156118144	0.9838709677419355	0.2478345906677843
YOR241W	-1	-/0	-481.34420371055603	-37057.15809869766	62	0.0642781875658588	0.9838709677419355	0.24811399832355407
YJR147W	-1	-/-	-481.9075789451599	-40260.731407642365	62	0.06421052631578947	0.9838709677419355	0.24839340597932383
YHL032C	0	0/-	-482.0424371957779	-67476.0767186284	248	0.06421052631578947	0.9838709677419355	0.24839340597932383
YMR005W	-1	-/-	-482.40315437316895	-42747.53388881683	62	0.06414300736067298	0.9838709677419355	0.2486728136350936
YDR188W	-1	-/-	-482.49516224861145	-38713.612307071686	62	0.06407563025210083	0.9838709677419355	0.24895222129086336
YDR259C	-1	-/-	-482.5997910499573	-36486.09939932823	62	0.06400839454354669	0.9838709677419355	0.24923162894663314
YPR120C	-1	-/-	-482.78793144226074	-42048.47017431259	62	0.0639412997903564	0.9838709677419355	0.2495110366024029
YDR142C	-1	-/-	-482.97686529159546	-42156.35560178757	62	0.06387434554973823	0.9838709677419355	0.24979044425817268
YGR086C	-1	-/-	-483.03408765792847	-35876.06719684601	62	0.06380753138075314	0.9838709677419355	0.25006985191394243
YCR016W	0	0/0	-483.2519577741623	-67837.0816423893	248	0.06380753138075314	0.9838709677419355	0.25006985191394243
YNL066W	-1	-/-	-483.38942217826843	-36198.48587861657	62	0.06374085684430512	0.9838709677419355	0.2503492595697122
YDR508C	-1	-/-	-483.4890716075897	-37346.29841709137	62	0.06367432150313153	0.9838709677419355	0.250628667225482
YDR158W	-1	-/0	-483.7195317745209	-34826.08710670471	62	0.06360792492179354	0.9838709677419355	0.2509080748812517
YGL213C	-1	-/-	-483.7432417869568	-38244.335891246796	62	0.06354166666666666	0.9838709677419355	0.2511874825370215
YJL066C	0	0/0	-484.199922978878	-64397.64403817803	248	0.06354166666666666	0.9838709677419355	0.2511874825370215
YHR094C	-1	-/-	-484.2427906990051	-34840.74518632889	62	0.06347554630593132	0.9838709677419355	0.2514668901927913
YHR060W	-1	-/-	-484.62207317352295	-40628.123980760574	62	0.06340956340956341	0.9838709677419355	0.25174629784856106
YKR063C	-1	-/-	-484.83592987060547	-41493.75486898422	62	0.06334371754932502	0.9838709677419355	0.25202570550433084
YPR104C	-1	-/-	-484.9427947998047	-41654.04293203354	62	0.06327800829875518	0.9838709677419355	0.25230511316010057
YNL310C	-1	-/-	-484.9610159397125	-44302.48780989647	62	0.06321243523316063	0.9838709677419355	0.25258452081587035
YNR045W	0	0/-	-485.0409539937973	-71956.53716015816	248	0.06321243523316063	0.9838709677419355	0.25258452081587035
YJL014W	-1	-/-	-485.0783667564392	-39908.20162153244	62	0.06314699792960662	0.9838709677419355	0.25286392847164013
YKR080W	0	0/-	-485.11903816461563	-63667.87234994769	248	0.06314699792960662	0.9838709677419355	0.25286392847164013
YCL063W	-1	-/-	-485.25593662261963	-38371.81266450882	62	0.06308169596690796	0.9838709677419355	0.2531433361274099
YLR440C	0	0/-	-485.31559443473816	-74168.01621198654	248	0.06308169596690796	0.9838709677419355	0.2531433361274099
YML006C	-1	-/-	-485.361780166626	-43118.99406790733	62	0.06301652892561983	0.9838709677419355	0.25342274378317964
YLR262C	-1	-/-	-485.4579463005066	-39809.30287861824	62	0.0629514963880289	0.9838709677419355	0.2537021514389494
YFL017C	0	0/-	-485.9420797228813	-67876.93874150515	248	0.0629514963880289	0.9838709677419355	0.2537021514389494
YBR085W	-1	-/-	-486.0638360977173	-40306.57373571396	62	0.06288659793814433	0.9838709677419355	0.2539815590947192
YML018C	0	0/0	-486.425608754158	-65897.65819251537	248	0.06288659793814433	0.9838709677419355	0.2539815590947192
YKR072C	-1	-/-	-486.8379440307617	-37942.076870918274	62	0.06282183316168898	0.9838709677419355	0.254260966750489
YNL079C	-1	-/-	-486.89106607437134	-40592.09603643417	62	0.06275720164609054	0.9838709677419355	0.2545403744062587
YML082W	0	0/0	-486.94963669776917	-66241.60591137409	248	0.06275720164609054	0.9838709677419355	0.2545403744062587
YDR047W	0	0/0	-486.98955035209656	-68490.62305992842	248	0.06275720164609054	0.9838709677419355	0.2545403744062587
YHL034C	-1	-/0	-487.2202410697937	-38349.64212727547	62	0.06269270298047276	0.9838709677419355	0.2548197820620285
YDR436W	-1	-/-	-487.47452545166016	-42862.42081952095	62	0.06262833675564682	0.9838709677419355	0.25509918971779827
YNR016C	-1	-/-	-487.5420699119568	-40632.10654091835	62	0.06256410256410257	0.9838709677419355	0.25537859737356805
YMR287C	-1	-/-	-487.64699125289917	-46096.34925723076	62	0.0625	0.9838709677419355	0.25565800502933783
YER098W	0	0/-	-487.68305400013924	-69527.38785544038	248	0.0625	0.9838709677419355	0.25565800502933783
YDR512C	-1	-/-	-488.07236552238464	-40000.70459532738	62	0.062436028659160696	0.9838709677419355	0.25593741268510756
YEL027W	-1	-/-	-488.1390628814697	-38805.763479709625	62	0.06237218813905931	0.9838709677419355	0.25621682034087734
YPR051W	-1	-/-	-488.1460871696472	-40540.15174341202	62	0.06230847803881512	0.9838709677419355	0.2564962279966471
YGR279C	-1	-/-	-488.1919183731079	-35584.74509048462	62	0.06224489795918367	0.9838709677419355	0.2567756356524169
YLR145W	-1	-/-	-488.23133754730225	-41806.69889354706	62	0.06218144750254842	0.9838709677419355	0.2570550433081866
YGL122C	-1	-/-	-488.24157428741455	-37888.59796285629	62	0.062118126272912425	0.9838709677419355	0.2573344509639564
YBR017C	-1	-/-	-488.26341104507446	-36119.73648452759	62	0.06205493387589013	0.9838709677419355	0.2576138586197262
YBR080C	-1	-/-	-488.47319173812866	-41619.23572444916	62	0.061991869918699184	0.9838709677419355	0.25789326627549597
YGR283C	0	0/0	-488.6648436784744	-67208.66786754131	248	0.061991869918699184	0.9838709677419355	0.25789326627549597
YLR073C	0	0/-	-488.72810876369476	-66622.2352771759	248	0.061991869918699184	0.9838709677419355	0.25789326627549597
YOL092W	0	0/-	-488.77250373363495	-65570.84751313925	248	0.061991869918699184	0.9838709677419355	0.25789326627549597
YDL235C	-1	-/-	-488.89991188049316	-37665.97513628006	62	0.06192893401015229	0.9838709677419355	0.2581726739312657
YFR038W	0	0/-	-489.4326942563057	-72672.60708427429	248	0.06192893401015229	0.9838709677419355	0.2581726739312657
YER099C	0	0/-	-489.50166606903076	-62566.69744101167	248	0.06192893401015229	0.9838709677419355	0.2581726739312657
YLR292C	-1	-/-	-489.6555404663086	-35953.42023277283	62	0.061866125760649086	0.9838709677419355	0.2584520815870355
YNL111C	-1	-/-	-490.32442331314087	-42323.79700946808	62	0.06180344478216818	0.9838709677419355	0.25873148924280526
YNR006W	-1	-/-	-490.69270944595337	-40630.645693063736	62	0.06174089068825911	0.9838709677419355	0.25901089689857504
YDL200C	-1	-/-	-490.73545503616333	-44329.31601667404	62	0.06167846309403438	0.9838709677419355	0.25929030455434476
YAL023C	-1	-/-	-490.74861574172974	-38162.94512081146	62	0.06161616161616162	0.9838709677419355	0.25956971221011454
YOR160W	-1	-/-	-491.60904121398926	-42658.32415866852	62	0.0615539858728557	0.9838709677419355	0.2598491198658843
YDL052C	-1	-/-	-491.80421924591064	-41729.42159962654	62	0.06149193548387097	0.9838709677419355	0.2601285275216541
YJR133W	0	0/-	-491.98769384622574	-66209.36806939542	248	0.06149193548387097	0.9838709677419355	0.2601285275216541
YDR420W	-1	-/-	-492.02171516418457	-40003.618480443954	62	0.06143001007049345	0.9838709677419355	0.2604079351774239
YBR011C	0	0/0	-492.10874420404434	-63286.744722127914	248	0.06143001007049345	0.9838709677419355	0.2604079351774239
YNL032W	-1	-/-	-492.28764486312866	-38236.572627067566	62	0.0613682092555332	0.9838709677419355	0.2606873428331936
YKL173W	-1	-/-	-492.481320142746	-46265.21331501007	62	0.061306532663316586	0.9838709677419355	0.2609667504889634
YBL088C	-1	-/-	-492.49732303619385	-39864.661078453064	62	0.06124497991967871	0.9838709677419355	0.2612461581447332
YGL210W	-1	-/-	-492.61467838287354	-43894.7715215683	62	0.06118355065195587	0.9838709677419355	0.26152556580050296
YNR013C	-1	-/-	-492.71766662597656	-38164.46518778801	62	0.061122244488977955	0.9838709677419355	0.2618049734562727
YBR291C	0	0/-	-492.8309427499771	-65848.29920190573	248	0.061122244488977955	0.9838709677419355	0.2618049734562727
YGR178C	-1	-/-	-492.9676067829132	-39329.29193902016	62	0.06106106106106106	0.9838709677419355	0.26208438111204246
YMR197C	-1	-/-	-493.017009973526	-43024.2748811245	62	0.061	0.9838709677419355	0.26236378876781224
YBL007C	-1	-/-	-493.3936221599579	-37576.48593068123	62	0.060939060939060936	0.9838709677419355	0.262643196423582
YLR058C	0	0/-	-493.49290817976	-62999.29106545448	248	0.060939060939060936	0.9838709677419355	0.262643196423582
YJR091C	-1	-/-	-493.50882267951965	-37490.743129491806	62	0.06087824351297405	0.9838709677419355	0.26292260407935175
YGL253W	-1	-/-	-493.6131224632263	-37540.91355347633	62	0.06081754735792622	0.9838709677419355	0.26320201173512153
YDR206W	-1	-/-	-493.70745372772217	-36734.196810245514	62	0.060756972111553786	0.9838709677419355	0.2634814193908913
YDR516C	-1	-/-	-493.8978385925293	-36354.248062253	62	0.06069651741293532	0.9838709677419355	0.2637608270466611
YKL130C	-1	-/-	-493.9729199409485	-39282.61771988869	62	0.06063618290258449	0.9838709677419355	0.2640402347024308
YNL083W	0	0/-	-494.07801455259323	-70624.83765378594	248	0.06063618290258449	0.9838709677419355	0.2640402347024308
YLR070C	0	0/0	-494.2337980270386	-68254.71981683373	248	0.06063618290258449	0.9838709677419355	0.2640402347024308
YJL020C	-1	-/-	-494.23655366897583	-39375.80001759529	62	0.0605759682224429	0.9838709677419355	0.2643196423582006
YAL005C	-1	-/-	-494.31460428237915	-36488.91895979643	62	0.060515873015873016	0.9838709677419355	0.2645990500139704
YBR245C	-1	-/-	-494.35101222991943	-39184.70806789398	62	0.06045589692765114	0.9838709677419355	0.26487845766974016
YMR132C	0	0/0	-494.57807195186615	-65534.94901612401	248	0.06045589692765114	0.9838709677419355	0.26487845766974016
YOR166C	0	0/-	-494.589812040329	-69360.37896743417	248	0.06045589692765114	0.9838709677419355	0.26487845766974016
YER147C	-1	-/-	-494.59120655059814	-42368.61208367348	62	0.060396039603960394	0.9838709677419355	0.26515786532550994
YLR059C	-1	-/-	-494.96539306640625	-40532.43200087547	62	0.06033630069238378	0.9838709677419355	0.26543727298127967
YMR038C	-1	-/-	-495.0178370475769	-37412.13508486748	62	0.06027667984189723	0.9838709677419355	0.26571668063704945
YBR052C	0	0/0	-495.0477398633957	-64653.15598308295	248	0.06027667984189723	0.9838709677419355	0.26571668063704945
YGL219C	-1	-/-	-495.15899085998535	-40155.629007577896	62	0.060217176702862786	0.9838709677419355	0.26599608829281923
YDR062W	-1	-/-	-495.22868490219116	-37611.098839998245	62	0.0601577909270217	0.9838709677419355	0.266275495948589
YFL018C	-1	-/-	-495.31940627098083	-37048.66637969017	62	0.060098522167487685	0.9838709677419355	0.26655490360435874
YDR359C	-1	-/-	-495.66453099250793	-42681.413028001785	62	0.060039370078740155	0.9838709677419355	0.2668343112601285
YEL012W	-1	-/-	-495.7158524990082	-41479.75597715378	62	0.0599803343166175	0.9838709677419355	0.2671137189158983
YEL025C	0	0/0	-495.80887776613235	-64033.768728375435	248	0.0599803343166175	0.9838709677419355	0.2671137189158983
YJL143W	-1	-/-	-495.8128571510315	-43040.91019654274	62	0.05992141453831041	0.9838709677419355	0.2673931265716681
YML077W	-1	-/-	-495.8220157623291	-39873.731217861176	62	0.05986261040235525	0.9838709677419355	0.2676725342274378
YBR033W	0	0/-	-495.8903474211693	-69960.97828793526	248	0.05986261040235525	0.9838709677419355	0.2676725342274378
YDR005C	-1	-/-	-495.96627140045166	-38913.88389158249	62	0.059803921568627454	0.9838709677419355	0.2679519418832076
YOR229W	-1	-/-	-496.11763620376587	-42353.04626750946	62	0.059745347698334964	0.9838709677419355	0.26823134953897737
YGR198W	0	0/-	-496.13398110866547	-65701.84294992685	248	0.059745347698334964	0.9838709677419355	0.26823134953897737
YIL050W	0	0/-	-496.3069120645523	-66616.91301837564	248	0.059745347698334964	0.9838709677419355	0.26823134953897737
YPL254W	-1	-/-	-496.38214921951294	-45830.17412042618	62	0.05968688845401174	0.9838709677419355	0.26851075719474715
YIR006C	-1	-/-	-496.52908849716187	-37718.76539635658	62	0.059628543499511244	0.9838709677419355	0.2687901648505169
YDR408C	0	0/-	-497.011905670166	-63872.000068962574	248	0.059628543499511244	0.9838709677419355	0.2687901648505169
YDR059C	-1	-/-	-497.03872060775757	-43917.847806841135	62	0.0595703125	0.9838709677419355	0.26906957250628666
YHR072W	-1	-/-	-497.1966881752014	-36571.57495689392	62	0.05951219512195122	0.9838709677419355	0.26934898016205644
YNL080C	-1	-/-	-497.26700353622437	-37507.06495165825	62	0.0594541910331384	0.9838709677419355	0.2696283878178262
YER156C	0	0/-	-497.29278242588043	-66602.70215040445	248	0.0594541910331384	0.9838709677419355	0.2696283878178262
YNL088W	-1	-/-	-497.3218355178833	-40325.612805604935	62	0.05939629990262902	0.9838709677419355	0.269907795473596
YPL083C	-1	-/-	-497.3469891548157	-42066.109030246735	62	0.05933852140077821	0.9838709677419355	0.2701872031293657
YOR043W	-1	-/-	-497.65481758117676	-39457.16161966324	62	0.05928085519922255	0.9838709677419355	0.2704666107851355
YKL091C	0	0/0	-497.662989705801	-66209.17831184715	248	0.05928085519922255	0.9838709677419355	0.2704666107851355
YKL054C	-1	-/-	-498.07701325416565	-39464.02574443817	62	0.059223300970873784	0.9838709677419355	0.2707460184409053
YDR148C	-1	-/-	-498.21432518959045	-39393.87570095062	62	0.05916585838991271	0.9838709677419355	0.27102542609667507
YGR238C	-1	-/-	-498.21564054489136	-43456.11803269386	62	0.05910852713178295	0.9838709677419355	0.2713048337524448
YIL033C	-1	-/-	-498.26570415496826	-39432.250916957855	62	0.0590513068731849	0.9838709677419355	0.2715842414082146
YIL027C	0	0/-	-498.3725255727768	-65639.25414314866	248	0.0590513068731849	0.9838709677419355	0.2715842414082146
YJL072C	-1	-/-	-498.45452308654785	-40139.456250190735	62	0.05899419729206963	0.9838709677419355	0.27186364906398436
YIL156W	0	0/-	-498.5885507464409	-71894.25834012032	248	0.05899419729206963	0.9838709677419355	0.27186364906398436
YML109W	-1	-/-	-498.6247832775116	-45246.109427928925	62	0.05893719806763285	0.9838709677419355	0.27214305671975414
YHR083W	-1	-/-	-498.6999831199646	-37939.895779013634	62	0.05888030888030888	0.9838709677419355	0.27242246437552387
YJL115W	-1	-/-	-498.7054409980774	-44348.77389359474	62	0.058823529411764705	0.9838709677419355	0.27270187203129365
YAL012W	-1	-/0	-498.94732427597046	-34895.87540888786	62	0.05876685934489403	0.9838709677419355	0.2729812796870634
YPR021C	-1	-/-	-499.0087559223175	-40494.28277897835	62	0.05871029836381136	0.9838709677419355	0.2732606873428332
YBL043W	0	0/-	-499.1402428150177	-66823.8397359848	248	0.05871029836381136	0.9838709677419355	0.2732606873428332
YJL192C	-1	-/-	-499.22042512893677	-40824.32936835289	62	0.058653846153846154	0.9838709677419355	0.27354009499860293
YBR089C-A	-1	-/-	-499.3476629257202	-39369.23768734932	62	0.05859750240153699	0.9838709677419355	0.2738195026543727
YMR301C	-1	-/-	-499.61280632019043	-41256.622415065765	62	0.05854126679462572	0.9838709677419355	0.2740989103101425
YLL024C	-1	-/-	-499.63124656677246	-36667.86479759216	62	0.058485139022051776	0.9838709677419355	0.2743783179659123
YML121W	-1	-/-	-499.8888838291168	-39019.748612999916	62	0.05842911877394636	0.9838709677419355	0.27465772562168206
YOR006C	0	0/-	-499.98388850688934	-66816.6137945652	248	0.05842911877394636	0.9838709677419355	0.27465772562168206
YGR105W	0	0/0	-500.088949739933	-64350.241604954004	248	0.05842911877394636	0.9838709677419355	0.27465772562168206
YFR051C	-1	-/-	-500.11421632766724	-39796.12714743614	62	0.05837320574162679	0.9838709677419355	0.2749371332774518
YMR223W	0	0/-	-500.1481382250786	-65380.64391517639	248	0.05837320574162679	0.9838709677419355	0.2749371332774518
YOR122C	-1	-/-	-500.25951623916626	-38043.05299425125	62	0.058317399617590825	0.9838709677419355	0.27521654093322157
YPR056W	-1	-/-	-500.2665865421295	-41358.892011880875	62	0.05826170009551098	0.9838709677419355	0.27549594858899135
YNL321W	0	0/-	-500.3738399744034	-64285.47321867943	248	0.05826170009551098	0.9838709677419355	0.27549594858899135
YGL113W	-1	-/-	-500.4011173248291	-39196.24444055557	62	0.05820610687022901	0.9838709677419355	0.2757753562447611
YHR142W	-1	-/-	-500.6188898086548	-37769.05816221237	62	0.058150619637750235	0.9838709677419355	0.27605476390053085
YEL001C	0	0/0	-500.62576615810394	-69600.03024435043	248	0.058150619637750235	0.9838709677419355	0.27605476390053085
YDR457W	-1	-/-	-500.7261862754822	-40468.8959479332	62	0.058095238095238096	0.9838709677419355	0.27633417155630063
YML065W	-1	-/-	-500.8286075592041	-43639.94630098343	62	0.058039961941008564	0.9838709677419355	0.2766135792120704
YBR014C	0	0/-	-500.9474654197693	-65431.79936629534	248	0.058039961941008564	0.9838709677419355	0.2766135792120704
YBR281C	0	0/0	-501.04517859220505	-69233.96101635695	248	0.058039961941008564	0.9838709677419355	0.2766135792120704
YIL004C	-1	-/-	-501.0751814842224	-41042.844400405884	62	0.05798479087452472	0.9838709677419355	0.2768929868678402
YML054C	0	0/-	-501.1807895600796	-65757.02212786674	248	0.05798479087452472	0.9838709677419355	0.2768929868678402
YIL149C	-1	-/-	-501.2415852546692	-43585.34051704407	62	0.057929724596391265	0.9838709677419355	0.2771723945236099
YER073W	-1	-/-	-501.5775680541992	-36017.439922332764	62	0.05787476280834915	0.9838709677419355	0.2774518021793797
YOR136W	-1	-/-	-501.6691517829895	-41893.04083740711	62	0.05781990521327014	0.9838709677419355	0.2777312098351495
YDR238C	-1	-/-	-501.7224431037903	-37471.13916969299	62	0.05776515151515151	0.9838709677419355	0.27801061749091927
YOL137W	0	0/-	-501.8146669268608	-65035.600325107574	248	0.05776515151515151	0.9838709677419355	0.27801061749091927
YKL188C	-1	-/-	-501.95962262153625	-43879.176095843315	62	0.05771050141911069	0.9838709677419355	0.27829002514668905
YER125W	-1	-/-	-502.2940845489502	-36899.635122060776	62	0.057655954631379965	0.9838709677419355	0.27856943280245877
YDR404C	-1	-/-	-502.5048289299011	-40550.24646949768	62	0.05760151085930123	0.9838709677419355	0.27884884045822855
YOR120W	-1	-/-	-502.8164143562317	-41817.44579529762	62	0.057547169811320756	0.9838709677419355	0.27912824811399833
YBR258C	-1	-/-	-502.8189387321472	-42025.23575305939	62	0.057492931196983975	0.9838709677419355	0.2794076557697681
YNR011C	-1	-/-	-503.0177140235901	-41920.17198562622	62	0.05743879472693032	0.9838709677419355	0.27968706342553784
YKL060C	-1	-/-	-503.22015619277954	-35577.072347164154	62	0.05738476011288805	0.9838709677419355	0.2799664710813076
YOR266W	-1	-/-	-503.2847557067871	-45521.46859073639	62	0.05733082706766917	0.9838709677419355	0.2802458787370774
YML007W	-1	-/-	-503.36998653411865	-38323.96262097359	62	0.05727699530516432	0.9838709677419355	0.2805252863928472
YDL098C	-1	-/-	-503.3727569580078	-40139.32574605942	62	0.05722326454033771	0.9838709677419355	0.2808046940486169
YER120W	-1	-/-	-503.4039649963379	-34913.833181619644	62	0.05716963448922212	0.9838709677419355	0.2810841017043867
YBR271W	0	0/-	-503.53956294059753	-67306.89789402485	248	0.05716963448922212	0.9838709677419355	0.2810841017043867
YKL204W	-1	-/-	-503.6729488372803	-41314.85958623886	62	0.05711610486891386	0.9838709677419355	0.28136350936015647
YPL099C	0	0/-	-503.7639719247818	-69236.74670904875	248	0.05711610486891386	0.9838709677419355	0.28136350936015647
YMR016C	-1	-/-	-503.82020568847656	-38498.2804441452	62	0.05706267539756782	0.9838709677419355	0.28164291701592625
YDL015C	-1	-/-	-503.87552547454834	-42169.62671136856	62	0.05700934579439252	0.9838709677419355	0.281922324671696
YJL173C	-1	-/-	-503.8871500492096	-40192.236372709274	62	0.05695611577964519	0.9838709677419355	0.28220173232746576
YKL016C	-1	-/-	-504.0647830963135	-40807.054345846176	62	0.05690298507462686	0.9838709677419355	0.28248113998323554
YOR280C	0	0/0	-504.08196353912354	-69393.60326611996	248	0.05690298507462686	0.9838709677419355	0.28248113998323554
YMR302C	-1	-/-	-504.1779992580414	-40574.747672080994	62	0.05684995340167754	0.9838709677419355	0.2827605476390053
YHR108W	-1	-/-	-504.1989450454712	-38325.20408034325	62	0.056797020484171325	0.9838709677419355	0.2830399552947751
YDR308C	-1	-/-	-504.2979385852814	-40741.45901465416	62	0.05674418604651163	0.9838709677419355	0.28331936295054483
YMR303C	-1	-/0	-504.3666019439697	-39881.29520684481	62	0.056691449814126396	0.9838709677419355	0.2835987706063146
YGR243W	0	0/-	-504.38726860284805	-62472.72999962047	248	0.056691449814126396	0.9838709677419355	0.2835987706063146
YBL020W	-1	-/-	-504.4857511520386	-35922.21741735935	62	0.056638811513463325	0.9838709677419355	0.2838781782620844
YKL114C	-1	-/-	-504.5091028213501	-37585.77097558975	62	0.05658627087198516	0.9838709677419355	0.28415758591785417
YJR075W	0	0/-	-504.54818892478943	-64273.815974235535	248	0.05658627087198516	0.9838709677419355	0.28415758591785417
YMR202W	-1	-/-	-504.60020077228546	-39266.074432849884	62	0.056533827618164965	0.9838709677419355	0.2844369935736239
YIL009W	-1	-/-	-504.6881694793701	-41461.39184689522	62	0.05648148148148148	0.9838709677419355	0.2847164012293937
YBR074W	0	0/0	-504.715416431427	-65802.76983307302	248	0.05648148148148148	0.9838709677419355	0.2847164012293937
YLR310C	-1	-/-	-504.7734704017639	-39705.92234039307	62	0.056429232192414434	0.9838709677419355	0.28499580888516346
YGL084C	-1	-/-	-504.82252836227417	-40320.07188296318	62	0.056377079482439925	0.9838709677419355	0.28527521654093324
YAL030W	-1	-/-	-504.8334131240845	-39239.26298952103	62	0.05632502308402586	0.9838709677419355	0.28555462419670297
YPL019C	-1	-/-	-504.94200801849365	-38323.841292619705	62	0.05627306273062731	0.9838709677419355	0.28583403185247275
YLR080W	-1	-/-	-505.3836901187897	-42039.016240119934	62	0.05622119815668203	0.9838709677419355	0.28611343950824253
YBR230C	0	0/-	-505.7192840576172	-65660.69141620398	248	0.05622119815668203	0.9838709677419355	0.28611343950824253
YCR024C	0	0/-	-506.07680690288544	-71850.64416718483	248	0.05622119815668203	0.9838709677419355	0.28611343950824253
YDR472W	-1	-/-	-506.09468173980713	-38547.37535572052	62	0.056169429097605895	0.9838709677419355	0.2863928471640123
YCR077C	-1	-/-	-506.25906801223755	-35583.97928404808	62	0.05611775528978841	0.9838709677419355	0.28667225481978204
YOL049W	-1	-/0	-506.58759474754333	-40258.09386014938	62	0.05606617647058824	0.9838709677419355	0.2869516624755518
YNL298W	-1	-/-	-506.7715492248535	-40394.05190181732	62	0.05601469237832874	0.9838709677419355	0.2872310701313216
YPR067W	-1	-/-	-506.81064558029175	-43842.82218456268	62	0.05596330275229358	0.9838709677419355	0.2875104777870914
YDL039C	-1	-/0	-507.0393075942993	-39875.04529547691	62	0.05591200733272227	0.9838709677419355	0.28778988544286116
YPL148C	0	0/-	-507.15780234336853	-67588.24168121815	248	0.05591200733272227	0.9838709677419355	0.28778988544286116
YER129W	-1	-/-	-507.3298690319061	-39132.048974752426	62	0.055860805860805864	0.9838709677419355	0.2880692930986309
YGL206C	-1	-/-	-507.5868320465088	-38673.07557493448	62	0.055809698078682524	0.9838709677419355	0.28834870075440067
YJR074W	-1	-/-	-507.5998167991638	-40079.94224214554	62	0.055758683729433274	0.9838709677419355	0.28862810841017045
YCR079W	0	0/-	-507.63187754154205	-64498.5321829617	248	0.055758683729433274	0.9838709677419355	0.28862810841017045
YPR034W	-1	-/-	-507.77569675445557	-39718.076270103455	62	0.05570776255707763	0.9838709677419355	0.28890751606594023
YPL078C	-1	-/-	-507.8309574127197	-37173.09317803383	62	0.055656934306569344	0.9838709677419355	0.28918692372170995
YLR394W	-1	-/-	-507.8419404029846	-44512.703006505966	62	0.05560619872379216	0.9838709677419355	0.28946633137747974
YDL195W	-1	-/-	-507.8476152420044	-38831.7631008625	62	0.05555555555555555	0.9838709677419355	0.2897457390332495
YBR162W-A	0	0/-	-507.9567927122116	-66038.82578065991	248	0.05555555555555555	0.9838709677419355	0.2897457390332495
YGR101W	-1	-/-	-508.0170760154724	-38610.000504016876	62	0.055505004549590536	0.9838709677419355	0.2900251466890193
YJL045W	-1	-/-	-508.0349442958832	-41173.44755768776	62	0.05545454545454546	0.9838709677419355	0.290304554344789
YPR073C	-1	-/-	-508.0824327468872	-40404.22538971901	62	0.055404178019981834	0.9838709677419355	0.2905839620005588
YJL005W	-1	-/-	-508.11446142196655	-43599.71616482735	62	0.05535390199637023	0.9838709677419355	0.2908633696563286
YNL055C	-1	-/-	-508.23944187164307	-36102.412115454674	62	0.05530371713508613	0.9838709677419355	0.29114277731209837
YER132C	0	0/-	-508.49643218517303	-67568.39734739065	248	0.05530371713508613	0.9838709677419355	0.29114277731209837
YLR105C	-1	-/-	-508.8140935897827	-42411.169534921646	62	0.0552536231884058	0.9838709677419355	0.2914221849678681
YOR346W	-1	-/-	-508.81965827941895	-39436.48014974594	62	0.05520361990950226	0.9838709677419355	0.2917015926236379
YIL150C	-1	-/-	-508.8507823944092	-42414.09378910065	62	0.05515370705244123	0.9838709677419355	0.29198100027940765
YOR079C	-1	-/-	-509.1308856010437	-41600.59224033356	62	0.05510388437217705	0.9838709677419355	0.29226040793517744
YBL045C	-1	-/-	-509.4323468208313	-39986.031031847	62	0.055054151624548735	0.9838709677419355	0.2925398155909472
YGR206W	-1	-/-	-509.5379230976105	-41174.073800086975	62	0.05500450856627592	0.9838709677419355	0.29281922324671694
YLR328W	-1	-/-	-509.6093888282776	-41064.8237991333	62	0.054954954954954956	0.9838709677419355	0.2930986309024867
YGL173C	-1	-/-	-509.62397861480713	-40871.71809577942	62	0.05490549054905491	0.9838709677419355	0.2933780385582565
YJL006C	-1	-/-	-509.71951270103455	-41917.5184237957	62	0.05485611510791367	0.9838709677419355	0.2936574462140263
YMR037C	-1	-/-	-509.77772283554077	-39434.86643266678	62	0.05480682839173405	0.9838709677419355	0.293936853869796
YGL126W	-1	-/-	-509.7922658920288	-36160.7066257	62	0.05475763016157989	0.9838709677419355	0.2942162615255658
YGR184C	0	0/-	-509.81831419467926	-68472.49854844809	248	0.05475763016157989	0.9838709677419355	0.2942162615255658
YDL137W	-1	-/0	-509.8237509727478	-41994.897305727005	62	0.054708520179372194	0.9838709677419355	0.2944956691813356
YDL145C	-1	-/-	-509.8440566062927	-39805.9466894865	62	0.05465949820788531	0.9838709677419355	0.29477507683710535
YGL136C	-1	-/-	-509.89629220962524	-35978.13237953186	62	0.05461056401074306	0.9838709677419355	0.2950544844928751
YDL155W	-1	-/-	-509.9208879470825	-37258.664597034454	62	0.05456171735241502	0.9838709677419355	0.29533389214864486
YKL212W	-1	-/-	-510.03371024131775	-33462.63081160188	62	0.05451295799821269	0.9838709677419355	0.29561329980441464
YFR048W	-1	-/-	-510.1363482475281	-37926.277373313904	62	0.054464285714285715	0.9838709677419355	0.2958927074601844
YGL227W	-1	-/-	-510.21758913993835	-39298.57894384861	62	0.054415700267618196	0.9838709677419355	0.2961721151159542
YOR178C	-1	-/-	-510.34315848350525	-40603.697028160095	62	0.054367201426024955	0.9838709677419355	0.29645152277172393
YOR165W	0	0/-	-510.467527449131	-69893.0956388712	248	0.054367201426024955	0.9838709677419355	0.29645152277172393
YPL029W	-1	-/-	-510.5333547592163	-41469.97069978714	62	0.05431878895814782	0.9838709677419355	0.2967309304274937
YNL065W	-1	-/-	-510.53973150253296	-37448.05496478081	62	0.054270462633451956	0.9838709677419355	0.2970103380832635
YGL119W	-1	-/0	-510.5744888782501	-39298.682513952255	62	0.05422222222222222	0.9838709677419355	0.2972897457390333
YDR068W	0	0/0	-510.7645557522774	-70163.0936884284	248	0.05422222222222222	0.9838709677419355	0.2972897457390333
YJR122W	0	0/-	-510.7809268832207	-70199.09689863026	248	0.05422222222222222	0.9838709677419355	0.2972897457390333
YKL109W	0	0/-	-510.8014586567879	-67428.449850142	248	0.05422222222222222	0.9838709677419355	0.2972897457390333
YNL323W	-1	-/-	-510.8390598297119	-41287.68945026398	62	0.0541740674955595	0.9838709677419355	0.297569153394803
YFR033C	-1	-/-	-510.9669942855835	-39614.68409729004	62	0.05412599822537711	0.9838709677419355	0.2978485610505728
YGL197W	0	0/-	-511.02298694849014	-66033.62747877836	248	0.05412599822537711	0.9838709677419355	0.2978485610505728
YBR130C	-1	-/-	-511.0384793281555	-40471.55662536621	62	0.054078014184397165	0.9838709677419355	0.29812796870634256
YKR098C	0	0/-	-511.0551861524582	-66755.97824859619	248	0.054078014184397165	0.9838709677419355	0.29812796870634256
YKL067W	0	0/-	-511.0766648054123	-63734.21912456304	248	0.054078014184397165	0.9838709677419355	0.29812796870634256
YER042W	-1	-/-	-511.0982505083084	-41796.40661728382	62	0.054030115146147036	0.9838709677419355	0.29840737636211234
YJR036C	0	0/-	-511.1341985464096	-68585.67708441615	248	0.054030115146147036	0.9838709677419355	0.29840737636211234
YCR014C	-1	-/-	-511.14245223999023	-45788.44028258324	62	0.05398230088495575	0.9838709677419355	0.29868678401788207
YER053C	-1	-/-	-511.5870978832245	-40408.61039566994	62	0.053934571175950484	0.9838709677419355	0.29896619167365185
YHR002W	0	0/-	-511.67322874069214	-67293.64712798595	248	0.053934571175950484	0.9838709677419355	0.29896619167365185
YHR198C	0	0/0	-511.75547057390213	-65295.911009550095	248	0.053934571175950484	0.9838709677419355	0.29896619167365185
YOR148C	-1	-/-	-511.9048385620117	-38031.433255434036	62	0.053886925795053005	0.9838709677419355	0.29924559932942163
YDL078C	-1	-/-	-511.9334273338318	-37794.666231155396	62	0.05383936451897617	0.9838709677419355	0.2995250069851914
YIL122W	-1	-/-	-512.0798525810242	-42210.4076256752	62	0.053791887125220456	0.9838709677419355	0.29980441464096114
YDR257C	0	0/-	-512.1715995073318	-65321.33090926707	248	0.053791887125220456	0.9838709677419355	0.29980441464096114
YLL012W	-1	-/-	-512.1770071983337	-37708.70938491821	62	0.053744493392070485	0.9838709677419355	0.3000838222967309
YOL063C	-1	-/-	-512.4695453643799	-42435.10348892212	62	0.05369718309859155	0.9838709677419355	0.3003632299525007
YMR072W	-1	-/-	-512.7550799846649	-38033.00805878639	62	0.05364995602462621	0.9838709677419355	0.3006426376082705
YMR257C	0	0/-	-512.7986823916435	-72447.66377830505	248	0.05364995602462621	0.9838709677419355	0.3006426376082705
YLR093C	0	0/-	-513.0162545442581	-63539.29538974166	248	0.05364995602462621	0.9838709677419355	0.3006426376082705
YDL194W	-1	-/-	-513.2673163414001	-42916.764199733734	62	0.05360281195079086	0.9838709677419355	0.30092204526404026
YJL186W	-1	-/-	-513.3361630439758	-42280.9235701561	62	0.053555750658472345	0.9838709677419355	0.30120145291981
YLR103C	-1	-/-	-513.3987140655518	-40551.798751592636	62	0.05350877192982456	0.9838709677419355	0.30148086057557977
YLR262C-A	0	0/-	-513.5682507157326	-65901.075063169	248	0.05350877192982456	0.9838709677419355	0.30148086057557977
YJR003C	0	0/0	-513.5926721096039	-65728.77454036474	248	0.05350877192982456	0.9838709677419355	0.30148086057557977
YPL271W	-1	-/-	-513.8138222694397	-39014.06175285578	62	0.05346187554776512	0.9838709677419355	0.30176026823134955
YDR178W	-1	-/-	-513.9854550361633	-38961.17015624046	62	0.053415061295971976	0.9838709677419355	0.30203967588711933
YBL098W	-1	-/-	-513.9971413612366	-40164.639174222946	62	0.05336832895888014	0.9838709677419355	0.30231908354288906
YBR068C	-1	-/-	-514.01460313797	-35653.08553433418	62	0.05332167832167832	0.9838709677419355	0.30259849119865884
YBR119W	-1	-/-	-514.137405872345	-41743.620401382446	62	0.05327510917030567	0.9838709677419355	0.3028778988544286
YKL033W	0	0/-	-514.2027409076691	-69476.98453497887	248	0.05327510917030567	0.9838709677419355	0.3028778988544286
YFR031C	-1	-/-	-514.229311466217	-42954.76199352741	62	0.053228621291448515	0.9838709677419355	0.3031573065101984
YHR163W	-1	-/0	-514.3387722969055	-43436.88367366791	62	0.05318221447253706	0.9838709677419355	0.3034367141659681
YOL140W	0	0/0	-514.4059274792671	-63531.25359773636	248	0.05318221447253706	0.9838709677419355	0.3034367141659681
YJL117W	-1	-/-	-514.4421625137329	-39858.36478757858	62	0.05313588850174216	0.9838709677419355	0.3037161218217379
YKL160W	-1	-/-	-514.5499832630157	-41576.96934366226	62	0.05308964316797215	0.9838709677419355	0.3039955294775077
YNL261W	-1	-/-	-514.8125128746033	-42832.697265625	62	0.05304347826086957	0.9838709677419355	0.30427493713327747
YHR026W	-1	-/-	-514.8807926177979	-38290.30474495888	62	0.052997393570807995	0.9838709677419355	0.3045543447890472
YDR017C	-1	-/-	-514.9872574806213	-38270.665413856506	62	0.05295138888888889	0.9838709677419355	0.304833752444817
YDR529C	-1	-/-	-515.0467801094055	-39381.588861227036	62	0.05290546400693842	0.9838709677419355	0.30511316010058676
YHL035C	0	0/-	-515.1533848047256	-66657.77274692059	248	0.05290546400693842	0.9838709677419355	0.30511316010058676
YLR277C	-1	-/-	-515.5544712543488	-43013.05316758156	62	0.05285961871750433	0.9838709677419355	0.30539256775635654
YIR004W	-1	-/-	-515.5973029136658	-41985.93039011955	62	0.05281385281385281	0.9838709677419355	0.3056719754121263
YKR089C	-1	-/-	-515.6028032302856	-43555.04778277874	62	0.052768166089965395	0.9838709677419355	0.30595138306789604
YKL149C	-1	-/-	-515.709831237793	-45011.04971408844	62	0.052722558340535866	0.9838709677419355	0.3062307907236658
YPL031C	-1	-/-	-515.8018674850464	-41819.60189175606	62	0.05267702936096719	0.9838709677419355	0.3065101983794356
YGL019W	-1	-/-	-515.9383940696716	-36546.7464735508	62	0.05263157894736842	0.9838709677419355	0.3067896060352054
YFR036W	-1	-/-	-515.9817805290222	-42799.149555683136	62	0.052586206896551725	0.9838709677419355	0.3070690136909751
YLR423C	-1	-/-	-516.0575063228607	-41374.224123716354	62	0.05254091300602928	0.9838709677419355	0.3073484213467449
YGR217W	-1	-/-	-516.3153138160706	-38776.077144145966	62	0.05249569707401033	0.9838709677419355	0.3076278290025147
YHR076W	0	0/-	-516.3419381380081	-65750.6466524601	248	0.05249569707401033	0.9838709677419355	0.3076278290025147
YPL262W	-1	-/-	-516.3722476959229	-40398.28053832054	62	0.052450558899398106	0.9838709677419355	0.30790723665828446
YAL008W	0	0/-	-516.470560491085	-65184.63691204786	248	0.052450558899398106	0.9838709677419355	0.30790723665828446
YER026C	-1	-/-	-516.4789085388184	-40692.52061295509	62	0.05240549828178694	0.9838709677419355	0.3081866443140542
YJL112W	-1	-/-	-516.4883046150208	-46282.601768016815	62	0.05236051502145923	0.9838709677419355	0.30846605196982396
YDL049C	0	0/-	-517.3384984731674	-71555.98889255524	248	0.05236051502145923	0.9838709677419355	0.30846605196982396
YLR130C	-1	-/-	-517.3593668937683	-40488.3723692894	62	0.05231560891938251	0.9838709677419355	0.30874545962559374
YGL061C	-1	-/-	-518.1173820495605	-42860.691239356995	62	0.05227077977720651	0.9838709677419355	0.3090248672813635
YEL013W	-1	-/-	-518.6523296833038	-39577.07382726669	62	0.052226027397260275	0.9838709677419355	0.30930427493713325
YBR254C	-1	-/-	-518.7156085968018	-38728.57329797745	62	0.05218135158254919	0.9838709677419355	0.30958368259290303
YDR349C	0	0/-	-518.7429156303406	-62428.95256704092	248	0.05218135158254919	0.9838709677419355	0.30958368259290303
YDR232W	0	0/-	-518.8338451385498	-63099.78201943636	248	0.05218135158254919	0.9838709677419355	0.30958368259290303
YKL001C	-1	-/0	-519.2071831226349	-41217.325741678476	62	0.05213675213675214	0.9838709677419355	0.3098630902486728
YBR010W	-1	-/-	-519.2111954689026	-38518.903730630875	62	0.05209222886421862	0.9838709677419355	0.3101424979044426
YNL180C	0	0/-	-519.3090790510178	-68217.46368396282	248	0.05209222886421862	0.9838709677419355	0.3101424979044426
YOR198C	-1	-/-	-519.509072303772	-38472.04075837135	62	0.05204778156996587	0.9838709677419355	0.3104219055602124
YIL162W	0	0/-	-519.5205075740814	-70476.74331986904	248	0.05204778156996587	0.9838709677419355	0.3104219055602124
YPL015C	-1	-/-	-519.540050983429	-42587.37107253075	62	0.05200341005967604	0.9838709677419355	0.3107013132159821
YCR020W-B	-1	-/-	-519.5539693832397	-41170.56900024414	62	0.051959114139693355	0.9838709677419355	0.3109807208717519
YOL141W	0	0/-	-519.7209210395813	-65834.99627706409	248	0.051959114139693355	0.9838709677419355	0.3109807208717519
YPL219W	0	0/-	-519.7360773682594	-64478.227344065905	248	0.051959114139693355	0.9838709677419355	0.3109807208717519
YNL241C	-1	-/-	-519.8932499885559	-38645.90294289589	62	0.05191489361702128	0.9838709677419355	0.31126012852752166
YHR020W	-1	-/-	-519.9842162132263	-39340.155005931854	62	0.05187074829931973	0.9838709677419355	0.31153953618329144
YPL231W	-1	-/-	-519.9895815849304	-38079.70182299614	62	0.051826677994902294	0.9838709677419355	0.31181894383906117
YNR026C	-1	-/-	-520.1204843521118	-43034.682126522064	62	0.05178268251273345	0.9838709677419355	0.31209835149483095
YOL006C	-1	-/-	-520.3559832572937	-39431.658868312836	62	0.05173876166242578	0.9838709677419355	0.31237775915060073
YLR229C	-1	-/-	-520.4713208675385	-36652.10663366318	62	0.051694915254237285	0.9838709677419355	0.3126571668063705
YDR099W	-1	-/-	-520.55455493927	-38002.41438168287	62	0.05165114309906858	0.9838709677419355	0.31293657446214024
YJL162C	0	0/-	-520.5688110589981	-72201.81708538532	248	0.05165114309906858	0.9838709677419355	0.31293657446214024
YOR086C	0	0/-	-520.7576180696487	-63351.05776369572	248	0.05165114309906858	0.9838709677419355	0.31293657446214024
YLR357W	-1	-/-	-520.7906308174133	-41834.09387922287	62	0.051607445008460234	0.9838709677419355	0.31321598211791
YJL090C	-1	-/-	-520.7912120819092	-39936.60782766342	62	0.05156382079459002	0.9838709677419355	0.3134953897736798
YIL007C	-1	-/0	-520.9472794532776	-45272.5886964798	62	0.05152027027027027	0.9838709677419355	0.3137747974294496
YLR214W	-1	-/-	-521.1714282035828	-40629.05786323547	62	0.05147679324894515	0.9838709677419355	0.31405420508521936
YAL051W	-1	-/-	-521.3413510322571	-44208.66353845596	62	0.05143338954468803	0.9838709677419355	0.3143336127409891
YOR033C	-1	-/-	-521.3920302391052	-41606.05043411255	62	0.051390058972198824	0.9838709677419355	0.31461302039675887
YLR273C	0	0/0	-521.425643324852	-69138.18976956606	248	0.051390058972198824	0.9838709677419355	0.31461302039675887
YBR275C	-1	-/-	-521.5312657356262	-43017.12529659271	62	0.05134680134680135	0.9838709677419355	0.31489242805252865
YKL164C	0	0/-	-521.8471347093582	-63491.501224547625	248	0.05134680134680135	0.9838709677419355	0.31489242805252865
YOL054W	-1	-/-	-521.9188041687012	-39978.36389350891	62	0.051303616484440706	0.9838709677419355	0.31517183570829843
YGR260W	0	0/-	-522.0412234067917	-66665.64366650581	248	0.051303616484440706	0.9838709677419355	0.31517183570829843
YHR194W	-1	-/-	-522.0479011535645	-38829.483546972275	62	0.05126050420168067	0.9838709677419355	0.31545124336406816
YIL115C	-1	-/-	-522.2305262088776	-40048.006471157074	62	0.051217464315701094	0.9838709677419355	0.31573065101983794
YBL047C	-1	-/-	-522.6569013595581	-37118.37646794319	62	0.051174496644295304	0.9838709677419355	0.3160100586756077
YER151C	-1	-/-	-522.6840343475342	-38696.84112715721	62	0.05113160100586756	0.9838709677419355	0.3162894663313775
YAR042W	-1	-/-	-522.692708492279	-40011.236943244934	62	0.05108877721943048	0.9838709677419355	0.3165688739871472
YPL194W	-1	-/-	-522.745819568634	-38958.57120895386	62	0.05104602510460251	0.9838709677419355	0.316848281642917
YNL246W	-1	-/-	-522.8061237335205	-41834.63697433472	62	0.05100334448160535	0.9838709677419355	0.3171276892986868
YER142C	-1	-/-	-522.8074774742126	-42570.26891088486	62	0.050960735171261484	0.9838709677419355	0.31740709695445657
YER170W	0	0/-	-523.1599842905998	-71950.2500603795	248	0.050960735171261484	0.9838709677419355	0.31740709695445657
YHR001W	-1	-/-	-523.3162455558777	-43478.024689912796	62	0.05091819699499165	0.9838709677419355	0.3176865046102263
YER123W	-1	-/-	-523.4424619674683	-40558.336837768555	62	0.05087572977481234	0.9838709677419355	0.3179659122659961
YNL326C	-1	-/-	-523.4755115509033	-41922.96472740173	62	0.050833333333333335	0.9838709677419355	0.31824531992176586
YOL051W	-1	-/-	-523.6943068504333	-41688.390376091	62	0.0507910074937552	0.9838709677419355	0.31852472757753564
YOL004W	-1	-/-	-523.8446078300476	-39461.00126218796	62	0.050748752079866885	0.9838709677419355	0.3188041352333054
YEL041W	-1	-/-	-523.8730368614197	-40200.53720521927	62	0.05070656691604322	0.9838709677419355	0.31908354288907514
YDL065C	-1	-/-	-524.1527762413025	-42227.10788822174	62	0.050664451827242524	0.9838709677419355	0.3193629505448449
YFR043C	0	0/0	-524.2172458767891	-72119.3038020134	248	0.050664451827242524	0.9838709677419355	0.3193629505448449
YKR038C	-1	-/-	-524.2211875915527	-38875.4872071743	62	0.05062240663900415	0.9838709677419355	0.3196423582006147
YPL065W	-1	-/-	-524.273847579956	-40269.57076025009	62	0.0505804311774461	0.9838709677419355	0.3199217658563845
YIL091C	0	0/-	-524.3515022993088	-68130.29067599773	248	0.0505804311774461	0.9838709677419355	0.3199217658563845
YDL217C	-1	-/-	-524.3602814674377	-37738.92687320709	62	0.050538525269262634	0.9838709677419355	0.3202011735121542
YDL058W	-1	-/-	-524.3944654464722	-43795.89193248749	62	0.050496688741721855	0.9838709677419355	0.320480581167924
YDR246W	-1	-/-	-524.4432983398438	-45396.82119345665	62	0.050454921422663356	0.9838709677419355	0.3207599888236938
YNR028W	0	0/-	-524.496674656868	-71822.36759084463	248	0.050454921422663356	0.9838709677419355	0.3207599888236938
YOL060C	-1	-/-	-524.6819760799408	-41149.199655056	62	0.050413223140495865	0.9838709677419355	0.32103939647946356
YPL169C	-1	-/-	-525.1675276756287	-40646.210371017456	62	0.05037159372419488	0.9838709677419355	0.3213188041352333
YOR125C	0	0/0	-525.5032791495323	-64949.74348166585	248	0.05037159372419488	0.9838709677419355	0.3213188041352333
YNL102W	-1	-/-	-525.6005260944366	-42101.86141324043	62	0.05033003300330033	0.9838709677419355	0.32159821179100306
YBR023C	-1	-/-	-525.6762180328369	-39371.79733943939	62	0.05028854080791426	0.9838709677419355	0.32187761944677284
YDR466W	0	0/-	-525.7785625457764	-68258.91984832287	248	0.05028854080791426	0.9838709677419355	0.32187761944677284
YLR226W	-1	-/-	-525.9694919586182	-39356.9069879055	62	0.05024711696869852	0.9838709677419355	0.3221570271025426
YBL001C	0	0/0	-526.0107756853104	-65969.83480200171	248	0.05024711696869852	0.9838709677419355	0.3221570271025426
YPR113W	-1	-/-	-526.1916184425354	-35512.022990465164	62	0.050205761316872426	0.9838709677419355	0.32243643475831235
YMR259C	0	0/-	-526.2241797447205	-69339.96076965332	248	0.050205761316872426	0.9838709677419355	0.32243643475831235
YNL290W	-1	-/-	-526.3330454826355	-45948.6658308506	62	0.05016447368421053	0.9838709677419355	0.32271584241408213
YEL044W	0	0/-	-526.3373833298683	-68559.7217540741	248	0.05016447368421053	0.9838709677419355	0.32271584241408213
YML035C	0	0/-	-526.3725321292877	-67440.4081722498	248	0.05016447368421053	0.9838709677419355	0.32271584241408213
YFL062W	0	0/-	-526.3884377479553	-63906.1658279933	248	0.05016447368421053	0.9838709677419355	0.32271584241408213
YNL130C	-1	-/-	-526.5570485591888	-36717.89213967323	62	0.05012325390304026	0.9838709677419355	0.3229952500698519
YNL237W	0	0/0	-526.6979786157608	-69344.66288007796	248	0.05012325390304026	0.9838709677419355	0.3229952500698519
YCL032W	-1	-/-	-527.0997920036316	-39828.5422796011	62	0.05008210180623974	0.9838709677419355	0.3232746577256217
YOR208W	-1	-/-	-527.1785454750061	-36654.290486097336	62	0.05004101722723544	0.9838709677419355	0.3235540653813915
YFR010W	0	0/-	-527.2115024328232	-67359.06331789494	248	0.05004101722723544	0.9838709677419355	0.3235540653813915
YOR090C	0	0/-	-527.2833982110023	-66253.68595939875	248	0.05004101722723544	0.9838709677419355	0.3235540653813915
YGR218W	-1	-/-	-527.3635478019714	-37824.41989803314	62	0.05	0.9838709677419355	0.3238334730371612
YML004C	-1	-/-	-527.5407094955444	-39340.07576945424	62	0.049959049959049956	0.9838709677419355	0.324112880692931
YGR056W	-1	-/-	-527.7629904747009	-39945.05532312393	62	0.04991816693944354	0.9838709677419355	0.32439228834870076
YER101C	0	0/-	-528.0106031894684	-69547.09595102072	248	0.04991816693944354	0.9838709677419355	0.32439228834870076
YKL157W	0	0/0	-528.0780292749405	-64339.44779473543	248	0.04991816693944354	0.9838709677419355	0.32439228834870076
YNL268W	-1	-/-	-528.1871771812439	-38118.52152180672	62	0.04987735077677841	0.9838709677419355	0.32467169600447054
YGL083W	0	0/-	-528.3345311880112	-70976.11070489883	248	0.04987735077677841	0.9838709677419355	0.32467169600447054
YOR287C	-1	-/-	-528.3990836143494	-38336.08304786682	62	0.049836601307189546	0.9838709677419355	0.32495110366024027
YBR093C	-1	-/-	-528.4366397857666	-41723.06556868553	62	0.04979591836734694	0.9838709677419355	0.32523051131601005
YBR158W	-1	-/-	-528.4794602394104	-35813.013345479965	62	0.049755301794453505	0.9838709677419355	0.32550991897177983
YBL006C	-1	-/-	-528.7503743171692	-40457.645916461945	62	0.04971475142624287	0.9838709677419355	0.3257893266275496
YGR106C	0	0/0	-529.1038762927055	-65360.326759934425	248	0.04971475142624287	0.9838709677419355	0.3257893266275496
YER178W	-1	-/-	-529.1265411376953	-40698.974801301956	62	0.0496742671009772	0.9838709677419355	0.32606873428331934
YIL139C	-1	-/-	-529.5365686416626	-39554.68774843216	62	0.04963384865744508	0.9838709677419355	0.3263481419390891
YDL029W	-1	-/-	-529.599826335907	-38524.82333779335	62	0.04959349593495935	0.9838709677419355	0.3266275495948589
YAL055W	-1	-/-	-529.873309135437	-45108.611776828766	62	0.04955320877335499	0.9838709677419355	0.3269069572506287
YMR083W	-1	-/0	-529.8794088363647	-39823.757137060165	62	0.049512987012987016	0.9838709677419355	0.3271863649063984
YAL038W	-1	-/-	-529.9061098098755	-37001.71167612076	62	0.0494728304947283	0.9838709677419355	0.3274657725621682
YHR057C	0	0/-	-530.0176630616188	-70448.67364734411	248	0.0494728304947283	0.9838709677419355	0.3274657725621682
YIL030C	-1	-/-	-530.0849437713623	-40250.791097164154	62	0.04943273905996758	0.9838709677419355	0.32774518021793797
YPR182W	-1	-/-	-530.3747730255127	-46140.366317272186	62	0.04939271255060729	0.9838709677419355	0.32802458787370775
YMR213W	-1	-/-	-530.4861574172974	-47192.66906309128	62	0.049352750809061485	0.9838709677419355	0.32830399552947753
YLR212C	-1	-/-	-530.5345792770386	-38874.65360569954	62	0.04931285367825384	0.9838709677419355	0.32858340318524726
YGR033C	-1	-/-	-530.541750907898	-41916.68143105507	62	0.049273021001615507	0.9838709677419355	0.32886281084101704
YLR389C	0	0/-	-530.5986131429672	-71245.39235323668	248	0.049273021001615507	0.9838709677419355	0.32886281084101704
YOR216C	-1	-/-	-530.6512517929077	-44465.029181957245	62	0.04923325262308313	0.9838709677419355	0.3291422184967868
YDR028C	-1	-/-	-530.6927237510681	-40252.41987335682	62	0.049193548387096775	0.9838709677419355	0.3294216261525566
YLR395C	0	0/-	-530.805666923523	-69367.94886678457	248	0.049193548387096775	0.9838709677419355	0.3294216261525566
YHR155W	0	0/-	-530.8501187562943	-69235.65957266092	248	0.049193548387096775	0.9838709677419355	0.3294216261525566
YLR314C	-1	-/-	-530.8600945472717	-40540.15410232544	62	0.04915390813859791	0.9838709677419355	0.3297010338083263
YDR315C	0	0/-	-531.0274748206139	-69936.5720936656	248	0.04915390813859791	0.9838709677419355	0.3297010338083263
YAL034W-A	-1	-/-	-531.3241190910339	-44232.816049575806	62	0.04911433172302738	0.9838709677419355	0.3299804414640961
YOL116W	-1	-/-	-531.3340907096863	-39165.958559036255	62	0.04907481898632341	0.9838709677419355	0.3302598491198659
YAL009W	-1	-/-	-531.3753862380981	-42981.44880819321	62	0.04903536977491962	0.9838709677419355	0.33053925677563567
YLR208W	-1	-/-	-531.4235043525696	-38329.508122205734	62	0.04899598393574297	0.9838709677419355	0.3308186644314054
YCL028W	0	0/0	-531.584653198719	-67220.68201380968	248	0.04899598393574297	0.9838709677419355	0.3308186644314054
YER075C	-1	-/-	-531.9382925033569	-44047.097306251526	62	0.048956661316211875	0.9838709677419355	0.3310980720871752
YPR171W	-1	-/-	-532.0054664611816	-43673.30413174629	62	0.04891740176423416	0.9838709677419355	0.33137747974294496
YBR049C	-1	-/-	-532.1322660446167	-41532.71712398529	62	0.04887820512820513	0.9838709677419355	0.33165688739871474
YDR071C	-1	-/-	-532.1792876720428	-39370.145005464554	62	0.0488390712570056	0.9838709677419355	0.3319362950544845
YDL198C	-1	-/-	-532.2014231681824	-40046.49791765213	62	0.0488	0.9838709677419355	0.33221570271025425
YKR002W	-1	-/-	-532.2249989509583	-42492.03429746628	62	0.04876099120703437	0.9838709677419355	0.332495110366024
YJL205C	0	0/0	-532.2690694332123	-67747.55751919746	248	0.04876099120703437	0.9838709677419355	0.332495110366024
YDR456W	-1	-/-	-532.3168339729309	-43365.56653237343	62	0.048722044728434506	0.9838709677419355	0.3327745180217938
YOR142W	-1	-/-	-532.389919757843	-38831.627168655396	62	0.04868316041500399	0.9838709677419355	0.3330539256775636
YIR001C	0	0/0	-532.40120023489	-72703.52284300327	248	0.04868316041500399	0.9838709677419355	0.3330539256775636
YKL028W	-1	-/-	-532.4057531356812	-40253.97163653374	62	0.04864433811802233	0.9838709677419355	0.3333333333333333
YBR243C	-1	-/-	-532.441083908081	-39613.14020204544	62	0.04860557768924303	0.9838709677419355	0.3336127409891031
YBR112C	-1	-/-	-532.5089998245239	-38855.24137496948	62	0.04856687898089172	0.9838709677419355	0.3338921486448729
YCR051W	0	0/0	-532.5709433555603	-66162.90983366966	248	0.04856687898089172	0.9838709677419355	0.3338921486448729
YBR288C	-1	-/-	-532.7111625671387	-40842.974588871	62	0.04852824184566428	0.9838709677419355	0.33417155630064266
YGL208W	-1	-/-	-532.7643251419067	-39828.56278181076	62	0.04848966613672496	0.9838709677419355	0.3344509639564124
YJL061W	-1	-/-	-532.9813446998596	-38179.87042808533	62	0.048451151707704525	0.9838709677419355	0.33473037161218216
YOL130W	-1	-/-	-533.0032925605774	-36679.50435590744	62	0.048412698412698414	0.9838709677419355	0.33500977926795195
YIL005W	0	0/-	-533.0560427904129	-68098.52725201845	248	0.048412698412698414	0.9838709677419355	0.33500977926795195
YMR304W	0	0/-	-533.2016505002975	-62980.084661602974	248	0.048412698412698414	0.9838709677419355	0.33500977926795195
YPR017C	-1	-/-	-533.3775873184204	-37809.42559862137	62	0.04837430610626487	0.9838709677419355	0.3352891869237217
YBL067C	0	0/-	-533.4033880233765	-68998.85056328773	248	0.04837430610626487	0.9838709677419355	0.3352891869237217
YLR044C	-1	-/-	-533.4230003356934	-36678.12521791458	62	0.04833597464342314	0.9838709677419355	0.33556859457949145
YDR495C	-1	-/-	-533.533586025238	-43535.047221660614	62	0.04829770387965162	0.9838709677419355	0.33584800223526123
YDL053C	0	0/0	-533.7007912397385	-67297.46718251705	248	0.04829770387965162	0.9838709677419355	0.33584800223526123
YGL044C	-1	-/-	-533.7579293251038	-39455.77716732025	62	0.048259493670886076	0.9838709677419355	0.336127409891031
YKR093W	0	0/-	-533.7806715071201	-66905.82537010312	248	0.048259493670886076	0.9838709677419355	0.336127409891031
YJL168C	-1	-/-	-533.7820811271667	-46197.71005964279	62	0.048221343873517786	0.9838709677419355	0.3364068175468008
YOR256C	-1	-/-	-533.9309816360474	-40529.95554852486	62	0.04818325434439179	0.9838709677419355	0.3366862252025706
YDR363W-A	-1	-/-	-534.0472989082336	-36939.22724914551	62	0.04814522494080505	0.9838709677419355	0.3369656328583403
YPR070W	-1	-/-	-534.0699667930603	-43141.65001678467	62	0.04810725552050473	0.9838709677419355	0.3372450405141101
YGR296W	-1	-/-	-534.115231513977	-37638.45472955704	62	0.04806934594168637	0.9838709677419355	0.33752444816987986
YFR024C-A	-1	-/-	-534.2367758750916	-39372.09761309624	62	0.048031496062992125	0.9838709677419355	0.33780385582564965
YDL005C	-1	-/-	-534.6897149085999	-40897.58052158356	62	0.04799370574350905	0.9838709677419355	0.33808326348141937
YGR037C	-1	-/-	-534.8062663078308	-44142.592510700226	62	0.0479559748427673	0.9838709677419355	0.33836267113718915
YDL102W	-1	-/-	-534.8421697616577	-38611.6312353611	62	0.047918303220738416	0.9838709677419355	0.33864207879295893
YOR147W	-1	-/-	-534.9552736282349	-41415.48891592026	62	0.047880690737833596	0.9838709677419355	0.3389214864487287
YNL072W	-1	-/-	-535.0799474716187	-41716.23712015152	62	0.04784313725490196	0.9838709677419355	0.33920089410449844
YIR023W	-1	-/-	-535.2011284828186	-41801.508486270905	62	0.04780564263322884	0.9838709677419355	0.3394803017602682
YJR110W	-1	-/-	-535.2668762207031	-42347.17334961891	62	0.047768206734534066	0.9838709677419355	0.339759709416038
YMR150C	-1	-/-	-535.3077535629272	-43380.70271086693	62	0.04773082942097027	0.9838709677419355	0.3400391170718078
YOR113W	-1	-/-	-535.4221124649048	-45679.56807303429	62	0.04769351055512119	0.9838709677419355	0.3403185247275775
YHL020C	-1	-/-	-535.4738788604736	-38550.50661897659	62	0.04765625	0.9838709677419355	0.3405979323833473
YGL144C	-1	-/-	-535.5218453407288	-42074.86231851578	62	0.047619047619047616	0.9838709677419355	0.34087734003911707
YGR156W	-1	-/-	-535.5253758430481	-40412.59233164787	62	0.04758190327613104	0.9838709677419355	0.34115674769488685
YMR251W-A	0	0/0	-535.612041592598	-61852.324837476015	248	0.04758190327613104	0.9838709677419355	0.34115674769488685
YDL181W	-1	-/0	-535.6829833984375	-37855.37827706337	62	0.0475448168355417	0.9838709677419355	0.34143615535065663
YDR326C	0	0/-	-535.6841249167919	-60900.85205706954	248	0.0475448168355417	0.9838709677419355	0.34143615535065663
YIL120W	-1	-/-	-535.8242936134338	-40927.91277194023	62	0.04750778816199377	0.9838709677419355	0.34171556300642636
YKR044W	0	0/-	-535.85182929039	-66704.70201283693	248	0.04750778816199377	0.9838709677419355	0.34171556300642636
YDR036C	-1	-/-	-535.9141144752502	-40940.06850337982	62	0.047470817120622566	0.9838709677419355	0.34199497066219614
YMR011W	-1	-/-	-536.066520690918	-39664.34423446655	62	0.04743390357698289	0.9838709677419355	0.3422743783179659
YDR207C	-1	-/-	-536.1200470924377	-41372.13560771942	62	0.0473970473970474	0.9838709677419355	0.3425537859737357
YHR100C	0	0/-	-536.3871772289276	-66752.17225325108	248	0.0473970473970474	0.9838709677419355	0.3425537859737357
YGR177C	-1	-/-	-536.4743385314941	-40041.73007774353	62	0.04736024844720497	0.9838709677419355	0.34283319362950543
YMR138W	-1	-/-	-536.6786022186279	-38120.857048511505	62	0.047323506594259115	0.9838709677419355	0.3431126012852752
YNL229C	-1	-/-	-536.9594445228577	-43878.89713716507	62	0.047286821705426356	0.9838709677419355	0.343392008941045
YKL210W	0	0/-	-536.9957048892975	-65575.32611131668	248	0.047286821705426356	0.9838709677419355	0.343392008941045
YDR057W	-1	-/-	-537.1058168411255	-41916.062185525894	62	0.047250193648334625	0.9838709677419355	0.34367141659681477
YLR195C	-1	-/-	-537.1713423728943	-37512.13347864151	62	0.04721362229102167	0.9838709677419355	0.3439508242525845
YKL002W	-1	-/-	-537.204797744751	-43779.90100669861	62	0.04717710750193349	0.9838709677419355	0.3442302319083543
YKL106W	0	0/0	-537.2325308322906	-62503.15232741833	248	0.04717710750193349	0.9838709677419355	0.3442302319083543
YGL205W	-1	-/-	-537.6795463562012	-42262.518476486206	62	0.04714064914992272	0.9838709677419355	0.34450963956412406
YDR377W	-1	-/-	-537.794270992279	-42512.087272405624	62	0.047104247104247106	0.9838709677419355	0.34478904721989384
YDL018C	0	0/-	-537.832479596138	-71143.26075708866	248	0.047104247104247106	0.9838709677419355	0.34478904721989384
YLR128W	0	0/-	-538.0876508951187	-69150.81896936893	248	0.047104247104247106	0.9838709677419355	0.34478904721989384
YGL238W	-1	-/-	-538.0898475646973	-37497.11554098129	62	0.0470679012345679	0.9838709677419355	0.34506845487566357
YDL182W	0	0/-	-538.2282532453537	-67212.52566504478	248	0.0470679012345679	0.9838709677419355	0.34506845487566357
YMR182C	-1	-/-	-538.2882795333862	-44609.0756816864	62	0.047031611410948346	0.9838709677419355	0.34534786253143335
YBR163W	0	0/-	-538.3330626487732	-66808.8747433424	248	0.047031611410948346	0.9838709677419355	0.34534786253143335
YML115C	-1	-/-	-538.4080090522766	-39604.38901591301	62	0.04699537750385208	0.9838709677419355	0.34562727018720313
YNL085W	-1	-/-	-538.4788086414337	-38764.37632739544	62	0.04695919938414165	0.9838709677419355	0.3459066778429729
YLR304C	-1	-/-	-538.580353975296	-42997.33601355553	62	0.04692307692307692	0.9838709677419355	0.3461860854987427
YJL016W	0	0/0	-538.6235492229462	-66062.1508922875	248	0.04692307692307692	0.9838709677419355	0.3461860854987427
YLR347C	-1	-/-	-538.8409948348999	-37185.14311218262	62	0.04688700999231361	0.9838709677419355	0.3464654931545124
YDR515W	-1	-/-	-538.9165682792664	-44752.02549147606	62	0.04685099846390169	0.9838709677419355	0.3467449008102822
YBR242W	0	0/-	-539.0524581670761	-67484.98034083843	248	0.04685099846390169	0.9838709677419355	0.3467449008102822
YGR232W	0	0/0	-539.1616127490997	-69632.1947863102	248	0.04685099846390169	0.9838709677419355	0.3467449008102822
YBR042C	-1	-/-	-539.2126035690308	-40880.37588310242	62	0.04681504221028396	0.9838709677419355	0.347024308466052
YER016W	-1	-/-	-539.3386707305908	-40728.403663635254	62	0.04677914110429448	0.9838709677419355	0.34730371612182176
YOR337W	0	0/-	-539.3505350351334	-63548.07174861431	248	0.04677914110429448	0.9838709677419355	0.34730371612182176
YMR228W	0	0/-	-539.5161926746368	-70220.79194283485	248	0.04677914110429448	0.9838709677419355	0.34730371612182176
YLR026C	-1	-/-	-539.6458220481873	-42671.310052871704	62	0.04674329501915709	0.9838709677419355	0.3475831237775915
YAR014C	-1	-/-	-539.7383723258972	-40635.77415704727	62	0.04670750382848392	0.9838709677419355	0.34786253143336127
YKR011C	0	0/0	-539.821433365345	-68588.8330027163	248	0.04670750382848392	0.9838709677419355	0.34786253143336127
YHR127W	0	0/-	-539.9748756885529	-70941.92585629225	248	0.04670750382848392	0.9838709677419355	0.34786253143336127
YMR092C	-1	-/-	-540.0657043457031	-39376.86072421074	62	0.046671767406273906	0.9838709677419355	0.34814193908913105
YLR438W	0	0/0	-540.1965664625168	-67240.36960077286	248	0.046671767406273906	0.9838709677419355	0.34814193908913105
YPL003W	0	0/-	-540.4824699163437	-65466.78366729617	248	0.046671767406273906	0.9838709677419355	0.34814193908913105
YPL026C	-1	-/-	-540.5241479873657	-37859.38726019859	62	0.046636085626911315	0.9838709677419355	0.34842134674490083
YML114C	-1	-/-	-540.5250144004822	-42156.369348526	62	0.04660045836516425	0.9838709677419355	0.34870075440067055
YDR424C	-1	-/-	-540.5439257621765	-41717.462916851044	62	0.046564885496183206	0.9838709677419355	0.34898016205644034
YPL122C	-1	-/-	-540.5889658927917	-39456.40077161789	62	0.04652936689549962	0.9838709677419355	0.3492595697122101
YMR097C	1	+/-	-540.5891757011414	-44325.036455631256	61	0.04725609756097561	1.0	0.3492595697122101
YBL101C	0	0/-	-540.7574099302292	-68743.48286831379	248	0.04725609756097561	1.0	0.3492595697122101
YEL024W	-1	-/-	-540.8536944389343	-38815.069275677204	62	0.04722010662604722	1.0	0.3495389773679799
YKL208W	-1	-/-	-540.9496231079102	-44659.20528817177	62	0.0471841704718417	1.0	0.3498183850237497
YFL031W	-1	-/-	-540.9780311584473	-36095.624952316284	62	0.04714828897338403	1.0	0.3500977926795194
YBR207W	-1	-/-	-541.1196627616882	-43293.96779203415	62	0.04711246200607903	1.0	0.3503772003352892
YOR042W	0	0/-	-541.1345983743668	-69133.17486083508	248	0.04711246200607903	1.0	0.3503772003352892
YDL205C	0	0/-	-541.1424713134766	-66375.47781658173	248	0.04711246200607903	1.0	0.3503772003352892
YBR212W	-1	-/-	-541.1939344406128	-39531.05415812135	62	0.047076689445709946	1.0	0.35065660799105897
YKR008W	-1	-/-	-541.2357115745544	-39742.530260920525	62	0.04704097116843703	1.0	0.35093601564682875
YML103C	-1	-/-	-541.267632484436	-40659.55392932892	62	0.04700530705079606	1.0	0.3512154233025985
YDL022W	-1	-/-	-541.288302898407	-37632.51511883736	62	0.04696969696969697	1.0	0.35149483095836825
YLR193C	-1	-/-	-541.4631476402283	-42574.07000255585	62	0.046934140802422405	1.0	0.35177423861413804
YLR442C	-1	-/-	-541.5390992164612	-42555.490295410156	62	0.046898638426626324	1.0	0.3520536462699078
YNL029C	-1	-/-	-541.5425686836243	-42977.290115594864	62	0.04686318972033258	1.0	0.35233305392567754
YOR073W	-1	-/-	-541.573007106781	-44300.763780117035	62	0.04682779456193353	1.0	0.3526124615814473
YIL145C	0	0/-	-541.6458914875984	-60440.70930501819	248	0.04682779456193353	1.0	0.3526124615814473
YMR145C	-1	-/0	-541.6522312164307	-40969.5002219677	62	0.04679245283018868	1.0	0.3528918692372171
YCL004W	-1	-/-	-541.7860503196716	-44155.48532819748	62	0.04675716440422323	1.0	0.3531712768929869
YGL038C	-1	-/-	-541.8652541637421	-37909.11897826195	62	0.04672192916352675	1.0	0.3534506845487566
YDL197C	-1	-/-	-541.8704028129578	-46549.18526220322	62	0.046686746987951805	1.0	0.3537300922045264
YNL265C	0	0/-	-542.0269558429718	-69144.4016366899	248	0.046686746987951805	1.0	0.3537300922045264
YBR015C	-1	-/-	-542.0688285827637	-37663.05889463425	62	0.046651617757712566	1.0	0.3540094998602962
YBR222C	0	0/-	-542.1499933004379	-64693.01959992945	248	0.046651617757712566	1.0	0.3540094998602962
YHR043C	-1	-/0	-542.4771580696106	-37917.19877123833	62	0.04661654135338346	1.0	0.35428890751606595
YHR118C	-1	-/-	-542.6891279220581	-39883.44319820404	62	0.04658151765589782	1.0	0.35456831517183574
YOR037W	-1	-/-	-542.7390122413635	-43957.62327480316	62	0.046546546546546545	1.0	0.35484772282760546
YOR334W	-1	-/-	-542.8159403800964	-40714.12791836262	62	0.046511627906976744	1.0	0.35512713048337524
YFR052W	-1	-/-	-542.8163986206055	-42017.59199810028	62	0.046476761619190406	1.0	0.355406538139145
YJL089W	-1	-/-	-542.9477453231812	-41662.87121582031	62	0.04644194756554307	1.0	0.3556859457949148
YGL054C	-1	-/-	-542.9542098045349	-38188.19511675835	62	0.04640718562874251	1.0	0.35596535345068453
YBR176W	0	0/-	-542.959490954876	-69183.89719837904	248	0.04640718562874251	1.0	0.35596535345068453
YAL040C	-1	-/-	-542.9676432609558	-42221.95842218399	62	0.04637247569184742	1.0	0.3562447611064543
YLR133W	-1	-/-	-543.0655341148376	-40173.66135215759	62	0.04633781763826607	1.0	0.3565241687622241
YJL140W	-1	-/-	-543.0682697296143	-41225.33870148659	62	0.04630321135175504	1.0	0.3568035764179939
YDR372C	-1	-/-	-543.0857214927673	-37799.47201657295	62	0.04626865671641791	1.0	0.3570829840737636
YNL048W	-1	-/-	-543.105610370636	-42953.62931251526	62	0.04623415361670395	1.0	0.3573623917295334
YJR025C	-1	-/-	-543.4017376899719	-38365.136290073395	62	0.046199701937406856	1.0	0.35764179938530316
YNL262W	-1	-/-	-543.5552127361298	-45370.780067682266	62	0.04616530156366344	1.0	0.35792120704107294
YKL168C	0	0/-	-543.681059628725	-68620.75675854832	248	0.04616530156366344	1.0	0.35792120704107294
YHR075C	-1	-/-	-543.6954345703125	-38647.86324954033	62	0.046130952380952384	1.0	0.35820061469684267
YNL202W	-1	-/-	-543.8477535247803	-42342.360884428024	62	0.046096654275092935	1.0	0.35848002235261245
YBR050C	-1	-/-	-543.9907388687134	-44917.6360001564	62	0.04606240713224369	1.0	0.35875943000838223
YDR202C	-1	-/-	-544.0089154243469	-44775.52889227867	62	0.04602821083890126	1.0	0.359038837664152
YNL037C	-1	-/-	-544.0173807144165	-43734.500349640846	62	0.04599406528189911	1.0	0.3593182453199218
YLR027C	0	0/0	-544.0375788807869	-68715.22957015038	248	0.04599406528189911	1.0	0.3593182453199218
YDR247W	-1	-/-	-544.0425205230713	-38437.2679643631	62	0.04595997034840623	1.0	0.3595976529756915
YLR327C	0	0/0	-544.0833596587181	-67698.19884768128	248	0.04595997034840623	1.0	0.3595976529756915
YKL049C	-1	-/-	-544.0927181243896	-44479.54977107048	62	0.045925925925925926	1.0	0.3598770606314613
YBL057C	-1	-/-	-544.2155528068542	-38820.65706348419	62	0.0458919319022946	1.0	0.3601564682872311
YIL131C	-1	-/-	-544.3475284576416	-41699.307146549225	62	0.04585798816568047	1.0	0.36043587594300086
YGR286C	-1	-/-	-544.4737448692322	-34624.584585905075	62	0.04582409460458241	1.0	0.3607152835987706
YLR399C	-1	-/-	-544.5016918182373	-39026.84493255615	62	0.04579025110782865	1.0	0.36099469125454037
YOR307C	-1	-/-	-544.5339508056641	-37146.345254421234	62	0.045756457564575644	1.0	0.36127409891031015
YDR074W	0	0/-	-544.6574075818062	-62442.524419903755	248	0.045756457564575644	1.0	0.36127409891031015
YLR151C	0	0/-	-544.7689772844315	-71956.80409091711	248	0.045756457564575644	1.0	0.36127409891031015
YPL103C	0	0/-	-544.888023853302	-68452.38161408901	248	0.045756457564575644	1.0	0.36127409891031015
YKL074C	-1	-/-	-544.8995280265808	-39356.90395450592	62	0.045722713864306784	1.0	0.36155350656607993
YFR014C	-1	-/-	-544.9620077610016	-38526.61380672455	62	0.045689019896831246	1.0	0.36183291422184966
YHR174W	-1	-/-	-545.114795923233	-38432.34537255764	62	0.045655375552282766	1.0	0.36211232187761944
YPL245W	0	0/0	-545.3183416128159	-68037.23408961296	248	0.045655375552282766	1.0	0.36211232187761944
YOL086C	-1	-/0	-545.3514375686646	-36920.61700218916	62	0.04562178072111847	1.0	0.3623917295333892
YER144C	0	0/-	-545.5598301291466	-66240.32560554147	248	0.04562178072111847	1.0	0.3623917295333892
YCR054C	0	0/0	-545.5717321634293	-71219.5453941822	248	0.04562178072111847	1.0	0.3623917295333892
YAR015W	-1	-/-	-545.596743106842	-41589.98757624626	62	0.045588235294117645	1.0	0.362671137189159
YGR257C	-1	-/-	-545.6435403823853	-41932.376953125	62	0.045554739162380606	1.0	0.3629505448449287
YOR308C	-1	-/-	-545.6460328102112	-41350.04730129242	62	0.04552129221732746	1.0	0.3632299525006985
YIL107C	0	0/0	-545.6841416358948	-67480.77169179916	248	0.04552129221732746	1.0	0.3632299525006985
YGR233C	0	0/-	-545.6860944032669	-70981.91444683075	248	0.04552129221732746	1.0	0.3632299525006985
YDL120W	-1	-/-	-545.7125773429871	-39888.48860454559	62	0.04548789435069699	1.0	0.3635093601564683
YBL099W	-1	-/-	-545.7139492034912	-38637.95886039734	62	0.045454545454545456	1.0	0.36378876781223807
YDL130W-A	-1	-/0	-545.7768902778625	-36577.33977603912	62	0.04542124542124542	1.0	0.36406817546800785
YPL082C	-1	-/-	-545.8344025611877	-41590.38898563385	62	0.04538799414348463	1.0	0.3643475831237776
YGL244W	-1	-/-	-546.0291528701782	-40467.668785095215	62	0.04535479151426482	1.0	0.36462699077954736
YGL198W	0	0/-	-546.1031707525253	-68084.85091888905	248	0.04535479151426482	1.0	0.36462699077954736
YDR390C	0	0/-	-546.1439014673233	-67976.63520205021	248	0.04535479151426482	1.0	0.36462699077954736
YIL002C	-1	-/-	-546.258665561676	-43914.04123544693	62	0.04532163742690058	1.0	0.36490639843531714
YNL189W	0	0/-	-546.2642211914062	-67125.30948406458	248	0.04532163742690058	1.0	0.36490639843531714
YJR073C	-1	-/-	-546.2972950935364	-38748.368441820145	62	0.045288531775018265	1.0	0.3651858060910869
YFL037W	-1	-/-	-546.3504056930542	-37152.01161420345	62	0.04525547445255475	1.0	0.36546521374685664
YBR218C	-1	-/-	-546.3784198760986	-36676.60482311249	62	0.04522246535375638	1.0	0.3657446214026264
YDL135C	-1	-/-	-546.4353713989258	-44570.5091855526	62	0.04518950437317784	1.0	0.3660240290583962
YJL129C	-1	-/-	-546.4719152450562	-45747.32388758659	62	0.04515659140568099	1.0	0.366303436714166
YBL066C	0	0/-	-546.4857494831085	-71838.37750655413	248	0.04515659140568099	1.0	0.366303436714166
YBR278W	-1	-/-	-546.6309118270874	-44025.327124118805	62	0.04512372634643377	1.0	0.3665828443699357
YOR141C	0	0/-	-546.6732923984528	-72643.46224707365	248	0.04512372634643377	1.0	0.3665828443699357
YMR035W	-1	-/-	-546.7497358322144	-46395.64655017853	62	0.04509090909090909	1.0	0.3668622520257055
YPR151C	0	0/0	-546.8876522779465	-63060.91711458564	248	0.04509090909090909	1.0	0.3668622520257055
YLR247C	0	0/-	-547.0661153793335	-70614.2071530819	248	0.04509090909090909	1.0	0.3668622520257055
YBR111C	0	0/-	-547.0676916837692	-64957.83615642786	248	0.04509090909090909	1.0	0.3668622520257055
YNR029C	0	0/0	-547.115947842598	-69256.89730834961	248	0.04509090909090909	1.0	0.3668622520257055
YGR170W	-1	-/-	-547.149573802948	-40463.46259522438	62	0.04505813953488372	1.0	0.3671416596814753
YMR112C	-1	-/-	-547.1590552330017	-40491.47617459297	62	0.04502541757443718	1.0	0.36742106733724506
YMR263W	-1	-/-	-547.2750201225281	-45557.703857421875	62	0.04499274310595065	1.0	0.3677004749930148
YML008C	-1	-/-	-547.3342084884644	-39743.1318860054	62	0.044960116026105876	1.0	0.36797988264878456
YLR378C	-1	-/-	-547.3898124694824	-38566.23786330223	62	0.04492753623188406	1.0	0.36825929030455434
YDL178W	-1	-/-	-547.6507883071899	-44429.73103046417	62	0.04489500362056481	1.0	0.3685386979603241
YMR104C	-1	-/-	-547.7197232246399	-37597.9222946167	62	0.04486251808972504	1.0	0.3688181056160939
YIL088C	0	0/-	-547.8482111692429	-65776.08416563272	248	0.04486251808972504	1.0	0.3688181056160939
YFR019W	-1	-/-	-547.9230699539185	-46730.57743692398	62	0.04483007953723789	1.0	0.36909751327186363
YPR189W	-1	-/-	-548.0396151542664	-43938.29916763306	62	0.044797687861271675	1.0	0.3693769209276334
YIL006W	0	0/-	-548.1658113002777	-73275.8735973239	248	0.044797687861271675	1.0	0.3693769209276334
YNL082W	-1	-/-	-548.2705659866333	-43642.05366611481	62	0.044765342960288806	1.0	0.3696563285834032
YOR290C	-1	-/-	-548.3191752433777	-39892.011708498	62	0.044733044733044736	1.0	0.369935736239173
YEL017C-A	-1	-/0	-548.3376340866089	-36973.963389635086	62	0.044700793078586876	1.0	0.3702151438949427
YDR293C	-1	-/-	-548.7387428283691	-36238.36643576622	62	0.0446685878962536	1.0	0.3704945515507125
YPL054W	0	0/-	-548.7459126114845	-68772.24775409698	248	0.0446685878962536	1.0	0.3704945515507125
YDR492W	-1	-/-	-548.8731665611267	-40020.62606239319	62	0.04463642908567315	1.0	0.37077395920648226
YDL017W	-1	-/-	-549.0565242767334	-42244.95960187912	62	0.04460431654676259	1.0	0.37105336686225204
YOR047C	-1	-/-	-549.0882349014282	-38443.77757179737	62	0.04457225017972682	1.0	0.37133277451802177
YDR100W	0	0/0	-549.2239954471588	-67772.63653758168	248	0.04457225017972682	1.0	0.37133277451802177
YOL103W	0	0/-	-549.271635055542	-65083.28783869743	248	0.04457225017972682	1.0	0.37133277451802177
YJR065C	-1	-/-	-549.3287630081177	-38905.299968242645	62	0.04454022988505747	1.0	0.37161218217379155
YPL179W	-1	-/-	-549.3789086341858	-37551.508691072464	62	0.04450825556353195	1.0	0.37189158982956133
YPR019W	-1	-/-	-549.5676560401917	-44286.67104792595	62	0.04447632711621234	1.0	0.3721709974853311
YER089C	-1	-/-	-549.7462544441223	-40695.288390636444	62	0.044444444444444446	1.0	0.3724504051411009
YPR161C	-1	-/-	-549.7779536247253	-39249.3164024353	62	0.044412607449856735	1.0	0.3727298127968706
YPR068C	-1	-/-	-549.8278102874756	-42615.165576934814	62	0.04438081603435934	1.0	0.3730092204526404
YNL280C	-1	-/-	-549.8598036766052	-39473.68622255325	62	0.044349070100143065	1.0	0.3732886281084102
YER072W	-1	-/-	-550.0100164413452	-42180.48636007309	62	0.04431736954967834	1.0	0.37356803576417996
YMR292W	-1	-/-	-550.0131497383118	-39690.886343717575	62	0.04428571428571428	1.0	0.3738474434199497
YLR174W	0	0/-	-550.0370587110519	-71215.17481440306	248	0.04428571428571428	1.0	0.3738474434199497
YCL005W	0	0/-	-550.3285796642303	-67523.61934357882	248	0.04428571428571428	1.0	0.3738474434199497
YGR104C	-1	-/-	-550.5312209129333	-46961.18719244003	62	0.04425410421127766	1.0	0.37412685107571947
YNL156C	-1	-/-	-550.5690627098083	-41120.095574617386	62	0.0442225392296719	1.0	0.37440625873148925
YLR251W	0	0/0	-550.672545671463	-63939.75288426876	248	0.0442225392296719	1.0	0.37440625873148925
YDR443C	-1	-/-	-550.7953553199768	-42381.24356174469	62	0.044191019244476125	1.0	0.37468566638725903
YNL281W	-1	-/-	-550.9339737892151	-39134.728748083115	62	0.04415954415954416	1.0	0.37496507404302876
YDR287W	0	0/-	-551.2180707454681	-68233.6268055439	248	0.04415954415954416	1.0	0.37496507404302876
YEL004W	-1	-/-	-551.2490601539612	-46285.07163858414	62	0.04412811387900356	1.0	0.37524448169879854
YFR013W	-1	-/-	-551.4279203414917	-40233.5968875885	62	0.044096728307254626	1.0	0.3755238893545683
YER159C	-1	-/-	-551.461021900177	-37982.27299642563	62	0.04406538734896944	1.0	0.3758032970103381
YOL138C	-1	-/-	-551.5538210868835	-41801.76016712189	62	0.04403409090909091	1.0	0.3760827046661078
YPL156C	-1	-/0	-551.5554828643799	-38047.34639406204	62	0.0440028388928318	1.0	0.3763621123218776
YFR044C	0	0/0	-551.5762993097305	-63518.1223025918	248	0.0440028388928318	1.0	0.3763621123218776
YBR151W	0	0/0	-551.5805072784424	-65676.13320976496	248	0.0440028388928318	1.0	0.3763621123218776
YMR186W	-1	-/-	-551.6285996437073	-37935.22033429146	62	0.04397163120567376	1.0	0.3766415199776474
YPL008W	-1	-/-	-551.7065963745117	-48139.00200343132	62	0.04394046775336641	1.0	0.37692092763341717
YDL188C	-1	-/-	-551.7904372215271	-39964.049433231354	62	0.043909348441926344	1.0	0.37720033528918695
YDR225W	-1	-/-	-551.7981815338135	-41171.151455402374	62	0.043878273177636234	1.0	0.3774797429449567
[truncated: 3,961 more rows]
