# Supplementary material for: Revisiting co-expression-based automated function prediction in yeast with neural networks and updated Gene Ontology annotations
Source: PLoS One. 2026 Apr 16;21(4):e0322689. doi: 10.1371/journal.pone.0322689 (PMC13086303; doi:10.1371/journal.pone.0322689)
Supplement: S1 File — A zip file of tables in csv format containing individual genes ranked by their predicted involvement in each predicted GO term. These predictions were made by Model 1 as described in Table A of S1 Text. (ZIP) [file pone.0322689.s002.zip › GO0042273_SingleGeneRanking.csv]

Gene	Label	Annos	Score	Background Score	Num pos pairs	Precision	Recall	False Positive Rate
YGL029W	-1	-/-	6.599800646305084	-35603.059297828004	64	0.0	0.0	0.0002795638803466592
YHR088W	1	+/+	-3.3783491980284452	-32571.90111236833	63	0.5	0.015625	0.0002795638803466592
YMR014W	-1	-/-	-12.658054120838642	-34806.09710200876	64	0.3333333333333333	0.015625	0.0005591277606933184
YHR197W	1	+/+	-24.086847215890884	-35405.22587718628	63	0.5	0.03125	0.0005591277606933184
YHR169W	-1	-/-	-29.780301336199045	-34185.3385775052	64	0.4	0.03125	0.0008386916410399776
YMR131C	0	0/-	-31.418349503539503	-57069.792048362084	256	0.4	0.03125	0.0008386916410399776
YER131W	0	0/+	-35.272362222662196	-57174.157315673074	256	0.4	0.03125	0.0008386916410399776
YMR093W	-1	-/-	-37.884637616574764	-35102.42694840208	64	0.3333333333333333	0.03125	0.0011182555213866368
YIL133C	0	0/+	-39.56705152965151	-57295.963644691044	256	0.3333333333333333	0.03125	0.0011182555213866368
YLR029C	0	0/-	-40.69005602784455	-55999.446046062745	256	0.3333333333333333	0.03125	0.0011182555213866368
YGR214W	-1	-/-	-42.644693080335855	-34245.09771993011	64	0.2857142857142857	0.03125	0.0013978194017332962
YGR118W	-1	-/-	-44.89186792820692	-32072.029886971228	64	0.25	0.03125	0.0016773832820799553
YPR010C	-1	-/-	-46.755943993106484	-36266.79258728959	64	0.2222222222222222	0.03125	0.0019569471624266144
YDR299W	-1	-/-	-50.0532273799181	-31618.84897152707	64	0.2	0.03125	0.0022365110427732737
YHR052W	1	+/+	-50.48886547237635	-34923.69664746523	63	0.2727272727272727	0.046875	0.0022365110427732737
YLR276C	1	+/+	-50.60406593605876	-35745.74478846416	63	0.3333333333333333	0.0625	0.0022365110427732737
YLR167W	-1	-/-	-51.027006059885025	-34761.66353747435	64	0.3076923076923077	0.0625	0.002516074923119933
YNL110C	1	+/+	-51.9906167909503	-34066.35839681234	63	0.35714285714285715	0.078125	0.002516074923119933
YGL030W	-1	-/-	-52.22519539389759	-32123.426008900627	64	0.3333333333333333	0.078125	0.0027956388034665923
YDR361C	-1	-/-	-52.59582647681236	-32411.39876478538	64	0.3125	0.078125	0.0030752026838132512
YDR087C	-1	-/-	-53.022130988538265	-35644.25494778901	64	0.29411764705882354	0.078125	0.0033547665641599105
YDL153C	-1	-/-	-53.9735159650445	-33622.59733868763	64	0.2777777777777778	0.078125	0.00363433044450657
YDR471W	0	0/-	-54.19906959775835	-58595.85317903245	256	0.2777777777777778	0.078125	0.00363433044450657
YLR185W	0	0/+	-57.88171256892383	-59728.27638380928	256	0.2777777777777778	0.078125	0.00363433044450657
YOR234C	0	0/+	-58.32951725414023	-58390.31824405957	256	0.2777777777777778	0.078125	0.00363433044450657
YOR272W	1	+/+	-58.851913034915924	-33867.93800722808	63	0.3157894736842105	0.09375	0.00363433044450657
YOR206W	-1	-/+	-59.34314759448171	-34963.206269055605	64	0.3	0.09375	0.003913894324853229
YGR148C	0	0/-	-61.199062653817236	-58614.15511597833	256	0.3	0.09375	0.003913894324853229
YML024W	-1	-/-	-62.33193879947066	-34130.2882508412	64	0.2857142857142857	0.09375	0.004193458205199888
YLR175W	-1	-/-	-62.974334575235844	-36193.67895433679	64	0.2727272727272727	0.09375	0.004473022085546547
YLR048W	-1	-/-	-68.51058675255626	-32561.897568623535	64	0.2608695652173913	0.09375	0.004752585965893207
YHR170W	1	+/-	-69.44764061272144	-31913.924522507936	63	0.2916666666666667	0.109375	0.004752585965893207
YFR001W	1	+/+	-70.72065468132496	-31232.50493133813	63	0.32	0.125	0.004752585965893207
YOL139C	-1	-/-	-70.90448313578963	-33847.803390514106	64	0.3076923076923077	0.125	0.005032149846239866
YBR191W	0	0/-	-71.08180547703523	-57629.418120706105	256	0.3076923076923077	0.125	0.005032149846239866
YBR079C	-1	-/-	-71.10918939113617	-33396.19610387087	64	0.2962962962962963	0.125	0.005311713726586525
YOR293W	0	0/-	-72.45194336865097	-59198.99904978543	256	0.2962962962962963	0.125	0.005311713726586525
YMR142C	-1	-/-	-72.61284044478089	-32466.000319776125	64	0.2857142857142857	0.125	0.005591277606933185
YDR339C	-1	-/-	-72.93464310467243	-33339.41585733369	64	0.27586206896551724	0.125	0.005870841487279843
YJR123W	0	0/-	-73.15694869123399	-58856.99026923301	256	0.27586206896551724	0.125	0.005870841487279843
YDL083C	-1	-/-	-73.47727584466338	-32672.99245436862	64	0.26666666666666666	0.125	0.0061504053676265024
YGL103W	0	0/-	-73.71828913572244	-58027.25625698629	256	0.26666666666666666	0.125	0.0061504053676265024
YEL054C	1	+/+	-74.99536345154047	-32003.748074728996	63	0.2903225806451613	0.140625	0.0061504053676265024
YNL162W	0	0/-	-75.5719745606184	-59025.70837199059	256	0.2903225806451613	0.140625	0.0061504053676265024
YLR003C	-1	-/0	-75.92720760405064	-31714.12179646641	64	0.28125	0.140625	0.006429969247973162
YBR034C	-1	-/-	-77.76118509471416	-36357.71456069499	64	0.2727272727272727	0.140625	0.006709533128319821
YOR095C	-1	-/-	-78.32077597826719	-37471.065301939845	64	0.2647058823529412	0.140625	0.00698909700866648
YCL054W	-1	-/+	-78.5050118714571	-33261.22173143923	64	0.2571428571428571	0.140625	0.00726866088901314
YLR196W	-1	-/-	-78.92082065576687	-34752.978047954384	64	0.25	0.140625	0.007548224769359799
YOR294W	-1	-/+	-79.0241633951664	-35281.596327245235	64	0.24324324324324326	0.140625	0.007827788649706457
YJL069C	-1	-/-	-79.48308791965246	-33298.998782381415	64	0.23684210526315788	0.140625	0.008107352530053118
YOL040C	-1	-/-	-80.93404343910515	-33122.001110753044	64	0.23076923076923078	0.140625	0.008386916410399776
YDL201W	-1	-/-	-81.50541004538536	-34247.7534570992	64	0.225	0.140625	0.008666480290746436
YDR496C	0	0/+	-81.98512927885167	-56373.73877514014	256	0.225	0.140625	0.008666480290746436
YOL093W	-1	-/-	-82.98266088217497	-33859.18469863385	64	0.21951219512195122	0.140625	0.008946044171093095
YMR290C	-1	-/+	-83.33673442155123	-33951.088901132345	64	0.21428571428571427	0.140625	0.009225608051439753
YBR189W	0	0/-	-84.3207982853055	-61215.80408999347	256	0.21428571428571427	0.140625	0.009225608051439753
YGR159C	-1	-/-	-85.03655425552279	-34765.4509783173	64	0.20930232558139536	0.140625	0.009505171931786413
YML063W	0	0/-	-85.48979632742703	-58401.42791700247	256	0.20930232558139536	0.140625	0.009505171931786413
YLL011W	-1	-/-	-85.52472949028015	-35362.319065017626	64	0.20454545454545456	0.140625	0.009784735812133072
YLR441C	0	0/-	-86.25637412932701	-57668.12825631746	256	0.20454545454545456	0.140625	0.009784735812133072
YPL043W	-1	-/+	-86.52036445587873	-34406.47874566913	64	0.2	0.140625	0.010064299692479732
YMR242C	0	0/-	-87.22747941780835	-57448.156794766895	256	0.2	0.140625	0.010064299692479732
YPR102C	1	+/+	-87.38839752227068	-33930.825825721025	63	0.21739130434782608	0.15625	0.010064299692479732
YGR145W	-1	-/-	-87.47591487690806	-36817.00389133021	64	0.2127659574468085	0.15625	0.01034386357282639
YLR449W	-1	-/-	-88.05716691538692	-32872.960880640894	64	0.20833333333333334	0.15625	0.01062342745317305
YNR054C	-1	-/-	-88.21023630350828	-36417.02771196887	64	0.20408163265306123	0.15625	0.01090299133351971
YBL072C	0	0/-	-88.42796996794641	-57835.91651871847	256	0.20408163265306123	0.15625	0.01090299133351971
YNL069C	0	0/+	-89.6263186596334	-59845.089120522374	256	0.20408163265306123	0.15625	0.01090299133351971
YDR083W	-1	-/+	-91.37168951332569	-35986.68339292705	64	0.2	0.15625	0.01118255521386637
YJL122W	1	+/+	-91.42342173308134	-35987.59929551929	63	0.21568627450980393	0.171875	0.01118255521386637
YDR012W	0	0/-	-91.83744582068175	-57264.334304445656	256	0.21568627450980393	0.171875	0.01118255521386637
YGL078C	1	+/+	-92.79796360433102	-35075.54494769126	63	0.23076923076923078	0.1875	0.01118255521386637
YHR089C	-1	-/-	-93.08731313049793	-35319.30583502352	64	0.22641509433962265	0.1875	0.011462119094213028
YPR144C	-1	-/-	-93.1169896395877	-35745.87194424216	64	0.2222222222222222	0.1875	0.011741682974559686
YLR222C	-1	-/-	-93.69698119256645	-35325.75246729795	64	0.21818181818181817	0.1875	0.012021246854906346
YJL190C	-1	-/-	-94.2960492670536	-35303.683199070394	64	0.21428571428571427	0.1875	0.012300810735253005
YER127W	-1	-/-	-94.29851838201284	-35017.55822365731	64	0.21052631578947367	0.1875	0.012580374615599665
YNL061W	-1	-/+	-94.52486781030893	-33407.94350011274	64	0.20689655172413793	0.1875	0.012859938495946324
YLR197W	-1	-/-	-94.61463934183121	-37875.84023027867	64	0.2033898305084746	0.1875	0.013139502376292984
YNL096C	0	0/-	-95.27110999985598	-56785.09580322902	256	0.2033898305084746	0.1875	0.013139502376292984
YPL211W	1	+/+	-95.35264676064253	-35713.14480544627	63	0.21666666666666667	0.203125	0.013139502376292984
YNL255C	0	0/-	-95.55753351934254	-57839.67243188387	256	0.21666666666666667	0.203125	0.013139502376292984
YNL308C	0	0/-	-95.97995987720788	-59579.76473824307	256	0.21666666666666667	0.203125	0.013139502376292984
YJL148W	-1	-/-	-96.90842561423779	-35279.222681835294	64	0.21311475409836064	0.203125	0.013419066256639642
YJR002W	-1	-/-	-97.54747526347637	-34016.94610147923	64	0.20967741935483872	0.203125	0.0136986301369863
YBR154C	-1	-/-	-97.73824065178633	-35661.2699925974	64	0.20634920634920634	0.203125	0.01397819401733296
YNR053C	-1	-/-	-99.63521034270525	-36269.868393450044	64	0.203125	0.203125	0.01425775789767962
YBR247C	-1	-/-	-99.71510805562139	-36330.170856606215	64	0.2	0.203125	0.01453732177802628
YDR418W	1	+/+	-99.78432094305754	-36098.047530427575	63	0.21212121212121213	0.21875	0.01453732177802628
YDR190C	-1	-/-	-99.86232095211744	-34126.4869645983	64	0.208955223880597	0.21875	0.014816885658372938
YOR340C	-1	-/-	-100.56214392185211	-36819.14683467522	64	0.20588235294117646	0.21875	0.015096449538719598
YDL060W	-1	-/-	-100.56346033141017	-36047.63347766176	64	0.2028985507246377	0.21875	0.015376013419066257
YLR448W	1	+/+	-101.36573542654514	-35599.716169565916	63	0.21428571428571427	0.234375	0.015376013419066257
YML093W	-1	-/-	-101.97817737609148	-33547.11858572066	64	0.2112676056338028	0.234375	0.015655577299412915
YBL068W	0	0/-	-102.49083819123916	-60136.539466906106	256	0.2112676056338028	0.234375	0.015655577299412915
YPR132W	-1	-/-	-103.06452967226505	-35477.7750762254	64	0.20833333333333334	0.234375	0.015935141179759575
YLR333C	0	0/-	-103.11636484134942	-59503.93328882218	256	0.20833333333333334	0.234375	0.015935141179759575
YBL087C	0	0/-	-103.12727975542657	-58053.225298988866	256	0.20833333333333334	0.234375	0.015935141179759575
YER126C	1	+/+	-103.4919771105051	-33861.60506076738	63	0.2191780821917808	0.25	0.015935141179759575
YDL130W	-1	-/-	-103.54972803592682	-36889.54194626212	64	0.21621621621621623	0.25	0.016214705060106235
YGR123C	-1	-/-	-103.81150947883725	-35477.50845288113	64	0.21333333333333335	0.25	0.016494268940452892
YPL090C	0	0/-	-103.95732220774516	-59980.66336742649	256	0.21333333333333335	0.25	0.016494268940452892
YDL213C	-1	-/-	-103.99286838620901	-34122.88438820094	64	0.21052631578947367	0.25	0.016773832820799552
YMR309C	-1	-/-	-104.17747526615858	-34074.357509907335	64	0.2077922077922078	0.25	0.017053396701146212
YDL082W	0	0/-	-104.24685854371637	-57541.620430454146	256	0.2077922077922078	0.25	0.017053396701146212
YML073C	1	+/+	-104.40513842180371	-33545.57071806118	63	0.21794871794871795	0.265625	0.017053396701146212
YDR465C	-1	-/-	-104.6094383597374	-34650.72028318979	64	0.21518987341772153	0.265625	0.017332960581492873
YKR081C	1	+/+	-105.2287131473422	-36270.10355493426	63	0.225	0.28125	0.017332960581492873
YPL081W	0	0/-	-105.74597506434657	-60699.972341590794	256	0.225	0.28125	0.017332960581492873
YDR091C	1	+/+	-106.08796925842762	-34530.388278879225	63	0.2345679012345679	0.296875	0.017332960581492873
YGL111W	1	+/+	-107.53634534031153	-33299.076139479876	63	0.24390243902439024	0.3125	0.017332960581492873
YOL077C	1	+/+	-107.64749076217413	-34353.780693396926	63	0.25301204819277107	0.328125	0.017332960581492873
YOR004W	-1	-/-	-108.32773398607969	-32970.4826322943	64	0.25	0.328125	0.01761252446183953
YNL248C	-1	-/-	-108.84330479055643	-35557.02801825851	64	0.24705882352941178	0.328125	0.01789208834218619
YGL123W	0	0/-	-109.49221663270146	-59626.84550000122	256	0.24705882352941178	0.328125	0.01789208834218619
YGR128C	-1	-/-	-109.79725641012192	-34896.7139371112	64	0.2441860465116279	0.328125	0.01817165222253285
YKL143W	-1	-/-	-109.93269322440028	-33779.82625147328	64	0.2413793103448276	0.328125	0.018451216102879506
YHR128W	0	0/-	-110.27114543388598	-62012.64759618812	256	0.2413793103448276	0.328125	0.018451216102879506
YNL113W	-1	-/-	-110.33625799417496	-34799.496018245816	64	0.23863636363636365	0.328125	0.018730779983226167
YLR061W	0	0/-	-110.35660288948566	-59070.640490044374	256	0.23863636363636365	0.328125	0.018730779983226167
YPL198W	0	0/+	-110.8006793782115	-59019.520995790605	256	0.23863636363636365	0.328125	0.018730779983226167
YDR064W	0	0/-	-110.90274662151933	-58147.20183582208	256	0.23863636363636365	0.328125	0.018730779983226167
YBL039C	-1	-/-	-111.04150515049696	-34379.82430541515	64	0.23595505617977527	0.328125	0.019010343863572827
YIL052C	-1	-/-	-111.392170522362	-35374.95225885883	64	0.23333333333333334	0.328125	0.019289907743919487
YPL079W	0	0/-	-111.89785915799439	-58818.1400504224	256	0.23333333333333334	0.328125	0.019289907743919487
YDR184C	-1	-/-	-111.9002979658544	-36834.69260316715	64	0.23076923076923078	0.328125	0.019569471624266144
YDR324C	-1	-/-	-112.1150899156928	-34480.93916158378	64	0.22826086956521738	0.328125	0.019849035504612804
YPR163C	-1	-/-	-112.43113434314728	-32597.883610662073	64	0.22580645161290322	0.328125	0.020128599384959464
YLR325C	0	0/-	-114.29639119282365	-58050.94358926569	256	0.22580645161290322	0.328125	0.020128599384959464
YML026C	0	0/-	-114.70516385044903	-57206.98483372037	256	0.22580645161290322	0.328125	0.020128599384959464
YPL143W	0	0/+	-114.72623151470907	-62011.98851876869	256	0.22580645161290322	0.328125	0.020128599384959464
YNL132W	0	0/-	-114.79959630803205	-58449.857294135494	256	0.22580645161290322	0.328125	0.020128599384959464
YPR112C	-1	-/-	-115.82282018661499	-34937.97094796598	64	0.22340425531914893	0.328125	0.02040816326530612
YDL061C	0	0/-	-115.82547520846128	-59273.10161898006	256	0.22340425531914893	0.328125	0.02040816326530612
YKL021C	1	+/+	-116.16494998335838	-34651.34117102623	63	0.23157894736842105	0.34375	0.02040816326530612
YBR031W	0	0/-	-116.440595992608	-59480.788567913696	256	0.23157894736842105	0.34375	0.02040816326530612
YDL208W	-1	-/+	-116.72653636336327	-33846.825166359544	64	0.22916666666666666	0.34375	0.02068772714565278
YBL092W	0	0/-	-116.91751880105585	-61547.6128598887	256	0.22916666666666666	0.34375	0.02068772714565278
YOR182C	-1	-/-	-117.02011257782578	-35076.165490116924	64	0.2268041237113402	0.34375	0.02096729102599944
YBR048W	-1	-/-	-117.41424891725183	-37650.27732671425	64	0.22448979591836735	0.34375	0.0212468549063461
YGR271C-A	0	0/-	-118.79892168007791	-60326.08796237619	256	0.22448979591836735	0.34375	0.0212468549063461
YMR128W	-1	-/-	-118.87855101376772	-36067.73134324327	64	0.2222222222222222	0.34375	0.021526418786692758
YGR103W	1	+/+	-120.33249522279948	-35622.07350572478	63	0.23	0.359375	0.021526418786692758
YDL150W	-1	-/-	-120.87020590156317	-33819.75563139096	64	0.22772277227722773	0.359375	0.02180598266703942
YPL212C	-1	-/-	-121.31506126374006	-35055.5225071758	64	0.22549019607843138	0.359375	0.02208554654738608
YOR252W	0	0/0	-121.33096927963197	-60478.10835502483	256	0.22549019607843138	0.359375	0.02208554654738608
YDR120C	-1	-/-	-121.93448823690414	-38099.611575018615	64	0.22330097087378642	0.359375	0.02236511042773274
YDL191W	0	0/+	-122.0155453144107	-58276.60736479075	256	0.22330097087378642	0.359375	0.02236511042773274
YGR027C	0	0/-	-122.25201726518571	-60875.3532690492	256	0.22330097087378642	0.359375	0.02236511042773274
YKL181W	0	0/-	-122.53752379119396	-57712.47285874747	256	0.22330097087378642	0.359375	0.02236511042773274
YNL067W	0	0/-	-122.54861386492848	-57616.41675294214	256	0.22330097087378642	0.359375	0.02236511042773274
YLR388W	0	0/-	-122.60395501181483	-58735.91755571659	256	0.22330097087378642	0.359375	0.02236511042773274
YGL031C	0	0/-	-122.66698149126023	-58876.96196466568	256	0.22330097087378642	0.359375	0.02236511042773274
YLL045C	0	0/+	-122.84211125061847	-57137.09850421199	256	0.22330097087378642	0.359375	0.02236511042773274
YNL002C	1	+/+	-123.49681930243969	-34249.43772600591	63	0.23076923076923078	0.375	0.02236511042773274
YJL177W	0	0/+	-123.62319455947727	-58601.097142327926	256	0.23076923076923078	0.375	0.02236511042773274
YNL178W	0	0/-	-123.88386771641672	-59953.70442770282	256	0.23076923076923078	0.375	0.02236511042773274
YKL172W	-1	-/+	-123.91032449156046	-34402.98146389425	64	0.22857142857142856	0.375	0.022644674308079395
YER056C-A	0	0/-	-124.55669875978492	-58832.72903632233	256	0.22857142857142856	0.375	0.022644674308079395
YLL008W	1	+/+	-124.73080942034721	-35382.650920659304	63	0.2358490566037736	0.390625	0.022644674308079395
YJR070C	-1	-/-	-124.87419357523322	-33826.97750682756	64	0.2336448598130841	0.390625	0.022924238188426056
YKL006W	0	0/+	-125.69646053947508	-58306.51290130499	256	0.2336448598130841	0.390625	0.022924238188426056
YJL033W	-1	-/-	-125.9001048207283	-33890.68570202589	64	0.23148148148148148	0.390625	0.023203802068772716
YJR145C	-1	-/-	-126.12668798584491	-31843.563141514547	64	0.22935779816513763	0.390625	0.023483365949119372
YDL031W	1	+/+	-126.55811439454556	-34212.273314864375	63	0.23636363636363636	0.40625	0.023483365949119372
YDR101C	1	+/-	-126.64563029166311	-33633.910258118995	63	0.24324324324324326	0.421875	0.023483365949119372
YOL120C	0	0/-	-126.69189003366046	-59014.34826366254	256	0.24324324324324326	0.421875	0.023483365949119372
YML014W	-1	-/-	-126.76761505752802	-35009.340683713555	64	0.24107142857142858	0.421875	0.023762929829466033
YMR116C	-1	-/-	-128.495452567935	-36160.60552573204	64	0.23893805309734514	0.421875	0.024042493709812693
YNL182C	1	+/+	-128.93306981772184	-36402.31481073797	63	0.24561403508771928	0.4375	0.024042493709812693
YCL059C	-1	-/-	-129.01365867257118	-34517.65053474903	64	0.24347826086956523	0.4375	0.024322057590159353
YKL009W	1	+/+	-129.07815314922482	-33620.41686818097	63	0.25	0.453125	0.024322057590159353
YPL226W	0	0/-	-129.6777261502575	-57697.87759127235	256	0.25	0.453125	0.024322057590159353
YBL024W	-1	-/-	-131.39069002866745	-36343.42436287925	64	0.24786324786324787	0.453125	0.02460162147050601
YHR196W	-1	-/-	-131.5956915318966	-35039.50301261246	64	0.2457627118644068	0.453125	0.02488118535085267
YGR090W	-1	-/-	-132.02947206050158	-34393.02195001766	64	0.24369747899159663	0.453125	0.02516074923119933
YPL146C	-1	-/+	-132.14076557569206	-33012.82157062553	64	0.24166666666666667	0.453125	0.025440313111545987
YGL171W	-1	-/-	-132.30821349471807	-34622.02406077087	64	0.2396694214876033	0.453125	0.025719876991892647
YGL099W	-1	-/+	-132.76997769251466	-32666.63162297383	64	0.23770491803278687	0.453125	0.025999440872239307
YPL217C	-1	-/-	-133.21130153536797	-35747.78902435303	64	0.23577235772357724	0.453125	0.026279004752585967
YBL027W	0	0/-	-133.37973381206393	-59688.52611666033	256	0.23577235772357724	0.453125	0.026279004752585967
YLR344W	0	0/+	-133.5547896856442	-59786.452384848846	256	0.23577235772357724	0.453125	0.026279004752585967
YDR412W	-1	-/+	-134.1380642466247	-35330.31829632446	64	0.23387096774193547	0.453125	0.026558568632932624
YHL001W	0	0/+	-134.14752367790788	-58767.994257871294	256	0.23387096774193547	0.453125	0.026558568632932624
YAL059W	-1	-/-	-134.27212619781494	-37949.91401949525	64	0.232	0.453125	0.026838132513279284
YHL033C	0	0/+	-134.49172644130886	-58569.1891059624	256	0.232	0.453125	0.026838132513279284
YER006W	-1	-/+	-134.74254205822945	-34779.56375737488	64	0.23015873015873015	0.453125	0.027117696393625945
YHR066W	1	+/+	-134.8225901722908	-35013.83846051246	63	0.23622047244094488	0.46875	0.027117696393625945
YNL119W	-1	-/-	-134.92803655564785	-34809.18872857094	64	0.234375	0.46875	0.0273972602739726
YDR398W	-1	-/-	-135.0053340345621	-32197.355176627636	64	0.23255813953488372	0.46875	0.02767682415431926
YOR056C	-1	-/-	-135.48909211158752	-34788.10785512626	64	0.23076923076923078	0.46875	0.02795638803466592
YML022W	0	0/-	-135.5678096562624	-59664.03178396588	256	0.23076923076923078	0.46875	0.02795638803466592
YNL175C	0	0/-	-136.11316840047948	-63272.48356593656	256	0.23076923076923078	0.46875	0.02795638803466592
YEL026W	-1	-/+	-136.21737617626786	-32963.224411640316	64	0.22900763358778625	0.46875	0.028235951915012582
YDR449C	-1	-/-	-136.6732322126627	-36180.678693287075	64	0.22727272727272727	0.46875	0.02851551579535924
YLR264W	-1	-/-	-136.87273985147476	-35415.083814293146	64	0.22556390977443608	0.46875	0.0287950796757059
YOR310C	-1	-/-	-137.11078649759293	-34458.30295026302	64	0.22388059701492538	0.46875	0.02907464355605256
YKL099C	-1	-/-	-137.17473100684583	-34643.50780781917	64	0.2222222222222222	0.46875	0.029354207436399216
YNL301C	0	0/-	-137.3140869513154	-59892.663256351836	256	0.2222222222222222	0.46875	0.029354207436399216
YOR001W	-1	-/-	-137.49979933723807	-33105.9632726945	64	0.22058823529411764	0.46875	0.029633771316745876
YCR057C	-1	-/-	-137.65396001935005	-36820.35577854514	64	0.21897810218978103	0.46875	0.029913335197092536
YHR148W	-1	-/-	-138.52149784564972	-34591.90473224223	64	0.21739130434782608	0.46875	0.030192899077439196
YML080W	-1	-/-	-138.70407447498292	-37756.13924887311	64	0.2158273381294964	0.46875	0.030472462957785853
YER049W	-1	-/-	-138.82449233531952	-33741.723271377385	64	0.21428571428571427	0.46875	0.030752026838132513
YGR085C	1	+/+	-138.97525171935558	-35468.60124407709	63	0.2198581560283688	0.484375	0.030752026838132513
YDL051W	-1	-/-	-139.00618590414524	-33155.57193355262	64	0.21830985915492956	0.484375	0.031031590718479173
YIR026C	-1	-/+	-139.36695178598166	-36236.365121908486	64	0.21678321678321677	0.484375	0.03131115459882583
YPR110C	-1	-/-	-140.1744410544634	-34621.239570476115	64	0.2152777777777778	0.484375	0.03159071847917249
YFR031C-A	0	0/+	-140.9477561544627	-58807.52868884872	256	0.2152777777777778	0.484375	0.03159071847917249
YJL109C	-1	-/-	-142.1770444959402	-34635.269939210266	64	0.21379310344827587	0.484375	0.03187028235951915
YDL081C	-1	-/-	-142.26354384422302	-35624.11996104568	64	0.21232876712328766	0.484375	0.03214984623986581
YGL189C	0	0/+	-142.36497444845736	-60257.65939511359	256	0.21232876712328766	0.484375	0.03214984623986581
YNL112W	-1	-/-	-142.55343529582024	-35233.64984241128	64	0.2108843537414966	0.484375	0.03242941012021247
YMR217W	0	0/-	-142.85079835541546	-59818.832269312814	256	0.2108843537414966	0.484375	0.03242941012021247
YIL019W	-1	-/-	-143.1738268584013	-35366.4086035043	64	0.20945945945945946	0.484375	0.03270897400055913
YHR010W	0	0/-	-144.13866510987282	-59563.21230029315	256	0.20945945945945946	0.484375	0.03270897400055913
YCR031C	-1	-/-	-144.25641747936606	-36500.71880412474	64	0.2080536912751678	0.484375	0.032988537880905784
YKR024C	1	+/+	-144.50427397340536	-37637.2818140313	63	0.21333333333333335	0.5	0.032988537880905784
YDL014W	1	+/-	-144.68648487329483	-34022.339834142476	63	0.2185430463576159	0.515625	0.032988537880905784
YPL086C	-1	-/-	-144.7645789384842	-36431.686302661896	64	0.21710526315789475	0.515625	0.033268101761252444
YHR065C	-1	-/-	-144.89031790196896	-33895.781631432474	64	0.21568627450980393	0.515625	0.033547665641599105
YLR074C	-1	-/-	-145.38465152680874	-36538.07462610304	64	0.21428571428571427	0.515625	0.033827229521945765
YJL136C	0	0/-	-145.4923312375322	-58130.48126950371	256	0.21428571428571427	0.515625	0.033827229521945765
YPR143W	-1	-/+	-145.71738988161087	-34191.741871804	64	0.2129032258064516	0.515625	0.034106793402292425
YJL125C	-1	-/-	-146.32996505498886	-36159.322717145085	64	0.21153846153846154	0.515625	0.034386357282639085
YGR264C	-1	-/-	-146.85994172096252	-34974.32605686039	64	0.21019108280254778	0.515625	0.034665921162985745
YER025W	-1	-/-	-146.88139828387648	-32307.5735796066	64	0.2088607594936709	0.515625	0.0349454850433324
YDR500C	0	0/+	-147.38882109569386	-59508.06855666498	256	0.2088607594936709	0.515625	0.0349454850433324
YER082C	-1	-/-	-148.16193386167288	-37448.59571003169	64	0.20754716981132076	0.515625	0.03522504892367906
YIL148W	0	0/+	-148.27241411432624	-58321.29008819768	256	0.20754716981132076	0.515625	0.03522504892367906
YDR312W	1	+/+	-148.41774571686983	-34633.23315282911	63	0.2125	0.53125	0.03522504892367906
YLR432W	0	0/-	-148.58309691399336	-57233.62052209303	256	0.2125	0.53125	0.03522504892367906
YMR194W	0	0/-	-148.93860249966383	-59282.380083561875	256	0.2125	0.53125	0.03522504892367906
YPL012W	-1	-/-	-149.03643996175379	-35685.30109350942	64	0.2111801242236025	0.53125	0.03550461280402572
YDL166C	-1	-/-	-149.84902504831553	-33196.61568854749	64	0.20987654320987653	0.53125	0.03578417668437238
YLR009W	1	+/+	-149.94908338785172	-35350.62464225292	63	0.2147239263803681	0.546875	0.03578417668437238
YGL147C	0	0/-	-150.05631603952497	-58414.95857538562	256	0.2147239263803681	0.546875	0.03578417668437238
YKL180W	0	0/+	-150.07184482179582	-58344.790993529605	256	0.2147239263803681	0.546875	0.03578417668437238
YLR409C	-1	-/-	-150.16610454767942	-34967.81697070971	64	0.21341463414634146	0.546875	0.03606374056471904
YPL126W	-1	-/-	-150.6399441063404	-34421.20276032388	64	0.21212121212121213	0.546875	0.0363433044450657
YGL169W	-1	-/-	-151.26092690881342	-36766.916208586656	64	0.21084337349397592	0.546875	0.03662286832541236
YGR081C	-1	-/-	-151.31672084331512	-35186.14672073722	64	0.20958083832335328	0.546875	0.03690243220575901
YOR369C	0	0/-	-151.51838590111583	-60891.23165992275	256	0.20958083832335328	0.546875	0.03690243220575901
YHR081W	-1	-/-	-152.0122622922063	-33347.542301379144	64	0.20833333333333334	0.546875	0.03718199608610567
YGR173W	0	0/-	-152.54539116867818	-58088.31293204427	256	0.20833333333333334	0.546875	0.03718199608610567
YOR145C	-1	-/-	-152.64527198672295	-34416.988792322576	64	0.20710059171597633	0.546875	0.03746155996645233
YBR267W	1	+/+	-152.9319101497531	-35328.57298836857	63	0.21176470588235294	0.5625	0.03746155996645233
YDL148C	-1	-/-	-153.3147722184658	-35678.604664862156	64	0.21052631578947367	0.5625	0.03774112384679899
YER074W	0	0/-	-153.3214937413577	-58661.93814045191	256	0.21052631578947367	0.5625	0.03774112384679899
YLR129W	-1	-/-	-153.53364332020283	-36279.12604343891	64	0.20930232558139536	0.5625	0.038020687727145654
YHR021C	-1	-/-	-153.59928327798843	-34400.60747781396	64	0.20809248554913296	0.5625	0.038300251607492314
YPL220W	0	0/+	-153.8879489856772	-62481.59549527103	256	0.20809248554913296	0.5625	0.038300251607492314
YOR210W	-1	-/-	-154.32441396266222	-34465.608258619905	64	0.20689655172413793	0.5625	0.038579815487838974
YBR155W	-1	-/-	-154.5708604156971	-36603.26248091459	64	0.2057142857142857	0.5625	0.03885937936818563
YPR043W	0	0/-	-155.14589649625123	-61597.74524572189	256	0.2057142857142857	0.5625	0.03885937936818563
YAL036C	0	0/-	-156.03480354323983	-58546.36443218193	256	0.2057142857142857	0.5625	0.03885937936818563
YLR435W	-1	-/+	-156.14262552559376	-33877.22150978446	64	0.20454545454545456	0.5625	0.03913894324853229
YBR142W	1	+/+	-156.6623347401619	-33953.36718606204	63	0.20903954802259886	0.578125	0.03913894324853229
YGR245C	-1	-/+	-157.66160517930984	-35508.496092021465	64	0.20786516853932585	0.578125	0.03941850712887895
YOL041C	0	0/+	-159.1284960191697	-58699.68669835199	256	0.20786516853932585	0.578125	0.03941850712887895
YOR096W	0	0/-	-159.28811281267554	-60057.12076158426	256	0.20786516853932585	0.578125	0.03941850712887895
YGR094W	-1	-/-	-159.64372050762177	-35088.76082479954	64	0.20670391061452514	0.578125	0.03969807100922561
YOL125W	-1	-/-	-160.2695132996887	-37497.797545159236	64	0.20555555555555555	0.578125	0.03997763488957227
YDL167C	0	0/0	-160.32034572958946	-61499.67184499651	256	0.20555555555555555	0.578125	0.03997763488957227
YNR003C	-1	-/-	-161.75656969845295	-34706.203671351075	64	0.20441988950276244	0.578125	0.04025719876991893
YKL078W	0	0/-	-162.13001389056444	-62192.12413620204	256	0.20441988950276244	0.578125	0.04025719876991893
YAL003W	-1	-/-	-162.27141117304564	-33255.38242008537	64	0.2032967032967033	0.578125	0.04053676265026559
YPL093W	1	+/+	-162.7101365029812	-33503.4024836719	63	0.20765027322404372	0.59375	0.04053676265026559
YBR069C	-1	-/-	-164.58555461466312	-35738.11517174542	64	0.20652173913043478	0.59375	0.04081632653061224
YHR019C	-1	-/-	-165.14080870896578	-36127.2457568571	64	0.20540540540540542	0.59375	0.0410958904109589
YLL034C	-1	-/+	-165.4145023226738	-34990.1619791314	64	0.20430107526881722	0.59375	0.04137545429130556
YIR012W	1	+/+	-165.4391283839941	-34235.86691804975	63	0.20855614973262032	0.609375	0.04137545429130556
YJL208C	-1	-/-	-165.4586635529995	-37850.05602533929	64	0.2074468085106383	0.609375	0.04165501817165222
YLR249W	-1	-/-	-165.5621777176857	-32071.18519910425	64	0.20634920634920634	0.609375	0.04193458205199888
YGR162W	-1	-/+	-165.735016644001	-31627.58023492247	64	0.20526315789473684	0.609375	0.04221414593234554
YKR094C	0	0/+	-166.69017704296857	-58275.42303902749	256	0.20526315789473684	0.609375	0.04221414593234554
YLR075W	1	+/+	-167.1170376315713	-36420.45963599533	63	0.2094240837696335	0.625	0.04221414593234554
YGR158C	-1	-/-	-167.73445415496826	-35339.80344453454	64	0.20833333333333334	0.625	0.0424937098126922
YAL025C	1	+/+	-168.98549666255713	-36320.96879582852	63	0.21243523316062177	0.640625	0.0424937098126922
YDL075W	0	0/-	-169.2598520051688	-58586.044966386165	256	0.21243523316062177	0.640625	0.0424937098126922
YOR361C	-1	-/-	-169.6695680618286	-33510.63237521425	64	0.211340206185567	0.640625	0.042773273693038856
YMR243C	-1	-/-	-170.33415046334267	-35245.26298135519	64	0.21025641025641026	0.640625	0.043052837573385516
YGR280C	-1	-/-	-170.42642614245415	-35381.04734902829	64	0.20918367346938777	0.640625	0.043332401453732176
YNL062C	-1	-/-	-170.98395048826933	-34482.33165063709	64	0.20812182741116753	0.640625	0.04361196533407884
YMR230W	0	0/-	-171.06087892316282	-59087.19820662553	256	0.20812182741116753	0.640625	0.04361196533407884
YKR092C	0	0/0	-171.1834322642535	-60705.27514203638	256	0.20812182741116753	0.640625	0.04361196533407884
YMR229C	-1	-/+	-171.28080941736698	-34484.15373785794	64	0.20707070707070707	0.640625	0.0438915292144255
YNL302C	-1	-/-	-171.6882744655013	-34330.98659321666	64	0.20603015075376885	0.640625	0.04417109309477216
YPL266W	-1	-/-	-173.60209664702415	-35781.22196146846	64	0.205	0.640625	0.04445065697511882
YPR137W	-1	-/-	-174.335414275527	-36257.0271307379	64	0.20398009950248755	0.640625	0.04473022085546548
YLR186W	-1	-/-	-174.42105168104172	-36273.24453410506	64	0.20297029702970298	0.640625	0.04500978473581213
YJR041C	0	0/-	-174.59569511003792	-60068.635411805706	256	0.20297029702970298	0.640625	0.04500978473581213
YKR057W	-1	-/-	-175.258280582726	-34691.17582140118	64	0.2019704433497537	0.640625	0.04528934861615879
YER002W	1	+/+	-176.15059146285057	-34076.81138572842	63	0.20588235294117646	0.65625	0.04528934861615879
YHL011C	-1	-/-	-176.70397439599037	-36041.26605629176	64	0.2048780487804878	0.65625	0.04556891249650545
YKR060W	-1	-/+	-176.8965703845024	-36629.944100007415	64	0.20388349514563106	0.65625	0.04584847637685211
YDR395W	-1	-/-	-176.90602101013064	-34412.24921558425	64	0.2028985507246377	0.65625	0.04612804025719877
YKR025W	-1	-/-	-177.14816097170115	-36424.04027392343	64	0.20192307692307693	0.65625	0.04640760413754543
YHL015W	0	0/-	-177.29605292342603	-59954.18287834898	256	0.20192307692307693	0.65625	0.04640760413754543
YGR095C	-1	-/-	-177.53187575936317	-33484.894166730344	64	0.20095693779904306	0.65625	0.04668716801789209
YPR016C	1	+/+	-177.60241574048996	-34683.267006248236	63	0.20476190476190476	0.671875	0.04668716801789209
YKR026C	-1	-/-	-178.47017508745193	-34378.294185459614	64	0.2037914691943128	0.671875	0.046966731898238745
YBR061C	-1	-/-	-178.75274407863617	-36988.729078650475	64	0.2028301886792453	0.671875	0.047246295778585405
YOR133W	-1	-/-	-179.34639631956816	-36810.129569381475	64	0.20187793427230047	0.671875	0.047525859658932065
YOR101W	0	0/-	-179.36789290979505	-63171.256455369294	256	0.20187793427230047	0.671875	0.047525859658932065
YKL144C	-1	-/-	-179.70553022623062	-37173.35424683988	64	0.20093457943925233	0.671875	0.047805423539278726
YKR056W	-1	-/-	-179.74173156917095	-34936.330204963684	64	0.2	0.671875	0.048084987419625386
YBR143C	-1	-/-	-180.20201754570007	-34003.53125786781	64	0.19907407407407407	0.671875	0.048364551299972046
YJL191W	-1	-/-	-181.70429652929306	-33340.613267064095	64	0.19815668202764977	0.671875	0.048644115180318706
YOL124C	-1	-/-	-182.22684651613235	-37588.34819517378	64	0.19724770642201836	0.671875	0.04892367906066536
YPL239W	-1	-/-	-182.26740287989378	-33126.21472417563	64	0.1963470319634703	0.671875	0.04920324294101202
YLR401C	-1	-/-	-182.3532536625862	-37515.421360224485	64	0.19545454545454546	0.671875	0.04948280682135868
YDR382W	-1	-/-	-182.43220253288746	-35310.121251799166	64	0.19457013574660634	0.671875	0.04976237070170534
YJL011C	-1	-/-	-182.89586001634598	-35011.32650011778	64	0.19369369369369369	0.671875	0.050041934582052
YLR340W	1	+/+	-183.005285769701	-34646.648411653936	63	0.19730941704035873	0.6875	0.050041934582052
YDR365C	-1	-/-	-183.44685286283493	-33502.74136176705	64	0.19642857142857142	0.6875	0.05032149846239866
YKL191W	-1	-/-	-184.0826990902424	-35169.91954279691	64	0.19555555555555557	0.6875	0.05060106234274532
YDL111C	-1	-/-	-186.7740182876587	-34003.33987365663	64	0.19469026548672566	0.6875	0.050880626223091974
YLR051C	-1	-/-	-187.5533983707428	-36112.06305323541	64	0.19383259911894274	0.6875	0.051160190103438634
YLR406C	0	0/-	-187.7971381349489	-61096.70228656451	256	0.19383259911894274	0.6875	0.051160190103438634
YDR165W	-1	-/-	-187.9593798816204	-35304.37840676308	64	0.19298245614035087	0.6875	0.051439753983785294
YNR024W	0	0/-	-188.15905769076198	-63216.27186127845	256	0.19298245614035087	0.6875	0.051439753983785294
YDR152W	0	0/-	-188.27789813629352	-60305.84984631068	256	0.19298245614035087	0.6875	0.051439753983785294
YHR069C	-1	-/-	-188.73237466067076	-35622.66696439311	64	0.19213973799126638	0.6875	0.051719317864131954
YNR046W	-1	-/+	-189.01946899294853	-35017.863094478846	64	0.19130434782608696	0.6875	0.051998881744478614
YJL050W	-1	-/-	-189.64503872394562	-36060.3771725297	64	0.19047619047619047	0.6875	0.052278445624825275
YNL075W	-1	-/-	-189.7284377515316	-34856.72350436449	64	0.1896551724137931	0.6875	0.052558009505171935
YGR187C	0	0/-	-190.76108471490443	-63086.60650151549	256	0.1896551724137931	0.6875	0.052558009505171935
YOR091W	0	0/-	-190.80579877085984	-62195.17423098441	256	0.1896551724137931	0.6875	0.052558009505171935
YOL144W	1	+/+	-191.41243115067482	-35247.589117616415	63	0.19313304721030042	0.703125	0.052558009505171935
YPR041W	-1	-/-	-191.49575248360634	-33842.39042760804	64	0.19230769230769232	0.703125	0.05283757338551859
YKL156W	0	0/-	-191.5671685896814	-62272.926172466716	256	0.19230769230769232	0.703125	0.05283757338551859
YIL020C	0	0/0	-191.801645250991	-61063.15587504394	256	0.19230769230769232	0.703125	0.05283757338551859
YLR150W	-1	-/-	-191.91456100344658	-35663.7021279335	64	0.19148936170212766	0.703125	0.05311713726586525
YFL002C	1	+/+	-192.0843465924263	-34998.86718428135	63	0.19491525423728814	0.71875	0.05311713726586525
YIL103W	-1	-/-	-193.04399329423904	-34716.82507029176	64	0.1940928270042194	0.71875	0.05339670114621191
YPR190C	-1	-/-	-193.11486876383424	-35995.37695998326	64	0.19327731092436976	0.71875	0.05367626502655857
YJR094W-A	0	0/-	-194.85174531675875	-60883.063185248524	256	0.19327731092436976	0.71875	0.05367626502655857
YOL039W	-1	-/-	-194.93359944224358	-37162.34898927063	64	0.19246861924686193	0.71875	0.05395582890690523
YLR068W	-1	-/-	-195.92866465449333	-35523.27834993601	64	0.19166666666666668	0.71875	0.05423539278725189
YKL056C	-1	-/-	-196.5484854578972	-34267.781057834625	64	0.1908713692946058	0.71875	0.05451495666759855
YLR293C	-1	-/-	-196.86962344497442	-35250.412204898894	64	0.19008264462809918	0.71875	0.0547945205479452
YMR146C	-1	-/-	-196.9305321276188	-35042.954065442085	64	0.18930041152263374	0.71875	0.05507408442829186
YOR243C	-1	-/-	-197.1169689297676	-34091.43325597048	64	0.1885245901639344	0.71875	0.05535364830863852
YJR132W	-1	-/0	-197.40209856629372	-34838.594776928425	64	0.18775510204081633	0.71875	0.05563321218898518
YDR025W	-1	-/-	-197.46027256548405	-34739.28537110984	64	0.18699186991869918	0.71875	0.05591277606933184
YHR085W	1	+/+	-197.66224086284637	-34496.189028412104	63	0.1902834008097166	0.734375	0.05591277606933184
YPL263C	0	0/0	-197.78013753332198	-61976.01152559742	256	0.1902834008097166	0.734375	0.05591277606933184
YJL198W	-1	-/-	-197.99358022212982	-32744.068868637085	64	0.18951612903225806	0.734375	0.0561923399496785
YMR143W	-1	-/-	-199.21681541204453	-36387.747679278255	64	0.18875502008032127	0.734375	0.056471903830025164
YKR079C	-1	-/-	-199.25572115182877	-37089.396657153964	64	0.188	0.734375	0.05675146771037182
YBL004W	-1	-/-	-199.3744431734085	-36046.744029741734	64	0.18725099601593626	0.734375	0.05703103159071848
YLR221C	1	+/+	-200.0275128185749	-35154.39550849795	63	0.19047619047619047	0.75	0.05703103159071848
YPR187W	-1	-/-	-200.36392468214035	-35884.675975590944	64	0.18972332015810275	0.75	0.05731059547106514
YNL151C	-1	-/-	-200.9422346353531	-35260.60303298384	64	0.1889763779527559	0.75	0.0575901593514118
YIL110W	-1	-/+	-202.7409846484661	-34624.17735403776	64	0.18823529411764706	0.75	0.05786972323175846
YDR280W	-1	-/-	-202.88685104250908	-35809.95570424199	64	0.1875	0.75	0.05814928711210512
YOL080C	-1	-/+	-203.43909579515457	-37800.48763638735	64	0.1867704280155642	0.75	0.05842885099245178
YOR063W	1	+/+	-203.5636938214302	-34680.01377418637	63	0.18992248062015504	0.765625	0.05842885099245178
YPR048W	0	0/-	-204.15774959512055	-64146.1689230639	256	0.18992248062015504	0.765625	0.05842885099245178
YOR224C	-1	-/-	-208.1913032233715	-35507.35321889445	64	0.1891891891891892	0.765625	0.05870841487279843
YJL189W	0	0/-	-209.79372776299715	-61021.43733575288	256	0.1891891891891892	0.765625	0.05870841487279843
YDR211W	-1	-/-	-209.8802406489849	-35135.33963178098	64	0.18846153846153846	0.765625	0.05898797875314509
YDR429C	-1	-/-	-210.90333968400955	-33134.11428593565	64	0.18773946360153257	0.765625	0.05926754263349175
YGL120C	1	+/+	-212.27895510196686	-35955.68290382624	63	0.19083969465648856	0.78125	0.05926754263349175
YFL022C	-1	-/-	-212.52951511740685	-32485.501479521394	64	0.19011406844106463	0.78125	0.05954710651383841
YGL076C	0	0/+	-212.78742785356008	-60447.45893408847	256	0.19011406844106463	0.78125	0.05954710651383841
YNL209W	-1	-/-	-212.79800644889474	-32761.567477915436	64	0.1893939393939394	0.78125	0.05982667039418507
YNL163C	1	+/-	-213.06540004909039	-38534.35427811742	63	0.19245283018867926	0.796875	0.05982667039418507
YDR075W	-1	-/-	-213.7833725810051	-36308.85229051113	64	0.19172932330827067	0.796875	0.06010623427453173
YKL081W	-1	-/-	-214.6074439883232	-34200.46678185463	64	0.19101123595505617	0.796875	0.06038579815487839
YML113W	-1	-/-	-215.4278999939561	-38598.37086928636	64	0.19029850746268656	0.796875	0.060665362035225046
YFL034C-A	0	0/-	-216.5872367694974	-58974.32797414996	256	0.19029850746268656	0.796875	0.060665362035225046
YML056C	0	0/-	-217.41475411504507	-60104.74689195305	256	0.19029850746268656	0.796875	0.060665362035225046
YIL018W	-1	-/-	-218.4982971549034	-35838.39064173773	64	0.1895910780669145	0.796875	0.060944925915571706
YMR049C	-1	-/+	-218.81166304647923	-36139.87607087195	64	0.18888888888888888	0.796875	0.061224489795918366
YOL097C	-1	-/-	-219.06841260194778	-34620.9131879732	64	0.1881918819188192	0.796875	0.061504053676265026
YGR200C	-1	-/-	-220.37298345565796	-34845.67454260588	64	0.1875	0.796875	0.061783617556611686
YDR399W	0	0/-	-220.84184008277953	-60612.24829421565	256	0.1875	0.796875	0.061783617556611686
YML094W	-1	-/-	-221.014426227659	-35333.315140064806	64	0.18681318681318682	0.796875	0.062063181436958346
YNR017W	-1	-/-	-221.14069437980652	-39328.8344925642	64	0.18613138686131386	0.796875	0.06234274531730501
YDR060W	1	+/+	-221.24407577514648	-36940.776142925024	63	0.1890909090909091	0.8125	0.06234274531730501
YOL021C	-1	-/-	-221.9656284749508	-35198.60235697776	64	0.18840579710144928	0.8125	0.06262230919765166
YHR193C	-1	-/-	-222.12597262859344	-36324.58105986565	64	0.18772563176895307	0.8125	0.06290187307799833
YLR060W	-1	-/-	-222.1756929755211	-32955.19729943853	64	0.18705035971223022	0.8125	0.06318143695834498
YPL183C	0	0/-	-223.1695637376979	-63155.22412845562	256	0.18705035971223022	0.8125	0.06318143695834498
YOR341W	-1	-/-	-223.61744883656502	-35232.48704251647	64	0.1863799283154122	0.8125	0.06346100083869165
YNL141W	0	0/-	-223.74606119655073	-66591.08885140531	256	0.1863799283154122	0.8125	0.06346100083869165
YOR312C	0	0/-	-224.32809212431312	-60352.450883977115	256	0.1863799283154122	0.8125	0.06346100083869165
YJR063W	-1	-/-	-224.91068589687347	-34570.36387011409	64	0.18571428571428572	0.8125	0.0637405647190383
YDR447C	-1	-/-	-225.19609044492245	-36028.67552216351	64	0.18505338078291814	0.8125	0.06402012859938495
YDR021W	-1	-/-	-225.32365757226944	-36448.281594753265	64	0.18439716312056736	0.8125	0.06429969247973162
YOR167C	0	0/-	-225.7287730872631	-61721.15334428474	256	0.18439716312056736	0.8125	0.06429969247973162
YLR172C	-1	-/-	-225.80381232500076	-37198.79714602232	64	0.18374558303886926	0.8125	0.06457925636007827
YER036C	-1	-/-	-226.0673097372055	-35174.99653875828	64	0.18309859154929578	0.8125	0.06485882024042494
YAL035W	-1	-/-	-227.07899767160416	-35519.04629960656	64	0.1824561403508772	0.8125	0.0651383841207716
YMR239C	-1	-/-	-227.6383689045906	-37244.10121572018	64	0.18181818181818182	0.8125	0.06541794800111826
YJR007W	-1	-/-	-228.72457337379456	-35599.97032499313	64	0.18118466898954705	0.8125	0.06569751188146492
YHL013C	0	0/-	-229.1825036853552	-64812.019274391234	256	0.18118466898954705	0.8125	0.06569751188146492
YOL127W	1	+/+	-230.23728334903717	-36002.773701772094	63	0.1840277777777778	0.828125	0.06569751188146492
YEL055C	0	0/+	-230.367328023538	-59228.50187390763	256	0.1840277777777778	0.828125	0.06569751188146492
YKL082C	1	+/+	-230.72138464450836	-36346.78387311101	63	0.18685121107266436	0.84375	0.06569751188146492
YBR249C	0	0/0	-230.79567693173885	-61177.31045694649	256	0.18685121107266436	0.84375	0.06569751188146492
YDR037W	-1	-/-	-231.0450025945902	-32833.794800028205	64	0.18620689655172415	0.84375	0.06597707576181157
YOR187W	-1	-/-	-232.5629325211048	-39496.61704274267	64	0.18556701030927836	0.84375	0.06625663964215824
YDL184C	0	0/-	-232.7516801226884	-65290.81524556363	256	0.18556701030927836	0.84375	0.06625663964215824
YLR146C	0	0/-	-232.78438868187368	-60326.554052626714	256	0.18556701030927836	0.84375	0.06625663964215824
YNL292W	-1	-/-	-234.7885971069336	-38041.941980585456	64	0.18493150684931506	0.84375	0.06653620352250489
YOL010W	-1	-/-	-236.16455733776093	-36675.977864682674	64	0.18430034129692832	0.84375	0.06681576740285156
YPL173W	0	0/-	-237.2157621551305	-67104.6763310004	256	0.18430034129692832	0.84375	0.06681576740285156
YLR384C	-1	-/-	-237.98242065310478	-34558.093322485685	64	0.1836734693877551	0.84375	0.06709533128319821
YDR322W	0	0/-	-238.05183051526546	-63570.92961823847	256	0.1836734693877551	0.84375	0.06709533128319821
YGR165W	-1	-/-	-238.5818876028061	-42186.29924340546	64	0.18305084745762712	0.84375	0.06737489516354488
YOR158W	0	0/-	-238.99230736866593	-66056.36397626717	256	0.18305084745762712	0.84375	0.06737489516354488
YOL061W	-1	-/-	-239.06318771839142	-33310.583319664	64	0.18243243243243243	0.84375	0.06765445904389153
YCR072C	1	+/+	-239.3823722600937	-37303.30200737715	63	0.18518518518518517	0.859375	0.06765445904389153
YMR121C	0	0/-	-239.82268349127844	-59198.76434536977	256	0.18518518518518517	0.859375	0.06765445904389153
YLR017W	0	0/-	-240.77931793034077	-61258.32480215002	256	0.18518518518518517	0.859375	0.06765445904389153
YNR038W	1	+/+	-240.84060943126678	-34917.29641741514	63	0.18791946308724833	0.875	0.06765445904389153
YJR072C	0	0/-	-241.89996185339987	-60903.23768546246	256	0.18791946308724833	0.875	0.06765445904389153
YMR269W	0	0/-	-242.26753184571862	-63227.28710407019	256	0.18791946308724833	0.875	0.06765445904389153
YNR015W	-1	-/-	-242.3016391992569	-36658.499402694404	64	0.18729096989966554	0.875	0.06793402292423818
YPL131W	1	+/+	-242.3632852435112	-34267.937289744616	63	0.19	0.890625	0.06793402292423818
YPL237W	-1	-/-	-242.48758015036583	-33743.60586139187	64	0.1893687707641196	0.890625	0.06821358680458485
YGR285C	-1	-/-	-243.0540292263031	-35789.672540307045	64	0.18874172185430463	0.890625	0.0684931506849315
YBL054W	0	0/-	-243.1499383971095	-62942.173248177394	256	0.18874172185430463	0.890625	0.0684931506849315
YJL098W	-1	-/-	-244.42493692785501	-37409.4851545915	64	0.18811881188118812	0.890625	0.06877271456527817
YMR235C	-1	-/-	-244.5034613609314	-35841.30672585964	64	0.1875	0.890625	0.06905227844562482
YFL023W	-1	-/-	-244.52628087997437	-36378.91568928957	64	0.18688524590163935	0.890625	0.06933184232597149
YOR078W	-1	-/-	-245.11016881465912	-35498.044803738594	64	0.18627450980392157	0.890625	0.06961140620631814
YKL216W	0	0/-	-245.13884043693542	-62754.19453978911	256	0.18627450980392157	0.890625	0.06961140620631814
YJR014W	0	0/-	-245.83916679769754	-61880.539978927	256	0.18627450980392157	0.890625	0.06961140620631814
YLR439W	0	0/-	-245.9435320328921	-68739.11236916017	256	0.18627450980392157	0.890625	0.06961140620631814
YDR300C	-1	-/0	-246.12470185756683	-33770.43227493763	64	0.18566775244299674	0.890625	0.0698909700866648
YDR121W	-1	-/-	-246.76016414165497	-36550.58208295703	64	0.18506493506493507	0.890625	0.07017053396701146
YDL112W	-1	-/-	-246.89810729026794	-35205.2494456768	64	0.18446601941747573	0.890625	0.07045009784735812
YKL195W	-1	-/-	-247.78113913536072	-37621.23867334984	64	0.18387096774193548	0.890625	0.07072966172770478
YML060W	-1	-/-	-248.1263844370842	-39266.831215173006	64	0.1832797427652733	0.890625	0.07100922560805144
YLR405W	-1	-/-	-248.3128640651703	-38437.03000199795	64	0.18269230769230768	0.890625	0.0712887894883981
YBR172C	-1	-/-	-248.68428134918213	-38832.66721987724	64	0.18210862619808307	0.890625	0.07156835336874476
YDR023W	-1	-/-	-248.8172786310315	-34167.475205525756	64	0.18152866242038215	0.890625	0.07184791724909141
YLL035W	-1	-/+	-249.29838383197784	-36001.02930247784	64	0.18095238095238095	0.890625	0.07212748112943808
YLR336C	0	0/-	-249.40609081834555	-62071.886458970606	256	0.18095238095238095	0.890625	0.07212748112943808
YJL096W	0	0/-	-250.02065530605614	-67414.47130634077	256	0.18095238095238095	0.890625	0.07212748112943808
YMR308C	-1	-/-	-250.837247133255	-35350.06006625295	64	0.18037974683544303	0.890625	0.07240704500978473
YER007C-A	0	0/-	-251.7162306830287	-61497.660061436705	256	0.18037974683544303	0.890625	0.07240704500978473
YLR002C	-1	-/+	-252.42265951633453	-36759.41716122627	64	0.17981072555205047	0.890625	0.0726866088901314
YLR203C	0	0/-	-252.51350373215973	-63889.74868858815	256	0.17981072555205047	0.890625	0.0726866088901314
YOR271C	0	0/-	-252.55290043354034	-59496.96240583435	256	0.17981072555205047	0.890625	0.0726866088901314
YER102W	0	0/-	-252.69969695061445	-61236.3107593935	256	0.17981072555205047	0.890625	0.0726866088901314
YPL101W	-1	-/-	-253.16973066329956	-36499.92519745231	64	0.1792452830188679	0.890625	0.07296617277047805
YJL180C	0	0/-	-255.2519987821579	-66277.40959542152	256	0.1792452830188679	0.890625	0.07296617277047805
YBR121C	-1	-/-	-255.9250782430172	-34494.3703385964	64	0.1786833855799373	0.890625	0.07324573665082472
YGL135W	-1	-/+	-255.96029037237167	-35735.5902031064	64	0.178125	0.890625	0.07352530053117137
YNL186W	-1	-/-	-256.0543781518936	-31841.17594766617	64	0.17757009345794392	0.890625	0.07380486441151803
YEL042W	-1	-/-	-256.49513137340546	-33995.21245470643	64	0.17701863354037267	0.890625	0.07408442829186469
YNL207W	-1	-/-	-257.3897843360901	-36155.180280566216	64	0.17647058823529413	0.890625	0.07436399217221135
YDR045C	-1	-/-	-257.56188213825226	-35266.202160179615	64	0.17592592592592593	0.890625	0.07464355605255801
YCL037C	0	0/-	-257.602500885725	-64103.28308038227	256	0.17592592592592593	0.890625	0.07464355605255801
YDL036C	-1	-/-	-258.72186052799225	-41609.23616909981	64	0.1753846153846154	0.890625	0.07492311993290467
YDR337W	-1	-/-	-259.0952758491039	-38014.44661903381	64	0.17484662576687116	0.890625	0.07520268381325133
YOR335C	-1	-/-	-260.2954547405243	-32692.572553619742	64	0.1743119266055046	0.890625	0.07548224769359799
YBR106W	-1	-/-	-260.585714250803	-34092.438865721226	64	0.17378048780487804	0.890625	0.07576181157394464
YPL207W	0	0/-	-260.6061390414834	-63352.97316592373	256	0.17378048780487804	0.890625	0.07576181157394464
YOR207C	-1	-/-	-261.12258076667786	-35201.25839525461	64	0.17325227963525835	0.890625	0.07604137545429131
YOL052C	0	0/-	-261.5903965905309	-64509.510378398	256	0.17325227963525835	0.890625	0.07604137545429131
YOR116C	-1	-/-	-261.80144679546356	-35610.32657909393	64	0.17272727272727273	0.890625	0.07632093933463796
YPL160W	-1	-/-	-261.9212022423744	-33665.74207556248	64	0.17220543806646527	0.890625	0.07660050321498463
YJL145W	-1	-/-	-265.5190224647522	-36986.876166552305	64	0.1716867469879518	0.890625	0.07688006709533128
YNL001W	-1	-/-	-266.21285116672516	-37330.56530368328	64	0.17117117117117117	0.890625	0.07715963097567795
YER117W	-1	-/-	-266.28337901830673	-36874.68583136797	64	0.17065868263473055	0.890625	0.0774391948560246
YGL092W	-1	-/-	-266.3378847837448	-37577.96029227972	64	0.1701492537313433	0.890625	0.07771875873637125
YIL079C	-1	-/-	-266.34940910339355	-35602.642545461655	64	0.16964285714285715	0.890625	0.07799832261671792
YJL138C	-1	-/-	-266.4770597219467	-35051.98917236924	64	0.16913946587537093	0.890625	0.07827788649706457
YML043C	-1	-/-	-267.23905766010284	-38027.30329811573	64	0.16863905325443787	0.890625	0.07855745037741124
YHR040W	0	0/+	-268.2385421693325	-64918.797967754304	256	0.16863905325443787	0.890625	0.07855745037741124
YDR156W	-1	-/-	-268.26057970523834	-36067.21053647995	64	0.168141592920354	0.890625	0.0788370142577579
YGL246C	-1	-/+	-268.3212783932686	-35696.65258872509	64	0.1676470588235294	0.890625	0.07911657813810456
YPL249C-A	0	0/-	-268.65540696680546	-61837.24820115976	256	0.1676470588235294	0.890625	0.07911657813810456
YLR367W	0	0/-	-268.6710439706221	-62080.1070511851	256	0.1676470588235294	0.890625	0.07911657813810456
YNR012W	0	0/-	-269.2375475130975	-65299.851392043754	256	0.1676470588235294	0.890625	0.07911657813810456
YMR158W	0	0/-	-269.80874523706734	-67016.84174430603	256	0.1676470588235294	0.890625	0.07911657813810456
YFL001W	0	0/-	-269.866621311754	-64115.99281956628	256	0.1676470588235294	0.890625	0.07911657813810456
YOR051C	0	0/-	-271.2398600522429	-59103.479183474556	256	0.1676470588235294	0.890625	0.07911657813810456
YML106W	0	0/-	-271.6509166955948	-61935.83665942401	256	0.1676470588235294	0.890625	0.07911657813810456
YMR260C	-1	-/-	-273.5438326895237	-36404.56326833367	64	0.16715542521994134	0.890625	0.07939614201845122
YOR276W	0	0/-	-273.58253342844546	-62721.12723117694	256	0.16715542521994134	0.890625	0.07939614201845122
YPR033C	-1	-/-	-273.8281009197235	-36415.141927063465	64	0.16666666666666666	0.890625	0.07967570589879787
YOR168W	-1	-/-	-274.04434871673584	-35326.36136960983	64	0.1661807580174927	0.890625	0.07995526977914454
YBR084W	-1	-/-	-274.0462074279785	-36280.47561019659	64	0.16569767441860464	0.890625	0.08023483365949119
YLR355C	-1	-/-	-274.09872674942017	-37022.37367773056	64	0.16521739130434782	0.890625	0.08051439753983786
YER165W	-1	-/-	-274.8116571903229	-34377.485250234604	64	0.16473988439306358	0.890625	0.08079396142018451
YDR321W	0	0/0	-275.0587562844157	-59464.57089227997	256	0.16473988439306358	0.890625	0.08079396142018451
YDR002W	-1	-/-	-275.10210263729095	-35035.43562626839	64	0.1642651296829971	0.890625	0.08107352530053118
YJL010C	-1	-/-	-275.20083099603653	-35873.79773484543	64	0.16379310344827586	0.890625	0.08135308918087783
YKR006C	0	0/-	-275.6543634906411	-66333.90938359685	256	0.16379310344827586	0.890625	0.08135308918087783
YBR084C-A	0	0/-	-275.8738742992282	-65029.47864964232	256	0.16379310344827586	0.890625	0.08135308918087783
YER110C	-1	-/-	-276.2232630252838	-35805.45278188586	64	0.16332378223495703	0.890625	0.08163265306122448
YHL004W	0	0/-	-276.71757710911334	-65436.31305308174	256	0.16332378223495703	0.890625	0.08163265306122448
YHR062C	-1	-/-	-277.0319941043854	-34831.62524521351	64	0.16285714285714287	0.890625	0.08191221694157115
YJR101W	0	0/-	-277.31111731380224	-67460.53956054337	256	0.16285714285714287	0.890625	0.08191221694157115
YOL115W	-1	-/-	-277.4674637019634	-39208.31500849128	64	0.1623931623931624	0.890625	0.0821917808219178
YML129C	-1	-/-	-278.29312190413475	-41135.363779976964	64	0.16193181818181818	0.890625	0.08247134470226447
YDR316W	0	0/0	-278.47779527306557	-65664.35827528127	256	0.16193181818181818	0.890625	0.08247134470226447
YGL014W	-1	-/-	-279.7463335990906	-34826.59067964554	64	0.16147308781869688	0.890625	0.08275090858261112
YGL070C	-1	-/-	-280.9125533103943	-37314.41384857893	64	0.16101694915254236	0.890625	0.08303047246295779
YLR083C	0	0/-	-281.89408119767904	-61012.953139685094	256	0.16101694915254236	0.890625	0.08303047246295779
YLR291C	-1	-/-	-281.96814239025116	-35657.29853537679	64	0.16056338028169015	0.890625	0.08331003634330444
YHR064C	0	0/-	-282.04574502259493	-59747.93039134331	256	0.16056338028169015	0.890625	0.08331003634330444
YGR034W	0	0/+	-282.4499559234828	-62246.203028002754	256	0.16056338028169015	0.890625	0.08331003634330444
YML074C	-1	-/-	-282.68555653095245	-35165.30109234899	64	0.1601123595505618	0.890625	0.0835896002236511
YHR141C	0	0/-	-282.7363879568875	-62765.99324176088	256	0.1601123595505618	0.890625	0.0835896002236511
YPL139C	-1	-/-	-283.26098787784576	-38889.731588721275	64	0.15966386554621848	0.890625	0.08386916410399776
YDR346C	-1	-/-	-283.99892342090607	-33297.74812722206	64	0.15921787709497207	0.890625	0.08414872798434442
YKL138C	0	0/-	-284.6712043620646	-68546.65505191684	256	0.15921787709497207	0.890625	0.08414872798434442
YNL284C	0	0/-	-285.99611949175596	-67742.65816834942	256	0.15921787709497207	0.890625	0.08414872798434442
YPR047W	0	0/-	-286.0184684637934	-64745.81986268796	256	0.15921787709497207	0.890625	0.08414872798434442
YNL153C	-1	-/-	-287.16039752960205	-37339.087419867516	64	0.15877437325905291	0.890625	0.08442829186469109
YKL087C	0	0/0	-287.17267609387636	-66096.47515143827	256	0.15877437325905291	0.890625	0.08442829186469109
YPR169W	0	0/+	-287.57955087535083	-62081.81192424148	256	0.15877437325905291	0.890625	0.08442829186469109
YML009C	0	0/-	-287.95611367560923	-67106.60747360066	256	0.15877437325905291	0.890625	0.08442829186469109
YPL037C	-1	-/-	-288.00772500038147	-36784.94737869501	64	0.15833333333333333	0.890625	0.08470785574503774
YLR397C	-1	-/+	-288.2008915543556	-34583.63360232115	64	0.15789473684210525	0.890625	0.0849874196253844
YNL005C	0	0/-	-288.31526537053287	-67317.2603279259	256	0.15789473684210525	0.890625	0.0849874196253844
YBR025C	0	0/-	-288.32475347444415	-62211.03439791873	256	0.15789473684210525	0.890625	0.0849874196253844
YKL014C	-1	-/+	-288.50632578134537	-38233.35718366504	64	0.1574585635359116	0.890625	0.08526698350573106
YDR494W	-1	-/-	-289.71337988972664	-38596.242573946714	64	0.15702479338842976	0.890625	0.08554654738607771
YLR244C	0	0/-	-290.12216797471046	-60981.16617278755	256	0.15702479338842976	0.890625	0.08554654738607771
YIL104C	0	0/0	-290.48311384022236	-66846.05370122194	256	0.15702479338842976	0.890625	0.08554654738607771
YOL142W	-1	-/-	-290.6497930288315	-36070.9822589159	64	0.1565934065934066	0.890625	0.08582611126642438
YLR204W	0	0/-	-290.87212815508246	-67612.56722177193	256	0.1565934065934066	0.890625	0.08582611126642438
YLR069C	-1	-/-	-291.05767780542374	-40023.6459274292	64	0.15616438356164383	0.890625	0.08610567514677103
YDR375C	-1	-/-	-292.0432114601135	-39070.89806741476	64	0.1557377049180328	0.890625	0.0863852390271177
YHR133C	-1	-/-	-293.272722363472	-36455.08427655697	64	0.1553133514986376	0.890625	0.08666480290746435
YBR181C	0	0/-	-293.92497400939465	-65322.38985982537	256	0.1553133514986376	0.890625	0.08666480290746435
YOL020W	-1	-/-	-294.17657136917114	-37870.30716371536	64	0.15489130434782608	0.890625	0.08694436678781102
YMR193W	0	0/-	-294.76713670790195	-66102.32121316716	256	0.15489130434782608	0.890625	0.08694436678781102
YIL021W	-1	-/-	-295.51045417785645	-38270.80534529686	64	0.15447154471544716	0.890625	0.08722393066815767
YPL129W	-1	-/-	-295.5753232240677	-36560.56064605713	64	0.15405405405405406	0.890625	0.08750349454850433
YBR251W	0	0/-	-295.84553626179695	-69650.86802777089	256	0.15405405405405406	0.890625	0.08750349454850433
YBR187W	0	0/-	-296.0896748304367	-61086.213037442416	256	0.15405405405405406	0.890625	0.08750349454850433
YGR195W	-1	-/-	-296.93593883514404	-38261.34430205822	64	0.15363881401617252	0.890625	0.087783058428851
YOR046C	-1	-/-	-297.34518414735794	-36146.36520785093	64	0.1532258064516129	0.890625	0.08806262230919765
YPL118W	-1	-/-	-298.56610411405563	-39968.01780003309	64	0.15281501340482573	0.890625	0.08834218618954431
YLR312W-A	0	0/-	-298.68671011924744	-67713.32973597944	256	0.15281501340482573	0.890625	0.08834218618954431
YBL090W	-1	-/-	-299.15523785352707	-40211.92740786821	64	0.15240641711229946	0.890625	0.08862175006989097
YGR191W	-1	-/-	-299.69542241096497	-33587.90830719471	64	0.152	0.890625	0.08890131395023763
YNL232W	-1	-/-	-300.2658414840698	-37031.116878688335	64	0.15159574468085107	0.890625	0.08918087783058429
YJL133W	-1	-/-	-300.4346534013748	-37652.16908013821	64	0.15119363395225463	0.890625	0.08946044171093095
YMR312W	-1	-/-	-300.8741935491562	-37369.629997849464	64	0.15079365079365079	0.890625	0.08974000559127761
YDR450W	-1	-/-	-300.90702426433563	-37062.98266971111	64	0.1503957783641161	0.890625	0.09001956947162426
YLR287C-A	0	0/-	-301.48526051454246	-60871.2728504464	256	0.1503957783641161	0.890625	0.09001956947162426
YMR024W	0	0/-	-301.49486860632896	-67947.17951318016	256	0.1503957783641161	0.890625	0.09001956947162426
YKL110C	-1	-/-	-304.16244161129	-35518.519158124924	64	0.15	0.890625	0.09029913335197093
YOR269W	-1	-/-	-304.7903971672058	-38816.5181337595	64	0.14960629921259844	0.890625	0.09057869723231758
YPL243W	-1	-/-	-305.1737884283066	-39074.59526240826	64	0.14921465968586387	0.890625	0.09085826111266425
YDR116C	-1	-/-	-305.3706409931183	-40469.701897501945	64	0.14882506527415143	0.890625	0.0911378249930109
YMR098C	0	0/-	-305.77211341261864	-66597.45143741928	256	0.14882506527415143	0.890625	0.0911378249930109
YCR034W	-1	-/-	-306.0957341194153	-36639.38051247597	64	0.1484375	0.890625	0.09141738887335757
YHR059W	-1	-/-	-306.6154718399048	-41755.393344163895	64	0.14805194805194805	0.890625	0.09169695275370422
YNL256W	-1	-/-	-306.9589412212372	-35041.46736121178	64	0.14766839378238342	0.890625	0.09197651663405088
YIL078W	0	0/-	-307.11877088434994	-59342.41989055835	256	0.14766839378238342	0.890625	0.09197651663405088
YNL306W	0	0/-	-307.19839762710035	-65466.75314892875	256	0.14766839378238342	0.890625	0.09197651663405088
YBR146W	0	0/-	-307.4217597786337	-65292.3068117369	256	0.14766839378238342	0.890625	0.09197651663405088
YCL036W	0	0/0	-307.5290037468076	-69133.24446933717	256	0.14766839378238342	0.890625	0.09197651663405088
YPR100W	-1	-/-	-308.5939407348633	-38976.08214607835	64	0.14728682170542637	0.890625	0.09225608051439754
YPL104W	0	0/-	-308.71025098860264	-67385.3208946921	256	0.14728682170542637	0.890625	0.09225608051439754
YOR286W	0	0/0	-309.90312818437815	-68448.92102698423	256	0.14728682170542637	0.890625	0.09225608051439754
YML086C	-1	-/-	-310.34312427043915	-39444.79174029827	64	0.14690721649484537	0.890625	0.0925356443947442
YNR037C	0	0/-	-310.3694901596755	-67352.87924421486	256	0.14690721649484537	0.890625	0.0925356443947442
YDL074C	-1	-/-	-311.77036333084106	-36169.46844616532	64	0.14652956298200515	0.890625	0.09281520827509086
YNL185C	0	0/-	-312.87348041683435	-74038.55601260811	256	0.14652956298200515	0.890625	0.09281520827509086
YCR047C	-1	-/-	-313.59897470474243	-35153.76742351055	64	0.14615384615384616	0.890625	0.09309477215543752
YOR119C	-1	-/-	-314.09624886512756	-38329.566670298576	64	0.14578005115089515	0.890625	0.09337433603578418
YER050C	0	0/-	-314.2528488859534	-70582.80879239924	256	0.14578005115089515	0.890625	0.09337433603578418
YGL236C	-1	-/-	-314.86610746383667	-41786.82799446583	64	0.14540816326530612	0.890625	0.09365389991613084
YML025C	1	+/-	-315.0181694030762	-39709.2662576139	63	0.1475826972010178	0.90625	0.09365389991613084
YCL031C	-1	-/-	-316.26674246788025	-36142.22231209278	64	0.14720812182741116	0.90625	0.09393346379647749
YBL076C	0	0/-	-316.86019840836525	-58701.84003124386	256	0.14720812182741116	0.90625	0.09393346379647749
YGR112W	-1	-/-	-317.12268859148026	-35191.88845948875	64	0.1468354430379747	0.90625	0.09421302767682416
YDR493W	0	0/-	-317.80597212165594	-71191.76395055652	256	0.1468354430379747	0.90625	0.09421302767682416
YHR216W	0	0/-	-318.08892327547073	-61762.72655863501	256	0.1468354430379747	0.90625	0.09421302767682416
YNL137C	0	0/-	-318.2849125340581	-66745.84065361507	256	0.1468354430379747	0.90625	0.09421302767682416
YMR233W	0	0/-	-318.3312511444092	-68821.31729589403	256	0.1468354430379747	0.90625	0.09421302767682416
YBR002C	-1	-/-	-318.3729001879692	-36555.71971422434	64	0.14646464646464646	0.90625	0.09449259155717081
YNL299W	-1	-/-	-318.915464758873	-38601.2823394537	64	0.14609571788413098	0.90625	0.09477215543751748
YHR143W-A	-1	-/-	-319.54273998737335	-35911.27471232414	64	0.1457286432160804	0.90625	0.09505171931786413
YJR069C	-1	-/-	-319.7087597846985	-37065.739153862	64	0.14536340852130325	0.90625	0.0953312831982108
YGL232W	-1	-/-	-320.1058152914047	-41041.432067513466	64	0.145	0.90625	0.09561084707855745
YPR060C	0	0/0	-320.4377523511648	-62774.78573124856	256	0.145	0.90625	0.09561084707855745
YLR008C	-1	-/-	-320.9326980113983	-39734.94577014446	64	0.14463840399002495	0.90625	0.0958904109589041
YFR032C-A	0	0/-	-321.13569923490286	-64008.747005045414	256	0.14463840399002495	0.90625	0.0958904109589041
YDR119W	0	0/-	-321.21578073501587	-65091.093511777	256	0.14463840399002495	0.90625	0.0958904109589041
YMR241W	-1	-/-	-321.3624882698059	-39026.3653537035	64	0.14427860696517414	0.90625	0.09616997483925077
YMR123W	0	0/0	-321.42064851522446	-59650.75801202655	256	0.14427860696517414	0.90625	0.09616997483925077
YCR053W	-1	-/0	-321.48064374923706	-35079.12470676005	64	0.14392059553349876	0.90625	0.09644953871959742
YER056C	-1	-/-	-321.60990715026855	-34257.98515129089	64	0.14356435643564355	0.90625	0.09672910259994409
YGR061C	0	0/-	-322.43515948951244	-61061.623937398195	256	0.14356435643564355	0.90625	0.09672910259994409
YNL124W	0	0/-	-322.4687565267086	-63099.554795354605	256	0.14356435643564355	0.90625	0.09672910259994409
YLL018C	0	0/-	-322.62048648297787	-65195.94320510328	256	0.14356435643564355	0.90625	0.09672910259994409
YGR083C	-1	-/-	-322.8767623901367	-36804.196551799774	64	0.14320987654320988	0.90625	0.09700866648029075
YKL004W	-1	-/-	-323.35168981552124	-34440.41708511114	64	0.14285714285714285	0.90625	0.09728823036063741
YMR188C	-1	-/-	-323.9496854543686	-40444.32387530804	64	0.14250614250614252	0.90625	0.09756779424098407
YDR175C	-1	-/-	-324.5265307724476	-41074.395663529634	64	0.14215686274509803	0.90625	0.09784735812133072
YGL068W	-1	-/-	-324.9123022556305	-40567.45176830888	64	0.14180929095354522	0.90625	0.09812692200167739
YPR080W	-1	-/-	-325.15350246429443	-37900.35404551029	64	0.14146341463414633	0.90625	0.09840648588202404
YPR125W	-1	-/-	-325.3276016712189	-41221.90762126446	64	0.1411192214111922	0.90625	0.0986860497623707
YIL126W	-1	-/-	-325.37145590782166	-37807.11619246006	64	0.1407766990291262	0.90625	0.09896561364271736
YDL136W	0	0/+	-325.46640995144844	-64669.14982920885	256	0.1407766990291262	0.90625	0.09896561364271736
YDR454C	0	0/-	-325.5577655136585	-63582.61135935038	256	0.1407766990291262	0.90625	0.09896561364271736
YHR144C	0	0/-	-326.15168979018927	-66305.93040214851	256	0.1407766990291262	0.90625	0.09896561364271736
YHR203C	-1	-/-	-326.68550086021423	-36593.693942546844	64	0.14043583535108958	0.90625	0.09924517752306403
YER009W	-1	-/0	-326.8170220851898	-36352.1480679512	64	0.14009661835748793	0.90625	0.09952474140341068
YEL020W-A	-1	-/-	-326.85368525981903	-36663.163006305695	64	0.13975903614457832	0.90625	0.09980430528375733
YKR059W	-1	-/-	-328.1250650882721	-34660.751156806946	64	0.13942307692307693	0.90625	0.100083869164104
YML105C	-1	-/-	-328.49391508102417	-38502.23946261406	64	0.13908872901678657	0.90625	0.10036343304445065
YKL167C	0	0/-	-328.54580026865005	-67669.34289123118	256	0.13908872901678657	0.90625	0.10036343304445065
YNL068C	-1	-/-	-328.93928837776184	-38395.5992320776	64	0.13875598086124402	0.90625	0.10064299692479732
YCR003W	0	0/-	-329.2400481887162	-67783.73336714134	256	0.13875598086124402	0.90625	0.10064299692479732
YPL030W	0	0/-	-329.4436468780041	-64477.40825545788	256	0.13875598086124402	0.90625	0.10064299692479732
YDR172W	-1	-/-	-330.457421541214	-36281.42279338837	64	0.13842482100238662	0.90625	0.10092256080514397
YNL244C	-1	-/-	-331.1951138973236	-37096.29468822479	64	0.1380952380952381	0.90625	0.10120212468549064
YDR233C	0	0/-	-331.2190807387233	-61645.87665516883	256	0.1380952380952381	0.90625	0.10120212468549064
YBR037C	-1	-/-	-332.196129322052	-38970.08475261927	64	0.1377672209026128	0.90625	0.1014816885658373
YOR354C	-1	-/-	-332.20762729644775	-41219.524861335754	64	0.13744075829383887	0.90625	0.10176125244618395
YNR020C	0	0/-	-333.1238915324211	-71356.95085523278	256	0.13744075829383887	0.90625	0.10176125244618395
YOR108W	0	0/0	-333.1855830363929	-60958.20552639291	256	0.13744075829383887	0.90625	0.10176125244618395
YDR341C	-1	-/-	-333.88816273212433	-37579.25987958908	64	0.13711583924349882	0.90625	0.10204081632653061
YKL205W	-1	-/-	-334.086478471756	-35721.59241592884	64	0.13679245283018868	0.90625	0.10232038020687727
YGL234W	0	0/-	-334.6969817131758	-63692.67894804478	256	0.13679245283018868	0.90625	0.10232038020687727
YGL129C	-1	-/-	-335.04586112499237	-38576.22019076347	64	0.13647058823529412	0.90625	0.10259994408722393
YBR153W	-1	-/-	-335.14742052555084	-39868.02721142769	64	0.13615023474178403	0.90625	0.10287950796757059
YCL011C	-1	-/-	-335.1807380914688	-36370.306859612465	64	0.1358313817330211	0.90625	0.10315907184791726
YJL121C	-1	-/0	-335.27647626399994	-38482.47257077694	64	0.13551401869158877	0.90625	0.10343863572826391
YHR070W	-1	-/-	-336.6051849126816	-37644.27331483364	64	0.1351981351981352	0.90625	0.10371819960861056
YLR022C	1	+/-	-336.8911192417145	-37153.71303617954	63	0.1372093023255814	0.921875	0.10371819960861056
YKL154W	-1	-/-	-336.9918760061264	-38716.658551454544	64	0.1368909512761021	0.921875	0.10399776348895723
YIL008W	-1	-/-	-337.0522081851959	-37717.098779439926	64	0.13657407407407407	0.921875	0.10427732736930388
YGR072W	-1	-/-	-337.5605056285858	-37161.19724190235	64	0.13625866050808313	0.921875	0.10455689124965055
YKL120W	-1	-/-	-337.75989818573	-36287.093052625656	64	0.1359447004608295	0.921875	0.1048364551299972
YOR260W	-1	-/-	-338.18310165405273	-37560.937247514725	64	0.135632183908046	0.921875	0.10511601901034387
YPL013C	0	0/-	-338.4174627959728	-65961.6366428188	256	0.135632183908046	0.921875	0.10511601901034387
YCR093W	-1	-/-	-338.59969878196716	-36427.24580579996	64	0.1353211009174312	0.921875	0.10539558289069052
YCR046C	0	0/-	-338.8097559660673	-67399.51836123131	256	0.1353211009174312	0.921875	0.10539558289069052
YHR025W	0	0/0	-339.3950928747654	-62764.229681141675	256	0.1353211009174312	0.921875	0.10539558289069052
YLR215C	-1	-/-	-341.0044138431549	-40302.502011060715	64	0.13501144164759726	0.921875	0.10567514677103718
YIL118W	-1	-/-	-341.1288938522339	-38216.18326354027	64	0.13470319634703196	0.921875	0.10595471065138384
YBL038W	0	0/-	-341.3556963689625	-68615.14579052012	256	0.13470319634703196	0.921875	0.10595471065138384
YGR171C	-1	-/-	-341.42563581466675	-43729.804205060005	64	0.13439635535307518	0.921875	0.1062342745317305
YPR166C	0	0/-	-341.42569231987	-68872.53531423956	256	0.13439635535307518	0.921875	0.1062342745317305
YBL042C	-1	-/-	-341.4925765991211	-38750.668922662735	64	0.1340909090909091	0.921875	0.10651383841207716
YLR372W	-1	-/-	-341.568017244339	-38805.91761636734	64	0.13378684807256236	0.921875	0.10679340229242382
YIL069C	0	0/-	-341.77083295583725	-62619.568563491106	256	0.13378684807256236	0.921875	0.10679340229242382
YJR064W	-1	-/-	-341.85894906520844	-37547.77897822857	64	0.1334841628959276	0.921875	0.10707296617277048
YHR013C	-1	-/-	-342.1208996772766	-39360.161848664284	64	0.13318284424379231	0.921875	0.10735253005311714
YMR157C	0	0/0	-342.239460632205	-65302.34773930162	256	0.13318284424379231	0.921875	0.10735253005311714
YPL157W	-1	-/-	-342.2830402851105	-39407.89405965805	64	0.13288288288288289	0.921875	0.10763209393346379
YHR068W	-1	-/-	-342.88313257694244	-36788.616054683924	64	0.13258426966292136	0.921875	0.10791165781381046
YER148W	-1	-/-	-343.50922536849976	-34665.03535115719	64	0.13228699551569506	0.921875	0.10819122169415711
YHR116W	-1	-/-	-343.75641000270844	-41242.1974927187	64	0.1319910514541387	0.921875	0.10847078557450378
YIL022W	-1	-/-	-344.32095742225647	-43240.234111487865	64	0.13169642857142858	0.921875	0.10875034945485043
YJR097W	-1	-/-	-344.9596908092499	-37640.48197788	64	0.13140311804008908	0.921875	0.1090299133351971
YJL179W	-1	-/-	-345.0256348848343	-38731.819526195526	64	0.13111111111111112	0.921875	0.10930947721554375
YOR205C	0	0/-	-345.74373257160187	-67668.23824715614	256	0.13111111111111112	0.921875	0.10930947721554375
YGR169C	-1	-/-	-346.0424417257309	-43195.815695524216	64	0.13082039911308205	0.921875	0.1095890410958904
YPR074C	-1	-/0	-346.142250418663	-38323.475472569466	64	0.13053097345132744	0.921875	0.10986860497623707
YJL087C	-1	-/-	-346.96839594841003	-39488.408077955246	64	0.13024282560706402	0.921875	0.11014816885658373
YGL107C	0	0/-	-346.9749070852995	-70128.9805341065	256	0.13024282560706402	0.921875	0.11014816885658373
YGR208W	0	0/0	-348.0329817533493	-63303.739311903715	256	0.13024282560706402	0.921875	0.11014816885658373
YNR036C	0	0/-	-348.1965770199895	-66486.97771913558	256	0.13024282560706402	0.921875	0.11014816885658373
YHR107C	-1	-/-	-348.2532172203064	-38138.3347953558	64	0.1299559471365639	0.921875	0.11042773273693039
YKL194C	-1	-/-	-348.4539113044739	-39588.840921878815	64	0.12967032967032968	0.921875	0.11070729661727705
YJL025W	-1	-/-	-348.6292099952698	-41415.35602784157	64	0.12938596491228072	0.921875	0.11098686049762371
YKL192C	-1	-/-	-348.7657690048218	-39311.42732414603	64	0.12910284463894967	0.921875	0.11126642437797037
YJL111W	-1	-/-	-349.86013197898865	-38207.32054615021	64	0.12882096069868995	0.921875	0.11154598825831702
YER029C	-1	-/-	-349.9421274662018	-38809.50671172142	64	0.12854030501089325	0.921875	0.11182555213866369
YGR220C	1	+/-	-350.1226623058319	-41276.363942980766	63	0.13043478260869565	0.9375	0.11182555213866369
YLR223C	-1	-/-	-350.4745018482208	-39525.086826086044	64	0.1301518438177874	0.9375	0.11210511601901034
YGR132C	-1	-/-	-351.36955201625824	-37589.07687115669	64	0.12987012987012986	0.9375	0.112384679899357
YAL019W	0	0/-	-351.41860195994377	-64201.055199205875	256	0.12987012987012986	0.9375	0.112384679899357
YKR085C	-1	-/-	-352.1090247631073	-41049.57900393009	64	0.12958963282937366	0.9375	0.11266424377970366
YGR030C	-1	-/-	-352.24800658226013	-39099.42783308029	64	0.12931034482758622	0.9375	0.11294380766005033
YOR359W	-1	-/-	-352.2601469755173	-39342.76034152508	64	0.12903225806451613	0.9375	0.11322337154039698
YDL202W	0	0/-	-352.4708013534546	-69373.27881362289	256	0.12903225806451613	0.9375	0.11322337154039698
YKL155C	0	0/-	-353.07228139042854	-71173.26392645389	256	0.12903225806451613	0.9375	0.11322337154039698
YLR335W	-1	-/-	-353.9507043361664	-37660.79477274418	64	0.12875536480686695	0.9375	0.11350293542074363
YPL210C	-1	-/-	-354.13723397254944	-38848.06548333168	64	0.1284796573875803	0.9375	0.1137824993010903
YKL166C	-1	-/-	-354.16860151290894	-40674.78795337677	64	0.1282051282051282	0.9375	0.11406206318143695
YOL033W	-1	-/-	-354.2478733062744	-40267.82494986057	64	0.1279317697228145	0.9375	0.11434162706178362
YJR067C	0	0/-	-354.9545491337776	-66157.03152789176	256	0.1279317697228145	0.9375	0.11434162706178362
YER146W	-1	-/-	-355.5286445617676	-36973.96602392197	64	0.1276595744680851	0.9375	0.11462119094213027
YNL227C	1	+/+	-355.71916699409485	-38704.04731583595	63	0.12951167728237792	0.953125	0.11462119094213027
YJL183W	-1	-/-	-355.99698758125305	-37602.7813911438	64	0.1292372881355932	0.953125	0.11490075482247694
YMR079W	-1	-/-	-356.0758216381073	-37588.898379445076	64	0.12896405919661733	0.953125	0.1151803187028236
YHL007C	-1	-/-	-356.12211298942566	-38652.51835036278	64	0.12869198312236288	0.953125	0.11545988258317025
YJL158C	0	0/-	-356.51032216101885	-67748.4002381526	256	0.12869198312236288	0.953125	0.11545988258317025
YHR084W	-1	-/-	-357.4380524158478	-37599.08119535446	64	0.12842105263157894	0.953125	0.11573944646351692
YPR062W	0	0/-	-357.8574419617653	-63172.36834052205	256	0.12842105263157894	0.953125	0.11573944646351692
YMR225C	-1	-/-	-358.3174830675125	-42955.092723846436	64	0.12815126050420167	0.953125	0.11601901034386357
YPL050C	-1	-/-	-358.37419056892395	-37889.85042691231	64	0.1278825995807128	0.953125	0.11629857422421024
YOR281C	-1	-/-	-358.5089702606201	-41209.29835939407	64	0.12761506276150628	0.953125	0.11657813810455689
YLR239C	0	0/-	-359.3052249252796	-69012.5683936365	256	0.12761506276150628	0.953125	0.11657813810455689
YNL121C	-1	-/-	-359.8418333530426	-37961.78101813793	64	0.12734864300626306	0.953125	0.11685770198490356
YGL211W	-1	-/-	-360.2696236371994	-37156.081464886665	64	0.12708333333333333	0.953125	0.11713726586525021
YDR347W	0	0/-	-360.7143794298172	-69237.32510545105	256	0.12708333333333333	0.953125	0.11713726586525021
YBR282W	0	0/-	-361.15733217820525	-66263.09032773599	256	0.12708333333333333	0.953125	0.11713726586525021
YBR118W	-1	-/-	-362.8600811958313	-37491.14175248146	64	0.12681912681912683	0.953125	0.11741682974559686
YKL148C	-1	-/-	-362.9638160467148	-39659.58037953079	64	0.12655601659751037	0.953125	0.11769639362594353
YOR020C	-1	-/-	-363.1473162174225	-43217.42156404257	64	0.12629399585921325	0.953125	0.11797595750629018
YPR052C	-1	-/-	-364.0936074256897	-39952.44810938835	64	0.12603305785123967	0.953125	0.11825552138663685
YJL104W	-1	-/-	-364.5222854614258	-40267.05349564552	64	0.12577319587628866	0.953125	0.1185350852669835
YLR018C	0	0/-	-364.725672096014	-63720.03213557601	256	0.12577319587628866	0.953125	0.1185350852669835
YLR259C	-1	-/-	-365.22952687740326	-41859.77410545945	64	0.12551440329218108	0.953125	0.11881464914733017
YGR074W	-1	-/-	-365.5410885810852	-38404.93301820755	64	0.12525667351129363	0.953125	0.11909421302767682
YNL123W	-1	-/-	-365.62581634521484	-37538.14532709122	64	0.125	0.953125	0.11937377690802348
YGR084C	0	0/-	-365.87436121702194	-68193.56025452726	256	0.125	0.953125	0.11937377690802348
YGR215W	0	0/-	-365.93647162616253	-69640.43882665597	256	0.125	0.953125	0.11937377690802348
YDL122W	0	0/-	-366.10847532749176	-64897.522987268865	256	0.125	0.953125	0.11937377690802348
YNL154C	-1	-/-	-366.8430197238922	-40056.90734151006	64	0.12474437627811862	0.953125	0.11965334078837014
YOR123C	-1	-/-	-367.3450096845627	-39657.31202828884	64	0.12448979591836734	0.953125	0.1199329046687168
YBR283C	-1	-/-	-367.47782278060913	-37989.059790968895	64	0.12423625254582485	0.953125	0.12021246854906346
YPL063W	-1	-/-	-367.50003123283386	-39066.906650185585	64	0.12398373983739837	0.953125	0.12049203242941012
YPL273W	0	0/-	-367.82750211656094	-61477.43412202597	256	0.12398373983739837	0.953125	0.12049203242941012
YEL003W	-1	-/-	-368.93920636177063	-37550.739298820496	64	0.12373225152129817	0.953125	0.12077159630975678
YMR203W	-1	-/-	-370.0517067909241	-42450.65281701088	64	0.12348178137651822	0.953125	0.12105116019010344
YPL235W	-1	-/-	-370.1401786804199	-39008.95005965233	64	0.12323232323232323	0.953125	0.12133072407045009
YGR229C	-1	-/-	-370.63039779663086	-37517.45245718956	64	0.12298387096774194	0.953125	0.12161028795079676
YGL097W	-1	-/-	-371.44385266304016	-34769.41522407532	64	0.1227364185110664	0.953125	0.12188985183114341
YGL040C	0	0/0	-371.7615959942341	-65244.74741334468	256	0.1227364185110664	0.953125	0.12188985183114341
YFL017W-A	-1	-/-	-372.2568645477295	-36303.55715239048	64	0.12248995983935743	0.953125	0.12216941571149008
YHR005C-A	-1	-/-	-372.69171619415283	-38409.54567158222	64	0.12224448897795591	0.953125	0.12244897959183673
YOR143C	-1	-/-	-373.0304505825043	-39635.11727952957	64	0.122	0.953125	0.1227285434721834
YFL045C	-1	-/-	-373.54132437705994	-38660.7481982708	64	0.1217564870259481	0.953125	0.12300810735253005
YIL070C	-1	-/-	-373.5601363182068	-43482.770902857184	64	0.12151394422310757	0.953125	0.1232876712328767
YOL121C	-1	-/-	-373.68278390169144	-36565.55607897043	64	0.12127236580516898	0.953125	0.12356723511322337
YCR035C	-1	-/-	-373.6999659538269	-35494.26896238327	64	0.12103174603174603	0.953125	0.12384679899357003
YDL084W	-1	-/-	-374.0713786482811	-36145.77689063549	64	0.12079207920792079	0.953125	0.12412636287391669
YOR315W	-1	-/-	-374.3852205276489	-40485.27371430397	64	0.12055335968379446	0.953125	0.12440592675426335
YDR194C	-1	-/-	-374.50639498233795	-39222.95958220959	64	0.1203155818540434	0.953125	0.12468549063461001
YHR049W	0	0/0	-374.56403927505016	-67719.96667665988	256	0.1203155818540434	0.953125	0.12468549063461001
YHR038W	-1	-/-	-374.7348382472992	-42902.85515463352	64	0.12007874015748031	0.953125	0.12496505451495667
YBR055C	-1	-/-	-375.25313782691956	-39083.68126833439	64	0.11984282907662082	0.953125	0.12524461839530332
YHR077C	-1	-/-	-376.29793882369995	-41582.82230401039	64	0.11960784313725491	0.953125	0.12552418227565
YGR078C	-1	-/-	-376.47743010520935	-38961.7760488987	64	0.11937377690802348	0.953125	0.12580374615599665
YOR370C	0	0/-	-376.50587433576584	-65962.73767115176	256	0.11937377690802348	0.953125	0.12580374615599665
YMR267W	-1	-/-	-376.6165683269501	-43506.65162062645	64	0.119140625	0.953125	0.1260833100363433
YPL252C	0	0/0	-376.63326689600945	-63613.474122984335	256	0.119140625	0.953125	0.1260833100363433
YNL081C	0	0/-	-376.81014834344387	-71251.15393486619	256	0.119140625	0.953125	0.1260833100363433
YDR212W	-1	-/-	-377.23909997940063	-39630.13762497902	64	0.1189083820662768	0.953125	0.12636287391668996
YDR237W	0	0/-	-377.3679031729698	-67139.65760099888	256	0.1189083820662768	0.953125	0.12636287391668996
YGR076C	0	0/-	-378.1872503757477	-69160.08408896625	256	0.1189083820662768	0.953125	0.12636287391668996
YGR082W	-1	-/-	-378.41636407375336	-40424.771438121796	64	0.11867704280155641	0.953125	0.12664243779703663
YGR211W	-1	-/-	-378.8830597400665	-36665.93725465238	64	0.11844660194174757	0.953125	0.1269220016773833
YKL170W	-1	-/-	-378.9755389690399	-38577.40872347355	64	0.1182170542635659	0.953125	0.12720156555772993
YDR385W	-1	-/-	-379.29373478889465	-36391.12556099892	64	0.11798839458413926	0.953125	0.1274811294380766
YLR090W	-1	-/-	-379.31305384635925	-41606.67230987549	64	0.11776061776061776	0.953125	0.12776069331842327
YIL093C	0	0/-	-379.36787962913513	-68046.47612235323	256	0.11776061776061776	0.953125	0.12776069331842327
YNR022C	0	0/-	-379.3712508678436	-70814.10914307833	256	0.11776061776061776	0.953125	0.12776069331842327
YOR236W	-1	-/0	-381.4391689300537	-34934.55050063133	64	0.11753371868978806	0.953125	0.1280402571987699
YBR257W	-1	-/-	-381.71852254867554	-38238.176042079926	64	0.11730769230769231	0.953125	0.12831982107911657
YDR381W	-1	-/-	-381.74170565605164	-38426.28710055351	64	0.11708253358925144	0.953125	0.12859938495946324
YKL024C	0	0/-	-382.3543751835823	-62413.34640704095	256	0.11708253358925144	0.953125	0.12859938495946324
YBR120C	0	0/-	-382.99762803316116	-67902.99257893115	256	0.11708253358925144	0.953125	0.12859938495946324
YNL087W	0	0/-	-383.27372312545776	-62845.34815341234	256	0.11708253358925144	0.953125	0.12859938495946324
YDL055C	-1	-/-	-384.2224154472351	-36655.431671619415	64	0.11685823754789272	0.953125	0.1288789488398099
YDR527W	-1	-/-	-384.2925343513489	-37654.43516135216	64	0.11663479923518165	0.953125	0.12915851272015655
YEL021W	0	0/-	-384.6606670618057	-64810.87624499202	256	0.11663479923518165	0.953125	0.12915851272015655
YMR153W	-1	-/-	-384.74592423439026	-37926.389338850975	64	0.11641221374045801	0.953125	0.12943807660050322
YJR080C	0	0/-	-385.0696715414524	-72370.15575725585	256	0.11641221374045801	0.953125	0.12943807660050322
YOR253W	-1	-/-	-385.2355808019638	-35821.141948759556	64	0.11619047619047619	0.953125	0.12971764048084988
YBL022C	-1	-/-	-385.6756401062012	-38895.37167659402	64	0.11596958174904944	0.953125	0.12999720436119652
YPL040C	-1	-/-	-386.05006742477417	-42601.63863635063	64	0.1157495256166983	0.953125	0.1302767682415432
YNL164C	-1	-/-	-386.4376697540283	-38354.25303888321	64	0.11553030303030302	0.953125	0.13055633212188986
YHR036W	-1	-/-	-386.4980847835541	-41026.79475879669	64	0.11531190926275993	0.953125	0.13083589600223652
YNL098C	-1	-/-	-387.02587592601776	-38142.82771193981	64	0.11509433962264151	0.953125	0.13111545988258316
YKR099W	-1	-/-	-387.125919342041	-37536.85023355484	64	0.11487758945386065	0.953125	0.13139502376292983
YOR159C	-1	-/-	-387.32745718955994	-38491.93253016472	64	0.11466165413533834	0.953125	0.1316745876432765
YHR187W	-1	-/-	-388.2600345611572	-39590.35373044014	64	0.11444652908067542	0.953125	0.13195415152362314
YKL029C	-1	-/-	-388.36741733551025	-34910.03505063057	64	0.11423220973782772	0.953125	0.1322337154039698
YMR177W	-1	-/-	-388.47395372390747	-41237.122054576874	64	0.11401869158878504	0.953125	0.13251327928431647
YLR321C	-1	-/-	-388.59646821022034	-37226.59184294939	64	0.11380597014925373	0.953125	0.13279284316466314
YIL142W	-1	-/-	-388.826185464859	-40475.832455158234	64	0.11359404096834265	0.953125	0.13307240704500978
YEL050C	-1	-/-	-389.2429382801056	-40489.89701068401	64	0.11338289962825279	0.953125	0.13335197092535644
YJR034W	0	0/-	-389.5870533287525	-68414.1777086854	256	0.11338289962825279	0.953125	0.13335197092535644
YOR048C	-1	-/+	-389.8295729160309	-37554.13825058937	64	0.11317254174397032	0.953125	0.1336315348057031
YFL036W	-1	-/-	-390.1270135641098	-42375.225959040225	64	0.11296296296296296	0.953125	0.13391109868604975
YPL132W	-1	-/-	-390.14975214004517	-42003.94179725647	64	0.11275415896487985	0.953125	0.13419066256639642
YDR245W	-1	-/-	-390.74831676483154	-36353.86399555206	64	0.11254612546125461	0.953125	0.13447022644674309
YGL143C	-1	-/-	-391.4746140241623	-40597.4693210125	64	0.11233885819521179	0.953125	0.13474979032708975
YMR127C	-1	-/-	-392.03687357902527	-40042.76216173172	64	0.11213235294117647	0.953125	0.1350293542074364
YOR201C	-1	-/-	-392.63021421432495	-38150.259027957916	64	0.11192660550458716	0.953125	0.13530891808778306
YIL098C	-1	-/-	-392.91320967674255	-41106.18647837639	64	0.11172161172161173	0.953125	0.13558848196812973
YJL063C	-1	-/-	-393.169527053833	-42149.94372367859	64	0.11151736745886655	0.953125	0.13586804584847637
YLR285W	-1	-/-	-393.17248463630676	-39249.580995202065	64	0.11131386861313869	0.953125	0.13614760972882303
YIL035C	-1	-/-	-393.3057699203491	-37999.598531365395	64	0.1111111111111111	0.953125	0.1364271736091697
YMR012W	-1	-/-	-393.34289264678955	-38726.660702228546	64	0.11090909090909092	0.953125	0.13670673748951637
YKL183W	0	0/-	-393.7400251030922	-65783.05668264627	256	0.11090909090909092	0.953125	0.13670673748951637
YMR300C	0	0/-	-394.55115297436714	-64885.386874228716	256	0.11090909090909092	0.953125	0.13670673748951637
YAL033W	-1	-/-	-394.72415685653687	-37534.66719126701	64	0.11070780399274047	0.953125	0.136986301369863
YKL003C	0	0/-	-395.02301812171936	-68354.96811550856	256	0.11070780399274047	0.953125	0.136986301369863
YML023C	-1	-/-	-395.27169942855835	-40723.82016134262	64	0.1105072463768116	0.953125	0.13726586525020967
YER171W	-1	-/-	-395.3139102458954	-37380.21096658707	64	0.11030741410488246	0.953125	0.13754542913055634
YGL245W	-1	-/-	-395.3269371986389	-37326.6932977438	64	0.11010830324909747	0.953125	0.13782499301090298
YBR185C	-1	-/-	-395.5060603618622	-41948.4075371325	64	0.10990990990990991	0.953125	0.13810455689124965
YNL216W	-1	-/-	-395.8695101737976	-39883.99698650837	64	0.10971223021582734	0.953125	0.13838412077159631
YBR252W	0	0/-	-396.1910427361727	-67124.3120724652	256	0.10971223021582734	0.953125	0.13838412077159631
YNL282W	-1	-/-	-396.2103443145752	-41790.85905909538	64	0.10951526032315978	0.953125	0.13866368465194298
YGR119C	-1	-/-	-396.7485704421997	-38373.220158576965	64	0.10931899641577061	0.953125	0.13894324853228962
YPR155C	-1	-/-	-398.2295478582382	-41019.21126782894	64	0.10912343470483005	0.953125	0.1392228124126363
YDR414C	-1	-/-	-399.4717586040497	-37394.08793568611	64	0.10892857142857143	0.953125	0.13950237629298295
YDR420W	-1	-/-	-400.01708459854126	-38472.44121003151	64	0.10873440285204991	0.953125	0.1397819401733296
YBR122C	0	0/-	-400.50715959072113	-67609.8678612113	256	0.10873440285204991	0.953125	0.1397819401733296
YMR307W	0	0/-	-400.63199174404144	-64600.00288808346	256	0.10873440285204991	0.953125	0.1397819401733296
YIL127C	0	0/0	-401.3662078380585	-69514.53939008713	256	0.10873440285204991	0.953125	0.1397819401733296
YCR059C	0	0/-	-402.09586775302887	-64072.18593659997	256	0.10873440285204991	0.953125	0.1397819401733296
YOR355W	-1	-/-	-402.4799361228943	-40048.96395301819	64	0.10854092526690391	0.953125	0.14006150405367626
YHL029C	0	0/0	-402.59480571746826	-66542.99285072088	256	0.10854092526690391	0.953125	0.14006150405367626
YIR021W	-1	-/-	-402.6916332244873	-40907.666422367096	64	0.108348134991119	0.953125	0.14034106793402293
YOR232W	-1	-/-	-402.81266474723816	-39439.29307317734	64	0.10815602836879433	0.953125	0.1406206318143696
YBR268W	0	0/-	-403.0929608345032	-70640.5302362442	256	0.10815602836879433	0.953125	0.1406206318143696
YNL315C	0	0/-	-403.3817539662123	-71761.8553481102	256	0.10815602836879433	0.953125	0.1406206318143696
YKL137W	0	0/-	-403.4779750406742	-68931.7209182214	256	0.10815602836879433	0.953125	0.1406206318143696
YCL050C	0	0/-	-403.65158998966217	-63931.778300493956	256	0.10815602836879433	0.953125	0.1406206318143696
YNL221C	-1	-/-	-403.6543595790863	-38730.02052736282	64	0.1079646017699115	0.953125	0.14090019569471623
YMR091C	-1	-/-	-403.72799372673035	-37753.658873319626	64	0.10777385159010601	0.953125	0.1411797595750629
YDR478W	-1	-/-	-403.7458963394165	-40328.46206974983	64	0.10758377425044091	0.953125	0.14145932345540957
YLR015W	-1	-/-	-404.3071279525757	-40422.20916581154	64	0.1073943661971831	0.953125	0.1417388873357562
YGR029W	-1	-/-	-405.4386041164398	-39180.53060948849	64	0.10720562390158173	0.953125	0.14201845121610288
YJL184W	-1	-/-	-405.5662987232208	-39223.320338487625	64	0.10701754385964912	0.953125	0.14229801509644954
YDL064W	-1	-/-	-405.85327315330505	-36210.48106575012	64	0.10683012259194395	0.953125	0.1425775789767962
YDR462W	0	0/-	-406.2367509678006	-72630.98854733258	256	0.10683012259194395	0.953125	0.1425775789767962
YGL148W	0	0/0	-406.5276329815388	-58816.176574766636	256	0.10683012259194395	0.953125	0.1425775789767962
YAR002W	-1	-/-	-406.72487807273865	-40188.85434794426	64	0.10664335664335664	0.953125	0.14285714285714285
YOR061W	-1	-/-	-407.0114860534668	-38948.50251698494	64	0.10645724258289703	0.953125	0.14313670673748952
YFR009W	-1	-/-	-407.0153305530548	-36931.55668258667	64	0.10627177700348432	0.953125	0.14341627061783618
YMR033W	-1	-/-	-407.0876395702362	-39899.847974061966	64	0.10608695652173913	0.953125	0.14369583449818282
YOL145C	-1	-/-	-407.17622995376587	-39340.56377077103	64	0.10590277777777778	0.953125	0.1439753983785295
YHL014C	0	0/0	-407.1919738650322	-70306.55869320035	256	0.10590277777777778	0.953125	0.1439753983785295
YHR201C	0	0/0	-407.26150101423264	-63430.0941517055	256	0.10590277777777778	0.953125	0.1439753983785295
YHR041C	-1	-/-	-407.452702999115	-39663.44946169853	64	0.10571923743500866	0.953125	0.14425496225887616
YDR397C	-1	-/-	-407.7039124965668	-37273.49897533655	64	0.10553633217993079	0.953125	0.14453452613922282
YLL009C	-1	-/-	-407.98683071136475	-40003.75996482372	64	0.10535405872193437	0.953125	0.14481409001956946
YLR147C	-1	-/-	-408.74466156959534	-39094.83189988136	64	0.10517241379310345	0.953125	0.14509365389991613
YKL134C	-1	-/-	-409.0581781864166	-41475.82602107525	64	0.10499139414802065	0.953125	0.1453732177802628
YMR129W	-1	-/-	-409.1641592979431	-37926.904087781906	64	0.10481099656357389	0.953125	0.14565278166060944
YER086W	0	0/0	-409.1705423295498	-61036.309095054865	256	0.10481099656357389	0.953125	0.14565278166060944
YLR200W	-1	-/-	-409.32470870018005	-38904.860739946365	64	0.10463121783876501	0.953125	0.1459323455409561
YGR024C	-1	-/-	-409.4848909378052	-39070.4461376667	64	0.10445205479452055	0.953125	0.14621190942130277
YKL125W	-1	-/-	-410.0970456600189	-39254.63423323631	64	0.10427350427350428	0.953125	0.14649147330164944
YJR042W	-1	-/-	-410.3582022190094	-39161.474709272385	64	0.10409556313993173	0.953125	0.14677103718199608
YML125C	0	0/0	-410.56402027606964	-64829.53124180436	256	0.10409556313993173	0.953125	0.14677103718199608
YOR323C	0	0/0	-410.63305431604385	-63654.75550921261	256	0.10409556313993173	0.953125	0.14677103718199608
YPR118W	0	0/0	-410.94399333000183	-65274.76948212087	256	0.10409556313993173	0.953125	0.14677103718199608
YIL090W	0	0/-	-410.9600134193897	-63986.344831466675	256	0.10409556313993173	0.953125	0.14677103718199608
YEL040W	0	0/-	-411.08627039194107	-65600.78692615032	256	0.10409556313993173	0.953125	0.14677103718199608
YIL157C	0	0/-	-411.4324876666069	-65243.343099690974	256	0.10409556313993173	0.953125	0.14677103718199608
YJR016C	0	0/0	-411.80849570035934	-61363.854884359986	256	0.10409556313993173	0.953125	0.14677103718199608
YBL026W	-1	-/-	-411.9686713218689	-39137.96998786926	64	0.10391822827938671	0.953125	0.14705060106234275
YGL226W	0	0/-	-412.03188955783844	-69722.34925997257	256	0.10391822827938671	0.953125	0.14705060106234275
YJR121W	-1	-/-	-412.35908341407776	-40686.48407685757	64	0.10374149659863946	0.953125	0.1473301649426894
YGR065C	0	0/-	-412.54534363001585	-66903.41354329139	256	0.10374149659863946	0.953125	0.1473301649426894
YER019C-A	-1	-/-	-413.7031743526459	-37069.12576663494	64	0.1035653650254669	0.953125	0.14760972882303605
YNL199C	-1	-/-	-414.5134072303772	-38115.28507518768	64	0.10338983050847457	0.953125	0.14788929270338272
YEL032W	-1	-/-	-414.8377707004547	-39800.88845157623	64	0.10321489001692047	0.953125	0.14816885658372939
YDR041W	0	0/-	-414.9241863191128	-65966.47886651754	256	0.10321489001692047	0.953125	0.14816885658372939
YPL183W-A	0	0/-	-414.9528352022171	-68602.9947553873	256	0.10321489001692047	0.953125	0.14816885658372939
YOR098C	-1	-/-	-415.6174244880676	-36744.06180644035	64	0.10304054054054054	0.953125	0.14844842046407605
YDL192W	-1	-/-	-415.85206365585327	-36687.042954683304	64	0.10286677908937605	0.953125	0.1487279843444227
YCR063W	-1	-/-	-415.97434163093567	-39199.29135143757	64	0.1026936026936027	0.953125	0.14900754822476936
YIL038C	-1	-/-	-416.0536141395569	-37745.010754585266	64	0.10252100840336134	0.953125	0.14928711210511603
YCR060W	-1	-/-	-416.95036804676056	-42350.74130344391	64	0.10234899328859061	0.953125	0.14956667598546267
YIL094C	0	0/0	-417.0377489924431	-66088.88495615125	256	0.10234899328859061	0.953125	0.14956667598546267
YGR167W	-1	-/-	-417.36394453048706	-40815.28911161423	64	0.10217755443886097	0.953125	0.14984623986580933
YBR265W	-1	-/-	-417.9276132583618	-38689.666808605194	64	0.1020066889632107	0.953125	0.150125803746156
YNL177C	-1	-/-	-418.43446159362793	-40391.611871004105	64	0.1018363939899833	0.953125	0.15040536762650267
YHR208W	0	0/0	-418.5004528462887	-60440.144854504615	256	0.1018363939899833	0.953125	0.15040536762650267
YFR007W	0	0/0	-418.5703867673874	-67586.29645779729	256	0.1018363939899833	0.953125	0.15040536762650267
YPR009W	-1	-/-	-418.8493642807007	-40176.181102752686	64	0.10166666666666667	0.953125	0.1506849315068493
YNL038W	-1	-/-	-419.4631824493408	-38470.24270319939	64	0.10149750415973377	0.953125	0.15096449538719597
YBL021C	0	0/-	-419.89437171816826	-76850.90041214228	256	0.10149750415973377	0.953125	0.15096449538719597
YDR110W	-1	-/-	-419.92180347442627	-39069.176486968994	64	0.10132890365448505	0.953125	0.15124405926754264
YPR088C	-1	-/-	-420.56921648979187	-37406.26060626656	64	0.1011608623548922	0.953125	0.15152362314788928
YBR104W	0	0/-	-420.7314547300339	-59335.30918541551	256	0.1011608623548922	0.953125	0.15152362314788928
YMR023C	-1	-/-	-421.2164816856384	-45112.24927067757	64	0.10099337748344371	0.953125	0.15180318702823595
YDL045W-A	0	0/-	-421.26388335227966	-72233.59827190638	256	0.10099337748344371	0.953125	0.15180318702823595
YKR082W	-1	-/-	-421.8938434123993	-40669.2099442482	64	0.10082644628099173	0.953125	0.15208275090858261
YBR202W	-1	-/-	-422.08305311203003	-38126.93394088745	64	0.10066006600660066	0.953125	0.15236231478892928
YGL105W	-1	-/-	-422.1162796020508	-37017.388160943985	64	0.10049423393739704	0.953125	0.15264187866927592
YJR113C	0	0/-	-422.2201936841011	-70648.44380485266	256	0.10049423393739704	0.953125	0.15264187866927592
YLR295C	-1	-/-	-422.2891321182251	-38914.93029534817	64	0.10032894736842106	0.953125	0.1529214425496226
YDR206W	-1	-/-	-422.4974048137665	-35633.4465675354	64	0.10016420361247948	0.953125	0.15320100642996926
YDL040C	-1	-/-	-422.7468659877777	-39182.513039946556	64	0.1	0.953125	0.1534805703103159
YDR198C	-1	-/-	-422.969708442688	-38535.5518078804	64	0.09983633387888707	0.953125	0.15376013419066256
YKL068W	-1	-/-	-423.293044090271	-37929.1611635685	64	0.09967320261437909	0.953125	0.15403969807100923
YOR151C	-1	-/-	-424.32023429870605	-37381.48037266731	64	0.09951060358890701	0.953125	0.1543192619513559
YER058W	0	0/-	-424.5984139442444	-69510.12085348368	256	0.09951060358890701	0.953125	0.1543192619513559
YIL053W	-1	-/-	-424.65203285217285	-35809.73987674713	64	0.0993485342019544	0.953125	0.15459882583170254
YNL252C	0	0/-	-425.41444301605225	-68341.9812349081	256	0.0993485342019544	0.953125	0.15459882583170254
YGL162W	-1	-/-	-425.5132246017456	-40609.089452028275	64	0.0991869918699187	0.953125	0.1548783897120492
YIL096C	0	0/-	-425.94122940301895	-69714.24952816963	256	0.0991869918699187	0.953125	0.1548783897120492
YOL071W	-1	-/-	-426.2525236606598	-38159.59832131863	64	0.09902597402597403	0.953125	0.15515795359239587
YKL122C	-1	-/-	-427.13397669792175	-36114.974464416504	64	0.09886547811993517	0.953125	0.1554375174727425
YNL016W	-1	-/-	-427.21912121772766	-38770.289514660835	64	0.09870550161812297	0.953125	0.15571708135308918
YBR262C	0	0/-	-427.3514774441719	-68374.64387486875	256	0.09870550161812297	0.953125	0.15571708135308918
YDL107W	0	0/-	-427.62713500857353	-67688.87440597266	256	0.09870550161812297	0.953125	0.15571708135308918
YMR246W	-1	-/-	-427.6361517906189	-37504.21472108364	64	0.09854604200323101	0.953125	0.15599664523343584
YOR188W	-1	-/0	-427.66202199459076	-40281.50109708309	64	0.09838709677419355	0.953125	0.1562762091137825
YDR167W	-1	-/-	-427.73619651794434	-37067.39999938011	64	0.09822866344605476	0.953125	0.15655577299412915
YMR288W	-1	-/-	-427.7392358779907	-40527.73019838333	64	0.09807073954983923	0.953125	0.15683533687447582
YBR030W	-1	-/-	-427.8047778606415	-38992.839186787605	64	0.09791332263242375	0.953125	0.15711490075482248
YFR005C	-1	-/-	-428.0024223327637	-40508.48205924034	64	0.09775641025641026	0.953125	0.15739446463516912
YLR052W	-1	-/-	-428.536648273468	-39907.11312532425	64	0.0976	0.953125	0.1576740285155158
YHR046C	0	0/-	-429.16072165966034	-65134.74998939037	256	0.0976	0.953125	0.1576740285155158
YDR441C	0	0/-	-429.4987270832062	-66436.55963735282	256	0.0976	0.953125	0.1576740285155158
YJL080C	-1	-/-	-429.5350320339203	-37556.44574916363	64	0.09744408945686901	0.953125	0.15795359239586246
YJR032W	0	0/-	-429.87258207798004	-63910.4472951442	256	0.09744408945686901	0.953125	0.15795359239586246
YJL197W	0	0/-	-430.0594328343868	-69760.0328052342	256	0.09744408945686901	0.953125	0.15795359239586246
YNL201C	-1	-/-	-430.1445379257202	-40228.06411123276	64	0.09728867623604466	0.953125	0.15823315627620912
YHR109W	0	0/-	-430.1544981151819	-71447.99843676388	256	0.09728867623604466	0.953125	0.15823315627620912
YBL028C	0	0/0	-431.0098646879196	-67779.96211272478	256	0.09728867623604466	0.953125	0.15823315627620912
YPR183W	-1	-/-	-431.237722158432	-37177.75571966171	64	0.09713375796178345	0.953125	0.15851272015655576
YBR261C	0	0/-	-431.8998428583145	-65379.84455162287	256	0.09713375796178345	0.953125	0.15851272015655576
YGR152C	-1	-/-	-432.16758918762207	-39746.102650642395	64	0.09697933227344992	0.953125	0.15879228403690243
YGL155W	-1	-/0	-432.4664192199707	-38226.45670557022	64	0.09682539682539683	0.953125	0.1590718479172491
YBL069W	-1	-/-	-432.4934756755829	-38298.04923081398	64	0.09667194928684628	0.953125	0.15935141179759574
YOR239W	-1	-/-	-432.8132846355438	-38654.33748859167	64	0.09651898734177215	0.953125	0.1596309756779424
YEL029C	-1	-/-	-432.93611121177673	-37659.49601197243	64	0.09636650868878358	0.953125	0.15991053955828907
YJR143C	-1	-/-	-433.33889043331146	-36880.06702387333	64	0.09621451104100946	0.953125	0.16019010343863574
YGR185C	-1	-/-	-433.47011482715607	-37038.36506831646	64	0.09606299212598425	0.953125	0.16046966731898238
YML078W	-1	-/-	-433.51201915740967	-39989.01041793823	64	0.0959119496855346	0.953125	0.16074923119932905
YBR091C	-1	-/-	-433.5826621055603	-37856.54947590828	64	0.09576138147566719	0.953125	0.1610287950796757
YPL178W	-1	-/-	-433.72701358795166	-40978.22669363022	64	0.09561128526645768	0.953125	0.16130835896002235
YOR229W	-1	-/-	-434.14736104011536	-41556.45245099068	64	0.09546165884194054	0.953125	0.16158792284036902
YDL189W	0	0/0	-434.55092257261276	-62691.61913818121	256	0.09546165884194054	0.953125	0.16158792284036902
YNL149C	-1	-/0	-434.78945994377136	-40959.720470547676	64	0.0953125	0.953125	0.1618674867207157
YBR060C	-1	-/-	-435.5167589187622	-38537.71759366989	64	0.09516380655226209	0.953125	0.16214705060106235
YDR240C	-1	-/-	-435.82841086387634	-41039.62076878548	64	0.09501557632398754	0.953125	0.162426614481409
YDR174W	-1	-/-	-436.0432958602905	-38364.81987786293	64	0.09486780715396578	0.953125	0.16270617836175566
YBR192W	-1	-/-	-436.0696687698364	-41989.55161523819	64	0.09472049689440994	0.953125	0.16298574224210233
YGR116W	-1	-/-	-436.09681129455566	-39174.60356712341	64	0.09457364341085271	0.953125	0.16326530612244897
YDL209C	-1	-/-	-436.3133223056793	-43057.84782242775	64	0.09442724458204334	0.953125	0.16354487000279563
YGL050W	0	0/-	-436.3544719219208	-64128.023300506175	256	0.09442724458204334	0.953125	0.16354487000279563
YNR027W	-1	-/-	-436.4271149635315	-38561.82129788399	64	0.09428129829984544	0.953125	0.1638244338831423
YKL006C-A	-1	-/-	-436.45839953422546	-41276.65714621544	64	0.0941358024691358	0.953125	0.16410399776348897
YGR222W	-1	-/-	-436.56975650787354	-40711.88675522804	64	0.09399075500770417	0.953125	0.1643835616438356
YDR081C	-1	-/-	-436.7662854194641	-41940.513300418854	64	0.09384615384615384	0.953125	0.16466312552418227
YOL022C	0	0/-	-436.78766292333603	-68068.38007175922	256	0.09384615384615384	0.953125	0.16466312552418227
YDR197W	0	0/-	-437.1257556080818	-67061.71653291583	256	0.09384615384615384	0.953125	0.16466312552418227
YML031W	-1	-/-	-437.1320004463196	-39292.12357497215	64	0.09370199692780339	0.953125	0.16494268940452894
YHR024C	-1	-/-	-437.4592432975769	-39096.213494062424	64	0.09355828220858896	0.953125	0.16522225328487558
YNR051C	0	0/-	-437.7594431042671	-64855.77658945322	256	0.09355828220858896	0.953125	0.16522225328487558
YJL124C	-1	-/-	-437.89254708588123	-39384.29415114224	64	0.09341500765696784	0.953125	0.16550181716522225
YFR002W	-1	-/-	-438.19579696655273	-38356.13684248924	64	0.09327217125382263	0.953125	0.16578138104556892
YLR289W	0	0/0	-438.41080018877983	-69963.4468076136	256	0.09327217125382263	0.953125	0.16578138104556892
YAL029C	-1	-/-	-438.51693534851074	-40044.09551215172	64	0.09312977099236641	0.953125	0.16606094492591558
YFR028C	-1	-/-	-438.82332730293274	-44192.19193840027	64	0.09298780487804878	0.953125	0.16634050880626222
YLL041C	-1	-/-	-439.1149125099182	-39685.58808672428	64	0.0928462709284627	0.953125	0.1666200726866089
YGL064C	0	0/+	-439.69463288784027	-72714.55362075567	256	0.0928462709284627	0.953125	0.1666200726866089
YER055C	0	0/0	-439.9767622947693	-62783.50204384327	256	0.0928462709284627	0.953125	0.1666200726866089
YJR024C	0	0/0	-440.2532101869583	-62101.958340480924	256	0.0928462709284627	0.953125	0.1666200726866089
YLR077W	0	0/-	-440.26318085193634	-70392.54014617205	256	0.0928462709284627	0.953125	0.1666200726866089
YPR186C	-1	-/-	-440.33053731918335	-41075.97170257568	64	0.09270516717325228	0.953125	0.16689963656695556
YMR108W	0	0/0	-440.5990803837776	-62198.243954733014	256	0.09270516717325228	0.953125	0.16689963656695556
YPL215W	0	0/-	-440.9738954305649	-65548.08375550807	256	0.09270516717325228	0.953125	0.16689963656695556
YGR181W	-1	-/-	-441.3618404865265	-40058.19521832466	64	0.09256449165402124	0.953125	0.1671792004473022
YDL143W	-1	-/-	-441.5069136619568	-39925.52996659279	64	0.09242424242424242	0.953125	0.16745876432764886
YIL128W	-1	-/-	-441.6556348800659	-40197.25583291054	64	0.09228441754916793	0.953125	0.16773832820799553
YDR477W	-1	-/-	-441.92894101142883	-40783.963926553726	64	0.09214501510574018	0.953125	0.1680178920883422
YDR511W	-1	-/-	-442.0322484970093	-42612.98317837715	64	0.09200603318250378	0.953125	0.16829745596868884
YKR028W	-1	-/-	-442.15255784988403	-40937.39038705826	64	0.09186746987951808	0.953125	0.1685770198490355
YKL085W	-1	-/-	-442.4962868690491	-38869.73220860958	64	0.09172932330827067	0.953125	0.16885658372938217
YIL155C	-1	-/0	-442.81691694259644	-44180.604533433914	64	0.0915915915915916	0.953125	0.1691361476097288
YLR382C	-1	-/-	-442.8791811466217	-42056.43168365955	64	0.09145427286356822	0.953125	0.16941571149007548
YOR043W	-1	-/-	-443.3744740486145	-37861.150117874146	64	0.09131736526946108	0.953125	0.16969527537042214
YPL038W	0	0/-	-443.3985998034477	-69300.24888426065	256	0.09131736526946108	0.953125	0.16969527537042214
YPL244C	-1	-/-	-443.4439740180969	-39371.22166752815	64	0.09118086696562033	0.953125	0.1699748392507688
YBL055C	-1	-/-	-443.49100399017334	-39900.07479381561	64	0.09104477611940298	0.953125	0.17025440313111545
YOR275C	-1	-/-	-443.5658268928528	-40529.93355715275	64	0.09090909090909091	0.953125	0.17053396701146212
YGR234W	0	0/-	-443.6713201403618	-65729.12184884399	256	0.09090909090909091	0.953125	0.17053396701146212
YER154W	-1	-/-	-443.92366886138916	-39532.51296377182	64	0.09077380952380952	0.953125	0.17081353089180878
YDR428C	0	0/-	-444.2375639975071	-69548.77672854066	256	0.09077380952380952	0.953125	0.17081353089180878
YLL036C	-1	-/-	-444.730242729187	-39131.43891239166	64	0.09063893016344725	0.953125	0.17109309477215542
YDR161W	0	0/+	-444.820025742054	-69444.79653811455	256	0.09063893016344725	0.953125	0.17109309477215542
YPL072W	0	0/-	-445.2017160654068	-77237.97934997082	256	0.09063893016344725	0.953125	0.17109309477215542
YDR144C	0	0/-	-445.2024453282356	-68457.71762096882	256	0.09063893016344725	0.953125	0.17109309477215542
YDL092W	-1	-/-	-445.5009379386902	-38456.477298498154	64	0.09050445103857567	0.953125	0.1713726586525021
YKL141W	-1	-/-	-446.061044216156	-40761.826120615005	64	0.09037037037037036	0.953125	0.17165222253284876
YBL018C	-1	-/-	-446.5596995353699	-38820.99099159241	64	0.09023668639053255	0.953125	0.17193178641319543
YPL134C	0	0/-	-446.8004432246089	-68647.25015573949	256	0.09023668639053255	0.953125	0.17193178641319543
YER172C	-1	-/-	-446.8126873970032	-37540.27845311165	64	0.09010339734121123	0.953125	0.17221135029354206
YGR063C	-1	-/-	-447.25273752212524	-38628.35368824005	64	0.08997050147492626	0.953125	0.17249091417388873
YMR060C	-1	-/-	-447.7074029445648	-43289.17824220657	64	0.0898379970544919	0.953125	0.1727704780542354
YAL011W	-1	-/-	-447.8087773323059	-45123.82585000992	64	0.08970588235294118	0.953125	0.17305004193458204
YDR405W	0	0/-	-447.9638541340828	-72364.59565178491	256	0.08970588235294118	0.953125	0.17305004193458204
YDR226W	0	0/-	-448.0889654457569	-68140.41528013349	256	0.08970588235294118	0.953125	0.17305004193458204
YMR286W	0	0/-	-448.30827379226685	-70881.88921642303	256	0.08970588235294118	0.953125	0.17305004193458204
YMR296C	-1	-/-	-448.60285663604736	-39980.822739839554	64	0.08957415565345081	0.953125	0.1733296058149287
YGR155W	-1	-/-	-448.9527199268341	-36168.60582125187	64	0.08944281524926687	0.953125	0.17360916969527537
YEL053C	-1	-/-	-449.48995876312256	-38750.56796336174	64	0.08931185944363104	0.953125	0.17388873357562204
YGR147C	-1	-/-	-449.50541281700134	-43363.33869075775	64	0.0891812865497076	0.953125	0.17416829745596868
YOL094C	-1	-/-	-449.6501615047455	-41063.2571041584	64	0.08905109489051095	0.953125	0.17444786133631535
YIL040W	-1	-/-	-449.67770171165466	-40157.68870592117	64	0.08892128279883382	0.953125	0.174727425216662
YLR192C	-1	-/-	-449.812682390213	-38966.508736133575	64	0.08879184861717612	0.953125	0.17500698909700865
YLR106C	1	+/+	-449.82839012145996	-39108.23579311371	63	0.09011627906976744	0.96875	0.17500698909700865
YLR430W	-1	-/-	-449.8504400253296	-39331.81249785423	64	0.0899854862119013	0.96875	0.17528655297735532
YJL209W	-1	-/-	-449.91911220550537	-39219.151812791824	64	0.08985507246376812	0.96875	0.175566116857702
YBR135W	-1	-/-	-450.8505554199219	-37193.45724081993	64	0.08972503617945007	0.96875	0.17584568073804865
YDR292C	-1	-/-	-450.97590708732605	-39513.586990356445	64	0.08959537572254335	0.96875	0.1761252446183953
YHR204W	-1	-/-	-451.3671922683716	-38773.85110235214	64	0.08946608946608947	0.96875	0.17640480849874196
YOL023W	-1	-/-	-451.38084506988525	-43864.100031375885	64	0.0893371757925072	0.96875	0.17668437237908863
YKR063C	-1	-/+	-451.55006313323975	-39478.086336135864	64	0.08920863309352518	0.96875	0.17696393625943527
YKL039W	0	0/-	-451.60040229558945	-65250.76189945638	256	0.08920863309352518	0.96875	0.17696393625943527
YDR334W	-1	-/-	-452.1070251464844	-42726.149736166	64	0.08908045977011494	0.96875	0.17724350013978193
YOR233W	-1	-/-	-452.47745656967163	-37765.18640875816	64	0.08895265423242468	0.96875	0.1775230640201286
YDR234W	0	0/0	-452.68466183543205	-62540.40186800808	256	0.08895265423242468	0.96875	0.1775230640201286
YDR302W	-1	-/-	-453.3517360687256	-39182.73886799812	64	0.08882521489971347	0.96875	0.17780262790047527
YER043C	0	0/-	-453.49156379699707	-65222.90018051863	256	0.08882521489971347	0.96875	0.17780262790047527
YGR124W	0	0/0	-453.5098326206207	-65000.85378096998	256	0.08882521489971347	0.96875	0.17780262790047527
YER145C	-1	-/-	-453.56339859962463	-38684.39503455162	64	0.08869814020028613	0.96875	0.1780821917808219
YMR277W	-1	-/-	-453.83491611480713	-40311.14665913582	64	0.08857142857142856	0.96875	0.17836175566116858
YBL079W	-1	-/-	-453.9958004951477	-38541.87275505066	64	0.0884450784593438	0.96875	0.17864131954151524
YOR045W	-1	-/-	-454.1285824775696	-41740.37746286392	64	0.08831908831908832	0.96875	0.1789208834218619
YOR154W	0	0/-	-454.27289068698883	-68416.57309925556	256	0.08831908831908832	0.96875	0.1789208834218619
YKL186C	-1	-/-	-454.71439123153687	-37139.1593337059	64	0.08819345661450925	0.96875	0.17920044730220855
YDR296W	-1	-/-	-454.93101811408997	-42893.78574299812	64	0.08806818181818182	0.96875	0.17948001118255522
YPL117C	-1	-/-	-455.1492009162903	-40185.936422109604	64	0.08794326241134752	0.96875	0.17975957506290188
YGR231C	-1	-/-	-455.1647434234619	-39301.878633737564	64	0.08781869688385269	0.96875	0.18003913894324852
YPR024W	-1	-/-	-455.3825731277466	-43684.797337174416	64	0.0876944837340877	0.96875	0.1803187028235952
YER164W	-1	-/-	-455.4384288787842	-39996.6079761982	64	0.08757062146892655	0.96875	0.18059826670394186
YJL003W	-1	-/-	-455.6077518463135	-39809.89559853077	64	0.08744710860366714	0.96875	0.18087783058428852
YNL166C	-1	-/-	-455.6711037158966	-39901.075177907944	64	0.08732394366197183	0.96875	0.18115739446463516
YHR147C	0	0/-	-455.8522201180458	-69958.94723690301	256	0.08732394366197183	0.96875	0.18115739446463516
YGR262C	-1	-/-	-455.9580111503601	-38758.48155546188	64	0.08720112517580872	0.96875	0.18143695834498183
YGL106W	-1	-/-	-456.05937576293945	-38408.24573659897	64	0.08707865168539326	0.96875	0.1817165222253285
YJR077C	-1	-/-	-456.3363561630249	-41480.571076750755	64	0.08695652173913043	0.96875	0.18199608610567514
YCR037C	-1	-/-	-456.87331914901733	-40126.74421310425	64	0.08683473389355742	0.96875	0.1822756499860218
YER182W	0	0/0	-457.40835016965866	-64443.51623043418	256	0.08683473389355742	0.96875	0.1822756499860218
YPL046C	-1	-/-	-458.1278758049011	-45031.136402606964	64	0.08671328671328671	0.96875	0.18255521386636847
YJR144W	-1	-/-	-458.18549513816833	-41186.700862288475	64	0.08659217877094973	0.96875	0.18283477774671514
YLR163C	-1	-/-	-458.3057155609131	-39351.283487558365	64	0.08647140864714087	0.96875	0.18311434162706178
YOR254C	-1	-/-	-458.4848880767822	-35485.885400772095	64	0.08635097493036212	0.96875	0.18339390550740844
YPR140W	-1	-/-	-458.58039379119873	-40070.912581682205	64	0.08623087621696801	0.96875	0.1836734693877551
YDR267C	0	0/-	-458.63002103567123	-66674.79507651925	256	0.08623087621696801	0.96875	0.1836734693877551
YBR094W	0	0/0	-458.9926458597183	-67887.37758758664	256	0.08623087621696801	0.96875	0.1836734693877551
YDR464W	-1	-/0	-459.38436460494995	-41364.695902347565	64	0.08611111111111111	0.96875	0.18395303326810175
YGR129W	-1	-/-	-459.87041425704956	-42986.984936237335	64	0.08599167822468794	0.96875	0.18423259714844842
YBR044C	0	0/-	-459.9824783205986	-66758.49167072773	256	0.08599167822468794	0.96875	0.18423259714844842
YDR430C	0	0/-	-460.0554957985878	-66671.42111572623	256	0.08599167822468794	0.96875	0.18423259714844842
YER114C	-1	-/-	-460.36427307128906	-37568.72586488724	64	0.08587257617728532	0.96875	0.18451216102879509
YLR433C	-1	-/-	-460.8624212741852	-44658.55234396458	64	0.08575380359612725	0.96875	0.18479172490914175
YIL130W	0	0/-	-460.98731994628906	-67204.9473336339	256	0.08575380359612725	0.96875	0.18479172490914175
YPL172C	0	0/0	-461.39609068632126	-72497.13357079029	256	0.08575380359612725	0.96875	0.18479172490914175
YLR096W	-1	-/-	-461.41245675086975	-42590.72908604145	64	0.0856353591160221	0.96875	0.1850712887894884
YKL139W	-1	-/-	-461.6539168357849	-44535.05105638504	64	0.08551724137931034	0.96875	0.18535085266983506
YIL134W	0	0/-	-462.3989402651787	-72286.6593670845	256	0.08551724137931034	0.96875	0.18535085266983506
YAL002W	-1	-/-	-462.46986532211304	-39201.84634143114	64	0.08539944903581267	0.96875	0.18563041655018173
YMR212C	-1	-/0	-462.6407153606415	-39693.54144668579	64	0.08528198074277854	0.96875	0.18590998043052837
YHR091C	-1	-/-	-462.91945028305054	-44116.14041996002	64	0.08516483516483517	0.96875	0.18618954431087503
YOR297C	-1	-/-	-463.0385022163391	-39652.749380111694	64	0.0850480109739369	0.96875	0.1864691081912217
YBR029C	-1	-/-	-463.0660762786865	-39245.18368315697	64	0.08493150684931507	0.96875	0.18674867207156837
YMR080C	-1	-/-	-463.3107376098633	-39322.04220676422	64	0.08481532147742818	0.96875	0.187028235951915
YIL085C	-1	-/-	-463.3117022514343	-38943.77656316757	64	0.08469945355191257	0.96875	0.18730779983226167
YOR295W	-1	-/-	-463.70669317245483	-43246.60864210129	64	0.08458390177353342	0.96875	0.18758736371260834
YER118C	-1	-/-	-463.8013586997986	-40541.15896630287	64	0.08446866485013624	0.96875	0.18786692759295498
YJR045C	-1	-/-	-463.97819232940674	-35506.01958274841	64	0.08435374149659863	0.96875	0.18814649147330165
YLL048C	0	0/-	-464.67246574163437	-67841.40721723437	256	0.08435374149659863	0.96875	0.18814649147330165
YEL046C	0	0/0	-464.996958732605	-66958.43630200624	256	0.08435374149659863	0.96875	0.18814649147330165
YKL018W	-1	-/-	-465.15550661087036	-42076.1577334404	64	0.08423913043478261	0.96875	0.18842605535364831
YDL174C	-1	-/-	-465.41158843040466	-41971.34702920914	64	0.08412483039348712	0.96875	0.18870561923399498
YMR183C	-1	-/-	-465.43451499938965	-37857.128975868225	64	0.08401084010840108	0.96875	0.18898518311434162
YPL105C	0	0/-	-466.4079668521881	-67610.352555722	256	0.08401084010840108	0.96875	0.18898518311434162
YEL036C	-1	-/-	-467.1024651527405	-39962.298109054565	64	0.08389715832205684	0.96875	0.1892647469946883
YDR508C	-1	-/-	-467.2985153198242	-39965.777824640274	64	0.08378378378378379	0.96875	0.18954431087503495
YDR489W	-1	-/-	-467.58349418640137	-40642.03162908554	64	0.08367071524966262	0.96875	0.1898238747553816
YOR375C	0	0/0	-468.18815100193024	-69169.24351480603	256	0.08367071524966262	0.96875	0.1898238747553816
YOR211C	-1	-/-	-468.24423241615295	-39822.25133275986	64	0.08355795148247978	0.96875	0.19010343863572826
YGL056C	0	0/-	-468.3932054489851	-67827.35959850252	256	0.08355795148247978	0.96875	0.19010343863572826
YLR390W	0	0/-	-468.8670319914818	-68419.79742757976	256	0.08355795148247978	0.96875	0.19010343863572826
YIL016W	-1	-/-	-468.9126001596451	-41378.52084314823	64	0.08344549125168237	0.96875	0.19038300251607493
YHL003C	-1	-/-	-468.96790170669556	-38342.55875468254	64	0.08333333333333333	0.96875	0.1906625663964216
YER122C	-1	-/-	-469.069091796875	-36208.45639038086	64	0.08322147651006712	0.96875	0.19094213027676823
YHR011W	-1	-/-	-469.286922454834	-46044.45916068554	64	0.08310991957104558	0.96875	0.1912216941571149
YDL229W	-1	-/-	-469.86589002609253	-40987.58619201183	64	0.08299866131191433	0.96875	0.19150125803746157
YER030W	-1	-/-	-470.43735671043396	-40724.97124218941	64	0.08288770053475936	0.96875	0.1917808219178082
YNL229C	-1	-/-	-470.4892120361328	-41665.00543451309	64	0.08277703604806408	0.96875	0.19206038579815488
YNL147W	-1	-/-	-470.5821416378021	-42240.21154165268	64	0.08266666666666667	0.96875	0.19233994967850154
YDR231C	-1	-/-	-470.67397713661194	-39932.135707616806	64	0.08255659121171771	0.96875	0.1926195135588482
YDR322C-A	-1	-/-	-470.89513540267944	-42332.91375088692	64	0.08244680851063829	0.96875	0.19289907743919485
YNL242W	-1	-/-	-471.0003447532654	-44949.93858933449	64	0.08233731739707835	0.96875	0.19317864131954152
YHR168W	0	0/-	-471.031308054924	-74269.85422939062	256	0.08233731739707835	0.96875	0.19317864131954152
YGL201C	-1	-/-	-471.1671299934387	-40502.43764948845	64	0.08222811671087533	0.96875	0.19345820519988818
YPL193W	1	+/+	-471.2591290473938	-40764.64164972305	63	0.08344370860927153	0.984375	0.19345820519988818
YBR003W	0	0/-	-471.31423631310463	-67627.32141916454	256	0.08344370860927153	0.984375	0.19345820519988818
YMR089C	-1	-/-	-471.54668259620667	-40206.99454045296	64	0.08333333333333333	0.984375	0.19373776908023482
YBL014C	-1	-/-	-471.871045589447	-40924.29657316208	64	0.083223249669749	0.984375	0.1940173329605815
YFL038C	-1	-/-	-472.32371711730957	-38468.28208947182	64	0.08311345646437995	0.984375	0.19429689684092816
YJL054W	-1	-/-	-472.34894323349	-42133.89989733696	64	0.08300395256916997	0.984375	0.19457646072127482
YGL225W	-1	-/-	-472.41431164741516	-39409.99764406681	64	0.08289473684210526	0.984375	0.19485602460162146
YLL050C	-1	-/-	-472.4711594581604	-40850.218022823334	64	0.08278580814717477	0.984375	0.19513558848196813
YLR110C	-1	-/-	-472.5045311450958	-39277.81516969204	64	0.08267716535433071	0.984375	0.1954151523623148
YBR198C	-1	-/-	-472.8656301498413	-41722.21771097183	64	0.08256880733944955	0.984375	0.19569471624266144
YCR071C	-1	-/-	-472.9437780380249	-40117.697239995	64	0.0824607329842932	0.984375	0.1959742801230081
YML055W	-1	-/-	-474.01723766326904	-40381.985136032104	64	0.08235294117647059	0.984375	0.19625384400335477
YDL042C	-1	-/-	-474.34910011291504	-40116.1047232151	64	0.08224543080939947	0.984375	0.19653340788370144
YBR058C-A	-1	-/-	-474.90543937683105	-39635.461256980896	64	0.08213820078226858	0.984375	0.19681297176404808
YGL139W	0	0/-	-475.2238464951515	-66129.28851783276	256	0.08213820078226858	0.984375	0.19681297176404808
YHR039C-A	-1	-/-	-475.57802057266235	-38626.68669629097	64	0.08203125	0.984375	0.19709253564439475
YMR182C	-1	-/-	-476.3183698654175	-43999.543598890305	64	0.08192457737321196	0.984375	0.1973720995247414
YDR079W	-1	-/-	-476.6195318698883	-43904.6474545002	64	0.08181818181818182	0.984375	0.19765166340508805
YMR310C	0	0/0	-476.65701603889465	-69995.2778557539	256	0.08181818181818182	0.984375	0.19765166340508805
YOR150W	1	+/-	-476.76000356674194	-42476.34787106514	63	0.08300907911802853	1.0	0.19765166340508805
YDR180W	-1	-/-	-476.8062686920166	-44593.70594549179	64	0.08290155440414508	1.0	0.19793122728543472
YFL041W	-1	-/-	-477.7250323295593	-41018.261665821075	64	0.08279430789133248	1.0	0.19821079116578139
YPL128C	-1	-/-	-477.84084129333496	-39387.70206642151	64	0.082687338501292	1.0	0.19849035504612805
YFR037C	-1	-/-	-477.87775182724	-37982.010440826416	64	0.08258064516129032	1.0	0.1987699189264747
YER113C	0	0/-	-477.9770659208298	-66241.3378816545	256	0.08258064516129032	1.0	0.1987699189264747
YGL016W	-1	-/0	-478.0991516113281	-39989.231219530106	64	0.08247422680412371	1.0	0.19904948280682136
YGL122C	-1	-/-	-478.37077808380127	-39665.19156169891	64	0.08236808236808237	1.0	0.19932904668716803
YGL195W	-1	-/-	-478.45441818237305	-38798.2997546196	64	0.08226221079691516	1.0	0.19960861056751467
YKL053C-A	-1	-/-	-478.5213134288788	-38718.1063580513	64	0.0821566110397946	1.0	0.19988817444786133
YPR129W	0	0/-	-478.54174184799194	-68757.92743456364	256	0.0821566110397946	1.0	0.19988817444786133
YKR016W	0	0/-	-478.69792717695236	-70603.9098623395	256	0.0821566110397946	1.0	0.19988817444786133
YEL018W	-1	-/-	-478.78841733932495	-42124.89705133438	64	0.08205128205128205	1.0	0.200167738328208
YGR174C	0	0/-	-478.7991160750389	-68817.55729240179	256	0.08205128205128205	1.0	0.200167738328208
YAL039C	0	0/0	-479.22508013248444	-68900.43521466851	256	0.08205128205128205	1.0	0.200167738328208
YNL238W	0	0/-	-479.3413243293762	-64567.19078505039	256	0.08205128205128205	1.0	0.200167738328208
YLR451W	-1	-/-	-479.3861527442932	-38770.82798624039	64	0.08194622279129321	1.0	0.20044730220855467
YLL004W	-1	-/-	-479.4518094062805	-42618.146055459976	64	0.08184143222506395	1.0	0.2007268660889013
YMR287C	-1	-/-	-479.48103642463684	-44136.40054666996	64	0.08173690932311622	1.0	0.20100642996924797
YER017C	-1	-/-	-479.69512939453125	-41885.029155254364	64	0.08163265306122448	1.0	0.20128599384959464
YHR121W	0	0/0	-480.1838674545288	-66767.45048850775	256	0.08163265306122448	1.0	0.20128599384959464
YMR270C	-1	-/-	-480.5252511501312	-39664.14029574394	64	0.08152866242038216	1.0	0.20156555772994128
YGL213C	-1	-/-	-480.5895709991455	-39939.800572395325	64	0.08142493638676845	1.0	0.20184512161028795
YMR268C	-1	-/-	-480.7425289154053	-43419.717134952545	64	0.08132147395171538	1.0	0.20212468549063461
YGL190C	-1	-/-	-481.04790019989014	-41169.5944314003	64	0.08121827411167512	1.0	0.20240424937098128
YMR002W	0	0/-	-481.6929507255554	-68611.68792840838	256	0.08121827411167512	1.0	0.20240424937098128
YDL212W	-1	-/-	-481.9513988494873	-39410.22640109062	64	0.08111533586818757	1.0	0.20268381325132792
YFR049W	0	0/-	-482.1528292298317	-63789.77892893553	256	0.08111533586818757	1.0	0.20268381325132792
YBR248C	0	0/0	-482.3694449663162	-61858.32565134764	256	0.08111533586818757	1.0	0.20268381325132792
YKL150W	-1	-/-	-482.41231536865234	-40447.413523972034	64	0.0810126582278481	1.0	0.2029633771316746
YBR263W	0	0/-	-482.76080310344696	-66604.68815872073	256	0.0810126582278481	1.0	0.2029633771316746
YJR047C	-1	-/-	-482.8025498390198	-39339.94169282913	64	0.08091024020227561	1.0	0.20324294101202126
YGR062C	0	0/-	-483.04400116205215	-70510.38960975409	256	0.08091024020227561	1.0	0.20324294101202126
YFR053C	-1	-/-	-483.6908047199249	-39102.62392616272	64	0.08080808080808081	1.0	0.2035225048923679
YMR006C	-1	-/-	-483.7358708381653	-41159.04129910469	64	0.0807061790668348	1.0	0.20380206877271456
YOL096C	0	0/0	-483.9032458662987	-70084.34102714062	256	0.0807061790668348	1.0	0.20380206877271456
YJL008C	-1	-/-	-483.91571521759033	-40759.1856303215	64	0.08060453400503778	1.0	0.20408163265306123
YNL243W	-1	-/-	-484.16886591911316	-42683.299417734146	64	0.08050314465408805	1.0	0.2043611965334079
YER105C	-1	-/-	-484.2751958370209	-37932.46566104889	64	0.08040201005025126	1.0	0.20464076041375454
YLR357W	-1	-/-	-484.36813974380493	-40690.899208545685	64	0.08030112923462986	1.0	0.2049203242941012
YDL015C	-1	-/-	-484.38805294036865	-41246.161811351776	64	0.08020050125313283	1.0	0.20519988817444787
YDR470C	-1	-/-	-484.6496367454529	-39647.81743311882	64	0.08010012515644556	1.0	0.2054794520547945
YGL220W	0	0/-	-485.32651764154434	-66089.42727422714	256	0.08010012515644556	1.0	0.2054794520547945
YKL057C	-1	-/-	-485.4342563152313	-43464.54511642456	64	0.08	1.0	0.20575901593514118
YLR467W	-1	-/-	-485.7400150299072	-39045.31732869148	64	0.07990012484394507	1.0	0.20603857981548784
YMR222C	0	0/0	-485.97463035583496	-72956.13793724775	256	0.07990012484394507	1.0	0.20603857981548784
YDL063C	0	0/+	-486.06224995851517	-69668.26160949469	256	0.07990012484394507	1.0	0.20603857981548784
YBL037W	0	0/-	-486.2055329680443	-69470.56207963824	256	0.07990012484394507	1.0	0.20603857981548784
YMR059W	-1	-/-	-486.56183099746704	-40215.904567956924	64	0.0798004987531172	1.0	0.2063181436958345
YIL043C	0	0/-	-486.6349384188652	-66643.59033590555	256	0.0798004987531172	1.0	0.2063181436958345
YMR109W	-1	-/-	-486.6998174190521	-41864.68340110779	64	0.07970112079701121	1.0	0.20659770757618115
YOL005C	-1	-/-	-487.47992610931396	-41451.803339242935	64	0.07960199004975124	1.0	0.20687727145652782
YEL015W	-1	-/-	-487.59746646881104	-40334.78428411484	64	0.07950310559006211	1.0	0.20715683533687448
YNL070W	-1	-/-	-487.62636828422546	-39656.315933704376	64	0.0794044665012407	1.0	0.20743639921722112
YKL214C	-1	-/-	-487.7707664966583	-39264.40358734131	64	0.07930607187112763	1.0	0.2077159630975678
YGR143W	-1	-/-	-487.9209188222885	-39443.83320629597	64	0.07920792079207921	1.0	0.20799552697791446
YIL158W	0	0/0	-488.14857017993927	-70384.81838667393	256	0.07920792079207921	1.0	0.20799552697791446
YMR211W	-1	-/-	-488.4073534011841	-39055.978397369385	64	0.07911001236093942	1.0	0.20827509085826112
YDR524C	-1	-/-	-488.4254860877991	-39409.0012550354	64	0.07901234567901234	1.0	0.20855465473860776
YER099C	0	0/-	-488.45404148101807	-64219.74224346876	256	0.07901234567901234	1.0	0.20855465473860776
YPL057C	-1	-/-	-488.4610667228699	-39179.455460071564	64	0.07891491985203453	1.0	0.20883421861895443
YJR135W-A	-1	-/-	-488.49122500419617	-40078.5261054039	64	0.07881773399014778	1.0	0.2091137824993011
YHL031C	-1	-/-	-488.5839295387268	-43895.29372549057	64	0.07872078720787208	1.0	0.20939334637964774
YDR086C	-1	-/-	-488.66157054901123	-39063.16565775871	64	0.07862407862407862	1.0	0.2096729102599944
YLR359W	0	0/-	-489.07280319929123	-67429.49268847704	256	0.07862407862407862	1.0	0.2096729102599944
YGR198W	0	0/-	-489.43112176656723	-67697.0733308196	256	0.07862407862407862	1.0	0.2096729102599944
YLR043C	-1	-/-	-489.9858441352844	-40806.81968522072	64	0.0785276073619632	1.0	0.20995247414034107
YOR304W	-1	-/-	-489.99912095069885	-41687.07504439354	64	0.0784313725490196	1.0	0.21023203802068774
YMR125W	-1	-/-	-490.02291107177734	-40650.87611460686	64	0.07833537331701346	1.0	0.21051160190103438
YOL076W	-1	-/-	-490.1539554595947	-39877.0664563179	64	0.07823960880195599	1.0	0.21079116578138105
YCR028C-A	-1	-/-	-490.3708007335663	-38521.36701130867	64	0.07814407814407814	1.0	0.2110707296617277
YLR412W	0	0/0	-490.444733440876	-66291.1940125823	256	0.07814407814407814	1.0	0.2110707296617277
YPR124W	-1	-/-	-490.612713098526	-43133.4438482523	64	0.07804878048780488	1.0	0.21135029354207435
YOR160W	-1	-/-	-490.67162227630615	-40881.29998636246	64	0.0779537149817296	1.0	0.21162985742242102
YIL009W	-1	-/-	-490.79352951049805	-40641.49077916145	64	0.07785888077858881	1.0	0.2119094213027677
YNL131W	-1	-/-	-491.10713815689087	-41422.07345151901	64	0.07776427703523693	1.0	0.21218898518311435
YDR153C	-1	-/-	-491.12907791137695	-41583.67567205429	64	0.07766990291262135	1.0	0.212468549063461
YLL001W	-1	-/-	-491.2388906478882	-41965.09206819534	64	0.07757575757575758	1.0	0.21274811294380766
YLR398C	-1	-/-	-491.2694363594055	-41173.29198241234	64	0.0774818401937046	1.0	0.21302767682415433
YJL143W	-1	-/-	-491.41538095474243	-42468.82197356224	64	0.0773881499395405	1.0	0.21330724070450097
YML065W	-1	-/-	-491.701247215271	-43492.598752737045	64	0.07729468599033816	1.0	0.21358680458484763
YLR243W	0	0/-	-491.8973492383957	-70001.8600603342	256	0.07729468599033816	1.0	0.21358680458484763
YBL082C	-1	-/-	-492.0601167678833	-37283.81502008438	64	0.07720144752714113	1.0	0.2138663684651943
YLR191W	-1	-/-	-492.1839816570282	-43891.26071000099	64	0.07710843373493977	1.0	0.21414593234554097
YDR047W	0	0/0	-492.2261365056038	-70086.83700114489	256	0.07710843373493977	1.0	0.21414593234554097
YNL004W	-1	-/-	-492.43193531036377	-39945.07616877556	64	0.07701564380264742	1.0	0.2144254962258876
YOR021C	0	0/-	-492.51214122772217	-68219.36823999882	256	0.07701564380264742	1.0	0.2144254962258876
YNL023C	-1	-/-	-492.8007116317749	-40318.79870271683	64	0.07692307692307693	1.0	0.21470506010623427
YDR490C	-1	-/-	-492.9111576080322	-40513.37153196335	64	0.07683073229291716	1.0	0.21498462398658094
YNL313C	-1	-/-	-493.2876467704773	-40497.39173221588	64	0.07673860911270983	1.0	0.21526418786692758
YPL083C	-1	-/-	-493.367470741272	-43414.575721263885	64	0.07664670658682635	1.0	0.21554375174727425
YHR206W	-1	-/-	-493.369913816452	-39195.575118780136	64	0.07655502392344497	1.0	0.21582331562762092
YJR043C	-1	-/-	-493.4072937965393	-40643.77913951874	64	0.07646356033452807	1.0	0.21610287950796758
YDR331W	-1	-/-	-493.4389579296112	-37018.91991734505	64	0.07637231503579953	1.0	0.21638244338831422
YMR152W	0	0/0	-494.37593176960945	-66076.86903266609	256	0.07637231503579953	1.0	0.21638244338831422
YEL027W	-1	-/-	-494.4497900009155	-39070.375057697296	64	0.07628128724672228	1.0	0.2166620072686609
YNL022C	0	0/-	-495.0388654470444	-70151.01080012321	256	0.07628128724672228	1.0	0.2166620072686609
YML006C	-1	-/-	-495.3250050544739	-41586.425574064255	64	0.0761904761904762	1.0	0.21694157114900756
YMR005W	-1	-/-	-495.3401036262512	-41105.99377655983	64	0.07609988109393578	1.0	0.2172211350293542
YHL024W	-1	-/-	-495.38539147377014	-42399.77782559395	64	0.07600950118764846	1.0	0.21750069890970086
YKR007W	-1	-/-	-495.59266328811646	-41436.806841254234	64	0.07591933570581258	1.0	0.21778026279004753
YIL125W	-1	-/-	-495.7955377101898	-39190.81609749794	64	0.07582938388625593	1.0	0.2180598266703942
YER120W	-1	-/-	-495.9035220146179	-36539.955666303635	64	0.0757396449704142	1.0	0.21833939055074084
YBR291C	0	0/-	-495.93435311317444	-68955.44975602627	256	0.0757396449704142	1.0	0.21833939055074084
YPR133C	-1	-/-	-496.56855964660645	-41582.70692110062	64	0.07565011820330969	1.0	0.2186189544310875
YPL097W	-1	-/-	-496.66507935523987	-40406.261461019516	64	0.0755608028335301	1.0	0.21889851831143417
YML097C	-1	-/-	-496.67914366722107	-41833.06611061096	64	0.07547169811320754	1.0	0.2191780821917808
YDL033C	-1	-/-	-496.78233313560486	-43665.60969531536	64	0.07538280329799764	1.0	0.21945764607212748
YDR216W	-1	-/-	-496.91411566734314	-42072.46077179909	64	0.07529411764705882	1.0	0.21973720995247414
YNL064C	-1	-/-	-496.94730854034424	-38452.796463251114	64	0.07520564042303172	1.0	0.2200167738328208
YDR139C	0	0/-	-496.95487320423126	-64651.557879130356	256	0.07520564042303172	1.0	0.2200167738328208
YHR094C	-1	-/-	-497.19236421585083	-36847.37361240387	64	0.07511737089201878	1.0	0.22029633771316745
YKL117W	-1	-/-	-497.27535367012024	-39734.74838209152	64	0.07502930832356389	1.0	0.22057590159351412
YDR150W	-1	-/-	-497.54058599472046	-41336.81862783432	64	0.07494145199063232	1.0	0.22085546547386078
YML101C	0	0/0	-497.6225056052208	-71639.20715218782	256	0.07494145199063232	1.0	0.22085546547386078
YPR191W	-1	-/-	-497.9881224632263	-39102.56474733353	64	0.07485380116959064	1.0	0.22113502935420742
YGL043W	-1	-/-	-498.23513555526733	-39463.46320104599	64	0.07476635514018691	1.0	0.2214145932345541
YHL039W	0	0/-	-498.5119128227234	-68100.12621378899	256	0.07476635514018691	1.0	0.2214145932345541
YIL065C	-1	-/-	-498.7140326499939	-39263.9968650341	64	0.07467911318553092	1.0	0.22169415711490076
YJR124C	0	0/-	-498.98601269721985	-71839.25115597248	256	0.07467911318553092	1.0	0.22169415711490076
YBL088C	-1	-/-	-499.05987787246704	-41589.917890787125	64	0.07459207459207459	1.0	0.22197372099524743
YLR316C	-1	-/-	-499.37658882141113	-43855.836359500885	64	0.07450523864959255	1.0	0.22225328487559406
YNL291C	-1	-/-	-499.3772578239441	-41389.27379322052	64	0.07441860465116279	1.0	0.22253284875594073
YOR348C	-1	-/-	-499.9241535663605	-43416.28533992171	64	0.0743321718931475	1.0	0.2228124126362874
YDR257C	0	0/-	-499.9755254983902	-67074.64171651006	256	0.0743321718931475	1.0	0.2228124126362874
YKR042W	-1	-/-	-500.00740098953247	-36410.10160732269	64	0.07424593967517401	1.0	0.22309197651663404
YDL235C	-1	-/-	-500.37767457962036	-38268.93551826477	64	0.07415990730011587	1.0	0.2233715403969807
YHR183W	-1	-/-	-500.505170583725	-41590.13624536991	64	0.07407407407407407	1.0	0.22365110427732737
YER151C	-1	-/-	-500.8074426651001	-36956.5965051651	64	0.07398843930635839	1.0	0.22393066815767404
YBR021W	-1	-/-	-500.8168787956238	-42780.97764873505	64	0.07390300230946882	1.0	0.22421023203802068
YNL073W	-1	-/-	-500.932270526886	-41100.69464159012	64	0.07381776239907728	1.0	0.22448979591836735
YEL037C	-1	-/-	-501.1745800971985	-40735.52225613594	64	0.07373271889400922	1.0	0.224769359798714
YHR175W	-1	-/-	-501.18838024139404	-38171.227372169495	64	0.07364787111622555	1.0	0.22504892367906065
YDR017C	-1	-/-	-501.5816955566406	-40750.12744522095	64	0.0735632183908046	1.0	0.22532848755940732
YLR056W	-1	-/-	-501.7448511123657	-40382.60106563568	64	0.07347876004592423	1.0	0.225608051439754
YDR188W	-1	-/-	-501.7492923736572	-38694.57473921776	64	0.07339449541284404	1.0	0.22588761532010065
YIR024C	0	0/-	-501.9790893793106	-70253.10945171118	256	0.07339449541284404	1.0	0.22588761532010065
YML046W	-1	-/-	-502.0158032178879	-38052.5052908659	64	0.07331042382588775	1.0	0.2261671792004473
YOR094W	-1	-/-	-502.2516589164734	-40119.90279507637	64	0.07322654462242563	1.0	0.22644674308079396
YHR149C	0	0/-	-502.2883222401142	-72349.21511037648	256	0.07322654462242563	1.0	0.22644674308079396
YGL018C	-1	-/-	-502.45865654945374	-40291.5509326458	64	0.07314285714285715	1.0	0.22672630696114063
YBR171W	-1	-/-	-502.5419874191284	-37685.489728689194	64	0.0730593607305936	1.0	0.22700587084148727
YPR188C	-1	-/-	-502.92696809768677	-40458.511095523834	64	0.07297605473204105	1.0	0.22728543472183393
YPR145W	0	0/0	-502.96518367528915	-62470.85614526272	256	0.07297605473204105	1.0	0.22728543472183393
YBR074W	0	0/0	-503.19610822200775	-67543.10175701976	256	0.07297605473204105	1.0	0.22728543472183393
YML123C	-1	-/-	-503.51804542541504	-38728.651089310646	64	0.07289293849658314	1.0	0.2275649986021806
YHR165C	-1	-/-	-503.55394315719604	-43259.47447371483	64	0.07281001137656427	1.0	0.22784456248252727
YPR171W	-1	-/-	-503.7495083808899	-41378.71059060097	64	0.07272727272727272	1.0	0.2281241263628739
YGL206C	-1	-/-	-503.99938583374023	-38001.453043699265	64	0.07264472190692395	1.0	0.22840369024322058
YIR004W	-1	-/-	-504.10487937927246	-40326.5567548275	64	0.07256235827664399	1.0	0.22868325412356724
YJR068W	-1	-/-	-504.2463150024414	-38800.85438108444	64	0.072480181200453	1.0	0.22896281800391388
YLR039C	-1	-/-	-504.836462020874	-44829.25436902046	64	0.07239819004524888	1.0	0.22924238188426055
YDR384C	-1	-/-	-505.0400195121765	-40458.97960305214	64	0.07231638418079096	1.0	0.22952194576460722
YNL188W	-1	-/-	-505.0598783493042	-43061.234677791595	64	0.07223476297968397	1.0	0.22980150964495388
YKL193C	-1	-/-	-505.2918264865875	-37067.25524535775	64	0.07215332581736189	1.0	0.23008107352530052
YDR408C	0	0/-	-505.41015660762787	-66326.19025373459	256	0.07215332581736189	1.0	0.23008107352530052
YLL022C	-1	-/-	-505.7753520011902	-38373.79676032066	64	0.07207207207207207	1.0	0.2303606374056472
YOR204W	-1	-/-	-505.8719787597656	-39129.9544442296	64	0.0719910011248594	1.0	0.23064020128599386
YMR197C	-1	-/-	-505.8824143409729	-44422.881200790405	64	0.07191011235955057	1.0	0.2309197651663405
YOR346W	-1	-/-	-506.48448371887207	-38081.085877776146	64	0.0718294051627385	1.0	0.23119932904668716
YMR293C	-1	-/-	-506.5500144958496	-40953.1065428257	64	0.07174887892376682	1.0	0.23147889292703383
YNL310C	-1	-/-	-506.9089107513428	-43537.61188817024	64	0.07166853303471445	1.0	0.2317584568073805
YDL200C	-1	-/-	-506.9705882072449	-43694.6932182312	64	0.07158836689038031	1.0	0.23203802068772714
YGR244C	-1	-/-	-507.0787115097046	-37544.55017328262	64	0.07150837988826815	1.0	0.2323175845680738
YLR380W	-1	-/-	-507.13569688796997	-38743.80945444107	64	0.07142857142857142	1.0	0.23259714844842047
YOR287C	-1	-/-	-507.3101530075073	-40668.5338306427	64	0.0713489409141583	1.0	0.2328767123287671
YJL200C	0	0/-	-507.5560742020607	-65022.24534416199	256	0.0713489409141583	1.0	0.2328767123287671
YDR062W	-1	-/-	-507.5763273239136	-39733.1958360672	64	0.07126948775055679	1.0	0.23315627620911378
YNL316C	0	0/0	-507.7038074731827	-68330.6614804864	256	0.07126948775055679	1.0	0.23315627620911378
YER112W	-1	-/-	-507.70506381988525	-43049.1456823349	64	0.07119021134593993	1.0	0.23343584008946044
YPL082C	-1	-/-	-507.71542406082153	-40310.68535542488	64	0.07111111111111111	1.0	0.2337154039698071
YLR438C-A	-1	-/-	-507.8981008529663	-37331.81838178635	64	0.07103218645948946	1.0	0.23399496785015375
YIL150C	-1	-/-	-508.4149088859558	-43142.77018117905	64	0.07095343680709534	1.0	0.23427453173050042
YPL175W	-1	-/-	-508.53653860092163	-38627.84315991402	64	0.07087486157253599	1.0	0.23455409561084709
YPR082C	-1	-/-	-508.766642332077	-39341.325154304504	64	0.07079646017699115	1.0	0.23483365949119372
YDR472W	-1	-/-	-508.90554904937744	-39334.689370155334	64	0.0707182320441989	1.0	0.2351132233715404
YDR364C	-1	-/-	-509.0030896663666	-39879.45291805267	64	0.0706401766004415	1.0	0.23539278725188706
YML082W	0	0/0	-509.00347435474396	-71206.9102537632	256	0.0706401766004415	1.0	0.23539278725188706
YOR358W	0	0/-	-509.4628601074219	-70120.62990006804	256	0.0706401766004415	1.0	0.23539278725188706
YER132C	0	0/-	-509.49860948324203	-69988.99665302038	256	0.0706401766004415	1.0	0.23539278725188706
YOR217W	-1	-/-	-509.5275893211365	-41959.386771440506	64	0.07056229327453142	1.0	0.23567235113223373
YAL042W	-1	-/-	-509.5419850349426	-41242.05861842632	64	0.07048458149779736	1.0	0.23595191501258037
YHR037W	0	0/0	-509.6743849515915	-67025.10043598711	256	0.07048458149779736	1.0	0.23595191501258037
YER149C	-1	-/-	-509.81307649612427	-41836.35263347626	64	0.0704070407040704	1.0	0.23623147889292703
YLR134W	-1	-/-	-510.0303854942322	-38482.719542980194	64	0.07032967032967033	1.0	0.2365110427732737
YPL094C	-1	-/-	-510.0460139513016	-36806.16876447201	64	0.07025246981339188	1.0	0.23679060665362034
YGL210W	-1	-/-	-510.3966164588928	-43945.73939752579	64	0.07017543859649122	1.0	0.237070170533967
YLR073C	0	0/-	-510.5458196401596	-71225.7415560484	256	0.07017543859649122	1.0	0.237070170533967
YPR073C	-1	-/-	-510.62133741378784	-42074.260417461395	64	0.0700985761226725	1.0	0.23734973441431367
YOR136W	-1	-/-	-510.73781156539917	-41427.68241882324	64	0.0700218818380744	1.0	0.23762929829466034
YIL149C	-1	-/-	-510.88353157043457	-42147.74632740021	64	0.06994535519125683	1.0	0.23790886217500698
YOR266W	-1	-/-	-511.14828538894653	-43806.88491535187	64	0.06986899563318777	1.0	0.23818842605535365
YPR069C	0	0/-	-511.1769984960556	-72119.46523141861	256	0.06986899563318777	1.0	0.23818842605535365
YML010W	-1	-/-	-511.2563648223877	-40201.42777991295	64	0.0697928026172301	1.0	0.23846798993570031
YGL144C	-1	-/-	-511.53829646110535	-40025.032776117325	64	0.06971677559912855	1.0	0.23874755381604695
YLR023C	-1	-/-	-511.5823059082031	-42222.483713150024	64	0.06964091403699674	1.0	0.23902711769639362
YBL052C	-1	-/-	-511.7150480747223	-45386.72228074074	64	0.06956521739130435	1.0	0.2393066815767403
YMR132C	0	0/0	-512.040233194828	-67210.6115039289	256	0.06956521739130435	1.0	0.2393066815767403
YDL219W	0	0/0	-512.0652269721031	-67408.42884087563	256	0.06956521739130435	1.0	0.2393066815767403
YHR167W	-1	-/-	-512.1876564025879	-43096.04111337662	64	0.06948968512486428	1.0	0.23958624545708695
YLR168C	0	0/-	-512.4643927812576	-71470.67327454686	256	0.06948968512486428	1.0	0.23958624545708695
YCR067C	-1	-/-	-512.5737352371216	-40741.61548113823	64	0.06941431670281996	1.0	0.2398658093374336
YPL169C	-1	-/-	-512.6275401115417	-39752.96408653259	64	0.06933911159263272	1.0	0.24014537321778026
YBR271W	0	0/-	-512.7002494931221	-71565.3564311862	256	0.06933911159263272	1.0	0.24014537321778026
YDL098C	-1	-/-	-512.7407693862915	-41097.84200119972	64	0.06926406926406926	1.0	0.24042493709812693
YAR015W	-1	-/-	-512.8148636817932	-41213.069346904755	64	0.06918918918918919	1.0	0.24070450097847357
YPL254W	-1	-/-	-513.1483445167542	-43730.253687381744	64	0.06911447084233262	1.0	0.24098406485882023
YMR285C	-1	-/-	-513.1539363861084	-40615.03375959396	64	0.06903991370010787	1.0	0.2412636287391669
YFR048W	-1	-/-	-513.4025311470032	-40447.239047288895	64	0.06896551724137931	1.0	0.24154319261951357
YOL051W	-1	-/-	-513.5989484786987	-41881.92571210861	64	0.0688912809472551	1.0	0.2418227564998602
YDL133C-A	0	0/-	-513.6815702915192	-68229.71772396564	256	0.0688912809472551	1.0	0.2418227564998602
YKL054C	-1	-/-	-513.8660428524017	-39612.11540269852	64	0.06881720430107527	1.0	0.24210232038020688
YER147C	-1	-/-	-513.8875908851624	-45124.66682124138	64	0.06874328678839957	1.0	0.24238188426055354
YLR014C	-1	-/-	-514.2457451820374	-41799.75016069412	64	0.06866952789699571	1.0	0.24266144814090018
YDR232W	0	0/-	-514.2591294050217	-66159.84714740515	256	0.06866952789699571	1.0	0.24266144814090018
YDR059C	-1	-/-	-514.4110450744629	-43624.87048780918	64	0.06859592711682744	1.0	0.24294101202124685
YBR205W	-1	-/-	-514.5854563713074	-41864.62327551842	64	0.06852248394004283	1.0	0.24322057590159352
YMR213W	-1	-/-	-515.131730556488	-45925.83836889267	64	0.06844919786096257	1.0	0.24350013978194018
YDR377W	-1	-/-	-515.1959342956543	-41027.70824122429	64	0.06837606837606838	1.0	0.24377970366228682
YIL064W	0	0/-	-515.1982489824295	-70384.05101311207	256	0.06837606837606838	1.0	0.24377970366228682
YIL129C	-1	-/-	-515.2053246498108	-40056.12096309662	64	0.06830309498399147	1.0	0.2440592675426335
YBR039W	-1	-/-	-515.2787537574768	-40786.40415048599	64	0.06823027718550106	1.0	0.24433883142298016
YCL063W	-1	-/-	-515.3838677406311	-42300.647040605545	64	0.06815761448349308	1.0	0.2446183953033268
YDR349C	0	0/-	-515.697262763977	-64469.30520170927	256	0.06815761448349308	1.0	0.2446183953033268
YLR292C	-1	-/-	-515.7107253074646	-37926.1446685791	64	0.06808510638297872	1.0	0.24489795918367346
YGR283C	0	0/0	-515.7348592281342	-71581.1753923893	256	0.06808510638297872	1.0	0.24489795918367346
YDR084C	0	0/0	-516.0089100003242	-71652.75482696295	256	0.06808510638297872	1.0	0.24489795918367346
YPR133W-A	-1	-/-	-516.0567417144775	-43610.64151763916	64	0.06801275239107332	1.0	0.24517752306402013
YJL076W	-1	-/-	-516.2709827423096	-37039.66518640518	64	0.06794055201698514	1.0	0.2454570869443668
YDR098C	-1	-/-	-517.2176899909973	-41271.52561187744	64	0.06786850477200425	1.0	0.24573665082471344
YBR093C	-1	-/-	-517.2605514526367	-41134.022382974625	64	0.06779661016949153	1.0	0.2460162147050601
YDR255C	-1	-/-	-517.3731915950775	-44230.26811647415	64	0.06772486772486773	1.0	0.24629577858540677
YOR342C	0	0/0	-517.3938409090042	-70707.24044907093	256	0.06772486772486773	1.0	0.24629577858540677
YMR192W	-1	-/-	-517.443699836731	-40109.22389292717	64	0.06765327695560254	1.0	0.2465753424657534
YDL049C	0	0/-	-517.4715859889984	-75148.32715946436	256	0.06765327695560254	1.0	0.2465753424657534
YFL007W	0	0/-	-517.8251933455467	-69755.47705644369	256	0.06765327695560254	1.0	0.2465753424657534
YMR011W	-1	-/-	-517.9766616821289	-42607.7646791935	64	0.0675818373812038	1.0	0.24685490634610008
YOR241W	-1	-/0	-518.2565822601318	-39058.33455872536	64	0.06751054852320675	1.0	0.24713447022644675
YPR104C	-1	-/-	-518.315719127655	-44547.82861709595	64	0.06743940990516333	1.0	0.2474140341067934
YBL032W	-1	-/-	-518.3780145645142	-40087.39060521126	64	0.06736842105263158	1.0	0.24769359798714005
YEL012W	-1	-/-	-519.1147899627686	-41041.27629446983	64	0.06729758149316509	1.0	0.24797316186748672
YNL083W	0	0/-	-519.6392152309418	-73555.9542709589	256	0.06729758149316509	1.0	0.24797316186748672
YOL141W	0	0/-	-519.8122507333755	-69530.82581454515	256	0.06729758149316509	1.0	0.24797316186748672
YBL091C	0	0/-	-519.8790142536163	-68386.67637771368	256	0.06729758149316509	1.0	0.24797316186748672
YDR456W	-1	-/-	-520.309672832489	-41857.8089299202	64	0.06722689075630252	1.0	0.24825272574783339
YCR020W-B	-1	-/-	-520.7927808761597	-40801.97667121887	64	0.06715634837355719	1.0	0.24853228962818003
YJL140W	-1	-/-	-520.8407683372498	-39870.79948210716	64	0.06708595387840671	1.0	0.2488118535085267
YLR059C	-1	-/-	-520.8768768310547	-40143.836881160736	64	0.06701570680628273	1.0	0.24909141738887336
YEL052W	0	0/-	-520.9162038564682	-67057.10294437408	256	0.06701570680628273	1.0	0.24909141738887336
YER089C	-1	-/-	-521.0512342453003	-40010.150294303894	64	0.06694560669456066	1.0	0.24937098126922003
YOR065W	0	0/-	-521.1114749312401	-69738.66916435957	256	0.06694560669456066	1.0	0.24937098126922003
YDR046C	-1	-/-	-521.2768797874451	-40443.18891739845	64	0.06687565308254964	1.0	0.24965054514956667
YFL017C	0	0/-	-521.5499663352966	-70454.02533745766	256	0.06687565308254964	1.0	0.24965054514956667
YLR145W	-1	-/-	-521.6041884422302	-43789.327094078064	64	0.06680584551148225	1.0	0.24993010902991333
YGL227W	-1	-/-	-521.8576958179474	-41147.553294062614	64	0.0667361835245047	1.0	0.25020967291026
YMR289W	0	0/-	-522.1991780400276	-71614.82481202483	256	0.0667361835245047	1.0	0.25020967291026
YNL323W	-1	-/-	-522.2955060005188	-43637.65564584732	64	0.06666666666666667	1.0	0.25048923679060664
YCR016W	0	0/0	-522.3162766695023	-72005.36014914513	256	0.06666666666666667	1.0	0.25048923679060664
YDR393W	-1	-/-	-522.3257503509521	-42794.67431521416	64	0.06659729448491156	1.0	0.2507688006709533
YPL032C	-1	-/-	-522.4705309867859	-40510.683926820755	64	0.06652806652806653	1.0	0.2510483645513
YBL080C	-1	-/-	-522.5320973396301	-41441.965728759766	64	0.06645898234683281	1.0	0.25132792843164664
YER020W	-1	-/-	-522.56187915802	-41012.94719958305	64	0.06639004149377593	1.0	0.2516074923119933
YKL028W	-1	-/-	-522.5677852630615	-39262.65340805054	64	0.06632124352331606	1.0	0.25188705619234
YBL006C	-1	-/-	-522.6147351264954	-41841.822689533234	64	0.06625258799171843	1.0	0.2521666200726866
YEL034W	-1	-/-	-522.699079990387	-39179.48562693596	64	0.06618407445708377	1.0	0.25244618395303325
YER098W	0	0/-	-522.7581351399422	-71984.51140916348	256	0.06618407445708377	1.0	0.25244618395303325
YKR039W	-1	-/-	-522.9123511314392	-38401.411486148834	64	0.06611570247933884	1.0	0.2527257478333799
YBR140C	0	0/-	-523.0871093273163	-69228.15008670092	256	0.06611570247933884	1.0	0.2527257478333799
YOL056W	0	0/-	-523.1677720546722	-71110.50273227692	256	0.06611570247933884	1.0	0.2527257478333799
YLR007W	-1	-/-	-523.2726516723633	-43398.365421295166	64	0.06604747162022703	1.0	0.2530053117137266
YBR049C	-1	-/-	-523.3706541061401	-43501.24508023262	64	0.06597938144329897	1.0	0.25328487559407326
YOL130W	-1	-/-	-523.4798250198364	-37666.77269387245	64	0.06591143151390319	1.0	0.2535644394744199
YNL032W	-1	-/-	-523.9166235923767	-39521.17480134964	64	0.06584362139917696	1.0	0.2538440033547666
YNL298W	-1	-/-	-524.1668453216553	-43374.407351493835	64	0.065775950668037	1.0	0.2541235672351132
YPL078C	-1	-/-	-524.380690574646	-38730.45986413956	64	0.06570841889117043	1.0	0.25440313111545987
YLR413W	0	0/-	-524.404579281807	-68358.36413800716	256	0.06570841889117043	1.0	0.25440313111545987
YPL098C	-1	-/-	-524.8442521095276	-43348.07873606682	64	0.06564102564102564	1.0	0.25468269499580654
YMR223W	0	0/-	-524.970771074295	-67661.78236573935	256	0.06564102564102564	1.0	0.25468269499580654
YLR411W	-1	-/-	-525.2015447616577	-42539.914121866226	64	0.06557377049180328	1.0	0.2549622588761532
YJL006C	-1	-/-	-525.2930059432983	-41854.13467216492	64	0.06550665301944729	1.0	0.25524182275649987
YDL137W	-1	-/0	-525.3723902702332	-41589.794699430466	64	0.065439672801636	1.0	0.25552138663684654
YER129W	-1	-/-	-525.8247079849243	-38666.84877157211	64	0.06537282941777324	1.0	0.2558009505171932
YIL030C	-1	-/-	-525.96910572052	-41352.785264253616	64	0.0653061224489796	1.0	0.2560805143975398
YBR193C	-1	-/-	-526.0823135375977	-42441.89522886276	64	0.0652395514780836	1.0	0.2563600782778865
YPL246C	0	0/0	-526.547899544239	-68954.58961129189	256	0.0652395514780836	1.0	0.2563600782778865
YIL004C	-1	-/-	-526.9215822219849	-43014.42931485176	64	0.06517311608961303	1.0	0.25663964215823315
YGL020C	-1	-/-	-526.9772276878357	-37839.85029423237	64	0.06510681586978637	1.0	0.2569192060385798
YML077W	-1	-/-	-527.0637784004211	-38876.57480287552	64	0.06504065040650407	1.0	0.2571987699189265
YOL092W	0	0/-	-527.1043449640274	-70053.33715224266	256	0.06504065040650407	1.0	0.2571987699189265
YDR281C	-1	-/0	-527.4707384109497	-44090.44322729111	64	0.0649746192893401	1.0	0.25747833379927315
YGR206W	-1	-/-	-527.5941784381866	-43235.17947912216	64	0.06490872210953347	1.0	0.2577578976796198
YLR187W	0	0/-	-528.1489504575729	-72381.22308835387	256	0.06490872210953347	1.0	0.2577578976796198
YIL091C	0	0/-	-528.4176962375641	-72219.15307402611	256	0.06490872210953347	1.0	0.2577578976796198
YNR011C	-1	-/-	-528.7826867103577	-43999.83714056015	64	0.06484295845997974	1.0	0.25803746155996643
YPR017C	-1	-/-	-528.7903852462769	-39657.88986706734	64	0.06477732793522267	1.0	0.2583170254403131
YOL054W	-1	-/-	-529.3824644088745	-41767.865983724594	64	0.06471183013144591	1.0	0.25859658932065976
YMR064W	0	0/0	-529.5790323019028	-69392.87478685379	256	0.06471183013144591	1.0	0.25859658932065976
YNL247W	-1	-/-	-529.5804753303528	-41290.068143844604	64	0.06464646464646465	1.0	0.25887615320100643
YDR142C	-1	-/-	-529.6405897140503	-44317.819967746735	64	0.06458123107971746	1.0	0.2591557170813531
YLR454W	0	0/0	-530.0588913559914	-67771.11110699177	256	0.06458123107971746	1.0	0.2591557170813531
YJL061W	-1	-/-	-530.0712432861328	-39322.55486345291	64	0.06451612903225806	1.0	0.25943528096169977
YPL099C	0	0/-	-530.2343888878822	-71120.83576309681	256	0.06451612903225806	1.0	0.25943528096169977
YDR005C	-1	-/-	-530.2656297683716	-41274.595927238464	64	0.06445115810674723	1.0	0.25971484484204643
YKR065C	-1	-/-	-530.7961120605469	-45012.91657090187	64	0.06438631790744467	1.0	0.25999440872239304
YPR034W	-1	-/-	-530.8538722991943	-42788.68815565109	64	0.06432160804020101	1.0	0.2602739726027397
YOL101C	-1	-/-	-531.0647492408752	-40648.571388721466	64	0.0642570281124498	1.0	0.2605535364830864
YOR006C	0	0/-	-531.076273560524	-71268.65707838535	256	0.0642570281124498	1.0	0.2605535364830864
YBR089C-A	-1	-/-	-531.6449384689331	-39206.81940150261	64	0.0641925777331996	1.0	0.26083310036343305
YIL159W	-1	-/-	-531.7132940292358	-45910.19509935379	64	0.06412825651302605	1.0	0.2611126642437797
YDL030W	-1	-/-	-531.8158721923828	-45714.92797088623	64	0.06406406406406406	1.0	0.2613922281241264
YDR158W	-1	-/0	-531.9800524711609	-36594.669641017914	64	0.064	1.0	0.26167179200447305
YJL039C	-1	-/-	-532.152886390686	-39523.10633802414	64	0.06393606393606394	1.0	0.26195135588481966
YLR262C	-1	-/-	-532.4114718437195	-40205.09834909439	64	0.06387225548902195	1.0	0.2622309197651663
YGL113W	-1	-/-	-532.5032076835632	-41216.73235416412	64	0.06380857427716849	1.0	0.262510483645513
YEL022W	-1	-/-	-532.5232920646667	-39667.59889006615	64	0.06374501992031872	1.0	0.26279004752585966
YDR516C	-1	-/-	-532.8343663215637	-39143.65578126907	64	0.06368159203980099	1.0	0.2630696114062063
YLR201C	-1	-/0	-533.172661781311	-39891.76456165314	64	0.0636182902584493	1.0	0.263349175286553
YKL173W	-1	-/-	-533.3683884143829	-45769.38196206093	64	0.06355511420059583	1.0	0.26362873916689966
YLR226W	-1	-/-	-533.4438886642456	-40882.62456703186	64	0.06349206349206349	1.0	0.2639083030472463
YPR018W	-1	-/-	-533.4672863483429	-43216.56170105934	64	0.06342913776015857	1.0	0.26418786692759294
YLR193C	-1	-/-	-533.5457782745361	-40831.56283950806	64	0.06336633663366337	1.0	0.2644674308079396
YPL144W	-1	-/0	-534.7278175354004	-40423.79761505127	64	0.06330365974282888	1.0	0.2647469946882863
YMR097C	-1	-/-	-534.8904166221619	-42416.35302019119	64	0.06324110671936758	1.0	0.26502655856863294
YMR112C	-1	-/-	-534.9537658691406	-41778.93854832649	64	0.0631786771964462	1.0	0.2653061224489796
YHR083W	-1	-/-	-534.9548044204712	-39550.11814510822	64	0.0631163708086785	1.0	0.2655856863293263
YNL088W	-1	-/-	-535.0088381767273	-42085.288872241974	64	0.06305418719211822	1.0	0.2658652502096729
YNL261W	-1	-/-	-535.1089162826538	-43139.16190004349	64	0.06299212598425197	1.0	0.26614481409001955
YJL103C	0	0/-	-535.1479776501656	-69476.92789930105	256	0.06299212598425197	1.0	0.26614481409001955
YNL055C	-1	-/-	-535.2179660797119	-37790.062163591385	64	0.06293018682399214	1.0	0.2664243779703662
YLR093C	0	0/-	-535.9580724239349	-65144.35578995384	256	0.06293018682399214	1.0	0.2664243779703662
YGL054C	-1	-/-	-536.0511207580566	-39822.88683271408	64	0.06286836935166994	1.0	0.2667039418507129
YPR113W	-1	-/-	-536.8821859359741	-37322.896488428116	64	0.06280667320902845	1.0	0.26698350573105956
YNL079C	-1	-/-	-536.9867272377014	-43124.910395145416	64	0.06274509803921569	1.0	0.2672630696114062
YJR105W	-1	-/-	-537.155092716217	-40017.65337014198	64	0.06268364348677767	1.0	0.2675426334917529
YGR105W	0	0/0	-537.2626901268959	-66516.79869157076	256	0.06268364348677767	1.0	0.2675426334917529
YOL126C	-1	-/-	-537.2889533042908	-40675.32297742367	64	0.06262230919765166	1.0	0.2678221973720995
YLR262C-A	0	0/-	-537.4427421689034	-69031.11825799942	256	0.06262230919765166	1.0	0.2678221973720995
YOR307C	-1	-/-	-537.7179789543152	-38218.24007797241	64	0.06256109481915934	1.0	0.26810176125244617
YBR199W	-1	-/-	-538.0316352844238	-41574.66963195801	64	0.0625	1.0	0.26838132513279284
YER073W	-1	-/-	-538.2491879463196	-38105.50063562393	64	0.0624390243902439	1.0	0.2686608890131395
YOR047C	-1	-/-	-538.3764610290527	-37516.15639281273	64	0.06237816764132553	1.0	0.26894045289348617
YFR036W	-1	-/-	-538.3900775909424	-43704.94447231293	64	0.062317429406037	1.0	0.26922001677383284
YBL035C	-1	-/-	-538.4222755432129	-40585.72579789162	64	0.0622568093385214	1.0	0.2694995806541795
YBL007C	-1	-/-	-538.4288082122803	-39904.65042424202	64	0.062196307094266275	1.0	0.2697791445345261
YGR192C	-1	-/-	-538.4680528640747	-39254.52723288536	64	0.062135922330097085	1.0	0.2700587084148728
YLL061W	-1	-/-	-538.546838760376	-43985.01981085539	64	0.06207565470417071	1.0	0.27033827229521945
YBR033W	0	0/-	-538.6833003759384	-74107.78187933564	256	0.06207565470417071	1.0	0.27033827229521945
YPR072W	-1	-/-	-538.742449760437	-43061.132004737854	64	0.06201550387596899	1.0	0.2706178361755661
YNL259C	-1	-/-	-539.3805904388428	-42122.060400247574	64	0.061955469506292354	1.0	0.2708974000559128
YIL050W	0	0/-	-539.7845231294632	-69601.43987733126	256	0.061955469506292354	1.0	0.2708974000559128
YLR067C	-1	-/-	-539.8152346611023	-42933.276713848114	64	0.061895551257253385	1.0	0.27117696393625945
YDL116W	-1	-/-	-540.328601360321	-42233.384147167206	64	0.06183574879227053	1.0	0.2714565278166061
YJR104C	-1	-/-	-540.3623452186584	-40773.37976741791	64	0.06177606177606178	1.0	0.27173609169695273
YPR056W	-1	-/-	-540.4292106628418	-42803.128287792206	64	0.06171648987463838	1.0	0.2720156555772994
YHR060W	-1	-/-	-540.4633359909058	-40752.44068455696	64	0.06165703275529865	1.0	0.27229521945764606
YDL019C	-1	-/-	-540.5347189903259	-41628.24090027809	64	0.061597690086621755	1.0	0.27257478333799273
YOR166C	0	0/-	-540.574295759201	-70865.4603613019	256	0.061597690086621755	1.0	0.27257478333799273
YJL014W	-1	-/-	-540.5937323570251	-39798.70992851257	64	0.06153846153846154	1.0	0.2728543472183394
YJL129C	-1	-/-	-540.6639895439148	-44294.80227518082	64	0.06147934678194044	1.0	0.27313391109868607
YDR031W	0	0/-	-540.7689947485924	-68698.32439747453	256	0.06147934678194044	1.0	0.27313391109868607
YDR492W	-1	-/-	-540.9799423217773	-42217.812237501144	64	0.061420345489443376	1.0	0.27341347497903273
YER031C	-1	-/-	-541.0108113288879	-42619.76649618149	64	0.061361457334611694	1.0	0.27369303885937935
YAR014C	-1	-/-	-541.2939710617065	-41254.15579223633	64	0.06130268199233716	1.0	0.273972602739726
YKL096W	0	0/-	-541.296832203865	-70478.66579067707	256	0.06130268199233716	1.0	0.273972602739726
YER080W	0	0/0	-541.3291918039322	-70272.37610572577	256	0.06130268199233716	1.0	0.273972602739726
YDR457W	-1	-/+	-541.4363470077515	-42322.89558553696	64	0.06124401913875598	1.0	0.2742521666200727
YNL037C	-1	-/-	-541.8097579479218	-43073.9407222271	64	0.06118546845124283	1.0	0.27453173050041935
YKR080W	0	0/-	-541.9072518348694	-67849.93141972274	256	0.06118546845124283	1.0	0.27453173050041935
YLR440C	0	0/-	-542.1521483659744	-76310.67168956995	256	0.06118546845124283	1.0	0.27453173050041935
YGL084C	-1	-/-	-542.5536117553711	-40954.65825033188	64	0.061127029608404965	1.0	0.274811294380766
YNR045W	0	0/-	-542.689522087574	-74434.44056785107	256	0.061127029608404965	1.0	0.274811294380766
YPR120C	-1	-/-	-542.801974773407	-46043.80664682388	64	0.061068702290076333	1.0	0.2750908582611127
YKL074C	-1	-/-	-543.4849128723145	-39794.907417058945	64	0.061010486177311724	1.0	0.27537042214145935
YPL219W	0	0/-	-543.4967061281204	-67167.33068358898	256	0.061010486177311724	1.0	0.27537042214145935
YLR420W	0	0/-	-543.4985000491142	-68357.92488393188	256	0.061010486177311724	1.0	0.27537042214145935
YNL274C	-1	-/-	-543.6358957290649	-42560.18916225433	64	0.06095238095238095	1.0	0.27564998602180596
YOR079C	-1	-/-	-543.8350625038147	-42501.926961898804	64	0.060894386298763085	1.0	0.2759295499021526
YGR241C	-1	-/-	-543.9856185913086	-41137.89708828926	64	0.060836501901140684	1.0	0.2762091137824993
YMR303C	-1	-/0	-544.1070027351379	-41785.62772130966	64	0.060778727445394115	1.0	0.27648867766284596
YNR016C	-1	-/-	-544.1205477714539	-41151.5502948761	64	0.06072106261859583	1.0	0.27676824154319263
YPL231W	-1	-/-	-544.4787559509277	-39500.80938243866	64	0.06066350710900474	1.0	0.2770478054235393
YFR043C	0	0/0	-544.6389325261116	-73801.22174102068	256	0.06066350710900474	1.0	0.2770478054235393
YDL052C	-1	-/-	-544.7258758544922	-41823.47337460518	64	0.06060606060606061	1.0	0.27732736930388596
YML103C	-1	-/-	-544.8005294799805	-41729.379892110825	64	0.06054872280037843	1.0	0.2776069331842326
YBR017C	-1	-/-	-545.0301089286804	-37561.257150411606	64	0.06049149338374291	1.0	0.27788649706457924
YMR016C	-1	-/-	-545.0793595314026	-39231.57444190979	64	0.06043437204910293	1.0	0.2781660609449259
YBR243C	-1	-/-	-545.2886323928833	-40501.00446557999	64	0.06037735849056604	1.0	0.2784456248252726
YGR100W	0	0/0	-545.8542957901955	-71184.7069144845	256	0.06037735849056604	1.0	0.2784456248252726
YER026C	-1	-/-	-545.8997564315796	-42876.669607400894	64	0.060320452403393024	1.0	0.27872518870561924
YGL049C	-1	-/-	-546.1552906036377	-41909.779064416885	64	0.060263653483992465	1.0	0.2790047525859659
YJL066C	0	0/0	-546.2613882422447	-67174.3223592341	256	0.060263653483992465	1.0	0.2790047525859659
YJL168C	-1	-/-	-546.5208163261414	-44627.047387599945	64	0.060206961429915336	1.0	0.2792843164663126
YJR003C	0	0/0	-546.7345676422119	-70269.273827672	256	0.060206961429915336	1.0	0.2792843164663126
YHR120W	-1	-/-	-546.7851433753967	-42751.60044050217	64	0.06015037593984962	1.0	0.2795638803466592
YNL130C	-1	-/-	-546.8117918968201	-38571.16786646843	64	0.06009389671361502	1.0	0.27984344422700586
YBR162W-A	0	0/-	-546.8389182686806	-68408.2687831521	256	0.06009389671361502	1.0	0.27984344422700586
YER125W	-1	-/-	-546.9137606620789	-39855.56535577774	64	0.0600375234521576	1.0	0.2801230081073525
YML004C	-1	-/-	-546.9374132156372	-41234.36647799611	64	0.05998125585754452	1.0	0.2804025719876992
YFR038W	0	0/-	-546.9679638147354	-74749.29975456	256	0.05998125585754452	1.0	0.2804025719876992
YMR301C	-1	-/-	-547.0153851509094	-42011.94617271423	64	0.0599250936329588	1.0	0.28068213586804586
YJL162C	0	0/-	-547.0370985269547	-74904.68376153708	256	0.0599250936329588	1.0	0.28068213586804586
YLR109W	-1	-/-	-547.1831250190735	-42286.28925657272	64	0.05986903648269411	1.0	0.2809616997483925
YPL065W	-1	-/-	-547.2074995040894	-42013.94221687317	64	0.059813084112149535	1.0	0.2812412636287392
YKL091C	0	0/0	-547.2161373496056	-68647.78968672454	256	0.059813084112149535	1.0	0.2812412636287392
YPL227C	-1	-/-	-547.2652518749237	-40845.53625178337	64	0.059757236227824466	1.0	0.2815208275090858
YHR008C	-1	-/-	-547.639178276062	-42424.278666734695	64	0.05970149253731343	1.0	0.28180039138943247
YOL149W	-1	-/-	-547.7210402488708	-41924.437571525574	64	0.05964585274930102	1.0	0.28207995526977914
YDR123C	-1	-/-	-547.8718028068542	-44802.60010623932	64	0.0595903165735568	1.0	0.2823595191501258
YBR011C	0	0/0	-548.0471988320351	-66244.99919101596	256	0.0595903165735568	1.0	0.2823595191501258
YDR096W	-1	-/-	-548.1477522850037	-39344.155285835266	64	0.059534883720930236	1.0	0.28263908303047247
YAL012W	-1	-/0	-548.2068524360657	-36912.28497314453	64	0.05947955390334572	1.0	0.28291864691081914
YLR229C	-1	-/-	-548.2201771736145	-38481.41059803963	64	0.059424326833797586	1.0	0.2831982107911658
YML018C	0	0/0	-548.2545223236084	-70625.96736192703	256	0.059424326833797586	1.0	0.2831982107911658
YBL030C	-1	-/-	-548.3283658027649	-40268.16309952736	64	0.059369202226345084	1.0	0.2834777746715124
YDL178W	-1	-/-	-548.4700918197632	-43160.580020427704	64	0.05931417979610751	1.0	0.2837573385518591
YGR005C	-1	-/-	-548.4967122077942	-42080.64134955406	64	0.05925925925925926	1.0	0.28403690243220575
YGL150C	-1	-/-	-548.4987812042236	-41341.66975617409	64	0.05920444033302498	1.0	0.2843164663125524
YIL033C	-1	-/-	-548.5941777229309	-39794.324231147766	64	0.059149722735674676	1.0	0.2845960301928991
YDR308C	-1	-/-	-548.6223669052124	-42230.42243242264	64	0.05909510618651893	1.0	0.28487559407324575
YJL186W	-1	-/-	-548.7454171180725	-40982.251536369324	64	0.05904059040590406	1.0	0.2851551579535924
YOR213C	-1	-/-	-548.8091006278992	-39677.70672941208	64	0.05898617511520737	1.0	0.28543472183393903
YHR205W	-1	-/-	-548.9393815994263	-41184.325013160706	64	0.058931860036832415	1.0	0.2857142857142857
YML128C	-1	-/-	-549.1843659877777	-40581.34840166569	64	0.05887764489420423	1.0	0.28599384959463237
YOL049W	-1	-/0	-549.4031367301941	-42034.69107437134	64	0.058823529411764705	1.0	0.28627341347497903
YIL003W	0	0/-	-549.4098196029663	-68818.51469272375	256	0.058823529411764705	1.0	0.28627341347497903
YDR512C	-1	-/-	-549.42258644104	-42664.259446144104	64	0.05876951331496786	1.0	0.2865529773553257
YLR071C	-1	-/-	-549.4680047035217	-42739.19346523285	64	0.05871559633027523	1.0	0.28683254123567237
YBR078W	0	0/-	-549.556960105896	-67004.84361428022	256	0.05871559633027523	1.0	0.28683254123567237
YMR282C	0	0/-	-549.6100178956985	-74086.30624952912	256	0.05871559633027523	1.0	0.28683254123567237
YBL045C	-1	-/-	-549.797070980072	-39783.40187597275	64	0.05866177818515124	1.0	0.28711210511601903
YGR239C	-1	-/-	-549.827802658081	-43572.142562150955	64	0.05860805860805861	1.0	0.28739166899636565
YPR182W	-1	-/-	-549.8513345718384	-45273.2376704216	64	0.0585544373284538	1.0	0.2876712328767123
YBR024W	-1	-/-	-549.863799571991	-40056.02954906225	64	0.05850091407678245	1.0	0.287950796757059
YDR310C	-1	-/-	-550.0638852119446	-41292.47137928009	64	0.058447488584474884	1.0	0.28823036063740565
YOL137W	0	0/-	-550.7090946435928	-67773.65622222424	256	0.058447488584474884	1.0	0.28823036063740565
YIL122W	-1	-/-	-550.7198429107666	-45535.928362846375	64	0.058394160583941604	1.0	0.2885099245177523
YJL205C	0	0/0	-551.2913156151772	-69218.35874789953	256	0.058394160583941604	1.0	0.2885099245177523
YLR378C	-1	-/-	-551.7338161468506	-39991.35771250725	64	0.05834092980856882	1.0	0.288789488398099
YFL018C	-1	-/-	-551.9180779457092	-39167.133919239044	64	0.058287795992714025	1.0	0.28906905227844565
YLR314C	-1	-/-	-552.018048286438	-41972.545996665955	64	0.05823475887170155	1.0	0.28934861615879226
YER072W	-1	-/-	-552.2226629257202	-41000.35937857628	64	0.05818181818181818	1.0	0.2896281800391389
YBR052C	0	0/0	-552.5415928959846	-66589.75802757591	256	0.05818181818181818	1.0	0.2896281800391389
YDL131W	0	0/0	-552.5909441709518	-64998.630663990974	256	0.05818181818181818	1.0	0.2896281800391389
YDR466W	0	0/-	-552.6271379590034	-70451.80504798889	256	0.05818181818181818	1.0	0.2896281800391389
YBL020W	-1	-/-	-552.6762652397156	-38125.18946194649	64	0.05812897366030881	1.0	0.2899077439194856
YKR089C	-1	-/-	-552.692506313324	-47410.4036847353	64	0.05807622504537205	1.0	0.29018730779983226
YBL043W	0	0/-	-552.7158245444298	-70614.87378507853	256	0.05807622504537205	1.0	0.29018730779983226
YOR064C	-1	-/-	-552.8971381187439	-45439.07140111923	64	0.05802357207615594	1.0	0.29046687168017893
YNL220W	-1	-/-	-553.0348675251007	-42971.55340838432	64	0.057971014492753624	1.0	0.2907464355605256
YLR026C	-1	-/-	-553.0651726722717	-42196.91008043289	64	0.0579185520361991	1.0	0.29102599944087226
YPL148C	0	0/-	-553.1041436195374	-70282.58625492454	256	0.0579185520361991	1.0	0.29102599944087226
YDR424C	-1	-/-	-553.1291885375977	-44316.5889673233	64	0.05786618444846293	1.0	0.2913055633212189
YDR207C	-1	-/-	-553.187162399292	-44044.57161283493	64	0.057813911472448055	1.0	0.29158512720156554
YLR275W	-1	-/-	-553.2122430801392	-39261.64823246002	64	0.05776173285198556	1.0	0.2918646910819122
YBR254C	-1	-/-	-553.3831686973572	-40137.65990114212	64	0.057709648331830475	1.0	0.2921442549622589
YOL116W	-1	-/-	-553.5372262001038	-41141.05082631111	64	0.05765765765765766	1.0	0.29242381884260554
YOR337W	0	0/-	-553.6034742593765	-65666.0138656497	256	0.05765765765765766	1.0	0.29242381884260554
YHL032C	0	0/-	-553.759915471077	-71129.95412355661	256	0.05765765765765766	1.0	0.29242381884260554
YER156C	0	0/-	-553.900982260704	-71127.4764944315	256	0.05765765765765766	1.0	0.29242381884260554
YJR122W	0	0/-	-553.9080547094345	-71651.6068906784	256	0.05765765765765766	1.0	0.29242381884260554
YMR138W	-1	-/-	-554.0162153244019	-40487.416568279266	64	0.0576057605760576	1.0	0.2927033827229522
YLR214W	-1	-/-	-554.2962665557861	-43094.11360549927	64	0.05755395683453238	1.0	0.2929829466032989
YPR161C	-1	-/-	-554.5075416564941	-40909.895579338074	64	0.05750224618149147	1.0	0.2932625104836455
YHR198C	0	0/0	-554.6038445234299	-67222.27989444137	256	0.05750224618149147	1.0	0.2932625104836455
YJL102W	-1	-/-	-554.6621751785278	-45431.2864112854	64	0.05745062836624776	1.0	0.29354207436399216
YOL089C	-1	-/-	-554.6758437156677	-42591.654586315155	64	0.05739910313901345	1.0	0.2938216382443388
YEL044W	0	0/-	-554.7138949632645	-70218.8926602602	256	0.05739910313901345	1.0	0.2938216382443388
YDR404C	-1	-/-	-554.7473411560059	-41410.699873924255	64	0.05734767025089606	1.0	0.2941012021246855
YBL067C	0	0/-	-554.8180959224701	-70961.60821694136	256	0.05734767025089606	1.0	0.2941012021246855
YIL156W	0	0/-	-554.823149561882	-74164.11202347279	256	0.05734767025089606	1.0	0.2941012021246855
YCR054C	0	0/0	-555.1232535839081	-73229.71022701263	256	0.05734767025089606	1.0	0.2941012021246855
YKR072C	-1	-/-	-555.2673964500427	-41235.44167947769	64	0.05729632945389436	1.0	0.29438076600503216
YMR061W	-1	-/-	-555.5234208106995	-38746.60709095001	64	0.057245080500894455	1.0	0.2946603298853788
YLR310C	-1	-/-	-555.5654301643372	-41159.20054578781	64	0.05719392314566577	1.0	0.2949398937657255
YEL025C	0	0/0	-555.5985553264618	-66743.66304266453	256	0.05719392314566577	1.0	0.2949398937657255
YHR002W	0	0/-	-555.7174122333527	-69950.5513728857	256	0.05719392314566577	1.0	0.2949398937657255
YBR014C	0	0/-	-555.8960747122765	-67382.48715230823	256	0.05719392314566577	1.0	0.2949398937657255
YDR440W	-1	-/-	-555.9883768558502	-40284.77418732643	64	0.05714285714285714	1.0	0.2952194576460721
YKL212W	-1	-/-	-556.2850027084351	-34996.792041540146	64	0.057091882247992866	1.0	0.29549902152641877
YOR147W	-1	-/-	-556.5302295684814	-43591.28145122528	64	0.0570409982174688	1.0	0.29577858540676544
YNL030W	-1	-/-	-556.5402202606201	-39936.4480137825	64	0.05699020480854853	1.0	0.2960581492871121
YKL067W	0	0/-	-556.5836757421494	-66589.86641138047	256	0.05699020480854853	1.0	0.2960581492871121
YGR276C	-1	-/-	-556.8088564872742	-40200.216334819794	64	0.05693950177935943	1.0	0.29633771316745877
YGR218W	-1	-/-	-556.899829864502	-39208.615488767624	64	0.05688888888888889	1.0	0.29661727704780544
YLR347C	-1	-/-	-556.9767565727234	-38589.33711028099	64	0.056838365896980464	1.0	0.2968968409281521
YGL087C	-1	-/-	-557.5514049530029	-40252.768008708954	64	0.05678793256433008	1.0	0.2971764048084987
YDR487C	-1	-/-	-557.7304549217224	-42276.37030506134	64	0.05673758865248227	1.0	0.2974559686888454
YPL179W	-1	-/-	-557.7493205070496	-39368.99793124199	64	0.0566873339238264	1.0	0.29773553256919205
YDR228C	-1	-/-	-557.7916197776794	-39391.38224840164	64	0.05663716814159292	1.0	0.2980150964495387
YJR133W	0	0/-	-558.0374817848206	-68927.53852393478	256	0.05663716814159292	1.0	0.2980150964495387
YPR020W	-1	-/-	-558.0798525810242	-42965.67484998703	64	0.05658709106984969	1.0	0.2982946603298854
YGR020C	-1	-/-	-558.1472997665405	-38842.19490838051	64	0.05653710247349823	1.0	0.29857422421023205
YDL217C	-1	-/-	-558.2816200256348	-39742.374918460846	64	0.05648720211827008	1.0	0.2988537880905787
YDR036C	-1	-/-	-558.3290181159973	-41130.303473472595	64	0.0564373897707231	1.0	0.29913335197092533
YER075C	-1	-/-	-558.3984613418579	-46338.594433784485	64	0.05638766519823789	1.0	0.299412915851272
YOR360C	0	0/-	-558.5551868677139	-67808.34394612908	256	0.05638766519823789	1.0	0.299412915851272
YCR024C	0	0/-	-558.6171471476555	-74875.15748417377	256	0.05638766519823789	1.0	0.299412915851272
YIR006C	-1	-/-	-559.0105147361755	-39807.38826131821	64	0.056338028169014086	1.0	0.29969247973161867
YDR068W	0	0/0	-559.0215135812759	-72076.2874058485	256	0.056338028169014086	1.0	0.29969247973161867
YGR086C	-1	-/-	-559.1235175132751	-37160.75534272194	64	0.056288478452066845	1.0	0.29997204361196533
YKL106W	0	0/0	-559.5512758493423	-65498.9433850199	256	0.056288478452066845	1.0	0.29997204361196533
YIR010W	-1	-/-	-559.9071083068848	-40937.49381160736	64	0.056239015817223195	1.0	0.300251607492312
YJL146W	-1	-/-	-560.1488513946533	-45536.92275071144	64	0.056189640035118525	1.0	0.30053117137265867
YBR080C	-1	-/-	-560.1679668426514	-40140.77850675583	64	0.056140350877192984	1.0	0.30081073525300533
YDL207W	-1	-/-	-560.2683110237122	-40913.72887945175	64	0.056091148115687994	1.0	0.30109029913335195
YBR130C	-1	-/-	-560.2903661727905	-39862.293374061584	64	0.05604203152364273	1.0	0.3013698630136986
YJL166W	-1	-/-	-560.3030290603638	-39982.21476006508	64	0.05599300087489064	1.0	0.3016494268940453
YOR280C	0	0/0	-560.317148566246	-71497.97696530819	256	0.05599300087489064	1.0	0.3016494268940453
YAL040C	-1	-/-	-560.3591918945312	-42336.97423744202	64	0.055944055944055944	1.0	0.30192899077439195
YIL027C	0	0/-	-560.6261627674103	-67308.88730087876	256	0.055944055944055944	1.0	0.30192899077439195
YFR052W	-1	-/-	-560.694004535675	-42136.61274242401	64	0.05589519650655022	1.0	0.3022085546547386
YDL039C	-1	-/0	-560.873743057251	-46159.051503658295	64	0.055846422338568937	1.0	0.3024881185350853
YKR098C	0	0/-	-561.1077581644058	-68700.62545794249	256	0.055846422338568937	1.0	0.3024881185350853
YGR183C	-1	-/-	-561.2258348464966	-41562.32809925079	64	0.05579773321708806	1.0	0.30276768241543195
YKL114C	-1	-/-	-561.2869164943695	-40364.75246334076	64	0.05574912891986063	1.0	0.30304724629577856
YJL110C	-1	-/-	-561.3400068283081	-42127.34494781494	64	0.0557006092254134	1.0	0.30332681017612523
YDR009W	-1	-/-	-561.5249643325806	-47539.67513036728	64	0.05565217391304348	1.0	0.3036063740564719
YNL288W	-1	-/-	-561.5602521896362	-43626.86164569855	64	0.05560382276281494	1.0	0.30388593793681856
YGR101W	-1	-/-	-562.052728176117	-41431.97913503647	64	0.05555555555555555	1.0	0.30416550181716523
YBR112C	-1	-/-	-562.1474199295044	-40849.67244505882	64	0.055507372072853424	1.0	0.3044450656975119
YKL217W	0	0/-	-562.1552202105522	-73322.19188779593	256	0.055507372072853424	1.0	0.3044450656975119
YAL051W	-1	-/-	-562.4505825042725	-46418.32901144028	64	0.05545927209705372	1.0	0.30472462957785856
YHR073W	-1	-/-	-562.4721179008484	-39607.56807088852	64	0.05541125541125541	1.0	0.3050041934582052
YGL255W	-1	-/-	-562.6332249641418	-40253.76689052582	64	0.05536332179930796	1.0	0.30528375733855184
YDR268W	-1	-/-	-562.6428961753845	-41449.33601427078	64	0.055315471045808126	1.0	0.3055633212188985
YOR033C	-1	-/-	-563.2297344207764	-44889.49606800079	64	0.055267702936096716	1.0	0.3058428850992452
YGL126W	-1	-/-	-563.4377374649048	-38408.541345119476	64	0.055220017256255395	1.0	0.30612244897959184
YDR246W	-1	-/-	-563.4772863388062	-43958.831330776215	64	0.05517241379310345	1.0	0.3064020128599385
YKL033W	0	0/-	-563.7976083755493	-71599.92225927114	256	0.05517241379310345	1.0	0.3064020128599385
YOR198C	-1	-/-	-564.1809768676758	-40314.13383245468	64	0.05512489233419466	1.0	0.3066815767402852
YDL047W	-1	-/-	-564.3276424407959	-40407.773579359055	64	0.055077452667814115	1.0	0.3069611406206318
YMR042W	-1	-/-	-564.3616466522217	-43156.02044725418	64	0.055030094582975066	1.0	0.30724070450097846
YCR051W	0	0/0	-564.364071726799	-70693.87179028988	256	0.055030094582975066	1.0	0.30724070450097846
YLR080W	-1	-/-	-564.4066872596741	-42609.03908395767	64	0.054982817869415807	1.0	0.3075202683813251
YKL109W	0	0/-	-564.4257782697678	-71084.8825865984	256	0.054982817869415807	1.0	0.3075202683813251
YBR230C	0	0/-	-564.4645410180092	-69437.50980696082	256	0.054982817869415807	1.0	0.3075202683813251
YLR070C	0	0/0	-564.4922236204147	-72050.45869326591	256	0.054982817869415807	1.0	0.3075202683813251
YMR072W	-1	-/-	-564.8248298168182	-40579.47706270218	64	0.054935622317596564	1.0	0.3077998322616718
YDL181W	-1	-/0	-564.9641904830933	-39606.417756319046	64	0.0548885077186964	1.0	0.30807939614201846
YGL119W	-1	-/0	-564.9966440200806	-40759.17350053787	64	0.054841473864610114	1.0	0.3083589600223651
YPL112C	-1	-/-	-565.0373349189758	-42720.610790491104	64	0.0547945205479452	1.0	0.3086385239027118
YJL072C	-1	-/-	-565.1440482139587	-40771.59352684021	64	0.05474764756201882	1.0	0.3089180877830584
YOL103W	0	0/-	-565.2414491176605	-67304.12024784088	256	0.05474764756201882	1.0	0.3089180877830584
YBR258C	-1	-/-	-565.3842267990112	-44356.90484237671	64	0.0547008547008547	1.0	0.30919765166340507
YNL080C	-1	-/-	-565.8444752693176	-40533.60473060608	64	0.05465414175918019	1.0	0.30947721554375174
YPR134W	-1	-/-	-565.8484125137329	-44774.03112530708	64	0.05460750853242321	1.0	0.3097567794240984
YML035C	0	0/-	-565.9433088302612	-70225.25336790085	256	0.05460750853242321	1.0	0.3097567794240984
YOR179C	-1	-/-	-565.9711670875549	-42769.295879364014	64	0.05456095481670929	1.0	0.3100363433044451
YJR074W	-1	-/-	-566.2754740715027	-41200.876515865326	64	0.054514480408858604	1.0	0.31031590718479174
YGL019W	-1	-/-	-566.3091106414795	-38791.279490470886	64	0.05446808510638298	1.0	0.3105954710651384
YGL086W	-1	-/-	-566.3347954750061	-42006.203847408295	64	0.05442176870748299	1.0	0.310875034945485
YDR298C	-1	-/-	-566.3415446281433	-40703.578768491745	64	0.05437553101104503	1.0	0.3111545988258317
YHR034C	-1	-/-	-566.3766283988953	-43085.48534440994	64	0.05432937181663837	1.0	0.31143416270617835
YEL001C	0	0/0	-566.3895567655563	-72173.39611792564	256	0.05432937181663837	1.0	0.31143416270617835
YGR178C	-1	-/-	-566.4510407447815	-39767.60009646416	64	0.0542832909245123	1.0	0.311713726586525
YJL020C	-1	-/-	-566.5185627937317	-42150.069294929504	64	0.05423728813559322	1.0	0.3119932904668717
YDR178W	-1	-/-	-566.7612571716309	-40634.595591425896	64	0.05419136325148179	1.0	0.31227285434721835
YML007W	-1	-/-	-566.8944406509399	-41292.83675932884	64	0.05414551607445008	1.0	0.312552418227565
YDR297W	-1	-/-	-566.900336265564	-40371.48617577553	64	0.05409974640743871	1.0	0.31283198210791163
YGR033C	-1	-/-	-567.2034854888916	-41904.32252025604	64	0.05405405405405406	1.0	0.3131115459882583
YHR176W	-1	-/-	-567.2371873855591	-44930.42989683151	64	0.0540084388185654	1.0	0.31339110986860497
YGR184C	0	0/-	-567.4035568833351	-71398.02899253368	256	0.0540084388185654	1.0	0.31339110986860497
YKL160W	-1	-/-	-567.7849991321564	-41884.85518193245	64	0.05396290050590219	1.0	0.31367067374895163
YJL065C	-1	-/-	-567.8012275695801	-41603.53900384903	64	0.05391743892165122	1.0	0.3139502376292983
YGR106C	0	0/0	-567.8234604597092	-67683.68290787935	256	0.05391743892165122	1.0	0.3139502376292983
YBR245C	-1	-/-	-567.9812207221985	-42095.75928926468	64	0.05387205387205387	1.0	0.31422980150964497
YKL049C	-1	-/-	-568.0291967391968	-44193.09023666382	64	0.05382674516400336	1.0	0.31450936538999164
YNL237W	0	0/0	-568.1008144617081	-72506.89684945345	256	0.05382674516400336	1.0	0.31450936538999164
YDR238C	-1	-/-	-568.2226414680481	-39704.28280878067	64	0.05378151260504202	1.0	0.31478892927033825
YJL117W	-1	-/-	-568.250855922699	-41523.27060627937	64	0.05373635600335852	1.0	0.3150684931506849
YHR142W	-1	-/-	-568.6621479988098	-41329.47493636608	64	0.053691275167785234	1.0	0.3153480570310316
YOR132W	-1	-/-	-568.6907215118408	-44383.59895277023	64	0.053646269907795474	1.0	0.31562762091137825
YGL083W	0	0/-	-568.814739048481	-72096.0619071722	256	0.053646269907795474	1.0	0.31562762091137825
YCR077C	-1	-/-	-568.8721103668213	-37608.54449892044	64	0.05360134003350084	1.0	0.3159071847917249
YBR281C	0	0/0	-569.1273913383484	-71204.79985201359	256	0.05360134003350084	1.0	0.3159071847917249
YKR031C	-1	-/-	-569.1673645973206	-40993.4745721817	64	0.05355648535564853	1.0	0.3161867486720716
YBR207W	-1	-/-	-569.1853060722351	-43638.011785030365	64	0.05351170568561873	1.0	0.31646631255241825
YCL017C	-1	-/-	-569.4030013084412	-42494.62451457977	64	0.053467000835421885	1.0	0.31674587643276486
YDL088C	-1	-/-	-569.5846676826477	-40210.78626179695	64	0.05342237061769616	1.0	0.31702544031311153
YNL111C	-1	-/-	-569.7668795585632	-42686.030455350876	64	0.05337781484570475	1.0	0.3173050041934582
YOR209C	-1	-/-	-569.7847352027893	-39406.984112501144	64	0.05333333333333334	1.0	0.31758456807380486
YIL115C	-1	-/-	-569.7897348403931	-40575.48520851135	64	0.05328892589508743	1.0	0.31786413195415153
YNL321W	0	0/-	-569.8410431146622	-67364.84685564041	256	0.05328892589508743	1.0	0.31786413195415153
YOR178C	-1	-/-	-569.8687100410461	-41447.191051244736	64	0.05324459234608985	1.0	0.3181436958344982
YJL192C	-1	-/-	-569.8924074172974	-40401.76775550842	64	0.05320033250207814	1.0	0.31842325971484486
YOR334W	-1	-/-	-570.033360004425	-42873.402609825134	64	0.053156146179401995	1.0	0.3187028235951915
YPL271W	-1	-/-	-570.0455656051636	-41894.690037071705	64	0.053112033195020746	1.0	0.31898238747553814
YGL253W	-1	-/-	-570.2034883499146	-39255.87741756439	64	0.05306799336650083	1.0	0.3192619513558848
YIL145C	0	0/-	-570.2184798121452	-62061.81824403256	256	0.05306799336650083	1.0	0.3192619513558848
YDR359C	-1	-/-	-570.2524576187134	-46433.766996860504	64	0.05302402651201325	1.0	0.3195415152362315
YOR106W	-1	-/-	-570.2763638496399	-42879.538377285004	64	0.052980132450331126	1.0	0.31982107911657814
YBR163W	0	0/-	-570.3696590662003	-68842.99910527468	256	0.052980132450331126	1.0	0.31982107911657814
YHR072W	-1	-/-	-570.3912448883057	-40538.61192154884	64	0.05293631100082713	1.0	0.3201006429969248
YHR118C	-1	-/-	-570.5399231910706	-41925.85990667343	64	0.05289256198347107	1.0	0.3203802068772715
YJR075W	0	0/-	-570.5836240649223	-66796.23927754164	256	0.05289256198347107	1.0	0.3203802068772715
YMR283C	-1	-/-	-570.6468524932861	-45109.824957847595	64	0.05284888521882741	1.0	0.3206597707576181
YKL149C	-1	-/-	-570.8089146614075	-45229.41013479233	64	0.052805280528052806	1.0	0.32093933463796476
YCR087C-A	0	0/-	-570.9261685609818	-75493.1008450985	256	0.052805280528052806	1.0	0.32093933463796476
YGR108W	-1	-/-	-570.9425823688507	-41666.52821516991	64	0.05276174773289365	1.0	0.3212188985183114
YPR051W	-1	-/-	-571.0795545578003	-39510.7688331604	64	0.05271828665568369	1.0	0.3214984623986581
YNL268W	-1	-/-	-571.3579864501953	-41439.079820632935	64	0.05267489711934156	1.0	0.32177802627900476
YDR469W	-1	-/-	-571.5720171928406	-38473.548961639404	64	0.05263157894736842	1.0	0.3220575901593514
YHR026W	-1	-/-	-571.7261204719543	-39410.23698449135	64	0.05258833196384552	1.0	0.3223371540396981
YNL180C	0	0/-	-571.8426084518433	-71028.24753755331	256	0.05258833196384552	1.0	0.3223371540396981
YHR119W	-1	-/-	-571.975471496582	-41387.14011287689	64	0.052545155993431854	1.0	0.3226167179200447
YDL194W	-1	-/-	-572.0172843933105	-46605.1683716774	64	0.052502050861361775	1.0	0.32289628180039137
YJL090C	-1	-/-	-572.0350289344788	-42938.10087919235	64	0.05245901639344262	1.0	0.32317584568073804
YMR038C	-1	-/-	-572.0441174507141	-40405.887632369995	64	0.05241605241605242	1.0	0.3234554095610847
YNR013C	-1	-/-	-572.0466938018799	-40976.48988556862	64	0.05237315875613748	1.0	0.3237349734414314
YBR015C	-1	-/-	-572.1105093955994	-39325.40747356415	64	0.05233033524121014	1.0	0.32401453732177804
YIL131C	-1	-/-	-572.1508054733276	-44724.38115501404	64	0.05228758169934641	1.0	0.3242941012021247
YOR122C	-1	-/-	-572.2929954528809	-40958.75039958954	64	0.052244897959183675	1.0	0.3245736650824713
YBR166C	0	0/0	-572.4657347202301	-68618.29302376509	256	0.052244897959183675	1.0	0.3245736650824713
YDR363W-A	-1	-/-	-572.5854163169861	-39291.56106543541	64	0.052202283849918436	1.0	0.324853228962818
YDR529C	-1	-/-	-572.9335942268372	-40364.629699230194	64	0.05215973920130399	1.0	0.32513279284316465
YNL241C	-1	-/-	-572.9646420478821	-38968.49387025833	64	0.05211726384364821	1.0	0.3254123567235113
YGR243W	0	0/-	-573.2993816137314	-65866.5095205307	256	0.05211726384364821	1.0	0.3254123567235113
YJL164C	-1	-/-	-573.4499197006226	-40097.763197898865	64	0.05207485760781123	1.0	0.325691920603858
YER016W	-1	-/-	-573.4719181060791	-42116.61205434799	64	0.05203252032520325	1.0	0.32597148448420465
YJL115W	-1	-/-	-573.5840749740601	-45299.156522750854	64	0.05199025182778229	1.0	0.3262510483645513
YDL236W	-1	-/0	-573.7590937614441	-40031.744262218475	64	0.05194805194805195	1.0	0.32653061224489793
YLR105C	-1	-/-	-573.9417147636414	-43027.47405529022	64	0.05190592051905921	1.0	0.3268101761252446
YER178W	-1	-/-	-574.1003532409668	-40227.745965480804	64	0.05186385737439222	1.0	0.32708974000559127
YMR259C	0	0/-	-574.4042345285416	-73873.83705174923	256	0.05186385737439222	1.0	0.32708974000559127
YER119C	-1	-/-	-574.6078367233276	-41816.140585660934	64	0.051821862348178135	1.0	0.32736930388593793
YHR108W	-1	-/-	-574.6317920684814	-39562.61756205559	64	0.05177993527508091	1.0	0.3276488677662846
YBL099W	-1	-/-	-574.7448830604553	-40376.18240427971	64	0.05173807599029911	1.0	0.32792843164663127
YOR028C	-1	-/-	-574.7494106292725	-45155.0564571619	64	0.051696284329563816	1.0	0.32820799552697794
YBR068C	-1	-/-	-574.7545018196106	-39884.59332489967	64	0.0516545601291364	1.0	0.32848755940732455
YMR257C	0	0/-	-574.7890323400497	-75883.94822895527	256	0.0516545601291364	1.0	0.32848755940732455
YPR070W	-1	-/-	-574.8758091926575	-45734.82656478882	64	0.05161290322580645	1.0	0.3287671232876712
YCL005W	0	0/-	-574.9917925596237	-69510.45582425594	256	0.05161290322580645	1.0	0.3287671232876712
YLR055C	-1	-/-	-574.995078086853	-42242.30730652809	64	0.0515713134568896	1.0	0.3290466871680179
YHR191C	-1	-/-	-575.0654501914978	-40955.22637653351	64	0.05152979066022544	1.0	0.32932625104836455
YDL043C	-1	-/-	-575.2192983627319	-40601.95443701744	64	0.05148833467417538	1.0	0.3296058149287112
YHR100C	0	0/-	-575.5821503400803	-71061.66726064682	256	0.05148833467417538	1.0	0.3296058149287112
YGR217W	-1	-/-	-575.6482996940613	-42099.698957920074	64	0.05144694533762058	1.0	0.3298853788090579
YKR036C	-1	-/-	-575.8493099212646	-43037.70618915558	64	0.05140562248995984	1.0	0.33016494268940455
YKR002W	-1	-/-	-576.11004114151	-45581.71749329567	64	0.051364365971107544	1.0	0.33044450656975116
YBR179C	-1	-/-	-576.2263760566711	-43342.89056301117	64	0.05132317562149158	1.0	0.33072407045009783
YKL016C	-1	-/-	-576.2872743606567	-42217.07751107216	64	0.05128205128205128	1.0	0.3310036343304445
YGL243W	-1	-/-	-576.39630651474	-44015.55802631378	64	0.051240992794235385	1.0	0.33128319821079116
YGR037C	-1	-/-	-576.4005527496338	-43431.63130760193	64	0.0512	1.0	0.33156276209113783
YOR165W	0	0/-	-576.8141794204712	-71579.35822409391	256	0.0512	1.0	0.33156276209113783
YBR151W	0	0/0	-576.8339421749115	-67361.39055538177	256	0.0512	1.0	0.33156276209113783
YPL023C	0	0/0	-577.0498367547989	-70047.06827878952	256	0.0512	1.0	0.33156276209113783
YER142C	-1	-/-	-577.2181658744812	-42343.43534088135	64	0.051159072741806554	1.0	0.3318423259714845
YGR232W	0	0/0	-577.4284101724625	-71179.89633613825	256	0.051159072741806554	1.0	0.3318423259714845
YMR234W	-1	-/-	-577.5710921287537	-41513.76342511177	64	0.051118210862619806	1.0	0.33212188985183116
YBR114W	-1	-/-	-577.5944857597351	-42433.0803552866	64	0.05107741420590583	1.0	0.3324014537321778
YBR176W	0	0/-	-577.6380949020386	-70458.85262477398	256	0.05107741420590583	1.0	0.3324014537321778
YHL035C	0	0/-	-577.6781452894211	-71014.08977156878	256	0.05107741420590583	1.0	0.3324014537321778
YGL136C	-1	-/-	-577.8170084953308	-38849.26032233238	64	0.051036682615629984	1.0	0.33268101761252444
YNL102W	-1	-/-	-577.9169664382935	-44239.0159471035	64	0.05099601593625498	1.0	0.3329605814928711
YHL034C	-1	-/0	-577.9878926277161	-41177.00270104408	64	0.050955414012738856	1.0	0.3332401453732178
YDR028C	-1	-/-	-578.2359070777893	-42648.11206662655	64	0.05091487669053302	1.0	0.33351970925356444
YHR076W	0	0/-	-578.412636756897	-68005.08915299177	256	0.05091487669053302	1.0	0.33351970925356444
YDL053C	0	0/0	-578.4297573566437	-69323.0082410574	256	0.05091487669053302	1.0	0.33351970925356444
YAL055W	-1	-/-	-578.433958530426	-44611.56983113289	64	0.05087440381558029	1.0	0.3337992731339111
YPL122C	-1	-/-	-578.4631996154785	-41645.78051662445	64	0.050833995234312944	1.0	0.3340788370142578
YOR226C	-1	-/-	-578.4910564422607	-40076.729892253876	64	0.050793650793650794	1.0	0.3343584008946044
YLR139C	-1	-/-	-578.8530559539795	-46767.77580881119	64	0.05075337034099921	1.0	0.33463796477495106
YFR040W	-1	-/-	-578.9927730560303	-46477.41228199005	64	0.05071315372424723	1.0	0.3349175286552977
YDL135C	-1	-/-	-579.0620968341827	-43340.474927186966	64	0.050673000791765635	1.0	0.3351970925356444
YHR031C	-1	-/-	-579.1240301132202	-48191.57794761658	64	0.05063291139240506	1.0	0.33547665641599106
YDR279W	-1	-/-	-579.1855626106262	-41295.69906568527	64	0.05059288537549407	1.0	0.3357562202963377
YNL029C	-1	-/-	-579.3897624015808	-41887.97429013252	64	0.05055292259083728	1.0	0.3360357841766844
YEL013W	-1	-/-	-579.4383978843689	-41952.55007791519	64	0.050513022888713496	1.0	0.336315348057031
YJR112W	-1	-/-	-579.5039038658142	-44074.30670785904	64	0.050473186119873815	1.0	0.33659491193737767
YOL062C	0	0/-	-579.540780544281	-70560.79863715172	256	0.050473186119873815	1.0	0.33659491193737767
YDR143C	-1	-/-	-579.7354912757874	-43644.0658288002	64	0.0504334121355398	1.0	0.33687447581772434
YNR026C	-1	-/-	-579.7411780357361	-43074.61880111694	64	0.050393700787401574	1.0	0.337154039698071
YGR055W	-1	-/-	-579.7473149299622	-39668.84851026535	64	0.05035405192761605	1.0	0.3374336035784177
YAR042W	-1	-/-	-579.7620987892151	-43039.44912791252	64	0.050314465408805034	1.0	0.33771316745876434
YNL317W	-1	-/-	-579.7948393821716	-45306.89829301834	64	0.05027494108405342	1.0	0.337992731339111
YHR043C	-1	-/0	-579.9544529914856	-40480.4962515831	64	0.05023547880690738	1.0	0.3382722952194576
YDL018C	0	0/-	-580.0902878046036	-73408.62784978747	256	0.05023547880690738	1.0	0.3382722952194576
YDR148C	-1	-/-	-580.1283564567566	-41858.19711112976	64	0.05019607843137255	1.0	0.3385518590998043
YJL154C	-1	-/-	-580.1988368034363	-42364.99453878403	64	0.050156739811912224	1.0	0.33883142298015095
YBL001C	0	0/0	-580.2325706481934	-68454.80103039742	256	0.050156739811912224	1.0	0.33883142298015095
YLR423C	-1	-/-	-580.237443447113	-44407.630585193634	64	0.050117462803445575	1.0	0.3391109868604976
YMR266W	-1	-/-	-580.31884765625	-37246.05893278122	64	0.050078247261345854	1.0	0.3393905507408443
YCR024C-A	-1	-/0	-580.4184989929199	-42568.99695825577	64	0.05003909304143862	1.0	0.33967011462119095
YDR135C	-1	-/-	-580.5676279067993	-43900.527324676514	64	0.05	1.0	0.3399496785015376
YMR304W	0	0/-	-580.5755534768105	-65945.3862144351	256	0.05	1.0	0.3399496785015376
YML121W	-1	-/-	-580.5876340866089	-41195.90908765793	64	0.04996096799375488	1.0	0.34022924238188423
YKR044W	0	0/-	-580.8013695478439	-69982.34169232845	256	0.04996096799375488	1.0	0.34022924238188423
YKL002W	-1	-/-	-580.8495607376099	-43152.451130867004	64	0.0499219968798752	1.0	0.3405088062622309
YGR077C	-1	-/-	-581.3476376533508	-42760.35387086868	64	0.04988308651597818	1.0	0.34078837014257757
YPL015C	-1	-/-	-581.3815469741821	-42968.00145626068	64	0.04984423676012461	1.0	0.34106793402292424
YKL128C	0	0/0	-581.418126821518	-66048.76983439922	256	0.04984423676012461	1.0	0.34106793402292424
YPL103C	0	0/-	-581.6671849191189	-70328.61047682166	256	0.04984423676012461	1.0	0.34106793402292424
YCR086W	-1	-/-	-582.0148267745972	-43895.36029911041	64	0.049805447470817124	1.0	0.3413474979032709
YPR067W	-1	-/-	-582.0384883880615	-43175.82952833176	64	0.049766718506998445	1.0	0.34162706178361757
YOR308C	-1	-/-	-582.0558404922485	-44066.198043346405	64	0.04972804972804973	1.0	0.34190662566396424
YDR038C	-1	-/-	-582.1320662498474	-37370.58600521088	64	0.049689440993788817	1.0	0.34218618954431085
YBL093C	-1	-/-	-582.4950551986694	-40223.56155371666	64	0.04965089216446858	1.0	0.3424657534246575
YOR156C	-1	-/-	-582.5416402816772	-48284.5614759922	64	0.04961240310077519	1.0	0.3427453173050042
YNL189W	0	0/-	-582.6398713588715	-68257.65606921911	256	0.04961240310077519	1.0	0.3427453173050042
YIR001C	0	0/0	-582.6401400566101	-75036.29662185907	256	0.04961240310077519	1.0	0.3427453173050042
YMR274C	0	0/-	-582.8759801387787	-69868.0179400444	256	0.04961240310077519	1.0	0.3427453173050042
YJL173C	-1	-/-	-583.019031047821	-42028.44272375107	64	0.049573973663826494	1.0	0.34302488118535085
YLR138W	-1	-/-	-583.1793613433838	-41253.411922454834	64	0.04953560371517028	1.0	0.3433044450656975
YGR252W	-1	-/-	-583.2121496200562	-40525.19750523567	64	0.04949729311678268	1.0	0.3435840089460442
YKL204W	-1	-/-	-583.3911156654358	-44606.29177904129	64	0.04945904173106646	1.0	0.34386357282639085
YBR275C	-1	-/-	-583.4024863243103	-46548.718525886536	64	0.04942084942084942	1.0	0.34414313670673746
YDL029W	-1	-/-	-583.4670505523682	-41074.15994763374	64	0.04938271604938271	1.0	0.34442270058708413
YIL005W	0	0/-	-583.4704197645187	-69797.53231674433	256	0.04938271604938271	1.0	0.34442270058708413
YKR038C	-1	-/-	-583.5713534355164	-39692.52117061615	64	0.04934464148033924	1.0	0.3447022644674308
YNL048W	-1	-/-	-583.6177997589111	-42317.77171373367	64	0.04930662557781202	1.0	0.34498182834777746
YGR279C	-1	-/-	-583.7741117477417	-39988.54421377182	64	0.049268668206312545	1.0	0.34526139222812413
YER159C	-1	-/-	-583.8150510787964	-41167.75227689743	64	0.04923076923076923	1.0	0.3455409561084708
YKR008W	-1	-/-	-584.3459300994873	-42646.33324122429	64	0.04919292851652575	1.0	0.34582051998881747
YPL031C	-1	-/-	-584.4980869293213	-42577.64168596268	64	0.04915514592933948	1.0	0.3461000838691641
YDR293C	-1	-/-	-584.5327425003052	-39169.42165148258	64	0.04911742133537989	1.0	0.34637964774951074
YKL164C	0	0/-	-584.658273100853	-67982.89950568974	256	0.04911742133537989	1.0	0.34637964774951074
YCR079W	0	0/-	-584.6996957063675	-67673.07487541437	256	0.04911742133537989	1.0	0.34637964774951074
YPR019W	-1	-/-	-584.8166494369507	-42480.54185414314	64	0.049079754601226995	1.0	0.3466592116298574
YCR052W	-1	-/-	-584.9240503311157	-41834.05254173279	64	0.04904214559386973	1.0	0.3469387755102041
YLL024C	-1	-/-	-585.0582103729248	-40565.02220606804	64	0.04900459418070444	1.0	0.34721833939055075
YBR092C	-1	-/-	-585.074942111969	-40120.718108177185	64	0.04896710022953328	1.0	0.3474979032708974
YBR279W	-1	-/-	-585.0823378562927	-40542.53975582123	64	0.04892966360856269	1.0	0.3477774671512441
YGR079W	0	0/0	-585.1617983579636	-72959.38769245148	256	0.04892966360856269	1.0	0.3477774671512441
YLR369W	-1	-/-	-585.2241530418396	-40930.25608110428	64	0.04889228418640183	1.0	0.3480570310315907
YBR023C	-1	-/-	-585.4971070289612	-41072.50144100189	64	0.04885496183206107	1.0	0.34833659491193736
YML015C	-1	-/-	-585.5249710083008	-41726.14060878754	64	0.04881769641495042	1.0	0.348616158792284
YNL246W	-1	-/-	-585.5595293045044	-43289.3266749382	64	0.04878048780487805	1.0	0.3488957226726307
YOL028C	-1	-/-	-585.6355414390564	-43647.50406694412	64	0.048743335872048744	1.0	0.34917528655297736
YMR202W	-1	-/-	-585.7088255882263	-42258.86053609848	64	0.0487062404870624	1.0	0.349454850433324
YLR328W	-1	-/-	-585.8374581336975	-43399.32230758667	64	0.048669201520912544	1.0	0.3497344143136707
YPL019C	-1	-/-	-585.8747644424438	-40277.63812208176	64	0.0486322188449848	1.0	0.3500139781940173
YDL078C	-1	-/-	-585.948736667633	-39642.115694999695	64	0.04859529233105543	1.0	0.350293542074364
YOL004W	-1	-/-	-585.9506058692932	-42651.14924097061	64	0.048558421851289835	1.0	0.35057310595471064
YMR100W	-1	-/-	-585.9949159622192	-42007.14637041092	64	0.04852160727824109	1.0	0.3508526698350573
YER168C	-1	-/-	-586.2411298751831	-40174.14863777161	64	0.048484848484848485	1.0	0.351132233715404
YDR259C	-1	-/-	-586.2780649662018	-40577.87809562683	64	0.04844814534443603	1.0	0.35141179759575064
YGL071W	-1	-/-	-586.5699253082275	-42668.05368185043	64	0.048411497730711045	1.0	0.3516913614760973
YGL044C	-1	-/-	-586.9811143875122	-41862.04754948616	64	0.04837490551776266	1.0	0.3519709253564439
YDR416W	-1	-/-	-587.0595321655273	-48465.496596336365	64	0.04833836858006042	1.0	0.3522504892367906
YDR328C	-1	-/-	-587.1269736289978	-41829.230336904526	64	0.04830188679245283	1.0	0.35253005311713725
YDR390C	0	0/-	-587.2031019926071	-69032.53617662191	256	0.04830188679245283	1.0	0.35253005311713725
YFR051C	-1	-/-	-587.2373089790344	-42554.60573863983	64	0.048265460030165915	1.0	0.3528096169974839
YOR086C	0	0/-	-587.245553612709	-66254.13147330284	256	0.048265460030165915	1.0	0.3528096169974839
YNL265C	0	0/-	-587.283017039299	-70817.50461351871	256	0.048265460030165915	1.0	0.3528096169974839
YBR222C	0	0/-	-587.2858251333237	-67002.57141500711	256	0.048265460030165915	1.0	0.3528096169974839
YLR273C	0	0/0	-587.2935992479324	-71348.99849528074	256	0.048265460030165915	1.0	0.3528096169974839
YKL017C	-1	-/-	-587.364098072052	-42642.156239748	64	0.04822908816880181	1.0	0.3530891808778306
YGR251W	-1	-/-	-587.4318246841431	-41435.486511707306	64	0.04819277108433735	1.0	0.35336874475817726
YBR238C	0	0/-	-587.6974606513977	-72031.35724103451	256	0.04819277108433735	1.0	0.35336874475817726
YIL162W	0	0/-	-588.0463431477547	-74199.58840113878	256	0.04819277108433735	1.0	0.35336874475817726
YLR058C	0	0/-	-588.150406062603	-68441.08887054585	256	0.04819277108433735	1.0	0.35336874475817726
YPL156C	-1	-/0	-588.1753127574921	-41412.210459947586	64	0.04815650865312265	1.0	0.3536483086385239
YLR133W	-1	-/-	-588.3370344638824	-43061.16492545605	64	0.0481203007518797	1.0	0.35392787251887053
YPL029W	-1	-/-	-588.427089214325	-44689.45389795303	64	0.04808414725770098	1.0	0.3542074363992172
YGL006W	-1	-/-	-588.557135105133	-41214.665138721466	64	0.04804804804804805	1.0	0.35448700027956387
YNL290W	-1	-/-	-588.6692042350769	-44177.72198486328	64	0.04801200300075019	1.0	0.35476656415991054
YBR158W	-1	-/-	-588.7847447395325	-39012.4925160408	64	0.047976011994003	1.0	0.3550461280402572
YNL307C	-1	-/-	-588.7861568927765	-39723.04182600975	64	0.04794007490636704	1.0	0.35532569192060387
YGL205W	-1	-/-	-588.7973084449768	-43343.32138490677	64	0.04790419161676647	1.0	0.35560525580095054
YMR251W-A	0	0/0	-588.8523771762848	-65591.01945728064	256	0.04790419161676647	1.0	0.35560525580095054
YPR189W	-1	-/-	-588.9818596839905	-43849.985473155975	64	0.04786836200448766	1.0	0.35588481968129715
YJL112W	-1	-/-	-589.0419363975525	-47092.78105688095	64	0.04783258594917788	1.0	0.3561643835616438
YDR515W	-1	-/-	-589.4047193527222	-44742.349580049515	64	0.04779686333084392	1.0	0.3564439474419905
YCR014C	-1	-/-	-589.4471640586853	-46097.333189964294	64	0.04776119402985075	1.0	0.35672351132233715
YHR215W	0	0/0	-589.4755616188049	-69195.20720338821	256	0.04776119402985075	1.0	0.35672351132233715
YEL024W	-1	-/-	-589.5197601318359	-40190.43798863888	64	0.047725577926920205	1.0	0.3570030752026838
YNL240C	0	0/0	-589.5759617090225	-72340.60735057294	256	0.047725577926920205	1.0	0.3570030752026838
YOR347C	-1	-/-	-589.611937046051	-40241.15799832344	64	0.04769001490312966	1.0	0.3572826390830305
YBL017C	-1	-/-	-589.7347526550293	-41424.4056789875	64	0.04765450483991065	1.0	0.35756220296337715
YLR277C	-1	-/-	-589.8020906448364	-45752.17638158798	64	0.047619047619047616	1.0	0.3578417668437238
YMR185W	0	0/0	-589.8335460424423	-70940.03161013126	256	0.047619047619047616	1.0	0.3578417668437238
YLL015W	-1	-/-	-589.8556332588196	-43966.61640691757	64	0.04758364312267658	1.0	0.35812133072407043
YFR010W	0	0/-	-589.8881880044937	-69491.55592435598	256	0.04758364312267658	1.0	0.35812133072407043
YDR427W	-1	-/-	-590.0195379257202	-40684.683997154236	64	0.0475482912332838	1.0	0.3584008946044171
YJL005W	-1	-/-	-590.0556988716125	-44558.69553565979	64	0.047512991833704527	1.0	0.35868045848476376
YDR057W	-1	-/-	-590.3747777938843	-41781.65340900421	64	0.04747774480712166	1.0	0.35896002236511043
YPL069C	-1	-/-	-590.5452170372009	-43049.845844745636	64	0.04744255003706449	1.0	0.3592395862454571
YAL008W	0	0/-	-590.6618276834488	-67381.68027347326	256	0.04744255003706449	1.0	0.3592395862454571
YMR068W	-1	-/-	-590.8420414924622	-47580.23371934891	64	0.047407407407407405	1.0	0.35951915012580377
YOR118W	0	0/0	-590.8594818115234	-70346.83340120316	256	0.047407407407407405	1.0	0.35951915012580377
YPR105C	-1	-/-	-590.9115495681763	-43046.52570772171	64	0.047372316802368614	1.0	0.35979871400615043
YAL023C	-1	-/-	-590.9286932945251	-38747.24149847031	64	0.047337278106508875	1.0	0.36007827788649704
YBR141C	0	0/-	-590.9953498840332	-72897.39390850067	256	0.047337278106508875	1.0	0.36007827788649704
YDL155W	-1	-/-	-591.1511631011963	-39512.82769346237	64	0.04730229120473023	1.0	0.3603578417668437
YER095W	-1	-/-	-591.3397479057312	-43661.69593286514	64	0.047267355982274745	1.0	0.3606374056471904
YNR029C	0	0/0	-591.3520483970642	-73724.7656725645	256	0.047267355982274745	1.0	0.3606374056471904
YKL058W	-1	-/-	-591.677900314331	-42257.6758518219	64	0.047232472324723246	1.0	0.36091696952753705
YJR036C	0	0/-	-591.7096506357193	-72003.70923706889	256	0.047232472324723246	1.0	0.36091696952753705
YNL085W	-1	-/-	-591.8538670539856	-40601.48738646507	64	0.0471976401179941	1.0	0.3611965334078837
YLR180W	0	0/-	-592.0011602640152	-66099.30549502373	256	0.0471976401179941	1.0	0.3611965334078837
YIL124W	-1	-/-	-592.0511379241943	-41485.34358429909	64	0.04716285924834193	1.0	0.3614760972882304
YMR053C	-1	-/0	-592.0518503189087	-42037.76537704468	64	0.047128129602356406	1.0	0.36175566116857705
YGL061C	-1	-/-	-592.0674777030945	-45696.994174957275	64	0.047093451066961	1.0	0.36203522504892366
YIL139C	-1	-/-	-592.2070508003235	-40997.06487083435	64	0.047058823529411764	1.0	0.3623147889292703
YEL051W	-1	-/-	-592.2134852409363	-41780.07205629349	64	0.0470242468772961	1.0	0.362594352809617
YPL003W	0	0/-	-592.2384212613106	-67974.15509021282	256	0.0470242468772961	1.0	0.362594352809617
YOL136C	0	0/-	-592.380234003067	-68361.23595124483	256	0.0470242468772961	1.0	0.362594352809617
YDR020C	0	0/-	-592.4765077829361	-72692.2599927187	256	0.0470242468772961	1.0	0.362594352809617
YML036W	-1	-/-	-592.751003742218	-40291.01334142685	64	0.04698972099853157	1.0	0.36287391668996366
YJL024C	-1	-/-	-593.0842938423157	-44057.90402507782	64	0.04695524578136464	1.0	0.3631534805703103
YHL020C	-1	-/-	-593.0950860977173	-41661.78177380562	64	0.0469208211143695	1.0	0.363433044450657
YGR056W	-1	-/-	-593.1848034858704	-42769.709548950195	64	0.046886446886446886	1.0	0.36371260833100366
YLR395C	0	0/-	-593.243648827076	-73012.27926334739	256	0.046886446886446886	1.0	0.36371260833100366
YBR229C	0	0/-	-593.5575513839722	-70171.32438063622	256	0.046886446886446886	1.0	0.36371260833100366
YDR443C	-1	-/-	-593.6670503616333	-42549.38240861893	64	0.04685212298682284	1.0	0.3639921722113503
YER101C	0	0/-	-593.731935441494	-71617.42729651928	256	0.04685212298682284	1.0	0.3639921722113503
YDR104C	0	0/-	-593.8115592002869	-77874.81113183498	256	0.04685212298682284	1.0	0.3639921722113503
YDR099W	-1	-/-	-593.8437662124634	-38441.53306746483	64	0.04681784930504755	1.0	0.36427173609169694
YHR174W	-1	-/-	-593.9885601997375	-39643.79339551926	64	0.04678362573099415	1.0	0.3645512999720436
YKR076W	-1	-/-	-594.0040369033813	-42679.03061962128	64	0.04674945215485756	1.0	0.3648308638523903
YNL214W	-1	-/-	-594.303768157959	-44242.54216957092	64	0.04671532846715328	1.0	0.36511042773273694
YKL130C	-1	-/-	-594.3757681846619	-43157.26256299019	64	0.046681254558716266	1.0	0.3653899916130836
YER169W	-1	-/-	-594.5292320251465	-41245.34593129158	64	0.04664723032069971	1.0	0.3656695554934303
YNL099C	-1	-/-	-594.6411700248718	-43498.649940013885	64	0.04661325564457393	1.0	0.3659491193737769
YMR092C	-1	-/-	-594.6554470062256	-41178.652591228485	64	0.046579330422125184	1.0	0.36622868325412355
YLR128W	0	0/-	-594.8376367688179	-71338.5503719449	256	0.046579330422125184	1.0	0.36622868325412355
YGR046W	-1	-/-	-594.9376320838928	-43445.30211830139	64	0.04654545454545454	1.0	0.3665082471344702
YEL017C-A	-1	-/0	-595.1285133361816	-40266.9302482605	64	0.046511627906976744	1.0	0.3667878110148169
YDL197C	-1	-/-	-595.3127641677856	-45710.540699481964	64	0.04647785039941903	1.0	0.36706737489516356
YLR305C	-1	-/-	-595.3580679893494	-42564.892684459686	64	0.04644412191582003	1.0	0.3673469387755102
YGL247W	-1	-/-	-595.7012763023376	-40255.62184381485	64	0.046410442349528645	1.0	0.3676265026558569
YER123W	-1	-/-	-595.7050070762634	-40959.003179073334	64	0.0463768115942029	1.0	0.3679060665362035
YJR091C	-1	-/-	-595.7219786643982	-41475.44122648239	64	0.04634322954380883	1.0	0.36818563041655017
YKR083C	-1	-/-	-595.7331137657166	-44381.92804336548	64	0.04630969609261939	1.0	0.36846519429689684
YBR125C	0	0/-	-595.7349095344543	-71684.13072741032	256	0.04630969609261939	1.0	0.36846519429689684
YDR260C	-1	-/-	-595.8252067565918	-42184.38719749451	64	0.046276211135213303	1.0	0.3687447581772435
YDL205C	0	0/-	-596.0719652175903	-70280.39181733131	256	0.046276211135213303	1.0	0.3687447581772435
YKL025C	-1	-/-	-596.1207647323608	-40714.32964372635	64	0.046242774566473986	1.0	0.36902432205759017
YMR292W	-1	-/-	-596.2824673652649	-41770.936792850494	64	0.046209386281588445	1.0	0.36930388593793684
YBL105C	-1	-/-	-596.330958366394	-42393.27507519722	64	0.046176046176046176	1.0	0.3695834498182835
YFL031W	-1	-/-	-596.4564995765686	-38401.450533390045	64	0.046142754145638065	1.0	0.3698630136986301
YER170W	0	0/-	-596.7346195578575	-74089.29706808925	256	0.046142754145638065	1.0	0.3698630136986301
YBL101C	0	0/-	-596.7823065519333	-71928.8223682046	256	0.046142754145638065	1.0	0.3698630136986301
YMR263W	-1	-/-	-596.8200330734253	-43662.254702568054	64	0.04610951008645533	1.0	0.3701425775789768
YLR394W	-1	-/-	-596.8401169776917	-45375.90418148041	64	0.04607631389488841	1.0	0.37042214145932345
YER007W	-1	-/-	-596.8722453117371	-43463.62518262863	64	0.0460431654676259	1.0	0.3707017053396701
YLR247C	0	0/-	-596.8933055400848	-73458.93991219997	256	0.0460431654676259	1.0	0.3707017053396701
YDR097C	-1	-/-	-597.1024417877197	-44732.21289730072	64	0.04601006470165349	1.0	0.3709812692200168
YGR260W	0	0/-	-597.2312058210373	-71528.61422395706	256	0.04601006470165349	1.0	0.3709812692200168
YLR006C	-1	-/-	-597.2454934120178	-41360.023444890976	64	0.04597701149425287	1.0	0.37126083310036345
YKL060C	-1	-/-	-597.2695622444153	-40127.74075651169	64	0.04594400574300072	1.0	0.3715403969807101
YER144C	0	0/-	-597.3452350497246	-68583.46828979254	256	0.04594400574300072	1.0	0.3715403969807101
YMR140W	-1	-/-	-597.3759999275208	-41839.4477763176	64	0.04591104734576758	1.0	0.37181996086105673
YOR008C	-1	-/-	-597.430871963501	-41671.52206134796	64	0.045878136200716846	1.0	0.3720995247414034
YMR150C	-1	-/-	-597.652349948883	-42492.42797231674	64	0.045845272206303724	1.0	0.37237908862175007
YHR079C	-1	-/-	-597.7644510269165	-42587.00965166092	64	0.04581245526127416	1.0	0.37265865250209673
YLR265C	-1	-/-	-597.7785205841064	-41226.86950016022	64	0.045779685264663805	1.0	0.3729382163824434
YML115C	-1	-/-	-597.8384990692139	-40998.16412949562	64	0.045746962115797	1.0	0.37321778026279007
YDR287W	0	0/-	-597.8429907560349	-70170.41537827253	256	0.045746962115797	1.0	0.37321778026279007
YOR148C	-1	-/-	-598.0279698371887	-41260.87126994133	64	0.045714285714285714	1.0	0.37349734414313673
YOR125C	0	0/0	-598.1074130535126	-68167.55380034447	256	0.045714285714285714	1.0	0.37349734414313673
YKR011C	0	0/0	-598.23450756073	-71276.88077482581	256	0.045714285714285714	1.0	0.37349734414313673
YBR212W	-1	-/-	-598.2898426055908	-42031.18529462814	64	0.04568165596002855	1.0	0.37377690802348335
YKL093W	-1	-/-	-598.348795413971	-42361.506038695574	64	0.0456490727532097	1.0	0.37405647190383
YDR272W	-1	-/-	-598.4489235877991	-41239.51691746712	64	0.045616535994297935	1.0	0.3743360357841767
YCL001W	-1	-/-	-598.5581316947937	-42265.82970714569	64	0.045584045584045586	1.0	0.37461559966452335
YNL254C	0	0/0	-598.5640650987625	-75449.71719312668	256	0.045584045584045586	1.0	0.37461559966452335
YJR110W	-1	-/-	-598.649423122406	-45367.61670970917	64	0.04555160142348755	1.0	0.37489516354487
YOR070C	0	0/0	-598.727236032486	-70839.20691174269	256	0.04555160142348755	1.0	0.37489516354487
YJL030W	-1	-/-	-599.0078501701355	-44607.65427827835	64	0.04551920341394026	1.0	0.3751747274252167
YDR326C	0	0/-	-599.0416040420532	-63976.34102639556	256	0.04551920341394026	1.0	0.3751747274252167
YBR067C	0	0/-	-599.0702829360962	-68178.02674013376	256	0.04551920341394026	1.0	0.3751747274252167
YKR071C	0	0/-	-599.0796891450882	-72058.34498858452	256	0.04551920341394026	1.0	0.3751747274252167
YGL062W	-1	-/-	-599.2745227813721	-39460.24715590477	64	0.04548685145700071	1.0	0.37545429130556335
YOL006C	-1	-/-	-599.3126454353333	-40356.363285303116	64	0.045454545454545456	1.0	0.37573385518590996
YGL174W	-1	-/-	-599.3505778312683	-44879.7822098732	64	0.0454222853087296	1.0	0.3760134190662566
YDR074W	0	0/-	-599.3657356500626	-65809.25996813178	256	0.0454222853087296	1.0	0.3760134190662566
YNL275W	-1	-/-	-599.5298891067505	-44427.61347913742	64	0.04539007092198582	1.0	0.3762929829466033
YOR141C	0	0/-	-599.7534133195877	-74167.90456438065	256	0.04539007092198582	1.0	0.3762929829466033
YGL198W	0	0/-	-599.8475490808487	-70833.09858030081	256	0.04539007092198582	1.0	0.3762929829466033
YMR228W	0	0/-	-599.8956345319748	-71972.40930473804	256	0.04539007092198582	1.0	0.3762929829466033
YPL119C	-1	-/-	-599.9628734588623	-44646.68470788002	64	0.04535790219702339	1.0	0.37657254682694996
YJR073C	-1	-/-	-600.0685691833496	-42746.09102988243	64	0.0453257790368272	1.0	0.37685211070729663
YLR208W	-1	-/-	-600.0884819030762	-39370.37774133682	64	0.04529370134465676	1.0	0.3771316745876433
YNL065W	-1	-/-	-600.1785917282104	-42893.15640902519	64	0.04526166902404526	1.0	0.37741123846798996
YHR163W	-1	-/0	-600.1926918029785	-42621.532492399216	64	0.045229681978798585	1.0	0.3776908023483366
YJL035C	-1	-/-	-600.2810568809509	-43132.557628154755	64	0.04519774011299435	1.0	0.37797036622868324
YFR033C	-1	-/-	-600.2943210601807	-40506.53285908699	64	0.04516584333098095	1.0	0.3782499301090299
YEL059C-A	0	0/-	-600.5938198566437	-71405.28988200426	256	0.04516584333098095	1.0	0.3782499301090299
YDL005C	-1	-/-	-600.5961995124817	-43267.80156469345	64	0.045133991537376586	1.0	0.3785294939893766
YDL195W	-1	-/-	-600.6237192153931	-41408.68637609482	64	0.04510218463706836	1.0	0.37880905786972324
YNL135C	-1	-/-	-600.7849626541138	-39941.49251770973	64	0.04507042253521127	1.0	0.3790886217500699
YDR071C	-1	-/-	-600.8678877353668	-39497.166286706924	64	0.045038705137227304	1.0	0.3793681856304166
YDR315C	0	0/-	-600.9651029109955	-71320.52805894613	256	0.045038705137227304	1.0	0.3793681856304166
YIL007C	-1	-/0	-601.1035733222961	-45012.09134674072	64	0.0450070323488045	1.0	0.3796477495107632
YKR058W	0	0/0	-601.1969517469406	-71473.91616410017	256	0.0450070323488045	1.0	0.3796477495107632
YNL262W	-1	-/-	-601.1972589492798	-43588.12174987793	64	0.044975404075895994	1.0	0.37992731339110986
YHR057C	0	0/-	-601.4939904212952	-73205.55532228947	256	0.044975404075895994	1.0	0.37992731339110986
[truncated: 3,961 more rows]
