# Supplementary material for: Revisiting co-expression-based automated function prediction in yeast with neural networks and updated Gene Ontology annotations
Source: PLoS One. 2026 Apr 16;21(4):e0322689. doi: 10.1371/journal.pone.0322689 (PMC13086303; doi:10.1371/journal.pone.0322689)
Supplement: S1 File — A zip file of tables in csv format containing individual genes ranked by their predicted involvement in each predicted GO term. These predictions were made by Model 1 as described in Table A of S1 Text. (ZIP) [file pone.0322689.s002.zip › GO0042274_SingleGeneRanking.csv]

Gene	Label	Annos	Score	Background Score	Num pos pairs	Precision	Recall	False Positive Rate
YML073C	-1	-/-	-66.48412132263184	-32789.284647762775	22	0.0	0.0	0.00027631942525559546
YGR085C	-1	-/-	-71.27149546146393	-32371.26584380865	22	0.0	0.0	0.0005526388505111909
YNL302C	1	+/+	-74.93021667003632	-33528.077302753925	21	0.3333333333333333	0.045454545454545456	0.0005526388505111909
YMR116C	-1	-/-	-75.0511040687561	-32309.4597492218	22	0.25	0.045454545454545456	0.0008289582757667864
YLR449W	-1	-/-	-77.15535354614258	-33725.31280183792	22	0.2	0.045454545454545456	0.0011052777010223818
YGR118W	-1	-/+	-77.72815263271332	-33690.07030920684	22	0.16666666666666666	0.045454545454545456	0.0013815971262779773
YPR132W	-1	-/+	-77.8250881433487	-31863.568499326706	22	0.14285714285714285	0.045454545454545456	0.0016579165515335729
YDR418W	-1	-/-	-78.62499248981476	-32619.264325261116	22	0.125	0.045454545454545456	0.0019342359767891683
YLR448W	-1	-/-	-78.97503876686096	-33251.10335922241	22	0.1111111111111111	0.045454545454545456	0.0022105554020447637
YJL190C	-1	-/-	-79.49006295204163	-32734.449761033058	22	0.1	0.045454545454545456	0.0024868748273003593
YGR148C	0	0/-	-80.37356229126453	-56602.53795022238	88	0.1	0.045454545454545456	0.0024868748273003593
YDR447C	1	+/+	-81.75785708427429	-34608.5580445528	21	0.18181818181818182	0.09090909090909091	0.0024868748273003593
YLR048W	1	+/+	-82.04828953742981	-33293.97060406208	21	0.25	0.13636363636363635	0.0024868748273003593
YMR142C	-1	-/-	-82.2179845571518	-33987.61510562897	22	0.23076923076923078	0.13636363636363635	0.0027631942525559545
YDR382W	-1	-/-	-82.74177956581116	-34398.20896935463	22	0.21428571428571427	0.13636363636363635	0.00303951367781155
YEL054C	-1	-/-	-82.98168075084686	-33676.07012181729	22	0.2	0.13636363636363635	0.0033158331030671458
YHR170W	-1	-/-	-83.71497356891632	-32996.316161334515	22	0.1875	0.13636363636363635	0.003592152528322741
YMR242C	0	0/-	-83.82813049852848	-56046.616898629814	88	0.1875	0.13636363636363635	0.003592152528322741
YML063W	0	0/+	-84.19239419698715	-56206.6838581413	88	0.1875	0.13636363636363635	0.003592152528322741
YLL045C	0	0/-	-84.21482026576996	-55184.72001580149	88	0.1875	0.13636363636363635	0.003592152528322741
YBL087C	0	0/-	-84.22482336685061	-55614.76551266201	88	0.1875	0.13636363636363635	0.003592152528322741
YLR185W	0	0/-	-84.31983521394432	-56890.27359070256	88	0.1875	0.13636363636363635	0.003592152528322741
YBL072C	0	0/+	-84.45649902522564	-55836.90752874024	88	0.1875	0.13636363636363635	0.003592152528322741
YDL083C	-1	-/+	-84.73089051246643	-33762.805048942566	22	0.17647058823529413	0.13636363636363635	0.0038684719535783366
YLR249W	-1	-/-	-84.86177492141724	-31526.442908883095	22	0.16666666666666666	0.13636363636363635	0.004144791378833932
YER074W	0	0/+	-84.88692109286785	-55951.04065851867	88	0.16666666666666666	0.13636363636363635	0.004144791378833932
YGL103W	0	0/-	-85.09488692693412	-55466.63672969304	88	0.16666666666666666	0.13636363636363635	0.004144791378833932
YEL026W	-1	-/+	-85.51675367355347	-32642.26502197981	22	0.15789473684210525	0.13636363636363635	0.004421110804089527
YGL031C	0	0/-	-85.73430508188903	-56569.04258376174	88	0.15789473684210525	0.13636363636363635	0.004421110804089527
YOR293W	0	0/-	-85.87966788560152	-56947.37062861398	88	0.15789473684210525	0.13636363636363635	0.004421110804089527
YMR143W	-1	-/+	-86.84883445501328	-34932.968350589275	22	0.15	0.13636363636363635	0.004697430229345123
YLR325C	0	0/-	-86.95904713869095	-55053.43223750964	88	0.15	0.13636363636363635	0.004697430229345123
YNL162W	0	0/-	-87.15095601789653	-56275.84822757263	88	0.15	0.13636363636363635	0.004697430229345123
YIL148W	0	0/-	-87.17133666947484	-55822.60848847777	88	0.15	0.13636363636363635	0.004697430229345123
YNL069C	0	0/-	-87.59439808130264	-56688.90106283873	88	0.15	0.13636363636363635	0.004697430229345123
YMR290C	-1	-/+	-88.03012990951538	-34344.933099746704	22	0.14285714285714285	0.13636363636363635	0.004973749654600719
YMR309C	-1	-/-	-88.03805685043335	-34708.597979068756	22	0.13636363636363635	0.13636363636363635	0.005250069079856314
YJR123W	0	0/+	-88.07652395963669	-56671.44922065362	88	0.13636363636363635	0.13636363636363635	0.005250069079856314
YBL027W	0	0/-	-88.17583493888378	-57493.984597910196	88	0.13636363636363635	0.13636363636363635	0.005250069079856314
YGL030W	-1	-/-	-88.27911031246185	-33496.25773370266	22	0.13043478260869565	0.13636363636363635	0.005526388505111909
YIL133C	0	0/-	-88.52324664592743	-55630.12375752628	88	0.13043478260869565	0.13636363636363635	0.005526388505111909
YPL143W	0	0/-	-88.83140277862549	-59275.39305104315	88	0.13043478260869565	0.13636363636363635	0.005526388505111909
YER131W	0	0/-	-88.9231036901474	-55637.913671392016	88	0.13043478260869565	0.13636363636363635	0.005526388505111909
YOR063W	-1	-/-	-88.92363715171814	-33207.615460038185	22	0.125	0.13636363636363635	0.005802707930367505
YGR128C	-1	-/+	-88.96130955219269	-34324.72411727905	22	0.12	0.13636363636363635	0.0060790273556231
YPL079W	0	0/-	-89.1023821812123	-56718.148001274094	88	0.12	0.13636363636363635	0.0060790273556231
YJR145C	-1	-/-	-89.26404011249542	-33045.9146476984	22	0.11538461538461539	0.13636363636363635	0.0063553467808786955
YKL056C	-1	-/-	-89.39109110832214	-33009.95567250252	22	0.1111111111111111	0.13636363636363635	0.0066316662061342915
YOR004W	-1	-/+	-89.42397558689117	-34015.11798810959	22	0.10714285714285714	0.13636363636363635	0.006907985631389887
YPL090C	0	0/+	-89.50925827026367	-56700.69922971539	88	0.10714285714285714	0.13636363636363635	0.006907985631389887
YGL147C	0	0/-	-89.60155145823956	-56035.05345225334	88	0.10714285714285714	0.13636363636363635	0.006907985631389887
YOL040C	-1	-/+	-89.86023509502411	-33681.716508209705	22	0.10344827586206896	0.13636363636363635	0.007184305056645482
YDR450W	-1	-/+	-90.37504529953003	-33655.82737374306	22	0.1	0.13636363636363635	0.007460624481901078
YDR471W	0	0/-	-90.59034240245819	-56626.25533927977	88	0.1	0.13636363636363635	0.007460624481901078
YOL077C	-1	-/-	-90.67257618904114	-34237.945556640625	22	0.0967741935483871	0.13636363636363635	0.007736943907156673
YPL043W	-1	-/-	-91.0403311252594	-34684.82000422478	22	0.09375	0.13636363636363635	0.00801326333241227
YLR150W	-1	-/-	-91.09787893295288	-34206.12874341011	22	0.09090909090909091	0.13636363636363635	0.008289582757667864
YHR010W	0	0/-	-91.23489549010992	-56838.691890098155	88	0.09090909090909091	0.13636363636363635	0.008289582757667864
YBR191W	0	0/-	-91.34770968183875	-56101.242384186015	88	0.09090909090909091	0.13636363636363635	0.008289582757667864
YBR189W	0	0/+	-91.75592043995857	-58919.366740521975	88	0.09090909090909091	0.13636363636363635	0.008289582757667864
YDL213C	-1	-/+	-91.87738990783691	-34749.28192508221	22	0.08823529411764706	0.13636363636363635	0.00856590218292346
YLR264W	-1	-/+	-92.05003881454468	-33279.131276488304	22	0.08571428571428572	0.13636363636363635	0.008842221608179055
YGR027C	0	0/-	-92.05478763580322	-57387.280365109444	88	0.08571428571428572	0.13636363636363635	0.008842221608179055
YLR333C	0	0/-	-92.19089335203171	-56812.794800028205	88	0.08571428571428572	0.13636363636363635	0.008842221608179055
YHL033C	0	0/-	-92.58906973898411	-56206.81333491206	88	0.08571428571428572	0.13636363636363635	0.008842221608179055
YER056C-A	0	0/-	-92.71869630739093	-56362.78667558916	88	0.08571428571428572	0.13636363636363635	0.008842221608179055
YLR029C	0	0/-	-92.77521336078644	-55188.21580866724	88	0.08571428571428572	0.13636363636363635	0.008842221608179055
YFR031C-A	0	0/-	-92.81311459839344	-55555.35589119792	88	0.08571428571428572	0.13636363636363635	0.008842221608179055
YGL111W	-1	-/-	-93.09671014547348	-34649.67098325491	22	0.08333333333333333	0.13636363636363635	0.00911854103343465
YGL123W	0	0/-	-93.29691049456596	-56812.66883073002	88	0.08333333333333333	0.13636363636363635	0.00911854103343465
YLR388W	0	0/-	-93.67711973190308	-56758.430902421474	88	0.08333333333333333	0.13636363636363635	0.00911854103343465
YPL198W	0	0/-	-93.78255441784859	-55668.33132560551	88	0.08333333333333333	0.13636363636363635	0.00911854103343465
YLR344W	0	0/-	-94.07627990841866	-56701.49109262228	88	0.08333333333333333	0.13636363636363635	0.00911854103343465
YDR500C	0	0/-	-94.17599999904633	-57052.42052579671	88	0.08333333333333333	0.13636363636363635	0.00911854103343465
YER117W	-1	-/-	-94.39169430732727	-35056.31205868721	22	0.08108108108108109	0.13636363636363635	0.009394860458690245
YDL082W	0	0/-	-94.40127092599869	-56518.65765438974	88	0.08108108108108109	0.13636363636363635	0.009394860458690245
YER102W	0	0/+	-94.75498145073652	-56868.09033113485	88	0.08108108108108109	0.13636363636363635	0.009394860458690245
YDL061C	0	0/-	-94.8431686758995	-56781.81028597057	88	0.08108108108108109	0.13636363636363635	0.009394860458690245
YPL131W	-1	-/-	-94.92785930633545	-32920.47652769089	22	0.07894736842105263	0.13636363636363635	0.009671179883945842
YLR441C	0	0/+	-95.06555452942848	-55925.050189659	88	0.07894736842105263	0.13636363636363635	0.009671179883945842
YOR369C	0	0/-	-95.17172951996326	-57356.192060515285	88	0.07894736842105263	0.13636363636363635	0.009671179883945842
YDL191W	0	0/-	-95.40389263629913	-56443.00376626849	88	0.07894736842105263	0.13636363636363635	0.009671179883945842
YHR021C	-1	-/+	-95.51134204864502	-33726.21889746189	22	0.07692307692307693	0.13636363636363635	0.009947499309201437
YOR234C	0	0/-	-95.68341127038002	-56718.248625934124	88	0.07692307692307693	0.13636363636363635	0.009947499309201437
YNL255C	0	0/-	-95.96121069788933	-56901.15627267957	88	0.07692307692307693	0.13636363636363635	0.009947499309201437
YOR272W	-1	-/-	-96.04680347442627	-33874.56165540218	22	0.075	0.13636363636363635	0.010223818734457032
YNL061W	-1	-/-	-96.38273048400879	-34606.54713988304	22	0.07317073170731707	0.13636363636363635	0.010500138159712628
YBR084C-A	0	0/-	-96.59290850162506	-61133.008707065135	88	0.07317073170731707	0.13636363636363635	0.010500138159712628
YPR043W	0	0/-	-96.71916827559471	-57696.00143480301	88	0.07317073170731707	0.13636363636363635	0.010500138159712628
YLR075W	-1	-/-	-96.84879612922668	-32516.086327910423	22	0.07142857142857142	0.13636363636363635	0.010776457584968223
YML026C	0	0/+	-96.96154384315014	-55423.044070228934	88	0.07142857142857142	0.13636363636363635	0.010776457584968223
YLR061W	0	0/-	-97.162308877334	-57370.93105742894	88	0.07142857142857142	0.13636363636363635	0.010776457584968223
YCL059C	-1	-/+	-97.28322494029999	-35674.50691115856	22	0.06976744186046512	0.13636363636363635	0.011052777010223818
YPL081W	0	0/+	-97.30381900072098	-58141.49435323477	88	0.06976744186046512	0.13636363636363635	0.011052777010223818
YOL121C	1	+/+	-97.49859637022018	-33752.01947182417	21	0.09090909090909091	0.18181818181818182	0.011052777010223818
YJL148W	-1	-/-	-97.51355803012848	-35567.576399326324	22	0.08888888888888889	0.18181818181818182	0.011329096435479415
YDR412W	-1	-/-	-97.5583461523056	-36352.14282143116	22	0.08695652173913043	0.18181818181818182	0.01160541586073501
YOR312C	0	0/-	-97.73819515109062	-57452.19851454906	88	0.08695652173913043	0.18181818181818182	0.01160541586073501
YDL051W	-1	-/-	-97.75995242595673	-34467.56582480669	22	0.0851063829787234	0.18181818181818182	0.011881735285990605
YDR496C	0	0/-	-97.94288578629494	-56872.1697371304	88	0.0851063829787234	0.18181818181818182	0.011881735285990605
YLR340W	-1	-/-	-98.19653582572937	-33615.7464812994	22	0.08333333333333333	0.18181818181818182	0.0121580547112462
YAL003W	-1	-/-	-98.38063764572144	-33199.514397621155	22	0.08163265306122448	0.18181818181818182	0.012434374136501796
YJL191W	1	+/+	-98.44587588310242	-33129.0839124918	21	0.1	0.22727272727272727	0.012434374136501796
YNL067W	0	0/-	-98.75458028912544	-56222.91250800062	88	0.1	0.22727272727272727	0.012434374136501796
YKL006W	0	0/-	-98.86890685558319	-56608.520427405834	88	0.1	0.22727272727272727	0.012434374136501796
YBL092W	0	0/-	-99.05519488453865	-57813.741964012384	88	0.1	0.22727272727272727	0.012434374136501796
YOL120C	0	0/-	-99.18116208910942	-57140.09054800868	88	0.1	0.22727272727272727	0.012434374136501796
YNL209W	-1	-/-	-99.18416476249695	-31818.940079033375	22	0.09803921568627451	0.22727272727272727	0.012710693561757391
YKR094C	0	0/-	-99.30023673176765	-56430.77417373657	88	0.09803921568627451	0.22727272727272727	0.012710693561757391
YPL220W	0	0/-	-99.39795330166817	-58198.01783592254	88	0.09803921568627451	0.22727272727272727	0.012710693561757391
YPL211W	-1	-/-	-99.60916924476624	-36783.92548954487	22	0.09615384615384616	0.22727272727272727	0.012987012987012988
YBL039C	-1	-/-	-99.61446046829224	-33651.026985406876	22	0.09433962264150944	0.22727272727272727	0.013263332412268583
YGL099W	-1	-/-	-99.68010830879211	-34523.49771773815	22	0.09259259259259259	0.22727272727272727	0.013539651837524178
YOR095C	-1	-/-	-99.70608687400818	-36261.2963988781	22	0.09090909090909091	0.22727272727272727	0.013815971262779773
YKL081W	-1	-/-	-100.15028405189514	-33298.364483594894	22	0.08928571428571429	0.22727272727272727	0.014092290688035369
YGL076C	0	0/-	-100.22994723916054	-57908.20509251952	88	0.08928571428571429	0.22727272727272727	0.014092290688035369
YML093W	-1	-/+	-100.37353074550629	-34867.951291799545	22	0.08771929824561403	0.22727272727272727	0.014368610113290964
YOR310C	-1	-/+	-100.40399861335754	-34366.87488436699	22	0.08620689655172414	0.22727272727272727	0.014644929538546559
YGR162W	-1	-/-	-100.64237523078918	-32910.32968479395	22	0.0847457627118644	0.22727272727272727	0.014921248963802156
YGR285C	-1	-/-	-101.08155369758606	-34883.65763694048	22	0.08333333333333333	0.22727272727272727	0.015197568389057751
YGR173W	0	0/-	-101.3916933387518	-58676.914009168744	88	0.08333333333333333	0.22727272727272727	0.015197568389057751
YMR194W	0	0/-	-101.64638757705688	-56813.62542973459	88	0.08333333333333333	0.22727272727272727	0.015197568389057751
YJL177W	0	0/-	-101.81778073310852	-56288.735143229365	88	0.08333333333333333	0.22727272727272727	0.015197568389057751
YPR163C	-1	-/-	-102.09954857826233	-32666.142530202866	22	0.08196721311475409	0.22727272727272727	0.015473887814313346
YDR064W	0	0/+	-102.58210745453835	-56059.35813821107	88	0.08196721311475409	0.22727272727272727	0.015473887814313346
YHL001W	0	0/-	-102.59133392572403	-56722.257288724184	88	0.08196721311475409	0.22727272727272727	0.015473887814313346
YMR230W	0	0/-	-102.67319351434708	-57220.04733680189	88	0.08196721311475409	0.22727272727272727	0.015473887814313346
YGR103W	-1	-/+	-102.67487514019012	-35440.46594762802	22	0.08064516129032258	0.22727272727272727	0.015750207239568943
YGR034W	0	0/-	-102.74691803753376	-58414.393218800426	88	0.08064516129032258	0.22727272727272727	0.015750207239568943
YDR398W	-1	-/+	-102.86019563674927	-33484.215168595314	22	0.07936507936507936	0.22727272727272727	0.01602652666482454
YOR361C	-1	-/-	-103.05867600440979	-33651.00791168213	22	0.078125	0.22727272727272727	0.016302846090080134
YJL136C	0	0/+	-103.4057448208332	-56963.782852351665	88	0.078125	0.22727272727272727	0.016302846090080134
YDL081C	-1	-/-	-103.50403475761414	-35553.2470395565	22	0.07692307692307693	0.22727272727272727	0.01657916551533573
YDL075W	0	0/-	-103.52208346128464	-56487.37213611603	88	0.07692307692307693	0.22727272727272727	0.01657916551533573
YER025W	-1	-/-	-103.82283473014832	-33160.160542845726	22	0.07575757575757576	0.22727272727272727	0.016855484940591324
YKL180W	0	0/-	-103.92037346959114	-56083.75157287717	88	0.07575757575757576	0.22727272727272727	0.016855484940591324
YBR142W	-1	-/-	-104.0469081401825	-33920.36087560654	22	0.07462686567164178	0.22727272727272727	0.01713180436584692
YDL208W	-1	-/-	-104.20919227600098	-33741.06687784195	22	0.07352941176470588	0.22727272727272727	0.017408123791102514
YPL037C	-1	-/-	-104.21329700946808	-33988.41710245609	22	0.07246376811594203	0.22727272727272727	0.01768444321635811
YLR003C	-1	-/0	-104.4780170917511	-35365.09932231903	22	0.07142857142857142	0.22727272727272727	0.017960762641613705
YHL011C	-1	-/-	-104.47862243652344	-35423.793350458145	22	0.07042253521126761	0.22727272727272727	0.0182370820668693
YBR181C	0	0/+	-104.49566482007504	-61122.23008750379	88	0.07042253521126761	0.22727272727272727	0.0182370820668693
YPR187W	-1	-/-	-104.5106211900711	-35387.86129665375	22	0.06944444444444445	0.22727272727272727	0.018513401492124895
YDR023W	-1	-/-	-104.5788345336914	-33072.70385158062	22	0.0684931506849315	0.22727272727272727	0.01878972091738049
YLR409C	-1	-/+	-104.66670823097229	-35051.738888025284	22	0.06756756756756757	0.22727272727272727	0.01906604034263609
YDR012W	0	0/-	-105.04049360752106	-55141.979911223054	88	0.06756756756756757	0.22727272727272727	0.01906604034263609
YNL301C	0	0/-	-105.34038904309273	-57468.94186075032	88	0.06756756756756757	0.22727272727272727	0.01906604034263609
YLR432W	0	0/-	-105.38365417718887	-55278.85580585897	88	0.06756756756756757	0.22727272727272727	0.01906604034263609
YJL138C	-1	-/-	-105.4054045677185	-31825.425327062607	22	0.06666666666666667	0.22727272727272727	0.019342359767891684
YLR196W	-1	-/-	-106.03122234344482	-35886.574847221375	22	0.06578947368421052	0.22727272727272727	0.01961867919314728
YER002W	-1	-/-	-106.088219165802	-35824.51149559021	22	0.06493506493506493	0.22727272727272727	0.019894998618402875
YJL033W	-1	-/-	-106.2194242477417	-35147.277512311935	22	0.0641025641025641	0.22727272727272727	0.02017131804365847
YBR031W	0	0/-	-106.23237144947052	-56063.25444789231	88	0.0641025641025641	0.22727272727272727	0.02017131804365847
YHL015W	0	0/+	-106.27798703312874	-56533.383451238275	88	0.0641025641025641	0.22727272727272727	0.02017131804365847
YPL226W	0	0/+	-106.3410776257515	-57166.693382158875	88	0.0641025641025641	0.22727272727272727	0.02017131804365847
YGL029W	-1	-/-	-106.62852334976196	-35094.52092671394	22	0.06329113924050633	0.22727272727272727	0.020447637468914065
YOR096W	0	0/+	-106.63997781276703	-57583.069606401026	88	0.06329113924050633	0.22727272727272727	0.020447637468914065
YHR141C	0	0/-	-106.72026571631432	-58382.51821859181	88	0.06329113924050633	0.22727272727272727	0.020447637468914065
YNL178W	0	0/-	-106.76230707764626	-56924.266980051994	88	0.06329113924050633	0.22727272727272727	0.020447637468914065
YER006W	-1	-/-	-106.870774269104	-35428.81736922264	22	0.0625	0.22727272727272727	0.02072395689416966
YPR110C	-1	-/-	-106.93036389350891	-35523.9959154129	22	0.06172839506172839	0.22727272727272727	0.021000276319425255
YOL144W	-1	-/-	-106.95378923416138	-34801.596908569336	22	0.06097560975609756	0.22727272727272727	0.02127659574468085
YOR294W	-1	-/+	-107.09073460102081	-38065.20624732971	22	0.060240963855421686	0.22727272727272727	0.021552915169936446
YNR053C	-1	-/-	-107.18395113945007	-36668.66122460365	22	0.05952380952380952	0.22727272727272727	0.02182923459519204
YML056C	0	0/-	-107.48112680017948	-57085.72407968342	88	0.05952380952380952	0.22727272727272727	0.02182923459519204
YKL172W	-1	-/-	-107.6025698184967	-35030.77488768101	22	0.058823529411764705	0.22727272727272727	0.022105554020447636
YNL182C	-1	-/-	-107.64844536781311	-36988.413835167885	22	0.05813953488372093	0.22727272727272727	0.02238187344570323
YKL156W	0	0/+	-108.17583975195885	-59673.45913934708	88	0.05813953488372093	0.22727272727272727	0.02238187344570323
YER127W	-1	-/+	-108.26568078994751	-36192.363867521286	22	0.05747126436781609	0.22727272727272727	0.02265819287095883
YMR217W	0	0/-	-108.40198141336441	-57795.652742892504	88	0.05747126436781609	0.22727272727272727	0.02265819287095883
YJR007W	-1	-/-	-108.52981185913086	-35283.28059005737	22	0.056818181818181816	0.22727272727272727	0.022934512296214425
YMR131C	0	0/-	-108.88986897468567	-57631.1173787415	88	0.056818181818181816	0.22727272727272727	0.022934512296214425
YML024W	1	+/+	-108.95835757255554	-34696.872282505035	21	0.06741573033707865	0.2727272727272727	0.022934512296214425
YDL014W	-1	-/-	-109.06402826309204	-34321.14009261131	22	0.06666666666666667	0.2727272727272727	0.02321083172147002
YGR214W	1	+/+	-109.3034462928772	-34409.957159519196	21	0.07692307692307693	0.3181818181818182	0.02321083172147002
YMR229C	-1	-/+	-109.55622911453247	-34849.40641498566	22	0.07608695652173914	0.3181818181818182	0.023487151146725616
YAL025C	-1	-/-	-109.66983652114868	-36671.4818379879	22	0.07526881720430108	0.3181818181818182	0.02376347057198121
YHR128W	0	0/-	-109.71311980485916	-60028.6206215024	88	0.07526881720430108	0.3181818181818182	0.02376347057198121
YGL171W	-1	-/+	-109.73621988296509	-35406.78437912464	22	0.07446808510638298	0.3181818181818182	0.024039789997236806
YOR167C	0	0/+	-109.76929059624672	-58475.728810712695	88	0.07446808510638298	0.3181818181818182	0.024039789997236806
YML022W	0	0/-	-109.80560773611069	-58278.61658358574	88	0.07446808510638298	0.3181818181818182	0.024039789997236806
YHR066W	-1	-/-	-109.87825751304626	-35739.094257593155	22	0.07368421052631578	0.3181818181818182	0.0243161094224924
YKL181W	0	0/-	-110.05946308374405	-56872.83742061257	88	0.07368421052631578	0.3181818181818182	0.0243161094224924
YDR324C	-1	-/+	-110.20817017555237	-34899.1427693367	22	0.07291666666666667	0.3181818181818182	0.024592428847747996
YJR094W-A	0	0/-	-110.55716936290264	-56534.95234166086	88	0.07291666666666667	0.3181818181818182	0.024592428847747996
YAL035W	-1	-/+	-110.81358098983765	-34236.90343391895	22	0.07216494845360824	0.3181818181818182	0.02486874827300359
YLR172C	-1	-/-	-111.0829381942749	-35820.911742925644	22	0.07142857142857142	0.3181818181818182	0.025145067698259187
YLR074C	-1	-/-	-111.16060829162598	-37018.517750144005	22	0.0707070707070707	0.3181818181818182	0.025421387123514782
YNL132W	0	0/+	-111.32857489585876	-58886.51362319291	88	0.0707070707070707	0.3181818181818182	0.025421387123514782
YNL119W	-1	-/-	-111.32897663116455	-37472.670679450035	22	0.07	0.3181818181818182	0.025697706548770377
YNL096C	0	0/+	-111.38916742801666	-56754.87905108929	88	0.07	0.3181818181818182	0.025697706548770377
YLR068W	-1	-/+	-111.4767234325409	-36255.39096951485	22	0.06930693069306931	0.3181818181818182	0.025974025974025976
YCR031C	1	+/+	-111.67791533470154	-34947.504298210144	21	0.0784313725490196	0.36363636363636365	0.025974025974025976
YDR299W	-1	-/+	-111.69900226593018	-32389.609862089157	22	0.07766990291262135	0.36363636363636365	0.02625034539928157
YLR175W	-1	-/-	-111.7129237651825	-34824.598959207535	22	0.07692307692307693	0.36363636363636365	0.026526664824537166
YDR091C	-1	-/-	-111.77062511444092	-33606.79663276672	22	0.0761904761904762	0.36363636363636365	0.02680298424979276
YJL198W	-1	-/-	-112.26246070861816	-33239.24004435539	22	0.07547169811320754	0.36363636363636365	0.027079303675048357
YIL019W	-1	-/+	-112.28350448608398	-37199.39407777786	22	0.07476635514018691	0.36363636363636365	0.02735562310030395
YPL086C	-1	-/-	-112.44795322418213	-36964.9299980402	22	0.07407407407407407	0.36363636363636365	0.027631942525559547
YBR048W	1	+/+	-112.61623334884644	-35791.28587913513	21	0.08256880733944955	0.4090909090909091	0.027631942525559547
YHR203C	-1	-/-	-112.91978979110718	-34598.641419649124	22	0.08181818181818182	0.4090909090909091	0.027908261950815142
YDL136W	0	0/-	-112.99118274450302	-59971.70149593055	88	0.08181818181818182	0.4090909090909091	0.027908261950815142
YNL062C	-1	-/-	-113.22165989875793	-35529.84501814842	22	0.08108108108108109	0.4090909090909091	0.028184581376070737
YMR146C	-1	-/-	-113.51239061355591	-34108.38916659355	22	0.08035714285714286	0.4090909090909091	0.028460900801326332
YGL189C	0	0/-	-113.54268366098404	-57145.23694494367	88	0.08035714285714286	0.4090909090909091	0.028460900801326332
YMR121C	0	0/-	-113.60130843520164	-57191.174792937934	88	0.08035714285714286	0.4090909090909091	0.028460900801326332
YPL012W	-1	-/+	-113.65549159049988	-35967.49184393883	22	0.07964601769911504	0.4090909090909091	0.028737220226581928
YLR293C	-1	-/-	-113.70961260795593	-34336.35187792778	22	0.07894736842105263	0.4090909090909091	0.029013539651837523
YKR026C	-1	-/-	-113.76322603225708	-34986.88445186615	22	0.0782608695652174	0.4090909090909091	0.029289859077093118
YDL201W	-1	-/-	-113.79701673984528	-35955.883035779	22	0.07758620689655173	0.4090909090909091	0.029566178502348717
YOR340C	-1	-/-	-113.81049120426178	-38442.17816674709	22	0.07692307692307693	0.4090909090909091	0.029842497927604312
YNL308C	0	0/+	-113.93108788132668	-60036.26162478328	88	0.07692307692307693	0.4090909090909091	0.029842497927604312
YNL248C	-1	-/-	-114.10897839069366	-35577.09484052658	22	0.07627118644067797	0.4090909090909091	0.030118817352859907
YGR159C	1	+/+	-114.17851257324219	-35597.96727156639	21	0.08403361344537816	0.45454545454545453	0.030118817352859907
YJL122W	-1	-/-	-114.42212057113647	-37187.87565422058	22	0.08333333333333333	0.45454545454545453	0.030395136778115502
YLR186W	1	+/+	-114.54537582397461	-36525.91608738899	21	0.09090909090909091	0.5	0.030395136778115502
YPR112C	-1	-/+	-114.60185074806213	-35780.71740210056	22	0.09016393442622951	0.5	0.030671456203371097
YPL237W	-1	-/-	-114.63516759872437	-34464.55208039284	22	0.08943089430894309	0.5	0.030947775628626693
YKL021C	-1	-/-	-114.71272468566895	-36651.15110087395	22	0.08870967741935484	0.5	0.031224095053882288
YBR069C	-1	-/-	-114.72879195213318	-34123.21755051613	22	0.088	0.5	0.031500414479137887
YPL093W	-1	-/-	-114.84201073646545	-33670.6391787529	22	0.0873015873015873	0.5	0.03177673390439348
YNL075W	-1	-/+	-114.8576729297638	-35329.31139421463	22	0.08661417322834646	0.5	0.03205305332964908
YBR267W	-1	-/-	-114.86721277236938	-35856.33914589882	22	0.0859375	0.5	0.03232937275490467
YDR339C	-1	-/+	-114.90610909461975	-34273.73502326012	22	0.08527131782945736	0.5	0.03260569218016027
YOL139C	-1	-/-	-114.9108955860138	-34445.2353990078	22	0.08461538461538462	0.5	0.03288201160541586
YOR335C	-1	-/-	-114.96393942832947	-32676.593774318695	22	0.08396946564885496	0.5	0.03315833103067146
YGR187C	0	0/-	-115.02625039219856	-61450.05296835303	88	0.08396946564885496	0.5	0.03315833103067146
YGR280C	-1	-/-	-115.07382154464722	-35726.0478631258	22	0.08333333333333333	0.5	0.03343465045592705
YKL143W	1	+/+	-115.21248388290405	-34026.81032681465	21	0.09022556390977443	0.5454545454545454	0.03343465045592705
YOR252W	0	0/0	-115.38668876886368	-60894.83668142557	88	0.09022556390977443	0.5454545454545454	0.03343465045592705
YAL036C	0	0/-	-115.46894437074661	-57866.5713865757	88	0.09022556390977443	0.5454545454545454	0.03343465045592705
YHR148W	-1	-/+	-115.63024115562439	-36113.97370529175	22	0.08955223880597014	0.5454545454545454	0.03371096988118265
YFR001W	-1	-/+	-115.72971200942993	-34147.463844537735	22	0.08888888888888889	0.5454545454545454	0.03398728930643824
YER126C	-1	-/-	-115.76739621162415	-35070.804105997086	22	0.08823529411764706	0.5454545454545454	0.03426360873169384
YLL011W	-1	-/+	-115.94744038581848	-37693.75364971161	22	0.08759124087591241	0.5454545454545454	0.03453992815694943
YNL113W	-1	-/-	-115.9886531829834	-34506.77827191353	22	0.08695652173913043	0.5454545454545454	0.03481624758220503
YBR025C	0	0/-	-115.99159222841263	-57757.65655711293	88	0.08695652173913043	0.5454545454545454	0.03481624758220503
YDR385W	-1	-/-	-116.04808068275452	-32052.165184497833	22	0.08633093525179857	0.5454545454545454	0.03509256700746063
YHR196W	-1	-/+	-116.05631113052368	-36349.048092126846	22	0.08571428571428572	0.5454545454545454	0.03536888643271622
YGR200C	-1	-/-	-116.11495733261108	-35353.56115484238	22	0.0851063829787234	0.5454545454545454	0.03564520585797182
YNL002C	-1	-/-	-116.31743693351746	-35360.917573690414	22	0.08450704225352113	0.5454545454545454	0.03592152528322741
YDL148C	1	+/+	-116.47560584545135	-36290.02283847332	21	0.09090909090909091	0.5909090909090909	0.03592152528322741
YHR052W	-1	-/-	-116.57557892799377	-36958.72195339203	22	0.09027777777777778	0.5909090909090909	0.03619784470848301
YJL189W	0	0/-	-116.61105290055275	-58486.83238765597	88	0.09027777777777778	0.5909090909090909	0.03619784470848301
YPR080W	-1	-/-	-116.75622296333313	-33510.39808821678	22	0.0896551724137931	0.5909090909090909	0.0364741641337386
YMR093W	-1	-/+	-117.01541328430176	-35265.811161994934	22	0.08904109589041095	0.5909090909090909	0.0367504835589942
YGL078C	-1	-/-	-117.01717174053192	-35796.850871801376	22	0.08843537414965986	0.5909090909090909	0.03702680298424979
YHR065C	-1	-/+	-117.0480306148529	-35973.68793272972	22	0.08783783783783784	0.5909090909090909	0.03730312240950539
YEL042W	-1	-/-	-117.16104030609131	-34199.01804423332	22	0.087248322147651	0.5909090909090909	0.03757944183476098
YLR222C	-1	-/+	-117.19904494285583	-36250.26153874397	22	0.08666666666666667	0.5909090909090909	0.03785576126001658
YLR017W	0	0/-	-117.36502194404602	-59070.53758221865	88	0.08666666666666667	0.5909090909090909	0.03785576126001658
YHR197W	-1	-/-	-117.52429008483887	-35328.66287899017	22	0.08609271523178808	0.5909090909090909	0.03813208068527218
YDR025W	1	+/+	-117.63028454780579	-34207.23102378845	21	0.09210526315789473	0.6363636363636364	0.03813208068527218
YOR243C	-1	-/-	-117.87153053283691	-34078.07830762863	22	0.0915032679738562	0.6363636363636364	0.03840840011052777
YER007C-A	0	0/-	-117.9039264023304	-59078.86104351282	88	0.0915032679738562	0.6363636363636364	0.03840840011052777
YBR121C	-1	-/-	-118.02297234535217	-33519.35149645805	22	0.09090909090909091	0.6363636363636364	0.03868471953578337
YIL052C	-1	-/-	-118.09056973457336	-34824.81925845146	22	0.09032258064516129	0.6363636363636364	0.03896103896103896
YDL184C	0	0/-	-118.12312984466553	-60337.086886137724	88	0.09032258064516129	0.6363636363636364	0.03896103896103896
YOL127W	-1	-/-	-118.15353465080261	-35943.591913700104	22	0.08974358974358974	0.6363636363636364	0.03923735838629456
YNL175C	0	0/-	-118.21277672052383	-61642.60190427303	88	0.08974358974358974	0.6363636363636364	0.03923735838629456
YOR091W	0	0/-	-118.37235361337662	-60221.46796351671	88	0.08974358974358974	0.6363636363636364	0.03923735838629456
YLR167W	1	+/+	-119.01324892044067	-34622.035203933716	21	0.09554140127388536	0.6818181818181818	0.03923735838629456
YBL068W	0	0/-	-119.07911151647568	-59209.05062752962	88	0.09554140127388536	0.6818181818181818	0.03923735838629456
YPR102C	-1	-/-	-119.31513929367065	-34213.83993959427	22	0.0949367088607595	0.6818181818181818	0.03951367781155015
YIL069C	0	0/+	-119.43213045597076	-58473.91012173891	88	0.0949367088607595	0.6818181818181818	0.03951367781155015
YMR049C	-1	-/-	-119.54689025878906	-36369.3779630661	22	0.09433962264150944	0.6818181818181818	0.03978999723680575
YPR144C	1	+/+	-119.60217452049255	-37605.01399230957	21	0.1	0.7272727272727273	0.03978999723680575
YBR249C	0	0/0	-119.6454815864563	-57236.6635863781	88	0.1	0.7272727272727273	0.03978999723680575
YNL112W	-1	-/-	-119.9788761138916	-35033.94172811508	22	0.09937888198757763	0.7272727272727273	0.04006631666206134
YDR395W	-1	-/-	-120.03448820114136	-34158.99675130844	22	0.09876543209876543	0.7272727272727273	0.04034263608731694
YIR026C	-1	-/-	-120.12911128997803	-37064.624410152435	22	0.09815950920245399	0.7272727272727273	0.04061895551257253
YPR137W	-1	-/+	-120.38747382164001	-36790.13173484802	22	0.0975609756097561	0.7272727272727273	0.04089527493782813
YLL034C	-1	-/-	-120.48575329780579	-35673.13800692558	22	0.09696969696969697	0.7272727272727273	0.04117159436308372
YNR046W	-1	-/+	-120.62740874290466	-35757.519315719604	22	0.0963855421686747	0.7272727272727273	0.04144791378833932
YBR143C	-1	-/-	-120.68036913871765	-33348.739307403564	22	0.09580838323353294	0.7272727272727273	0.04172423321359492
YGR191W	-1	-/-	-120.70226573944092	-32573.870428085327	22	0.09523809523809523	0.7272727272727273	0.04200055263885051
YPR010C	-1	-/-	-120.75199317932129	-35029.30297470093	22	0.09467455621301775	0.7272727272727273	0.04227687206410611
YDL060W	-1	-/+	-120.919442653656	-35863.39245700836	22	0.09411764705882353	0.7272727272727273	0.0425531914893617
YOR210W	-1	-/-	-121.05058169364929	-33941.161103487015	22	0.0935672514619883	0.7272727272727273	0.0428295109146173
YDL031W	-1	-/-	-121.15301275253296	-36598.6669318676	22	0.09302325581395349	0.7272727272727273	0.04310583033987289
YBR079C	-1	-/-	-121.21153354644775	-32709.288430690765	22	0.09248554913294797	0.7272727272727273	0.04338214976512849
YNL110C	-1	-/-	-121.3121440410614	-37747.937888383865	22	0.09195402298850575	0.7272727272727273	0.04365846919038408
YDL153C	-1	-/+	-121.33941698074341	-35244.78784275055	22	0.09142857142857143	0.7272727272727273	0.04393478861563968
YMR260C	-1	-/-	-121.35142350196838	-36408.779136657715	22	0.09090909090909091	0.7272727272727273	0.04421110804089527
YJR002W	-1	-/+	-121.41845941543579	-35175.94874835014	22	0.0903954802259887	0.7272727272727273	0.04448742746615087
YKR059W	-1	-/-	-121.45721125602722	-34039.725034065545	22	0.0898876404494382	0.7272727272727273	0.04476374689140646
YDR312W	-1	-/-	-121.4757432937622	-37186.4641289711	22	0.0893854748603352	0.7272727272727273	0.04504006631666206
YHR081W	-1	-/-	-121.60688543319702	-36237.0911244154	22	0.08888888888888889	0.7272727272727273	0.04531638574191766
YPR041W	-1	-/-	-121.6596212387085	-35888.38215684891	22	0.08839779005524862	0.7272727272727273	0.04559270516717325
YJL069C	-1	-/+	-121.76814770698547	-33838.20254802704	22	0.08791208791208792	0.7272727272727273	0.04586902459242885
YPL146C	-1	-/-	-121.87587976455688	-35579.74820828438	22	0.08743169398907104	0.7272727272727273	0.04614534401768444
YGR271C-A	0	0/+	-122.01460272073746	-61196.37116962671	88	0.08743169398907104	0.7272727272727273	0.04614534401768444
YCR057C	-1	-/+	-122.05621147155762	-38252.14559197426	22	0.08695652173913043	0.7272727272727273	0.04642166344294004
YNR017W	-1	-/-	-122.07892298698425	-36200.540628671646	22	0.08648648648648649	0.7272727272727273	0.04669798286819563
YKL099C	-1	-/+	-122.19580292701721	-37869.62267112732	22	0.08602150537634409	0.7272727272727273	0.04697430229345123
YKR081C	-1	-/-	-122.20374059677124	-37251.85830426216	22	0.0855614973262032	0.7272727272727273	0.04725062171870682
YFL045C	-1	-/-	-122.20500016212463	-34750.1618847847	22	0.0851063829787234	0.7272727272727273	0.04752694114396242
YDR429C	-1	-/-	-122.27051305770874	-35454.56137061119	22	0.08465608465608465	0.7272727272727273	0.04780326056921801
YGL068W	-1	-/-	-122.30132150650024	-36562.35318171978	22	0.08421052631578947	0.7272727272727273	0.04807957999447361
YHR059W	-1	-/-	-122.41421508789062	-39561.55177593231	22	0.08376963350785341	0.7272727272727273	0.048355899419729204
YER036C	-1	-/-	-122.53691625595093	-33616.092727184296	22	0.08333333333333333	0.7272727272727273	0.0486322188449848
YJR070C	-1	-/-	-122.69370913505554	-34782.675054073334	22	0.08290155440414508	0.7272727272727273	0.0489085382702404
YOL041C	0	0/-	-122.74247640371323	-58478.11359137297	88	0.08290155440414508	0.7272727272727273	0.0489085382702404
YOR133W	-1	-/-	-122.86293840408325	-33963.02567625046	22	0.08247422680412371	0.7272727272727273	0.04918485769549599
YLR367W	0	0/-	-122.96201479434967	-60378.70076584816	88	0.08247422680412371	0.7272727272727273	0.04918485769549599
YLR276C	-1	-/-	-122.97579002380371	-36712.34880065918	22	0.08205128205128205	0.7272727272727273	0.04946117712075159
YFL002C	-1	-/-	-123.06061911582947	-36806.42005240917	22	0.08163265306122448	0.7272727272727273	0.04973749654600718
YBR084W	-1	-/-	-123.10952353477478	-35581.36790394783	22	0.08121827411167512	0.7272727272727273	0.05001381597126278
YOR276W	0	0/-	-123.21528935432434	-60157.21113374829	88	0.08121827411167512	0.7272727272727273	0.05001381597126278
YOR168W	-1	-/-	-123.48784852027893	-35235.98283338547	22	0.08080808080808081	0.7272727272727273	0.05029013539651837
YHL004W	0	0/-	-123.63954389095306	-59430.77448542416	88	0.08080808080808081	0.7272727272727273	0.05029013539651837
YPL239W	1	+/+	-124.01044058799744	-35650.09745144844	21	0.08542713567839195	0.7727272727272727	0.05029013539651837
YLR244C	0	0/-	-124.02753531932831	-57417.52703410387	88	0.08542713567839195	0.7727272727272727	0.05029013539651837
YCL031C	1	+/+	-124.09381055831909	-36241.039147377014	21	0.09	0.8181818181818182	0.05029013539651837
YPR074C	-1	-/0	-124.12305545806885	-34913.342202186584	22	0.08955223880597014	0.8181818181818182	0.05056645482177397
YCL054W	-1	-/-	-124.27603220939636	-35131.04181480408	22	0.0891089108910891	0.8181818181818182	0.050842774247029564
YDR190C	-1	-/-	-124.43414497375488	-34446.06892442703	22	0.08866995073891626	0.8181818181818182	0.05111909367228516
YLL008W	-1	-/-	-124.45818638801575	-36407.69451165199	22	0.08823529411764706	0.8181818181818182	0.051395413097540754
YDR021W	-1	-/+	-124.60208511352539	-37535.44883823395	22	0.08780487804878048	0.8181818181818182	0.05167173252279635
YDR152W	0	0/-	-124.62623369693756	-60875.00270909071	88	0.08780487804878048	0.8181818181818182	0.05167173252279635
YGR083C	-1	-/-	-124.77216386795044	-36458.33068394661	22	0.08737864077669903	0.8181818181818182	0.05194805194805195
YLR051C	-1	-/+	-124.88651990890503	-37394.143661022186	22	0.08695652173913043	0.8181818181818182	0.05222437137330754
YOL061W	-1	-/-	-124.91512155532837	-33164.368516922	22	0.08653846153846154	0.8181818181818182	0.05250069079856314
YFL034C-A	0	0/-	-125.02940720319748	-56168.5303619504	88	0.08653846153846154	0.8181818181818182	0.05250069079856314
YJR063W	-1	-/-	-125.07046175003052	-35723.14691352844	22	0.0861244019138756	0.8181818181818182	0.052777010223818734
YIL018W	-1	-/-	-125.18871855735779	-34542.2755587101	22	0.08571428571428572	0.8181818181818182	0.05305332964907433
YBR155W	-1	-/-	-125.20128798484802	-37695.76225018501	22	0.08530805687203792	0.8181818181818182	0.053329649074329924
YER009W	-1	-/0	-125.34580111503601	-34796.89932203293	22	0.08490566037735849	0.8181818181818182	0.05360596849958552
YGR145W	-1	-/+	-125.38702511787415	-39545.58177304268	22	0.08450704225352113	0.8181818181818182	0.053882287924841114
YPR169W	0	0/-	-125.4681488275528	-60953.27579540014	88	0.08450704225352113	0.8181818181818182	0.053882287924841114
YJR014W	0	0/-	-125.50061821937561	-60206.43331903219	88	0.08450704225352113	0.8181818181818182	0.053882287924841114
YGL232W	-1	-/-	-125.5735285282135	-38712.31715416908	22	0.08411214953271028	0.8181818181818182	0.05415860735009671
YOR145C	-1	-/+	-125.59248948097229	-34350.688066244125	22	0.08372093023255814	0.8181818181818182	0.054434926775352305
YNR038W	-1	-/-	-125.59726738929749	-35318.38277196884	22	0.08333333333333333	0.8181818181818182	0.0547112462006079
YDL111C	-1	-/-	-125.62794971466064	-35079.180075883865	22	0.08294930875576037	0.8181818181818182	0.054987565625863495
YHR085W	-1	-/-	-125.64686751365662	-36542.1841442585	22	0.08256880733944955	0.8181818181818182	0.055263885051119094
YML094W	-1	-/-	-125.76762223243713	-36537.463997244835	22	0.0821917808219178	0.8181818181818182	0.05554020447637469
YBL024W	-1	-/-	-125.81409883499146	-34683.69598674774	22	0.08181818181818182	0.8181818181818182	0.055816523901630284
YDR365C	-1	-/-	-125.8623046875	-33692.41801762581	22	0.08144796380090498	0.8181818181818182	0.05609284332688588
YJL125C	-1	-/-	-125.92414832115173	-37134.72295808792	22	0.08108108108108109	0.8181818181818182	0.056369162752141475
YOL039W	-1	-/-	-125.96424674987793	-35603.70308852196	22	0.08071748878923767	0.8181818181818182	0.05664548217739707
YLR129W	-1	-/+	-126.00462484359741	-37736.245800733566	22	0.08035714285714286	0.8181818181818182	0.056921801602652665
YDR399W	0	0/-	-126.12887001037598	-57630.16905593872	88	0.08035714285714286	0.8181818181818182	0.056921801602652665
YNR054C	-1	-/+	-126.36084699630737	-35660.68641614914	22	0.08	0.8181818181818182	0.057198121027908264
YGR245C	-1	-/-	-126.62596917152405	-37011.689062952995	22	0.07964601769911504	0.8181818181818182	0.057474440453163855
YOR046C	-1	-/-	-126.65848755836487	-35992.77138996124	22	0.07929515418502203	0.8181818181818182	0.057750759878419454
YLR221C	-1	-/-	-126.6987771987915	-36986.769983530045	22	0.07894736842105263	0.8181818181818182	0.058027079303675046
YER082C	-1	-/+	-126.75022888183594	-38168.865637779236	22	0.07860262008733625	0.8181818181818182	0.058303398728930644
YER110C	-1	-/-	-126.79937076568604	-33999.99617266655	22	0.0782608695652174	0.8181818181818182	0.058579718154186236
YHR143W-A	-1	-/-	-126.85428071022034	-35315.47363233566	22	0.07792207792207792	0.8181818181818182	0.058856037579441835
YDR322W	0	0/-	-126.91586151719093	-59335.00324396789	88	0.07792207792207792	0.8181818181818182	0.058856037579441835
YBR247C	-1	-/+	-127.0030255317688	-37690.43463397026	22	0.07758620689655173	0.8181818181818182	0.05913235700469743
YLR060W	-1	-/-	-127.01322650909424	-34277.29294013977	22	0.07725321888412018	0.8181818181818182	0.059408676429953025
YKL082C	1	+/+	-127.01658153533936	-36955.82670521736	21	0.0811965811965812	0.8636363636363636	0.059408676429953025
YDR101C	-1	-/-	-127.07629704475403	-36181.010430336	22	0.08085106382978724	0.8636363636363636	0.059684995855208624
YLR197W	-1	-/-	-127.14647436141968	-36941.27251267433	22	0.08050847457627118	0.8636363636363636	0.059961315280464215
YOL097C	-1	-/-	-127.22053146362305	-35993.21762084961	22	0.08016877637130802	0.8636363636363636	0.060237634705719814
YIL021W	-1	-/-	-127.31278657913208	-37969.19818806648	22	0.07983193277310924	0.8636363636363636	0.060513954130975406
YDR300C	-1	-/0	-127.4458019733429	-33436.28168416023	22	0.0794979079497908	0.8636363636363636	0.060790273556231005
YGR264C	-1	-/-	-127.6448860168457	-34859.80194354057	22	0.07916666666666666	0.8636363636363636	0.061066592981486596
YDR321W	0	0/0	-127.67246627807617	-56649.03003180027	88	0.07916666666666666	0.8636363636363636	0.061066592981486596
YAL059W	-1	-/-	-127.78047132492065	-38923.119889974594	22	0.07883817427385892	0.8636363636363636	0.061342912406742195
YJL011C	-1	-/-	-127.80865335464478	-36066.991889715195	22	0.07851239669421488	0.8636363636363636	0.06161923183199779
YLR009W	-1	-/-	-127.85951232910156	-36781.151831150055	22	0.07818930041152264	0.8636363636363636	0.061895551257253385
YBR061C	-1	-/-	-127.89921569824219	-37375.15704417229	22	0.0778688524590164	0.8636363636363636	0.06217187068250898
YHR064C	0	0/-	-127.92812031507492	-57043.63717570901	88	0.0778688524590164	0.8636363636363636	0.06217187068250898
YDL167C	0	0/0	-128.18692123889923	-60169.60382115841	88	0.0778688524590164	0.8636363636363636	0.06217187068250898
YOR051C	0	0/-	-128.28032633662224	-59364.9484243989	88	0.0778688524590164	0.8636363636363636	0.06217187068250898
YPL249C-A	0	0/-	-128.31444782018661	-56556.49485361576	88	0.0778688524590164	0.8636363636363636	0.06217187068250898
YHR216W	0	0/-	-128.32123869657516	-58114.883809149265	88	0.0778688524590164	0.8636363636363636	0.06217187068250898
YIL078W	0	0/-	-128.64008736610413	-56479.1811145246	88	0.0778688524590164	0.8636363636363636	0.06217187068250898
YNL141W	0	0/-	-128.663161277771	-63899.95897963643	88	0.0778688524590164	0.8636363636363636	0.06217187068250898
YKR057W	-1	-/+	-128.66963863372803	-34511.71010184288	22	0.07755102040816327	0.8636363636363636	0.062448190107764576
YMR014W	-1	-/+	-128.67925119400024	-36384.79326701164	22	0.07723577235772358	0.8636363636363636	0.06272450953302017
YOR206W	-1	-/-	-128.83169221878052	-35509.64453744888	22	0.07692307692307693	0.8636363636363636	0.06300082895827577
YER148W	-1	-/-	-128.9772367477417	-35504.71091222763	22	0.07661290322580645	0.8636363636363636	0.06327714838353136
YBR118W	-1	-/-	-129.03608083724976	-35914.382246255875	22	0.07630522088353414	0.8636363636363636	0.06355346780878696
YOR056C	1	+/+	-129.0885305404663	-35451.48327541351	21	0.08	0.9090909090909091	0.06355346780878696
YKR092C	0	0/0	-129.1553696990013	-59683.3171620965	88	0.08	0.9090909090909091	0.06355346780878696
YDR037W	-1	-/-	-129.16761302947998	-34580.640503406525	22	0.0796812749003984	0.9090909090909091	0.06382978723404255
YHR169W	-1	-/+	-129.2536916732788	-34349.56591105461	22	0.07936507936507936	0.9090909090909091	0.06410610665929815
YGL105W	-1	-/-	-129.28703594207764	-34899.72343945503	22	0.07905138339920949	0.9090909090909091	0.06438242608455375
YHR019C	-1	-/-	-129.330397605896	-35867.66795754433	22	0.07874015748031496	0.9090909090909091	0.06465874550980934
YDL130W	-1	-/-	-129.40515232086182	-35859.456928253174	22	0.0784313725490196	0.9090909090909091	0.06493506493506493
YDR465C	-1	-/-	-129.52759647369385	-35302.85616517067	22	0.078125	0.9090909090909091	0.06521138436032053
YHR068W	-1	-/-	-129.53528761863708	-34902.85838222504	22	0.07782101167315175	0.9090909090909091	0.06548770378557613
YNL153C	-1	-/-	-129.77623653411865	-37057.20049762726	22	0.07751937984496124	0.9090909090909091	0.06576402321083172
YBR034C	-1	-/-	-129.9700517654419	-34343.63180422783	22	0.07722007722007722	0.9090909090909091	0.06604034263608732
YJL050W	-1	-/-	-130.01731061935425	-35575.76673746109	22	0.07692307692307693	0.9090909090909091	0.06631666206134292
YDR087C	-1	-/-	-130.06970262527466	-36044.52173399925	22	0.07662835249042145	0.9090909090909091	0.06659298148659851
YPL266W	-1	-/+	-130.14976835250854	-36314.57375240326	22	0.07633587786259542	0.9090909090909091	0.0668693009118541
YHR088W	-1	-/-	-130.2320671081543	-34346.26664710045	22	0.07604562737642585	0.9090909090909091	0.0671456203371097
YPL217C	-1	-/+	-130.35550165176392	-36815.310992240906	22	0.07575757575757576	0.9090909090909091	0.0674219397623653
YOR271C	0	0/-	-130.6177230477333	-57837.73437285423	88	0.07575757575757576	0.9090909090909091	0.0674219397623653
YPR016C	-1	-/-	-130.66859912872314	-33116.74469661713	22	0.07547169811320754	0.9090909090909091	0.06769825918762089
YLR083C	0	0/-	-130.67234674096107	-58508.892906844616	88	0.07547169811320754	0.9090909090909091	0.06769825918762089
YDR361C	-1	-/-	-130.71601343154907	-34324.723500967026	22	0.07518796992481203	0.9090909090909091	0.06797457861287648
YBR106W	-1	-/-	-130.72559237480164	-33291.063093185425	22	0.0749063670411985	0.9090909090909091	0.06825089803813209
YNR024W	0	0/-	-130.81737112998962	-63407.67021226883	88	0.0749063670411985	0.9090909090909091	0.06825089803813209
YPL263C	0	0/0	-130.90546756982803	-60841.33886152506	88	0.0749063670411985	0.9090909090909091	0.06825089803813209
YHR089C	-1	-/-	-130.96758937835693	-34984.318036317825	22	0.07462686567164178	0.9090909090909091	0.06852721746338768
YLR406C	0	0/-	-131.110300719738	-57288.930712878704	88	0.07462686567164178	0.9090909090909091	0.06852721746338768
YOR182C	-1	-/-	-131.18136167526245	-34389.77593803406	22	0.07434944237918216	0.9090909090909091	0.06880353688864327
YPR190C	-1	-/-	-131.50893259048462	-37711.60535693169	22	0.07407407407407407	0.9090909090909091	0.06907985631389886
YHR116W	-1	-/-	-131.5557210445404	-38122.07225370407	22	0.07380073800738007	0.9090909090909091	0.06935617573915447
YDR449C	-1	-/+	-131.63830542564392	-38059.09753417969	22	0.07352941176470588	0.9090909090909091	0.06963249516441006
YPR100W	-1	-/-	-131.80880975723267	-38199.64985752106	22	0.07326007326007326	0.9090909090909091	0.06990881458966565
YHR193C	-1	-/-	-131.86934566497803	-35560.13343334198	22	0.072992700729927	0.9090909090909091	0.07018513401492125
YPL126W	-1	-/+	-131.90091180801392	-36828.48171496391	22	0.07272727272727272	0.9090909090909091	0.07046145344017685
YBR154C	-1	-/-	-131.93849658966064	-34795.73798751831	22	0.07246376811594203	0.9090909090909091	0.07073777286543244
YJR072C	0	0/-	-131.97286158800125	-60281.64151740074	88	0.07246376811594203	0.9090909090909091	0.07073777286543244
YOR232W	-1	-/-	-131.99094438552856	-36807.75687456131	22	0.07220216606498195	0.9090909090909091	0.07101409229068803
YDL150W	-1	-/-	-131.9961395263672	-33730.36359190941	22	0.07194244604316546	0.9090909090909091	0.07129041171594364
YOR207C	-1	-/-	-132.21046662330627	-35409.10443520546	22	0.07168458781362007	0.9090909090909091	0.07156673114119923
YML080W	-1	-/-	-132.2386999130249	-39971.80595827103	22	0.07142857142857142	0.9090909090909091	0.07184305056645482
YLR372W	-1	-/-	-132.25801944732666	-36850.99546146393	22	0.0711743772241993	0.9090909090909091	0.07211936999171041
YGR123C	-1	-/-	-132.33339381217957	-35365.69480252266	22	0.07092198581560284	0.9090909090909091	0.07239568941696602
YHR062C	-1	-/-	-132.50044631958008	-35156.75052905083	22	0.0706713780918728	0.9090909090909091	0.07267200884222161
YOR001W	-1	-/-	-132.5748414993286	-34196.73268914223	22	0.07042253521126761	0.9090909090909091	0.0729483282674772
YJL096W	0	0/-	-132.75923734903336	-63310.98501589894	88	0.07042253521126761	0.9090909090909091	0.0729483282674772
YDR233C	0	0/-	-133.0112762451172	-57222.11479574442	88	0.07042253521126761	0.9090909090909091	0.0729483282674772
YDR381W	-1	-/-	-133.07116413116455	-36329.43009352684	22	0.07017543859649122	0.9090909090909091	0.0732246476927328
YOR101W	0	0/-	-133.2898463010788	-60159.064579844475	88	0.07017543859649122	0.9090909090909091	0.0732246476927328
YGR158C	-1	-/-	-133.33380556106567	-34932.834265232086	22	0.06993006993006994	0.9090909090909091	0.0735009671179884
YDR165W	-1	-/-	-133.46987128257751	-36389.52450919151	22	0.06968641114982578	0.9090909090909091	0.07377728654324399
YLR287C-A	0	0/-	-133.48902481794357	-56284.49794238806	88	0.06968641114982578	0.9090909090909091	0.07377728654324399
YNL151C	-1	-/-	-133.6100537776947	-37286.1453166008	22	0.06944444444444445	0.9090909090909091	0.07405360596849958
YMR243C	-1	-/-	-133.6536922454834	-35065.24297261238	22	0.06920415224913495	0.9090909090909091	0.07432992539375519
YLR355C	-1	-/-	-133.72334718704224	-34358.49869298935	22	0.06896551724137931	0.9090909090909091	0.07460624481901078
YDR341C	-1	-/-	-133.8742035627365	-35127.22182536125	22	0.06872852233676977	0.9090909090909091	0.07488256424426637
YIL020C	0	0/0	-133.93915832042694	-61438.31350541115	88	0.06872852233676977	0.9090909090909091	0.07488256424426637
YGL014W	-1	-/-	-133.94346570968628	-33710.53448343277	22	0.0684931506849315	0.9090909090909091	0.07515888366952196
YDR346C	-1	-/-	-133.95865607261658	-33757.13421845436	22	0.06825938566552901	0.9090909090909091	0.07543520309477757
YDR184C	-1	-/-	-134.1307442188263	-36597.56431555748	22	0.06802721088435375	0.9090909090909091	0.07571152252003316
YOL010W	-1	-/+	-134.14829635620117	-37321.01381063461	22	0.06779661016949153	0.9090909090909091	0.07598784194528875
YHR069C	-1	-/-	-134.21231842041016	-35548.58759140968	22	0.06756756756756757	0.9090909090909091	0.07626416137054436
YIL053W	-1	-/-	-134.37699937820435	-34430.2177131176	22	0.06734006734006734	0.9090909090909091	0.07654048079579995
YDL166C	-1	-/+	-134.56123065948486	-34234.56401634216	22	0.06711409395973154	0.9090909090909091	0.07681680022105554
YKL078W	0	0/+	-134.67276740074158	-62442.673046052456	88	0.06711409395973154	0.9090909090909091	0.07681680022105554
YKL009W	-1	-/-	-134.67849254608154	-36508.01730823517	22	0.06688963210702341	0.9090909090909091	0.07709311964631113
YNL292W	-1	-/-	-134.6830291748047	-39084.59720826149	22	0.06666666666666667	0.9090909090909091	0.07736943907156674
YPL212C	-1	-/-	-134.79811811447144	-34131.73415374756	22	0.0664451827242525	0.9090909090909091	0.07764575849682233
YPR143W	-1	-/-	-134.83027601242065	-35762.76000213623	22	0.06622516556291391	0.9090909090909091	0.07792207792207792
YGR094W	-1	-/-	-134.83963203430176	-33795.17887401581	22	0.066006600660066	0.9090909090909091	0.07819839734733351
YKL144C	-1	-/-	-134.96537852287292	-38418.4997882843	22	0.06578947368421052	0.9090909090909091	0.07847471677258912
YJL183W	-1	-/-	-135.53833532333374	-36630.78053379059	22	0.06557377049180328	0.9090909090909091	0.07875103619784471
YLR146C	0	0/-	-135.57844084501266	-60204.78306770325	88	0.06557377049180328	0.9090909090909091	0.07875103619784471
YOR108W	0	0/0	-135.621623814106	-57854.639947891235	88	0.06557377049180328	0.9090909090909091	0.07875103619784471
YNL001W	-1	-/-	-135.65716171264648	-37291.110000133514	22	0.06535947712418301	0.9090909090909091	0.0790273556231003
YHR005C-A	-1	-/-	-135.79656982421875	-35570.80173897743	22	0.06514657980456026	0.9090909090909091	0.07930367504835589
YGR185C	-1	-/-	-135.82787895202637	-35464.279776096344	22	0.06493506493506493	0.9090909090909091	0.0795799944736115
YDR454C	0	0/-	-135.88862997293472	-59827.179518699646	88	0.06493506493506493	0.9090909090909091	0.0795799944736115
YIL079C	-1	-/-	-136.0339879989624	-37187.38275885582	22	0.06472491909385113	0.9090909090909091	0.07985631389886709
YNL244C	-1	-/-	-136.08521366119385	-36178.66543674469	22	0.06451612903225806	0.9090909090909091	0.08013263332412268
YML106W	0	0/-	-136.10918563604355	-58298.32403507829	88	0.06451612903225806	0.9090909090909091	0.08013263332412268
YGL120C	-1	-/+	-136.27582240104675	-35343.76578044891	22	0.06430868167202572	0.9090909090909091	0.08040895274937829
YML074C	-1	-/-	-136.35047054290771	-35055.00591826439	22	0.0641025641025641	0.9090909090909091	0.08068527217463388
YOR224C	-1	-/-	-136.5247402191162	-36627.1426692009	22	0.06389776357827476	0.9090909090909091	0.08096159159988947
YGR090W	-1	-/+	-136.64856338500977	-34322.99356484413	22	0.06369426751592357	0.9090909090909091	0.08123791102514506
YBL076C	0	0/-	-136.80344839766622	-56590.28961305693	88	0.06369426751592357	0.9090909090909091	0.08123791102514506
YOR078W	-1	-/+	-136.89379501342773	-36538.25175189972	22	0.06349206349206349	0.9090909090909091	0.08151423045040067
YGR081C	-1	-/+	-136.9124686717987	-36486.96542787552	22	0.06329113924050633	0.9090909090909091	0.08179054987565626
YPR060C	0	0/0	-137.1154174208641	-62753.68972462416	88	0.06329113924050633	0.9090909090909091	0.08179054987565626
YLR291C	-1	-/-	-137.1327519416809	-36044.71498131752	22	0.06309148264984227	0.9090909090909091	0.08206686930091185
YPL063W	-1	-/-	-137.1660556793213	-36941.707324028015	22	0.06289308176100629	0.9090909090909091	0.08234318872616744
YEL055C	0	0/-	-137.16730535030365	-59202.3059592247	88	0.06289308176100629	0.9090909090909091	0.08234318872616744
YBL054W	0	0/-	-137.24890732765198	-61968.678363621235	88	0.06289308176100629	0.9090909090909091	0.08234318872616744
YEL020W-A	-1	-/-	-137.26755166053772	-33899.87657380104	22	0.06269592476489028	0.9090909090909091	0.08261950815142305
YDR172W	-1	-/-	-137.554536819458	-35695.92040514946	22	0.0625	0.9090909090909091	0.08289582757667864
YIL110W	-1	-/-	-137.7652506828308	-35847.41211271286	22	0.06230529595015576	0.9090909090909091	0.08317214700193423
YJR069C	-1	-/-	-137.78966856002808	-36378.63661003113	22	0.062111801242236024	0.9090909090909091	0.08344846642718984
YGL246C	-1	-/-	-137.80921936035156	-37870.67523956299	22	0.06191950464396285	0.9090909090909091	0.08372478585244543
YDR280W	-1	-/-	-137.852858543396	-35673.03049707413	22	0.06172839506172839	0.9090909090909091	0.08400110527770102
YMR308C	-1	-/-	-137.89213228225708	-34735.31254911423	22	0.06153846153846154	0.9090909090909091	0.08427742470295661
YHR013C	-1	-/-	-137.99773168563843	-38498.56023979187	22	0.06134969325153374	0.9090909090909091	0.08455374412821222
YMR024W	0	0/-	-138.0414179265499	-63051.0264198333	88	0.06134969325153374	0.9090909090909091	0.08455374412821222
YDL112W	-1	-/-	-138.13267064094543	-35771.5947034359	22	0.06116207951070336	0.9090909090909091	0.08483006355346781
YGL135W	-1	-/-	-138.5259976387024	-34402.72196507454	22	0.06097560975609756	0.9090909090909091	0.0851063829787234
YFL017W-A	-1	-/-	-138.53989732265472	-36136.36647093296	22	0.060790273556231005	0.9090909090909091	0.085382702403979
YLR439W	0	0/-	-138.63161060214043	-63854.89834718406	88	0.060790273556231005	0.9090909090909091	0.085382702403979
YHR025W	0	0/0	-138.68201613426208	-58909.168510854244	88	0.060790273556231005	0.9090909090909091	0.085382702403979
YJL109C	-1	-/+	-138.8952193260193	-34343.240128040314	22	0.06060606060606061	0.9090909090909091	0.0856590218292346
YER056C	-1	-/-	-138.90750455856323	-33860.655839681625	22	0.06042296072507553	0.9090909090909091	0.08593534125449019
YMR269W	0	0/+	-138.95751070976257	-62575.58726924658	88	0.06042296072507553	0.9090909090909091	0.08593534125449019
YCL037C	0	0/-	-138.96075081825256	-60562.193966925144	88	0.06042296072507553	0.9090909090909091	0.08593534125449019
YJL180C	0	0/-	-138.96392822265625	-60226.51922738552	88	0.06042296072507553	0.9090909090909091	0.08593534125449019
YCR047C	-1	-/+	-139.10018253326416	-35463.984728336334	22	0.060240963855421686	0.9090909090909091	0.08621166067974578
YIR012W	-1	-/-	-139.11243867874146	-35124.3682820797	22	0.06006006006006006	0.9090909090909091	0.08648798010500137
YBR187W	0	0/-	-139.29068690538406	-59124.79098767042	88	0.06006006006006006	0.9090909090909091	0.08648798010500137
YKR056W	-1	-/-	-139.38229942321777	-36433.49537944794	22	0.059880239520958084	0.9090909090909091	0.08676429953025698
YGL097W	-1	-/-	-139.38957858085632	-33554.70711827278	22	0.05970149253731343	0.9090909090909091	0.08704061895551257
YDR083W	-1	-/-	-139.49616384506226	-38112.9862036705	22	0.05952380952380952	0.9090909090909091	0.08731693838076816
YJL111W	-1	-/-	-139.5224232673645	-37052.790618896484	22	0.05934718100890208	0.9090909090909091	0.08759325780602377
YDR120C	-1	-/-	-139.52662658691406	-38925.44604182243	22	0.05917159763313609	0.9090909090909091	0.08786957723127936
YKL120W	-1	-/-	-139.5338864326477	-35282.96534013748	22	0.058997050147492625	0.9090909090909091	0.08814589665653495
YLR397C	-1	-/-	-139.6276867389679	-34565.2795675993	22	0.058823529411764705	0.9090909090909091	0.08842221608179054
YDR002W	-1	-/-	-139.7272982597351	-34576.64476561546	22	0.05865102639296188	0.9090909090909091	0.08869853550704615
YHR107C	-1	-/-	-139.7346706390381	-36212.852831840515	22	0.05847953216374269	0.9090909090909091	0.08897485493230174
YLR069C	-1	-/-	-139.75159907341003	-38123.50464916229	22	0.05830903790087463	0.9090909090909091	0.08925117435755733
YFL001W	0	0/-	-139.76979804039001	-63381.87911528349	88	0.05830903790087463	0.9090909090909091	0.08925117435755733
YLR312W-A	0	0/-	-139.9306578040123	-63236.04461413622	88	0.05830903790087463	0.9090909090909091	0.08925117435755733
YER086W	0	0/0	-140.413036942482	-56641.256247639656	88	0.05830903790087463	0.9090909090909091	0.08925117435755733
YNL163C	-1	-/-	-140.48385190963745	-39106.00541973114	22	0.05813953488372093	0.9090909090909091	0.08952749378281293
YOR281C	-1	-/-	-140.61373233795166	-39119.05008435249	22	0.057971014492753624	0.9090909090909091	0.08980381320806853
YGR082W	-1	-/-	-140.62239599227905	-39699.73448967934	22	0.057803468208092484	0.9090909090909091	0.09008013263332412
YDR211W	-1	-/-	-140.76218843460083	-34511.42445373535	22	0.05763688760806916	0.9090909090909091	0.09035645205857971
YAL033W	-1	-/-	-140.81492376327515	-36764.63085889816	22	0.05747126436781609	0.9090909090909091	0.09063277148383532
YKL191W	-1	-/-	-140.8247995376587	-34868.902868270874	22	0.05730659025787966	0.9090909090909091	0.09090909090909091
YNL256W	-1	-/-	-140.94031429290771	-36084.21570491791	22	0.05714285714285714	0.9090909090909091	0.0911854103343465
YPL173W	0	0/-	-140.9713500738144	-63856.93656080961	88	0.05714285714285714	0.9090909090909091	0.0911854103343465
YOL080C	-1	-/-	-141.15270280838013	-38294.451192379	22	0.05698005698005698	0.9090909090909091	0.0914617297596021
YKR006C	0	0/-	-141.18950247764587	-61381.22239486873	88	0.05698005698005698	0.9090909090909091	0.0914617297596021
YBR146W	0	0/-	-141.20155465602875	-60014.72235184908	88	0.05698005698005698	0.9090909090909091	0.0914617297596021
YLR336C	0	0/+	-141.27776473760605	-62651.482327878475	88	0.05698005698005698	0.9090909090909091	0.0914617297596021
YLR435W	-1	-/+	-141.2999918460846	-37847.5074763298	22	0.056818181818181816	0.9090909090909091	0.0917380491848577
YDR116C	-1	-/-	-141.4661202430725	-39274.356870889664	22	0.056657223796033995	0.9090909090909091	0.09201436861011329
YJR101W	0	0/-	-141.489732503891	-63008.71038174629	88	0.056657223796033995	0.9090909090909091	0.09201436861011329
YOL142W	-1	-/-	-141.49567222595215	-36409.554983854294	22	0.05649717514124294	0.9090909090909091	0.09229068803536888
YMR312W	-1	-/-	-141.52331399917603	-37017.95488381386	22	0.056338028169014086	0.9090909090909091	0.09256700746062448
YMR128W	-1	-/+	-141.61360430717468	-38255.75292778015	22	0.056179775280898875	0.9090909090909091	0.09284332688588008
YMR188C	-1	-/-	-141.81699442863464	-38911.44287467003	22	0.056022408963585436	0.9090909090909091	0.09311964631113567
YER049W	-1	-/-	-141.88741493225098	-34757.22645568848	22	0.055865921787709494	0.9090909090909091	0.09339596573639126
YPL183C	0	0/-	-142.02272981405258	-61630.32855510712	88	0.055865921787709494	0.9090909090909091	0.09339596573639126
YHR208W	0	0/0	-142.09943294525146	-56465.58209362626	88	0.055865921787709494	0.9090909090909091	0.09339596573639126
YNR003C	-1	-/-	-142.1810908317566	-36112.066425323486	22	0.055710306406685235	0.9090909090909091	0.09367228516164687
YJL179W	-1	-/-	-142.21349048614502	-39583.747252225876	22	0.05555555555555555	0.9090909090909091	0.09394860458690246
YPL160W	-1	-/-	-142.34438347816467	-34469.51981115341	22	0.055401662049861494	0.9090909090909091	0.09422492401215805
YGR095C	-1	-/-	-142.65918922424316	-34587.61146020889	22	0.055248618784530384	0.9090909090909091	0.09450124343741365
YLR204W	0	0/-	-142.7098809480667	-61588.90845319629	88	0.055248618784530384	0.9090909090909091	0.09450124343741365
YIL070C	-1	-/-	-142.75866770744324	-39748.70771884918	22	0.05509641873278237	0.9090909090909091	0.09477756286266925
YNL186W	-1	-/-	-142.86376285552979	-32953.3779027462	22	0.054945054945054944	0.9090909090909091	0.09505388228792484
YJL010C	-1	-/+	-142.93513655662537	-36240.82057213783	22	0.0547945205479452	0.9090909090909091	0.09533020171318043
YPL129W	-1	-/-	-142.98287200927734	-35680.99270486832	22	0.0546448087431694	0.9090909090909091	0.09560652113843603
YHR049W	0	0/0	-143.0222750902176	-61972.435940116644	88	0.0546448087431694	0.9090909090909091	0.09560652113843603
YNR012W	0	0/-	-143.1112905740738	-64466.60980695486	88	0.0546448087431694	0.9090909090909091	0.09560652113843603
YPL207W	0	0/-	-143.28750932216644	-61911.575880765915	88	0.0546448087431694	0.9090909090909091	0.09560652113843603
YCR034W	-1	-/-	-143.48460054397583	-35833.90844988823	22	0.05449591280653951	0.9090909090909091	0.09588284056369163
YLL018C	0	0/-	-143.58152532577515	-60590.72082018852	88	0.05449591280653951	0.9090909090909091	0.09588284056369163
YDL084W	-1	-/-	-143.61918258666992	-34839.34898376465	22	0.05434782608695652	0.9090909090909091	0.09615915998894722
YJR041C	0	0/-	-143.73176485300064	-59143.47928863764	88	0.05434782608695652	0.9090909090909091	0.09615915998894722
YGR112W	-1	-/-	-143.75231075286865	-34156.88039457798	22	0.05420054200542006	0.9090909090909091	0.09643547941420282
YGR195W	-1	-/-	-144.0112431049347	-39041.187724113464	22	0.05405405405405406	0.9090909090909091	0.09671179883945841
YKR024C	-1	-/-	-144.2530002593994	-37721.297211408615	22	0.05390835579514825	0.9090909090909091	0.09698811826471401
YFL022C	-1	-/-	-144.31415057182312	-34731.89867949486	22	0.053763440860215055	0.9090909090909091	0.0972644376899696
YLR008C	-1	-/-	-144.33133840560913	-36209.64637756348	22	0.05361930294906166	0.9090909090909091	0.0975407571152252
YML014W	-1	-/-	-144.35088539123535	-35390.26033902168	22	0.053475935828877004	0.9090909090909091	0.0978170765404808
YOR158W	0	0/-	-144.3850331902504	-61264.3446303308	88	0.053475935828877004	0.9090909090909091	0.0978170765404808
YDR494W	-1	-/-	-144.42045164108276	-37275.74122071266	22	0.05333333333333334	0.9090909090909091	0.0980933959657364
YEL003W	-1	-/-	-144.48466539382935	-37769.478502988815	22	0.05319148936170213	0.9090909090909091	0.09836971539099199
YOL021C	-1	-/-	-144.49462795257568	-35207.727197408676	22	0.05305039787798409	0.9090909090909091	0.09864603481624758
YDR156W	-1	-/-	-144.50876140594482	-36175.27727985382	22	0.05291005291005291	0.9090909090909091	0.09892235424150318
YMR158W	0	0/-	-144.54036569595337	-62126.735467493534	88	0.05291005291005291	0.9090909090909091	0.09892235424150318
YPL235W	-1	-/-	-144.63245391845703	-38842.23239803314	22	0.052770448548812667	0.9090909090909091	0.09919867366675877
YGR167W	-1	-/-	-144.6636245250702	-37175.73608994484	22	0.05263157894736842	0.9090909090909091	0.09947499309201437
YPL050C	-1	-/-	-144.68751859664917	-36382.90602397919	22	0.05249343832020997	0.9090909090909091	0.09975131251726996
YPR033C	-1	-/-	-144.7514567375183	-35874.00752449036	22	0.05235602094240838	0.9090909090909091	0.10002763194252556
YDL055C	-1	-/-	-144.83792877197266	-33266.64882206917	22	0.05221932114882506	0.9090909090909091	0.10030395136778116
YNL154C	-1	-/-	-144.91352367401123	-37312.23822307587	22	0.052083333333333336	0.9090909090909091	0.10058027079303675
YDR045C	-1	-/-	-144.9550552368164	-36543.72144031525	22	0.05194805194805195	0.9090909090909091	0.10085659021829235
YCR035C	-1	-/-	-145.03309679031372	-35646.02941131592	22	0.05181347150259067	0.9090909090909091	0.10113290964354794
YDR316W	0	0/0	-145.04327273368835	-60958.87577351928	88	0.05181347150259067	0.9090909090909091	0.10113290964354794
YLR401C	-1	-/-	-145.22002983093262	-35472.82909440994	22	0.05167958656330749	0.9090909090909091	0.10140922906880354
YDL092W	-1	-/-	-145.55969285964966	-37396.31782245636	22	0.05154639175257732	0.9090909090909091	0.10168554849405913
YKL110C	-1	-/-	-145.75061464309692	-35640.841911792755	22	0.05141388174807198	0.9090909090909091	0.10196186791931473
YML086C	-1	-/-	-145.75074863433838	-37772.523439884186	22	0.05128205128205128	0.9090909090909091	0.10223818734457032
YPR048W	0	0/-	-145.88085693120956	-63925.02504402399	88	0.05128205128205128	0.9090909090909091	0.10223818734457032
YKL014C	-1	-/-	-146.05018973350525	-39030.27422261238	22	0.05115089514066496	0.9090909090909091	0.10251450676982592
YFR032C-A	0	0/-	-146.15258276462555	-58304.79995787144	88	0.05115089514066496	0.9090909090909091	0.10251450676982592
YGR061C	0	0/-	-146.222651720047	-56255.42877674103	88	0.05115089514066496	0.9090909090909091	0.10251450676982592
YCR072C	-1	-/-	-146.42817497253418	-38281.38714456558	22	0.05102040816326531	0.9090909090909091	0.10279082619508151
YDR397C	-1	-/-	-146.47518110275269	-35076.84959077835	22	0.05089058524173028	0.9090909090909091	0.10306714562033711
YML043C	-1	-/-	-146.61423444747925	-35298.20350122452	22	0.050761421319796954	0.9090909090909091	0.1033434650455927
YIL008W	-1	-/-	-146.82942914962769	-38834.92686033249	22	0.05063291139240506	0.9090909090909091	0.1036197844708483
YOR260W	-1	-/-	-147.1237087249756	-37201.63692522049	22	0.050505050505050504	0.9090909090909091	0.1038961038961039
YBL004W	-1	-/+	-147.1592812538147	-35353.606384277344	22	0.05037783375314862	0.9090909090909091	0.1041724233213595
YBR172C	-1	-/-	-147.1815299987793	-36116.70246839523	22	0.05025125628140704	0.9090909090909091	0.10444874274661509
YJR043C	-1	-/-	-147.2397038936615	-38689.13811135292	22	0.05012531328320802	0.9090909090909091	0.10472506217187068
YIL040W	-1	-/-	-147.24271440505981	-38096.375920534134	22	0.05	0.9090909090909091	0.10500138159712628
YMR203W	-1	-/-	-147.2500786781311	-38894.49920010567	22	0.04987531172069826	0.9090909090909091	0.10527770102238188
YJR016C	0	0/0	-147.4019410610199	-56510.60186302662	88	0.04987531172069826	0.9090909090909091	0.10527770102238188
YDR245W	-1	-/-	-147.44692277908325	-36283.39982318878	22	0.04975124378109453	0.9090909090909091	0.10555402044763747
YHR133C	-1	-/-	-147.63701343536377	-35649.390943050385	22	0.04962779156327544	0.9090909090909091	0.10583033987289306
YKL216W	0	0/-	-147.64761757850647	-59743.931471824646	88	0.04962779156327544	0.9090909090909091	0.10583033987289306
YDR119W	0	0/-	-147.68827331066132	-62080.022003889084	88	0.04962779156327544	0.9090909090909091	0.10583033987289306
YGL070C	-1	-/-	-147.81853914260864	-38113.51416730881	22	0.04950495049504951	0.9090909090909091	0.10610665929814866
YJL063C	-1	-/-	-147.84631276130676	-37998.58696985245	22	0.04938271604938271	0.9090909090909091	0.10638297872340426
YNL227C	-1	-/-	-147.9861125946045	-38586.705991983414	22	0.04926108374384237	0.9090909090909091	0.10665929814865985
YOL093W	-1	-/-	-148.25134181976318	-35582.23867201805	22	0.04914004914004914	0.9090909090909091	0.10693561757391544
YPL040C	-1	-/-	-148.26182889938354	-39425.01401925087	22	0.049019607843137254	0.9090909090909091	0.10721193699917105
YKR025W	-1	-/-	-148.35823822021484	-36673.0723567009	22	0.0488997555012225	0.9090909090909091	0.10748825642442664
YMR235C	-1	-/-	-148.39415979385376	-35889.26373529434	22	0.04878048780487805	0.9090909090909091	0.10776457584968223
YLR335W	-1	-/-	-148.4491686820984	-36454.42178583145	22	0.04866180048661801	0.9090909090909091	0.10804089527493783
YER165W	-1	-/-	-148.46269416809082	-34005.7905857563	22	0.04854368932038835	0.9090909090909091	0.10831721470019343
YIL118W	-1	-/-	-148.4790780544281	-37030.89566683769	22	0.048426150121065374	0.9090909090909091	0.10859353412544902
YOR061W	-1	-/-	-148.50585174560547	-37870.07596158981	22	0.04830917874396135	0.9090909090909091	0.10886985355070461
YLR384C	-1	-/-	-148.60170221328735	-34913.28415060043	22	0.04819277108433735	0.9090909090909091	0.10914617297596022
YOR341W	-1	-/-	-148.61806726455688	-35823.506453990936	22	0.04807692307692308	0.9090909090909091	0.1094224924012158
YMR098C	0	0/-	-148.63375747203827	-63120.41545665264	88	0.04807692307692308	0.9090909090909091	0.1094224924012158
YGL169W	-1	-/-	-148.65114307403564	-37792.46089339256	22	0.047961630695443645	0.9090909090909091	0.1096988118264714
YKL186C	-1	-/-	-148.70543956756592	-36393.1145863533	22	0.04784688995215311	0.9090909090909091	0.10997513125172699
YBR252W	0	0/-	-148.74967712163925	-63526.56469583511	88	0.04784688995215311	0.9090909090909091	0.10997513125172699
YKL205W	-1	-/-	-148.80016565322876	-35502.704649448395	22	0.0477326968973747	0.9090909090909091	0.1102514506769826
YLR002C	-1	-/-	-148.87018513679504	-37944.81879043579	22	0.047619047619047616	0.9090909090909091	0.11052777010223819
YDL064W	-1	-/-	-148.97524976730347	-36019.221920251846	22	0.047505938242280284	0.9090909090909091	0.11080408952749378
YOL115W	-1	-/-	-149.01299571990967	-37811.32520198822	22	0.04739336492890995	0.9090909090909091	0.11108040895274938
YNL284C	0	0/-	-149.1577565073967	-62980.12454229593	88	0.04739336492890995	0.9090909090909091	0.11108040895274938
YNL121C	-1	-/-	-149.26482486724854	-35934.61718058586	22	0.04728132387706856	0.9090909090909091	0.11135672837800498
YPL139C	-1	-/-	-149.29648280143738	-38847.21024394035	22	0.04716981132075472	0.9090909090909091	0.11163304780326057
YHR039C-A	-1	-/-	-149.30478644371033	-35791.19903969765	22	0.047058823529411764	0.9090909090909091	0.11190936722851616
YNR015W	-1	-/-	-149.31343984603882	-36172.6811003685	22	0.046948356807511735	0.9090909090909091	0.11218568665377177
YOL125W	-1	-/-	-149.36615228652954	-37350.08014535904	22	0.0468384074941452	0.9090909090909091	0.11246200607902736
YNL123W	-1	-/-	-149.43082523345947	-37539.657292842865	22	0.04672897196261682	0.9090909090909091	0.11273832550428295
YGR208W	0	0/0	-149.49465990066528	-59004.1094943881	88	0.04672897196261682	0.9090909090909091	0.11273832550428295
YMR241W	-1	-/-	-149.64901399612427	-37091.464401483536	22	0.046620046620046623	0.9090909090909091	0.11301464492953854
YER055C	0	0/0	-149.672869682312	-58098.82174992561	88	0.046620046620046623	0.9090909090909091	0.11301464492953854
YIL142W	-1	-/-	-149.6789779663086	-37554.88263940811	22	0.046511627906976744	0.9090909090909091	0.11329096435479415
YPR062W	0	0/-	-149.70861226320267	-60514.86956906319	88	0.046511627906976744	0.9090909090909091	0.11329096435479415
YDR060W	-1	-/-	-149.9817042350769	-36812.95883131027	22	0.04640371229698376	0.9090909090909091	0.11356728378004974
YKL122C	-1	-/-	-150.0891489982605	-35683.03676843643	22	0.046296296296296294	0.9090909090909091	0.11384360320530533
YDR493W	0	0/-	-150.3254953622818	-65547.00387102365	88	0.046296296296296294	0.9090909090909091	0.11384360320530533
YLL035W	-1	-/-	-150.32626056671143	-38073.91929578781	22	0.046189376443418015	0.9090909090909091	0.11411992263056092
YMR293C	-1	-/-	-150.3301124572754	-38553.83076548576	22	0.04608294930875576	0.9090909090909091	0.11439624205581653
YPL243W	-1	-/-	-150.36801862716675	-38226.92224526405	22	0.04597701149425287	0.9090909090909091	0.11467256148107212
YBR283C	-1	-/-	-150.3947811126709	-35094.30903863907	22	0.045871559633027525	0.9090909090909091	0.11494888090632771
YGR152C	-1	-/-	-150.4568223953247	-39049.54202413559	22	0.04576659038901602	0.9090909090909091	0.11522520033158332
YMR123W	0	0/0	-150.7385999560356	-59429.10467761755	88	0.04576659038901602	0.9090909090909091	0.11522520033158332
YER146W	-1	-/-	-150.7753415107727	-35773.14149141312	22	0.045662100456621	0.9090909090909091	0.11550151975683891
YJR143C	-1	-/-	-150.81783437728882	-35317.82630419731	22	0.04555808656036447	0.9090909090909091	0.1157778391820945
YKL138C	0	0/-	-150.84634572267532	-64506.28969377279	88	0.04555808656036447	0.9090909090909091	0.1157778391820945
YLR022C	-1	-/-	-150.85651397705078	-37099.626955509186	22	0.045454545454545456	0.9090909090909091	0.11605415860735009
YDR527W	-1	-/-	-151.00566577911377	-38403.128321647644	22	0.045351473922902494	0.9090909090909091	0.1163304780326057
YPL013C	0	0/-	-151.02542704343796	-61409.93054538965	88	0.045351473922902494	0.9090909090909091	0.1163304780326057
YNL306W	0	0/+	-151.0549106001854	-61088.557813584805	88	0.045351473922902494	0.9090909090909091	0.1163304780326057
YBR251W	0	0/-	-151.08127224445343	-64620.15379202366	88	0.045351473922902494	0.9090909090909091	0.1163304780326057
YPL273W	0	0/-	-151.125736951828	-58870.80379849672	88	0.045351473922902494	0.9090909090909091	0.1163304780326057
YLR203C	0	0/-	-151.17501151561737	-59915.68533349037	88	0.045351473922902494	0.9090909090909091	0.1163304780326057
YGR119C	-1	-/-	-151.3472499847412	-36979.049751758575	22	0.04524886877828054	0.9090909090909091	0.11660679745786129
YFL023W	-1	-/-	-151.5226764678955	-35819.75507903099	22	0.045146726862302484	0.9090909090909091	0.11688311688311688
YPR047W	0	0/-	-151.5729438662529	-62018.40070798993	88	0.045146726862302484	0.9090909090909091	0.11688311688311688
YMR239C	-1	-/-	-151.64004373550415	-39115.311295986176	22	0.04504504504504504	0.9090909090909091	0.11715943630837247
YGL234W	0	0/-	-151.66355103254318	-58470.53654849529	88	0.04504504504504504	0.9090909090909091	0.11715943630837247
YOR323C	0	0/0	-151.76217985153198	-59731.87497895956	88	0.04504504504504504	0.9090909090909091	0.11715943630837247
YLR405W	-1	-/-	-151.83821964263916	-38731.06163311005	22	0.0449438202247191	0.9090909090909091	0.11743575573362808
YPR125W	-1	-/-	-151.8512191772461	-38188.59277057648	22	0.04484304932735426	0.9090909090909091	0.11771207515888367
YHR121W	0	0/0	-152.16039979457855	-61694.26306426525	88	0.04484304932735426	0.9090909090909091	0.11771207515888367
YOR119C	-1	-/+	-152.16856384277344	-37542.14837551117	22	0.0447427293064877	0.9090909090909091	0.11798839458413926
YGL143C	-1	-/-	-152.31617140769958	-38710.98738741875	22	0.044642857142857144	0.9090909090909091	0.11826471400939487
YML025C	-1	-/-	-152.34410333633423	-37285.74003458023	22	0.044543429844097995	0.9090909090909091	0.11854103343465046
YCR003W	0	0/-	-152.43624871969223	-62755.25912672281	88	0.044543429844097995	0.9090909090909091	0.11854103343465046
YKL194C	-1	-/-	-152.5024471282959	-38125.52639770508	22	0.044444444444444446	0.9090909090909091	0.11881735285990605
YCR093W	-1	-/-	-152.51555109024048	-35636.808980703354	22	0.04434589800443459	0.9090909090909091	0.11909367228516164
YML125C	0	0/0	-152.5933699607849	-61627.96045804024	88	0.04434589800443459	0.9090909090909091	0.11909367228516164
YIL093C	0	0/-	-152.59779304265976	-63835.1004050374	88	0.04434589800443459	0.9090909090909091	0.11909367228516164
YKL024C	0	0/-	-152.65989136695862	-58494.432622015476	88	0.04434589800443459	0.9090909090909091	0.11909367228516164
YNL098C	-1	-/-	-152.67073488235474	-35289.5324845314	22	0.04424778761061947	0.9090909090909091	0.11936999171041725
YNR022C	0	0/-	-152.75410556793213	-65022.40086477995	88	0.04424778761061947	0.9090909090909091	0.11936999171041725
YOR094W	-1	-/-	-152.95575881004333	-38410.25498986244	22	0.04415011037527594	0.9090909090909091	0.11964631113567284
YOL124C	-1	-/-	-152.96111178398132	-38586.54768157005	22	0.04405286343612335	0.9090909090909091	0.11992263056092843
YPL104W	0	0/-	-152.98546396195889	-62986.123252272606	88	0.04405286343612335	0.9090909090909091	0.11992263056092843
YNL232W	-1	-/-	-153.1406078338623	-38160.19172811508	22	0.04395604395604396	0.9090909090909091	0.12019894998618402
YMR012W	-1	-/-	-153.14839267730713	-37229.62879610062	22	0.043859649122807015	0.9090909090909091	0.12047526941143963
YDL202W	0	0/-	-153.14887350797653	-63442.06617498398	88	0.043859649122807015	0.9090909090909091	0.12047526941143963
YGR030C	-1	-/-	-153.17391204833984	-38990.9066696167	22	0.0437636761487965	0.9090909090909091	0.12075158883669522
YPR052C	-1	-/-	-153.26671266555786	-35867.952019929886	22	0.043668122270742356	0.9090909090909091	0.12102790826195081
YHL013C	0	0/-	-153.34064900875092	-64459.19740599394	88	0.043668122270742356	0.9090909090909091	0.12102790826195081
YJL124C	-1	-/-	-153.34378147125244	-38887.64006853104	22	0.04357298474945534	0.9090909090909091	0.12130422768720642
YNL207W	-1	-/+	-153.44620609283447	-37433.52226662636	22	0.043478260869565216	0.9090909090909091	0.12158054711246201
YJR047C	-1	-/-	-153.52134656906128	-35787.378652095795	22	0.04338394793926247	0.9090909090909091	0.1218568665377176
YLR321C	-1	-/-	-153.5952591896057	-35471.30820655823	22	0.04329004329004329	0.9090909090909091	0.12213318596297319
YBR055C	-1	-/-	-153.66727828979492	-40513.569939136505	22	0.04319654427645788	0.9090909090909091	0.1224095053882288
YOL020W	-1	-/-	-153.66982698440552	-36735.26016664505	22	0.04310344827586207	0.9090909090909091	0.12268582481348439
YGL092W	-1	-/-	-153.7537760734558	-35294.58605003357	22	0.043010752688172046	0.9090909090909091	0.12296214423873998
YGR084C	0	0/-	-153.89221853017807	-63098.019475758076	88	0.043010752688172046	0.9090909090909091	0.12296214423873998
YDR194C	-1	-/-	-154.0427703857422	-39149.2937065959	22	0.04291845493562232	0.9090909090909091	0.12323846366399557
YDR174W	-1	-/-	-154.15112590789795	-37767.70492196083	22	0.042826552462526764	0.9090909090909091	0.12351478308925118
YKR060W	-1	-/+	-154.32483196258545	-37635.784188985825	22	0.042735042735042736	0.9090909090909091	0.12379110251450677
YBR192W	-1	-/-	-154.35388231277466	-39029.04666137695	22	0.042643923240938165	0.9090909090909091	0.12406742193976236
YNL137C	0	0/-	-154.4129862189293	-61324.178415477276	88	0.042643923240938165	0.9090909090909091	0.12406742193976236
YDL133C-A	0	0/-	-154.45461988449097	-60706.20712392032	88	0.042643923240938165	0.9090909090909091	0.12406742193976236
YIL038C	-1	-/-	-154.49288082122803	-34782.72617483139	22	0.0425531914893617	0.9090909090909091	0.12434374136501795
YJR132W	-1	-/0	-154.57516479492188	-36158.96783399582	22	0.04246284501061571	0.9090909090909091	0.12462006079027356
YNL185C	0	0/-	-154.61156392097473	-68459.24194687605	88	0.04246284501061571	0.9090909090909091	0.12462006079027356
YDR337W	1	+/-	-154.627703666687	-37109.006623744965	21	0.04449152542372881	0.9545454545454546	0.12462006079027356
YJL087C	-1	-/-	-154.63543033599854	-36398.47313642502	22	0.04439746300211417	0.9545454545454546	0.12489638021552915
YOL033W	-1	-/-	-154.65966129302979	-40112.305656433105	22	0.04430379746835443	0.9545454545454546	0.12517269964078476
YML009C	0	0/-	-154.70825213193893	-63107.62926441431	88	0.04430379746835443	0.9545454545454546	0.12517269964078476
YPL118W	-1	-/-	-154.71971035003662	-37373.361298561096	22	0.04421052631578947	0.9545454545454546	0.12544901906604033
YDR237W	0	0/-	-154.77206146717072	-61337.70254641771	88	0.04421052631578947	0.9545454545454546	0.12544901906604033
YER154W	-1	-/-	-154.78952836990356	-37245.65536403656	22	0.04411764705882353	0.9545454545454546	0.12572533849129594
YMR157C	0	0/0	-154.84147000312805	-60324.79687786102	88	0.04411764705882353	0.9545454545454546	0.12572533849129594
YJR064W	-1	-/-	-154.86463117599487	-36239.94961857796	22	0.0440251572327044	0.9545454545454546	0.12600165791655155
YOR354C	-1	-/-	-154.91637325286865	-38496.56065869331	22	0.043933054393305436	0.9545454545454546	0.12627797734180712
YCL050C	0	0/-	-154.92553675174713	-60062.75889784098	88	0.043933054393305436	0.9545454545454546	0.12627797734180712
YIL022W	-1	-/-	-154.9917402267456	-39250.54414367676	22	0.04384133611691023	0.9545454545454546	0.12655429676706273
YBL090W	-1	-/-	-155.07250308990479	-36243.477454185486	22	0.04375	0.9545454545454546	0.1268306161923183
YNL005C	0	0/-	-155.2120686173439	-61961.52021998167	88	0.04375	0.9545454545454546	0.1268306161923183
YMR296C	-1	-/-	-155.28669595718384	-35424.427609443665	22	0.04365904365904366	0.9545454545454546	0.1271069356175739
YMR300C	0	0/-	-155.4622209072113	-59843.34835737944	88	0.04365904365904366	0.9545454545454546	0.1271069356175739
YML105C	-1	-/-	-155.51269912719727	-36542.449576854706	22	0.043568464730290454	0.9545454545454546	0.12738325504282952
YFR009W	-1	-/-	-155.5221495628357	-35895.18903398514	22	0.043478260869565216	0.9545454545454546	0.1276595744680851
YGR155W	-1	-/-	-155.6297435760498	-35088.69872426987	22	0.04338842975206612	0.9545454545454546	0.1279358938933407
YBR002C	-1	-/-	-155.72509002685547	-35138.03847169876	22	0.04329896907216495	0.9545454545454546	0.1282122133185963
YNR037C	0	0/+	-156.05753695964813	-63142.45430979133	88	0.04329896907216495	0.9545454545454546	0.1282122133185963
YLR239C	0	0/-	-156.1050454378128	-64903.47028756142	88	0.04329896907216495	0.9545454545454546	0.1282122133185963
YJL208C	-1	-/-	-156.11117935180664	-39476.16475915909	22	0.043209876543209874	0.9545454545454546	0.12848853274385189
YDL192W	-1	-/-	-156.11177158355713	-35865.815553188324	22	0.043121149897330596	0.9545454545454546	0.1287648521691075
YOR143C	-1	-/-	-156.15903043746948	-38765.56457281113	22	0.0430327868852459	0.9545454545454546	0.1290411715943631
YHR144C	0	0/-	-156.16170644760132	-63507.76355904341	88	0.0430327868852459	0.9545454545454546	0.1290411715943631
YDR347W	0	0/-	-156.19398120045662	-63665.121711462736	88	0.0430327868852459	0.9545454545454546	0.1290411715943631
YKL029C	-1	-/-	-156.1984314918518	-33902.154349803925	22	0.04294478527607362	0.9545454545454546	0.12931749101961867
YIR021W	-1	-/-	-156.2357759475708	-38699.842813014984	22	0.04285714285714286	0.9545454545454546	0.12959381044487428
YOR286W	0	0/0	-156.40686374902725	-63305.59979516268	88	0.04285714285714286	0.9545454545454546	0.12959381044487428
YOL052C	0	0/-	-156.44058179855347	-62128.22607254982	88	0.04285714285714286	0.9545454545454546	0.12959381044487428
YOR187W	-1	-/-	-156.7527313232422	-36058.47599172592	22	0.04276985743380855	0.9545454545454546	0.12987012987012986
YDR167W	-1	-/-	-156.95221328735352	-37412.295066833496	22	0.042682926829268296	0.9545454545454546	0.13014644929538546
YKL167C	0	0/-	-157.04794251918793	-63303.42279499769	88	0.042682926829268296	0.9545454545454546	0.13014644929538546
YGL129C	-1	-/-	-157.09415006637573	-36084.17632341385	22	0.04259634888438134	0.9545454545454546	0.13042276872064107
YGR072W	-1	-/-	-157.19503736495972	-37363.192048072815	22	0.04251012145748988	0.9545454545454546	0.13069908814589665
YIL126W	-1	-/-	-157.37153482437134	-37433.61687421799	22	0.04242424242424243	0.9545454545454546	0.13097540757115225
YLR285W	-1	-/-	-157.5710906982422	-38804.34952688217	22	0.04233870967741935	0.9545454545454546	0.13125172699640786
YGR222W	-1	-/-	-157.6012372970581	-38363.43017888069	22	0.04225352112676056	0.9545454545454546	0.13152804642166344
YOR269W	-1	-/-	-157.6515302658081	-37950.267181396484	22	0.04216867469879518	0.9545454545454546	0.13180436584691904
YGR229C	-1	-/-	-157.74684238433838	-36903.87852191925	22	0.04208416833667335	0.9545454545454546	0.13208068527217465
YML060W	-1	-/-	-157.82606840133667	-41859.99047470093	22	0.042	0.9545454545454546	0.13235700469743023
YOL145C	-1	-/-	-157.92816495895386	-37134.150680065155	22	0.041916167664670656	0.9545454545454546	0.13263332412268583
YGR220C	-1	-/-	-157.94661855697632	-39836.86383104324	22	0.04183266932270916	0.9545454545454546	0.1329096435479414
YMR193W	0	0/-	-157.97358298301697	-62218.03338509798	88	0.04183266932270916	0.9545454545454546	0.1329096435479414
YPL101W	-1	-/-	-158.12377643585205	-35782.895175457	22	0.041749502982107355	0.9545454545454546	0.13318596297319701
YOR045W	-1	-/-	-158.17739915847778	-37049.66942334175	22	0.041666666666666664	0.9545454545454546	0.13346228239845262
YDL036C	-1	-/-	-158.2531270980835	-38748.90068054199	22	0.041584158415841586	0.9545454545454546	0.1337386018237082
YBR030W	-1	-/-	-158.2759428024292	-38095.232360839844	22	0.041501976284584984	0.9545454545454546	0.1340149212489638
YLR223C	-1	-/-	-158.38523817062378	-37214.55818986893	22	0.04142011834319527	0.9545454545454546	0.1342912406742194
YDL229W	-1	-/-	-158.38748598098755	-35695.81386232376	22	0.04133858267716536	0.9545454545454546	0.134567560099475
YBR205W	-1	-/-	-158.44242572784424	-37422.560853004456	22	0.0412573673870334	0.9545454545454546	0.1348438795247306
YKR085C	-1	-/-	-158.62702322006226	-37360.63460111618	22	0.041176470588235294	0.9545454545454546	0.1351201989499862
YGL107C	0	0/-	-158.65821886062622	-64874.179839253426	88	0.041176470588235294	0.9545454545454546	0.1351201989499862
YGR165W	-1	-/-	-158.84321784973145	-37409.7926197052	22	0.0410958904109589	0.9545454545454546	0.13539651837524178
YGR215W	0	0/-	-158.84800547361374	-65120.826720654964	88	0.0410958904109589	0.9545454545454546	0.13539651837524178
YDR175C	-1	-/-	-158.85144710540771	-39189.44301247597	22	0.041015625	0.9545454545454546	0.13567283780049738
YER050C	0	0/-	-158.89509600400925	-67456.57224565744	88	0.041015625	0.9545454545454546	0.13567283780049738
YGR074W	-1	-/-	-159.02022695541382	-38706.326120853424	22	0.04093567251461988	0.9545454545454546	0.13594915722575296
YHR070W	-1	-/-	-159.26718425750732	-36860.29190158844	22	0.04085603112840467	0.9545454545454546	0.13622547665100856
YHR040W	0	0/-	-159.2739301919937	-63190.61085253954	88	0.04085603112840467	0.9545454545454546	0.13622547665100856
YNL315C	0	0/-	-159.3067780137062	-63991.71234637499	88	0.04085603112840467	0.9545454545454546	0.13622547665100856
YLR192C	-1	-/+	-159.41884517669678	-37567.08048033714	22	0.040776699029126215	0.9545454545454546	0.13650179607626417
YKL068W	-1	-/-	-159.51818418502808	-37464.76982498169	22	0.040697674418604654	0.9545454545454546	0.13677811550151975
YCR053W	-1	-/0	-159.54740118980408	-35348.34219741821	22	0.04061895551257253	0.9545454545454546	0.13705443492677535
YKR079C	-1	-/-	-159.5756392478943	-36565.13088512421	22	0.04054054054054054	0.9545454545454546	0.13733075435203096
YJL080C	-1	-/-	-159.61996173858643	-36640.115248680115	22	0.04046242774566474	0.9545454545454546	0.13760707377728654
YMR079W	-1	-/-	-159.7785291671753	-35984.511415958405	22	0.04038461538461539	0.9545454545454546	0.13788339320254214
YMR212C	-1	-/0	-159.8089475631714	-37958.74515724182	22	0.04030710172744722	0.9545454545454546	0.13815971262779772
YMR033W	-1	-/-	-159.8511519432068	-39041.23887825012	22	0.040229885057471264	0.9545454545454546	0.13843603205305333
YIL104C	0	0/0	-159.89072912931442	-64524.31808543205	88	0.040229885057471264	0.9545454545454546	0.13843603205305333
YDL040C	-1	-/-	-159.90655755996704	-36772.136887550354	22	0.040152963671128104	0.9545454545454546	0.13871235147830893
YNR051C	0	0/-	-159.9479615688324	-61595.600533783436	88	0.040152963671128104	0.9545454545454546	0.13871235147830893
YOR254C	-1	-/-	-160.03405284881592	-36238.01194572449	22	0.04007633587786259	0.9545454545454546	0.1389886709035645
YNL087W	0	0/-	-160.07090520858765	-60230.26710319519	88	0.04007633587786259	0.9545454545454546	0.1389886709035645
YPL178W	-1	-/-	-160.07689237594604	-39986.78664636612	22	0.04	0.9545454545454546	0.13926499032882012
YEL040W	0	0/-	-160.23539572954178	-61507.115886867046	88	0.04	0.9545454545454546	0.13926499032882012
YKL087C	0	0/0	-160.25049531459808	-64761.97927933931	88	0.04	0.9545454545454546	0.13926499032882012
YDR292C	-1	-/-	-160.29272079467773	-38915.33977174759	22	0.039923954372623575	0.9545454545454546	0.13954130975407572
YGR078C	-1	-/-	-160.34969472885132	-38747.194546699524	22	0.03984819734345351	0.9545454545454546	0.1398176291793313
YJR067C	0	0/-	-160.3616350889206	-62878.29215657711	88	0.03984819734345351	0.9545454545454546	0.1398176291793313
YDR198C	-1	-/-	-160.38527631759644	-40114.23177528381	22	0.03977272727272727	0.9545454545454546	0.1400939486045869
YHL007C	-1	-/-	-160.38957929611206	-37061.183476924896	22	0.03969754253308128	0.9545454545454546	0.1403702680298425
YER171W	-1	-/-	-160.41439390182495	-36877.71253633499	22	0.03962264150943396	0.9545454545454546	0.1406465874550981
YDR075W	-1	-/-	-160.4460096359253	-37534.216857910156	22	0.03954802259887006	0.9545454545454546	0.1409229068803537
YKL053C-A	-1	-/-	-160.5007290840149	-36267.27023458481	22	0.039473684210526314	0.9545454545454546	0.14119922630560927
YNR020C	0	0/-	-160.51162308454514	-66378.50008505583	88	0.039473684210526314	0.9545454545454546	0.14119922630560927
YPR166C	0	0/-	-160.55454301834106	-64075.497114658356	88	0.039473684210526314	0.9545454545454546	0.14119922630560927
YIL098C	-1	-/-	-160.62221956253052	-38148.80918049812	22	0.039399624765478425	0.9545454545454546	0.14147554573086488
YDR375C	-1	-/-	-160.62625455856323	-36295.29200387001	22	0.03932584269662921	0.9545454545454546	0.14175186515612048
YEL050C	-1	-/-	-160.6696286201477	-38866.36833739281	22	0.03925233644859813	0.9545454545454546	0.14202818458137606
YML113W	-1	-/-	-160.87994480133057	-36513.37383413315	22	0.03917910447761194	0.9545454545454546	0.14230450400663167
YIL035C	-1	-/-	-161.07298612594604	-36040.53374862671	22	0.03910614525139665	0.9545454545454546	0.14258082343188727
YOR048C	-1	-/-	-161.1148133277893	-37744.83043217659	22	0.03903345724907063	0.9545454545454546	0.14285714285714285
YOL005C	-1	-/-	-161.2848629951477	-38531.041360378265	22	0.03896103896103896	0.9545454545454546	0.14313346228239845
YGL054C	-1	-/-	-161.40971565246582	-36550.949086904526	22	0.03888888888888889	0.9545454545454546	0.14340978170765406
YNL299W	-1	-/-	-161.41972541809082	-40622.62274646759	22	0.038817005545286505	0.9545454545454546	0.14368610113290964
YGL148W	0	0/0	-161.469955265522	-56574.44673085213	88	0.038817005545286505	0.9545454545454546	0.14368610113290964
YNL124W	0	0/-	-161.47080969810486	-61109.30475664139	88	0.038817005545286505	0.9545454545454546	0.14368610113290964
YOR370C	0	0/-	-161.47516334056854	-61961.83421766758	88	0.038817005545286505	0.9545454545454546	0.14368610113290964
YMR307W	0	0/-	-161.47549855709076	-59113.711154162884	88	0.038817005545286505	0.9545454545454546	0.14368610113290964
YBR037C	-1	-/-	-161.48070192337036	-38386.804167985916	22	0.03874538745387454	0.9545454545454546	0.14396242055816524
YOR239W	-1	-/-	-161.56252098083496	-35855.57131767273	22	0.03867403314917127	0.9545454545454546	0.14423873998342082
YKR099W	-1	-/-	-161.69713401794434	-37396.51551771164	22	0.03860294117647059	0.9545454545454546	0.14451505940867643
YGL106W	-1	-/-	-161.6980481147766	-36355.413944244385	22	0.03853211009174312	0.9545454545454546	0.14479137883393203
YKL155C	0	0/-	-161.83431720733643	-66557.07196104527	88	0.03853211009174312	0.9545454545454546	0.14479137883393203
YER118C	-1	-/-	-162.19501638412476	-39482.51725959778	22	0.038461538461538464	0.9545454545454546	0.1450676982591876
YKL154W	-1	-/-	-162.20267343521118	-39824.39182591438	22	0.038391224862888484	0.9545454545454546	0.14534401768444322
YPR082C	-1	-/-	-162.28993320465088	-37396.253989219666	22	0.03832116788321168	0.9545454545454546	0.14562033710969882
YGR063C	-1	-/-	-162.31560039520264	-36288.362117767334	22	0.03825136612021858	0.9545454545454546	0.1458966565349544
YGR234W	0	0/-	-162.36324602365494	-60820.670317053795	88	0.03825136612021858	0.9545454545454546	0.1458966565349544
YJL192C	-1	-/-	-162.40067529678345	-37463.12413644791	22	0.038181818181818185	0.9545454545454546	0.14617297596021
YBR080C	-1	-/-	-162.49332475662231	-37490.70479011536	22	0.038112522686025406	0.9545454545454546	0.1464492953854656
YOR201C	-1	-/-	-162.49807929992676	-38240.13340425491	22	0.03804347826086957	0.9545454545454546	0.1467256148107212
YAL023C	-1	-/-	-162.78224992752075	-34799.29810333252	22	0.0379746835443038	0.9545454545454546	0.1470019342359768
YHR084W	-1	-/-	-162.7975435256958	-35880.70760297775	22	0.03790613718411552	0.9545454545454546	0.14727825366123237
YKR082W	-1	-/-	-162.8270936012268	-40974.775092601776	22	0.03783783783783784	0.9545454545454546	0.14755457308648798
YKL006C-A	-1	-/-	-162.83919048309326	-38989.416941165924	22	0.03776978417266187	0.9545454545454546	0.14783089251174358
YCL011C	-1	-/-	-162.94894552230835	-36004.13013315201	22	0.03770197486535009	0.9545454545454546	0.14810721193699916
YPR118W	0	0/0	-163.19288897514343	-62101.30370569229	88	0.03770197486535009	0.9545454545454546	0.14810721193699916
YCL036W	0	0/0	-163.22272992134094	-64113.09045290947	88	0.03770197486535009	0.9545454545454546	0.14810721193699916
YJR080C	0	0/-	-163.30774360895157	-64981.714043200016	88	0.03770197486535009	0.9545454545454546	0.14810721193699916
YBL042C	-1	-/-	-163.31065130233765	-35909.416293144226	22	0.03763440860215054	0.9545454545454546	0.14838353136225477
YJR024C	0	0/0	-163.3316433429718	-60005.68036711216	88	0.03763440860215054	0.9545454545454546	0.14838353136225477
YKR042W	-1	-/-	-163.46710014343262	-34639.82025551796	22	0.03756708407871199	0.9545454545454546	0.14865985078751037
YMR267W	-1	-/-	-163.5001392364502	-39924.39150476456	22	0.0375	0.9545454545454546	0.14893617021276595
YBL038W	0	0/-	-163.52426207065582	-65094.74979197979	88	0.0375	0.9545454545454546	0.14893617021276595
YER043C	0	0/-	-163.5600471496582	-60447.278368115425	88	0.0375	0.9545454545454546	0.14893617021276595
YMR246W	-1	-/-	-163.57554864883423	-36149.08303070068	22	0.0374331550802139	0.9545454545454546	0.14921248963802156
YER112W	-1	-/-	-163.5849142074585	-39143.420160770416	22	0.037366548042704624	0.9545454545454546	0.14948880906327716
YJR144W	-1	-/-	-163.68224620819092	-38907.19053840637	22	0.037300177619893425	0.9545454545454546	0.14976512848853274
YCR046C	0	0/-	-163.7177215218544	-62029.68257248402	88	0.037300177619893425	0.9545454545454546	0.14976512848853274
YDR086C	-1	-/-	-163.75010442733765	-37642.910459041595	22	0.03723404255319149	0.9545454545454546	0.15004144791378835
YPR069C	0	0/-	-163.7520488500595	-65158.04714167118	88	0.03723404255319149	0.9545454545454546	0.15004144791378835
YCR028C-A	-1	-/-	-163.8525230884552	-35182.709202528	22	0.03716814159292035	0.9545454545454546	0.15031776733904392
YGR147C	-1	-/-	-163.88332509994507	-41830.00459265709	22	0.037102473498233215	0.9545454545454546	0.15059408676429953
YJL121C	-1	-/0	-163.88760089874268	-36379.45358753204	22	0.037037037037037035	0.9545454545454546	0.15087040618955513
YGL245W	-1	-/-	-163.94821453094482	-35337.31510400772	22	0.03697183098591549	0.9545454545454546	0.1511467256148107
YKL166C	-1	-/-	-163.95504140853882	-38309.769023895264	22	0.03690685413005272	0.9545454545454546	0.15142304504006632
YHR175W	-1	-/-	-164.00343370437622	-36798.03884887695	22	0.03684210526315789	0.9545454545454546	0.15169936446532192
YGL155W	-1	-/0	-164.04644966125488	-37436.034022808075	22	0.03677758318739054	0.9545454545454546	0.1519756838905775
YJL197W	0	0/-	-164.06403946876526	-64256.212881207466	88	0.03677758318739054	0.9545454545454546	0.1519756838905775
YBR104W	0	0/-	-164.0766041278839	-58673.67220586538	88	0.03677758318739054	0.9545454545454546	0.1519756838905775
YLL050C	-1	-/-	-164.1901731491089	-36948.969485759735	22	0.03671328671328671	0.9545454545454546	0.1522520033158331
YBR122C	0	0/-	-164.28652262687683	-63280.489048182964	88	0.03671328671328671	0.9545454545454546	0.1522520033158331
YNL038W	-1	-/-	-164.37816953659058	-37857.82953500748	22	0.03664921465968586	0.9545454545454546	0.1525283227410887
YLR200W	-1	-/-	-164.40302276611328	-38229.3518614769	22	0.036585365853658534	0.9545454545454546	0.1528046421663443
YAL019W	0	0/-	-164.4565269947052	-62055.03611207008	88	0.036585365853658534	0.9545454545454546	0.1528046421663443
YBR282W	0	0/-	-164.49008613824844	-63558.19476789236	88	0.036585365853658534	0.9545454545454546	0.1528046421663443
YOR209C	-1	-/-	-164.50350093841553	-37223.229563474655	22	0.036521739130434785	0.9545454545454546	0.1530809615915999
YHL003C	-1	-/-	-164.62731552124023	-37885.12711620331	22	0.036458333333333336	0.9545454545454546	0.15335728101685547
YJR034W	0	0/-	-164.66576039791107	-63026.30724489689	88	0.036458333333333336	0.9545454545454546	0.15335728101685547
YJL098W	-1	-/-	-164.760103225708	-38903.47659921646	22	0.036395147313691506	0.9545454545454546	0.15363360044211108
YEL027W	-1	-/-	-164.76758241653442	-34388.22277164459	22	0.03633217993079585	0.9545454545454546	0.15390991986736668
YMR288W	-1	-/-	-164.79457187652588	-40329.132937431335	22	0.03626943005181347	0.9545454545454546	0.15418623929262226
YKL018W	-1	-/-	-164.80451917648315	-39692.977049827576	22	0.03620689655172414	0.9545454545454546	0.15446255871787787
YNL164C	-1	-/-	-164.84498834609985	-39423.39621067047	22	0.03614457831325301	0.9545454545454546	0.15473887814313347
YDR226W	0	0/-	-165.02414858341217	-61773.8758944273	88	0.03614457831325301	0.9545454545454546	0.15473887814313347
YGL040C	0	0/0	-165.059574842453	-59984.559343636036	88	0.03614457831325301	0.9545454545454546	0.15473887814313347
YOR151C	-1	-/-	-165.16046905517578	-35577.08020782471	22	0.03608247422680412	0.9545454545454546	0.15501519756838905
YBR171W	-1	-/-	-165.32082414627075	-36175.93392753601	22	0.036020583190394515	0.9545454545454546	0.15529151699364466
YPL244C	-1	-/-	-165.33794498443604	-39227.42482757568	22	0.03595890410958904	0.9545454545454546	0.15556783641890023
YPL030W	0	0/-	-165.35426497459412	-61976.83556777239	88	0.03595890410958904	0.9545454545454546	0.15556783641890023
YAL002W	-1	-/-	-165.42481517791748	-37825.948776721954	22	0.035897435897435895	0.9545454545454546	0.15584415584415584
YGR076C	0	0/-	-165.45363306999207	-63836.16302925348	88	0.035897435897435895	0.9545454545454546	0.15584415584415584
YDR331W	-1	-/-	-165.46016836166382	-34800.97045278549	22	0.03583617747440273	0.9545454545454546	0.15612047526941145
YLR018C	0	0/-	-165.5645570755005	-63509.14936167002	88	0.03583617747440273	0.9545454545454546	0.15612047526941145
YNR036C	0	0/-	-165.5684677362442	-62122.24007439613	88	0.03583617747440273	0.9545454545454546	0.15612047526941145
YOR123C	-1	-/-	-165.60043478012085	-36076.325456142426	22	0.03577512776831346	0.9545454545454546	0.15639679469466702
YBR263W	0	0/-	-165.62204158306122	-61212.77030223608	88	0.03577512776831346	0.9545454545454546	0.15639679469466702
YDL074C	-1	-/-	-165.7274866104126	-37604.6704993248	22	0.03571428571428571	0.9545454545454546	0.15667311411992263
YFR002W	-1	-/-	-165.74066925048828	-37035.459914684296	22	0.035653650254668934	0.9545454545454546	0.15694943354517824
YBR268W	0	0/-	-165.7742680311203	-64470.22226250172	88	0.035653650254668934	0.9545454545454546	0.15694943354517824
YPL210C	-1	-/-	-165.93456172943115	-39854.10914707184	22	0.03559322033898305	0.9545454545454546	0.1572257529704338
YIL016W	-1	-/-	-165.98977661132812	-40590.03863477707	22	0.03553299492385787	0.9545454545454546	0.15750207239568942
YNL252C	0	0/-	-166.23100447654724	-64139.87818109989	88	0.03553299492385787	0.9545454545454546	0.15750207239568942
YDR110W	-1	-/-	-166.24134397506714	-39023.643343925476	22	0.03547297297297297	0.9545454545454546	0.15777839182094502
YFR037C	-1	-/-	-166.2623152732849	-37337.957713127136	22	0.03541315345699832	0.9545454545454546	0.1580547112462006
YKL003C	0	0/-	-166.2849806547165	-63991.80890887976	88	0.03541315345699832	0.9545454545454546	0.1580547112462006
YLR412W	0	0/0	-166.3496423959732	-63474.97820138931	88	0.03541315345699832	0.9545454545454546	0.1580547112462006
YGL043W	-1	-/-	-166.45336818695068	-38509.82740497589	22	0.03535353535353535	0.9545454545454546	0.1583310306714562
YPL183W-A	0	0/-	-166.7076734304428	-62914.23258012533	88	0.03535353535353535	0.9545454545454546	0.1583310306714562
YJR032W	0	0/-	-166.7244737148285	-61659.74104368687	88	0.03535353535353535	0.9545454545454546	0.1583310306714562
YBR015C	-1	-/-	-166.80852794647217	-37190.33111715317	22	0.03529411764705882	0.9545454545454546	0.15860735009671179
YNR027W	-1	-/-	-166.8130578994751	-38833.63063573837	22	0.03523489932885906	0.9545454545454546	0.1588836695219674
YHR147C	0	0/-	-166.87671422958374	-63157.88763666153	88	0.03523489932885906	0.9545454545454546	0.1588836695219674
YGR132C	-1	-/-	-166.94065189361572	-36331.05941081047	22	0.035175879396984924	0.9545454545454546	0.159159988947223
YNL070W	-1	-/-	-167.08406162261963	-37515.6891541481	22	0.03511705685618729	0.9545454545454546	0.15943630837247857
YKL004W	-1	-/-	-167.16903829574585	-35445.84577322006	22	0.035058430717863104	0.9545454545454546	0.15971262779773418
YDL189W	0	0/0	-167.19069743156433	-59616.63486433029	88	0.035058430717863104	0.9545454545454546	0.15971262779773418
YDR121W	-1	-/-	-167.20046091079712	-38197.64115190506	22	0.035	0.9545454545454546	0.15998894722298979
YKL137W	0	0/-	-167.24695003032684	-63643.09218245745	88	0.035	0.9545454545454546	0.15998894722298979
YOR205C	0	0/+	-167.29012298583984	-65727.73629558086	88	0.035	0.9545454545454546	0.15998894722298979
YGR211W	-1	-/-	-167.44775295257568	-36699.610515117645	22	0.03494176372712146	0.9545454545454546	0.16026526664824536
YBL018C	-1	-/-	-167.44944620132446	-39387.56829071045	22	0.03488372093023256	0.9545454545454546	0.16054158607350097
YJR121W	-1	-/-	-167.48262119293213	-37295.83604931831	22	0.03482587064676617	0.9545454545454546	0.16081790549875657
YER029C	-1	-/-	-167.49153995513916	-38187.61672496796	22	0.0347682119205298	0.9545454545454546	0.16109422492401215
YEL021W	0	0/-	-167.49495363235474	-60922.46666479111	88	0.0347682119205298	0.9545454545454546	0.16109422492401215
YOR355W	-1	-/-	-167.529212474823	-36041.7363615036	22	0.03471074380165289	0.9545454545454546	0.16137054434926776
YDR477W	-1	-/-	-167.56008005142212	-37266.26867198944	22	0.034653465346534656	0.9545454545454546	0.16164686377452334
YPL134C	0	0/-	-167.58741062879562	-62967.561422109604	88	0.034653465346534656	0.9545454545454546	0.16164686377452334
YGR116W	-1	-/-	-167.60317134857178	-36176.07170295715	22	0.03459637561779242	0.9545454545454546	0.16192318319977894
YDR240C	-1	-/-	-167.6684021949768	-39287.42383527756	22	0.03453947368421053	0.9545454545454546	0.16219950262503455
YKL183W	0	0/-	-167.69759392738342	-61921.60844349861	88	0.03453947368421053	0.9545454545454546	0.16219950262503455
YBR257W	-1	-/-	-167.7118945121765	-38118.64724159241	22	0.034482758620689655	0.9545454545454546	0.16247582205029013
YFR007W	0	0/0	-167.7123463153839	-62642.546494305134	88	0.034482758620689655	0.9545454545454546	0.16247582205029013
YGR020C	-1	-/-	-167.71313858032227	-35975.61303853989	22	0.03442622950819672	0.9545454545454546	0.16275214147554573
YER122C	-1	-/-	-167.73980331420898	-34952.12388277054	22	0.03436988543371522	0.9545454545454546	0.16302846090080134
YML046W	-1	-/-	-167.76017141342163	-37192.486744880676	22	0.03431372549019608	0.9545454545454546	0.16330478032605691
YIL103W	-1	-/-	-167.77574920654297	-36884.122873306274	22	0.03425774877650897	0.9545454545454546	0.16358109975131252
YHR201C	0	0/0	-167.78826081752777	-60841.7528642416	88	0.03425774877650897	0.9545454545454546	0.16358109975131252
YHL014C	0	0/0	-167.8158564567566	-65917.60201853514	88	0.03425774877650897	0.9545454545454546	0.16358109975131252
YHR046C	0	0/-	-167.93288147449493	-61358.91113901138	88	0.03425774877650897	0.9545454545454546	0.16358109975131252
YLR390W	0	0/-	-167.9521825313568	-62971.51323801279	88	0.03425774877650897	0.9545454545454546	0.16358109975131252
YLL036C	-1	-/-	-168.00162601470947	-38303.35987615585	22	0.03420195439739414	0.9545454545454546	0.16385741917656813
YCR067C	-1	-/-	-168.0816626548767	-39045.66137981415	22	0.03414634146341464	0.9545454545454546	0.1641337386018237
YDR041W	0	0/-	-168.16752338409424	-61609.08520299196	88	0.03414634146341464	0.9545454545454546	0.1641337386018237
YML031W	-1	-/-	-168.24301719665527	-39931.23817682266	22	0.03409090909090909	0.9545454545454546	0.1644100580270793
YOR253W	-1	-/-	-168.24881649017334	-35370.15816068649	22	0.03403565640194489	0.9545454545454546	0.1646863774523349
YDR322C-A	-1	-/-	-168.33643674850464	-38592.02192211151	22	0.03398058252427184	0.9545454545454546	0.1649626968775905
YDL107W	0	0/-	-168.48486518859863	-63908.86187899113	88	0.03398058252427184	0.9545454545454546	0.1649626968775905
YLL009C	-1	-/-	-168.4853982925415	-39581.936967134476	22	0.033925686591276254	0.9545454545454546	0.1652390163028461
YBR254C	-1	-/-	-168.55343437194824	-37986.03703165054	22	0.03387096774193549	0.9545454545454546	0.16551533572810168
YPL132W	-1	-/-	-168.58710145950317	-38325.30203843117	22	0.033816425120772944	0.9545454545454546	0.16579165515335728
YEL036C	-1	-/-	-168.66037511825562	-38280.904658317566	22	0.03376205787781351	0.9545454545454546	0.1660679745786129
YMR177W	-1	-/-	-168.70560598373413	-38117.409786224365	22	0.033707865168539325	0.9545454545454546	0.16634429400386846
YIL090W	0	0/-	-168.7164821624756	-61234.40525126457	88	0.033707865168539325	0.9545454545454546	0.16634429400386846
YBL022C	-1	-/-	-168.7778868675232	-36590.45990276337	22	0.03365384615384615	0.9545454545454546	0.16662061342912407
YHR206W	-1	-/-	-168.8124623298645	-35771.94971895218	22	0.0336	0.9545454545454546	0.16689693285437968
YKL195W	-1	-/-	-168.89392518997192	-36911.771346092224	22	0.03354632587859425	0.9545454545454546	0.16717325227963525
YJR113C	0	0/+	-168.96568846702576	-64136.62907874584	88	0.03354632587859425	0.9545454545454546	0.16717325227963525
YIL043C	0	0/-	-168.99497199058533	-60647.52835571766	88	0.03354632587859425	0.9545454545454546	0.16717325227963525
YLR015W	-1	-/-	-169.05981636047363	-40421.74080848694	22	0.03349282296650718	0.9545454545454546	0.16744957170489086
YEL034W	-1	-/-	-169.21277904510498	-37890.18051660061	22	0.03343949044585987	0.9545454545454546	0.16772589113014644
YBR162W-A	0	0/-	-169.28192228078842	-63588.74551218748	88	0.03343949044585987	0.9545454545454546	0.16772589113014644
YLR289W	0	0/0	-169.34183371067047	-64941.56419506669	88	0.03343949044585987	0.9545454545454546	0.16772589113014644
YLL048C	0	0/-	-169.38086545467377	-63432.6352224946	88	0.03343949044585987	0.9545454545454546	0.16772589113014644
YPL083C	-1	-/-	-169.45613479614258	-40490.532579898834	22	0.033386327503974564	0.9545454545454546	0.16800221055540204
YBR135W	-1	-/-	-169.47591972351074	-35902.13433933258	22	0.03333333333333333	0.9545454545454546	0.16827852998065765
YHR187W	-1	-/-	-169.49921464920044	-39049.71355342865	22	0.03328050713153724	0.9545454545454546	0.16855484940591323
YJL133W	-1	-/-	-169.5692834854126	-36561.004408836365	22	0.03322784810126582	0.9545454545454546	0.16883116883116883
YMR108W	0	0/0	-169.67443454265594	-58768.86406290531	88	0.03322784810126582	0.9545454545454546	0.16883116883116883
YLR295C	-1	-/-	-169.70385313034058	-37344.03989267349	22	0.03317535545023697	0.9545454545454546	0.16910748825642444
YBR120C	0	0/-	-169.824453830719	-64297.27767431736	88	0.03317535545023697	0.9545454545454546	0.16910748825642444
YLR262C-A	0	0/-	-169.8894819021225	-62396.3241340518	88	0.03317535545023697	0.9545454545454546	0.16910748825642444
YIL027C	0	0/-	-169.95303267240524	-62340.25333046913	88	0.03317535545023697	0.9545454545454546	0.16910748825642444
YHR041C	-1	-/-	-170.01385354995728	-38108.11019563675	22	0.033123028391167195	0.9545454545454546	0.16938380768168002
YNL016W	-1	-/-	-170.032386302948	-35270.86781311035	22	0.03307086614173228	0.9545454545454546	0.16966012710693562
YPR129W	0	0/-	-170.31759464740753	-63136.073639154434	88	0.03307086614173228	0.9545454545454546	0.16966012710693562
YDR161W	0	0/-	-170.34327960014343	-61695.51728749275	88	0.03307086614173228	0.9545454545454546	0.16966012710693562
YJL145W	-1	-/-	-170.34656953811646	-36453.89555597305	22	0.0330188679245283	0.9545454545454546	0.16993644653219123
YLR451W	-1	-/-	-170.37493753433228	-38134.8002705574	22	0.03296703296703297	0.9545454545454546	0.1702127659574468
YDR238C	-1	-/-	-170.39819192886353	-35558.83116054535	22	0.032915360501567396	0.9545454545454546	0.1704890853827024
YGL225W	-1	-/-	-170.40451002120972	-36497.04877138138	22	0.03286384976525822	0.9545454545454546	0.170765404807958
YNL243W	-1	-/-	-170.45072221755981	-39139.3926346302	22	0.0328125	0.9545454545454546	0.1710417242332136
YLL001W	-1	-/-	-170.45708751678467	-38865.83253145218	22	0.0327613104524181	0.9545454545454546	0.1713180436584692
YNL216W	-1	-/-	-170.65732097625732	-38044.546805381775	22	0.03271028037383177	0.9545454545454546	0.17159436308372478
YOR295W	-1	-/-	-170.6982545852661	-40490.034443855286	22	0.03265940902021773	0.9545454545454546	0.17187068250898038
YBR248C	0	0/0	-170.7519611120224	-58103.85729879141	88	0.03265940902021773	0.9545454545454546	0.17187068250898038
YLL004W	-1	-/-	-170.7531156539917	-40488.000351428986	22	0.03260869565217391	0.9545454545454546	0.172147001934236
YMR023C	-1	-/-	-170.81781482696533	-43550.304879665375	22	0.03255813953488372	0.9545454545454546	0.17242332135949157
YDR197W	0	0/-	-170.87253379821777	-63093.27798843384	88	0.03255813953488372	0.9545454545454546	0.17242332135949157
YER120W	-1	-/-	-170.96996927261353	-34434.45589995384	22	0.032507739938080496	0.9545454545454546	0.17269964078474717
YBL028C	0	0/0	-171.0815430879593	-61285.34070932865	88	0.032507739938080496	0.9545454545454546	0.17269964078474717
YBR185C	-1	-/-	-171.1311445236206	-41783.4724342823	22	0.03245749613601236	0.9545454545454546	0.17297596021000275
YPR133W-A	-1	-/-	-171.3551540374756	-39201.0550673008	22	0.032407407407407406	0.9545454545454546	0.17325227963525835
YIL094C	0	0/0	-171.4360203742981	-60678.39709842205	88	0.032407407407407406	0.9545454545454546	0.17325227963525835
YEL046C	0	0/0	-171.4792286157608	-60827.29781484604	88	0.032407407407407406	0.9545454545454546	0.17325227963525835
YDR414C	-1	-/-	-171.48503017425537	-35988.54041337967	22	0.032357473035439135	0.9545454545454546	0.17352859906051396
YNL068C	-1	-/-	-171.54452419281006	-37680.26428985596	22	0.03230769230769231	0.9545454545454546	0.17380491848576954
YBR091C	-1	-/-	-171.54760932922363	-37843.179448604584	22	0.03225806451612903	0.9545454545454546	0.17408123791102514
YNL291C	-1	-/-	-171.54764986038208	-40008.77543306351	22	0.032208588957055216	0.9545454545454546	0.17435755733628075
YJR097W	-1	-/-	-171.55600452423096	-37278.097900390625	22	0.03215926493108729	0.9545454545454546	0.17463387676153633
YOR116C	-1	-/-	-171.6553611755371	-36342.304881095886	22	0.03211009174311927	0.9545454545454546	0.17491019618679193
YDR296W	-1	-/-	-171.73421096801758	-39994.17427110672	22	0.03206106870229008	0.9545454545454546	0.17518651561204754
YNL032W	-1	-/-	-171.7623381614685	-37618.64927816391	22	0.03201219512195122	0.9545454545454546	0.17546283503730312
YBR029C	-1	-/-	-171.9903974533081	-37222.549874305725	22	0.0319634703196347	0.9545454545454546	0.17573915446255872
YIL127C	0	0/0	-172.0244014263153	-62540.06614613533	88	0.0319634703196347	0.9545454545454546	0.17573915446255872
YDL015C	-1	-/-	-172.10489511489868	-37620.22865438461	22	0.031914893617021274	0.9545454545454546	0.1760154738878143
YMR006C	-1	-/-	-172.13311100006104	-38625.875990867615	22	0.03186646433990895	0.9545454545454546	0.1762917933130699
YGL050W	0	0/-	-172.28819024562836	-63382.013873279095	88	0.03186646433990895	0.9545454545454546	0.1762917933130699
YJL143W	-1	-/-	-172.3123002052307	-38178.248953819275	22	0.031818181818181815	0.9545454545454546	0.1765681127383255
YGL211W	-1	-/-	-172.35558891296387	-36890.44433736801	22	0.03177004538577912	0.9545454545454546	0.1768444321635811
YDL045W-A	0	0/-	-172.3825762271881	-67228.97157406807	88	0.03177004538577912	0.9545454545454546	0.1768444321635811
YOR236W	-1	-/0	-172.38987493515015	-35182.41029691696	22	0.03172205438066465	0.9545454545454546	0.1771207515888367
YMR183C	-1	-/-	-172.4244785308838	-36545.850123882294	22	0.03167420814479638	0.9545454545454546	0.1773970710140923
YEL029C	-1	-/-	-172.61902809143066	-37551.50720024109	22	0.03162650602409638	0.9545454545454546	0.17767339043934788
YPR088C	-1	-/-	-172.66941165924072	-35131.9589676857	22	0.031578947368421054	0.9545454545454546	0.17794970986460348
YDR212W	-1	-/-	-172.7179412841797	-37559.69652080536	22	0.03153153153153153	0.9545454545454546	0.1782260292898591
YNL081C	0	0/-	-172.7890852689743	-66705.70215600729	88	0.03153153153153153	0.9545454545454546	0.1782260292898591
YJR042W	-1	-/-	-172.79566192626953	-39693.53125143051	22	0.031484257871064465	0.9545454545454546	0.17850234871511467
YGR178C	-1	-/-	-172.81498527526855	-37208.72294473648	22	0.03143712574850299	0.9545454545454546	0.17877866814037027
YHR108W	-1	-/-	-172.86114025115967	-36693.42646598816	22	0.03139013452914798	0.9545454545454546	0.17905498756562585
YOR375C	0	0/0	-172.95522809028625	-62005.97816646099	88	0.03139013452914798	0.9545454545454546	0.17905498756562585
YML097C	-1	-/-	-172.97315549850464	-40602.99786424637	22	0.03134328358208955	0.9545454545454546	0.17933130699088146
YLR229C	-1	-/-	-173.15371370315552	-35842.8785443306	22	0.03129657228017884	0.9545454545454546	0.17960762641613706
YOL094C	-1	-/-	-173.24286127090454	-41034.028424263	22	0.03125	0.9545454545454546	0.17988394584139264
YML010W	-1	-/-	-173.33323431015015	-36656.77109718323	22	0.031203566121842496	0.9545454545454546	0.18016026526664825
YJL054W	-1	-/-	-173.44149494171143	-39410.61853599548	22	0.03115727002967359	0.9545454545454546	0.18043658469190385
YOR159C	-1	-/-	-173.47605323791504	-36158.59103631973	22	0.03111111111111111	0.9545454545454546	0.18071290411715943
YER058W	0	0/-	-173.48132967948914	-64747.779261529446	88	0.03111111111111111	0.9545454545454546	0.18071290411715943
YGR105W	0	0/0	-173.59828436374664	-61391.0975214839	88	0.03111111111111111	0.9545454545454546	0.18071290411715943
YNL030W	-1	-/-	-173.70849132537842	-37510.00340795517	22	0.03106508875739645	0.9545454545454546	0.18098922354241503
YLR262C	-1	-/-	-173.73144435882568	-39516.61025619507	22	0.0310192023633678	0.9545454545454546	0.18126554296767064
YBL091C	0	0/-	-173.73497486114502	-62610.41838771105	88	0.0310192023633678	0.9545454545454546	0.18126554296767064
YJR009C	-1	-/-	-173.85107135772705	-34928.751916885376	22	0.030973451327433628	0.9545454545454546	0.18154186239292622
YHR024C	-1	-/-	-173.94063901901245	-37398.903683662415	22	0.030927835051546393	0.9545454545454546	0.18181818181818182
YLR147C	-1	-/-	-174.0821213722229	-38932.65812635422	22	0.030882352941176472	0.9545454545454546	0.1820945012434374
YKL117W	-1	-/-	-174.20607566833496	-36821.39935874939	22	0.030837004405286344	0.9545454545454546	0.182370820668693
YMR233W	0	0/-	-174.23458635807037	-66678.80199193954	88	0.030837004405286344	0.9545454545454546	0.182370820668693
YML023C	-1	-/-	-174.24991941452026	-40252.32139635086	22	0.030791788856304986	0.9545454545454546	0.1826471400939486
YOR098C	-1	-/-	-174.25411701202393	-35853.32863998413	22	0.03074670571010249	0.9545454545454546	0.1829234595192042
YLR077W	0	0/-	-174.30915546417236	-63954.04925972223	88	0.03074670571010249	0.9545454545454546	0.1829234595192042
YGL019W	-1	-/-	-174.33179187774658	-35289.38315105438	22	0.03070175438596491	0.9545454545454546	0.1831997789444598
YOR160W	-1	-/-	-174.3567714691162	-38725.080265522	22	0.030656934306569343	0.9545454545454546	0.1834760983697154
YNL149C	-1	-/0	-174.47969675064087	-42180.376046419144	22	0.030612244897959183	0.9545454545454546	0.18375241779497098
YGR024C	-1	-/-	-174.50188302993774	-36290.79014968872	22	0.03056768558951965	0.9545454545454546	0.18402873722022658
YJR135W-A	-1	-/-	-174.55197143554688	-34896.100399017334	22	0.030523255813953487	0.9545454545454546	0.1843050566454822
YJL008C	-1	-/-	-174.55647993087769	-38370.482721328735	22	0.030478955007256895	0.9545454545454546	0.18458137607073777
YGR037C	-1	-/-	-174.579505443573	-38872.54051780701	22	0.030434782608695653	0.9545454545454546	0.18485769549599337
YHR072W-A	-1	-/-	-174.62439012527466	-36817.3862953186	22	0.030390738060781478	0.9545454545454546	0.18513401492124895
YPL117C	-1	-/-	-174.62692642211914	-39187.93552541733	22	0.030346820809248554	0.9545454545454546	0.18541033434650456
YKR028W	-1	-/-	-174.6351933479309	-39484.14973831177	22	0.030303030303030304	0.9545454545454546	0.18568665377176016
YJR068W	-1	-/-	-174.7924771308899	-40022.99357175827	22	0.03025936599423631	0.9545454545454546	0.18596297319701574
YJL104W	-1	-/-	-174.79289865493774	-39334.620131492615	22	0.030215827338129497	0.9545454545454546	0.18623929262227135
YLR052W	-1	-/-	-174.86377954483032	-41134.4027428627	22	0.03017241379310345	0.9545454545454546	0.18651561204752695
YEL037C	-1	-/-	-174.8688669204712	-39431.02277088165	22	0.03012912482065997	0.9545454545454546	0.18679193147278253
YIL134W	0	0/-	-174.90247249603271	-67424.15596550703	88	0.03012912482065997	0.9545454545454546	0.18679193147278253
YBR044C	0	0/-	-174.93393671512604	-62169.36608082056	88	0.03012912482065997	0.9545454545454546	0.18679193147278253
YJL158C	0	0/-	-174.95480966567993	-62753.85303032398	88	0.03012912482065997	0.9545454545454546	0.18679193147278253
YDL219W	0	0/0	-174.9708023071289	-63321.644349873066	88	0.03012912482065997	0.9545454545454546	0.18679193147278253
YDL212W	-1	-/-	-175.00911378860474	-37215.79566240311	22	0.03008595988538682	0.9545454545454546	0.18706825089803814
YMR286W	0	0/-	-175.02918887138367	-64941.152530014515	88	0.03008595988538682	0.9545454545454546	0.18706825089803814
YDL122W	0	0/-	-175.07360804080963	-62337.25602632761	88	0.03008595988538682	0.9545454545454546	0.18706825089803814
YLR314C	-1	-/-	-175.08697605133057	-39073.46955060959	22	0.030042918454935622	0.9545454545454546	0.18734457032329374
YDR472W	-1	-/-	-175.14326095581055	-37850.49970245361	22	0.03	0.9545454545454546	0.18762088974854932
YEL051W	-1	-/-	-175.15230464935303	-38740.21399450302	22	0.029957203994293864	0.9545454545454546	0.18789720917380492
YDL143W	-1	-/-	-175.29975366592407	-37800.88392782211	22	0.029914529914529916	0.9545454545454546	0.1881735285990605
YJL209W	-1	-/-	-175.31623363494873	-38278.13893985748	22	0.029871977240398292	0.9545454545454546	0.1884498480243161
YNL131W	-1	-/-	-175.31817770004272	-38699.758966207504	22	0.029829545454545456	0.9545454545454546	0.1887261674495717
YMR080C	-1	-/-	-175.35208177566528	-39378.569895744324	22	0.029787234042553193	0.9545454545454546	0.1890024868748273
YDL052C	-1	-/-	-175.40306329727173	-38047.19073486328	22	0.029745042492917848	0.9545454545454546	0.1892788063000829
YNL166C	-1	-/-	-175.4646120071411	-37650.88343143463	22	0.0297029702970297	0.9545454545454546	0.1895551257253385
YKL214C	-1	-/-	-175.52977752685547	-38773.340210437775	22	0.029661016949152543	0.9545454545454546	0.18983144515059408
YDR139C	0	0/-	-175.54330170154572	-61794.46286845207	88	0.029661016949152543	0.9545454545454546	0.18983144515059408
YJR075W	0	0/-	-175.55047118663788	-63921.95322906971	88	0.029661016949152543	0.9545454545454546	0.18983144515059408
YDR047W	0	0/0	-175.57274782657623	-64572.46579062939	88	0.029661016949152543	0.9545454545454546	0.18983144515059408
YHR020W	-1	-/-	-175.8574938774109	-36067.56619262695	22	0.029619181946403384	0.9545454545454546	0.19010776457584969
YLR215C	-1	-/-	-175.88059949874878	-40957.00125789642	22	0.029577464788732393	0.9545454545454546	0.1903840840011053
YIL085C	-1	-/-	-175.9842677116394	-38211.30525922775	22	0.029535864978902954	0.9545454545454546	0.19066040342636087
YMR285C	-1	-/-	-176.01720428466797	-41061.55317401886	22	0.02949438202247191	0.9545454545454546	0.19093672285161647
YNL316C	0	0/0	-176.1562259197235	-64625.974381804466	88	0.02949438202247191	0.9545454545454546	0.19093672285161647
YNL064C	-1	-/-	-176.35265827178955	-36755.14995288849	22	0.029453015427769985	0.9545454545454546	0.19121304227687205
YGR106C	0	0/0	-176.45011746883392	-61340.97797948122	88	0.029453015427769985	0.9545454545454546	0.19121304227687205
YBL079W	-1	-/-	-176.701509475708	-37478.58308792114	22	0.029411764705882353	0.9545454545454546	0.19148936170212766
YML078W	-1	-/-	-176.73639917373657	-38301.55641126633	22	0.02937062937062937	0.9545454545454546	0.19176568112738326
YNR013C	-1	-/-	-176.83507537841797	-37033.180477142334	22	0.029329608938547486	0.9545454545454546	0.19204200055263884
YOL022C	0	0/+	-177.1246339082718	-61641.89453077316	88	0.029329608938547486	0.9545454545454546	0.19204200055263884
YLR420W	0	0/-	-177.209166765213	-62370.02634227276	88	0.029329608938547486	0.9545454545454546	0.19204200055263884
YPR051W	-1	-/-	-177.21015644073486	-38152.87064743042	22	0.029288702928870293	0.9545454545454546	0.19231831997789445
YPR145W	0	0/0	-177.33354711532593	-57071.77338731289	88	0.029288702928870293	0.9545454545454546	0.19231831997789445
YOR241W	-1	-/0	-177.36267757415771	-36773.3220949173	22	0.02924791086350975	0.9545454545454546	0.19259463940315005
YNL004W	-1	-/-	-177.3704981803894	-38980.85777568817	22	0.02920723226703755	0.9545454545454546	0.19287095882840563
YER151C	-1	-/-	-177.37178468704224	-36011.347895145416	22	0.029166666666666667	0.9545454545454546	0.19314727825366124
YER182W	0	0/0	-177.3864312171936	-61011.166665017605	88	0.029166666666666667	0.9545454545454546	0.19314727825366124
YHR204W	-1	-/-	-177.40074062347412	-35686.02456521988	22	0.02912621359223301	0.9545454545454546	0.19342359767891681
YMR091C	-1	-/-	-177.43179941177368	-37827.79236125946	22	0.029085872576177285	0.9545454545454546	0.19369991710417242
YBR261C	0	0/-	-177.44956803321838	-61694.384407281876	88	0.029085872576177285	0.9545454545454546	0.19369991710417242
YPR186C	-1	-/-	-177.46979522705078	-38084.19325685501	22	0.029045643153526972	0.9545454545454546	0.19397623652942803
YHR120W	-1	-/-	-177.48960065841675	-41479.33667373657	22	0.029005524861878452	0.9545454545454546	0.1942525559546836
YMR277W	-1	-/-	-177.52059507369995	-39480.48641252518	22	0.028965517241379312	0.9545454545454546	0.1945288753799392
YGL236C	-1	-/-	-177.59431409835815	-40413.17231798172	22	0.028925619834710745	0.9545454545454546	0.19480519480519481
YKL039W	0	0/-	-177.72416484355927	-61890.21120536327	88	0.028925619834710745	0.9545454545454546	0.19480519480519481
YPR133C	-1	-/-	-177.75782251358032	-41674.90547800064	22	0.02888583218707015	0.9545454545454546	0.1950815142304504
YML123C	-1	-/-	-177.79213953018188	-36002.6621491909	22	0.028846153846153848	0.9545454545454546	0.195357833655706
YOR021C	0	0/-	-177.85811114311218	-61053.929839372635	88	0.028846153846153848	0.9545454545454546	0.195357833655706
YBR011C	0	0/0	-177.89887988567352	-60464.5690382123	88	0.028846153846153848	0.9545454545454546	0.195357833655706
YIL096C	0	0/-	-177.9249745607376	-62171.287271380424	88	0.028846153846153848	0.9545454545454546	0.195357833655706
YPL252C	0	0/0	-177.93849003314972	-60497.42472368479	88	0.028846153846153848	0.9545454545454546	0.195357833655706
YJR045C	-1	-/-	-177.94300317764282	-34232.95677733421	22	0.02880658436213992	0.9545454545454546	0.1956341530809616
YOR266W	-1	-/-	-177.9586534500122	-39982.16952753067	22	0.028767123287671233	0.9545454545454546	0.19591047250621718
YNL238W	0	0/-	-177.96161818504333	-60943.4285364151	88	0.028767123287671233	0.9545454545454546	0.19591047250621718
YHR168W	0	0/-	-177.98425316810608	-68681.27654993534	88	0.028767123287671233	0.9545454545454546	0.19591047250621718
YNL199C	-1	-/-	-178.1243462562561	-38089.22878217697	22	0.028727770177838577	0.9545454545454546	0.1961867919314728
YGL206C	-1	-/-	-178.25373029708862	-34836.91864037514	22	0.028688524590163935	0.9545454545454546	0.19646311135672836
YBL020W	-1	-/-	-178.26752376556396	-35618.51977682114	22	0.0286493860845839	0.9545454545454546	0.19673943078198397
YJL076W	-1	-/-	-178.30721855163574	-35371.940195560455	22	0.02861035422343324	0.9545454545454546	0.19701575020723958
YBL069W	-1	-/-	-178.33430194854736	-37844.02295446396	22	0.02857142857142857	0.9545454545454546	0.19729206963249515
YGL016W	-1	-/0	-178.34960079193115	-39194.893408060074	22	0.028532608695652172	0.9545454545454546	0.19756838905775076
YKL134C	-1	-/-	-178.48478412628174	-41460.29904460907	22	0.028493894165535955	0.9545454545454546	0.19784470848300637
YOR315W	-1	-/-	-178.50856590270996	-38035.21196079254	22	0.028455284552845527	0.9545454545454546	0.19812102790826194
YLR380W	-1	-/-	-178.5113558769226	-37689.12284517288	22	0.028416779431664412	0.9545454545454546	0.19839734733351755
YML055W	-1	-/-	-178.56806993484497	-40059.46424007416	22	0.02837837837837838	0.9545454545454546	0.19867366675877315
YPL215W	0	0/-	-178.58411753177643	-61477.1922044158	88	0.02837837837837838	0.9545454545454546	0.19867366675877315
YBL007C	-1	-/-	-178.63072299957275	-36502.470036029816	22	0.02834008097165992	0.9545454545454546	0.19894998618402873
YMR289W	0	0/-	-178.75257289409637	-66485.74705415964	88	0.02834008097165992	0.9545454545454546	0.19894998618402873
YHR109W	0	0/-	-178.79088139533997	-65824.12893003225	88	0.02834008097165992	0.9545454545454546	0.19894998618402873
YKR072C	-1	-/-	-178.80704402923584	-38108.8230843544	22	0.02830188679245283	0.9545454545454546	0.19922630560928434
YGL064C	0	0/-	-178.92122220993042	-67888.81494367123	88	0.02830188679245283	0.9545454545454546	0.19922630560928434
YGL195W	-1	-/-	-179.01815176010132	-37274.98827075958	22	0.02826379542395693	0.9545454545454546	0.19950262503453992
YPL094C	-1	-/-	-179.03460597991943	-35020.0865111351	22	0.028225806451612902	0.9545454545454546	0.19977894445979552
YHR174W	-1	-/-	-179.0408182144165	-33860.35949373245	22	0.028187919463087248	0.9545454545454546	0.20005526388505113
YDL145C	-1	-/-	-179.07374477386475	-36426.10116791725	22	0.028150134048257374	0.9545454545454546	0.2003315833103067
YLR342W	-1	-/-	-179.07384300231934	-34698.54572343826	22	0.028112449799196786	0.9545454545454546	0.2006079027355623
YJR124C	0	0/-	-179.08390724658966	-63015.50899493694	88	0.028112449799196786	0.9545454545454546	0.2006079027355623
YBR058C-A	-1	-/-	-179.10111904144287	-34169.29562616348	22	0.02807486631016043	0.9545454545454546	0.20088422216081792
YML006C	-1	-/-	-179.11635828018188	-40247.724846839905	22	0.028037383177570093	0.9545454545454546	0.2011605415860735
YER019C-A	-1	-/-	-179.13934421539307	-37383.33438253403	22	0.028	0.9545454545454546	0.2014368610113291
YML077W	-1	-/-	-179.15246963500977	-37541.510290145874	22	0.02796271637816245	0.9545454545454546	0.2017131804365847
YFL038C	-1	-/-	-179.17511081695557	-35474.85464191437	22	0.027925531914893616	0.9545454545454546	0.20198949986184028
YGL213C	-1	-/-	-179.20688009262085	-37917.846027612686	22	0.027888446215139442	0.9545454545454546	0.2022658192870959
YFR005C	-1	-/-	-179.245285987854	-39362.94190788269	22	0.027851458885941646	0.9545454545454546	0.20254213871235147
YIL149C	-1	-/-	-179.24642038345337	-39742.057852745056	22	0.02781456953642384	0.9545454545454546	0.20281845813760707
YLR039C	-1	-/-	-179.25275707244873	-42574.77029466629	22	0.027777777777777776	0.9545454545454546	0.20309477756286268
YPR113W	-1	-/-	-179.25507068634033	-35147.23422622681	22	0.02774108322324967	0.9545454545454546	0.20337109698811826
YBL080C	-1	-/-	-179.2589783668518	-41479.40945863724	22	0.027704485488126648	0.9545454545454546	0.20364741641337386
YDR478W	-1	-/-	-179.2655110359192	-39927.43311929703	22	0.02766798418972332	0.9545454545454546	0.20392373583862947
YBR202W	-1	-/-	-179.3801770210266	-36366.26411151886	22	0.02763157894736842	0.9545454545454546	0.20420005526388504
YNL048W	-1	-/-	-179.4070324897766	-38654.30507040024	22	0.02759526938239159	0.9545454545454546	0.20447637468914065
YLR359W	0	0/-	-179.41531693935394	-61428.05982226133	88	0.02759526938239159	0.9545454545454546	0.20447637468914065
YHR083W	-1	-/-	-179.55711793899536	-37762.31905031204	22	0.027559055118110236	0.9545454545454546	0.20475269411439626
YDR334W	-1	-/-	-179.5881929397583	-40093.13835668564	22	0.027522935779816515	0.9545454545454546	0.20502901353965183
YLR180W	0	0/-	-179.62951016426086	-60656.75663995743	88	0.027522935779816515	0.9545454545454546	0.20502901353965183
YNL079C	-1	-/-	-179.6340355873108	-39019.062402009964	22	0.0274869109947644	0.9545454545454546	0.20530533296490744
YIL139C	-1	-/-	-179.74459028244019	-39094.73238325119	22	0.027450980392156862	0.9545454545454546	0.20558165239016302
YMR270C	-1	-/-	-179.76099634170532	-38544.39911031723	22	0.02741514360313316	0.9545454545454546	0.20585797181541862
YMR222C	0	0/0	-179.78426682949066	-65834.422336936	88	0.02741514360313316	0.9545454545454546	0.20585797181541862
YLR067C	-1	-/-	-179.79249048233032	-40349.323103904724	22	0.027379400260756193	0.9545454545454546	0.20613429124067423
YLR044C	-1	-/-	-179.8617959022522	-36791.79189443588	22	0.02734375	0.9545454545454546	0.2064106106659298
YOR198C	-1	-/-	-179.89374685287476	-37338.600811719894	22	0.027308192457737322	0.9545454545454546	0.2066869300911854
YOR359W	-1	-/-	-179.93621969223022	-39030.56132364273	22	0.02727272727272727	0.9545454545454546	0.20696324951644102
YGL226W	0	0/-	-180.0482977628708	-64260.928133904934	88	0.02727272727272727	0.9545454545454546	0.20696324951644102
YHR183W	-1	-/-	-180.0879111289978	-38649.62989759445	22	0.027237354085603113	0.9545454545454546	0.2072395689416966
YPL157W	-1	-/-	-180.1034951210022	-38957.669257164	22	0.027202072538860103	0.9545454545454546	0.2075158883669522
YDL137W	-1	-/0	-180.1369171142578	-37401.237820625305	22	0.027166882276843468	0.9545454545454546	0.2077922077922078
YOR217W	-1	-/-	-180.19768285751343	-39311.8294506073	22	0.027131782945736434	0.9545454545454546	0.20806852721746338
YER113C	0	0/-	-180.21222352981567	-64150.20418471098	88	0.027131782945736434	0.9545454545454546	0.20806852721746338
YOR297C	-1	-/-	-180.26760911941528	-37715.453154563904	22	0.027096774193548386	0.9545454545454546	0.208344846642719
YHL039W	0	0/-	-180.34752929210663	-60966.82087910175	88	0.027096774193548386	0.9545454545454546	0.208344846642719
YHR163W	-1	-/0	-180.38948583602905	-39841.953647613525	22	0.027061855670103094	0.9545454545454546	0.20862116606797457
YDR308C	-1	-/-	-180.43000507354736	-40111.9113445282	22	0.02702702702702703	0.9545454545454546	0.20889748549323017
YDR430C	0	0/-	-180.46753203868866	-61433.45090943575	88	0.02702702702702703	0.9545454545454546	0.20889748549323017
YDR188W	-1	-/-	-180.52729177474976	-36049.028928756714	22	0.02699228791773779	0.9545454545454546	0.20917380491848578
YIL158W	0	0/0	-180.5745199918747	-62071.67765104771	88	0.02699228791773779	0.9545454545454546	0.20917380491848578
YJL117W	-1	-/-	-180.59203481674194	-39045.849293231964	22	0.026957637997432605	0.9545454545454546	0.20945012434374136
YDR489W	-1	-/-	-180.66448640823364	-38300.06937789917	22	0.026923076923076925	0.9545454545454546	0.20972644376899696
YBL026W	-1	-/-	-180.67023277282715	-36894.089534282684	22	0.026888604353393086	0.9545454545454546	0.21000276319425257
YMR150C	-1	-/-	-180.77409315109253	-38552.04032802582	22	0.026854219948849106	0.9545454545454546	0.21027908261950815
YDL131W	0	0/0	-180.78313946723938	-59381.59296321869	88	0.026854219948849106	0.9545454545454546	0.21027908261950815
YJL014W	-1	-/-	-180.85050678253174	-40768.46241855621	22	0.02681992337164751	0.9545454545454546	0.21055540204476375
YAL029C	-1	-/-	-180.85966205596924	-38224.8894033432	22	0.026785714285714284	0.9545454545454546	0.21083172147001933
YDR440W	-1	-/-	-180.87212419509888	-39411.17637348175	22	0.0267515923566879	0.9545454545454546	0.21110804089527493
YJL200C	0	0/-	-180.91033279895782	-61497.55382889509	88	0.0267515923566879	0.9545454545454546	0.21110804089527493
YFR028C	-1	-/-	-180.94304895401	-42509.970614910126	22	0.026717557251908396	0.9545454545454546	0.21138436032053054
YPL172C	0	0/0	-181.02852547168732	-65299.24401956797	88	0.026717557251908396	0.9545454545454546	0.21138436032053054
YBR198C	-1	-/-	-181.03809261322021	-37863.29588842392	22	0.026683608640406607	0.9545454545454546	0.21166067974578612
YGL244W	-1	-/-	-181.07711791992188	-38806.34898328781	22	0.0266497461928934	0.9545454545454546	0.21193699917104172
YBR017C	-1	-/-	-181.32593727111816	-36323.55350589752	22	0.026615969581749048	0.9545454545454546	0.21221331859629733
YBR060C	-1	-/-	-181.44373321533203	-36853.74161911011	22	0.026582278481012658	0.9545454545454546	0.2124896380215529
YOL096C	0	0/0	-181.4790723323822	-64304.94778060913	88	0.026582278481012658	0.9545454545454546	0.2124896380215529
YDR302W	-1	-/-	-181.5188250541687	-37040.226227760315	22	0.02654867256637168	0.9545454545454546	0.2127659574468085
YPL038W	0	0/-	-181.61232316493988	-66198.75198864937	88	0.02654867256637168	0.9545454545454546	0.2127659574468085
YDR062W	-1	-/-	-181.66045141220093	-36324.67670726776	22	0.026515151515151516	0.9545454545454546	0.21304227687206412
YLR134W	-1	-/-	-181.66667079925537	-37755.59083986282	22	0.02648171500630517	0.9545454545454546	0.2133185962973197
YBR130C	-1	-/-	-181.677885055542	-38620.691405296326	22	0.02644836272040302	0.9545454545454546	0.2135949157225753
YBR188C	-1	-/-	-181.72336435317993	-41078.598381996155	22	0.026415094339622643	0.9545454545454546	0.21387123514783088
YLR413W	0	0/-	-181.81376719474792	-60472.17460381985	88	0.026415094339622643	0.9545454545454546	0.21387123514783088
YDR234W	0	0/0	-181.8322925567627	-58258.172125041485	88	0.026415094339622643	0.9545454545454546	0.21387123514783088
YBL052C	-1	-/-	-181.86519241333008	-42894.70943403244	22	0.026381909547738693	0.9545454545454546	0.21414755457308648
YGR171C	-1	-/-	-181.90306901931763	-38480.339530944824	22	0.026348808030112924	0.9545454545454546	0.2144238739983421
YGL049C	-1	-/-	-181.94661808013916	-36934.050963401794	22	0.02631578947368421	0.9545454545454546	0.21470019342359767
YER031C	-1	-/-	-181.97487354278564	-39854.69075489044	22	0.026282853566958697	0.9545454545454546	0.21497651284885327
YGR262C	-1	-/-	-182.02454662322998	-36940.05213403702	22	0.02625	0.9545454545454546	0.21525283227410888
YOR165W	0	0/-	-182.05820548534393	-65799.25225102901	88	0.02625	0.9545454545454546	0.21525283227410888
YPR009W	-1	-/-	-182.13956546783447	-39963.14254665375	22	0.026217228464419477	0.9545454545454546	0.21552915169936446
YNL111C	-1	-/-	-182.23219060897827	-40072.66747093201	22	0.026184538653366583	0.9545454545454546	0.21580547112462006
YLR433C	-1	-/-	-182.25692701339722	-42236.95254087448	22	0.026151930261519303	0.9545454545454546	0.21608179054987567
YOR154W	0	0/-	-182.31273114681244	-65215.308589339256	88	0.026151930261519303	0.9545454545454546	0.21608179054987567
YGL139W	0	0/-	-182.34622192382812	-63095.79409325123	88	0.026151930261519303	0.9545454545454546	0.21608179054987567
YEL017C-A	-1	-/0	-182.42992401123047	-35433.25945520401	22	0.026119402985074626	0.9545454545454546	0.21635810997513125
YDR469W	-1	-/-	-182.4892897605896	-36124.134690761566	22	0.02608695652173913	0.9545454545454546	0.21663442940038685
YPL105C	0	0/-	-182.48981416225433	-64142.47118127346	88	0.02608695652173913	0.9545454545454546	0.21663442940038685
YPR073C	-1	-/-	-182.50253772735596	-39194.23416471481	22	0.026054590570719603	0.9545454545454546	0.21691074882564243
YDR144C	0	0/-	-182.50890183448792	-64712.98191559315	88	0.026054590570719603	0.9545454545454546	0.21691074882564243
YPL048W	-1	-/-	-182.545072555542	-34657.68471670151	22	0.026022304832713755	0.9545454545454546	0.21718706825089804
YNL147W	-1	-/+	-182.562255859375	-40669.5917468071	22	0.02599009900990099	0.9545454545454546	0.21746338767615364
YER156C	0	0/-	-182.56919598579407	-62209.30258727074	88	0.02599009900990099	0.9545454545454546	0.21746338767615364
YFL041W	-1	-/-	-182.58896732330322	-40168.25437116623	22	0.02595797280593325	0.9545454545454546	0.21773970710140922
YOL092W	0	0/-	-182.60218918323517	-61857.56095969677	88	0.02595797280593325	0.9545454545454546	0.21773970710140922
YGL020C	-1	-/-	-182.60605812072754	-36379.97982120514	22	0.025925925925925925	0.9545454545454546	0.21801602652666482
YEL032W	-1	-/-	-182.6343207359314	-37488.81098270416	22	0.025893958076448828	0.9545454545454546	0.21829234595192043
YGL200C	-1	-/-	-182.63673400878906	-37555.22864961624	22	0.02586206896551724	0.9545454545454546	0.218568665377176
YHR094C	-1	-/-	-182.79776668548584	-36830.2932806015	22	0.025830258302583026	0.9545454545454546	0.2188449848024316
YER172C	-1	-/-	-182.88058042526245	-36620.288086891174	22	0.025798525798525797	0.9545454545454546	0.21912130422768722
YPL098C	-1	-/-	-182.88684463500977	-39998.58349967003	22	0.025766871165644172	0.9545454545454546	0.2193976236529428
YGR231C	-1	-/-	-182.90000343322754	-39319.76005125046	22	0.025735294117647058	0.9545454545454546	0.2196739430781984
YAL040C	-1	-/-	-182.96220111846924	-38824.4226102829	22	0.025703794369645042	0.9545454545454546	0.21995026250345398
YKL114C	-1	-/-	-183.00218152999878	-37714.04707145691	22	0.02567237163814181	0.9545454545454546	0.22022658192870959
YMR005W	-1	-/-	-183.0689377784729	-40752.35007190704	22	0.02564102564102564	0.9545454545454546	0.2205029013539652
YGR124W	0	0/0	-183.07520580291748	-60395.61843818426	88	0.02564102564102564	0.9545454545454546	0.2205029013539652
YNR016C	-1	-/-	-183.09747505187988	-36689.9619269371	22	0.025609756097560974	0.9545454545454546	0.22077922077922077
YFL017C	0	0/-	-183.14946699142456	-64962.06033396721	88	0.025609756097560974	0.9545454545454546	0.22077922077922077
YMR129W	-1	-/-	-183.27033185958862	-39917.81704998016	22	0.025578562728380026	0.9545454545454546	0.22105554020447638
YKL057C	-1	-/-	-183.28331995010376	-41065.18596458435	22	0.025547445255474453	0.9545454545454546	0.22133185962973198
YBR288C	-1	-/-	-183.28721857070923	-40054.34736633301	22	0.02551640340218712	0.9545454545454546	0.22160817905498756
YGL220W	0	0/-	-183.3276641368866	-61695.4012183547	88	0.02551640340218712	0.9545454545454546	0.22160817905498756
YMR287C	-1	-/-	-183.36470985412598	-42573.87449216843	22	0.025485436893203883	0.9545454545454546	0.22188449848024316
YDL174C	-1	-/-	-183.36477518081665	-37240.97077035904	22	0.025454545454545455	0.9545454545454546	0.22216081790549877
YNL262W	-1	-/-	-183.37097454071045	-41188.53874349594	22	0.025423728813559324	0.9545454545454546	0.22243713733075435
YDR511W	-1	-/-	-183.41702032089233	-41734.05795288086	22	0.02539298669891173	0.9545454545454546	0.22271345675600995
YLR106C	-1	-/-	-183.4834337234497	-37764.829486846924	22	0.025362318840579712	0.9545454545454546	0.22298977618126553
YER164W	-1	-/-	-183.54623746871948	-36362.093076229095	22	0.025331724969843185	0.9545454545454546	0.22326609560652114
YIL064W	0	0/-	-183.5545243024826	-62241.6635671854	88	0.025331724969843185	0.9545454545454546	0.22326609560652114
YDR267C	0	0/-	-183.575235247612	-63291.997153401375	88	0.025331724969843185	0.9545454545454546	0.22326609560652114
YDL217C	-1	-/-	-183.6381859779358	-38561.18455410004	22	0.02530120481927711	0.9545454545454546	0.22354241503177674
YER099C	0	0/-	-183.6498931646347	-60926.17173206806	88	0.02530120481927711	0.9545454545454546	0.22354241503177674
YIL014W	-1	-/-	-183.68731212615967	-39086.71821784973	22	0.02527075812274368	0.9545454545454546	0.22381873445703232
YLR096W	-1	-/-	-183.69032382965088	-39397.73598241806	22	0.025240384615384616	0.9545454545454546	0.22409505388228793
YER178W	-1	-/-	-183.7868676185608	-35605.06575536728	22	0.025210084033613446	0.9545454545454546	0.22437137330754353
YLR430W	-1	-/-	-183.7953953742981	-38191.730437755585	22	0.025179856115107913	0.9545454545454546	0.2246476927327991
YHR026W	-1	-/-	-183.83528900146484	-37215.584604263306	22	0.025149700598802394	0.9545454545454546	0.22492401215805471
YML018C	0	0/0	-183.83958458900452	-62012.40145301819	88	0.025149700598802394	0.9545454545454546	0.22492401215805471
YAR002W	-1	-/-	-183.86255645751953	-41237.36816453934	22	0.025119617224880382	0.9545454545454546	0.22520033158331032
YCR024C-A	-1	-/0	-183.94714498519897	-36060.779663562775	22	0.025089605734767026	0.9545454545454546	0.2254766510085659
YLR357W	-1	-/-	-184.08006191253662	-38132.6782784462	22	0.025059665871121718	0.9545454545454546	0.2257529704338215
YHR091C	-1	-/-	-184.11178922653198	-41853.68227434158	22	0.025029797377830752	0.9545454545454546	0.22602928985907708
YER030W	-1	-/-	-184.13671875	-39184.93262767792	22	0.025	0.9545454545454546	0.2263056092843327
YPL128C	-1	-/-	-184.15924072265625	-37624.61736869812	22	0.02497027348394768	0.9545454545454546	0.2265819287095883
YDR216W	-1	-/-	-184.2230362892151	-40664.53783607483	22	0.02494061757719715	0.9545454545454546	0.22685824813484387
YNL022C	0	0/-	-184.25313258171082	-62368.7591830492	88	0.02494061757719715	0.9545454545454546	0.22685824813484387
YDL043C	-1	-/-	-184.2560863494873	-38086.432284832	22	0.02491103202846975	0.9545454545454546	0.22713456756009948
YNL310C	-1	-/-	-184.33820819854736	-41239.44383573532	22	0.024881516587677725	0.9545454545454546	0.22741088698535508
YNL177C	-1	-/-	-184.3583083152771	-39513.96327543259	22	0.02485207100591716	0.9545454545454546	0.22768720641061066
YEL025C	0	0/0	-184.4184240102768	-61725.50599336624	88	0.02485207100591716	0.9545454545454546	0.22768720641061066
YBL014C	-1	-/-	-184.445659160614	-40404.421944618225	22	0.024822695035460994	0.9545454545454546	0.22796352583586627
YMR132C	0	0/0	-184.50254106521606	-63658.75666189194	88	0.024822695035460994	0.9545454545454546	0.22796352583586627
YOR307C	-1	-/-	-184.55448722839355	-36498.00870847702	22	0.024793388429752067	0.9545454545454546	0.22823984526112184
YIL004C	-1	-/-	-184.6122088432312	-41270.69315481186	22	0.024764150943396228	0.9545454545454546	0.22851616468637745
YMR225C	-1	-/-	-184.6755142211914	-38695.18529558182	22	0.024734982332155476	0.9545454545454546	0.22879248411163305
YKL170W	-1	-/-	-184.76326894760132	-39118.617782115936	22	0.024705882352941175	0.9545454545454546	0.22906880353688863
YDR462W	0	0/-	-184.84507656097412	-66956.03778398037	88	0.024705882352941175	0.9545454545454546	0.22906880353688863
YOR043W	-1	-/-	-184.86900758743286	-38330.849160671234	22	0.024676850763807285	0.9545454545454546	0.22934512296214424
YER145C	-1	-/-	-184.87091064453125	-38317.32187461853	22	0.02464788732394366	0.9545454545454546	0.22962144238739984
YBR094W	0	0/0	-184.89155387878418	-64281.658773839474	88	0.02464788732394366	0.9545454545454546	0.22962144238739984
YML019W	-1	-/-	-184.920795917511	-37463.197989463806	22	0.0246189917936694	0.9545454545454546	0.22989776181265542
YHR060W	-1	-/-	-184.94966316223145	-40061.17730474472	22	0.02459016393442623	0.9545454545454546	0.23017408123791103
YDR158W	-1	-/0	-184.96769046783447	-33684.53559303284	22	0.02456140350877193	0.9545454545454546	0.23045040066316663
YBR014C	0	0/-	-185.00202870368958	-63728.63319975138	88	0.02456140350877193	0.9545454545454546	0.23045040066316663
YJL178C	-1	-/-	-185.00660610198975	-38274.95370435715	22	0.02453271028037383	0.9545454545454546	0.2307267200884222
YHR038W	-1	-/-	-185.1177577972412	-40259.83809328079	22	0.024504084014002333	0.9545454545454546	0.23100303951367782
YDL155W	-1	-/-	-185.18413877487183	-36640.97533750534	22	0.024475524475524476	0.9545454545454546	0.2312793589389334
YBR153W	-1	-/-	-185.18560457229614	-39445.361762046814	22	0.024447031431897557	0.9545454545454546	0.231555678364189
YKL192C	-1	-/-	-185.2511830329895	-35886.461161613464	22	0.02441860465116279	0.9545454545454546	0.2318319977894446
YCR016W	0	0/0	-185.26469349861145	-64017.59232831001	88	0.02441860465116279	0.9545454545454546	0.2318319977894446
YER016W	-1	-/-	-185.2705888748169	-39359.840193748474	22	0.024390243902439025	0.9545454545454546	0.23210831721470018
YCR077C	-1	-/-	-185.35071992874146	-34549.84127664566	22	0.024361948955916472	0.9545454545454546	0.2323846366399558
YGR174C	0	0/-	-185.36743080615997	-62920.18688696623	88	0.024361948955916472	0.9545454545454546	0.2323846366399558
YEL001C	0	0/0	-185.38146674633026	-66614.06520462036	88	0.024361948955916472	0.9545454545454546	0.2323846366399558
YLR243W	0	0/-	-185.39370679855347	-61773.124217271805	88	0.024361948955916472	0.9545454545454546	0.2323846366399558
YPR171W	-1	-/-	-185.41953468322754	-40398.28008508682	22	0.02433371958285052	0.9545454545454546	0.2326609560652114
YGR252W	-1	-/-	-185.46984720230103	-37337.205913066864	22	0.024305555555555556	0.9545454545454546	0.23293727549046697
YKL017C	-1	-/-	-185.48920488357544	-41044.131954193115	22	0.024277456647398842	0.9545454545454546	0.23321359491572258
YGR062C	0	0/-	-185.50825428962708	-64489.226691007614	88	0.024277456647398842	0.9545454545454546	0.23321359491572258
YBL037W	0	0/-	-185.56138598918915	-64588.99294745922	88	0.024277456647398842	0.9545454545454546	0.23321359491572258
YIL130W	0	0/-	-185.57628691196442	-64081.676026940346	88	0.024277456647398842	0.9545454545454546	0.23321359491572258
YDR257C	0	0/-	-185.63754677772522	-63906.88613343239	88	0.024277456647398842	0.9545454545454546	0.23321359491572258
YNL188W	-1	-/-	-185.7493257522583	-41097.389239788055	22	0.02424942263279446	0.9545454545454546	0.23348991434097818
YNL130C	-1	-/-	-185.7546935081482	-35673.45291662216	22	0.02422145328719723	0.9545454545454546	0.23376623376623376
YNL085W	-1	-/-	-185.75998830795288	-38314.79880619049	22	0.024193548387096774	0.9545454545454546	0.23404255319148937
YGL238W	-1	-/-	-185.82044076919556	-36643.06256914139	22	0.024165707710011506	0.9545454545454546	0.23431887261674494
YER087C-B	-1	-/-	-185.926926612854	-37829.31415224075	22	0.02413793103448276	0.9545454545454546	0.23459519204200055
YNL229C	-1	-/-	-185.92977714538574	-39927.84149837494	22	0.024110218140068886	0.9545454545454546	0.23487151146725616
YMR310C	0	0/0	-185.93414402008057	-62158.93468737602	88	0.024110218140068886	0.9545454545454546	0.23487151146725616
YHR037W	0	0/0	-186.01665782928467	-63402.882006406784	88	0.024110218140068886	0.9545454545454546	0.23487151146725616
YPR056W	-1	-/-	-186.03636932373047	-41487.39508771896	22	0.02408256880733945	0.9545454545454546	0.23514783089251173
YER149C	-1	-/-	-186.04542875289917	-41316.94331264496	22	0.024054982817869417	0.9545454545454546	0.23542415031776734
YFR051C	-1	-/-	-186.09428548812866	-38072.90017557144	22	0.02402745995423341	0.9545454545454546	0.23570046974302294
YBR042C	-1	-/-	-186.1003737449646	-37794.32806348801	22	0.024	0.9545454545454546	0.23597678916827852
YDR364C	-1	-/-	-186.11790800094604	-36962.21746921539	22	0.023972602739726026	0.9545454545454546	0.23625310859353413
YBR009C	-1	-/-	-186.1483449935913	-37265.86021590233	22	0.02394526795895097	0.9545454545454546	0.23652942801878973
YMR125W	-1	-/-	-186.1529026031494	-38691.561208724976	22	0.023917995444191344	0.9545454545454546	0.2368057474440453
YJL186W	-1	-/-	-186.19139194488525	-38877.981984615326	22	0.023890784982935155	0.9545454545454546	0.23708206686930092
YDL063C	0	0/-	-186.25184679031372	-61848.41937983036	88	0.023890784982935155	0.9545454545454546	0.23708206686930092
YEL022W	-1	-/-	-186.28311824798584	-38130.360495090485	22	0.023863636363636365	0.9545454545454546	0.2373583862945565
YGR029W	-1	-/-	-186.28988647460938	-37229.99373006821	22	0.02383654937570942	0.9545454545454546	0.2376347057198121
YFL036W	-1	-/-	-186.32338857650757	-39530.08871984482	22	0.023809523809523808	0.9545454545454546	0.2379110251450677
YGR181W	-1	-/-	-186.37106800079346	-37274.97186613083	22	0.02378255945639864	0.9545454545454546	0.23818734457032328
YIL129C	-1	-/-	-186.40529680252075	-38748.575070381165	22	0.023755656108597284	0.9545454545454546	0.2384636639955789
YER072W	-1	-/-	-186.4918394088745	-37906.564939022064	22	0.023728813559322035	0.9545454545454546	0.2387399834208345
YNL247W	-1	-/-	-186.49897813796997	-39042.2212433815	22	0.023702031602708805	0.9545454545454546	0.23901630284609007
YCR059C	0	0/-	-186.51765358448029	-61549.20668536425	88	0.023702031602708805	0.9545454545454546	0.23901630284609007
YOR342C	0	0/0	-186.54155933856964	-61813.875280976295	88	0.023702031602708805	0.9545454545454546	0.23901630284609007
YKL096W	0	0/-	-186.54205656051636	-63416.166087925434	88	0.023702031602708805	0.9545454545454546	0.23901630284609007
YLR020C	-1	-/-	-186.65286684036255	-37176.01571941376	22	0.02367531003382187	0.9545454545454546	0.23929262227134568
YOR188W	-1	-/0	-186.6563868522644	-38959.93691492081	22	0.02364864864864865	0.9545454545454546	0.23956894169660128
YHL029C	0	0/0	-186.6756956577301	-65150.25170326233	88	0.02364864864864865	0.9545454545454546	0.23956894169660128
YGR065C	0	0/-	-186.67811608314514	-63019.25411462784	88	0.02364864864864865	0.9545454545454546	0.23956894169660128
YCR063W	-1	-/-	-186.68293809890747	-36867.199080467224	22	0.023622047244094488	0.9545454545454546	0.23984526112185686
YBR112C	-1	-/-	-186.68679857254028	-37501.11300420761	22	0.02359550561797753	0.9545454545454546	0.24012158054711247
YGL144C	-1	-/-	-186.72553062438965	-39703.01282119751	22	0.02356902356902357	0.9545454545454546	0.24039789997236805
YFR038W	0	0/-	-186.79315507411957	-70728.69431591034	88	0.02356902356902357	0.9545454545454546	0.24039789997236805
YMR127C	-1	-/-	-186.83562803268433	-37804.56528997421	22	0.023542600896860985	0.9545454545454546	0.24067421939762365
YJL065C	-1	-/-	-186.9848599433899	-39438.960768699646	22	0.023516237402015677	0.9545454545454546	0.24095053882287926
YAL012W	-1	-/0	-186.987446308136	-37078.2463388443	22	0.02348993288590604	0.9545454545454546	0.24122685824813483
YGR129W	-1	-/-	-187.00436973571777	-40998.293135643005	22	0.02346368715083799	0.9545454545454546	0.24150317767339044
YPR105C	-1	-/-	-187.02137184143066	-40424.91914272308	22	0.0234375	0.9545454545454546	0.24177949709864605
YJL130C	0	0/-	-187.03317964076996	-60585.78971505165	88	0.0234375	0.9545454545454546	0.24177949709864605
YNL313C	-1	-/-	-187.09642934799194	-38470.18979549408	22	0.023411371237458192	0.9545454545454546	0.24205581652390162
YDR297W	-1	-/-	-187.1073441505432	-35684.97971725464	22	0.02338530066815145	0.9545454545454546	0.24233213594915723
YMR153W	-1	-/-	-187.1443920135498	-36783.607055187225	22	0.02335928809788654	0.9545454545454546	0.24260845537441283
YDR464W	-1	-/0	-187.2009515762329	-38302.69066905975	22	0.023333333333333334	0.9545454545454546	0.2428847747996684
YGR198W	0	0/-	-187.2078331708908	-63393.73382782936	88	0.023333333333333334	0.9545454545454546	0.2428847747996684
YHL034C	-1	-/0	-187.2081127166748	-36279.6221704483	22	0.023307436182019976	0.9545454545454546	0.24316109422492402
YHL024W	-1	-/-	-187.24851846694946	-40308.706627845764	22	0.02328159645232816	0.9545454545454546	0.2434374136501796
YJL173C	-1	-/-	-187.26398754119873	-40631.53445339203	22	0.023255813953488372	0.9545454545454546	0.2437137330754352
YBL071W-A	-1	-/-	-187.30404090881348	-35308.265768527985	22	0.023230088495575223	0.9545454545454546	0.2439900525006908
YMR263W	-1	-/-	-187.3065857887268	-41785.894857406616	22	0.023204419889502764	0.9545454545454546	0.24426637192594639
YKL212W	-1	-/-	-187.3271632194519	-35655.78581571579	22	0.023178807947019868	0.9545454545454546	0.244542691351202
YKR063C	-1	-/-	-187.36347818374634	-40760.00867462158	22	0.023153252480705624	0.9545454545454546	0.2448190107764576
YBL055C	-1	-/-	-187.4331603050232	-36622.134924411774	22	0.023127753303964757	0.9545454545454546	0.24509533020171317
YDL135C	-1	-/-	-187.45318174362183	-39643.575946331024	22	0.0231023102310231	0.9545454545454546	0.24537164962696878
YOR079C	-1	-/-	-187.48982667922974	-40061.925589084625	22	0.023076923076923078	0.9545454545454546	0.24564796905222436
YDL033C	-1	-/-	-187.52193307876587	-39054.2725610733	22	0.02305159165751921	0.9545454545454546	0.24592428847747996
YDR420W	-1	-/-	-187.5677089691162	-38093.110446453094	22	0.023026315789473683	0.9545454545454546	0.24620060790273557
YLR090W	-1	-/-	-187.59190273284912	-38489.72691631317	22	0.023001095290251915	0.9545454545454546	0.24647692732799115
YEL053C	-1	-/-	-187.65924644470215	-40298.06672286987	22	0.022975929978118162	0.9545454545454546	0.24675324675324675
YKL148C	-1	-/-	-187.70231866836548	-37637.88715553284	22	0.022950819672131147	0.9545454545454546	0.24702956617850236
YBR258C	-1	-/-	-187.71066999435425	-43358.395899772644	22	0.02292576419213974	0.9545454545454546	0.24730588560375794
YPL227C	-1	-/-	-187.7220540046692	-40895.50698709488	22	0.022900763358778626	0.9545454545454546	0.24758220502901354
YOR136W	-1	-/-	-187.7678084373474	-38710.32933187485	22	0.02287581699346405	0.9545454545454546	0.24785852445426915
YLR191W	-1	-/-	-187.78899765014648	-42148.5273399353	22	0.022850924918389554	0.9545454545454546	0.24813484387952472
YDR225W	-1	-/-	-187.79655504226685	-37248.05275249481	22	0.02282608695652174	0.9545454545454546	0.24841116330478033
YDR490C	-1	-/-	-187.8986005783081	-39162.804773807526	22	0.02280130293159609	0.9545454545454546	0.2486874827300359
YLR328W	-1	-/-	-187.93394088745117	-39907.71878242493	22	0.0227765726681128	0.9545454545454546	0.2489638021552915
YBR140C	0	0/-	-187.9459525346756	-64854.292665719986	88	0.0227765726681128	0.9545454545454546	0.2489638021552915
YLR438C-A	-1	-/-	-187.96748304367065	-35682.25218820572	22	0.02275189599133261	0.9545454545454546	0.24924012158054712
YLR056W	-1	-/-	-188.00667095184326	-38109.74033355713	22	0.022727272727272728	0.9545454545454546	0.2495164410058027
YDR349C	0	0/-	-188.0279906988144	-60976.547168016434	88	0.022727272727272728	0.9545454545454546	0.2495164410058027
YDL235C	-1	-/-	-188.03380012512207	-38836.88305282593	22	0.022702702702702703	0.9545454545454546	0.2497927604310583
YDR428C	0	0/-	-188.05457639694214	-65652.3358271122	88	0.022702702702702703	0.9545454545454546	0.2497927604310583
YEL015W	-1	-/-	-188.07778596878052	-40849.14617395401	22	0.02267818574514039	0.9545454545454546	0.2500690798563139
YHR149C	0	0/-	-188.10739290714264	-68769.28490233421	88	0.02267818574514039	0.9545454545454546	0.2500690798563139
YJR003C	0	0/0	-188.1118279695511	-62131.86719465256	88	0.02267818574514039	0.9545454545454546	0.2500690798563139
YJL061W	-1	-/-	-188.12411975860596	-38229.96330881119	22	0.022653721682847898	0.9545454545454546	0.2503453992815695
YOL101C	-1	-/-	-188.15723514556885	-39561.60282087326	22	0.022629310344827586	0.9545454545454546	0.2506217187068251
YEL013W	-1	-/-	-188.18854522705078	-38673.69517612457	22	0.022604951560818085	0.9545454545454546	0.25089803813208067
YDR268W	-1	-/-	-188.2090859413147	-39096.92816591263	22	0.02258064516129032	0.9545454545454546	0.2511743575573363
YDR404C	-1	-/-	-188.2097454071045	-41050.78535366058	22	0.022556390977443608	0.9545454545454546	0.2514506769825919
YLR275W	-1	-/-	-188.30327796936035	-38773.9443898201	22	0.022532188841201718	0.9545454545454546	0.25172699640784746
YPL072W	0	0/-	-188.33350312709808	-69207.45420986414	88	0.022532188841201718	0.9545454545454546	0.25172699640784746
YPL145C	-1	-/-	-188.38496828079224	-37887.42330980301	22	0.022508038585209004	0.9545454545454546	0.2520033158331031
YGR169C	-1	-/-	-188.42061281204224	-40060.50205898285	22	0.022483940042826552	0.9545454545454546	0.25227963525835867
YNL189W	0	0/-	-188.4976942539215	-63554.56673657894	88	0.022483940042826552	0.9545454545454546	0.25227963525835867
YLR073C	0	0/-	-188.51455461978912	-62928.411739587784	88	0.022483940042826552	0.9545454545454546	0.25227963525835867
YBR271W	0	0/-	-188.5234353542328	-63104.59436416626	88	0.022483940042826552	0.9545454545454546	0.25227963525835867
YDR390C	0	0/-	-188.54666697978973	-65546.6782759428	88	0.022483940042826552	0.9545454545454546	0.25227963525835867
YER080W	0	0/0	-188.5487141609192	-64049.943113684654	88	0.022483940042826552	0.9545454545454546	0.25227963525835867
YGR177C	-1	-/-	-188.55536556243896	-37749.85006284714	22	0.022459893048128343	0.9545454545454546	0.25255595468361425
YNL221C	-1	-/-	-188.563796043396	-38951.83455181122	22	0.022435897435897436	0.9545454545454546	0.2528322741088699
YMR211W	-1	-/-	-188.58896827697754	-38305.90938282013	22	0.022411953041622197	0.9545454545454546	0.25310859353412546
YDR405W	0	0/-	-188.60100030899048	-66822.63653850555	88	0.022411953041622197	0.9545454545454546	0.25310859353412546
YPL046C	-1	-/-	-188.65582180023193	-43025.79696559906	22	0.022388059701492536	0.9545454545454546	0.25338491295938104
YNL282W	-1	-/-	-188.6709098815918	-41642.7579126358	22	0.022364217252396165	0.9545454545454546	0.2536612323846366
YGR283C	0	0/0	-188.7642284631729	-63312.96640741825	88	0.022364217252396165	0.9545454545454546	0.2536612323846366
YPL032C	-1	-/-	-188.76713752746582	-36710.00423049927	22	0.022340425531914895	0.9545454545454546	0.25393755180989225
YBR078W	0	0/-	-188.7697093486786	-62022.88462793827	88	0.022340425531914895	0.9545454545454546	0.25393755180989225
YBR021W	-1	-/-	-188.77490949630737	-37889.26700258255	22	0.022316684378320937	0.9545454545454546	0.2542138712351478
YAL005C	-1	-/-	-188.78338479995728	-36458.94727945328	22	0.022292993630573247	0.9545454545454546	0.2544901906604034
YMR282C	0	0/-	-188.79864919185638	-68656.50918734074	88	0.022292993630573247	0.9545454545454546	0.2544901906604034
YCR060W	-1	-/-	-188.85472965240479	-41547.510378837585	22	0.022269353128313893	0.9545454545454546	0.25476651008565904
YLR201C	-1	-/0	-188.86105632781982	-38164.752667188644	22	0.022245762711864406	0.9545454545454546	0.2550428295109146
YOR067C	-1	-/-	-188.87515211105347	-38926.50272369385	22	0.022222222222222223	0.9545454545454546	0.2553191489361702
YLR304C	-1	-/-	-188.9476180076599	-39023.326274871826	22	0.022198731501057084	0.9545454545454546	0.2555954683614258
YOR287C	-1	-/+	-188.99943161010742	-37252.01258087158	22	0.022175290390707498	0.9545454545454546	0.2558717877866814
YER089C	-1	-/-	-189.0166516304016	-36610.4057226181	22	0.022151898734177215	0.9545454545454546	0.256148107211937
YGR218W	-1	-/-	-189.1198010444641	-36999.28851890564	22	0.022128556375131718	0.9545454545454546	0.2564244266371926
YAL007C	-1	-/-	-189.19256162643433	-39042.26765394211	22	0.022105263157894735	0.9545454545454546	0.2567007460624482
YBL045C	-1	-/-	-189.24828100204468	-36630.63549828529	22	0.022082018927444796	0.9545454545454546	0.25697706548770377
YCR052W	-1	-/-	-189.2845721244812	-38585.2943239212	22	0.022058823529411766	0.9545454545454546	0.2572533849129594
YJL072C	-1	-/-	-189.29136514663696	-40635.467601299286	22	0.022035676810073453	0.9545454545454546	0.257529704338215
YLR059C	-1	-/-	-189.3481068611145	-37624.15912246704	22	0.0220125786163522	0.9545454545454546	0.25780602376347056
YPR155C	-1	-/-	-189.40846824645996	-41722.27680492401	22	0.02198952879581152	0.9545454545454546	0.2580823431887262
YDR363W-A	-1	-/-	-189.4133381843567	-37477.91458463669	22	0.021966527196652718	0.9545454545454546	0.25835866261398177
YMR089C	-1	-/-	-189.45449209213257	-38820.96410942078	22	0.0219435736677116	0.9545454545454546	0.25863498203923735
YBL003C	-1	-/-	-189.48923635482788	-36978.97991132736	22	0.021920668058455117	0.9545454545454546	0.2589113014644929
YLR277C	-1	-/-	-189.49352931976318	-40812.81954574585	22	0.021897810218978103	0.9545454545454546	0.25918762088974856
YLR467W	-1	-/-	-189.51969242095947	-36687.958765506744	22	0.021875	0.9545454545454546	0.25946394031500414
YOL006C	-1	-/-	-189.62789583206177	-39738.019812107086	22	0.021852237252861603	0.9545454545454546	0.2597402597402597
YDR456W	-1	-/-	-189.64283180236816	-39658.20819354057	22	0.02182952182952183	0.9545454545454546	0.26001657916551535
YDR098C	-1	-/-	-189.6471071243286	-37986.77368307114	22	0.021806853582554516	0.9545454545454546	0.2602928985907709
YMR223W	0	0/-	-189.67243945598602	-63337.83828353882	88	0.021806853582554516	0.9545454545454546	0.2602928985907709
YPL144W	-1	-/0	-189.67615509033203	-38769.821615457535	22	0.021784232365145227	0.9545454545454546	0.2605692180160265
YOR233W	-1	-/-	-189.70037364959717	-37715.72821998596	22	0.021761658031088083	0.9545454545454546	0.26084553744128214
YML129C	-1	-/-	-189.70146417617798	-39927.81760597229	22	0.021739130434782608	0.9545454545454546	0.2611218568665377
YER125W	-1	-/-	-189.72234582901	-35845.59292650223	22	0.02171664943123061	0.9545454545454546	0.2613981762917933
YBR245C	-1	-/-	-189.74736261367798	-40345.633684158325	22	0.02169421487603306	0.9545454545454546	0.2616744957170489
YLR259C	-1	-/-	-189.82713890075684	-37853.98956680298	22	0.021671826625386997	0.9545454545454546	0.2619508151423045
YKL060C	-1	-/-	-189.86463356018066	-35832.824709415436	22	0.021649484536082474	0.9545454545454546	0.2622271345675601
YBL032W	-1	-/-	-189.9491925239563	-37697.24372339249	22	0.021627188465499485	0.9545454545454546	0.2625034539928157
YNL080C	-1	-/-	-190.09428310394287	-37630.953098773956	22	0.021604938271604937	0.9545454545454546	0.2627797734180713
YER129W	-1	-/-	-190.0947709083557	-37079.68169641495	22	0.02158273381294964	0.9545454545454546	0.26305609284332687
YBL082C	-1	-/-	-190.17314529418945	-35322.91627883911	22	0.021560574948665298	0.9545454545454546	0.2633324122685825
YAL042W	-1	-/-	-190.17373514175415	-37811.4234790802	22	0.021538461538461538	0.9545454545454546	0.2636087316938381
YCR020W-B	-1	-/-	-190.18990468978882	-40682.981827259064	22	0.02151639344262295	0.9545454545454546	0.26388505111909366
YER073W	-1	-/-	-190.21873474121094	-36483.126381874084	22	0.021494370522006142	0.9545454545454546	0.2641613705443493
YJR147W	-1	-/-	-190.2966227531433	-40109.96004676819	22	0.02147239263803681	0.9545454545454546	0.26443768996960487
YDR441C	0	0/-	-190.30818736553192	-64580.91050297022	88	0.02147239263803681	0.9545454545454546	0.26443768996960487
YKR038C	-1	-/-	-190.38580226898193	-39194.01985168457	22	0.021450459652706845	0.9545454545454546	0.26471400939486045
YHR215W	0	0/0	-190.44249093532562	-63390.53227287531	88	0.021450459652706845	0.9545454545454546	0.26471400939486045
YDL178W	-1	-/-	-190.44836139678955	-39743.71135473251	22	0.02142857142857143	0.9545454545454546	0.26499032882011603
YGR276C	-1	-/-	-190.4642767906189	-38089.97890138626	22	0.021406727828746176	0.9545454545454546	0.26526664824537166
YOL056W	0	0/-	-190.47927045822144	-67161.47042453289	88	0.021406727828746176	0.9545454545454546	0.26526664824537166
YDR393W	-1	-/-	-190.49499893188477	-40574.108409404755	22	0.021384928716904276	0.9545454545454546	0.26554296767062724
YNL180C	0	0/-	-190.51580238342285	-63675.41889047623	88	0.021384928716904276	0.9545454545454546	0.26554296767062724
YER105C	-1	-/-	-190.52589797973633	-36281.54424262047	22	0.021363173957273652	0.9545454545454546	0.2658192870958828
YPL065W	-1	-/-	-190.5324101448059	-39162.95771932602	22	0.021341463414634148	0.9545454545454546	0.26609560652113845
YBR087W	-1	-/-	-190.5399980545044	-39699.41907310486	22	0.02131979695431472	0.9545454545454546	0.26637192594639403
YJL184W	-1	-/-	-190.64414262771606	-38352.51711559296	22	0.02129817444219067	0.9545454545454546	0.2666482453716496
YER017C	-1	-/-	-190.6773247718811	-41240.351189136505	22	0.02127659574468085	0.9545454545454546	0.26692456479690524
YDR071C	-1	-/-	-190.73611545562744	-39244.48166227341	22	0.02125506072874494	0.9545454545454546	0.2672008842221608
YBR265W	-1	-/-	-190.74857234954834	-37353.71363544464	22	0.021233569261880688	0.9545454545454546	0.2674772036474164
YPR124W	-1	-/-	-190.8497133255005	-39647.193182468414	22	0.021212121212121213	0.9545454545454546	0.26775352307267203
YMR149W	-1	-/-	-190.86830282211304	-37480.22614192963	22	0.02119071644803229	0.9545454545454546	0.2680298424979276
YJR133W	0	0/-	-190.87250351905823	-63818.093464910984	88	0.02119071644803229	0.9545454545454546	0.2680298424979276
YDR170C	-1	-/-	-190.92263841629028	-37616.701929569244	22	0.021169354838709676	0.9545454545454546	0.2683061619231832
YPL246C	0	0/0	-190.9998116493225	-64638.791122198105	88	0.021169354838709676	0.9545454545454546	0.2683061619231832
YDR081C	-1	-/-	-191.00567531585693	-40940.60098171234	22	0.021148036253776436	0.9545454545454546	0.2685824813484388
YOR065W	0	0/-	-191.01973152160645	-63187.14778017998	88	0.021148036253776436	0.9545454545454546	0.2685824813484388
YGR100W	0	0/0	-191.06613397598267	-65308.08846735954	88	0.021148036253776436	0.9545454545454546	0.2685824813484388
YOR346W	-1	-/-	-191.07053327560425	-37814.865317344666	22	0.02112676056338028	0.9545454545454546	0.2688588007736944
YDR372C	-1	-/-	-191.0845136642456	-37203.82577085495	22	0.021105527638190954	0.9545454545454546	0.26913512019895
YJL039C	-1	-/-	-191.15147829055786	-36698.09271478653	22	0.02108433734939759	0.9545454545454546	0.2694114396242056
YER042W	-1	-/-	-191.19441509246826	-42238.421573638916	22	0.02106318956870612	0.9545454545454546	0.2696877590494612
YLR208W	-1	-/-	-191.20725393295288	-38149.44242429733	22	0.021042084168336674	0.9545454545454546	0.26996407847471676
YIL039W	-1	-/-	-191.22325325012207	-39608.87079620361	22	0.021021021021021023	0.9545454545454546	0.2702403978999724
YAL038W	-1	-/-	-191.24007606506348	-36803.92926740646	22	0.021	0.9545454545454546	0.270516717325228
YER170W	0	0/-	-191.3197479248047	-67932.58459281921	88	0.021	0.9545454545454546	0.270516717325228
YIL157C	0	0/-	-191.35848903656006	-63590.53540509939	88	0.021	0.9545454545454546	0.270516717325228
YIL125W	-1	-/-	-191.3599772453308	-34971.13867044449	22	0.02097902097902098	0.9545454545454546	0.27079303675048355
YCL005W	0	0/-	-191.3986041545868	-64932.31233179569	88	0.02097902097902098	0.9545454545454546	0.27079303675048355
YOR006C	0	0/+	-191.45248401165009	-62674.54608309269	88	0.02097902097902098	0.9545454545454546	0.27079303675048355
YBR092C	-1	-/-	-191.51984310150146	-37909.873630046844	22	0.020958083832335328	0.9545454545454546	0.27106935617573913
YPR173C	-1	-/-	-191.5365481376648	-36212.986672878265	22	0.020937188434695914	0.9545454545454546	0.27134567560099476
YNL263C	-1	-/-	-191.59857845306396	-39904.89664077759	22	0.02091633466135458	0.9545454545454546	0.27162199502625034
YGR120C	-1	-/-	-191.60089921951294	-40395.639622211456	22	0.020895522388059702	0.9545454545454546	0.2718983144515059
YMR266W	-1	-/-	-191.60354328155518	-36224.27162313461	22	0.020874751491053677	0.9545454545454546	0.27217463387676155
YFL007W	0	0/-	-191.64213109016418	-64025.091997265816	88	0.020874751491053677	0.9545454545454546	0.27217463387676155
YGL084C	-1	-/-	-191.66390800476074	-40085.37680387497	22	0.020854021847070508	0.9545454545454546	0.27245095330201713
YKL106W	0	0/0	-191.678608417511	-61755.03367626667	88	0.020854021847070508	0.9545454545454546	0.27245095330201713
YHR118C	-1	-/-	-191.6793336868286	-40573.999245643616	22	0.020833333333333332	0.9545454545454546	0.2727272727272727
YGR260W	0	0/-	-191.68720293045044	-64152.68809854984	88	0.020833333333333332	0.9545454545454546	0.2727272727272727
YIL145C	0	0/-	-191.72928655147552	-59841.75576913357	88	0.020833333333333332	0.9545454545454546	0.2727272727272727
YMR228W	0	0/-	-191.73457127809525	-66446.57156533003	88	0.020833333333333332	0.9545454545454546	0.2727272727272727
YHR077C	-1	-/-	-191.79100465774536	-39195.02439928055	22	0.02081268582755203	0.9545454545454546	0.27300359215252834
YDL042C	-1	-/-	-191.79532718658447	-37033.57722425461	22	0.020792079207920793	0.9545454545454546	0.2732799115777839
YDR068W	0	0/0	-191.79616725444794	-66498.34470200539	88	0.020792079207920793	0.9545454545454546	0.2732799115777839
YDR310C	-1	-/-	-191.83924627304077	-38221.25884628296	22	0.020771513353115726	0.9545454545454546	0.2735562310030395
YOR211C	-1	-/-	-191.85514068603516	-39526.40097570419	22	0.020750988142292492	0.9545454545454546	0.27383255042829513
YGL253W	-1	-/-	-191.88583374023438	-37271.14982128143	22	0.02073050345508391	0.9545454545454546	0.2741088698535507
YNL231C	-1	-/-	-191.91262197494507	-39427.86948680878	22	0.020710059171597635	0.9545454545454546	0.2743851892788063
YOL140W	0	0/0	-192.0126690864563	-61358.876609921455	88	0.020710059171597635	0.9545454545454546	0.2743851892788063
YLR130C	-1	-/-	-192.05431032180786	-40389.84786462784	22	0.020689655172413793	0.9545454545454546	0.2746615087040619
YPR140W	-1	-/-	-192.09685897827148	-39003.124639987946	22	0.02066929133858268	0.9545454545454546	0.2749378281293175
YLR369W	-1	-/-	-192.10472679138184	-40746.96848344803	22	0.02064896755162242	0.9545454545454546	0.2752141475545731
YPL019C	-1	-/-	-192.11374139785767	-38766.508491039276	22	0.0206286836935167	0.9545454545454546	0.2754904669798287
YLR110C	-1	-/-	-192.24656772613525	-35449.1800596714	22	0.020608439646712464	0.9545454545454546	0.2757667864050843
YOR311C	0	0/-	-192.31112396717072	-61615.11490184069	88	0.020608439646712464	0.9545454545454546	0.2757667864050843
YJR033C	-1	-/-	-192.335036277771	-40651.95668029785	22	0.020588235294117647	0.9545454545454546	0.27604310583033986
YHR076W	0	0/-	-192.35923898220062	-63053.88148248196	88	0.020588235294117647	0.9545454545454546	0.27604310583033986
YBR193C	-1	-/-	-192.4860978126526	-40350.36335992813	22	0.02056807051909892	0.9545454545454546	0.27631942525559544
YML036W	-1	-/-	-192.56739044189453	-39165.10682249069	22	0.02054794520547945	0.9545454545454546	0.2765957446808511
YOR166C	0	0/-	-192.58441734313965	-67423.51764082909	88	0.02054794520547945	0.9545454545454546	0.2765957446808511
YGL087C	-1	-/-	-192.59740018844604	-38686.54984951019	22	0.020527859237536656	0.9545454545454546	0.27687206410610665
YOR150W	-1	-/-	-192.60678100585938	-41626.717574596405	22	0.0205078125	0.9545454545454546	0.27714838353136223
YPL112C	-1	-/-	-192.61755228042603	-41085.92124080658	22	0.02048780487804878	0.9545454545454546	0.27742470295661786
YNL108C	0	0/0	-192.6765295267105	-63606.58560746908	88	0.02048780487804878	0.9545454545454546	0.27742470295661786
YGR206W	-1	-/-	-192.68511962890625	-39924.82147836685	22	0.02046783625730994	0.9545454545454546	0.27770102238187344
YBR003W	0	0/-	-192.69138705730438	-64908.81680172682	88	0.02046783625730994	0.9545454545454546	0.27770102238187344
YDR424C	-1	-/-	-192.82824516296387	-41394.55226659775	22	0.02044790652385589	0.9545454545454546	0.277977341807129
YGL173C	-1	-/-	-192.83706045150757	-37593.658672332764	22	0.020428015564202335	0.9545454545454546	0.27825366123238465
YBR262C	0	0/-	-192.84310460090637	-63554.86938625574	88	0.020428015564202335	0.9545454545454546	0.27825366123238465
YBL030C	-1	-/-	-192.8933892250061	-38768.18253707886	22	0.02040816326530612	0.9545454545454546	0.27852998065764023
YOL149W	-1	-/-	-192.904926776886	-41565.29329299927	22	0.020388349514563107	0.9545454545454546	0.2788063000828958
YKL125W	-1	-/-	-192.9060025215149	-39826.766182899475	22	0.020368574199806012	0.9545454545454546	0.27908261950815144
YJR105W	-1	-/-	-192.91686058044434	-39888.988350868225	22	0.020348837209302327	0.9545454545454546	0.279358938933407
YBR281C	0	0/0	-192.93632876873016	-66550.33511769772	88	0.020348837209302327	0.9545454545454546	0.279358938933407
YNL307C	-1	-/-	-192.93650817871094	-36213.36193609238	22	0.02032913843175218	0.9545454545454546	0.2796352583586626
YNL290W	-1	-/-	-192.9575433731079	-41649.577383995056	22	0.020309477756286266	0.9545454545454546	0.27991157778391823
YLR382C	-1	-/-	-192.9886016845703	-40820.1469335556	22	0.020289855072463767	0.9545454545454546	0.2801878972091738
YGL119W	-1	-/0	-193.0134081840515	-39370.722036361694	22	0.02027027027027027	0.9545454545454546	0.2804642166344294
YDL078C	-1	-/-	-193.0320920944214	-36857.020154953	22	0.020250723240115717	0.9545454545454546	0.280740536059685
YMR321C	0	0/0	-193.03259217739105	-61277.61398935318	88	0.020250723240115717	0.9545454545454546	0.280740536059685
YBL088C	-1	-/-	-193.09333992004395	-40275.09775876999	22	0.02023121387283237	0.9545454545454546	0.2810168554849406
YAL011W	-1	-/-	-193.1008768081665	-43322.10183382034	22	0.02021174205967276	0.9545454545454546	0.2812931749101962
YLR163C	-1	-/-	-193.13140392303467	-41557.20658874512	22	0.020192307692307693	0.9545454545454546	0.2815694943354518
YER107C	-1	-/-	-193.18510723114014	-41345.49791717529	22	0.020172910662824207	0.9545454545454546	0.2818458137607074
YNL261W	-1	-/-	-193.20762252807617	-42378.29452562332	22	0.02015355086372361	0.9545454545454546	0.28212213318596296
YMR112C	-1	-/-	-193.2143406867981	-39322.99789619446	22	0.020134228187919462	0.9545454545454546	0.28239845261121854
YMR202W	-1	-/-	-193.24856615066528	-39070.29636287689	22	0.020114942528735632	0.9545454545454546	0.2826747720364742
YGR005C	-1	-/-	-193.2815170288086	-41021.30032539368	22	0.020095693779904306	0.9545454545454546	0.28295109146172975
YMR209C	0	0/0	-193.28565657138824	-64290.71128427982	88	0.020095693779904306	0.9545454545454546	0.28295109146172975
YDR508C	-1	-/-	-193.28872871398926	-38097.18916797638	22	0.020076481835564052	0.9545454545454546	0.28322741088698533
YPL175W	-1	-/-	-193.30093479156494	-36402.18473529816	22	0.02005730659025788	0.9545454545454546	0.28350373031224096
YGL086W	-1	-/-	-193.38966369628906	-40734.14784812927	22	0.020038167938931296	0.9545454545454546	0.28378004973749654
YJL081C	-1	-/-	-193.38990879058838	-37944.76056289673	22	0.02001906577693041	0.9545454545454546	0.2840563691627521
YIL005W	0	0/-	-193.41148936748505	-64019.497222185135	88	0.02001906577693041	0.9545454545454546	0.2840563691627521
YML082W	0	0/0	-193.433438539505	-61834.71205210686	88	0.02001906577693041	0.9545454545454546	0.2840563691627521
YBR242W	0	0/-	-193.4344503879547	-63362.14511394501	88	0.02001906577693041	0.9545454545454546	0.2840563691627521
YLR043C	-1	-/-	-193.4714961051941	-38788.142464637756	22	0.02	0.9545454545454546	0.28433268858800775
YMR059W	-1	-/-	-193.51410341262817	-41226.82690525055	22	0.019980970504281638	0.9545454545454546	0.28460900801326333
YMR259C	0	0/-	-193.5209127664566	-63981.51430308819	88	0.019980970504281638	0.9545454545454546	0.28460900801326333
YBL006C	-1	-/-	-193.5424337387085	-39814.96360826492	22	0.019961977186311788	0.9545454545454546	0.2848853274385189
YDR050C	0	0/-	-193.54324638843536	-60020.88732755184	88	0.019961977186311788	0.9545454545454546	0.2848853274385189
YEL044W	0	0/-	-193.61989569664001	-66143.50010704994	88	0.019961977186311788	0.9545454545454546	0.2848853274385189
YKL130C	-1	-/-	-193.6408143043518	-39652.37343168259	22	0.019943019943019943	0.9545454545454546	0.28516164686377454
YML062C	-1	-/-	-193.66272163391113	-43149.2524971962	22	0.019924098671726755	0.9545454545454546	0.2854379662890301
YLR071C	-1	-/-	-193.69427251815796	-40695.82218837738	22	0.01990521327014218	0.9545454545454546	0.2857142857142857
YLR070C	0	0/0	-193.7156332731247	-66044.24075698853	88	0.01990521327014218	0.9545454545454546	0.2857142857142857
YGL210W	-1	-/-	-193.71937561035156	-42754.87545251846	22	0.019886363636363636	0.9545454545454546	0.28599060513954133
YLR145W	-1	-/-	-193.72513389587402	-42384.06430864334	22	0.019867549668874173	0.9545454545454546	0.2862669245647969
YGL101W	0	0/-	-193.73787701129913	-64311.543068408966	88	0.019867549668874173	0.9545454545454546	0.2862669245647969
YFL018C	-1	-/-	-193.7748579978943	-36909.310457229614	22	0.01984877126654064	0.9545454545454546	0.2865432439900525
YLR292C	-1	-/-	-193.77912378311157	-37317.64515733719	22	0.019830028328611898	0.9545454545454546	0.2868195634153081
YMR109W	-1	-/-	-193.83144521713257	-37847.00092458725	22	0.01981132075471698	0.9545454545454546	0.2870958828405637
YBR039W	-1	-/-	-193.83974885940552	-38771.041380405426	22	0.019792648444863337	0.9545454545454546	0.2873722022658193
YMR234W	-1	-/-	-193.85291290283203	-41062.868723869324	22	0.01977401129943503	0.9545454545454546	0.2876485216910749
YOR020C	-1	-/-	-193.94565153121948	-39326.85034275055	22	0.01975540921919097	0.9545454545454546	0.2879248411163305
YPR188C	-1	-/-	-193.95371866226196	-39353.89704275131	22	0.019736842105263157	0.9545454545454546	0.28820116054158607
YHR127W	0	0/-	-193.9678840637207	-67102.46956884861	88	0.019736842105263157	0.9545454545454546	0.28820116054158607
YGL044C	-1	-/-	-193.96903896331787	-38585.56353378296	22	0.01971830985915493	0.9545454545454546	0.28847747996684164
YKL164C	0	0/-	-193.99715054035187	-61212.59129834175	88	0.01971830985915493	0.9545454545454546	0.28847747996684164
YOL071W	-1	-/-	-194.0348825454712	-39373.12564969063	22	0.019699812382739212	0.9545454545454546	0.2887537993920973
YDR224C	-1	-/-	-194.06840896606445	-37661.83427667618	22	0.019681349578256794	0.9545454545454546	0.28903011881735285
YGL150C	-1	-/-	-194.08901119232178	-39261.275185108185	22	0.019662921348314606	0.9545454545454546	0.28930643824260843
YER177W	-1	-/-	-194.1039924621582	-34882.42939186096	22	0.019644527595884004	0.9545454545454546	0.28958275766786407
YIL159W	-1	-/-	-194.13783168792725	-44745.00648880005	22	0.019626168224299065	0.9545454545454546	0.28985907709311964
YKR065C	-1	-/-	-194.14867973327637	-41322.407118320465	22	0.0196078431372549	0.9545454545454546	0.2901353965183752
YER026C	-1	-/-	-194.18646717071533	-39129.748851299286	22	0.01958955223880597	0.9545454545454546	0.29041171594363085
YJL140W	-1	-/-	-194.21396923065186	-39488.94194602966	22	0.0195712954333644	0.9545454545454546	0.29068803536888643
YKL080W	-1	-/-	-194.24974918365479	-35087.525985479355	22	0.019553072625698324	0.9545454545454546	0.290964354794142
YNL220W	-1	-/-	-194.2721471786499	-37872.11871623993	22	0.01953488372093023	0.9545454545454546	0.29124067421939764
YGR202C	-1	-/-	-194.29761838912964	-38180.90059518814	22	0.019516728624535316	0.9545454545454546	0.2915169936446532
YIR024C	0	0/-	-194.41385233402252	-67298.60064339638	88	0.019516728624535316	0.9545454545454546	0.2915169936446532
YOL023W	-1	-/-	-194.43379545211792	-41881.62906455994	22	0.019498607242339833	0.9545454545454546	0.2917933130699088
YFR043C	0	0/0	-194.4565805196762	-68178.46043109894	88	0.019498607242339833	0.9545454545454546	0.2917933130699088
YPR017C	-1	-/-	-194.49185991287231	-39313.5163397789	22	0.01948051948051948	0.9545454545454546	0.29206963249516443
YNL071W	-1	-/-	-194.54640197753906	-36094.68746995926	22	0.019462465245597776	0.9545454545454546	0.29234595192042
YHR181W	-1	-/-	-194.62363052368164	-38562.64456129074	22	0.019444444444444445	0.9545454545454546	0.2926222713456756
YDR510W	0	0/-	-194.64195144176483	-63765.22070115805	88	0.019444444444444445	0.9545454545454546	0.2926222713456756
YPR183W	-1	-/-	-194.64523315429688	-37356.18476772308	22	0.01942645698427382	0.9545454545454546	0.2928985907709312
YDL236W	-1	-/0	-194.64720392227173	-37780.06540822983	22	0.019408502772643253	0.9545454545454546	0.2931749101961868
YDR231C	-1	-/-	-194.66851711273193	-38559.469992637634	22	0.019390581717451522	0.9545454545454546	0.2934512296214424
YNL083W	0	0/-	-194.75707519054413	-67373.35015749931	88	0.019390581717451522	0.9545454545454546	0.2934512296214424
YOR115C	-1	-/-	-194.75722312927246	-38805.12256526947	22	0.01937269372693727	0.9545454545454546	0.29372754904669796
YNR026C	-1	-/-	-194.88154411315918	-42337.2375330925	22	0.01935483870967742	0.9545454545454546	0.2940038684719536
YJL146W	-1	-/-	-194.88918161392212	-42895.15033006668	22	0.019337016574585635	0.9545454545454546	0.29428018789720917
YPL234C	-1	-/-	-194.91817998886108	-38538.35981917381	22	0.019319227230910764	0.9545454545454546	0.29455650732246474
YBL021C	0	0/-	-195.02970457077026	-70856.57093417645	88	0.019319227230910764	0.9545454545454546	0.29455650732246474
YBR166C	0	0/0	-195.05753540992737	-64203.25291085243	88	0.019319227230910764	0.9545454545454546	0.29455650732246474
YOR204W	-1	-/-	-195.06349515914917	-35884.904356479645	22	0.019301470588235295	0.9545454545454546	0.2948328267477204
YKL173W	-1	-/-	-195.10694074630737	-45250.00837612152	22	0.01928374655647383	0.9545454545454546	0.29510914617297596
YOL076W	-1	-/-	-195.10765409469604	-37813.3721446991	22	0.01926605504587156	0.9545454545454546	0.29538546559823153
YHR072W	-1	-/-	-195.1493320465088	-37440.92927789688	22	0.01924839596700275	0.9545454545454546	0.29566178502348717
YJL002C	-1	-/-	-195.18231010437012	-37472.062480926514	22	0.019230769230769232	0.9545454545454546	0.29593810444874274
YOR125C	0	0/0	-195.19439888000488	-62264.094022750854	88	0.019230769230769232	0.9545454545454546	0.29593810444874274
YKL184W	0	0/-	-195.19628596305847	-63992.373351335526	88	0.019230769230769232	0.9545454545454546	0.29593810444874274
YER114C	-1	-/-	-195.2027506828308	-38384.194705963135	22	0.0192131747483989	0.9545454545454546	0.2962144238739983
YKL128C	0	0/0	-195.20463395118713	-62486.057610452175	88	0.0192131747483989	0.9545454545454546	0.2962144238739983
YLR065C	0	0/-	-195.2088268995285	-63566.08731722832	88	0.0192131747483989	0.9545454545454546	0.2962144238739983
YKR016W	0	0/-	-195.23334789276123	-66271.45771872997	88	0.0192131747483989	0.9545454545454546	0.2962144238739983
YBR164C	-1	-/-	-195.28158235549927	-40286.1280708313	22	0.019195612431444242	0.9545454545454546	0.29649074329925396
YLR027C	0	0/0	-195.33876407146454	-64021.935468912125	88	0.019195612431444242	0.9545454545454546	0.29649074329925396
YGL122C	-1	-/-	-195.34992027282715	-39121.42923402786	22	0.019178082191780823	0.9545454545454546	0.29676706272450953
YEL018W	-1	-/-	-195.3522448539734	-43329.17275619507	22	0.01916058394160584	0.9545454545454546	0.2970433821497651
YLR378C	-1	-/-	-195.39477157592773	-37099.11168003082	22	0.019143117593436645	0.9545454545454546	0.29731970157502075
YOR141C	0	0/-	-195.3972648382187	-68054.78641569614	88	0.019143117593436645	0.9545454545454546	0.29731970157502075
YAL039C	0	0/0	-195.44066059589386	-64337.5860131979	88	0.019143117593436645	0.9545454545454546	0.29731970157502075
YNL029C	-1	-/-	-195.4665002822876	-39735.07034730911	22	0.01912568306010929	0.9545454545454546	0.2975960210002763
YLR440C	0	0/-	-195.54692125320435	-68513.10834383965	88	0.01912568306010929	0.9545454545454546	0.2975960210002763
YBR215W	-1	-/-	-195.54755353927612	-42454.53579711914	22	0.01910828025477707	0.9545454545454546	0.2978723404255319
YHR167W	-1	-/-	-195.5604600906372	-42328.70767021179	22	0.019090909090909092	0.9545454545454546	0.29814865985078753
YNL099C	-1	-/-	-195.58215856552124	-42030.99011850357	22	0.01907356948228883	0.9545454545454546	0.2984249792760431
YBR158W	-1	-/-	-195.61028289794922	-36928.18926000595	22	0.019056261343012703	0.9545454545454546	0.2987012987012987
YFR053C	-1	-/-	-195.6232008934021	-38950.39598989487	22	0.019038984587488667	0.9545454545454546	0.2989776181265543
YBR093C	-1	-/-	-195.67152738571167	-38740.5024433136	22	0.019021739130434784	0.9545454545454546	0.2992539375518099
YLR105C	-1	-/-	-195.7441749572754	-41843.24561595917	22	0.019004524886877826	0.9545454545454546	0.2995302569770655
YPR191W	-1	-/-	-195.75137567520142	-37959.02632856369	22	0.0189873417721519	0.9545454545454546	0.29980657640232106
YDR031W	0	0/-	-195.7747391462326	-63790.99474567175	88	0.0189873417721519	0.9545454545454546	0.29980657640232106
YLR193C	-1	-/-	-195.80075407028198	-40046.386494636536	22	0.018970189701897018	0.9545454545454546	0.3000828958275767
YDR408C	0	0/-	-195.84514546394348	-61405.3516279459	88	0.018970189701897018	0.9545454545454546	0.3000828958275767
YPR104C	-1	-/-	-195.91913747787476	-38866.35267019272	22	0.01895306859205776	0.9545454545454546	0.30035921525283227
YER176W	0	0/-	-195.91990411281586	-64405.6288343668	88	0.01895306859205776	0.9545454545454546	0.30035921525283227
YCL028W	0	0/0	-195.92883002758026	-62205.52987468243	88	0.01895306859205776	0.9545454545454546	0.30035921525283227
YKL119C	-1	-/-	-196.1353678703308	-40559.65871953964	22	0.018935978358881875	0.9545454545454546	0.30063553467808785
YBR218C	-1	-/-	-196.14973306655884	-35311.30818605423	22	0.01891891891891892	0.9545454545454546	0.3009118541033435
YKL085W	-1	-/-	-196.15009546279907	-36815.843356609344	22	0.018901890189018902	0.9545454545454546	0.30118817352859906
YDR142C	-1	-/-	-196.17344570159912	-40359.05128574371	22	0.018884892086330936	0.9545454545454546	0.30146449295385463
YHR047C	0	0/0	-196.23358845710754	-63475.584580898285	88	0.018884892086330936	0.9545454545454546	0.30146449295385463
YFL062W	0	0/-	-196.23359441757202	-60666.25802475214	88	0.018884892086330936	0.9545454545454546	0.30146449295385463
YLR398C	-1	-/-	-196.26976203918457	-39069.93676710129	22	0.018867924528301886	0.9545454545454546	0.30174081237911027
YKL150W	-1	-/-	-196.28920459747314	-39805.07281589508	22	0.018850987432675045	0.9545454545454546	0.30201713180436585
YPL245W	0	0/0	-196.3086940050125	-63566.46547138691	88	0.018850987432675045	0.9545454545454546	0.30201713180436585
YHR191C	-1	-/-	-196.33800411224365	-40078.74638175964	22	0.01883408071748879	0.9545454545454546	0.3022934512296214
YPL029W	-1	-/-	-196.35619926452637	-40287.13788509369	22	0.01881720430107527	0.9545454545454546	0.30256977065487706
YDR377W	-1	-/-	-196.38070726394653	-38913.51791501045	22	0.018800358102059087	0.9545454545454546	0.30284609008013263
YNL201C	-1	-/-	-196.3912010192871	-41226.52280139923	22	0.018783542039355994	0.9545454545454546	0.3031224095053882
YEL031W	-1	-/-	-196.3984227180481	-40540.37747716904	22	0.01876675603217158	0.9545454545454546	0.30339872893064385
YDR457W	-1	-/+	-196.3998408317566	-40342.53772306442	22	0.01875	0.9545454545454546	0.3036750483558994
YPL254W	-1	-/-	-196.44688844680786	-42780.093755722046	22	0.01873327386262266	0.9545454545454546	0.303951367781155
YMR064W	0	0/0	-196.486386179924	-66743.0475897789	88	0.01873327386262266	0.9545454545454546	0.303951367781155
YMR268C	-1	-/-	-196.60335445404053	-39584.14526081085	22	0.01871657754010695	0.9545454545454546	0.30422768720641064
YMR192W	-1	-/-	-196.6529860496521	-37612.83522462845	22	0.018699910952804988	0.9545454545454546	0.3045040066316662
YLR411W	-1	-/-	-196.65798425674438	-40445.881900310516	22	0.018683274021352312	0.9545454545454546	0.3047803260569218
YNR021W	0	0/-	-196.69308948516846	-63032.06426477432	88	0.018683274021352312	0.9545454545454546	0.3047803260569218
YCR071C	-1	-/-	-196.7265739440918	-39753.24504828453	22	0.018666666666666668	0.9545454545454546	0.3050566454821774
YNR029C	0	0/0	-196.7802414894104	-63966.54774594307	88	0.018666666666666668	0.9545454545454546	0.3050566454821774
YPL169C	-1	-/-	-196.79140520095825	-39307.655524253845	22	0.018650088809946713	0.9545454545454546	0.305332964907433
YOR189W	0	0/-	-196.94961392879486	-65581.50009953976	88	0.018650088809946713	0.9545454545454546	0.305332964907433
YMR016C	-1	-/-	-196.96398210525513	-38811.79046726227	22	0.018633540372670808	0.9545454545454546	0.3056092843326886
YOR086C	0	0/-	-197.00136733055115	-61154.246920228004	88	0.018633540372670808	0.9545454545454546	0.3056092843326886
YER132C	0	0/-	-197.01400136947632	-64121.8534065485	88	0.018633540372670808	0.9545454545454546	0.3056092843326886
YGL243W	-1	-/-	-197.04140377044678	-43871.95223760605	22	0.018617021276595744	0.9545454545454546	0.30588560375794416
YOR126C	-1	-/-	-197.04927730560303	-39101.17745256424	22	0.018600531443755536	0.9545454545454546	0.3061619231831998
YHR036W	-1	-/-	-197.0635223388672	-39945.448150634766	22	0.018584070796460177	0.9545454545454546	0.30643824260845537
YMR002W	0	0/-	-197.08866775035858	-66025.26480036974	88	0.018584070796460177	0.9545454545454546	0.30643824260845537
YDR466W	0	0/-	-197.0889172554016	-64394.375274419785	88	0.018584070796460177	0.9545454545454546	0.30643824260845537
YLR389C	0	0/-	-197.160449385643	-68384.61665177345	88	0.018584070796460177	0.9545454545454546	0.30643824260845537
YAL030W	-1	-/-	-197.17739248275757	-38457.64226436615	22	0.01856763925729443	0.9545454545454546	0.30671456203371095
YEL052W	0	0/-	-197.20900225639343	-62677.85715162754	88	0.01856763925729443	0.9545454545454546	0.30671456203371095
YCL063W	-1	-/-	-197.225923538208	-38307.84530925751	22	0.018551236749116608	0.9545454545454546	0.3069908814589666
YHR043C	-1	-/0	-197.2369179725647	-36731.70828104019	22	0.018534863195057368	0.9545454545454546	0.30726720088422216
YPR021C	-1	-/-	-197.29808712005615	-39295.43052148819	22	0.018518518518518517	0.9545454545454546	0.30754352030947774
YPL199C	0	0/-	-197.3035225868225	-63236.94485497475	88	0.018518518518518517	0.9545454545454546	0.30754352030947774
YDL195W	-1	-/-	-197.34707403182983	-38473.84892082214	22	0.018502202643171806	0.9545454545454546	0.30781983973473337
YCR058C	-1	-/+	-197.37016487121582	-37969.21999835968	22	0.018485915492957746	0.9545454545454546	0.30809615915998895
YCL029C	-1	-/-	-197.4624786376953	-41685.41412830353	22	0.018469656992084433	0.9545454545454546	0.3083724785852445
YBR024W	-1	-/-	-197.47353982925415	-40300.49104785919	22	0.01845342706502636	0.9545454545454546	0.30864879801050016
YKL054C	-1	-/-	-197.47612380981445	-38789.40560388565	22	0.018437225636523266	0.9545454545454546	0.30892511743575574
YCR043C	0	0/0	-197.48479998111725	-63395.2701985836	88	0.018437225636523266	0.9545454545454546	0.30892511743575574
YGL136C	-1	-/-	-197.49436044692993	-38389.7414689064	22	0.018421052631578946	0.9545454545454546	0.3092014368610113
YNL088W	-1	-/-	-197.55158805847168	-39517.791276454926	22	0.018404907975460124	0.9545454545454546	0.30947775628626695
YJR139C	-1	-/0	-197.57490634918213	-36893.42832040787	22	0.01838879159369527	0.9545454545454546	0.3097540757115225
YBR049C	-1	-/-	-197.77265167236328	-41390.03103160858	22	0.01837270341207349	0.9545454545454546	0.3100303951367781
YPR020W	-1	-/-	-197.7937445640564	-38929.85169029236	22	0.018356643356643356	0.9545454545454546	0.31030671456203374
YML115C	-1	-/-	-197.82707262039185	-39623.825753211975	22	0.01834061135371179	0.9545454545454546	0.3105830339872893
YMR182C	-1	-/-	-197.83413696289062	-41127.64684057236	22	0.01832460732984293	0.9545454545454546	0.3108593534125449
YFR049W	0	0/-	-197.8556935787201	-60537.0925899148	88	0.01832460732984293	0.9545454545454546	0.3108593534125449
YJR077C	-1	-/-	-197.92554998397827	-40563.35185909271	22	0.018308631211857017	0.9545454545454546	0.31113567283780047
YBL057C	-1	-/-	-198.04145336151123	-38576.8781876564	22	0.018292682926829267	0.9545454545454546	0.3114119922630561
YIR004W	-1	-/-	-198.06003856658936	-40079.48012495041	22	0.018276762402088774	0.9545454545454546	0.3116883116883117
YML103C	-1	-/-	-198.06798934936523	-41346.14514255524	22	0.018260869565217393	0.9545454545454546	0.31196463111356726
YHL031C	-1	-/-	-198.07476329803467	-42073.1754026413	22	0.018245004344048653	0.9545454545454546	0.3122409505388229
YOR073W	-1	-/-	-198.09851169586182	-41073.716416835785	22	0.018229166666666668	0.9545454545454546	0.31251726996407847
YDL019C	-1	-/-	-198.1864652633667	-39004.167298316956	22	0.01821335646140503	0.9545454545454546	0.31279358938933405
YJL103C	0	0/-	-198.19058096408844	-65580.33277916908	88	0.01821335646140503	0.9545454545454546	0.31279358938933405
YHR002W	0	0/-	-198.20224046707153	-65343.32831633091	88	0.01821335646140503	0.9545454545454546	0.31279358938933405
YGL201C	-1	-/-	-198.25622081756592	-41184.7690410614	22	0.018197573656845753	0.9545454545454546	0.3130699088145897
YER063W	0	0/-	-198.2581523656845	-63254.76665389538	88	0.018197573656845753	0.9545454545454546	0.3130699088145897
YBL002W	-1	-/-	-198.26691484451294	-36471.66634321213	22	0.01818181818181818	0.9545454545454546	0.31334622823984526
YOL077W-A	-1	-/-	-198.30036544799805	-37982.91510152817	22	0.018166089965397925	0.9545454545454546	0.31362254766510084
YGL012W	-1	-/-	-198.38622093200684	-38794.641334056854	22	0.018150388936905792	0.9545454545454546	0.31389886709035647
YDR051C	0	0/-	-198.41286671161652	-67008.44024264812	88	0.018150388936905792	0.9545454545454546	0.31389886709035647
YPR019W	-1	-/-	-198.42118787765503	-40460.70587825775	22	0.018134715025906734	0.9545454545454546	0.31417518651561205
YGR077C	-1	-/-	-198.44141960144043	-40111.24092197418	22	0.0181190681622088	0.9545454545454546	0.3144515059408676
YLR179C	0	0/-	-198.46394455432892	-63515.838196635246	88	0.0181190681622088	0.9545454545454546	0.3144515059408676
YIL009W	-1	-/-	-198.50555753707886	-38202.89583110809	22	0.01810344827586207	0.9545454545454546	0.31472782536612326
YKL025C	-1	-/-	-198.5175313949585	-38566.338012218475	22	0.01808785529715762	0.9545454545454546	0.31500414479137884
YGR192C	-1	-/-	-198.57745170593262	-34929.176847457886	22	0.018072289156626505	0.9545454545454546	0.3152804642166344
YOL141W	0	0/-	-198.6122181415558	-64773.13326263428	88	0.018072289156626505	0.9545454545454546	0.3152804642166344
YDR009W	-1	-/-	-198.67808771133423	-41889.55101156235	22	0.018056749785038694	0.9545454545454546	0.31555678364189005
YGR172C	-1	-/-	-198.70467948913574	-40208.4981470108	22	0.01804123711340206	0.9545454545454546	0.3158331030671456
YLR305C	-1	-/-	-198.72533893585205	-39405.11138057709	22	0.018025751072961373	0.9545454545454546	0.3161094224924012
YGL197W	0	0/-	-198.74786031246185	-63438.5744355917	88	0.018025751072961373	0.9545454545454546	0.3161094224924012
YKR043C	0	0/0	-198.81170403957367	-61688.488697052	88	0.018025751072961373	0.9545454545454546	0.3161094224924012
YPL057C	-1	-/-	-198.8127088546753	-38987.96147727966	22	0.018010291595197257	0.9545454545454546	0.31638574191765684
YHR100C	0	0/-	-198.8208248615265	-62932.70743882656	88	0.018010291595197257	0.9545454545454546	0.31638574191765684
YBR074W	0	0/0	-198.82401311397552	-65990.99352431297	88	0.018010291595197257	0.9545454545454546	0.31638574191765684
YLR007W	-1	-/-	-198.83033990859985	-40896.82097816467	22	0.017994858611825194	0.9545454545454546	0.3166620613429124
YJL115W	-1	-/-	-198.94554805755615	-43497.468008995056	22	0.01797945205479452	0.9545454545454546	0.316938380768168
YJR010C-A	-1	-/-	-198.95198678970337	-40603.65764474869	22	0.017964071856287425	0.9545454545454546	0.31721470019342357
YAR015W	-1	-/-	-199.00062799453735	-38315.074265003204	22	0.017948717948717947	0.9545454545454546	0.3174910196186792
YIR008C	-1	-/-	-199.0270471572876	-42617.97200202942	22	0.017933390264730998	0.9545454545454546	0.3177673390439348
YOR358W	0	0/-	-199.1335437297821	-66160.40039718151	88	0.017933390264730998	0.9545454545454546	0.3177673390439348
YFR033C	-1	-/-	-199.146625995636	-40023.258920669556	22	0.017918088737201365	0.9545454545454546	0.31804365846919036
YOR085W	-1	-/-	-199.15501260757446	-38133.914855480194	22	0.017902813299232736	0.9545454545454546	0.318319977894446
YBR227C	0	0/-	-199.1823309659958	-63724.99537551403	88	0.017902813299232736	0.9545454545454546	0.318319977894446
YGR296W	-1	-/-	-199.18911266326904	-35941.290481090546	22	0.01788756388415673	0.9545454545454546	0.31859629731970157
YJL006C	-1	-/-	-199.20190382003784	-42656.01620435715	22	0.017872340425531916	0.9545454545454546	0.31887261674495715
YDR084C	0	0/0	-199.23569858074188	-66467.31236565113	88	0.017872340425531916	0.9545454545454546	0.31887261674495715
YGR033C	-1	-/-	-199.25578689575195	-41943.53644323349	22	0.017857142857142856	0.9545454545454546	0.3191489361702128
YCL001W	-1	-/-	-199.27286338806152	-39043.378603458405	22	0.01784197111299915	0.9545454545454546	0.31942525559546836
YNL275W	-1	-/-	-199.2847285270691	-42141.59478521347	22	0.017826825127334467	0.9545454545454546	0.31970157502072394
YML035C	0	0/-	-199.34901201725006	-64780.77069556713	88	0.017826825127334467	0.9545454545454546	0.31970157502072394
YLR187W	0	0/-	-199.35746216773987	-66300.65714621544	88	0.017826825127334467	0.9545454545454546	0.31970157502072394
YDR206W	-1	-/-	-199.39169025421143	-36866.79359674454	22	0.017811704834605598	0.9545454545454546	0.31997789444597957
YOR090C	0	0/-	-199.40384018421173	-63151.9693223238	88	0.017811704834605598	0.9545454545454546	0.31997789444597957
YKL217W	0	0/-	-199.4136574268341	-67020.25966757536	88	0.017811704834605598	0.9545454545454546	0.31997789444597957
YIL030C	-1	-/-	-199.43076610565186	-39151.36448287964	22	0.017796610169491526	0.9545454545454546	0.32025421387123515
YNL288W	-1	-/-	-199.44344854354858	-41060.246922016144	22	0.017781541066892465	0.9545454545454546	0.3205305332964907
YPR018W	-1	-/-	-199.44805002212524	-42847.48462724686	22	0.017766497461928935	0.9545454545454546	0.32080685272174636
YBR163W	0	0/-	-199.46623420715332	-66143.51356267929	88	0.017766497461928935	0.9545454545454546	0.32080685272174636
YDR487C	-1	-/-	-199.47956085205078	-38233.51558971405	22	0.01775147928994083	0.9545454545454546	0.32108317214700194
YNL138W	-1	-/-	-199.4842391014099	-37260.07284069061	22	0.017736486486486486	0.9545454545454546	0.3213594915722575
YCL009C	0	0/0	-199.49665248394012	-60597.924503326416	88	0.017736486486486486	0.9545454545454546	0.3213594915722575
YHR119W	-1	-/-	-199.49690580368042	-39232.95254945755	22	0.017721518987341773	0.9545454545454546	0.32163581099751315
YMR152W	0	0/0	-199.50472283363342	-62667.69419181347	88	0.017721518987341773	0.9545454545454546	0.32163581099751315
YGR241C	-1	-/-	-199.50947093963623	-39423.91625881195	22	0.01770657672849916	0.9545454545454546	0.3219121304227687
YIL128W	-1	-/-	-199.52447891235352	-37995.55877304077	22	0.017691659646166806	0.9545454545454546	0.3221884498480243
YGR060W	-1	-/-	-199.52678155899048	-36630.63141679764	22	0.017676767676767676	0.9545454545454546	0.32246476927327994
YOR194C	-1	-/-	-199.54925107955933	-38401.97736978531	22	0.017661900756938603	0.9545454545454546	0.3227410886985355
YLR066W	-1	-/-	-199.5550627708435	-39176.8911280632	22	0.01764705882352941	0.9545454545454546	0.3230174081237911
YDR228C	-1	-/-	-199.61485624313354	-39926.130825042725	22	0.017632241813602016	0.9545454545454546	0.32329372754904667
YKL028W	-1	-/-	-199.6178674697876	-38605.58638334274	22	0.01761744966442953	0.9545454545454546	0.3235700469743023
YPL193W	-1	-/-	-199.6367392539978	-38934.93379020691	22	0.01760268231349539	0.9545454545454546	0.3238463663995579
YBR033W	0	0/-	-199.66994845867157	-67112.25104367733	88	0.01760268231349539	0.9545454545454546	0.3238463663995579
YNL010W	0	0/0	-199.7371460199356	-62048.172990083694	88	0.01760268231349539	0.9545454545454546	0.3238463663995579
YJL025W	-1	-/-	-199.73956775665283	-41605.762050151825	22	0.017587939698492462	0.9545454545454546	0.32412268582481346
YOL102C	-1	-/-	-199.76666927337646	-38624.67122745514	22	0.017573221757322177	0.9545454545454546	0.3243990052500691
YOR074C	-1	-/-	-199.84735250473022	-41521.62783908844	22	0.017558528428093644	0.9545454545454546	0.3246753246753247
YFL060C	-1	-/-	-199.90891695022583	-42142.301864147186	22	0.017543859649122806	0.9545454545454546	0.32495164410058025
YJL095W	-1	-/-	-199.93793392181396	-43121.29106426239	22	0.017529215358931552	0.9545454545454546	0.3252279635258359
YIL147C	-1	-/-	-199.93839120864868	-39257.88977241516	22	0.01751459549624687	0.9545454545454546	0.32550428295109146
YGL056C	0	0/-	-199.96502423286438	-63078.985998511314	88	0.01751459549624687	0.9545454545454546	0.32550428295109146
YOR011W	-1	-/-	-199.97154712677002	-39028.070188999176	22	0.0175	0.9545454545454546	0.32578060237634704
YLR226W	-1	-/-	-200.00264024734497	-40979.05433654785	22	0.017485428809325562	0.9545454545454546	0.3260569218016027
YNL246W	-1	-/-	-200.02205228805542	-41045.65641927719	22	0.01747088186356073	0.9545454545454546	0.32633324122685825
YIL115C	-1	-/-	-200.08705377578735	-39017.71215391159	22	0.017456359102244388	0.9545454545454546	0.32660956065211383
YDL116W	-1	-/-	-200.1589150428772	-40383.8405919075	22	0.01744186046511628	0.9545454545454546	0.32688588007736946
YDL018C	0	0/-	-200.16387569904327	-67012.92933398485	88	0.01744186046511628	0.9545454545454546	0.32688588007736946
YOR047C	-1	-/-	-200.16684198379517	-37202.79113197327	22	0.017427385892116183	0.9545454545454546	0.32716219950262504
YOR334W	-1	-/-	-200.2015814781189	-41686.76610946655	22	0.017412935323383085	0.9545454545454546	0.3274385189278806
YLR014C	-1	-/-	-200.21243238449097	-40480.7377614975	22	0.01739850869925435	0.9545454545454546	0.32771483835313625
YER159C	-1	-/-	-200.2215027809143	-40065.12877082825	22	0.0173841059602649	0.9545454545454546	0.32799115777839183
YBR246W	0	0/-	-200.2580350637436	-62557.733412504196	88	0.0173841059602649	0.9545454545454546	0.32799115777839183
YLR109W	-1	-/-	-200.28124809265137	-38980.73140001297	22	0.017369727047146403	0.9545454545454546	0.3282674772036474
YHR165C	-1	-/-	-200.2834243774414	-42361.690135002136	22	0.017355371900826446	0.9545454545454546	0.328543796628903
YDR177W	-1	-/-	-200.34697914123535	-40472.606546878815	22	0.017341040462427744	0.9545454545454546	0.3288201160541586
YEL002C	-1	-/-	-200.3715205192566	-38218.058032512665	22	0.017326732673267328	0.9545454545454546	0.3290964354794142
YEL048C	0	0/-	-200.39281117916107	-62835.30834746361	88	0.017326732673267328	0.9545454545454546	0.3290964354794142
YGR093W	0	0/-	-200.43312788009644	-62815.39361655712	88	0.017326732673267328	0.9545454545454546	0.3290964354794142
YBL019W	-1	-/-	-200.48673009872437	-39074.89767074585	22	0.01731244847485573	0.9545454545454546	0.3293727549046698
YJR019C	-1	-/-	-200.49516820907593	-38946.740225315094	22	0.01729818780889621	0.9545454545454546	0.3296490743299254
YIL091C	0	0/+	-200.58681273460388	-63605.15398836136	88	0.01729818780889621	0.9545454545454546	0.3296490743299254
YDR432W	-1	-/-	-200.5872106552124	-33535.239580631256	22	0.01728395061728395	0.9545454545454546	0.329925393755181
YDR470C	-1	-/-	-200.59875059127808	-40333.75060272217	22	0.017269736842105265	0.9545454545454546	0.33020171318043656
YNL268W	-1	-/-	-200.64601707458496	-36729.10830831528	22	0.01725554642563681	0.9545454545454546	0.3304780326056922
YOL086C	-1	-/0	-200.65638303756714	-36655.84612774849	22	0.017241379310344827	0.9545454545454546	0.3307543520309478
YNL078W	-1	-/-	-200.65988445281982	-38875.105518341064	22	0.017227235438884332	0.9545454545454546	0.33103067145620335
YLR058C	0	0/-	-200.70065248012543	-61696.90156531334	88	0.017227235438884332	0.9545454545454546	0.33103067145620335
YGL247W	-1	-/-	-200.70357847213745	-39135.592965602875	22	0.01721311475409836	0.9545454545454546	0.331306990881459
YKL074C	-1	-/-	-200.74370861053467	-40007.39657974243	22	0.0171990171990172	0.9545454545454546	0.33158331030671456
YLR454W	0	0/0	-200.7576287984848	-64766.48670172691	88	0.0171990171990172	0.9545454545454546	0.33158331030671456
YER098W	0	0/-	-200.8573341369629	-66110.57950210571	88	0.0171990171990172	0.9545454545454546	0.33158331030671456
YGL083W	0	0/-	-200.88685035705566	-67481.14511609077	88	0.0171990171990172	0.9545454545454546	0.33158331030671456
YMR011W	-1	-/-	-200.90199995040894	-40024.15977239609	22	0.01718494271685761	0.9545454545454546	0.33185962973197014
YDL088C	-1	-/-	-200.93223667144775	-38437.24002599716	22	0.017170891251022075	0.9545454545454546	0.3321359491572258
YGL009C	0	0/0	-201.00588250160217	-60399.522516965866	88	0.017170891251022075	0.9545454545454546	0.3321359491572258
YNL066W	-1	-/-	-201.07299613952637	-36895.9809718132	22	0.01715686274509804	0.9545454545454546	0.33241226858248135
YDR079W	-1	-/-	-201.1152663230896	-42473.19957113266	22	0.017142857142857144	0.9545454545454546	0.33268858800773693
YOR278W	0	0/0	-201.12329137325287	-68013.81354618073	88	0.017142857142857144	0.9545454545454546	0.33268858800773693
YJR104C	-1	-/-	-201.13501405715942	-38339.47092342377	22	0.017128874388254486	0.9545454545454546	0.33296490743299256
YKR035W-A	-1	-/-	-201.19949531555176	-38225.814814567566	22	0.017114914425427872	0.9545454545454546	0.33324122685824814
YKL160W	-1	-/-	-201.21289539337158	-41051.560497283936	22	0.01710097719869707	0.9545454545454546	0.3335175462835037
YCR014C	-1	-/-	-201.28143072128296	-43981.07406234741	22	0.01708706265256306	0.9545454545454546	0.33379386570875935
YKL116C	0	0/-	-201.2822563648224	-66391.17908394337	88	0.01708706265256306	0.9545454545454546	0.33379386570875935
YFR044C	0	0/0	-201.28690540790558	-61182.77115625143	88	0.01708706265256306	0.9545454545454546	0.33379386570875935
YMR303C	-1	-/0	-201.29115390777588	-39345.584847688675	22	0.01707317073170732	0.9545454545454546	0.33407018513401493
YKR022C	-1	-/-	-201.29311800003052	-44273.43358325958	22	0.017059301380991064	0.9545454545454546	0.3343465045592705
YDL134C	-1	-/-	-201.31413173675537	-37816.253460884094	22	0.017045454545454544	0.9545454545454546	0.3346228239845261
YCR090C	0	0/0	-201.34735572338104	-64140.17946314812	88	0.017045454545454544	0.9545454545454546	0.3346228239845261
YKL139W	-1	-/-	-201.37480783462524	-45670.89651155472	22	0.0170316301703163	0.9545454545454546	0.3348991434097817
YPR024W	-1	-/-	-201.38449096679688	-41343.563824653625	22	0.017017828200972446	0.9545454545454546	0.3351754628350373
YDR326C	0	0/-	-201.43798077106476	-59560.501138448715	88	0.017017828200972446	0.9545454545454546	0.3351754628350373
YPR135W	-1	-/-	-201.47058725357056	-40623.06776428223	22	0.01700404858299595	0.9545454545454546	0.3354517822602929
YOL123W	-1	-/-	-201.48564100265503	-41086.04092502594	22	0.01699029126213592	0.9545454545454546	0.3357281016855485
YFR013W	-1	-/-	-201.51386737823486	-40575.297109127045	22	0.016976556184316895	0.9545454545454546	0.3360044211108041
YJL045W	-1	-/-	-201.52824354171753	-39548.31627655029	22	0.016962843295638127	0.9545454545454546	0.33628074053605966
YLL041C	-1	-/-	-201.53886365890503	-37828.97171449661	22	0.01694915254237288	0.9545454545454546	0.3365570599613153
YGL137W	-1	-/-	-201.54195880889893	-36885.253881931305	22	0.016935483870967744	0.9545454545454546	0.3368333793865709
YDL248W	0	0/-	-201.5797964334488	-60705.58574509621	88	0.016935483870967744	0.9545454545454546	0.3368333793865709
YER174C	-1	-/-	-201.61604118347168	-38239.48998832703	22	0.016921837228041903	0.9545454545454546	0.33710969881182645
YIL041W	0	0/-	-201.65322637557983	-63770.50725400448	88	0.016921837228041903	0.9545454545454546	0.33710969881182645
YDR325W	-1	-/-	-201.65390920639038	-44310.995891571045	22	0.016908212560386472	0.9545454545454546	0.3373860182370821
YDL140C	-1	-/-	-201.7593388557434	-36422.466868400574	22	0.016894609814963796	0.9545454545454546	0.33766233766233766
YLR287C	0	0/-	-201.77152383327484	-63779.63794410229	88	0.016894609814963796	0.9545454545454546	0.33766233766233766
YPL122C	-1	-/-	-201.80854272842407	-41127.21904373169	22	0.016881028938906754	0.9545454545454546	0.33793865708759324
YPL099C	0	0/-	-201.8257884979248	-65178.88672029972	88	0.016881028938906754	0.9545454545454546	0.33793865708759324
YPL069C	-1	-/-	-201.830961227417	-41687.6253323555	22	0.016867469879518072	0.9545454545454546	0.3382149765128489
YBL001C	0	0/0	-201.85952997207642	-63231.81616002321	88	0.016867469879518072	0.9545454545454546	0.3382149765128489
YNL073W	-1	-/-	-201.88016939163208	-40311.34394836426	22	0.016853932584269662	0.9545454545454546	0.33849129593810445
YDR320C-A	-1	-/-	-201.91753482818604	-36848.800082206726	22	0.016840417000801924	0.9545454545454546	0.33876761536336003
YHR057C	0	0/-	-201.92318201065063	-67410.89617657661	88	0.016840417000801924	0.9545454545454546	0.33876761536336003
YLL022C	-1	-/-	-201.948832988739	-37217.843056201935	22	0.016826923076923076	0.9545454545454546	0.33904393478861566
YDL098C	-1	-/-	-201.9627547264099	-41046.27824640274	22	0.016813450760608487	0.9545454545454546	0.33932025421387124
YDL198C	-1	-/-	-201.97550582885742	-39283.45861196518	22	0.0168	0.9545454545454546	0.3395965736391268
YJL110C	-1	-/-	-201.99038743972778	-41297.67245197296	22	0.016786570743405275	0.9545454545454546	0.33987289306438245
YNR045W	0	0/-	-201.99109208583832	-67280.54417043924	88	0.016786570743405275	0.9545454545454546	0.33987289306438245
YBR023C	-1	-/-	-202.1217279434204	-41133.41185808182	22	0.016773162939297124	0.9545454545454546	0.34014921248963803
YPL148C	0	0/-	-202.1776475906372	-65503.042334795	88	0.016773162939297124	0.9545454545454546	0.34014921248963803
YNL059C	-1	-/-	-202.20123672485352	-41059.70724105835	22	0.01675977653631285	0.9545454545454546	0.3404255319148936
YPR128C	-1	-/-	-202.20955085754395	-39031.63424062729	22	0.01674641148325359	0.9545454545454546	0.3407018513401492
YIL065C	-1	-/-	-202.22477006912231	-39594.296265125275	22	0.016733067729083666	0.9545454545454546	0.3409781707654048
YPL097W	-1	-/-	-202.2658896446228	-39784.8148021698	22	0.016719745222929936	0.9545454545454546	0.3412544901906604
YLR316C	-1	-/-	-202.3590226173401	-43388.89545583725	22	0.016706443914081145	0.9545454545454546	0.341530809615916
YBR302C	0	0/-	-202.36262691020966	-63788.785693883896	88	0.016706443914081145	0.9545454545454546	0.341530809615916
YOL004W	-1	-/-	-202.3737678527832	-37106.89285326004	22	0.016693163751987282	0.9545454545454546	0.3418071290411716
YMR043W	-1	-/-	-202.42987060546875	-37176.7066321373	22	0.016679904686258934	0.9545454545454546	0.3420834484664272
YGL116W	-1	-/-	-202.43434476852417	-37371.85900592804	22	0.016666666666666666	0.9545454545454546	0.34235976789168276
YGR279C	-1	-/-	-202.4732904434204	-36858.90841245651	22	0.016653449643140365	0.9545454545454546	0.3426360873169384
YDL100C	-1	-/-	-202.54308986663818	-39589.23487186432	22	0.01664025356576862	0.9545454545454546	0.342912406742194
YKL033W	0	0/-	-202.55995225906372	-67825.1306232214	88	0.01664025356576862	0.9545454545454546	0.342912406742194
YKR098C	0	0/-	-202.56865763664246	-64203.81307268143	88	0.01664025356576862	0.9545454545454546	0.342912406742194
YGR184C	0	0/-	-202.5819103717804	-65869.982234478	88	0.01664025356576862	0.9545454545454546	0.342912406742194
YGR244C	-1	-/-	-202.61690759658813	-37153.20357131958	22	0.0166270783847981	0.9545454545454546	0.34318872616744955
YOL126C	-1	-/-	-202.64081573486328	-38794.975056648254	22	0.01661392405063291	0.9545454545454546	0.3434650455927052
YBR279W	-1	-/-	-202.70127868652344	-40579.6631064415	22	0.016600790513833993	0.9545454545454546	0.34374136501796076
YDR020C	0	0/-	-202.72430682182312	-63573.67752468586	88	0.016600790513833993	0.9545454545454546	0.34374136501796076
YNL127W	-1	-/-	-202.7370252609253	-41900.72676610947	22	0.016587677725118485	0.9545454545454546	0.34401768444321634
YOL137W	0	0/-	-202.74030184745789	-63792.996599435806	88	0.016587677725118485	0.9545454545454546	0.34401768444321634
YBL017C	-1	-/-	-202.76385831832886	-38654.01008605957	22	0.016574585635359115	0.9545454545454546	0.344294003868472
YAR002C-A	-1	-/-	-202.76947116851807	-39764.00691699982	22	0.016561514195583597	0.9545454545454546	0.34457032329372755
YPR072W	-1	-/-	-202.79181241989136	-40069.045704841614	22	0.016548463356973995	0.9545454545454546	0.34484664271898313
YKR007W	-1	-/-	-202.79202365875244	-41022.51387786865	22	0.01653543307086614	0.9545454545454546	0.34512296214423877
YGR086C	-1	-/-	-202.7933087348938	-36301.90212345123	22	0.016522423288749016	0.9545454545454546	0.34539928156949434
YLL038C	-1	-/-	-202.82238721847534	-37992.11172866821	22	0.01650943396226415	0.9545454545454546	0.3456756009947499
YKR083C	-1	-/-	-202.84707736968994	-41962.90778064728	22	0.016496465043205028	0.9545454545454546	0.3459519204200055
YJL205C	0	0/0	-202.87933039665222	-66086.61004516482	88	0.016496465043205028	0.9545454545454546	0.3459519204200055
YKR071C	0	0/-	-202.88996195793152	-68080.386469841	88	0.016496465043205028	0.9545454545454546	0.3459519204200055
YMR292W	-1	-/-	-202.8927083015442	-40200.62547874451	22	0.016483516483516484	0.9545454545454546	0.34622823984526113
YLR168C	0	0/-	-202.8973047733307	-68641.54136049747	88	0.016483516483516484	0.9545454545454546	0.34622823984526113
YLR195C	-1	-/-	-202.8991198539734	-37163.07115268707	22	0.01647058823529412	0.9545454545454546	0.3465045592705167
YBR291C	0	0/-	-202.91529285907745	-63386.82865035534	88	0.01647058823529412	0.9545454545454546	0.3465045592705167
YPR120C	-1	-/-	-202.94355964660645	-43999.087319374084	22	0.016457680250783698	0.9545454545454546	0.3467808786957723
YMR013C	-1	-/-	-202.94665336608887	-38838.76217985153	22	0.01644479248238058	0.9545454545454546	0.3470571981210279
YBL023C	-1	-/-	-202.9708285331726	-42272.348207473755	22	0.01643192488262911	0.9545454545454546	0.3473335175462835
YJL168C	-1	-/-	-203.03774499893188	-43104.93266057968	22	0.01641907740422205	0.9545454545454546	0.3476098369715391
YDR498C	-1	-/-	-203.0563530921936	-39844.47572803497	22	0.01640625	0.9545454545454546	0.3478861563967947
YER048W-A	0	0/0	-203.05811369419098	-65328.19972717762	88	0.01640625	0.9545454545454546	0.3478861563967947
YBR238C	0	0/-	-203.06123638153076	-62837.86228239536	88	0.01640625	0.9545454545454546	0.3478861563967947
YCR084C	-1	-/-	-203.08352899551392	-39430.72802591324	22	0.01639344262295082	0.9545454545454546	0.3481624758220503
YNL281W	-1	-/-	-203.19416904449463	-39181.68742799759	22	0.01638065522620905	0.9545454545454546	0.34843879524730587
YLR310C	-1	-/-	-203.25835752487183	-39094.91906118393	22	0.01636788776305534	0.9545454545454546	0.3487151146725615
YLR442C	-1	-/-	-203.27042198181152	-41087.430792331696	22	0.016355140186915886	0.9545454545454546	0.3489914340978171
YDR514C	0	0/0	-203.30723178386688	-65119.5874941349	88	0.016355140186915886	0.9545454545454546	0.3489914340978171
YDL157C	0	0/0	-203.32050597667694	-63189.45068407059	88	0.016355140186915886	0.9545454545454546	0.3489914340978171
YDR150W	-1	-/-	-203.37413501739502	-41237.055139541626	22	0.01634241245136187	0.9545454545454546	0.34926775352307265
YER123W	-1	-/-	-203.4153094291687	-40172.42312145233	22	0.016329704510108865	0.9545454545454546	0.3495440729483283
YBL061C	-1	-/-	-203.43816709518433	-38794.656062603	22	0.016317016317016316	0.9545454545454546	0.34982039237358387
YBR010W	-1	-/-	-203.4738302230835	-37466.45719861984	22	0.016304347826086956	0.9545454545454546	0.35009671179883944
YOL049W	-1	-/0	-203.49331712722778	-39513.46759605408	22	0.016291698991466253	0.9545454545454546	0.3503730312240951
YER180C	0	0/-	-203.5251989364624	-66224.86892771721	88	0.016291698991466253	0.9545454545454546	0.3503730312240951
YGR170W	-1	-/-	-203.52586221694946	-38466.19094944	22	0.01627906976744186	0.9545454545454546	0.35064935064935066
YDL225W	-1	-/-	-203.54305744171143	-40557.15641927719	22	0.016266460108443067	0.9545454545454546	0.35092567007460623
YOR196C	0	0/-	-203.5506625175476	-63407.24208235741	88	0.016266460108443067	0.9545454545454546	0.35092567007460623
YOR308C	-1	-/-	-203.5659098625183	-39611.077338695526	22	0.016253869969040248	0.9545454545454546	0.35120198949986187
YKR044W	0	0/-	-203.58539199829102	-65043.83204460144	88	0.016253869969040248	0.9545454545454546	0.35120198949986187
YBL081W	0	0/0	-203.63049268722534	-64092.987550497055	88	0.016253869969040248	0.9545454545454546	0.35120198949986187
YCR051W	0	0/0	-203.64619755744934	-61959.80743396282	88	0.016253869969040248	0.9545454545454546	0.35120198949986187
YFR019W	-1	-/-	-203.67618799209595	-44865.814336299896	22	0.016241299303944315	0.9545454545454546	0.35147830892511744
YMR301C	-1	-/-	-203.68015813827515	-41115.708859443665	22	0.01622874806800618	0.9545454545454546	0.351754628350373
YGL162W	-1	-/-	-203.68055248260498	-39506.689554691315	22	0.016216216216216217	0.9545454545454546	0.3520309477756286
YGR183C	-1	-/-	-203.6921067237854	-40299.53071928024	22	0.016203703703703703	0.9545454545454546	0.35230726720088423
YKR093W	0	0/-	-203.71995377540588	-64412.49747031927	88	0.016203703703703703	0.9545454545454546	0.35230726720088423
YGL110C	0	0/-	-203.72181701660156	-69113.65733969212	88	0.016203703703703703	0.9545454545454546	0.35230726720088423
YGR210C	0	0/0	-203.72208559513092	-64262.06054890156	88	0.016203703703703703	0.9545454545454546	0.35230726720088423
YOR144C	-1	-/-	-203.73222255706787	-43960.373663425446	22	0.016191210485736313	0.9545454545454546	0.3525835866261398
YDL209C	-1	-/-	-203.77506113052368	-39556.661382198334	22	0.016178736517719568	0.9545454545454546	0.3528599060513954
YLR049C	0	0/0	-203.79739916324615	-65333.12677836418	88	0.016178736517719568	0.9545454545454546	0.3528599060513954
YLR006C	-1	-/-	-203.81395053863525	-38541.12126350403	22	0.016166281755196306	0.9545454545454546	0.353136225476651
YDR232W	0	0/-	-203.8638973236084	-61033.35340118408	88	0.016166281755196306	0.9545454545454546	0.353136225476651
YHR007C	-1	-/-	-203.86644458770752	-38056.909299850464	22	0.016153846153846154	0.9545454545454546	0.3534125449019066
YBR041W	-1	-/-	-203.8835768699646	-37816.33360624313	22	0.01614142966948501	0.9545454545454546	0.3536888643271622
YPL068C	0	0/0	-203.9111384153366	-64087.33145189285	88	0.01614142966948501	0.9545454545454546	0.3536888643271622
YIL076W	-1	-/-	-203.97875833511353	-39930.25213479996	22	0.016129032258064516	0.9545454545454546	0.3539651837524178
YDR515W	-1	-/-	-203.98629331588745	-44964.143120765686	22	0.016116653875671526	0.9545454545454546	0.3542415031776734
YGL018C	-1	-/-	-204.04486894607544	-40075.979887485504	22	0.016104294478527608	0.9545454545454546	0.35451782260292897
YOR179C	-1	-/-	-204.07699823379517	-41333.71848297119	22	0.016091954022988506	0.9545454545454546	0.3547941420281846
YNL145W	-1	-/-	-204.09795904159546	-35826.01998281479	22	0.016079632465543645	0.9545454545454546	0.3550704614534402
YOR304W	-1	-/-	-204.10536289215088	-39332.932758808136	22	0.016067329762815608	0.9545454545454546	0.35534678087869576
YER068W	-1	-/-	-204.15588521957397	-40364.18707227707	22	0.016055045871559634	0.9545454545454546	0.3556231003039514
YJL193W	0	0/-	-204.1757537126541	-63589.357486367226	88	0.016055045871559634	0.9545454545454546	0.3556231003039514
YJL093C	-1	-/-	-204.17579984664917	-39245.136633872986	22	0.016042780748663103	0.9545454545454546	0.35589941972920697
YKL152C	-1	-/-	-204.18697452545166	-35716.56013393402	22	0.01603053435114504	0.9545454545454546	0.35617573915446255
YDR093W	-1	-/-	-204.19686317443848	-37284.87406730652	22	0.016018306636155607	0.9545454545454546	0.3564520585797182
YDL226C	-1	-/-	-204.20552253723145	-39192.25823068619	22	0.01600609756097561	0.9545454545454546	0.35672837800497376
YDR309C	-1	-/-	-204.21998500823975	-37324.38282728195	22	0.015993907083015995	0.9545454545454546	0.35700469743022933
YKR080W	0	0/-	-204.2270748615265	-63511.583898603916	88	0.015993907083015995	0.9545454545454546	0.35700469743022933
YER095W	-1	-/-	-204.2320909500122	-40391.87464094162	22	0.01598173515981735	0.9545454545454546	0.35728101685548497
YDR100W	0	0/0	-204.2424657344818	-63684.5686802268	88	0.01598173515981735	0.9545454545454546	0.35728101685548497
YOR222W	0	0/-	-204.250674366951	-63715.89371883869	88	0.01598173515981735	0.9545454545454546	0.35728101685548497
YGR217W	-1	-/-	-204.25385856628418	-37112.11746931076	22	0.01596958174904943	0.9545454545454546	0.35755733628074055
YHR117W	0	0/-	-204.2654665708542	-65693.19397342205	88	0.01596958174904943	0.9545454545454546	0.35755733628074055
YPL156C	-1	-/0	-204.26834106445312	-39864.89743709564	22	0.015957446808510637	0.9545454545454546	0.3578336557059961
YGR193C	-1	-/-	-204.28189849853516	-41026.74186992645	22	0.015945330296127564	0.9545454545454546	0.3581099751312517
YER161C	-1	-/-	-204.28979969024658	-39499.319311618805	22	0.015933232169954476	0.9545454545454546	0.35838629455650733
YGL126W	-1	-/-	-204.2905192375183	-36666.9206199646	22	0.01592115238817286	0.9545454545454546	0.3586626139817629
YKR008W	-1	-/-	-204.29116678237915	-40005.479549884796	22	0.015909090909090907	0.9545454545454546	0.3589389334070185
YNR052C	-1	-/-	-204.3188180923462	-39117.88668489456	22	0.015897047691143074	0.9545454545454546	0.3592152528322741
YJR074W	-1	-/-	-204.3209285736084	-40221.57042884827	22	0.01588502269288956	0.9545454545454546	0.3594915722575297
YDR524C	-1	-/-	-204.3450427055359	-37331.4467921257	22	0.015873015873015872	0.9545454545454546	0.3597678916827853
YLR395C	0	0/-	-204.37423503398895	-66236.2121758461	88	0.015873015873015872	0.9545454545454546	0.3597678916827853
YJR112W	-1	-/-	-204.4153094291687	-41263.12009525299	22	0.015861027190332326	0.9545454545454546	0.3600442111080409
YPR114W	0	0/0	-204.42082297801971	-62330.202580571175	88	0.015861027190332326	0.9545454545454546	0.3600442111080409
YBR151W	0	0/0	-204.4277081489563	-63422.77716910839	88	0.015861027190332326	0.9545454545454546	0.3600442111080409
YDR410C	0	0/-	-204.44956648349762	-65262.57265651226	88	0.015861027190332326	0.9545454545454546	0.3600442111080409
YOR283W	0	0/0	-204.46580588817596	-63353.294759869576	88	0.015861027190332326	0.9545454545454546	0.3600442111080409
YBR085W	-1	-/-	-204.52561235427856	-40058.209578990936	22	0.015849056603773583	0.9545454545454546	0.3603205305332965
YNL050C	0	0/0	-204.53352987766266	-65343.72786593437	88	0.015849056603773583	0.9545454545454546	0.3603205305332965
YIL131C	-1	-/-	-204.6311526298523	-42603.18445396423	22	0.01583710407239819	0.9545454545454546	0.36059684995855207
YHR073W	-1	-/-	-204.63621711730957	-37423.53182268143	22	0.015825169555388093	0.9545454545454546	0.3608731693838077
YGR240C	0	0/-	-204.64661014080048	-58955.97364670038	88	0.015825169555388093	0.9545454545454546	0.3608731693838077
YDR153C	-1	-/-	-204.66733169555664	-40931.34788799286	22	0.01581325301204819	0.9545454545454546	0.3611494888090633
YER046W	0	0/-	-204.67720878124237	-66244.73885583878	88	0.01581325301204819	0.9545454545454546	0.3611494888090633
YJL003W	-1	-/-	-204.69846487045288	-37404.118763923645	22	0.01580135440180587	0.9545454545454546	0.36142580823431886
YOR390W	0	0/-	-204.77762138843536	-63590.94591009617	88	0.01580135440180587	0.9545454545454546	0.36142580823431886
YER087C-A	-1	-/-	-204.7782530784607	-38565.831302165985	22	0.015789473684210527	0.9545454545454546	0.3617021276595745
YML081C-A	-1	-/-	-204.79356718063354	-39256.649586200714	22	0.015777610818933134	0.9545454545454546	0.36197844708483007
YBR176W	0	0/-	-204.8092564344406	-65937.22363996506	88	0.015777610818933134	0.9545454545454546	0.36197844708483007
YER048C	0	0/-	-204.81698155403137	-65367.88952624798	88	0.015777610818933134	0.9545454545454546	0.36197844708483007
YDR483W	-1	-/-	-204.82596349716187	-35890.3334107399	22	0.015765765765765764	0.9545454545454546	0.36225476651008565
YDL077C	-1	-/-	-204.86420106887817	-40908.22409582138	22	0.015753938484621154	0.9545454545454546	0.3625310859353413
YDL121C	0	0/0	-204.89084899425507	-63899.756210923195	88	0.015753938484621154	0.9545454545454546	0.3625310859353413
YJL035C	-1	-/-	-204.8948850631714	-42331.97908735275	22	0.015742128935532233	0.9545454545454546	0.36280740536059686
YLR265C	-1	-/-	-204.91932582855225	-39097.20657014847	22	0.015730337078651686	0.9545454545454546	0.36308372478585244
YHR154W	-1	-/-	-204.9227933883667	-39723.3707318306	22	0.015718562874251496	0.9545454545454546	0.36336004421110807
YLR055C	-1	-/-	-204.932692527771	-39593.88825178146	22	0.015706806282722512	0.9545454545454546	0.36363636363636365
YJL181W	0	0/0	-204.9459217786789	-64151.64004898071	88	0.015706806282722512	0.9545454545454546	0.36363636363636365
YIL050W	0	0/-	-204.95597422122955	-66029.78029620647	88	0.015706806282722512	0.9545454545454546	0.36363636363636365
YBR233W-A	-1	-/-	-204.96479988098145	-37652.98608541489	22	0.01569506726457399	0.9545454545454546	0.3639126830616192
YHL032C	0	0/-	-205.0375053882599	-65626.31086206436	88	0.01569506726457399	0.9545454545454546	0.3639126830616192
YPL082C	-1	-/-	-205.04033279418945	-38650.86107587814	22	0.01568334578043316	0.9545454545454546	0.3641890024868748
YKL096W-A	0	0/-	-205.04986250400543	-63017.65003186464	88	0.01568334578043316	0.9545454545454546	0.3641890024868748
YDL053C	0	0/0	-205.05893671512604	-65161.363899588585	88	0.01568334578043316	0.9545454545454546	0.3641890024868748
YNL287W	-1	-/-	-205.09621667861938	-37070.46318626404	22	0.015671641791044775	0.9545454545454546	0.36446532191213044
YJL162C	0	0/-	-205.10376179218292	-69243.20659446716	88	0.015671641791044775	0.9545454545454546	0.36446532191213044
YMR185W	0	0/0	-205.10608541965485	-63767.655058026314	88	0.015671641791044775	0.9545454545454546	0.36446532191213044
YHR003C	0	0/-	-205.12158918380737	-65129.63981640339	88	0.015671641791044775	0.9545454545454546	0.36446532191213044
YLL061W	-1	-/-	-205.1643738746643	-43496.86429595947	22	0.015659955257270694	0.9545454545454546	0.364741641337386
YPR181C	-1	-/-	-205.17266464233398	-38632.43574333191	22	0.01564828614008942	0.9545454545454546	0.3650179607626416
YJL129C	-1	-/-	-205.23748207092285	-41921.54734992981	22	0.01563663440059568	0.9545454545454546	0.3652942801878972
YOR264W	0	0/0	-205.27137875556946	-66392.8753451705	88	0.01563663440059568	0.9545454545454546	0.3652942801878972
YFR048W	-1	-/-	-205.278657913208	-37952.10944032669	22	0.015625	0.9545454545454546	0.3655705996131528
YIL010W	-1	-/-	-205.28981018066406	-37926.83257102966	22	0.015613382899628252	0.9545454545454546	0.3658469190384084
YJR122W	0	0/-	-205.32104015350342	-66702.15741288662	88	0.015613382899628252	0.9545454545454546	0.3658469190384084
YOR337W	0	0/-	-205.3716607093811	-62652.86025881767	88	0.015613382899628252	0.9545454545454546	0.3658469190384084
YMR039C	-1	-/-	-205.37824296951294	-40818.208092689514	22	0.015601783060921248	0.9545454545454546	0.366123238463664
YLR063W	0	0/-	-205.45091807842255	-63775.550747036934	88	0.015601783060921248	0.9545454545454546	0.366123238463664
YMR138W	-1	-/-	-205.50342750549316	-38601.93111419678	22	0.015590200445434299	0.9545454545454546	0.3663995578889196
YML101C	0	0/0	-205.51663219928741	-66574.40447127819	88	0.015590200445434299	0.9545454545454546	0.3663995578889196
YLL024C	-1	-/-	-205.55263757705688	-36778.20838832855	22	0.015578635014836795	0.9545454545454546	0.36667587731417517
YPL015C	-1	-/-	-205.55927085876465	-41571.70951843262	22	0.015567086730911787	0.9545454545454546	0.3669521967394308
YNL259C	-1	-/-	-205.5888957977295	-41170.73839855194	22	0.015555555555555555	0.9545454545454546	0.3672285161646864
YGR101W	-1	-/-	-205.61060667037964	-37721.55123615265	22	0.015544041450777202	0.9545454545454546	0.36750483558994196
YLR419W	0	0/0	-205.693408370018	-65205.290398836136	88	0.015544041450777202	0.9545454545454546	0.36750483558994196
YOR229W	-1	-/-	-205.7461438179016	-40914.505645275116	22	0.015532544378698224	0.9545454545454546	0.3677811550151976
YLR273C	0	0/0	-205.7681645154953	-66545.08665585518	88	0.015532544378698224	0.9545454545454546	0.3677811550151976
YNL323W	-1	-/-	-205.79261255264282	-41143.53512954712	22	0.015521064301552107	0.9545454545454546	0.36805747444045317
YDR353W	-1	-/-	-205.80738973617554	-37933.351974487305	22	0.0155096011816839	0.9545454545454546	0.36833379386570875
YGR091W	-1	-/-	-205.8077621459961	-40202.466599941254	22	0.015498154981549815	0.9545454545454546	0.3686101132909644
YGL008C	-1	-/-	-205.8368649482727	-35902.58638215065	22	0.015486725663716814	0.9545454545454546	0.36888643271621996
YDR049W	0	0/-	-205.8587545156479	-64201.002601742744	88	0.015486725663716814	0.9545454545454546	0.36888643271621996
YGR104C	-1	-/-	-205.88706636428833	-45230.73698425293	22	0.015475313190862197	0.9545454545454546	0.36916275214147554
YDR384C	-1	-/-	-205.89696168899536	-38116.995759010315	22	0.015463917525773196	0.9545454545454546	0.3694390715667311
YOR118W	0	0/0	-205.95549607276917	-64511.814339995384	88	0.015463917525773196	0.9545454545454546	0.3694390715667311
YDL205C	0	0/-	-205.96692824363708	-64646.301243543625	88	0.015463917525773196	0.9545454545454546	0.3694390715667311
YNL065W	-1	-/-	-206.0186586380005	-36720.74478626251	22	0.01545253863134658	0.9545454545454546	0.36971539099198675
YOR360C	0	0/-	-206.0438733100891	-63022.127012729645	88	0.01545253863134658	0.9545454545454546	0.36971539099198675
YBR111C	0	0/-	-206.0506134033203	-62046.36556446552	88	0.01545253863134658	0.9545454545454546	0.36971539099198675
YPR058W	0	0/-	-206.05702805519104	-63475.33400416374	88	0.01545253863134658	0.9545454545454546	0.36971539099198675
YOL103W	0	0/-	-206.06417500972748	-63208.67016708851	88	0.01545253863134658	0.9545454545454546	0.36971539099198675
YOR216C	-1	-/-	-206.0662202835083	-43743.211847782135	22	0.015441176470588236	0.9545454545454546	0.3699917104172423
YIL051C	-1	-/-	-206.10772562026978	-37993.202236652374	22	0.015429831006612785	0.9545454545454546	0.3702680298424979
YMR274C	0	0/-	-206.12191486358643	-65618.68338274956	88	0.015429831006612785	0.9545454545454546	0.3702680298424979
YPL231W	-1	-/-	-206.1503667831421	-37984.00794124603	22	0.015418502202643172	0.9545454545454546	0.37054434926775354
YDR266C	0	0/-	-206.20393216609955	-64977.9442987442	88	0.015418502202643172	0.9545454545454546	0.37054434926775354
YBR052C	0	0/0	-206.20736527442932	-62634.79931008816	88	0.015418502202643172	0.9545454545454546	0.37054434926775354
YER023W	0	0/0	-206.2534956932068	-64436.80335098505	88	0.015418502202643172	0.9545454545454546	0.37054434926775354
YGL080W	0	0/-	-206.27295339107513	-64255.47151517868	88	0.015418502202643172	0.9545454545454546	0.37054434926775354
YNL024C	0	0/-	-206.31487345695496	-64137.08047604561	88	0.015418502202643172	0.9545454545454546	0.37054434926775354
YCR054C	0	0/0	-206.31497406959534	-69216.14583218098	88	0.015418502202643172	0.9545454545454546	0.37054434926775354
YDL104C	0	0/-	-206.3864117860794	-66931.3622213602	88	0.015418502202643172	0.9545454545454546	0.37054434926775354
YNL056W	0	0/-	-206.41859245300293	-63952.939119160175	88	0.015418502202643172	0.9545454545454546	0.37054434926775354
YGL190C	-1	-/-	-206.42037630081177	-38896.875344753265	22	0.015407190022010272	0.9545454545454546	0.3708206686930091
YJR141W	-1	-/-	-206.42806196212769	-40107.34626483917	22	0.015395894428152493	0.9545454545454546	0.3710969881182647
YGL231C	0	0/-	-206.4618091583252	-62553.76933884621	88	0.015395894428152493	0.9545454545454546	0.3710969881182647
YDR525W-A	0	0/-	-206.56015932559967	-61842.42200303078	88	0.015395894428152493	0.9545454545454546	0.3710969881182647
YJR036C	0	0/-	-206.56507921218872	-66637.88099455833	88	0.015395894428152493	0.9545454545454546	0.3710969881182647
YLR181C	-1	-/-	-206.62642192840576	-44087.745037555695	22	0.015384615384615385	0.9545454545454546	0.3713733075435203
YBL035C	-1	-/-	-206.64689540863037	-39232.79955101013	22	0.015373352855051245	0.9545454545454546	0.3716496269687759
YOL116W	-1	-/-	-206.65408372879028	-39661.938109874725	22	0.015362106803218726	0.9545454545454546	0.3719259463940315
YAL009W	-1	-/-	-206.6736855506897	-40816.01475954056	22	0.015350877192982455	0.9545454545454546	0.3722022658192871
YKR048C	-1	-/+	-206.68686199188232	-36845.009506225586	22	0.015339663988312637	0.9545454545454546	0.3724785852445427
YML021C	-1	-/-	-206.71250295639038	-40264.62494325638	22	0.015328467153284672	0.9545454545454546	0.37275490466979827
YMR038C	-1	-/-	-206.7266969680786	-37365.671301841736	22	0.015317286652078774	0.9545454545454546	0.3730312240950539
YOR176W	0	0/0	-206.74720513820648	-60940.15364712477	88	0.015317286652078774	0.9545454545454546	0.3730312240950539
YPR002W	-1	-/-	-206.77727890014648	-41122.85810089111	22	0.015306122448979591	0.9545454545454546	0.3733075435203095
YBL040C	-1	-/-	-206.7787914276123	-38567.383714199066	22	0.01529497450837582	0.9545454545454546	0.37358386294556506
YIL156W	0	0/-	-206.80043172836304	-68913.54871249199	88	0.01529497450837582	0.9545454545454546	0.37358386294556506
YKL027W	0	0/-	-206.80794274806976	-65158.76414549351	88	0.01529497450837582	0.9545454545454546	0.37358386294556506
YDL126C	-1	-/-	-206.85290145874023	-37280.34826660156	22	0.015283842794759825	0.9545454545454546	0.3738601823708207
YPL061W	-1	-/-	-206.86092519760132	-38617.39455652237	22	0.015272727272727273	0.9545454545454546	0.37413650179607627
YER007W	-1	-/-	-206.86448574066162	-38872.229447841644	22	0.015261627906976744	0.9545454545454546	0.37441282122133185
YDR495C	-1	-/-	-206.88736867904663	-43209.029193878174	22	0.015250544662309368	0.9545454545454546	0.3746891406465875
YJL166W	-1	-/-	-206.91020154953003	-39814.85496711731	22	0.015239477503628448	0.9545454545454546	0.37496546007184306
YOL062C	0	0/-	-206.91202235221863	-65372.88420832157	88	0.015239477503628448	0.9545454545454546	0.37496546007184306
YML015C	-1	-/-	-206.94107723236084	-40769.48091983795	22	0.015228426395939087	0.9545454545454546	0.37524177949709864
YDL101C	-1	-/-	-206.94438982009888	-40296.89538860321	22	0.015217391304347827	0.9545454545454546	0.3755180989223542
YBL011W	-1	-/-	-206.96214294433594	-40152.696155548096	22	0.015206372194062274	0.9545454545454546	0.37579441834760985
YPL283C	-1	-/-	-206.96938562393188	-37262.437601566315	22	0.015195369030390739	0.9545454545454546	0.3760707377728654
YER027C	-1	-/-	-206.9986219406128	-39803.027158260345	22	0.015184381778741865	0.9545454545454546	0.376347057198121
YJL060W	-1	-/-	-206.99978399276733	-39143.29716157913	22	0.015173410404624277	0.9545454545454546	0.37662337662337664
YDR512C	-1	-/-	-207.03893995285034	-40749.4940366745	22	0.01516245487364621	0.9545454545454546	0.3768996960486322
YOR270C	-1	-/-	-207.21794319152832	-37917.933737277985	22	0.015151515151515152	0.9545454545454546	0.3771760154738878
YGR257C	-1	-/-	-207.2278380393982	-40838.29489660263	22	0.01514059120403749	0.9545454545454546	0.3774523348991434
YBR243C	-1	-/-	-207.25454807281494	-38959.91378116608	22	0.015129682997118156	0.9545454545454546	0.377728654324399
YOR280C	0	0/0	-207.26408696174622	-67428.24286425114	88	0.015129682997118156	0.9545454545454546	0.377728654324399
YCR087C-A	0	0/-	-207.28201985359192	-65110.598991155624	88	0.015129682997118156	0.9545454545454546	0.377728654324399
[truncated: 3,961 more rows]
