# Supplementary material for: Revisiting co-expression-based automated function prediction in yeast with neural networks and updated Gene Ontology annotations
Source: PLoS One. 2026 Apr 16;21(4):e0322689. doi: 10.1371/journal.pone.0322689 (PMC13086303; doi:10.1371/journal.pone.0322689)
Supplement: S1 File — A zip file of tables in csv format containing individual genes ranked by their predicted involvement in each predicted GO term. These predictions were made by Model 1 as described in Table A of S1 Text. (ZIP) [file pone.0322689.s002.zip › GO0042594_SingleGeneRanking.csv]

Gene	Label	Annos	Score	Background Score	Num pos pairs	Precision	Recall	False Positive Rate
YMR104C	-1	-/-	-119.22835183143616	-27858.95931649208	19	0.0	0.0	0.0002760905577029266
YML128C	-1	-/-	-119.64990758895874	-27087.979441404343	19	0.0	0.0	0.0005521811154058532
YDR516C	-1	-/-	-122.76457738876343	-27359.509767770767	19	0.0	0.0	0.0008282716731087797
YKL085W	-1	-/-	-125.43169260025024	-27980.438637971878	19	0.0	0.0	0.0011043622308117063
YGL037C	-1	-/-	-125.97015476226807	-29350.79192829132	19	0.0	0.0	0.0013804527885146328
YER020W	-1	-/-	-126.23812651634216	-29424.849219560623	19	0.0	0.0	0.0016565433462175593
YIL155C	-1	-/0	-126.7325119972229	-28868.345730304718	19	0.0	0.0	0.001932633903920486
YKL193C	-1	-/-	-127.14307594299316	-29080.00795841217	19	0.0	0.0	0.0022087244616234127
YBR169C	-1	-/-	-127.69837975502014	-29170.15308737755	19	0.0	0.0	0.002484815019326339
YDL130W-A	-1	-/0	-127.99840497970581	-27381.86783695221	19	0.0	0.0	0.0027609055770292656
YKL038W	-1	-/-	-128.4291467666626	-28351.10026741028	19	0.0	0.0	0.003036996134732192
YBR286W	-1	-/0	-128.88724327087402	-29566.36263513565	19	0.0	0.0	0.0033130866924351186
YML004C	-1	-/-	-130.3705005645752	-29766.187267780304	19	0.0	0.0	0.003589177250138045
YIL125W	-1	-/-	-130.3937759399414	-29057.664455890656	19	0.0	0.0	0.003865267807840972
YNL239W	-1	-/-	-131.23301029205322	-30434.207813978195	19	0.0	0.0	0.0041413583655438985
YDL223C	-1	-/-	-131.2760043144226	-28882.0641579628	19	0.0	0.0	0.004417448923246825
YLL041C	-1	-/-	-131.54822731018066	-28375.81997013092	19	0.0	0.0	0.004693539480949751
YFL041W	-1	-/+	-131.7245650291443	-30484.08551120758	19	0.0	0.0	0.004969630038652678
YGR192C	-1	-/-	-131.86866092681885	-28882.208384037018	19	0.0	0.0	0.005245720596355604
YGR086C	-1	-/-	-131.97007417678833	-28952.86202955246	19	0.0	0.0	0.005521811154058531
YBR132C	-1	-/-	-131.98068761825562	-29729.2755484581	19	0.0	0.0	0.005797901711761457
YER054C	-1	-/0	-132.0643458366394	-28183.84481191635	19	0.0	0.0	0.006073992269464384
YFR047C	-1	-/-	-132.08221101760864	-29931.322248458862	19	0.0	0.0	0.006350082827167311
YBR006W	-1	-/-	-132.24312114715576	-30139.988414764404	19	0.0	0.0	0.006626173384870237
YKL062W	1	+/+	-132.33797454833984	-29842.854902744293	18	0.04	0.05263157894736842	0.006626173384870237
YNL160W	-1	-/-	-132.87377786636353	-30447.00453567505	19	0.038461538461538464	0.05263157894736842	0.006902263942573164
YJL020C	-1	-/-	-132.93496322631836	-29662.7726354599	19	0.037037037037037035	0.05263157894736842	0.00717835450027609
YJR073C	-1	-/-	-133.46799898147583	-27972.90974020958	19	0.03571428571428571	0.05263157894736842	0.007454445057979017
YEL017C-A	-1	-/0	-133.60815906524658	-29352.161126613617	19	0.034482758620689655	0.05263157894736842	0.007730535615681944
YGR143W	-1	-/-	-134.04655742645264	-29968.805267333984	19	0.03333333333333333	0.05263157894736842	0.00800662617338487
YJR156C	-1	-/-	-134.19043111801147	-29884.318293571472	19	0.03225806451612903	0.05263157894736842	0.008282716731087797
YMR043W	-1	-/-	-134.25094509124756	-29604.684740543365	19	0.03125	0.05263157894736842	0.008558807288790724
YER088C	-1	-/-	-134.7780327796936	-29972.660928726196	19	0.030303030303030304	0.05263157894736842	0.00883489784649365
YML110C	-1	-/-	-134.92228412628174	-29605.955068588257	19	0.029411764705882353	0.05263157894736842	0.009110988404196576
YFR024C-A	-1	-/-	-134.96938800811768	-29405.60529232025	19	0.02857142857142857	0.05263157894736842	0.009387078961899503
YGL208W	1	+/+	-135.2357997894287	-31303.356594085693	18	0.05555555555555555	0.10526315789473684	0.009387078961899503
YNR002C	-1	-/-	-135.5437879562378	-29801.34899663925	19	0.05405405405405406	0.10526315789473684	0.00966316951960243
YNL065W	-1	-/-	-135.67043447494507	-29305.36182785034	19	0.05263157894736842	0.10526315789473684	0.009939260077305357
YLR256W	-1	-/-	-135.95865440368652	-30024.94106888771	19	0.05128205128205128	0.10526315789473684	0.010215350635008284
YDR171W	-1	-/-	-135.96085596084595	-31430.223888874054	19	0.05	0.10526315789473684	0.010491441192711209
YLR390W-A	-1	-/-	-136.00369358062744	-28156.677119731903	19	0.04878048780487805	0.10526315789473684	0.010767531750414136
YAL038W	-1	-/-	-136.00722455978394	-29443.797885894775	19	0.047619047619047616	0.10526315789473684	0.011043622308117063
YCL008C	-1	-/-	-136.00910186767578	-30250.078047275543	19	0.046511627906976744	0.10526315789473684	0.01131971286581999
YMR037C	1	+/+	-136.01724290847778	-31749.54533290863	18	0.06818181818181818	0.15789473684210525	0.01131971286581999
YBL047C	-1	-/-	-136.07633638381958	-30301.11448431015	19	0.06666666666666667	0.15789473684210525	0.011595803423522915
YOR348C	-1	-/-	-136.23062181472778	-27923.65352487564	19	0.06521739130434782	0.15789473684210525	0.011871893981225842
YDL078C	-1	-/-	-136.5210404396057	-30003.8491563797	19	0.06382978723404255	0.15789473684210525	0.012147984538928768
YMR092C	-1	-/-	-136.71778011322021	-28901.789776325226	19	0.0625	0.15789473684210525	0.012424075096631695
YLR370C	-1	-/-	-136.93853998184204	-30834.42185640335	19	0.061224489795918366	0.15789473684210525	0.012700165654334622
YLL024C	-1	-/-	-136.95721769332886	-29712.279977083206	19	0.06	0.15789473684210525	0.012976256212037547
YJR065C	-1	-/-	-137.0032663345337	-30340.275074243546	19	0.058823529411764705	0.15789473684210525	0.013252346769740474
YCL035C	-1	-/-	-137.0165138244629	-30875.754440784454	19	0.057692307692307696	0.15789473684210525	0.013528437327443401
YJL056C	-1	-/-	-137.03662538528442	-30979.620772361755	19	0.05660377358490566	0.15789473684210525	0.013804527885146328
YBR212W	-1	-/-	-137.19839191436768	-30544.6883392334	19	0.05555555555555555	0.15789473684210525	0.014080618442849255
YMR200W	-1	-/-	-137.303870677948	-31648.718258857727	19	0.05454545454545454	0.15789473684210525	0.01435670900055218
YDR483W	-1	-/-	-137.3106541633606	-30351.785118579865	19	0.05357142857142857	0.15789473684210525	0.014632799558255107
YPL203W	-1	-/-	-137.33420610427856	-32276.611186027527	19	0.05263157894736842	0.15789473684210525	0.014908890115958034
YIL097W	-1	-/-	-137.39044380187988	-30922.6090593338	19	0.05172413793103448	0.15789473684210525	0.015184980673660961
YPL179W	-1	-/-	-137.41459608078003	-28495.152577877045	19	0.05084745762711865	0.15789473684210525	0.015461071231363888
YGR268C	-1	-/0	-137.51630401611328	-31399.824770450592	19	0.05	0.15789473684210525	0.015737161789066815
YKR039W	-1	-/-	-137.61609315872192	-28610.288803577423	19	0.04918032786885246	0.15789473684210525	0.01601325234676974
YPL221W	-1	-/-	-137.7645297050476	-28942.700619220734	19	0.04838709677419355	0.15789473684210525	0.01628934290447267
YDR293C	-1	-/-	-137.77048921585083	-29911.37631726265	19	0.047619047619047616	0.15789473684210525	0.016565433462175594
YEL013W	-1	-/-	-138.03647565841675	-30205.182297706604	19	0.046875	0.15789473684210525	0.01684152401987852
YCR012W	-1	-/-	-138.18862295150757	-29713.570474624634	19	0.046153846153846156	0.15789473684210525	0.017117614577581448
YPL135W	-1	-/-	-138.33575010299683	-31815.84158229828	19	0.045454545454545456	0.15789473684210525	0.017393705135284373
YGR281W	-1	-/-	-138.495023727417	-30015.38789653778	19	0.04477611940298507	0.15789473684210525	0.0176697956929873
YHR075C	-1	-/-	-138.5241937637329	-29841.97830057144	19	0.04411764705882353	0.15789473684210525	0.017945886250690227
YDR148C	-1	-/-	-138.70259284973145	-29516.535719394684	19	0.043478260869565216	0.15789473684210525	0.018221976808393152
YGR101W	-1	-/-	-138.73102140426636	-30593.88987493515	19	0.04285714285714286	0.15789473684210525	0.01849806736609608
YNR047W	-1	-/-	-138.81388664245605	-30433.76678466797	19	0.04225352112676056	0.15789473684210525	0.018774157923799006
YJL003W	-1	-/-	-138.87617206573486	-30804.853046417236	19	0.041666666666666664	0.15789473684210525	0.019050248481501934
YNL220W	-1	-/-	-138.90092182159424	-29865.941964626312	19	0.0410958904109589	0.15789473684210525	0.01932633903920486
YCR091W	-1	-/-	-138.9768533706665	-32060.17831134796	19	0.04054054054054054	0.15789473684210525	0.019602429596907785
YKL060C	-1	-/-	-139.12174797058105	-29017.881406068802	19	0.04	0.15789473684210525	0.019878520154610713
YJL048C	-1	-/-	-139.26822328567505	-31013.162395954132	19	0.039473684210526314	0.15789473684210525	0.02015461071231364
YKR066C	-1	-/-	-139.30547904968262	-30935.051284313202	19	0.03896103896103896	0.15789473684210525	0.020430701270016567
YMR008C	-1	-/-	-139.38403463363647	-30010.47264766693	19	0.038461538461538464	0.15789473684210525	0.020706791827719492
YEL060C	1	+/+	-139.5380311012268	-32545.210588932037	18	0.05063291139240506	0.21052631578947367	0.020706791827719492
YDR039C	-1	-/-	-139.5877685546875	-30630.063822746277	19	0.05	0.21052631578947367	0.020982882385422418
YIL135C	-1	-/-	-139.61641025543213	-30882.228237628937	19	0.04938271604938271	0.21052631578947367	0.021258972943125346
YMR140W	1	+/+	-139.6784439086914	-31956.001004219055	18	0.06097560975609756	0.2631578947368421	0.021258972943125346
YBR126C	-1	-/-	-139.90830183029175	-31333.857724666595	19	0.060240963855421686	0.2631578947368421	0.02153506350082827
YMR322C	-1	-/-	-140.1958680152893	-32002.906628131866	19	0.05952380952380952	0.2631578947368421	0.021811154058531197
YDR388W	-1	-/-	-140.25117349624634	-30226.587641716003	19	0.058823529411764705	0.2631578947368421	0.022087244616234125
YJR009C	-1	-/-	-140.25731420516968	-29165.848153591156	19	0.05813953488372093	0.2631578947368421	0.02236333517393705
YLR220W	-1	-/-	-140.27693223953247	-30636.8060297966	19	0.05747126436781609	0.2631578947368421	0.02263942573163998
YJL045W	-1	-/-	-140.38584661483765	-30310.1251578331	19	0.056818181818181816	0.2631578947368421	0.022915516289342904
YGR010W	-1	-/-	-140.4119701385498	-30828.810545921326	19	0.056179775280898875	0.2631578947368421	0.02319160684704583
YOR142W	-1	-/-	-140.4158124923706	-31083.807235240936	19	0.05555555555555555	0.2631578947368421	0.023467697404748758
YOR208W	-1	-/-	-140.46296453475952	-29906.085239887238	19	0.054945054945054944	0.2631578947368421	0.023743787962451683
YLL026W	-1	-/-	-140.51200771331787	-31312.13624715805	19	0.05434782608695652	0.2631578947368421	0.024019878520154612
YJR044C	-1	-/-	-140.54806089401245	-30005.168635845184	19	0.053763440860215055	0.2631578947368421	0.024295969077857537
YAL005C	-1	-/-	-140.5634264945984	-29174.07621717453	19	0.05319148936170213	0.2631578947368421	0.024572059635560462
YIL056W	-1	-/+	-140.63798141479492	-29311.380665779114	19	0.05263157894736842	0.2631578947368421	0.02484815019326339
YMR136W	-1	-/-	-140.70377588272095	-31040.259088993073	19	0.052083333333333336	0.2631578947368421	0.025124240750966316
YAL031C	-1	-/-	-140.71556520462036	-31831.28284406662	19	0.05154639175257732	0.2631578947368421	0.025400331308669245
YDR353W	-1	-/-	-140.79058742523193	-29656.747706890106	19	0.05102040816326531	0.2631578947368421	0.02567642186637217
YIL034C	-1	-/-	-140.80494022369385	-30584.98645401001	19	0.050505050505050504	0.2631578947368421	0.025952512424075095
YGR296W	-1	-/-	-140.9355788230896	-29768.619598388672	19	0.05	0.2631578947368421	0.026228602981778024
YLR403W	-1	-/-	-140.98443794250488	-31124.671764850616	19	0.04950495049504951	0.2631578947368421	0.02650469353948095
YLR332W	-1	-/-	-141.0277738571167	-30729.082138061523	19	0.049019607843137254	0.2631578947368421	0.026780784097183877
YPL075W	-1	-/-	-141.0298376083374	-30254.026220798492	19	0.04854368932038835	0.2631578947368421	0.027056874654886803
YMR109W	-1	-/-	-141.04966926574707	-30280.901586055756	19	0.04807692307692308	0.2631578947368421	0.027332965212589728
YNR034W	-1	-/-	-141.17623138427734	-30130.71085548401	19	0.047619047619047616	0.2631578947368421	0.027609055770292656
YER035W	-1	-/-	-141.19045543670654	-30940.054711341858	19	0.04716981132075472	0.2631578947368421	0.02788514632799558
YJL222W	-1	-/-	-141.26011323928833	-30924.373974323273	19	0.04672897196261682	0.2631578947368421	0.02816123688569851
YMR096W	-1	-/-	-141.2747459411621	-31994.99503135681	19	0.046296296296296294	0.2631578947368421	0.028437327443401435
YIR022W	-1	-/-	-141.28794145584106	-31296.5959815979	19	0.045871559633027525	0.2631578947368421	0.02871341800110436
YNL251C	-1	-/-	-141.29423093795776	-31071.445073604584	19	0.045454545454545456	0.2631578947368421	0.02898950855880729
YLL038C	-1	-/-	-141.38610363006592	-29297.698123931885	19	0.04504504504504504	0.2631578947368421	0.029265599116510214
YMR184W	-1	-/-	-141.43100547790527	-30557.05548763275	19	0.044642857142857144	0.2631578947368421	0.029541689674213143
YJR125C	-1	-/-	-141.6408815383911	-29957.791417121887	19	0.04424778761061947	0.2631578947368421	0.02981778023191607
YJR078W	-1	-/-	-141.6621870994568	-30944.897250652313	19	0.043859649122807015	0.2631578947368421	0.030093870789618993
YKR042W	-1	-/-	-141.7632646560669	-29697.391109466553	19	0.043478260869565216	0.2631578947368421	0.030369961347321922
YNL332W	-1	-/-	-141.76637840270996	-31052.64663028717	19	0.04310344827586207	0.2631578947368421	0.030646051905024847
YCR039C	-1	-/-	-141.7681279182434	-30226.643560409546	19	0.042735042735042736	0.2631578947368421	0.030922142462727776
YDR309C	-1	-/-	-141.8188066482544	-30295.489292621613	19	0.0423728813559322	0.2631578947368421	0.0311982330204307
YJR025C	-1	-/-	-141.82421922683716	-30433.497772693634	19	0.04201680672268908	0.2631578947368421	0.03147432357813363
YLR023C	-1	-/-	-141.8308343887329	-30215.87272787094	19	0.041666666666666664	0.2631578947368421	0.031750414135836555
YDL134C	-1	-/-	-141.93268871307373	-31284.98238182068	19	0.04132231404958678	0.2631578947368421	0.03202650469353948
YNL074C	-1	-/-	-142.0265498161316	-31147.663658618927	19	0.040983606557377046	0.2631578947368421	0.032302595251242405
YIL010W	-1	-/-	-142.04982328414917	-30348.479006290436	19	0.04065040650406504	0.2631578947368421	0.03257868580894534
YOR230W	-1	-/-	-142.0659303665161	-31060.982442378998	19	0.04032258064516129	0.2631578947368421	0.03285477636664826
YBR052C	0	0/0	-142.06773018836975	-50553.24355238676	76	0.04032258064516129	0.2631578947368421	0.03285477636664826
YNL145W	-1	-/-	-142.08906841278076	-29664.28636455536	19	0.04	0.2631578947368421	0.03313086692435119
YIL105C	-1	-/-	-142.11146879196167	-31281.72225999832	19	0.03968253968253968	0.2631578947368421	0.03340695748205411
YLR371W	-1	-/-	-142.11334800720215	-29853.40527677536	19	0.03937007874015748	0.2631578947368421	0.03368304803975704
YCR088W	-1	-/-	-142.1640272140503	-29825.333295822144	19	0.0390625	0.2631578947368421	0.03395913859745997
YGR267C	-1	-/-	-142.19029903411865	-31359.293491363525	19	0.03875968992248062	0.2631578947368421	0.034235229155162895
YJL141C	-1	-/+	-142.24112749099731	-31090.570450782776	19	0.038461538461538464	0.2631578947368421	0.03451131971286582
YNL071W	-1	-/-	-142.26759338378906	-29729.631519794464	19	0.03816793893129771	0.2631578947368421	0.034787410270568746
YBR059C	-1	-/-	-142.36555576324463	-30433.36394262314	19	0.03787878787878788	0.2631578947368421	0.03506350082827167
YDR477W	1	+/+	-142.38408613204956	-31174.064762592316	18	0.045112781954887216	0.3157894736842105	0.03506350082827167
YOR027W	-1	-/-	-142.39331817626953	-29916.502130031586	19	0.04477611940298507	0.3157894736842105	0.0353395913859746
YCL010C	-1	-/-	-142.5282425880432	-30207.09014225006	19	0.044444444444444446	0.3157894736842105	0.03561568194367753
YCL040W	-1	-/-	-142.54939365386963	-31862.73930120468	19	0.04411764705882353	0.3157894736842105	0.03589177250138045
YDR358W	-1	-/-	-142.58519411087036	-32724.502160549164	19	0.043795620437956206	0.3157894736842105	0.03616786305908338
YMR173W	-1	-/-	-142.599139213562	-31735.550891399384	19	0.043478260869565216	0.3157894736842105	0.036443953616786304
YDL029W	-1	-/-	-142.61892747879028	-30322.750491142273	19	0.04316546762589928	0.3157894736842105	0.036720044174489236
YJL042W	-1	-/-	-142.6686191558838	-31465.188307762146	19	0.04285714285714286	0.3157894736842105	0.03699613473219216
YNL098C	-1	-/-	-142.67182302474976	-28978.418956279755	19	0.0425531914893617	0.3157894736842105	0.037272225289895086
YNL294C	-1	-/-	-142.67734146118164	-31866.18460702896	19	0.04225352112676056	0.3157894736842105	0.03754831584759801
YML042W	-1	-/-	-142.6960644721985	-29877.86862039566	19	0.04195804195804196	0.3157894736842105	0.03782440640530094
YLL018C-A	-1	-/-	-142.7062816619873	-29195.05519914627	19	0.041666666666666664	0.3157894736842105	0.03810049696300387
YCR026C	1	+/+	-142.72702360153198	-30298.534726142883	18	0.04827586206896552	0.3684210526315789	0.03810049696300387
YFL038C	-1	-/-	-142.7450737953186	-30519.781437397003	19	0.04794520547945205	0.3684210526315789	0.038376587520706794
YBL055C	-1	-/-	-142.80500555038452	-31731.40679883957	19	0.047619047619047616	0.3684210526315789	0.03865267807840972
YHL034C	-1	-/0	-142.8151068687439	-29721.100647449493	19	0.0472972972972973	0.3684210526315789	0.038928768636112644
YHR194W	-1	-/-	-142.8250150680542	-31477.861253738403	19	0.04697986577181208	0.3684210526315789	0.03920485919381557
YGR121C	-1	-/-	-142.85012102127075	-30190.96401119232	19	0.04666666666666667	0.3684210526315789	0.0394809497515185
YML048W	-1	-/-	-142.9771728515625	-30733.36493730545	19	0.046357615894039736	0.3684210526315789	0.03975704030922143
YCR077C	-1	-/-	-142.98694372177124	-29656.114054203033	19	0.046052631578947366	0.3684210526315789	0.04003313086692435
YBL058W	-1	-/-	-143.03134632110596	-32117.357439517975	19	0.0457516339869281	0.3684210526315789	0.04030922142462728
YFR014C	-1	-/-	-143.06489038467407	-31257.194856643677	19	0.045454545454545456	0.3684210526315789	0.0405853119823302
YDR211W	-1	-/-	-143.0840549468994	-32142.832931518555	19	0.04516129032258064	0.3684210526315789	0.040861402540033134
YKL091C	0	0/0	-143.1503688097	-51073.47258716822	76	0.04516129032258064	0.3684210526315789	0.040861402540033134
YKL148C	-1	-/-	-143.1628451347351	-29752.425998210907	19	0.04487179487179487	0.3684210526315789	0.04113749309773606
YAL017W	-1	-/-	-143.18188095092773	-31235.25471305847	19	0.044585987261146494	0.3684210526315789	0.041413583655438985
YOR267C	-1	-/-	-143.20413780212402	-30601.161880493164	19	0.04430379746835443	0.3684210526315789	0.04168967421314191
YGR070W	-1	-/-	-143.21427392959595	-30134.230897903442	19	0.0440251572327044	0.3684210526315789	0.041965764770844835
YOR298C-A	-1	-/-	-143.2154803276062	-30883.951111793518	19	0.04375	0.3684210526315789	0.04224185532854776
YAL060W	0	0/0	-143.21783006191254	-50806.721804142	76	0.04375	0.3684210526315789	0.04224185532854776
YKR052C	-1	-/-	-143.27528953552246	-30987.410663604736	19	0.043478260869565216	0.3684210526315789	0.04251794588625069
YNL173C	-1	-/-	-143.32565832138062	-30568.08743619919	19	0.043209876543209874	0.3684210526315789	0.04279403644395362
YNL055C	-1	-/-	-143.32944345474243	-30225.832414627075	19	0.04294478527607362	0.3684210526315789	0.04307012700165654
YBR072W	-1	-/-	-143.36428499221802	-30659.2378988266	19	0.042682926829268296	0.3684210526315789	0.04334621755935947
YOL082W	-1	-/-	-143.36520767211914	-32280.086109638214	19	0.04242424242424243	0.3684210526315789	0.04362230811706239
YDR298C	-1	-/-	-143.41080141067505	-29742.503846645355	19	0.04216867469879518	0.3684210526315789	0.043898398674765325
YML116W	-1	-/-	-143.42807579040527	-30626.77913427353	19	0.041916167664670656	0.3684210526315789	0.04417448923246825
YDR077W	-1	-/-	-143.47248697280884	-30978.0308508873	19	0.041666666666666664	0.3684210526315789	0.044450579790171175
YPL084W	-1	-/-	-143.49472284317017	-31228.30134153366	19	0.04142011834319527	0.3684210526315789	0.0447266703478741
YJR021C	-1	-/-	-143.52363109588623	-31616.824083328247	19	0.041176470588235294	0.3684210526315789	0.045002760905577026
YJL052W	-1	-/-	-143.5780873298645	-30153.265194416046	19	0.04093567251461988	0.3684210526315789	0.04527885146327996
YBR199W	-1	-/-	-143.58770275115967	-30863.510709285736	19	0.040697674418604654	0.3684210526315789	0.04555494202098288
YKR061W	-1	-/-	-143.58851194381714	-29649.967689037323	19	0.04046242774566474	0.3684210526315789	0.04583103257868581
YOR132W	-1	-/-	-143.63622856140137	-31041.16264772415	19	0.040229885057471264	0.3684210526315789	0.046107123136388733
YDR247W	-1	-/-	-143.66563749313354	-31416.37278699875	19	0.04	0.3684210526315789	0.04638321369409166
YIL033C	-1	-/+	-143.72064113616943	-31014.024670124054	19	0.03977272727272727	0.3684210526315789	0.04665930425179459
YFL016C	-1	-/-	-143.7487711906433	-30206.70881509781	19	0.03954802259887006	0.3684210526315789	0.046935394809497516
YNL268W	-1	-/-	-143.80510759353638	-29945.582725048065	19	0.03932584269662921	0.3684210526315789	0.04721148536720044
YOR035C	-1	-/-	-143.81125688552856	-31344.025370121002	19	0.03910614525139665	0.3684210526315789	0.047487575924903366
YDR074W	0	0/-	-143.8316603899002	-50734.33407264948	76	0.03910614525139665	0.3684210526315789	0.047487575924903366
YOR275C	-1	-/-	-143.83911609649658	-31581.456201076508	19	0.03888888888888889	0.3684210526315789	0.04776366648260629
YJR059W	-1	-/-	-143.863938331604	-31232.278518676758	19	0.03867403314917127	0.3684210526315789	0.048039757040309224
YHR188C	-1	-/-	-143.91781520843506	-30173.063153743744	19	0.038461538461538464	0.3684210526315789	0.04831584759801215
YJR127C	-1	-/-	-143.9673867225647	-30032.48401117325	19	0.03825136612021858	0.3684210526315789	0.048591938155715074
YDL138W	-1	-/-	-144.00667715072632	-31510.08627986908	19	0.03804347826086957	0.3684210526315789	0.048868028713418
YFR003C	-1	-/-	-144.11288738250732	-31946.568449020386	19	0.03783783783783784	0.3684210526315789	0.049144119271120924
YCL067C	-1	-/-	-144.14222240447998	-30930.002492904663	19	0.03763440860215054	0.3684210526315789	0.049420209828823856
YDR254W	-1	-/-	-144.18992137908936	-31565.567497253418	19	0.0374331550802139	0.3684210526315789	0.04969630038652678
YPL057C	-1	-/-	-144.23287153244019	-30701.026762485504	19	0.03723404255319149	0.3684210526315789	0.04997239094422971
YOL064C	-1	-/-	-144.27754878997803	-30389.482006549835	19	0.037037037037037035	0.3684210526315789	0.05024848150193263
YDR038C	-1	-/-	-144.29215288162231	-30558.401782989502	19	0.03684210526315789	0.3684210526315789	0.05052457205963556
YGR080W	-1	-/-	-144.32296562194824	-31398.963520526886	19	0.03664921465968586	0.3684210526315789	0.05080066261733849
YER019W	-1	-/-	-144.3663911819458	-30374.332549095154	19	0.036458333333333336	0.3684210526315789	0.051076753175041414
YIL088C	0	0/-	-144.41094207763672	-52192.89372551441	76	0.036458333333333336	0.3684210526315789	0.051076753175041414
YDR490C	-1	-/-	-144.4953851699829	-30894.56723022461	19	0.03626943005181347	0.3684210526315789	0.05135284373274434
YDL150W	-1	-/-	-144.59658670425415	-31841.502908229828	19	0.03608247422680412	0.3684210526315789	0.051628934290447265
YJR086W	-1	-/-	-144.60994958877563	-30668.79746389389	19	0.035897435897435895	0.3684210526315789	0.05190502484815019
YJL034W	-1	-/-	-144.64777994155884	-30204.816334724426	19	0.03571428571428571	0.3684210526315789	0.05218111540585312
YJR103W	-1	-/-	-144.66167306900024	-31436.85706615448	19	0.03553299492385787	0.3684210526315789	0.05245720596355605
YCR004C	0	0/0	-144.7294487953186	-51658.96693766117	76	0.03553299492385787	0.3684210526315789	0.05245720596355605
YNR007C	-1	-/-	-144.74151992797852	-32883.69438076019	19	0.03535353535353535	0.3684210526315789	0.05273329652125897
YML013W	-1	-/-	-144.7504940032959	-30558.402276992798	19	0.035175879396984924	0.3684210526315789	0.0530093870789619
YMR272C	-1	-/-	-144.76792430877686	-30091.634029865265	19	0.035	0.3684210526315789	0.05328547763666482
YJR106W	0	0/-	-144.7773473262787	-51800.58692526817	76	0.035	0.3684210526315789	0.05328547763666482
YER125W	-1	-/-	-144.82782077789307	-29518.528479099274	19	0.03482587064676617	0.3684210526315789	0.053561568194367755
YPR103W	-1	-/-	-144.83943128585815	-31981.846890449524	19	0.034653465346534656	0.3684210526315789	0.05383765875207068
YML057W	-1	-/-	-144.8639521598816	-32269.862462043762	19	0.034482758620689655	0.3684210526315789	0.054113749309773605
YGL087C	-1	-/-	-144.88297033309937	-29832.840893745422	19	0.03431372549019608	0.3684210526315789	0.05438983986747653
YER036C	-1	-/-	-144.8981008529663	-30923.807037830353	19	0.03414634146341464	0.3684210526315789	0.054665930425179456
YLR097C	-1	-/-	-144.90536832809448	-32499.68332195282	19	0.03398058252427184	0.3684210526315789	0.05494202098288239
YOR014W	-1	-/-	-145.03634405136108	-31094.708824634552	19	0.033816425120772944	0.3684210526315789	0.05521811154058531
YJR104C	-1	-/-	-145.0405135154724	-29066.50286102295	19	0.03365384615384615	0.3684210526315789	0.05549420209828824
YHR206W	-1	-/-	-145.05744695663452	-30548.6577167511	19	0.03349282296650718	0.3684210526315789	0.05577029265599116
YFL021W	-1	-/+	-145.09558868408203	-31393.902905464172	19	0.03333333333333333	0.3684210526315789	0.05604638321369409
YER119C	-1	-/-	-145.1064257621765	-31453.399065494537	19	0.03317535545023697	0.3684210526315789	0.05632247377139702
YER061C	-1	-/-	-145.15375089645386	-31046.716297626495	19	0.0330188679245283	0.3684210526315789	0.056598564329099946
YKR003W	-1	-/-	-145.21381998062134	-30945.48558807373	19	0.03286384976525822	0.3684210526315789	0.05687465488680287
YJL004C	-1	-/-	-145.22199296951294	-31298.275625228882	19	0.03271028037383177	0.3684210526315789	0.057150745444505796
YOR089C	-1	-/-	-145.25550317764282	-31355.281640052795	19	0.03255813953488372	0.3684210526315789	0.05742683600220872
YGL215W	0	0/-	-145.285524725914	-50406.64230978489	76	0.03255813953488372	0.3684210526315789	0.05742683600220872
YBR114W	-1	-/-	-145.29599142074585	-32036.8267660141	19	0.032407407407407406	0.3684210526315789	0.05770292655991165
YDR299W	-1	-/-	-145.29939222335815	-31983.660252571106	19	0.03225806451612903	0.3684210526315789	0.05797901711761458
YLR240W	-1	-/-	-145.3067135810852	-31032.007533073425	19	0.03211009174311927	0.3684210526315789	0.058255107675317504
YBR145W	-1	-/0	-145.30951833724976	-30434.72390937805	19	0.0319634703196347	0.3684210526315789	0.05853119823302043
YLR090W	-1	-/-	-145.32058811187744	-31530.926075935364	19	0.031818181818181815	0.3684210526315789	0.058807288790723354
YBR068C	-1	-/-	-145.33751726150513	-31521.653591632843	19	0.03167420814479638	0.3684210526315789	0.059083379348426286
YGL256W	-1	-/0	-145.4519772529602	-32138.2520070076	19	0.03153153153153153	0.3684210526315789	0.05935946990612921
YGL045W	-1	-/-	-145.46076726913452	-30769.902922153473	19	0.03139013452914798	0.3684210526315789	0.05963556046383214
YDL128W	-1	-/-	-145.47236251831055	-30079.851794719696	19	0.03125	0.3684210526315789	0.05991165102153506
YBR297W	-1	-/-	-145.49391651153564	-31508.797580242157	19	0.03111111111111111	0.3684210526315789	0.06018774157923799
YOL116W	-1	-/-	-145.51197814941406	-30952.782003879547	19	0.030973451327433628	0.3684210526315789	0.06046383213694092
YOL086C	-1	-/0	-145.5317301750183	-30115.63048171997	19	0.030837004405286344	0.3684210526315789	0.060739922694643844
YBL007C	-1	-/-	-145.5459122657776	-30378.3926987648	19	0.03070175438596491	0.3684210526315789	0.06101601325234677
YOL051W	-1	-/-	-145.5980625152588	-30084.807026863098	19	0.03056768558951965	0.3684210526315789	0.061292103810049695
YDR422C	-1	-/-	-145.6055736541748	-31595.082795143127	19	0.030434782608695653	0.3684210526315789	0.06156819436775262
YMR197C	-1	-/-	-145.60966634750366	-33274.604555130005	19	0.030303030303030304	0.3684210526315789	0.06184428492545555
YPL159C	-1	-/-	-145.6328010559082	-32536.997537136078	19	0.03017241379310345	0.3684210526315789	0.06212037548315848
YML074C	-1	-/-	-145.68966245651245	-31319.8255610466	19	0.030042918454935622	0.3684210526315789	0.0623964660408614
YLR284C	-1	-/-	-145.7068190574646	-29918.94906949997	19	0.029914529914529916	0.3684210526315789	0.06267255659856433
YNL293W	-1	-/-	-145.8056583404541	-31874.14777612686	19	0.029787234042553193	0.3684210526315789	0.06294864715626726
YMR186W	-1	-/-	-145.8328514099121	-30079.99552297592	19	0.029661016949152543	0.3684210526315789	0.06322473771397018
YJL012C	-1	-/-	-145.8476047515869	-30370.022109031677	19	0.029535864978902954	0.3684210526315789	0.06350082827167311
YBR196C	-1	-/-	-145.89479398727417	-30633.859288215637	19	0.029411764705882353	0.3684210526315789	0.06377691882937604
YBR234C	-1	-/-	-145.89590978622437	-31448.88695192337	19	0.029288702928870293	0.3684210526315789	0.06405300938707896
YJL066C	0	0/0	-145.9035506248474	-51781.76775532961	76	0.029288702928870293	0.3684210526315789	0.06405300938707896
YDR517W	-1	-/-	-145.9086856842041	-30186.47277879715	19	0.029166666666666667	0.3684210526315789	0.06432909994478189
YBL015W	-1	-/-	-145.9143705368042	-31882.553163051605	19	0.029045643153526972	0.3684210526315789	0.06460519050248481
YLR259C	-1	-/-	-145.91468906402588	-29812.376103401184	19	0.028925619834710745	0.3684210526315789	0.06488128106018774
YJL117W	-1	-/-	-145.95395469665527	-30224.002610206604	19	0.02880658436213992	0.3684210526315789	0.06515737161789067
YDR481C	-1	-/-	-145.95396614074707	-32088.269510269165	19	0.028688524590163935	0.3684210526315789	0.06543346217559359
YBL102W	-1	-/-	-145.95902347564697	-31218.631692409515	19	0.02857142857142857	0.3684210526315789	0.06570955273329653
YBL011W	-1	-/-	-146.00852823257446	-31180.599081516266	19	0.028455284552845527	0.3684210526315789	0.06598564329099944
YER052C	-1	-/0	-146.01922512054443	-30586.51350927353	19	0.02834008097165992	0.3684210526315789	0.06626173384870238
YGR112W	-1	-/-	-146.02783298492432	-29787.270007133484	19	0.028225806451612902	0.3684210526315789	0.06653782440640531
YDL188C	-1	-/-	-146.0459532737732	-30551.912324905396	19	0.028112449799196786	0.3684210526315789	0.06681391496410823
YBR207W	-1	-/-	-146.1452431678772	-30810.602872371674	19	0.028	0.3684210526315789	0.06709000552181116
YAR027W	0	0/0	-146.14889657497406	-52634.78957033157	76	0.028	0.3684210526315789	0.06709000552181116
YDR504C	0	0/0	-146.15498626232147	-52854.058513104916	76	0.028	0.3684210526315789	0.06709000552181116
YKL204W	-1	-/-	-146.16167402267456	-30928.334122657776	19	0.027888446215139442	0.3684210526315789	0.06736609607951408
YML117W	0	0/0	-146.16778755187988	-52517.732766747475	76	0.027888446215139442	0.3684210526315789	0.06736609607951408
YKL121W	0	0/0	-146.17473447322845	-51823.37582397461	76	0.027888446215139442	0.3684210526315789	0.06736609607951408
YIR037W	-1	-/-	-146.17718410491943	-30890.43839454651	19	0.027777777777777776	0.3684210526315789	0.06764218663721701
YDL231C	-1	-/-	-146.20653629302979	-31055.137918949127	19	0.02766798418972332	0.3684210526315789	0.06791827719491994
YGR028W	-1	-/-	-146.2179660797119	-32871.38847064972	19	0.027559055118110236	0.3684210526315789	0.06819436775262286
YJR091C	-1	-/-	-146.2755856513977	-29683.71007156372	19	0.027450980392156862	0.3684210526315789	0.06847045831032579
YER017C	-1	-/-	-146.28808116912842	-30480.424189567566	19	0.02734375	0.3684210526315789	0.06874654886802871
YBR222C	0	0/-	-146.30846655368805	-51677.125204086304	76	0.02734375	0.3684210526315789	0.06874654886802871
YDR375C	-1	-/-	-146.33400869369507	-30774.292363643646	19	0.027237354085603113	0.3684210526315789	0.06902263942573164
YGR255C	0	0/0	-146.3584028482437	-51166.728947758675	76	0.027237354085603113	0.3684210526315789	0.06902263942573164
YPL002C	-1	-/-	-146.38845491409302	-30865.333455085754	19	0.027131782945736434	0.3684210526315789	0.06929872998343457
YPL188W	-1	-/-	-146.39297437667847	-30936.660061359406	19	0.02702702702702703	0.3684210526315789	0.06957482054113749
YOR122C	-1	-/-	-146.3956379890442	-30083.724946022034	19	0.026923076923076925	0.3684210526315789	0.06985091109884042
YDR043C	-1	-/-	-146.39867448806763	-31667.502532482147	19	0.02681992337164751	0.3684210526315789	0.07012700165654334
YPR154W	-1	-/-	-146.39868116378784	-31497.73813676834	19	0.026717557251908396	0.3684210526315789	0.07040309221424627
YHR190W	-1	-/-	-146.4069585800171	-30222.219301700592	19	0.026615969581749048	0.3684210526315789	0.0706791827719492
YKR048C	-1	-/-	-146.4436821937561	-31400.623500347137	19	0.026515151515151516	0.3684210526315789	0.07095527332965212
YGR008C	-1	-/-	-146.44794464111328	-31634.095852851868	19	0.026415094339622643	0.3684210526315789	0.07123136388735506
YHR004C	-1	-/-	-146.45079469680786	-30313.053144454956	19	0.02631578947368421	0.3684210526315789	0.07150745444505797
YCR033W	-1	-/-	-146.45506715774536	-30463.902975559235	19	0.026217228464419477	0.3684210526315789	0.0717835450027609
YDR363W-A	-1	-/-	-146.48416805267334	-30356.978735923767	19	0.026119402985074626	0.3684210526315789	0.07205963556046384
YPR008W	-1	-/-	-146.49036121368408	-31326.695152759552	19	0.026022304832713755	0.3684210526315789	0.07233572611816676
YMR250W	-1	-/-	-146.53329133987427	-32307.383616924286	19	0.025925925925925925	0.3684210526315789	0.07261181667586969
YBL071W-A	-1	-/-	-146.53766918182373	-29524.721412181854	19	0.025830258302583026	0.3684210526315789	0.07288790723357261
YMR237W	-1	-/-	-146.55731773376465	-30197.09201145172	19	0.025735294117647058	0.3684210526315789	0.07316399779127554
YML051W	-1	-/-	-146.5813283920288	-30555.857773780823	19	0.02564102564102564	0.3684210526315789	0.07344008834897847
YKR068C	-1	-/-	-146.60624361038208	-31385.214712142944	19	0.025547445255474453	0.3684210526315789	0.07371617890668139
YGL227W	-1	-/-	-146.61862468719482	-32010.34947872162	19	0.025454545454545455	0.3684210526315789	0.07399226946438432
YNL036W	-1	-/-	-146.62291479110718	-30499.174079418182	19	0.025362318840579712	0.3684210526315789	0.07426836002208724
YPL224C	-1	-/-	-146.6364197731018	-31399.79883337021	19	0.02527075812274368	0.3684210526315789	0.07454445057979017
YGL156W	0	0/-	-146.65338373184204	-52362.29530137777	76	0.02527075812274368	0.3684210526315789	0.07454445057979017
YDR204W	0	0/0	-146.66517555713654	-51716.46243262291	76	0.02527075812274368	0.3684210526315789	0.07454445057979017
YKR058W	0	0/0	-146.6723656654358	-52118.617594361305	76	0.02527075812274368	0.3684210526315789	0.07454445057979017
YLR447C	-1	-/-	-146.67476749420166	-30583.769413471222	19	0.025179856115107913	0.3684210526315789	0.0748205411374931
YBL016W	-1	-/-	-146.69555282592773	-31000.617149353027	19	0.025089605734767026	0.3684210526315789	0.07509663169519602
YDL160C	-1	-/-	-146.7112216949463	-31027.390560626984	19	0.025	0.3684210526315789	0.07537272225289895
YKL126W	-1	-/-	-146.7166142463684	-31477.059915065765	19	0.02491103202846975	0.3684210526315789	0.07564881281060187
YOR270C	-1	-/-	-146.71984958648682	-30781.67889881134	19	0.024822695035460994	0.3684210526315789	0.0759249033683048
YOR245C	-1	-/-	-146.74532413482666	-33211.47559452057	19	0.024734982332155476	0.3684210526315789	0.07620099392600774
YDR231C	-1	-/-	-146.7653636932373	-30765.83880662918	19	0.02464788732394366	0.3684210526315789	0.07647708448371066
YCR083W	-1	-/-	-146.766948223114	-31844.32110595703	19	0.02456140350877193	0.3684210526315789	0.07675317504141359
YIL126W	-1	-/-	-146.77049684524536	-31319.68792629242	19	0.024475524475524476	0.3684210526315789	0.0770292655991165
YPL177C	-1	-/-	-146.79810047149658	-29285.404665470123	19	0.024390243902439025	0.3684210526315789	0.07730535615681944
YHR043C	-1	-/0	-146.80898427963257	-29811.433775424957	19	0.024305555555555556	0.3684210526315789	0.07758144671452237
YGL181W	-1	-/-	-146.84361505508423	-31041.050543785095	19	0.02422145328719723	0.3684210526315789	0.07785753727222529
YHR175W	-1	-/-	-146.85870885849	-30056.32065486908	19	0.02413793103448276	0.3684210526315789	0.07813362782992822
YIL154C	-1	-/-	-146.86616945266724	-32099.61978340149	19	0.024054982817869417	0.3684210526315789	0.07840971838763114
YPL026C	-1	-/-	-146.86903476715088	-30613.8611369133	19	0.023972602739726026	0.3684210526315789	0.07868580894533407
YOL059W	-1	-/0	-146.89282989501953	-29638.481402873993	19	0.023890784982935155	0.3684210526315789	0.078961899503037
YJL210W	-1	-/-	-146.90058279037476	-30969.953222751617	19	0.023809523809523808	0.3684210526315789	0.07923799006073992
YBR221C	-1	-/-	-146.91599035263062	-30656.354840755463	19	0.023728813559322035	0.3684210526315789	0.07951408061844285
YOL117W	-1	-/-	-146.9293475151062	-32757.14723300934	19	0.02364864864864865	0.3684210526315789	0.07979017117614577
YBR218C	-1	-/-	-146.93916702270508	-30013.104602336884	19	0.02356902356902357	0.3684210526315789	0.0800662617338487
YDL195W	-1	-/-	-146.96343898773193	-30165.811349868774	19	0.02348993288590604	0.3684210526315789	0.08034235229155164
YLR201C	-1	-/0	-147.03013801574707	-30409.821413517	19	0.023411371237458192	0.3684210526315789	0.08061844284925455
YPL258C	-1	-/-	-147.03174829483032	-31884.127813339233	19	0.023333333333333334	0.3684210526315789	0.08089453340695749
YER027C	-1	-/-	-147.03605127334595	-30211.31392288208	19	0.023255813953488372	0.3684210526315789	0.0811706239646604
YDR453C	-1	-/-	-147.1018214225769	-32729.42624950409	19	0.023178807947019868	0.3684210526315789	0.08144671452236334
YKL008C	-1	-/-	-147.1071319580078	-31620.040008068085	19	0.0231023102310231	0.3684210526315789	0.08172280508006627
YOR090C	0	0/-	-147.1143239736557	-51039.59800696373	76	0.0231023102310231	0.3684210526315789	0.08172280508006627
YCR024C-A	-1	-/0	-147.12490129470825	-30097.849982738495	19	0.023026315789473683	0.3684210526315789	0.08199889563776919
YLR110C	-1	-/-	-147.1310544013977	-29352.62178993225	19	0.022950819672131147	0.3684210526315789	0.08227498619547212
YHL021C	0	0/-	-147.13710069656372	-52806.28492540121	76	0.022950819672131147	0.3684210526315789	0.08227498619547212
YLR380W	-1	-/-	-147.14118719100952	-30072.372418403625	19	0.02287581699346405	0.3684210526315789	0.08255107675317504
YKL039W	0	0/-	-147.14416599273682	-49942.023768007755	76	0.02287581699346405	0.3684210526315789	0.08255107675317504
YGL003C	-1	-/-	-147.18710851669312	-31635.30300951004	19	0.02280130293159609	0.3684210526315789	0.08282716731087797
YML070W	0	0/-	-147.19078052043915	-51877.67368090153	76	0.02280130293159609	0.3684210526315789	0.08282716731087797
YPR081C	-1	-/-	-147.19186782836914	-31056.477288722992	19	0.022727272727272728	0.3684210526315789	0.0831032578685809
YAL022C	-1	-/-	-147.21077394485474	-31186.74588727951	19	0.022653721682847898	0.3684210526315789	0.08337934842628382
YOR028C	-1	-/-	-147.2109956741333	-31289.777893543243	19	0.02258064516129032	0.3684210526315789	0.08365543898398675
YMR041C	-1	-/0	-147.2382836341858	-33347.84916496277	19	0.022508038585209004	0.3684210526315789	0.08393152954168967
YPL094C	-1	-/-	-147.2425937652588	-30736.62677192688	19	0.022435897435897436	0.3684210526315789	0.0842076200993926
YEL009C	-1	-/+	-147.25149965286255	-30704.9473361969	19	0.022364217252396165	0.3684210526315789	0.08448371065709552
YCL051W	-1	-/-	-147.25315380096436	-30806.001294136047	19	0.022292993630573247	0.3684210526315789	0.08475980121479845
YKL195W	-1	-/-	-147.2785782814026	-30575.417272090912	19	0.022222222222222223	0.3684210526315789	0.08503589177250138
YAL008W	0	0/-	-147.3053955435753	-50833.00780427456	76	0.022222222222222223	0.3684210526315789	0.08503589177250138
YDR099W	-1	-/-	-147.3100414276123	-31330.068998336792	19	0.022151898734177215	0.3684210526315789	0.0853119823302043
YDR129C	-1	-/-	-147.32800912857056	-32189.128195762634	19	0.022082018927444796	0.3684210526315789	0.08558807288790723
YDL022W	-1	-/-	-147.361825466156	-30161.889829158783	19	0.0220125786163522	0.3684210526315789	0.08586416344561015
YHR198C	0	0/0	-147.38756918907166	-51991.6698871851	76	0.0220125786163522	0.3684210526315789	0.08586416344561015
YDR487C	-1	-/-	-147.38894081115723	-29809.732588768005	19	0.0219435736677116	0.3684210526315789	0.08614025400331309
YML091C	-1	-/-	-147.41823816299438	-30777.504946231842	19	0.021875	0.3684210526315789	0.08641634456101602
YML028W	-1	-/-	-147.43176078796387	-30490.048217773438	19	0.021806853582554516	0.3684210526315789	0.08669243511871894
YKR046C	-1	-/-	-147.47963762283325	-32148.182866096497	19	0.021739130434782608	0.3684210526315789	0.08696852567642187
YCL017C	-1	-/-	-147.50608682632446	-30600.561212062836	19	0.021671826625386997	0.3684210526315789	0.08724461623412479
YLR337C	-1	-/-	-147.50629997253418	-30387.507476329803	19	0.021604938271604937	0.3684210526315789	0.08752070679182772
YIL042C	-1	-/-	-147.5320954322815	-31462.283593177795	19	0.021538461538461538	0.3684210526315789	0.08779679734953065
YDR190C	-1	-/-	-147.57669115066528	-32654.681748390198	19	0.02147239263803681	0.3684210526315789	0.08807288790723357
YLR120C	0	0/-	-147.5983680486679	-51369.97087967396	76	0.02147239263803681	0.3684210526315789	0.08807288790723357
YER105C	-1	-/-	-147.60668516159058	-30459.011464595795	19	0.021406727828746176	0.3684210526315789	0.0883489784649365
YMR071C	0	0/0	-147.62695801258087	-51600.48868179321	76	0.021406727828746176	0.3684210526315789	0.0883489784649365
YNR001C	-1	-/-	-147.6719160079956	-31206.673664093018	19	0.021341463414634148	0.3684210526315789	0.08862506902263942
YJL082W	0	0/-	-147.67554533481598	-51236.65976327658	76	0.021341463414634148	0.3684210526315789	0.08862506902263942
YKL192C	-1	-/-	-147.6947464942932	-29360.231303691864	19	0.02127659574468085	0.3684210526315789	0.08890115958034235
YBR177C	-1	-/-	-147.72686672210693	-31095.67685174942	19	0.021212121212121213	0.3684210526315789	0.08917725013804528
YPL110C	-1	-/-	-147.7946310043335	-31719.7783741951	19	0.021148036253776436	0.3684210526315789	0.0894533406957482
YMR195W	0	0/0	-147.8248997926712	-52650.9860034585	76	0.021148036253776436	0.3684210526315789	0.0894533406957482
YKR014C	-1	-/-	-147.8250846862793	-32413.738133907318	19	0.02108433734939759	0.3684210526315789	0.08972943125345113
YNL015W	-1	-/-	-147.82624006271362	-30717.011952877045	19	0.021021021021021023	0.3684210526315789	0.09000552181115405
YDR032C	0	0/0	-147.83269315958023	-52092.50325191021	76	0.021021021021021023	0.3684210526315789	0.09000552181115405
YDL088C	-1	-/-	-147.86419486999512	-31258.437646865845	19	0.020958083832335328	0.3684210526315789	0.09028161236885698
YDL224C	-1	-/-	-147.87564134597778	-31402.217371940613	19	0.020895522388059702	0.3684210526315789	0.09055770292655992
YPL078C	-1	-/-	-147.88193702697754	-29831.358726978302	19	0.020833333333333332	0.3684210526315789	0.09083379348426283
YDR054C	-1	-/-	-147.884343624115	-31793.558270454407	19	0.020771513353115726	0.3684210526315789	0.09110988404196577
YLR216C	-1	-/-	-147.89633560180664	-30875.068355083466	19	0.020710059171597635	0.3684210526315789	0.09138597459966868
YDL019C	-1	-/-	-147.89862489700317	-30841.32324028015	19	0.02064896755162242	0.3684210526315789	0.09166206515737162
YLR155C	1	+/+	-147.91701889038086	-32424.257581710815	18	0.023529411764705882	0.42105263157894735	0.09166206515737162
YFL014W	-1	-/-	-147.91935062408447	-32423.367762088776	19	0.02346041055718475	0.42105263157894735	0.09193815571507455
YEL071W	-1	-/-	-147.93897438049316	-30806.136538505554	19	0.023391812865497075	0.42105263157894735	0.09221424627277747
YDR216W	-1	-/-	-147.98468542099	-30390.463203907013	19	0.023323615160349854	0.42105263157894735	0.0924903368304804
YKL175W	-1	-/-	-147.99972772598267	-32719.413676261902	19	0.023255813953488372	0.42105263157894735	0.09276642738818332
YMR284W	-1	-/-	-148.07602071762085	-31485.85646533966	19	0.02318840579710145	0.42105263157894735	0.09304251794588625
YMR276W	-1	-/-	-148.08959007263184	-31487.282210350037	19	0.023121387283236993	0.42105263157894735	0.09331860850358918
YPL089C	-1	-/-	-148.09292697906494	-29903.568315029144	19	0.023054755043227664	0.42105263157894735	0.0935946990612921
YGR279C	-1	-/-	-148.10201978683472	-30937.25632572174	19	0.022988505747126436	0.42105263157894735	0.09387078961899503
YBR058C-A	-1	-/-	-148.13826036453247	-29726.211374282837	19	0.022922636103151862	0.42105263157894735	0.09414688017669795
YGR258C	-1	-/-	-148.14402675628662	-33240.63868379593	19	0.022857142857142857	0.42105263157894735	0.09442297073440088
YGR046W	-1	-/-	-148.14530849456787	-31569.220054626465	19	0.022792022792022793	0.42105263157894735	0.09469906129210381
YBR149W	0	0/0	-148.14723885059357	-52132.26861268282	76	0.022792022792022793	0.42105263157894735	0.09469906129210381
YNL242W	-1	-/-	-148.14925003051758	-31053.031480789185	19	0.022727272727272728	0.42105263157894735	0.09497515184980673
YER045C	-1	-/-	-148.15558052062988	-31495.762335777283	19	0.0226628895184136	0.42105263157894735	0.09525124240750966
YHR028C	0	0/-	-148.17952001094818	-51952.40402007103	76	0.0226628895184136	0.42105263157894735	0.09525124240750966
YOR386W	-1	-/-	-148.18425989151	-32588.64434194565	19	0.022598870056497175	0.42105263157894735	0.09552733296521258
YCL025C	-1	-/-	-148.1842737197876	-30191.843291282654	19	0.022535211267605635	0.42105263157894735	0.09580342352291552
YEL020W-A	-1	-/-	-148.2046399116516	-29063.483605861664	19	0.02247191011235955	0.42105263157894735	0.09607951408061845
YER053C	-1	-/-	-148.23439979553223	-32084.264944553375	19	0.022408963585434174	0.42105263157894735	0.09635560463832137
YNL241C	-1	-/-	-148.2535219192505	-30820.942155361176	19	0.0223463687150838	0.42105263157894735	0.0966316951960243
YGL038C	-1	-/-	-148.25490188598633	-29890.343351840973	19	0.022284122562674095	0.42105263157894735	0.09690778575372722
YGR095C	-1	-/-	-148.2694411277771	-33472.77575969696	19	0.022222222222222223	0.42105263157894735	0.09718387631143015
YAL026C	-1	-/-	-148.28501081466675	-31982.4911942482	19	0.0221606648199446	0.42105263157894735	0.09745996686913308
YBL051C	-1	-/-	-148.31967115402222	-29242.126803398132	19	0.022099447513812154	0.42105263157894735	0.097736057426836
YJR151C	0	0/-	-148.33611142635345	-53507.024701952934	76	0.022099447513812154	0.42105263157894735	0.097736057426836
YDR018C	-1	-/-	-148.33679294586182	-30027.707735538483	19	0.02203856749311295	0.42105263157894735	0.09801214798453893
YML115C	-1	-/-	-148.34187412261963	-31193.622502803802	19	0.02197802197802198	0.42105263157894735	0.09828823854224185
YJR126C	-1	-/-	-148.3895902633667	-32262.59714269638	19	0.021917808219178082	0.42105263157894735	0.09856432909994478
YFL033C	-1	-/+	-148.4023880958557	-32250.168152332306	19	0.02185792349726776	0.42105263157894735	0.09884041965764771
YNL130C	-1	-/-	-148.42226552963257	-29388.03720331192	19	0.021798365122615803	0.42105263157894735	0.09911651021535063
YHR053C	-1	-/-	-148.42635774612427	-30218.74182701111	19	0.021739130434782608	0.42105263157894735	0.09939260077305356
YDR364C	-1	-/-	-148.4329514503479	-31928.453898906708	19	0.02168021680216802	0.42105263157894735	0.09966869133075648
YOR185C	-1	-/-	-148.45719957351685	-30158.143373012543	19	0.021621621621621623	0.42105263157894735	0.09994478188845941
YDR035W	0	0/0	-148.46558213233948	-51680.54432553053	76	0.021621621621621623	0.42105263157894735	0.09994478188845941
YOR171C	-1	-/-	-148.47352504730225	-31601.639734745026	19	0.0215633423180593	0.42105263157894735	0.10022087244616235
YLR299W	0	0/-	-148.4746550321579	-53692.30473178625	76	0.0215633423180593	0.42105263157894735	0.10022087244616235
YLR019W	0	0/-	-148.4885687828064	-51843.62597596645	76	0.0215633423180593	0.42105263157894735	0.10022087244616235
YHR114W	-1	-/-	-148.53080034255981	-31984.78049516678	19	0.021505376344086023	0.42105263157894735	0.10049696300386526
YLR410W	-1	-/0	-148.58059978485107	-31469.667944431305	19	0.021447721179624665	0.42105263157894735	0.1007730535615682
YDR005C	-1	-/-	-148.59259128570557	-32263.34876060486	19	0.0213903743315508	0.42105263157894735	0.10104914411927111
YDR178W	-1	-/-	-148.6079602241516	-31628.932917118073	19	0.021333333333333333	0.42105263157894735	0.10132523467697405
YPL101W	-1	-/-	-148.62430238723755	-31874.87202978134	19	0.02127659574468085	0.42105263157894735	0.10160132523467698
YAL001C	-1	-/-	-148.64863300323486	-30931.96865797043	19	0.021220159151193633	0.42105263157894735	0.1018774157923799
YDR276C	-1	-/-	-148.68448400497437	-31183.635855674744	19	0.021164021164021163	0.42105263157894735	0.10215350635008283
YIR038C	0	0/-	-148.7279018163681	-52455.87871527672	76	0.021164021164021163	0.42105263157894735	0.10215350635008283
YGL192W	-1	-/-	-148.73753356933594	-31774.628054142	19	0.021108179419525065	0.42105263157894735	0.10242959690778575
YDR259C	-1	-/-	-148.74459600448608	-29718.095584392548	19	0.021052631578947368	0.42105263157894735	0.10270568746548868
YDR265W	-1	-/-	-148.74802923202515	-31639.38648366928	19	0.02099737532808399	0.42105263157894735	0.10298177802319161
YGL197W	0	0/-	-148.75583863258362	-51428.03937494755	76	0.02099737532808399	0.42105263157894735	0.10298177802319161
YOR008C	-1	-/-	-148.75798892974854	-30224.83804988861	19	0.020942408376963352	0.42105263157894735	0.10325786858089453
YDR046C	-1	-/-	-148.78889894485474	-29952.654841423035	19	0.020887728459530026	0.42105263157894735	0.10353395913859746
YKL043W	-1	-/-	-148.81563329696655	-30796.538805007935	19	0.020833333333333332	0.42105263157894735	0.10381004969630038
YER190W	-1	-/-	-148.81885623931885	-30481.073444843292	19	0.02077922077922078	0.42105263157894735	0.10408614025400331
YDR525W-A	0	0/-	-148.82138228416443	-51312.069876194	76	0.02077922077922078	0.42105263157894735	0.10408614025400331
YMR135C	-1	-/-	-148.8266978263855	-33199.32035923004	19	0.02072538860103627	0.42105263157894735	0.10436223081170624
YOR273C	0	0/-	-148.85996389389038	-52251.11603695154	76	0.02072538860103627	0.42105263157894735	0.10436223081170624
YHR024C	-1	-/-	-148.86148929595947	-31247.669435977936	19	0.020671834625323	0.42105263157894735	0.10463832136940916
YHR016C	-1	-/-	-148.864417552948	-32141.713636875153	19	0.020618556701030927	0.42105263157894735	0.1049144119271121
YGR202C	-1	-/-	-148.902015209198	-31998.237850666046	19	0.02056555269922879	0.42105263157894735	0.10519050248481501
YIL048W	-1	-/-	-148.9038281440735	-31284.652242660522	19	0.020512820512820513	0.42105263157894735	0.10546659304251794
YKL019W	-1	-/-	-148.9262933731079	-31783.11336326599	19	0.020460358056265986	0.42105263157894735	0.10574268360022088
YBR210W	-1	-/-	-148.936749458313	-30948.855677604675	19	0.02040816326530612	0.42105263157894735	0.1060187741579238
YHL048W	-1	-/-	-148.93718194961548	-30978.283187389374	19	0.020356234096692113	0.42105263157894735	0.10629486471562673
YDR545W	-1	-/-	-148.9411506652832	-30376.691005706787	19	0.02030456852791878	0.42105263157894735	0.10657095527332965
YHR171W	-1	-/+	-148.9431233406067	-32465.048988819122	19	0.020253164556962026	0.42105263157894735	0.10684704583103258
YPR198W	-1	-/-	-148.95671701431274	-31420.833236694336	19	0.020202020202020204	0.42105263157894735	0.10712313638873551
YDR238C	-1	-/-	-148.96918869018555	-30702.26492357254	19	0.020151133501259445	0.42105263157894735	0.10739922694643843
YAL016W	-1	-/-	-148.99516773223877	-30865.94634437561	19	0.020100502512562814	0.42105263157894735	0.10767531750414136
YDR214W	-1	-/-	-149.00273370742798	-29516.6713681221	19	0.020050125313283207	0.42105263157894735	0.10795140806184428
YBR117C	-1	-/0	-149.00566864013672	-30987.628032684326	19	0.02	0.42105263157894735	0.10822749861954721
YDR055W	-1	-/-	-149.01248931884766	-32165.441922187805	19	0.0199501246882793	0.42105263157894735	0.10850358917725014
YNL156C	-1	-/-	-149.01296615600586	-33036.39387989044	19	0.01990049751243781	0.42105263157894735	0.10877967973495306
YGR244C	-1	-/-	-149.07961082458496	-30847.969674110413	19	0.019851116625310174	0.42105263157894735	0.10905577029265599
YER062C	-1	-/-	-149.0958228111267	-31397.575850963593	19	0.019801980198019802	0.42105263157894735	0.10933186085035891
YAR042W	-1	-/-	-149.09637355804443	-31158.470227718353	19	0.019753086419753086	0.42105263157894735	0.10960795140806184
YOR161C	0	0/-	-149.10215425491333	-51509.027252316475	76	0.019753086419753086	0.42105263157894735	0.10960795140806184
YGR023W	0	0/+	-149.10789370536804	-52487.27543795109	76	0.019753086419753086	0.42105263157894735	0.10960795140806184
YDR028C	-1	-/+	-149.11284065246582	-30806.30347967148	19	0.019704433497536946	0.42105263157894735	0.10988404196576478
YGL196W	0	0/0	-149.12390160560608	-52892.13140106201	76	0.019704433497536946	0.42105263157894735	0.10988404196576478
YJR161C	0	0/-	-149.13248348236084	-51382.04946529865	76	0.019704433497536946	0.42105263157894735	0.10988404196576478
YOL060C	-1	-/-	-149.16346979141235	-31982.6129693985	19	0.019656019656019656	0.42105263157894735	0.1101601325234677
YCR069W	0	0/-	-149.1654795408249	-52297.22622227669	76	0.019656019656019656	0.42105263157894735	0.1101601325234677
YMR110C	0	0/-	-149.17198538780212	-53475.441303789616	76	0.019656019656019656	0.42105263157894735	0.1101601325234677
YCR073C	-1	-/-	-149.18821716308594	-31639.361126422882	19	0.0196078431372549	0.42105263157894735	0.11043622308117063
YNR032C-A	-1	-/-	-149.23305130004883	-31313.556998729706	19	0.019559902200488997	0.42105263157894735	0.11071231363887354
YEL038W	0	0/0	-149.24378275871277	-51017.55101263523	76	0.019559902200488997	0.42105263157894735	0.11071231363887354
YMR297W	0	0/-	-149.24853241443634	-52843.97381055355	76	0.019559902200488997	0.42105263157894735	0.11071231363887354
YOR126C	-1	-/-	-149.25677585601807	-31813.417350292206	19	0.01951219512195122	0.42105263157894735	0.11098840419657648
YAL030W	-1	-/-	-149.2582597732544	-29988.536628723145	19	0.019464720194647202	0.42105263157894735	0.11126449475427941
YDL248W	0	0/-	-149.25842905044556	-51913.9774941206	76	0.019464720194647202	0.42105263157894735	0.11126449475427941
YKL168C	0	0/-	-149.2612622976303	-52864.92769396305	76	0.019464720194647202	0.42105263157894735	0.11126449475427941
YMR072W	-1	-/-	-149.27138757705688	-30803.576772212982	19	0.019417475728155338	0.42105263157894735	0.11154058531198233
YOR363C	-1	-/-	-149.27248430252075	-31702.23327589035	19	0.01937046004842615	0.42105263157894735	0.11181667586968526
YLR138W	-1	-/-	-149.28181266784668	-31017.272963523865	19	0.01932367149758454	0.42105263157894735	0.11209276642738818
YFL055W	-1	-/-	-149.29672574996948	-32762.12311410904	19	0.01927710843373494	0.42105263157894735	0.11236885698509111
YPR016C	-1	-/-	-149.33184003829956	-31160.49591398239	19	0.019230769230769232	0.42105263157894735	0.11264494754279404
YIL065C	-1	-/-	-149.34028148651123	-30375.761378765106	19	0.019184652278177457	0.42105263157894735	0.11292103810049696
YNL101W	-1	-/-	-149.38938093185425	-32437.410534381866	19	0.019138755980861243	0.42105263157894735	0.11319712865819989
YGL092W	-1	-/-	-149.3926224708557	-31273.958559036255	19	0.01909307875894988	0.42105263157894735	0.11347321921590281
YNR013C	-1	-/-	-149.4019341468811	-30849.770893096924	19	0.01904761904761905	0.42105263157894735	0.11374930977360574
YPL015C	-1	-/-	-149.41036462783813	-31696.14691925049	19	0.019002375296912115	0.42105263157894735	0.11402540033130867
YJR040W	-1	-/-	-149.41188669204712	-30728.002423286438	19	0.018957345971563982	0.42105263157894735	0.11430149088901159
YOR360C	0	0/-	-149.44218111038208	-51809.10086750984	76	0.018957345971563982	0.42105263157894735	0.11430149088901159
YPL031C	-1	-/-	-149.471182346344	-30542.97772216797	19	0.018912529550827423	0.42105263157894735	0.11457758144671452
YDL089W	0	0/-	-149.47533679008484	-52954.385987997055	76	0.018912529550827423	0.42105263157894735	0.11457758144671452
YPL059W	-1	-/-	-149.48319911956787	-30666.666713237762	19	0.018867924528301886	0.42105263157894735	0.11485367200441744
YGR243W	0	0/-	-149.49502217769623	-51330.252727627754	76	0.018867924528301886	0.42105263157894735	0.11485367200441744
YBR201W	-1	-/-	-149.50324392318726	-31320.43462085724	19	0.018823529411764704	0.42105263157894735	0.11512976256212037
YGL153W	-1	-/-	-149.54681301116943	-32938.136197566986	19	0.018779342723004695	0.42105263157894735	0.1154058531198233
YDR335W	-1	-/-	-149.57018184661865	-30818.35805463791	19	0.01873536299765808	0.42105263157894735	0.11568194367752622
YPL060W	-1	-/-	-149.57702732086182	-33065.674929142	19	0.018691588785046728	0.42105263157894735	0.11595803423522916
YKR067W	-1	-/-	-149.58411169052124	-30366.57927083969	19	0.018648018648018648	0.42105263157894735	0.11623412479293208
YAL013W	-1	-/-	-149.60815286636353	-31265.242341518402	19	0.018604651162790697	0.42105263157894735	0.11651021535063501
YIL129C	-1	-/-	-149.6185064315796	-30629.576743125916	19	0.018561484918793503	0.42105263157894735	0.11678630590833794
YML016C	-1	-/-	-149.63115167617798	-30857.708604335785	19	0.018518518518518517	0.42105263157894735	0.11706239646604086
YPR088C	-1	-/-	-149.65810012817383	-31232.939051628113	19	0.018475750577367205	0.42105263157894735	0.11733848702374379
YMR296C	-1	-/-	-149.65968322753906	-30711.296258449554	19	0.018433179723502304	0.42105263157894735	0.11761457758144671
YMR298W	-1	-/-	-149.68279647827148	-30513.41823244095	19	0.01839080459770115	0.42105263157894735	0.11789066813914964
YHR106W	-1	-/-	-149.68545055389404	-31385.281363010406	19	0.01834862385321101	0.42105263157894735	0.11816675869685257
YER073W	-1	-/-	-149.6889944076538	-31499.901746749878	19	0.018306636155606407	0.42105263157894735	0.11844284925455549
YMR302C	-1	-/-	-149.69257736206055	-31805.41096639633	19	0.0182648401826484	0.42105263157894735	0.11871893981225842
YBL091C-A	0	0/-	-149.73048400878906	-51034.659997463226	76	0.0182648401826484	0.42105263157894735	0.11871893981225842
YLR251W	0	0/0	-149.7697880268097	-52510.560050964355	76	0.0182648401826484	0.42105263157894735	0.11871893981225842
YDL204W	0	0/-	-149.77106153964996	-52349.06860220432	76	0.0182648401826484	0.42105263157894735	0.11871893981225842
YPL152W	-1	-/-	-149.77945041656494	-32764.94025325775	19	0.018223234624145785	0.42105263157894735	0.11899503036996134
YGR094W	-1	-/-	-149.78049421310425	-31149.274569749832	19	0.01818181818181818	0.42105263157894735	0.11927112092766427
YKL141W	-1	-/-	-149.79408645629883	-30907.82555437088	19	0.018140589569160998	0.42105263157894735	0.1195472114853672
YNL321W	0	0/-	-149.80205035209656	-51377.58487570286	76	0.018140589569160998	0.42105263157894735	0.1195472114853672
YBR287W	0	0/0	-149.80916965007782	-52283.820961236954	76	0.018140589569160998	0.42105263157894735	0.1195472114853672
YBR293W	-1	-/-	-149.81226873397827	-32539.237961292267	19	0.01809954751131222	0.42105263157894735	0.11982330204307012
YOR307C	-1	-/-	-149.817156791687	-31185.703129291534	19	0.01805869074492099	0.42105263157894735	0.12009939260077306
YMR029C	-1	-/-	-149.81819534301758	-32005.792301654816	19	0.018018018018018018	0.42105263157894735	0.12037548315847597
YMR261C	0	0/-	-149.83011376857758	-52055.503065526485	76	0.018018018018018018	0.42105263157894735	0.12037548315847597
YHR135C	-1	-/-	-149.83880138397217	-30346.007165431976	19	0.017977528089887642	0.42105263157894735	0.1206515737161789
YPR149W	0	0/-	-149.8460899591446	-52068.6959451437	76	0.017977528089887642	0.42105263157894735	0.1206515737161789
YMR016C	-1	-/-	-149.863121509552	-30536.037368774414	19	0.017937219730941704	0.42105263157894735	0.12092766427388184
YIL050W	0	0/-	-149.87593138217926	-51784.505902826786	76	0.017937219730941704	0.42105263157894735	0.12092766427388184
YHR001W	-1	-/-	-149.8859486579895	-31156.868453979492	19	0.017897091722595078	0.42105263157894735	0.12120375483158476
YDR486C	-1	-/-	-149.9005584716797	-33646.49197721481	19	0.017857142857142856	0.42105263157894735	0.12147984538928769
YMR149W	-1	-/-	-149.9123077392578	-31006.558730125427	19	0.017817371937639197	0.42105263157894735	0.1217559359469906
YER110C	-1	-/-	-149.9221658706665	-32108.905384540558	19	0.017777777777777778	0.42105263157894735	0.12203202650469354
YDR264C	-1	-/-	-149.93756771087646	-32072.820909500122	19	0.017738359201773836	0.42105263157894735	0.12230811706239647
YJR158W	-1	-/-	-149.95062494277954	-31258.583733081818	19	0.017699115044247787	0.42105263157894735	0.12258420762009939
YHR157W	-1	-/-	-149.9554009437561	-29785.486606121063	19	0.017660044150110375	0.42105263157894735	0.12286029817780232
YHR006W	-1	-/-	-149.97427606582642	-32024.590366840363	19	0.01762114537444934	0.42105263157894735	0.12313638873550524
YGL173C	-1	-/-	-149.98278999328613	-31270.533586978912	19	0.017582417582417582	0.42105263157894735	0.12341247929320817
YDR002W	-1	-/-	-150.00383377075195	-31420.67608356476	19	0.017543859649122806	0.42105263157894735	0.1236885698509111
YLL028W	0	0/-	-150.01069009304047	-51469.574617385864	76	0.017543859649122806	0.42105263157894735	0.1236885698509111
YLR228C	-1	-/-	-150.03615188598633	-30922.598819732666	19	0.0175054704595186	0.42105263157894735	0.12396466040861402
YCR028C	-1	-/-	-150.0378451347351	-31380.709094524384	19	0.017467248908296942	0.42105263157894735	0.12424075096631695
YBL056W	-1	-/-	-150.0414366722107	-32050.473412036896	19	0.017429193899782137	0.42105263157894735	0.12451684152401987
YNL307C	-1	-/-	-150.05418729782104	-31246.41757774353	19	0.017391304347826087	0.42105263157894735	0.1247929320817228
YGR231C	-1	-/-	-150.0578851699829	-30970.120495319366	19	0.01735357917570499	0.42105263157894735	0.12506902263942574
YIL101C	-1	-/-	-150.07756519317627	-33204.45916509628	19	0.017316017316017316	0.42105263157894735	0.12534511319712865
YMR169C	0	0/-	-150.08900833129883	-53564.91039174795	76	0.017316017316017316	0.42105263157894735	0.12534511319712865
YLR092W	-1	-/-	-150.09615802764893	-31233.336176395416	19	0.017278617710583154	0.42105263157894735	0.12562120375483157
YBR127C	-1	-/-	-150.13816165924072	-30462.139476299286	19	0.017241379310344827	0.42105263157894735	0.12589729431253452
YOR133W	-1	-/-	-150.1466794013977	-30074.961638450623	19	0.017204301075268817	0.42105263157894735	0.12617338487023744
YDR411C	-1	-/-	-150.15048456192017	-31662.794273376465	19	0.017167381974248927	0.42105263157894735	0.12644947542794036
YDR073W	-1	-/-	-150.1932225227356	-31695.557854652405	19	0.017130620985010708	0.42105263157894735	0.1267255659856433
YDL080C	-1	-/-	-150.1936492919922	-32826.33530282974	19	0.017094017094017096	0.42105263157894735	0.12700165654334622
YBR161W	-1	-/-	-150.19396257400513	-30815.18092060089	19	0.017057569296375266	0.42105263157894735	0.12727774710104914
YDR505C	0	0/0	-150.2007907629013	-53028.43696510792	76	0.017057569296375266	0.42105263157894735	0.12727774710104914
YGR020C	-1	-/-	-150.2045545578003	-30758.42004919052	19	0.01702127659574468	0.42105263157894735	0.12755383765875208
YLR454W	0	0/0	-150.21462070941925	-51387.9849832654	76	0.01702127659574468	0.42105263157894735	0.12755383765875208
YDR328C	-1	-/-	-150.23079872131348	-30232.65218114853	19	0.016985138004246284	0.42105263157894735	0.127829928216455
YAL034C	0	0/-	-150.26757097244263	-52920.277014136314	76	0.016985138004246284	0.42105263157894735	0.127829928216455
YDR425W	-1	-/-	-150.30321407318115	-33115.22207736969	19	0.01694915254237288	0.42105263157894735	0.12810601877415792
YGL198W	0	0/-	-150.3053025007248	-52033.233801960945	76	0.01694915254237288	0.42105263157894735	0.12810601877415792
YDR331W	-1	-/-	-150.31292247772217	-30220.414756774902	19	0.016913319238900635	0.42105263157894735	0.12838210933186084
YKL142W	0	0/0	-150.33846640586853	-52609.41818434	76	0.016913319238900635	0.42105263157894735	0.12838210933186084
YLR361C	-1	-/-	-150.3396520614624	-32679.050498008728	19	0.016877637130801686	0.42105263157894735	0.12865819988956378
YDR229W	0	0/-	-150.3414682149887	-52407.240539073944	76	0.016877637130801686	0.42105263157894735	0.12865819988956378
YPR078C	-1	-/0	-150.36477756500244	-30404.933345794678	19	0.016842105263157894	0.42105263157894735	0.1289342904472667
YEL063C	-1	-/-	-150.41301584243774	-31246.042651176453	19	0.01680672268907563	0.42105263157894735	0.12921038100496962
YBL099W	-1	-/-	-150.41402578353882	-30163.552200317383	19	0.016771488469601678	0.42105263157894735	0.12948647156267257
YPL214C	-1	-/-	-150.42493295669556	-33203.142240047455	19	0.016736401673640166	0.42105263157894735	0.12976256212037549
YDR268W	-1	-/-	-150.42499351501465	-31254.285406589508	19	0.016701461377870562	0.42105263157894735	0.1300386526780784
YKL059C	-1	-/-	-150.4263038635254	-32220.267365455627	19	0.016666666666666666	0.42105263157894735	0.13031474323578135
YHR195W	0	0/0	-150.4392750263214	-52066.52942216396	76	0.016666666666666666	0.42105263157894735	0.13031474323578135
YAL042W	-1	-/-	-150.44785976409912	-31740.054275035858	19	0.016632016632016633	0.42105263157894735	0.13059083379348427
YLR248W	-1	-/-	-150.45376873016357	-31347.419820785522	19	0.016597510373443983	0.42105263157894735	0.13086692435118719
YGL053W	-1	-/0	-150.4631381034851	-33208.06743860245	19	0.016563146997929608	0.42105263157894735	0.1311430149088901
YGL163C	-1	-/-	-150.4633026123047	-33866.02489566803	19	0.01652892561983471	0.42105263157894735	0.13141910546659305
YJL016W	0	0/0	-150.48180449008942	-52628.51593255997	76	0.01652892561983471	0.42105263157894735	0.13141910546659305
YOR054C	-1	-/-	-150.4902639389038	-31415.428495407104	19	0.016494845360824743	0.42105263157894735	0.13169519602429597
YDL113C	-1	-/-	-150.50279426574707	-32439.201289653778	19	0.01646090534979424	0.42105263157894735	0.1319712865819989
YBL101C	0	0/-	-150.51570808887482	-53427.147106051445	76	0.01646090534979424	0.42105263157894735	0.1319712865819989
YJR046W	-1	-/-	-150.53408813476562	-31317.369046211243	19	0.01642710472279261	0.42105263157894735	0.13224737713970183
YLR005W	-1	-/-	-150.53949689865112	-32326.43188381195	19	0.01639344262295082	0.42105263157894735	0.13252346769740475
YGR024C	-1	-/-	-150.5431981086731	-31780.588322639465	19	0.016359918200409	0.42105263157894735	0.13279955825510767
YOR109W	-1	-/-	-150.54953908920288	-30167.35736322403	19	0.0163265306122449	0.42105263157894735	0.13307564881281062
YGL212W	-1	-/-	-150.55196809768677	-31810.078391075134	19	0.016293279022403257	0.42105263157894735	0.13335173937051353
YGL066W	-1	-/-	-150.56811952590942	-32399.994888305664	19	0.016260162601626018	0.42105263157894735	0.13362782992821645
YGL019W	-1	-/-	-150.58344221115112	-31368.998078346252	19	0.016227180527383367	0.42105263157894735	0.13390392048591937
YDL004W	-1	-/-	-150.5926718711853	-31259.798392295837	19	0.016194331983805668	0.42105263157894735	0.13418001104362232
YER122C	-1	-/-	-150.59839963912964	-31861.27996110916	19	0.01616161616161616	0.42105263157894735	0.13445610160132523
YDR255C	-1	-/-	-150.61398220062256	-31595.575903892517	19	0.016129032258064516	0.42105263157894735	0.13473219215902815
YHR083W	-1	-/-	-150.62294149398804	-31768.876119613647	19	0.01609657947686117	0.42105263157894735	0.1350082827167311
YGR132C	-1	-/-	-150.64053058624268	-30624.448389053345	19	0.01606425702811245	0.42105263157894735	0.13528437327443402
YOR020C	-1	-/-	-150.65625095367432	-29911.463297367096	19	0.01603206412825651	0.42105263157894735	0.13556046383213693
YOL126C	-1	-/-	-150.68107175827026	-30033.942962646484	19	0.016	0.42105263157894735	0.13583655438983988
YJL167W	-1	-/-	-150.68441915512085	-31469.7937002182	19	0.015968063872255488	0.42105263157894735	0.1361126449475428
YNL103W	-1	-/-	-150.7084937095642	-32078.72062444687	19	0.01593625498007968	0.42105263157894735	0.13638873550524572
YOR374W	0	0/-	-150.7240446805954	-51924.713638067245	76	0.01593625498007968	0.42105263157894735	0.13638873550524572
YHR005C	-1	-/-	-150.7307186126709	-32616.840772151947	19	0.015904572564612324	0.42105263157894735	0.13666482606294864
YER013W	-1	-/-	-150.74782514572144	-32599.55007505417	19	0.015873015873015872	0.42105263157894735	0.13694091662065158
YDR297W	-1	-/-	-150.74898052215576	-30707.758255958557	19	0.015841584158415842	0.42105263157894735	0.1372170071783545
YLR028C	-1	-/-	-150.76318264007568	-31117.024661540985	19	0.015810276679841896	0.42105263157894735	0.13749309773605742
YER182W	0	0/0	-150.7728227376938	-49628.53317320347	76	0.015810276679841896	0.42105263157894735	0.13749309773605742
YKL013C	-1	-/-	-150.77950716018677	-31278.892954349518	19	0.015779092702169626	0.42105263157894735	0.13776918829376036
YNR035C	-1	-/-	-150.79868125915527	-31540.122648715973	19	0.015748031496062992	0.42105263157894735	0.13804527885146328
YPL051W	-1	-/-	-150.80851316452026	-33404.85697555542	19	0.015717092337917484	0.42105263157894735	0.1383213694091662
YJL172W	0	0/-	-150.81587529182434	-52382.54015183449	76	0.015717092337917484	0.42105263157894735	0.1383213694091662
YGL136C	-1	-/-	-150.81985712051392	-31574.148550510406	19	0.01568627450980392	0.42105263157894735	0.13859745996686915
YJR036C	0	0/-	-150.8371526002884	-51753.53638911247	76	0.01568627450980392	0.42105263157894735	0.13859745996686915
YHR084W	-1	-/-	-150.83871126174927	-31147.06782054901	19	0.015655577299412915	0.42105263157894735	0.13887355052457206
YJL151C	0	0/-	-150.84507274627686	-53257.040822684765	76	0.015655577299412915	0.42105263157894735	0.13887355052457206
YHR104W	0	0/-	-150.84781980514526	-53230.44091820717	76	0.015655577299412915	0.42105263157894735	0.13887355052457206
YDR182W	-1	-/-	-150.89639949798584	-32078.041800022125	19	0.015625	0.42105263157894735	0.13914964108227498
YKL135C	-1	-/-	-150.917622089386	-31966.476992607117	19	0.015594541910331383	0.42105263157894735	0.1394257316399779
YBR280C	-1	-/-	-150.92347145080566	-33129.422875881195	19	0.01556420233463035	0.42105263157894735	0.13970182219768085
YDR100W	0	0/0	-150.92701828479767	-50889.469884455204	76	0.01556420233463035	0.42105263157894735	0.13970182219768085
YNL008C	-1	-/-	-150.9350242614746	-32339.059037208557	19	0.015533980582524271	0.42105263157894735	0.13997791275538377
YIL002C	-1	-/-	-150.9387559890747	-31538.70952606201	19	0.015503875968992248	0.42105263157894735	0.14025400331308668
YFL026W	-1	-/-	-150.94168949127197	-32044.68569803238	19	0.015473887814313346	0.42105263157894735	0.14053009387078963
YFL058W	-1	-/-	-150.96159648895264	-32490.087681293488	19	0.015444015444015444	0.42105263157894735	0.14080618442849255
YER136W	0	0/-	-150.96310698986053	-52324.993493914604	76	0.015444015444015444	0.42105263157894735	0.14080618442849255
YFL009W	-1	-/-	-150.9787015914917	-31492.212540626526	19	0.015414258188824663	0.42105263157894735	0.14108227498619547
YOR087W	-1	-/-	-150.9791078567505	-31392.519412517548	19	0.015384615384615385	0.42105263157894735	0.1413583655438984
YLR206W	-1	-/-	-150.97940969467163	-31688.637236118317	19	0.015355086372360844	0.42105263157894735	0.14163445610160133
YPL171C	-1	-/0	-150.9812707901001	-31176.293485164642	19	0.01532567049808429	0.42105263157894735	0.14191054665930425
YDR236C	-1	-/-	-150.9995837211609	-30738.59837961197	19	0.015296367112810707	0.42105263157894735	0.14218663721700717
YKL196C	-1	-/-	-151.00273990631104	-32013.950823307037	19	0.015267175572519083	0.42105263157894735	0.1424627277747101
YOR137C	-1	-/-	-151.00717067718506	-32167.632756710052	19	0.015238095238095238	0.42105263157894735	0.14273881833241303
YGL126W	-1	-/-	-151.00812768936157	-31407.581231594086	19	0.015209125475285171	0.42105263157894735	0.14301490889011595
YDR160W	-1	-/-	-151.045551776886	-33245.893451690674	19	0.015180265654648957	0.42105263157894735	0.1432909994478189
YHL019C	-1	-/-	-151.05154371261597	-32211.54115819931	19	0.015151515151515152	0.42105263157894735	0.1435670900055218
YCR009C	-1	-/+	-151.05674743652344	-32676.418150424957	19	0.015122873345935728	0.42105263157894735	0.14384318056322473
YDR151C	-1	-/-	-151.0759835243225	-32001.15129327774	19	0.01509433962264151	0.42105263157894735	0.14411927112092768
YIR039C	0	0/-	-151.08319652080536	-53267.83736717701	76	0.01509433962264151	0.42105263157894735	0.14411927112092768
YMR038C	-1	-/-	-151.09215021133423	-30792.13383579254	19	0.015065913370998116	0.42105263157894735	0.1443953616786306
YDR406W	0	0/-	-151.0950573682785	-51949.47473883629	76	0.015065913370998116	0.42105263157894735	0.1443953616786306
YGR211W	1	+/-	-151.09535789489746	-30195.701451301575	18	0.016917293233082706	0.47368421052631576	0.1443953616786306
YMR152W	0	0/0	-151.09961986541748	-50663.49093735218	76	0.016917293233082706	0.47368421052631576	0.1443953616786306
YLL019C	-1	-/-	-151.1139817237854	-32660.02430820465	19	0.016885553470919325	0.47368421052631576	0.14467145223633351
YEL052W	0	0/-	-151.12049889564514	-51509.10576701164	76	0.016885553470919325	0.47368421052631576	0.14467145223633351
YOR120W	-1	-/-	-151.16316509246826	-31507.569219112396	19	0.016853932584269662	0.47368421052631576	0.14494754279403643
YOR149C	-1	-/-	-151.18342685699463	-32117.846757411957	19	0.016822429906542057	0.47368421052631576	0.14522363335173938
YMR319C	-1	-/-	-151.18951225280762	-31707.130886554718	19	0.016791044776119403	0.47368421052631576	0.1454997239094423
YER167W	-1	-/-	-151.20312786102295	-30530.765395641327	19	0.01675977653631285	0.47368421052631576	0.14577581446714521
YDR169C	0	0/-	-151.2042841911316	-53638.49797928333	76	0.01675977653631285	0.47368421052631576	0.14577581446714521
YPL003W	0	0/-	-151.22122812271118	-51351.860048532486	76	0.01675977653631285	0.47368421052631576	0.14577581446714521
YIL109C	-1	-/-	-151.25991201400757	-32072.959120750427	19	0.016728624535315983	0.47368421052631576	0.14605190502484816
YDR475C	0	0/-	-151.26968920230865	-53586.33528983593	76	0.016728624535315983	0.47368421052631576	0.14605190502484816
YMR264W	-1	-/-	-151.27094411849976	-31722.669702529907	19	0.016697588126159554	0.47368421052631576	0.14632799558255108
YBL082C	-1	-/-	-151.28088092803955	-31121.524239063263	19	0.016666666666666666	0.47368421052631576	0.146604086140254
YBL050W	-1	-/-	-151.2840142250061	-32568.866860866547	19	0.0166358595194085	0.47368421052631576	0.14688017669795694
YEL011W	0	0/0	-151.32326543331146	-53156.50401842594	76	0.0166358595194085	0.47368421052631576	0.14688017669795694
YCR093W	-1	-/-	-151.32547903060913	-31015.44284439087	19	0.016605166051660517	0.47368421052631576	0.14715626725565986
YOL113W	-1	-/-	-151.34355306625366	-32241.289306640625	19	0.016574585635359115	0.47368421052631576	0.14743235781336278
YER145C	-1	-/-	-151.35054349899292	-30868.142246246338	19	0.016544117647058824	0.47368421052631576	0.1477084483710657
YDR260C	-1	-/-	-151.35896492004395	-32267.999574184418	19	0.01651376146788991	0.47368421052631576	0.14798453892876864
YOR178C	-1	-/-	-151.35945653915405	-31994.490913391113	19	0.016483516483516484	0.47368421052631576	0.14826062948647156
YDR069C	-1	-/-	-151.36838626861572	-32489.73310470581	19	0.016453382084095063	0.47368421052631576	0.14853672004417448
YDR277C	-1	-/-	-151.37164306640625	-31992.09044456482	19	0.016423357664233577	0.47368421052631576	0.14881281060187743
YGR249W	-1	-/-	-151.37505340576172	-31841.094846248627	19	0.01639344262295082	0.47368421052631576	0.14908890115958034
YJR135W-A	-1	-/-	-151.38624715805054	-29759.14389896393	19	0.016363636363636365	0.47368421052631576	0.14936499171728326
YER116C	-1	-/-	-151.38643836975098	-32391.889340877533	19	0.016333938294010888	0.47368421052631576	0.1496410822749862
YCL038C	-1	-/-	-151.39071035385132	-31914.93116903305	19	0.016304347826086956	0.47368421052631576	0.14991717283268913
YIL009C-A	-1	-/-	-151.44680976867676	-31866.527781009674	19	0.0162748643761302	0.47368421052631576	0.15019326339039205
YPR165W	-1	-/-	-151.45870447158813	-30606.929623126984	19	0.016245487364620937	0.47368421052631576	0.15046935394809496
YOL032W	0	0/-	-151.46515274047852	-52075.499467134476	76	0.016245487364620937	0.47368421052631576	0.15046935394809496
YMR158C-A	0	0/0	-151.46550977230072	-51963.03668141365	76	0.016245487364620937	0.47368421052631576	0.15046935394809496
YLR467W	-1	-/-	-151.50036334991455	-31441.142808437347	19	0.016216216216216217	0.47368421052631576	0.1507454445057979
YMR073C	-1	-/-	-151.5095772743225	-33580.12219238281	19	0.01618705035971223	0.47368421052631576	0.15102153506350083
YDR512C	-1	-/-	-151.5138463973999	-31289.66764640808	19	0.01615798922800718	0.47368421052631576	0.15129762562120375
YBR037C	-1	-/-	-151.51966428756714	-29899.216413021088	19	0.016129032258064516	0.47368421052631576	0.1515737161789067
YMR083W	-1	-/0	-151.52732706069946	-29949.53512430191	19	0.016100178890876567	0.47368421052631576	0.1518498067366096
YLL006W	-1	-/-	-151.54181432724	-32035.496954917908	19	0.01607142857142857	0.47368421052631576	0.15212589729431253
YEL041W	-1	-/-	-151.55213451385498	-30961.514494419098	19	0.016042780748663103	0.47368421052631576	0.15240198785201547
YBR111C	0	0/-	-151.5710768699646	-51095.22810596228	76	0.016042780748663103	0.47368421052631576	0.15240198785201547
YJL154C	-1	-/-	-151.58190250396729	-33724.55519771576	19	0.01601423487544484	0.47368421052631576	0.1526780784097184
YDR284C	-1	-/-	-151.58931159973145	-32677.68690776825	19	0.015985790408525755	0.47368421052631576	0.1529541689674213
YDR319C	0	0/-	-151.59933149814606	-53790.7384390831	76	0.015985790408525755	0.47368421052631576	0.1529541689674213
YKR050W	-1	-/-	-151.60678339004517	-31718.411950588226	19	0.015957446808510637	0.47368421052631576	0.15323025952512423
YNL192W	-1	-/-	-151.61347913742065	-31840.023738861084	19	0.01592920353982301	0.47368421052631576	0.15350635008282718
YBR024W	-1	-/-	-151.62225770950317	-31562.018409729004	19	0.015901060070671377	0.47368421052631576	0.1537824406405301
YGR222W	-1	-/-	-151.63445949554443	-30689.175939559937	19	0.015873015873015872	0.47368421052631576	0.154058531198233
YFL031W	-1	-/-	-151.66529893875122	-30727.817004203796	19	0.01584507042253521	0.47368421052631576	0.15433462175593596
YOR204W	-1	-/-	-151.68640899658203	-30383.216091156006	19	0.015817223198594025	0.47368421052631576	0.15461071231363888
YKL143W	-1	-/-	-151.68768405914307	-31965.61050081253	19	0.015789473684210527	0.47368421052631576	0.1548868028713418
YHR092C	-1	-/-	-151.69773149490356	-31490.404450416565	19	0.01576182136602452	0.47368421052631576	0.15516289342904474
YJL047C	-1	-/-	-151.71865797042847	-33333.47250318527	19	0.015734265734265736	0.47368421052631576	0.15543898398674766
YFR048W	-1	-/-	-151.72560262680054	-32656.585822582245	19	0.015706806282722512	0.47368421052631576	0.15571507454445058
YOR256C	-1	-/-	-151.7284026145935	-31819.727088451385	19	0.0156794425087108	0.47368421052631576	0.1559911651021535
YOR140W	-1	-/-	-151.7296380996704	-30710.260446071625	19	0.01565217391304348	0.47368421052631576	0.15626725565985644
YBL019W	-1	-/-	-151.76739358901978	-31073.649061203003	19	0.015625	0.47368421052631576	0.15654334621755936
YOR367W	-1	-/-	-151.78960418701172	-32654.41263961792	19	0.01559792027729636	0.47368421052631576	0.15681943677526228
YER160C	-1	-/-	-151.79752159118652	-30540.17531967163	19	0.015570934256055362	0.47368421052631576	0.15709552733296522
YGR111W	-1	-/0	-151.8129940032959	-29881.497590065002	19	0.015544041450777202	0.47368421052631576	0.15737161789066814
YHR199C	0	0/0	-151.81688749790192	-55253.60265445709	76	0.015544041450777202	0.47368421052631576	0.15737161789066814
YIL075C	-1	-/-	-151.81997442245483	-32564.004858493805	19	0.015517241379310345	0.47368421052631576	0.15764770844837106
YMR280C	-1	-/-	-151.83173894882202	-31713.41725540161	19	0.01549053356282272	0.47368421052631576	0.157923799006074
YDL197C	-1	-/-	-151.83426427841187	-32083.16625547409	19	0.015463917525773196	0.47368421052631576	0.15819988956377692
YDR313C	0	0/-	-151.8586449623108	-52698.05183315277	76	0.015463917525773196	0.47368421052631576	0.15819988956377692
YPR036W	-1	-/-	-151.88214540481567	-30070.62332391739	19	0.015437392795883362	0.47368421052631576	0.15847598012147984
YDL216C	-1	-/-	-151.8832664489746	-33881.984889507294	19	0.015410958904109588	0.47368421052631576	0.15875207067918276
YER080W	0	0/0	-151.88978826999664	-51583.04399955273	76	0.015410958904109588	0.47368421052631576	0.15875207067918276
YLR450W	-1	-/-	-151.8913230895996	-31289.745271205902	19	0.015384615384615385	0.47368421052631576	0.1590281612368857
YIL017C	-1	-/-	-151.90725708007812	-32542.278010845184	19	0.015358361774744027	0.47368421052631576	0.15930425179458862
YPR161C	-1	-/-	-151.9275221824646	-33422.252806186676	19	0.015332197614991482	0.47368421052631576	0.15958034235229154
YGL104C	-1	-/-	-151.94103908538818	-31691.932936668396	19	0.015306122448979591	0.47368421052631576	0.1598564329099945
YOL004W	-1	-/-	-151.95447158813477	-30702.521595478058	19	0.015280135823429542	0.47368421052631576	0.1601325234676974
YER083C	-1	-/-	-151.9800581932068	-32380.3173289299	19	0.015254237288135594	0.47368421052631576	0.16040861402540033
YDL217C	-1	-/-	-151.98360013961792	-31399.58363008499	19	0.015228426395939087	0.47368421052631576	0.16068470458310327
YNL097C	-1	-/-	-151.98540830612183	-31915.131190776825	19	0.015202702702702704	0.47368421052631576	0.1609607951408062
YDR057W	-1	-/-	-151.99512195587158	-31573.533202648163	19	0.01517706576728499	0.47368421052631576	0.1612368856985091
YBR269C	0	0/-	-152.0058091878891	-53430.907833218575	76	0.01517706576728499	0.47368421052631576	0.1612368856985091
YIR017C	-1	-/-	-152.03568601608276	-31274.67955636978	19	0.015151515151515152	0.47368421052631576	0.16151297625621203
YPL176C	-1	-/-	-152.03945064544678	-30788.607717514038	19	0.015126050420168067	0.47368421052631576	0.16178906681391497
YHR017W	0	0/0	-152.0419727563858	-53560.161118745804	76	0.015126050420168067	0.47368421052631576	0.16178906681391497
YKL070W	-1	-/0	-152.05587768554688	-30177.97140455246	19	0.015100671140939598	0.47368421052631576	0.1620651573716179
YPR176C	-1	-/-	-152.06465816497803	-31236.345932006836	19	0.01507537688442211	0.47368421052631576	0.1623412479293208
YHR074W	-1	-/-	-152.07152652740479	-32296.201596736908	19	0.015050167224080268	0.47368421052631576	0.16261733848702375
YEL012W	-1	-/-	-152.07300233840942	-31895.711759090424	19	0.015025041736227046	0.47368421052631576	0.16289342904472667
YDR296W	-1	-/-	-152.07936668395996	-30575.708426475525	19	0.015	0.47368421052631576	0.1631695196024296
YOR227W	0	0/0	-152.08077716827393	-53547.44191288948	76	0.015	0.47368421052631576	0.1631695196024296
YLR034C	-1	-/-	-152.1013264656067	-32013.610698223114	19	0.014975041597337771	0.47368421052631576	0.16344561016013254
YOR110W	-1	-/-	-152.1097002029419	-31532.537200927734	19	0.014950166112956811	0.47368421052631576	0.16372170071783546
YNL270C	-1	-/-	-152.11291646957397	-32303.336827278137	19	0.014925373134328358	0.47368421052631576	0.16399779127553837
YAL048C	0	0/-	-152.1155285835266	-53317.97370946407	76	0.014925373134328358	0.47368421052631576	0.16399779127553837
YGL228W	0	0/-	-152.1328560113907	-53236.85144031048	76	0.014925373134328358	0.47368421052631576	0.16399779127553837
YHR209W	0	0/0	-152.1640454530716	-53104.82181584835	76	0.014925373134328358	0.47368421052631576	0.16399779127553837
YOL009C	-1	-/-	-152.17149209976196	-32660.703327655792	19	0.014900662251655629	0.47368421052631576	0.1642738818332413
YNL006W	-1	-/-	-152.1799054145813	-32984.226768016815	19	0.01487603305785124	0.47368421052631576	0.16454997239094424
YJL069C	-1	-/-	-152.18853187561035	-30902.78400373459	19	0.01485148514851485	0.47368421052631576	0.16482606294864716
YAL061W	0	0/0	-152.19117164611816	-52922.16778457165	76	0.01485148514851485	0.47368421052631576	0.16482606294864716
YGR136W	0	0/-	-152.20499181747437	-51582.00669181347	76	0.01485148514851485	0.47368421052631576	0.16482606294864716
YNL336W	0	0/-	-152.20656967163086	-51307.57156980038	76	0.01485148514851485	0.47368421052631576	0.16482606294864716
YOR157C	-1	-/-	-152.22350215911865	-32773.429144859314	19	0.014827018121911038	0.47368421052631576	0.16510215350635007
YOR130C	-1	-/-	-152.23867273330688	-31659.380343914032	19	0.014802631578947368	0.47368421052631576	0.16537824406405302
YOR153W	-1	-/-	-152.26157331466675	-32467.05161190033	19	0.014778325123152709	0.47368421052631576	0.16565433462175594
YDR443C	-1	-/-	-152.2648410797119	-31275.811268806458	19	0.014754098360655738	0.47368421052631576	0.16593042517945886
YER103W	-1	-/-	-152.2707691192627	-32070.28058195114	19	0.014729950900163666	0.47368421052631576	0.1662065157371618
YLR127C	-1	-/-	-152.27132940292358	-32396.388586997986	19	0.014705882352941176	0.47368421052631576	0.16648260629486472
YNL104C	0	0/0	-152.2783271074295	-52622.00616252422	76	0.014705882352941176	0.47368421052631576	0.16648260629486472
YLR350W	-1	-/-	-152.28054809570312	-31997.134015083313	19	0.01468189233278956	0.47368421052631576	0.16675869685256764
YIL047C	0	0/+	-152.2840315103531	-52102.257556557655	76	0.01468189233278956	0.47368421052631576	0.16675869685256764
YJL087C	-1	-/-	-152.2965259552002	-32535.162935733795	19	0.014657980456026058	0.47368421052631576	0.16703478741027056
YDR202C	-1	-/-	-152.29806756973267	-31310.6825633049	19	0.014634146341463415	0.47368421052631576	0.1673108779679735
YER005W	-1	-/-	-152.3014349937439	-30561.975495815277	19	0.01461038961038961	0.47368421052631576	0.16758696852567642
YGR161C	-1	-/0	-152.30832147598267	-32556.985328674316	19	0.014586709886547812	0.47368421052631576	0.16786305908337934
YBR151W	0	0/0	-152.30879843235016	-52046.99932909012	76	0.014586709886547812	0.47368421052631576	0.16786305908337934
YGL245W	-1	-/-	-152.31115770339966	-30906.30751657486	19	0.014563106796116505	0.47368421052631576	0.16813914964108229
YML005W	-1	-/-	-152.31837701797485	-33166.36418247223	19	0.014539579967689823	0.47368421052631576	0.1684152401987852
YDR150W	-1	-/-	-152.3199691772461	-31257.326371192932	19	0.014516129032258065	0.47368421052631576	0.16869133075648812
YMR022W	-1	-/-	-152.3288927078247	-31997.247307777405	19	0.014492753623188406	0.47368421052631576	0.16896742131419104
YBR002C	-1	-/-	-152.3304042816162	-31260.737153053284	19	0.014469453376205787	0.47368421052631576	0.169243511871894
YML127W	-1	-/-	-152.33152866363525	-32809.60726261139	19	0.014446227929373997	0.47368421052631576	0.1695196024295969
YKR049C	0	0/-	-152.33354258537292	-54214.23983955383	76	0.014446227929373997	0.47368421052631576	0.1695196024295969
YDL234C	0	0/-	-152.3370623588562	-54129.157733917236	76	0.014446227929373997	0.47368421052631576	0.1695196024295969
YBR273C	-1	-/-	-152.35195302963257	-31983.348346710205	19	0.014423076923076924	0.47368421052631576	0.16979569298729982
YKL016C	-1	-/-	-152.3578462600708	-31330.492998600006	19	0.0144	0.47368421052631576	0.17007178354500277
YHL006C	-1	-/-	-152.370623588562	-32615.42244720459	19	0.01437699680511182	0.47368421052631576	0.1703478741027057
YHL002W	-1	-/-	-152.3738350868225	-31495.473716259003	19	0.014354066985645933	0.47368421052631576	0.1706239646604086
YDR003W	0	0/0	-152.3738397359848	-54275.45991754532	76	0.014354066985645933	0.47368421052631576	0.1706239646604086
YFL042C	0	0/-	-152.37444388866425	-54265.58999252319	76	0.014354066985645933	0.47368421052631576	0.1706239646604086
YBR112C	-1	-/-	-152.3776822090149	-32343.3328499794	19	0.014331210191082803	0.47368421052631576	0.17090005521811155
YGR240C	0	0/-	-152.38061022758484	-51719.90959554911	76	0.014331210191082803	0.47368421052631576	0.17090005521811155
YDL230W	-1	-/-	-152.3846263885498	-31428.590394973755	19	0.014308426073131956	0.47368421052631576	0.17117614577581447
YLR203C	0	0/-	-152.40262699127197	-50899.633444428444	76	0.014308426073131956	0.47368421052631576	0.17117614577581447
YDR007W	0	0/0	-152.41611218452454	-50500.90107381344	76	0.014308426073131956	0.47368421052631576	0.17117614577581447
YJL113W	-1	-/-	-152.41724681854248	-30553.554497241974	19	0.014285714285714285	0.47368421052631576	0.1714522363335174
YPR200C	-1	-/-	-152.4198021888733	-32615.440193653107	19	0.014263074484944533	0.47368421052631576	0.1717283268912203
YOR147W	-1	-/-	-152.42512607574463	-31401.262786865234	19	0.014240506329113924	0.47368421052631576	0.17200441744892325
YMR161W	-1	-/-	-152.42515754699707	-31678.390201568604	19	0.014218009478672985	0.47368421052631576	0.17228050800662617
YER014W	0	0/0	-152.43224322795868	-51925.223470926285	76	0.014218009478672985	0.47368421052631576	0.17228050800662617
YPL019C	-1	-/-	-152.45784187316895	-31612.992916107178	19	0.014195583596214511	0.47368421052631576	0.1725565985643291
YMR251W-A	0	0/0	-152.46417355537415	-52122.827151715755	76	0.014195583596214511	0.47368421052631576	0.1725565985643291
YOL049W	-1	-/0	-152.46506881713867	-32082.329884052277	19	0.014173228346456693	0.47368421052631576	0.17283268912203203
YDL072C	0	0/-	-152.46838402748108	-53629.59955328703	76	0.014173228346456693	0.47368421052631576	0.17283268912203203
YMR146C	-1	-/-	-152.47038984298706	-31571.61083340645	19	0.014150943396226415	0.47368421052631576	0.17310877967973495
YDR409W	-1	-/-	-152.5004963874817	-33525.104920864105	19	0.0141287284144427	0.47368421052631576	0.17338487023743787
YLR375W	0	0/-	-152.52929878234863	-52364.11306667328	76	0.0141287284144427	0.47368421052631576	0.17338487023743787
YDL215C	0	0/0	-152.5375235080719	-53328.71506679058	76	0.0141287284144427	0.47368421052631576	0.17338487023743787
YLR438C-A	-1	-/-	-152.54832124710083	-31235.219742298126	19	0.014106583072100314	0.47368421052631576	0.17366096079514082
YHR050W	-1	-/-	-152.55957412719727	-31986.90154981613	19	0.014084507042253521	0.47368421052631576	0.17393705135284374
YLR176C	-1	-/-	-152.5646243095398	-33586.68667078018	19	0.0140625	0.47368421052631576	0.17421314191054665
YHR169W	-1	-/-	-152.58130598068237	-33007.765238285065	19	0.014040561622464899	0.47368421052631576	0.17448923246824957
YOR155C	0	0/-	-152.589408993721	-53471.54562604427	76	0.014040561622464899	0.47368421052631576	0.17448923246824957
YDR027C	-1	-/-	-152.60305404663086	-30942.83380126953	19	0.014018691588785047	0.47368421052631576	0.17476532302595252
YGL005C	-1	-/-	-152.60332345962524	-32618.244712352753	19	0.013996889580093312	0.47368421052631576	0.17504141358365544
YLR130C	-1	-/-	-152.62770414352417	-30936.433153629303	19	0.013975155279503106	0.47368421052631576	0.17531750414135835
YJL161W	0	0/0	-152.63075268268585	-52807.388949632645	76	0.013975155279503106	0.47368421052631576	0.17531750414135835
YDR034C	0	0/-	-152.63124191761017	-51922.425694942474	76	0.013975155279503106	0.47368421052631576	0.17531750414135835
YBL005W-B	-1	-/-	-152.6585521697998	-30423.639075279236	19	0.013953488372093023	0.47368421052631576	0.1755935946990613
YOR125C	0	0/0	-152.65920162200928	-50463.21301782131	76	0.013953488372093023	0.47368421052631576	0.1755935946990613
YKL201C	-1	-/-	-152.65995597839355	-31469.020475387573	19	0.01393188854489164	0.47368421052631576	0.17586968525676422
YOL077W-A	-1	-/-	-152.6660451889038	-29915.598817825317	19	0.013910355486862442	0.47368421052631576	0.17614577581446714
YIL038C	-1	-/-	-152.68681859970093	-30610.435064315796	19	0.013888888888888888	0.47368421052631576	0.17642186637217008
YKR091W	0	0/-	-152.68734788894653	-52488.621047616005	76	0.013888888888888888	0.47368421052631576	0.17642186637217008
YNL118C	-1	-/-	-152.7126145362854	-31684.759549617767	19	0.01386748844375963	0.47368421052631576	0.176697956929873
YBR290W	-1	-/-	-152.71568775177002	-34129.8406329155	19	0.013846153846153847	0.47368421052631576	0.17697404748757592
YML078W	-1	-/-	-152.7217755317688	-30783.1973361969	19	0.013824884792626729	0.47368421052631576	0.17725013804527884
YAL055W	-1	-/-	-152.73823499679565	-31779.9921875	19	0.013803680981595092	0.47368421052631576	0.17752622860298178
YAR019C	-1	-/-	-152.74119472503662	-32148.931616783142	19	0.013782542113323124	0.47368421052631576	0.1778023191606847
YDL123W	0	0/0	-152.74391949176788	-53047.13568198681	76	0.013782542113323124	0.47368421052631576	0.1778023191606847
YBR039W	-1	-/-	-152.74839639663696	-30842.29908466339	19	0.013761467889908258	0.47368421052631576	0.17807840971838762
YOR086C	0	0/-	-152.75873136520386	-51627.61273300648	76	0.013761467889908258	0.47368421052631576	0.17807840971838762
YBL017C	-1	-/-	-152.77386093139648	-31089.365795135498	19	0.013740458015267175	0.47368421052631576	0.17835450027609057
YPL259C	-1	-/-	-152.77722358703613	-31065.865022182465	19	0.013719512195121951	0.47368421052631576	0.17863059083379348
YCL011C	-1	-/-	-152.77899599075317	-32553.28574323654	19	0.0136986301369863	0.47368421052631576	0.1789066813914964
YPL265W	-1	-/-	-152.78992557525635	-32041.60076713562	19	0.013677811550151976	0.47368421052631576	0.17918277194919935
YPR024W	-1	-/-	-152.81589269638062	-31863.686861515045	19	0.013657056145675266	0.47368421052631576	0.17945886250690227
YJL145W	-1	-/-	-152.81620502471924	-30961.94792842865	19	0.013636363636363636	0.47368421052631576	0.17973495306460519
YOR303W	0	0/-	-152.83011066913605	-53186.01151096821	76	0.013636363636363636	0.47368421052631576	0.17973495306460519
YPL149W	-1	-/+	-152.8319797515869	-32316.09722328186	19	0.01361573373676248	0.47368421052631576	0.1800110436223081
YBR086C	-1	-/-	-152.85380172729492	-30541.39537000656	19	0.013595166163141994	0.47368421052631576	0.18028713418001105
YKL190W	-1	-/-	-152.86133766174316	-31902.00742816925	19	0.013574660633484163	0.47368421052631576	0.18056322473771397
YLR246W	-1	-/-	-152.864426612854	-31647.205813884735	19	0.01355421686746988	0.47368421052631576	0.18083931529541689
YPR173C	-1	-/-	-152.8714804649353	-32879.40256309509	19	0.013533834586466165	0.47368421052631576	0.18111540585311983
YDL193W	0	0/-	-152.88900792598724	-51952.278584361076	76	0.013533834586466165	0.47368421052631576	0.18111540585311983
YDR031W	0	0/-	-152.9139872789383	-52712.88834220171	76	0.013533834586466165	0.47368421052631576	0.18111540585311983
YOL165C	-1	-/0	-152.9228491783142	-30926.534873962402	19	0.013513513513513514	0.47368421052631576	0.18139149641082275
YML121W	-1	-/+	-152.92378664016724	-32236.99448108673	19	0.013493253373313344	0.47368421052631576	0.18166758696852567
YMR313C	-1	-/-	-152.933837890625	-32223.39092206955	19	0.01347305389221557	0.47368421052631576	0.18194367752622861
YMR047C	-1	-/-	-152.9622097015381	-31686.160815238953	19	0.013452914798206279	0.47368421052631576	0.18221976808393153
YCR030C	0	0/-	-152.96544361114502	-52518.443722605705	76	0.013452914798206279	0.47368421052631576	0.18221976808393153
YJL039C	-1	-/-	-152.9741883277893	-33149.20433425903	19	0.013432835820895522	0.47368421052631576	0.18249585864163445
YPL100W	-1	-/-	-152.97644472122192	-32200.840153217316	19	0.013412816691505217	0.47368421052631576	0.18277194919933737
YMR175W	-1	-/-	-152.98517751693726	-33685.40871715546	19	0.013392857142857142	0.47368421052631576	0.18304803975704032
YPR113W	-1	-/-	-153.00768899917603	-31009.60385799408	19	0.01337295690936107	0.47368421052631576	0.18332413031474323
YOL001W	-1	-/-	-153.00938987731934	-33016.389364242554	19	0.013353115727002967	0.47368421052631576	0.18360022087244615
YGL219C	-1	-/-	-153.01884651184082	-30938.269711494446	19	0.013333333333333334	0.47368421052631576	0.1838763114301491
YBR012W-B	-1	-/-	-153.04056358337402	-30569.081619739532	19	0.013313609467455622	0.47368421052631576	0.18415240198785202
YBR017C	-1	-/-	-153.0500693321228	-31267.220460414886	19	0.013293943870014771	0.47368421052631576	0.18442849254555493
YBR135W	-1	-/-	-153.05559015274048	-31378.48303079605	19	0.01327433628318584	0.47368421052631576	0.18470458310325788
YLR258W	0	0/0	-153.06773614883423	-53313.079730033875	76	0.01327433628318584	0.47368421052631576	0.18470458310325788
YOR316C	-1	-/-	-153.0734395980835	-32053.58441543579	19	0.013254786450662739	0.47368421052631576	0.1849806736609608
YML120C	-1	-/-	-153.0779104232788	-30540.270018577576	19	0.013235294117647059	0.47368421052631576	0.18525676421866372
YDR270W	-1	-/-	-153.09006452560425	-31587.12466621399	19	0.013215859030837005	0.47368421052631576	0.18553285477636663
YKL191W	-1	-/-	-153.09955549240112	-31149.70980501175	19	0.013196480938416423	0.47368421052631576	0.18580894533406958
YKL094W	0	0/-	-153.10390710830688	-53935.498195409775	76	0.013196480938416423	0.47368421052631576	0.18580894533406958
YMR039C	-1	-/-	-153.14754009246826	-31918.03427171707	19	0.013177159590043924	0.47368421052631576	0.1860850358917725
YOR163W	0	0/-	-153.14794623851776	-51049.49683082104	76	0.013177159590043924	0.47368421052631576	0.1860850358917725
YBR302C	0	0/-	-153.15283370018005	-52522.39088189602	76	0.013177159590043924	0.47368421052631576	0.1860850358917725
YDR122W	-1	-/-	-153.16910648345947	-32948.25692462921	19	0.013157894736842105	0.47368421052631576	0.18636112644947542
YDR001C	0	0/-	-153.1798573732376	-54418.96123635769	76	0.013157894736842105	0.47368421052631576	0.18636112644947542
YIL106W	-1	-/-	-153.18207263946533	-32130.429368019104	19	0.013138686131386862	0.47368421052631576	0.18663721700717836
YPL049C	-1	-/-	-153.204336643219	-31221.885365009308	19	0.013119533527696793	0.47368421052631576	0.18691330756488128
YMR278W	0	0/-	-153.22689044475555	-52526.42097699642	76	0.013119533527696793	0.47368421052631576	0.18691330756488128
YLR355C	-1	-/-	-153.2271122932434	-30679.664131641388	19	0.013100436681222707	0.47368421052631576	0.1871893981225842
YLR214W	-1	-/-	-153.23370695114136	-30834.334423542023	19	0.01308139534883721	0.47368421052631576	0.18746548868028715
YPL170W	-1	-/-	-153.24552583694458	-30636.343686580658	19	0.013062409288824383	0.47368421052631576	0.18774157923799006
YOR070C	0	0/0	-153.24660444259644	-53177.61808907986	76	0.013062409288824383	0.47368421052631576	0.18774157923799006
YKL067W	0	0/-	-153.27655458450317	-51709.58240759373	76	0.013062409288824383	0.47368421052631576	0.18774157923799006
YMR177W	-1	-/-	-153.2785782814026	-31988.596773147583	19	0.013043478260869565	0.47368421052631576	0.18801766979569298
YIL111W	0	0/-	-153.28531956672668	-52999.19688415527	76	0.013043478260869565	0.47368421052631576	0.18801766979569298
YLR265C	-1	-/-	-153.28727960586548	-32373.345540046692	19	0.013024602026049204	0.47368421052631576	0.1882937603533959
YEL031W	-1	-/-	-153.2891926765442	-30699.61236000061	19	0.01300578034682081	0.47368421052631576	0.18856985091109885
YAL041W	-1	-/-	-153.32262992858887	-31264.070917129517	19	0.012987012987012988	0.47368421052631576	0.18884594146880176
YNL080C	-1	-/-	-153.3862657546997	-32244.53472661972	19	0.012968299711815562	0.47368421052631576	0.18912203202650468
YJL159W	0	0/-	-153.39442884922028	-51956.350467681885	76	0.012968299711815562	0.47368421052631576	0.18912203202650468
YHR026W	-1	-/-	-153.44453525543213	-31157.94220018387	19	0.012949640287769784	0.47368421052631576	0.18939812258420763
YLR079W	-1	-/-	-153.4449601173401	-31087.7191491127	19	0.01293103448275862	0.47368421052631576	0.18967421314191055
YPL274W	-1	-/-	-153.45906782150269	-30467.684438228607	19	0.01291248206599713	0.47368421052631576	0.18995030369961347
YNL007C	-1	-/-	-153.4686713218689	-31238.181116580963	19	0.012893982808022923	0.47368421052631576	0.1902263942573164
YML092C	-1	-/-	-153.50093269348145	-32497.230437755585	19	0.012875536480686695	0.47368421052631576	0.19050248481501933
YIL160C	-1	-/-	-153.50621604919434	-32503.404932022095	19	0.012857142857142857	0.47368421052631576	0.19077857537272225
YBL001C	0	0/0	-153.5221049785614	-50782.54879927635	76	0.012857142857142857	0.47368421052631576	0.19077857537272225
YPR021C	-1	-/-	-153.52777528762817	-30473.852630615234	19	0.012838801711840228	0.47368421052631576	0.19105466593042517
YPL262W	-1	-/-	-153.53979015350342	-30757.03083229065	19	0.01282051282051282	0.47368421052631576	0.1913307564881281
YOR081C	-1	-/-	-153.5515055656433	-31713.65856027603	19	0.012802275960170697	0.47368421052631576	0.19160684704583103
YCL028W	0	0/0	-153.56759309768677	-51250.35115671158	76	0.012802275960170697	0.47368421052631576	0.19160684704583103
YML043C	-1	-/-	-153.57881212234497	-31678.311911582947	19	0.01278409090909091	0.47368421052631576	0.19188293760353395
YPL270W	-1	-/-	-153.58962965011597	-30690.791984558105	19	0.01276595744680851	0.47368421052631576	0.1921590281612369
YDR343C	-1	-/-	-153.5923457145691	-31806.495451927185	19	0.012747875354107648	0.47368421052631576	0.1924351187189398
YHR055C	-1	-/-	-153.59781980514526	-31253.00536251068	19	0.01272984441301273	0.47368421052631576	0.19271120927664273
YDR142C	-1	-/-	-153.6007580757141	-33189.61513853073	19	0.012711864406779662	0.47368421052631576	0.19298729983434568
YGR257C	-1	-/-	-153.61446475982666	-31282.37215423584	19	0.012693935119887164	0.47368421052631576	0.1932633903920486
YER037W	0	0/+	-153.6170231103897	-53475.31410098076	76	0.012693935119887164	0.47368421052631576	0.1932633903920486
YLR303W	-1	-/0	-153.6237325668335	-30154.088409900665	19	0.01267605633802817	0.47368421052631576	0.1935394809497515
YML034W	-1	-/-	-153.62693643569946	-31943.69780063629	19	0.012658227848101266	0.47368421052631576	0.19381557150745443
YNL223W	-1	-/-	-153.63042640686035	-33687.40078306198	19	0.012640449438202247	0.47368421052631576	0.19409166206515738
YER004W	0	0/0	-153.63746643066406	-52908.634914040565	76	0.012640449438202247	0.47368421052631576	0.19409166206515738
YIL062C	-1	-/-	-153.6454553604126	-31480.754726409912	19	0.012622720897615708	0.47368421052631576	0.1943677526228603
YBL006C	-1	-/-	-153.64718437194824	-31359.244695186615	19	0.012605042016806723	0.47368421052631576	0.19464384318056321
YDR304C	0	0/-	-153.6556979417801	-51127.5339704752	76	0.012605042016806723	0.47368421052631576	0.19464384318056321
YCR079W	0	0/-	-153.67213654518127	-52662.6363350153	76	0.012605042016806723	0.47368421052631576	0.19464384318056321
YKL074C	-1	-/-	-153.678879737854	-31020.27660369873	19	0.012587412587412588	0.47368421052631576	0.19491993373826616
YGR032W	0	0/-	-153.68312561511993	-53543.712041676044	76	0.012587412587412588	0.47368421052631576	0.19491993373826616
YDR091C	-1	-/-	-153.68651914596558	-31968.179820537567	19	0.012569832402234637	0.47368421052631576	0.19519602429596908
YJL127C	-1	-/-	-153.70448780059814	-30666.20480823517	19	0.012552301255230125	0.47368421052631576	0.195472114853672
YML038C	-1	-/-	-153.7139196395874	-31942.974983215332	19	0.012534818941504178	0.47368421052631576	0.19574820541137494
YLR224W	-1	-/-	-153.72298669815063	-30788.24696445465	19	0.012517385257301807	0.47368421052631576	0.19602429596907786
YER026C	-1	-/-	-153.72939252853394	-31026.04796075821	19	0.0125	0.47368421052631576	0.19630038652678078
YPL180W	-1	-/-	-153.75060844421387	-33334.675651073456	19	0.012482662968099861	0.47368421052631576	0.1965764770844837
YKL073W	-1	-/-	-153.76524829864502	-32712.126244068146	19	0.012465373961218837	0.47368421052631576	0.19685256764218664
YJL116C	-1	-/-	-153.7739715576172	-31135.031663417816	19	0.012448132780082987	0.47368421052631576	0.19712865819988956
YCR008W	-1	-/-	-153.78860425949097	-32058.486372947693	19	0.012430939226519336	0.47368421052631576	0.19740474875759248
YGR247W	-1	-/-	-153.79486274719238	-32167.29314994812	19	0.012413793103448275	0.47368421052631576	0.19768083931529543
YKR035W-A	-1	-/-	-153.80914640426636	-31902.97319984436	19	0.012396694214876033	0.47368421052631576	0.19795692987299834
YNL323W	-1	-/-	-153.8253927230835	-32229.066160202026	19	0.012379642365887207	0.47368421052631576	0.19823302043070126
YOR332W	-1	-/-	-153.83253145217896	-31759.080419063568	19	0.012362637362637362	0.47368421052631576	0.1985091109884042
YGR252W	-1	-/-	-153.83516883850098	-31588.23453426361	19	0.012345679012345678	0.47368421052631576	0.19878520154610713
YJL081C	-1	-/-	-153.85532903671265	-32352.499277591705	19	0.012328767123287671	0.47368421052631576	0.19906129210381004
YJL137C	0	0/0	-153.87559306621552	-52041.7485421896	76	0.012328767123287671	0.47368421052631576	0.19906129210381004
YLL015W	-1	-/-	-153.8763337135315	-32688.7624874115	19	0.012311901504787962	0.47368421052631576	0.19933738266151296
YOL110W	-1	-/-	-153.88262176513672	-30896.372133255005	19	0.012295081967213115	0.47368421052631576	0.1996134732192159
YNL339C	-1	-/-	-153.89727973937988	-31534.794866085052	19	0.01227830832196453	0.47368421052631576	0.19988956377691883
YJR060W	-1	-/-	-153.90716457366943	-32207.331714630127	19	0.01226158038147139	0.47368421052631576	0.20016565433462175
YGR256W	-1	-/-	-153.95534086227417	-31586.61096763611	19	0.012244897959183673	0.47368421052631576	0.2004417448923247
YLR089C	0	0/0	-153.9596265554428	-51848.70191371441	76	0.012244897959183673	0.47368421052631576	0.2004417448923247
YDR098C	-1	-/-	-153.96179056167603	-32235.251593112946	19	0.012228260869565218	0.47368421052631576	0.2007178354500276
YNR069C	0	0/-	-154.01260912418365	-53695.44868469238	76	0.012228260869565218	0.47368421052631576	0.2007178354500276
YDL131W	0	0/0	-154.0148230791092	-53193.75079405308	76	0.012228260869565218	0.47368421052631576	0.2007178354500276
YKL213C	-1	-/-	-154.02338933944702	-30841.437246322632	19	0.012211668928086838	0.47368421052631576	0.20099392600773053
YIR041W	-1	-/-	-154.02342128753662	-31423.707282543182	19	0.012195121951219513	0.47368421052631576	0.20127001656543347
YGR167W	-1	-/-	-154.02529907226562	-31794.326635360718	19	0.012178619756427604	0.47368421052631576	0.2015461071231364
YHR002W	0	0/-	-154.0364751815796	-52172.70156121254	76	0.012178619756427604	0.47368421052631576	0.2015461071231364
YGL252C	-1	-/-	-154.04324340820312	-31971.6066031456	19	0.012162162162162163	0.47368421052631576	0.2018221976808393
YMR191W	0	0/0	-154.04345798492432	-53427.80950319767	76	0.012162162162162163	0.47368421052631576	0.2018221976808393
YIR015W	-1	-/-	-154.0554575920105	-32100.829301834106	19	0.012145748987854251	0.47368421052631576	0.20209828823854223
YOL130W	-1	-/-	-154.05745887756348	-31323.196967601776	19	0.012129380053908356	0.47368421052631576	0.20237437879624517
YGR181W	-1	-/-	-154.07391548156738	-31336.880008220673	19	0.012113055181695828	0.47368421052631576	0.2026504693539481
YGL119W	-1	-/0	-154.07470703125	-32041.894340515137	19	0.012096774193548387	0.47368421052631576	0.202926559911651
YDR511W	-1	-/-	-154.07505893707275	-31210.944216251373	19	0.012080536912751677	0.47368421052631576	0.20320265046935396
YMR108W	0	0/0	-154.07531654834747	-51569.975183427334	76	0.012080536912751677	0.47368421052631576	0.20320265046935396
YML010W	-1	-/-	-154.08236408233643	-31658.380808353424	19	0.012064343163538873	0.47368421052631576	0.20347874102705688
YOR145C	-1	-/-	-154.0936689376831	-31370.50438451767	19	0.012048192771084338	0.47368421052631576	0.2037548315847598
YGR170W	-1	-/-	-154.09955024719238	-31656.1261138916	19	0.012032085561497326	0.47368421052631576	0.20403092214246274
YPR181C	-1	-/-	-154.10144805908203	-31368.527910232544	19	0.012016021361815754	0.47368421052631576	0.20430701270016566
YDR059C	-1	-/-	-154.10264348983765	-32777.55579042435	19	0.012	0.47368421052631576	0.20458310325786858
YDR030C	-1	-/-	-154.11131858825684	-32217.47245168686	19	0.011984021304926764	0.47368421052631576	0.2048591938155715
YKL145W	-1	-/-	-154.11345767974854	-33178.92706775665	19	0.011968085106382979	0.47368421052631576	0.20513528437327444
YNL020C	-1	-/-	-154.12438583374023	-31423.987720489502	19	0.01195219123505976	0.47368421052631576	0.20541137493097736
YAL043C	-1	-/-	-154.1564073562622	-32111.22735643387	19	0.011936339522546418	0.47368421052631576	0.20568746548868028
YNL159C	-1	-/-	-154.16841506958008	-33113.46441459656	19	0.011920529801324504	0.47368421052631576	0.20596355604638322
YCR036W	0	0/0	-154.16955935955048	-52740.28021222353	76	0.011920529801324504	0.47368421052631576	0.20596355604638322
YGR282C	0	0/-	-154.19080889225006	-52660.65706753731	76	0.011920529801324504	0.47368421052631576	0.20596355604638322
YBR034C	-1	-/-	-154.1909384727478	-32241.548414230347	19	0.011904761904761904	0.47368421052631576	0.20623964660408614
YJL155C	0	0/0	-154.20612788200378	-54575.269338727	76	0.011904761904761904	0.47368421052631576	0.20623964660408614
YKR098C	0	0/-	-154.21321260929108	-51495.01209175587	76	0.011904761904761904	0.47368421052631576	0.20623964660408614
YLR178C	0	0/-	-154.27383637428284	-54940.59717774391	76	0.011904761904761904	0.47368421052631576	0.20623964660408614
YBR298C	-1	-/-	-154.2777066230774	-32239.082637310028	19	0.011889035667107	0.47368421052631576	0.20651573716178906
YHR037W	0	0/0	-154.28076910972595	-52569.854068279266	76	0.011889035667107	0.47368421052631576	0.20651573716178906
YLR020C	-1	-/-	-154.28498458862305	-31509.421095371246	19	0.011873350923482849	0.47368421052631576	0.206791827719492
YHR039C-A	-1	-/-	-154.30089855194092	-30057.922401428223	19	0.011857707509881422	0.47368421052631576	0.20706791827719492
YBR079C	-1	-/-	-154.30358839035034	-32052.986261367798	19	0.011842105263157895	0.47368421052631576	0.20734400883489784
YDL066W	0	0/-	-154.3165501356125	-51104.41218620539	76	0.011842105263157895	0.47368421052631576	0.20734400883489784
YBR284W	-1	-/0	-154.3395218849182	-30730.901050567627	19	0.011826544021024968	0.47368421052631576	0.20762009939260076
YEL025C	0	0/0	-154.34996354579926	-51422.9624876976	76	0.011826544021024968	0.47368421052631576	0.20762009939260076
YGR040W	-1	-/-	-154.3581805229187	-30729.184786319733	19	0.011811023622047244	0.47368421052631576	0.2078961899503037
YIL087C	0	0/0	-154.36423408985138	-52121.6566849947	76	0.011811023622047244	0.47368421052631576	0.2078961899503037
YDR320C	-1	-/-	-154.3679986000061	-33355.541962623596	19	0.011795543905635648	0.47368421052631576	0.20817228050800662
YLR293C	-1	-/-	-154.37462615966797	-30782.456755161285	19	0.011780104712041885	0.47368421052631576	0.20844837106570954
YDR105C	0	0/0	-154.38177132606506	-53752.308257222176	76	0.011780104712041885	0.47368421052631576	0.20844837106570954
YJL123C	0	0/0	-154.3834421634674	-51853.00217342377	76	0.011780104712041885	0.47368421052631576	0.20844837106570954
YGL125W	0	0/0	-154.38628208637238	-52045.11254072189	76	0.011780104712041885	0.47368421052631576	0.20844837106570954
YPR068C	-1	-/-	-154.39195346832275	-32682.401560783386	19	0.011764705882352941	0.47368421052631576	0.2087244616234125
YNR032W	-1	-/-	-154.3992075920105	-32296.565800189972	19	0.01174934725848564	0.47368421052631576	0.2090005521811154
YBR230C	0	0/-	-154.40291917324066	-52479.232345342636	76	0.01174934725848564	0.47368421052631576	0.2090005521811154
YNL125C	0	0/-	-154.41135025024414	-53361.54978072643	76	0.01174934725848564	0.47368421052631576	0.2090005521811154
YDR175C	-1	-/-	-154.4235439300537	-30849.756982803345	19	0.011734028683181226	0.47368421052631576	0.20927664273881832
YHR133C	-1	-/-	-154.4472360610962	-32380.876361846924	19	0.01171875	0.47368421052631576	0.20955273329652127
YBL005W	-1	-/-	-154.44738054275513	-31688.97901916504	19	0.011703511053315995	0.47368421052631576	0.2098288238542242
YLR328W	-1	-/-	-154.44759607315063	-32102.262223243713	19	0.011688311688311689	0.47368421052631576	0.2101049144119271
YIL136W	0	0/0	-154.44958341121674	-53492.41535681486	76	0.011688311688311689	0.47368421052631576	0.2101049144119271
YIL107C	0	0/0	-154.44981515407562	-53166.25882548094	76	0.011688311688311689	0.47368421052631576	0.2101049144119271
YOL027C	-1	-/-	-154.47075366973877	-30180.362349033356	19	0.011673151750972763	0.47368421052631576	0.21038100496963003
YCR082W	-1	-/-	-154.48960161209106	-32989.88058280945	19	0.011658031088082901	0.47368421052631576	0.21065709552733297
YHR069C	-1	-/-	-154.49048566818237	-32533.003014564514	19	0.01164294954721863	0.47368421052631576	0.2109331860850359
YJR045C	-1	-/-	-154.50671434402466	-30479.194009780884	19	0.011627906976744186	0.47368421052631576	0.2112092766427388
YDR287W	0	0/-	-154.510702252388	-53050.607325196266	76	0.011627906976744186	0.47368421052631576	0.2112092766427388
YJR094C	-1	-/-	-154.52203845977783	-32165.141904830933	19	0.011612903225806452	0.47368421052631576	0.21148536720044175
YJL174W	0	0/-	-154.52323400974274	-52780.16385793686	76	0.011612903225806452	0.47368421052631576	0.21148536720044175
YMR137C	-1	-/-	-154.53373861312866	-33296.91954088211	19	0.011597938144329897	0.47368421052631576	0.21176145775814467
YNL032W	-1	-/-	-154.5364670753479	-31542.012827396393	19	0.011583011583011582	0.47368421052631576	0.2120375483158476
YNL326C	-1	-/-	-154.55267429351807	-33372.24301624298	19	0.011568123393316195	0.47368421052631576	0.21231363887355054
YDL111C	-1	-/-	-154.55981922149658	-32736.276099205017	19	0.011553273427471117	0.47368421052631576	0.21258972943125345
YJR148W	0	0/0	-154.56565117835999	-52661.08045852184	76	0.011553273427471117	0.47368421052631576	0.21258972943125345
YBL103C	-1	-/-	-154.59974908828735	-33375.73201131821	19	0.011538461538461539	0.47368421052631576	0.21286581998895637
YHR096C	-1	-/-	-154.6074104309082	-30906.187880039215	19	0.011523687580025609	0.47368421052631576	0.2131419105466593
YLR295C	-1	-/-	-154.61012887954712	-29638.82291173935	19	0.011508951406649617	0.47368421052631576	0.21341800110436224
YLL012W	-1	-/-	-154.62264823913574	-32267.202242851257	19	0.011494252873563218	0.47368421052631576	0.21369409166206516
YJL089W	-1	-/-	-154.64467859268188	-31799.445847034454	19	0.011479591836734694	0.47368421052631576	0.21397018221976807
YKL167C	0	0/-	-154.65642762184143	-51405.79818701744	76	0.011479591836734694	0.47368421052631576	0.21397018221976807
YJL221C	0	0/-	-154.66160106658936	-52215.8044822216	76	0.011479591836734694	0.47368421052631576	0.21397018221976807
YDL140C	-1	-/-	-154.68029832839966	-30081.73987054825	19	0.011464968152866241	0.47368421052631576	0.21424627277747102
YBL037W	0	0/-	-154.68569004535675	-52136.92416012287	76	0.011464968152866241	0.47368421052631576	0.21424627277747102
YGR019W	0	0/-	-154.68676126003265	-54240.74763035774	76	0.011464968152866241	0.47368421052631576	0.21424627277747102
YNL094W	-1	-/-	-154.68974018096924	-32194.41217327118	19	0.011450381679389313	0.47368421052631576	0.21452236333517394
YCR084C	-1	-/-	-154.70222663879395	-31222.128418445587	19	0.011435832274459974	0.47368421052631576	0.21479845389287686
YPL033C	-1	-/-	-154.7247438430786	-31147.063829898834	19	0.011421319796954314	0.47368421052631576	0.2150745444505798
YMR281W	-1	-/-	-154.73782539367676	-32068.407195091248	19	0.011406844106463879	0.47368421052631576	0.21535063500828272
YNL275W	-1	-/-	-154.75198411941528	-31041.67213487625	19	0.01139240506329114	0.47368421052631576	0.21562672556598564
YHR027C	-1	-/-	-154.7803807258606	-32556.65949821472	19	0.011378002528445006	0.47368421052631576	0.21590281612368856
YIL121W	-1	-/-	-154.78238248825073	-34233.418989658356	19	0.011363636363636364	0.47368421052631576	0.2161789066813915
YDR339C	-1	-/-	-154.79943704605103	-31953.554448604584	19	0.011349306431273645	0.47368421052631576	0.21645499723909442
YER063W	0	0/-	-154.80285942554474	-52119.15216422081	76	0.011349306431273645	0.47368421052631576	0.21645499723909442
YBR089C-A	-1	-/-	-154.81055402755737	-31395.288053512573	19	0.011335012594458438	0.47368421052631576	0.21673108779679734
YGL205W	-1	-/-	-154.81536054611206	-31966.87531375885	19	0.011320754716981131	0.47368421052631576	0.21700717835450029
YJL128C	-1	-/-	-154.81637382507324	-32552.260900497437	19	0.011306532663316583	0.47368421052631576	0.2172832689122032
YPR029C	-1	-/-	-154.83544254302979	-32068.273934841156	19	0.011292346298619825	0.47368421052631576	0.21755935946990612
YMR188C	-1	-/-	-154.8416862487793	-29786.491414546967	19	0.011278195488721804	0.47368421052631576	0.21783545002760907
YLR133W	-1	-/-	-154.84345769882202	-30826.48652124405	19	0.011264080100125156	0.47368421052631576	0.21811154058531199
YNL054W	-1	-/-	-154.84450149536133	-32515.69853258133	19	0.01125	0.47368421052631576	0.2183876311430149
YGL127C	-1	-/-	-154.85026359558105	-31703.743502140045	19	0.011235955056179775	0.47368421052631576	0.21866372170071782
YDL125C	0	0/-	-154.88024234771729	-52470.2408747673	76	0.011235955056179775	0.47368421052631576	0.21866372170071782
YHR098C	-1	-/-	-154.8889355659485	-32431.812408447266	19	0.011221945137157107	0.47368421052631576	0.21893981225842077
YMR170C	0	0/-	-154.8925417661667	-53723.796723246574	76	0.011221945137157107	0.47368421052631576	0.21893981225842077
YMR089C	-1	-/-	-154.8936653137207	-30888.383291244507	19	0.0112079701120797	0.47368421052631576	0.2192159028161237
YAR003W	-1	-/-	-154.89402961730957	-34685.80162239075	19	0.011194029850746268	0.47368421052631576	0.2194919933738266
YML007W	-1	-/-	-154.89987659454346	-32580.07952451706	19	0.011180124223602485	0.47368421052631576	0.21976808393152955
YDL194W	-1	-/-	-154.90538215637207	-33346.93079280853	19	0.011166253101736972	0.47368421052631576	0.22004417448923247
YPL196W	-1	-/-	-154.90819120407104	-32515.246569156647	19	0.011152416356877323	0.47368421052631576	0.2203202650469354
YOL011W	-1	-/-	-154.91170263290405	-31761.131492614746	19	0.011138613861386138	0.47368421052631576	0.22059635560463833
YOR023C	-1	-/-	-154.91809463500977	-32814.6162276268	19	0.011124845488257108	0.47368421052631576	0.22087244616234125
YBR233W-A	-1	-/-	-154.9182047843933	-30726.263778209686	19	0.011111111111111112	0.47368421052631576	0.22114853672004417
YKL194C	-1	-/-	-154.92726469039917	-31359.40258216858	19	0.011097410604192354	0.47368421052631576	0.2214246272777471
YHR071W	0	0/-	-154.9354407787323	-53655.48247081041	76	0.011097410604192354	0.47368421052631576	0.2214246272777471
YIL146C	0	0/-	-154.95298719406128	-54231.57711029053	76	0.011097410604192354	0.47368421052631576	0.2214246272777471
YPL140C	-1	-/-	-154.96699380874634	-33215.77822637558	19	0.011083743842364532	0.47368421052631576	0.22170071783545003
YIL049W	-1	-/-	-154.96744346618652	-31373.311025619507	19	0.01107011070110701	0.47368421052631576	0.22197680839315295
YHL036W	-1	-/-	-154.969012260437	-31881.035804748535	19	0.011056511056511056	0.47368421052631576	0.22225289895085587
YBL042C	-1	-/-	-154.97806406021118	-30748.012875556946	19	0.011042944785276074	0.47368421052631576	0.22252898950855882
YLL023C	0	0/-	-154.98024797439575	-51637.70334815979	76	0.011042944785276074	0.47368421052631576	0.22252898950855882
YKL022C	-1	-/-	-154.982816696167	-31666.38502931595	19	0.011029411764705883	0.47368421052631576	0.22280508006626173
YKL174C	0	0/-	-155.00122833251953	-52416.28771698475	76	0.011029411764705883	0.47368421052631576	0.22280508006626173
YPR005C	-1	-/-	-155.0155954360962	-32349.800276756287	19	0.011015911872705019	0.47368421052631576	0.22308117062396465
YKL117W	-1	-/-	-155.02532529830933	-31067.095719337463	19	0.011002444987775062	0.47368421052631576	0.2233572611816676
YMR087W	-1	-/-	-155.02542781829834	-31033.110609054565	19	0.01098901098901099	0.47368421052631576	0.22363335173937052
YMR070W	-1	-/-	-155.04822540283203	-31187.182064056396	19	0.01097560975609756	0.47368421052631576	0.22390944229707344
YPR101W	-1	-/-	-155.0492286682129	-31227.205026626587	19	0.010962241169305725	0.47368421052631576	0.22418553285477635
YGR206W	-1	-/-	-155.05581092834473	-31316.323468208313	19	0.010948905109489052	0.47368421052631576	0.2244616234124793
YOL122C	-1	-/-	-155.06114625930786	-31417.418395519257	19	0.010935601458080195	0.47368421052631576	0.22473771397018222
YPR138C	-1	-/-	-155.10295057296753	-31196.754646778107	19	0.010922330097087379	0.47368421052631576	0.22501380452788514
YLR037C	0	0/-	-155.1193699836731	-52748.884519696236	76	0.010922330097087379	0.47368421052631576	0.22501380452788514
YGR209C	-1	-/-	-155.13098096847534	-32993.577021598816	19	0.01090909090909091	0.47368421052631576	0.22528989508558808
YJL065C	-1	-/-	-155.139910697937	-31221.546278953552	19	0.010895883777239709	0.47368421052631576	0.225565985643291
YIL090W	0	0/-	-155.14703798294067	-52972.30685174465	76	0.010895883777239709	0.47368421052631576	0.225565985643291
YPL096W	-1	-/-	-155.15058517456055	-32909.92998123169	19	0.010882708585247884	0.47368421052631576	0.22584207620099392
YNL199C	-1	-/-	-155.1623020172119	-33548.189526081085	19	0.010869565217391304	0.47368421052631576	0.22611816675869686
YNL046W	-1	-/0	-155.19937944412231	-31288.661240577698	19	0.010856453558504222	0.47368421052631576	0.22639425731639978
YOR358W	0	0/-	-155.2000631093979	-53107.21514463425	76	0.010856453558504222	0.47368421052631576	0.22639425731639978
YGR116W	-1	-/-	-155.2017526626587	-31719.048157691956	19	0.010843373493975903	0.47368421052631576	0.2266703478741027
YMR238W	-1	-/-	-155.2063775062561	-32224.72406721115	19	0.010830324909747292	0.47368421052631576	0.22694643843180562
YDR141C	-1	-/-	-155.20659160614014	-31759.13868713379	19	0.010817307692307692	0.47368421052631576	0.22722252898950857
YLR067C	-1	-/-	-155.2083477973938	-31579.861871242523	19	0.010804321728691477	0.47368421052631576	0.22749861954721148
YDR459C	-1	-/-	-155.21436214447021	-33748.238298892975	19	0.01079136690647482	0.47368421052631576	0.2277747101049144
YGR100W	0	0/0	-155.23965418338776	-52694.67099380493	76	0.01079136690647482	0.47368421052631576	0.2277747101049144
YDL008W	-1	-/-	-155.26713609695435	-33278.8673582077	19	0.010778443113772455	0.47368421052631576	0.22805080066261735
YGL059W	0	0/-	-155.26990342140198	-53220.568200707436	76	0.010778443113772455	0.47368421052631576	0.22805080066261735
YGL032C	-1	-/-	-155.27258014678955	-31793.73801422119	19	0.01076555023923445	0.47368421052631576	0.22832689122032027
YHR181W	-1	-/-	-155.28156280517578	-31852.727113723755	19	0.010752688172043012	0.47368421052631576	0.22860298177802318
YKL129C	-1	-/-	-155.28836965560913	-32271.91269159317	19	0.010739856801909307	0.47368421052631576	0.22887907233572613
YGR180C	-1	-/-	-155.293541431427	-31694.27516555786	19	0.010727056019070322	0.47368421052631576	0.22915516289342905
YOR052C	0	0/-	-155.2999483346939	-53712.5396400094	76	0.010727056019070322	0.47368421052631576	0.22915516289342905
YDR041W	0	0/-	-155.3080312013626	-50889.769439816475	76	0.010727056019070322	0.47368421052631576	0.22915516289342905
YML032C	-1	-/-	-155.3107852935791	-33698.877715587616	19	0.010714285714285714	0.47368421052631576	0.22943125345113197
YCR102C	-1	-/-	-155.32380056381226	-31953.034291267395	19	0.01070154577883472	0.47368421052631576	0.22970734400883489
YDR320C-A	-1	-/-	-155.3308129310608	-30437.82019996643	19	0.010688836104513063	0.47368421052631576	0.22998343456653783
YDR394W	-1	-/-	-155.34387397766113	-32843.60345840454	19	0.010676156583629894	0.47368421052631576	0.23025952512424075
YPR140W	-1	-/-	-155.37282371520996	-31241.451421260834	19	0.01066350710900474	0.47368421052631576	0.23053561568194367
YNL016W	-1	-/-	-155.3902792930603	-31385.01563692093	19	0.010650887573964497	0.47368421052631576	0.2308117062396466
YLR093C	0	0/-	-155.40133023262024	-51563.40337872505	76	0.010650887573964497	0.47368421052631576	0.2308117062396466
YLR398C	-1	-/-	-155.40830278396606	-32373.98988199234	19	0.010638297872340425	0.47368421052631576	0.23108779679734953
YLR044C	-1	-/-	-155.4083490371704	-30837.502578258514	19	0.010625737898465172	0.47368421052631576	0.23136388735505245
YFR051C	-1	-/-	-155.4145631790161	-31893.350404262543	19	0.01061320754716981	0.47368421052631576	0.2316399779127554
YJR110W	-1	-/-	-155.41485595703125	-34065.89049053192	19	0.01060070671378092	0.47368421052631576	0.23191606847045831
YGR262C	-1	-/-	-155.4224214553833	-32481.530735492706	19	0.010588235294117647	0.47368421052631576	0.23219215902816123
YDL065C	-1	-/-	-155.4230489730835	-32125.100326538086	19	0.010575793184488837	0.47368421052631576	0.23246824958586415
YOL065C	-1	-/-	-155.42472457885742	-33159.11410570145	19	0.01056338028169014	0.47368421052631576	0.2327443401435671
YEL024W	-1	-/-	-155.42590808868408	-31762.330384254456	19	0.010550996483001172	0.47368421052631576	0.23302043070127001
YDL182W	0	0/-	-155.42839109897614	-52274.89399731159	76	0.010550996483001172	0.47368421052631576	0.23302043070127001
YGR199W	-1	-/-	-155.43600845336914	-32750.420639038086	19	0.01053864168618267	0.47368421052631576	0.23329652125897293
YAL021C	-1	-/-	-155.44390726089478	-31968.640639781952	19	0.010526315789473684	0.47368421052631576	0.23357261181667588
YNR049C	-1	-/-	-155.44547986984253	-30879.984791755676	19	0.010514018691588784	0.47368421052631576	0.2338487023743788
YOL052C-A	0	0/+	-155.4460768699646	-53754.11215186119	76	0.010514018691588784	0.47368421052631576	0.2338487023743788
YLR356W	0	0/-	-155.44785523414612	-52247.675407767296	76	0.010514018691588784	0.47368421052631576	0.2338487023743788
YGR157W	-1	-/-	-155.46704149246216	-31726.51932144165	19	0.010501750291715286	0.47368421052631576	0.23412479293208172
YNR044W	-1	-/-	-155.49759483337402	-31646.843126296997	19	0.01048951048951049	0.47368421052631576	0.23440088348978466
YGR129W	-1	-/-	-155.49981927871704	-32107.90691280365	19	0.010477299185098952	0.47368421052631576	0.23467697404748758
YNL281W	-1	-/-	-155.5068759918213	-30417.525725841522	19	0.010465116279069767	0.47368421052631576	0.2349530646051905
YDR479C	-1	-/-	-155.5087513923645	-33924.06416225433	19	0.010452961672473868	0.47368421052631576	0.23522915516289342
YJL132W	0	0/-	-155.509330868721	-51870.27508544922	76	0.010452961672473868	0.47368421052631576	0.23522915516289342
YFL010C	0	0/0	-155.51081573963165	-52223.1687592268	76	0.010452961672473868	0.47368421052631576	0.23522915516289342
YIL094C	0	0/0	-155.51749229431152	-53216.01675653458	76	0.010452961672473868	0.47368421052631576	0.23522915516289342
YBR083W	-1	-/-	-155.51848793029785	-32629.353944301605	19	0.010440835266821345	0.47368421052631576	0.23550524572059636
YGL191W	-1	-/-	-155.5214262008667	-31492.508021831512	19	0.010428736964078795	0.47368421052631576	0.23578133627829928
YLR149C	0	0/0	-155.5216497182846	-51697.63608133793	76	0.010428736964078795	0.47368421052631576	0.23578133627829928
YJR049C	-1	-/-	-155.52612209320068	-33117.86587047577	19	0.010416666666666666	0.47368421052631576	0.2360574268360022
YER141W	0	0/0	-155.5338648557663	-52509.15608537197	76	0.010416666666666666	0.47368421052631576	0.2360574268360022
YGL025C	-1	-/-	-155.54595136642456	-33678.464706897736	19	0.010404624277456647	0.47368421052631576	0.23633351739370514
YNR031C	-1	-/-	-155.547917842865	-31709.41232728958	19	0.010392609699769052	0.47368421052631576	0.23660960795140806
YPR040W	0	0/-	-155.55518066883087	-54586.43746650219	76	0.010392609699769052	0.47368421052631576	0.23660960795140806
YOR123C	-1	-/-	-155.5703477859497	-31122.319410324097	19	0.010380622837370242	0.47368421052631576	0.23688569850911098
YDR488C	-1	-/-	-155.57054901123047	-31373.462569236755	19	0.010368663594470046	0.47368421052631576	0.23716178906681393
YER150W	0	0/-	-155.5833761692047	-55103.073976278305	76	0.010368663594470046	0.47368421052631576	0.23716178906681393
YGL124C	-1	-/-	-155.58664989471436	-33778.08308362961	19	0.010356731875719217	0.47368421052631576	0.23743787962451685
YPR124W	-1	-/-	-155.58943128585815	-30060.387415409088	19	0.010344827586206896	0.47368421052631576	0.23771397018221976
YGL049C	-1	-/-	-155.59019422531128	-32258.233887672424	19	0.010332950631458095	0.47368421052631576	0.23799006073992268
YCL043C	-1	-/-	-155.61300325393677	-31414.890092372894	19	0.010321100917431193	0.47368421052631576	0.23826615129762563
YGL166W	-1	-/-	-155.6400055885315	-31716.473403930664	19	0.010309278350515464	0.47368421052631576	0.23854224185532855
YML035C	0	0/-	-155.64271640777588	-52184.72616708279	76	0.010309278350515464	0.47368421052631576	0.23854224185532855
YGL178W	-1	-/-	-155.65540170669556	-31190.96327829361	19	0.010297482837528604	0.47368421052631576	0.23881833241303146
YPL010W	-1	-/-	-155.6564540863037	-32819.642980098724	19	0.010285714285714285	0.47368421052631576	0.2390944229707344
YNL286W	-1	-/-	-155.65871810913086	-30230.098206996918	19	0.010273972602739725	0.47368421052631576	0.23937051352843733
YPR010C	-1	-/-	-155.66629219055176	-32885.99939966202	19	0.010262257696693273	0.47368421052631576	0.23964660408614025
YBR043C	-1	-/-	-155.66899251937866	-32092.71902036667	19	0.010250569476082005	0.47368421052631576	0.2399226946438432
YGL067W	-1	-/-	-155.6804003715515	-33454.847116947174	19	0.010238907849829351	0.47368421052631576	0.2401987852015461
YDL243C	-1	-/0	-155.68236446380615	-32370.703968048096	19	0.010227272727272727	0.47368421052631576	0.24047487575924903
YOR396W	0	0/0	-155.68348598480225	-51982.16208803654	76	0.010227272727272727	0.47368421052631576	0.24047487575924903
YJL207C	-1	-/-	-155.68476581573486	-31978.800321102142	19	0.01021566401816118	0.47368421052631576	0.24075096631695195
YDR470C	-1	-/-	-155.68858814239502	-32735.95775127411	19	0.01020408163265306	0.47368421052631576	0.2410270568746549
YKL080W	-1	-/-	-155.71033716201782	-31479.709137916565	19	0.010192525481313703	0.47368421052631576	0.2413031474323578
YER079W	0	0/0	-155.7226322889328	-51650.384935736656	76	0.010192525481313703	0.47368421052631576	0.2413031474323578
YOR211C	-1	-/-	-155.7244210243225	-33535.24487400055	19	0.010180995475113122	0.47368421052631576	0.24157923799006073
YBR058C	-1	-/-	-155.72500467300415	-32733.74015045166	19	0.010169491525423728	0.47368421052631576	0.24185532854776368
YKL140W	-1	-/-	-155.72780466079712	-32841.85682821274	19	0.010158013544018058	0.47368421052631576	0.2421314191054666
YGR238C	-1	-/-	-155.73394536972046	-31419.794934749603	19	0.010146561443066516	0.47368421052631576	0.2424075096631695
YFR049W	0	0/-	-155.74821543693542	-51758.16685837507	76	0.010146561443066516	0.47368421052631576	0.2424075096631695
YPL206C	-1	-/-	-155.75564336776733	-32858.70621919632	19	0.010135135135135136	0.47368421052631576	0.24268360022087246
YKR100C	0	0/-	-155.76237177848816	-53657.644860863686	76	0.010135135135135136	0.47368421052631576	0.24268360022087246
YHR155W	0	0/-	-155.77447724342346	-53032.83721482754	76	0.010135135135135136	0.47368421052631576	0.24268360022087246
YMR067C	-1	-/-	-155.78139305114746	-32783.03450155258	19	0.010123734533183352	0.47368421052631576	0.24295969077857538
YMR252C	0	0/0	-155.8315246105194	-51707.606219768524	76	0.010123734533183352	0.47368421052631576	0.24295969077857538
YPL047W	-1	-/-	-155.83232307434082	-33996.713738918304	19	0.010112359550561797	0.47368421052631576	0.2432357813362783
YGL143C	-1	-/-	-155.83307933807373	-31070.84978866577	19	0.010101010101010102	0.47368421052631576	0.2435118718939812
YLL025W	0	0/-	-155.83484160900116	-52060.53073596954	76	0.010101010101010102	0.47368421052631576	0.2435118718939812
YBR283C	-1	-/-	-155.84072017669678	-30824.257802963257	19	0.010089686098654708	0.47368421052631576	0.24378796245168416
YDR329C	-1	-/-	-155.84232234954834	-32361.188372135162	19	0.010078387458006719	0.47368421052631576	0.24406405300938708
YJL149W	0	0/-	-155.8473492860794	-51288.24219703674	76	0.010078387458006719	0.47368421052631576	0.24406405300938708
YPL229W	0	0/0	-155.8529108762741	-51930.43373012543	76	0.010078387458006719	0.47368421052631576	0.24406405300938708
YDR212W	-1	-/-	-155.8744101524353	-32025.065430641174	19	0.010067114093959731	0.47368421052631576	0.24434014356709
YPL091W	-1	-/-	-155.87441635131836	-32137.264562129974	19	0.01005586592178771	0.47368421052631576	0.24461623412479294
YMR192W	-1	-/-	-155.8915114402771	-31379.963487625122	19	0.010044642857142858	0.47368421052631576	0.24489232468249586
YLR286C	-1	-/-	-155.89356327056885	-31488.660937309265	19	0.010033444816053512	0.47368421052631576	0.24516841524019878
YLR163C	-1	-/-	-155.89988660812378	-31650.89666891098	19	0.01002227171492205	0.47368421052631576	0.24544450579790172
YFR022W	0	0/-	-155.91502022743225	-53832.62971448898	76	0.01002227171492205	0.47368421052631576	0.24544450579790172
YBR253W	-1	-/-	-155.92962217330933	-32528.585821151733	19	0.010011123470522803	0.47368421052631576	0.24572059635560464
YDL142C	-1	-/-	-155.93747854232788	-32905.259171009064	19	0.01	0.47368421052631576	0.24599668691330756
YGR186W	-1	-/-	-155.96516799926758	-32243.178812503815	19	0.009988901220865706	0.47368421052631576	0.24627277747101048
YIR006C	-1	-/-	-155.9701509475708	-31126.59147644043	19	0.009977827050997782	0.47368421052631576	0.24654886802871342
YLR231C	-1	-/-	-155.97250509262085	-31624.961126327515	19	0.009966777408637873	0.47368421052631576	0.24682495858641634
YKL161C	0	0/-	-155.972878575325	-52058.79090976715	76	0.009966777408637873	0.47368421052631576	0.24682495858641634
YJL146W	-1	-/-	-155.97311639785767	-31562.692610263824	19	0.00995575221238938	0.47368421052631576	0.24710104914411926
YIL115C	-1	-/-	-155.974760055542	-31972.518538475037	19	0.009944751381215469	0.47368421052631576	0.2473771397018222
YBR108W	0	0/-	-155.9766627550125	-51265.205753445625	76	0.009944751381215469	0.47368421052631576	0.2473771397018222
YKL163W	0	0/-	-155.9770312309265	-54637.71246826649	76	0.009944751381215469	0.47368421052631576	0.2473771397018222
YEL046C	0	0/0	-155.98256874084473	-51894.603741526604	76	0.009944751381215469	0.47368421052631576	0.2473771397018222
YHR020W	-1	-/-	-156.0043387413025	-29927.697560310364	19	0.009933774834437087	0.47368421052631576	0.24765323025952513
YPL005W	0	0/-	-156.00819897651672	-52771.655423760414	76	0.009933774834437087	0.47368421052631576	0.24765323025952513
YPR151C	0	0/0	-156.01259112358093	-53464.95450115204	76	0.009933774834437087	0.47368421052631576	0.24765323025952513
YDR078C	-1	-/-	-156.0132942199707	-32646.80842113495	19	0.009922822491730982	0.47368421052631576	0.24792932081722804
YPL041C	-1	-/0	-156.0162696838379	-30822.647842407227	19	0.009911894273127754	0.47368421052631576	0.248205411374931
YNL129W	-1	-/-	-156.0283718109131	-32500.524762153625	19	0.009900990099009901	0.47368421052631576	0.2484815019326339
YOR221C	-1	-/-	-156.04279327392578	-31455.2793469429	19	0.00989010989010989	0.47368421052631576	0.24875759249033683
YFL018C	-1	-/-	-156.04320907592773	-30482.917345046997	19	0.009879253567508232	0.47368421052631576	0.24903368304803974
YOR092W	0	0/-	-156.0534769296646	-52368.3742980957	76	0.009879253567508232	0.47368421052631576	0.24903368304803974
YMR255W	-1	-/-	-156.05531692504883	-33803.62424659729	19	0.009868421052631578	0.47368421052631576	0.2493097736057427
YML067C	-1	-/-	-156.05662727355957	-31182.141825199127	19	0.009857612267250822	0.47368421052631576	0.2495858641634456
YIR032C	0	0/-	-156.06794440746307	-53801.43327510357	76	0.009857612267250822	0.47368421052631576	0.2495858641634456
YMR304W	0	0/-	-156.0750309228897	-51840.81201696396	76	0.009857612267250822	0.47368421052631576	0.2495858641634456
YDR513W	-1	-/-	-156.0843744277954	-32394.46801185608	19	0.009846827133479213	0.47368421052631576	0.24986195472114853
YBR107C	-1	-/-	-156.08529949188232	-31031.168232917786	19	0.009836065573770493	0.47368421052631576	0.2501380452788515
YLR134W	-1	-/-	-156.0927414894104	-31365.153349399567	19	0.009825327510917031	0.47368421052631576	0.25041413583655436
YMR243C	-1	-/-	-156.09611701965332	-31818.37113380432	19	0.009814612868047983	0.47368421052631576	0.2506902263942573
YKL041W	-1	-/-	-156.12949895858765	-32676.02160167694	19	0.00980392156862745	0.47368421052631576	0.25096631695196026
YDR317W	-1	-/-	-156.1306586265564	-32336.487664699554	19	0.009793253536452665	0.47368421052631576	0.25124240750966315
YMR046C	-1	-/-	-156.13575887680054	-30445.18740749359	19	0.009782608695652175	0.47368421052631576	0.2515184980673661
YCL057W	0	0/0	-156.139404296875	-52061.40553963184	76	0.009782608695652175	0.47368421052631576	0.2515184980673661
YDL085W	-1	-/0	-156.14975929260254	-31943.133317947388	19	0.009771986970684038	0.47368421052631576	0.25179458862506904
YOL062C	0	0/-	-156.15377509593964	-52700.1919516325	76	0.009771986970684038	0.47368421052631576	0.25179458862506904
YLR314C	-1	-/-	-156.1566252708435	-32884.83821105957	19	0.009761388286334056	0.47368421052631576	0.25207067918277193
YDL054C	0	0/-	-156.1650035381317	-53585.79009592533	76	0.009761388286334056	0.47368421052631576	0.25207067918277193
YLL050C	-1	-/-	-156.16745615005493	-29792.676453113556	19	0.009750812567713976	0.47368421052631576	0.2523467697404749
YMR165C	-1	-/-	-156.17644357681274	-32180.062518119812	19	0.00974025974025974	0.47368421052631576	0.2526228602981778
YDR306C	-1	-/-	-156.17657375335693	-31159.233897209167	19	0.00972972972972973	0.47368421052631576	0.2528989508558807
YGR183C	-1	-/-	-156.17988681793213	-31176.413910865784	19	0.009719222462203024	0.47368421052631576	0.25317504141358366
YGR218W	-1	-/-	-156.1881284713745	-30840.885410308838	19	0.009708737864077669	0.47368421052631576	0.2534511319712866
YJR058C	0	0/-	-156.19998121261597	-53264.05392944813	76	0.009708737864077669	0.47368421052631576	0.2534511319712866
YOR044W	0	0/0	-156.20229923725128	-52705.9332190752	76	0.009708737864077669	0.47368421052631576	0.2534511319712866
YOR311C	0	0/-	-156.20984208583832	-52042.610495209694	76	0.009708737864077669	0.47368421052631576	0.2534511319712866
YML130C	-1	-/-	-156.2101607322693	-31153.27082157135	19	0.009698275862068966	0.47368421052631576	0.2537272225289895
YER098W	0	0/-	-156.21418869495392	-53907.093173742294	76	0.009698275862068966	0.47368421052631576	0.2537272225289895
YGL011C	-1	-/-	-156.23413848876953	-32064.647696495056	19	0.00968783638320775	0.47368421052631576	0.25400331308669244
YIL113W	0	0/-	-156.2366862297058	-54070.944190859795	76	0.00968783638320775	0.47368421052631576	0.25400331308669244
YER163C	0	0/0	-156.23726797103882	-52193.14915728569	76	0.00968783638320775	0.47368421052631576	0.25400331308669244
YGL139W	0	0/-	-156.2433259487152	-52871.95846390724	76	0.00968783638320775	0.47368421052631576	0.25400331308669244
YDR349C	0	0/-	-156.26474475860596	-51058.88947570324	76	0.00968783638320775	0.47368421052631576	0.25400331308669244
YIL063C	-1	-/-	-156.27179956436157	-32188.96975660324	19	0.00967741935483871	0.47368421052631576	0.2542794036443954
YGR191W	-1	-/-	-156.27319955825806	-31491.472314357758	19	0.00966702470461869	0.47368421052631576	0.2545554942020983
YOR239W	-1	-/-	-156.27921962738037	-31551.538410663605	19	0.009656652360515022	0.47368421052631576	0.2548315847598012
YOL143C	-1	-/-	-156.28707695007324	-31200.498126506805	19	0.00964630225080386	0.47368421052631576	0.25510767531750417
YKL098W	0	0/0	-156.2911046743393	-53957.78110933304	76	0.00964630225080386	0.47368421052631576	0.25510767531750417
YPL023C	0	0/0	-156.30473029613495	-52908.88350832462	76	0.00964630225080386	0.47368421052631576	0.25510767531750417
YFL007W	0	0/-	-156.31286668777466	-52312.96244204044	76	0.00964630225080386	0.47368421052631576	0.25510767531750417
YKL124W	0	0/-	-156.31609630584717	-53759.942871928215	76	0.00964630225080386	0.47368421052631576	0.25510767531750417
YDL110C	0	0/-	-156.31660556793213	-53739.68541657925	76	0.00964630225080386	0.47368421052631576	0.25510767531750417
YGL225W	-1	-/-	-156.31886863708496	-31596.446744441986	19	0.009635974304068522	0.47368421052631576	0.25538376587520706
YGR134W	-1	-/-	-156.31925439834595	-32994.62110328674	19	0.009625668449197862	0.47368421052631576	0.25565985643291
YDR376W	-1	-/-	-156.33575296401978	-32765.826194286346	19	0.009615384615384616	0.47368421052631576	0.2559359469906129
YJR004C	-1	-/-	-156.34382677078247	-33199.30979824066	19	0.0096051227321238	0.47368421052631576	0.25621203754831584
YIL080W	-1	-/0	-156.36131715774536	-30674.373437404633	19	0.009594882729211088	0.47368421052631576	0.2564881281060188
YOR103C	-1	-/-	-156.38012409210205	-32091.538248062134	19	0.009584664536741214	0.47368421052631576	0.2567642186637217
YGL023C	0	0/-	-156.39249432086945	-54035.41942203045	76	0.009584664536741214	0.47368421052631576	0.2567642186637217
YMR174C	0	0/0	-156.40905117988586	-54018.85435903072	76	0.009584664536741214	0.47368421052631576	0.2567642186637217
YPL232W	-1	-/-	-156.41301774978638	-32277.658635139465	19	0.009574468085106383	0.47368421052631576	0.2570403092214246
YKL065C	0	0/-	-156.41543018817902	-53718.76645433903	76	0.009574468085106383	0.47368421052631576	0.2570403092214246
YMR020W	0	0/-	-156.42712712287903	-54630.89415740967	76	0.009574468085106383	0.47368421052631576	0.2570403092214246
YKL011C	-1	-/-	-156.43630504608154	-32256.11660194397	19	0.009564293304994687	0.47368421052631576	0.25731639977912757
YLR047C	-1	-/-	-156.44251251220703	-31800.219707489014	19	0.009554140127388535	0.47368421052631576	0.25759249033683046
YDR485C	-1	-/-	-156.4441385269165	-33590.52738189697	19	0.009544008483563097	0.47368421052631576	0.2578685808945334
YLR039C	-1	-/-	-156.46064519882202	-31811.313969135284	19	0.009533898305084746	0.47368421052631576	0.25814467145223635
YGL129C	-1	-/-	-156.46181058883667	-30715.23446559906	19	0.009523809523809525	0.47368421052631576	0.25842076200993924
YCL026C-B	0	0/-	-156.46996355056763	-52133.81378722191	76	0.009523809523809525	0.47368421052631576	0.25842076200993924
YJR108W	-1	-/-	-156.47482204437256	-31966.81528711319	19	0.009513742071881607	0.47368421052631576	0.2586968525676422
YBR241C	0	0/-	-156.47778964042664	-52592.0100492239	76	0.009513742071881607	0.47368421052631576	0.2586968525676422
YBR005W	0	0/-	-156.4784083366394	-53477.633355498314	76	0.009513742071881607	0.47368421052631576	0.2586968525676422
YDR155C	0	0/-	-156.49059927463531	-51523.37156152725	76	0.009513742071881607	0.47368421052631576	0.2586968525676422
YGR009C	-1	-/-	-156.50229358673096	-32069.888614177704	19	0.009503695881731784	0.47368421052631576	0.25897294312534513
YBR179C	-1	-/-	-156.50874853134155	-32692.180337429047	19	0.00949367088607595	0.47368421052631576	0.259249033683048
YDR381W	-1	-/-	-156.514901638031	-30508.760310649872	19	0.009483667017913594	0.47368421052631576	0.25952512424075097
YHR211W	0	0/0	-156.51653838157654	-52219.79851412773	76	0.009483667017913594	0.47368421052631576	0.25952512424075097
YCL018W	0	0/-	-156.52474403381348	-52474.98451113701	76	0.009483667017913594	0.47368421052631576	0.25952512424075097
YPL230W	0	0/-	-156.5280728340149	-53226.17735636234	76	0.009483667017913594	0.47368421052631576	0.25952512424075097
YBR020W	-1	-/-	-156.5337233543396	-32939.56302309036	19	0.009473684210526316	0.47368421052631576	0.2598012147984539
YJR066W	-1	-/-	-156.53733205795288	-32156.543949127197	19	0.00946372239747634	0.47368421052631576	0.2600773053561568
YMR216C	-1	-/-	-156.53952598571777	-31698.535892009735	19	0.009453781512605041	0.47368421052631576	0.26035339591385975
YDL170W	-1	-/-	-156.54638290405273	-33779.36802530289	19	0.00944386149003148	0.47368421052631576	0.2606294864715627
YOR042W	0	0/-	-156.54827213287354	-53367.337508916855	76	0.00944386149003148	0.47368421052631576	0.2606294864715627
YPR017C	-1	-/-	-156.55283784866333	-32346.920145988464	19	0.009433962264150943	0.47368421052631576	0.2609055770292656
YGR214W	-1	-/-	-156.5576057434082	-31819.54376935959	19	0.009424083769633508	0.47368421052631576	0.26118166758696854
YJL185C	0	0/-	-156.55818498134613	-52101.009382009506	76	0.009424083769633508	0.47368421052631576	0.26118166758696854
YOL129W	-1	-/-	-156.5683560371399	-32536.703318595886	19	0.009414225941422594	0.47368421052631576	0.2614577581446714
YGR295C	0	0/-	-156.57117402553558	-52177.78334355354	76	0.009414225941422594	0.47368421052631576	0.2614577581446714
YGR193C	-1	-/-	-156.57315254211426	-31654.68098592758	19	0.009404388714733543	0.47368421052631576	0.26173384870237437
YLL058W	0	0/0	-156.5764935016632	-52034.935780763626	76	0.009404388714733543	0.47368421052631576	0.26173384870237437
YHR132C	0	0/-	-156.598091006279	-53460.45680308342	76	0.009404388714733543	0.47368421052631576	0.26173384870237437
YDR200C	-1	-/-	-156.60622215270996	-33482.68560171127	19	0.009394572025052192	0.47368421052631576	0.2620099392600773
YHR019C	-1	-/-	-156.61570692062378	-32151.977704048157	19	0.009384775808133473	0.47368421052631576	0.2622860298177802
YAL054C	-1	-/-	-156.61674308776855	-32429.90882205963	19	0.009375	0.47368421052631576	0.26256212037548315
YOL044W	-1	-/-	-156.61794471740723	-33286.75448465347	19	0.009365244536940686	0.47368421052631576	0.2628382109331861
YDR205W	-1	-/-	-156.62837553024292	-32503.873508930206	19	0.009355509355509356	0.47368421052631576	0.263114301490889
YLR142W	0	0/0	-156.63410127162933	-54831.39638978243	76	0.009355509355509356	0.47368421052631576	0.263114301490889
YER164W	-1	-/-	-156.64164447784424	-32327.6113448143	19	0.009345794392523364	0.47368421052631576	0.26339039204859194
YLR114C	-1	-/-	-156.64374017715454	-32720.17072868347	19	0.00933609958506224	0.47368421052631576	0.2636664826062949
YDR093W	-1	-/-	-156.64660787582397	-31776.241249084473	19	0.00932642487046632	0.47368421052631576	0.2639425731639978
YOR062C	0	0/+	-156.69605386257172	-53513.5743111372	76	0.00932642487046632	0.47368421052631576	0.2639425731639978
YLR237W	0	0/-	-156.71208322048187	-52423.863250494	76	0.00932642487046632	0.47368421052631576	0.2639425731639978
YLR189C	-1	-/-	-156.7241988182068	-32572.936753749847	19	0.009316770186335404	0.47368421052631576	0.2642186637217007
YJL057C	0	0/-	-156.73465025424957	-55936.83061957359	76	0.009316770186335404	0.47368421052631576	0.2642186637217007
YOR219C	0	0/-	-156.73976683616638	-53717.84032821655	76	0.009316770186335404	0.47368421052631576	0.2642186637217007
YOR220W	0	0/0	-156.7421133518219	-54605.67980527878	76	0.009316770186335404	0.47368421052631576	0.2642186637217007
YDR174W	-1	-/-	-156.74545001983643	-30497.02035999298	19	0.009307135470527405	0.47368421052631576	0.26449475427940367
YLR266C	-1	-/-	-156.74838876724243	-32880.6965675354	19	0.009297520661157025	0.47368421052631576	0.26477084483710656
YDR070C	0	0/0	-156.75513815879822	-54604.52304363251	76	0.009297520661157025	0.47368421052631576	0.26477084483710656
YPL065W	-1	-/-	-156.76143646240234	-31450.199683189392	19	0.009287925696594427	0.47368421052631576	0.2650469353948095
YIL030C	-1	-/-	-156.76829528808594	-32892.01998615265	19	0.009278350515463918	0.47368421052631576	0.26532302595251245
YEL039C	0	0/-	-156.77483129501343	-52883.499927818775	76	0.009278350515463918	0.47368421052631576	0.26532302595251245
YDR232W	0	0/-	-156.7830126285553	-52564.92244327068	76	0.009278350515463918	0.47368421052631576	0.26532302595251245
YOR223W	0	0/-	-156.7878736257553	-51787.82117629051	76	0.009278350515463918	0.47368421052631576	0.26532302595251245
YFL062W	0	0/-	-156.79067504405975	-52548.46217250824	76	0.009278350515463918	0.47368421052631576	0.26532302595251245
YNL134C	0	0/-	-156.79645991325378	-52343.77571284771	76	0.009278350515463918	0.47368421052631576	0.26532302595251245
YLR016C	-1	-/-	-156.79986238479614	-32221.199764728546	19	0.009268795056642637	0.47368421052631576	0.26559911651021534
YJL079C	0	0/-	-156.80068695545197	-54049.32306039333	76	0.009268795056642637	0.47368421052631576	0.26559911651021534
YER086W	0	0/0	-156.80632102489471	-52944.125734210014	76	0.009268795056642637	0.47368421052631576	0.26559911651021534
YNL066W	-1	-/-	-156.81225776672363	-31668.018976211548	19	0.009259259259259259	0.47368421052631576	0.2658752070679183
YMR105C	0	0/-	-156.8149082660675	-54596.00682479143	76	0.009259259259259259	0.47368421052631576	0.2658752070679183
YBL064C	-1	-/-	-156.81755828857422	-32961.656775951385	19	0.009249743062692703	0.47368421052631576	0.26615129762562123
YCR075C	-1	-/-	-156.8227071762085	-32127.289927482605	19	0.009240246406570842	0.47368421052631576	0.2664273881833241
YDR494W	-1	-/-	-156.8264980316162	-31319.3073015213	19	0.009230769230769232	0.47368421052631576	0.26670347874102707
YBR044C	0	0/-	-156.82679319381714	-52278.86235952377	76	0.009230769230769232	0.47368421052631576	0.26670347874102707
YMR054W	-1	-/-	-156.8279528617859	-31797.882927894592	19	0.009221311475409836	0.47368421052631576	0.26697956929872996
YKL054C	-1	-/-	-156.84681510925293	-30495.95046710968	19	0.009211873080859774	0.47368421052631576	0.2672556598564329
YER139C	0	0/-	-156.84932899475098	-54435.92084777355	76	0.009211873080859774	0.47368421052631576	0.2672556598564329
YML088W	-1	-/-	-156.84994888305664	-33573.64148855209	19	0.009202453987730062	0.47368421052631576	0.26753175041413585
YIL143C	-1	-/-	-156.86791801452637	-32821.433614254	19	0.009193054136874362	0.47368421052631576	0.26780784097183874
YBL078C	-1	-/+	-156.88611364364624	-33758.053889751434	19	0.009183673469387756	0.47368421052631576	0.2680839315295417
YPR163C	-1	-/-	-156.8895664215088	-31713.443268060684	19	0.009174311926605505	0.47368421052631576	0.26836002208724463
YKL157W	0	0/0	-156.89000952243805	-52155.25636148453	76	0.009174311926605505	0.47368421052631576	0.26836002208724463
YDR361C	-1	-/-	-156.89646768569946	-33124.85884332657	19	0.009164969450101833	0.47368421052631576	0.2686361126449475
YAL014C	0	0/-	-156.90173518657684	-54192.587266922	76	0.009164969450101833	0.47368421052631576	0.2686361126449475
YGL022W	-1	-/-	-156.90897274017334	-32544.6565990448	19	0.009155645981688708	0.47368421052631576	0.26891220320265047
YMR196W	0	0/-	-156.9127207994461	-51565.36352825165	76	0.009155645981688708	0.47368421052631576	0.26891220320265047
YOR156C	-1	-/-	-156.91784763336182	-33391.19258117676	19	0.009146341463414634	0.47368421052631576	0.2691882937603534
YLR195C	-1	-/-	-156.92793893814087	-32977.02119016647	19	0.009137055837563452	0.47368421052631576	0.2694643843180563
YGL047W	-1	-/-	-156.9316463470459	-32523.127511501312	19	0.009127789046653144	0.47368421052631576	0.26974047487575925
YLR046C	0	0/0	-156.93502485752106	-53340.8226929903	76	0.009127789046653144	0.47368421052631576	0.26974047487575925
YLR099C	0	0/-	-156.9396677017212	-53584.4089679718	76	0.009127789046653144	0.47368421052631576	0.26974047487575925
YPL123C	-1	-/-	-156.94293212890625	-33082.4577960968	19	0.00911854103343465	0.47368421052631576	0.2700165654334622
YLR077W	0	0/-	-156.95310270786285	-51342.31228148937	76	0.00911854103343465	0.47368421052631576	0.2700165654334622
YLR223C	-1	-/-	-156.95549249649048	-32640.810484409332	19	0.009109311740890687	0.47368421052631576	0.2702926559911651
YFL053W	0	0/-	-156.95993530750275	-53950.88039517403	76	0.009109311740890687	0.47368421052631576	0.2702926559911651
YDR461W	-1	-/-	-156.96841621398926	-32007.13624382019	19	0.00910010111223458	0.47368421052631576	0.27056874654886803
YNL280C	-1	-/-	-156.986713886261	-31926.67483329773	19	0.00909090909090909	0.47368421052631576	0.270844837106571
YDR408C	0	0/-	-156.98708498477936	-52645.00721615553	76	0.00909090909090909	0.47368421052631576	0.270844837106571
YER183C	-1	-/0	-156.987313747406	-32419.84984445572	19	0.009081735620585268	0.47368421052631576	0.27112092766427387
YPR067W	-1	-/-	-157.01395750045776	-32388.850470542908	19	0.009072580645161291	0.47368421052631576	0.2713970182219768
YDL200C	-1	-/-	-157.01885509490967	-32898.986724853516	19	0.00906344410876133	0.47368421052631576	0.27167310877967976
YDL027C	0	0/0	-157.01891255378723	-51518.192120432854	76	0.00906344410876133	0.47368421052631576	0.27167310877967976
YHR102W	-1	-/-	-157.01997566223145	-33320.39864206314	19	0.009054325955734407	0.47368421052631576	0.27194919933738265
YML014W	-1	-/-	-157.02226972579956	-33173.01338148117	19	0.009045226130653266	0.47368421052631576	0.2722252898950856
YNL108C	0	0/0	-157.03638243675232	-53677.69151234627	76	0.009045226130653266	0.47368421052631576	0.2722252898950856
YGR165W	-1	-/-	-157.0377607345581	-31319.661496162415	19	0.009036144578313253	0.47368421052631576	0.2725013804527885
YOR285W	0	0/0	-157.04826319217682	-51498.11258506775	76	0.009036144578313253	0.47368421052631576	0.2725013804527885
YPR006C	-1	-/-	-157.04889297485352	-32549.25536298752	19	0.009027081243731194	0.47368421052631576	0.27277747101049143
YNL230C	-1	-/-	-157.07430028915405	-31250.970012664795	19	0.009018036072144289	0.47368421052631576	0.2730535615681944
YDL100C	-1	-/-	-157.0829849243164	-31052.705965042114	19	0.009009009009009009	0.47368421052631576	0.27332965212589727
YBR118W	-1	-/-	-157.09461069107056	-30509.89678812027	19	0.009	0.47368421052631576	0.2736057426836002
YGL179C	0	0/-	-157.1163979768753	-53663.640795350075	76	0.009	0.47368421052631576	0.2736057426836002
YBL079W	-1	-/-	-157.11927843093872	-31731.405970573425	19	0.008991008991008992	0.47368421052631576	0.27388183324130316
YGL026C	0	0/0	-157.12047171592712	-53208.49731528759	76	0.008991008991008992	0.47368421052631576	0.27388183324130316
YAL028W	0	0/-	-157.12526190280914	-54333.34053838253	76	0.008991008991008992	0.47368421052631576	0.27388183324130316
YMR189W	0	0/0	-157.13190615177155	-54318.176735281944	76	0.008991008991008992	0.47368421052631576	0.27388183324130316
YJL163C	0	0/-	-157.13411581516266	-52010.09882760048	76	0.008991008991008992	0.47368421052631576	0.27388183324130316
YBR240C	-1	-/-	-157.14381647109985	-33727.167967796326	19	0.008982035928143712	0.47368421052631576	0.27415792379900605
YPL268W	-1	-/-	-157.14984512329102	-32678.49139738083	19	0.00897308075772682	0.47368421052631576	0.274434014356709
YPR159W	0	0/-	-157.15693616867065	-53155.20283317566	76	0.00897308075772682	0.47368421052631576	0.274434014356709
YKL214C	-1	-/-	-157.15743446350098	-31346.409693717957	19	0.008964143426294821	0.47368421052631576	0.27471010491441195
YMR266W	-1	-/-	-157.15986490249634	-30575.766112327576	19	0.008955223880597015	0.47368421052631576	0.27498619547211484
YAR014C	-1	-/-	-157.16088485717773	-32070.213629722595	19	0.008946322067594433	0.47368421052631576	0.2752622860298178
YPR184W	0	0/0	-157.1719673871994	-53887.20781099796	76	0.008946322067594433	0.47368421052631576	0.2752622860298178
YDR242W	0	0/0	-157.1828235387802	-53397.71767818928	76	0.008946322067594433	0.47368421052631576	0.2752622860298178
YDR436W	-1	-/-	-157.18323802947998	-33743.8339176178	19	0.00893743793445879	0.47368421052631576	0.27553837658752073
YER024W	-1	-/-	-157.18389177322388	-30496.118248939514	19	0.008928571428571428	0.47368421052631576	0.2758144671452236
YKR009C	-1	-/-	-157.19018650054932	-32819.71442461014	19	0.008919722497522299	0.47368421052631576	0.27609055770292656
YNR015W	-1	-/-	-157.20565462112427	-32228.396319389343	19	0.00891089108910891	0.47368421052631576	0.2763666482606295
YDL166C	-1	-/-	-157.21173000335693	-32714.50356245041	19	0.008902077151335312	0.47368421052631576	0.2766427388183324
YLR098C	-1	-/-	-157.22713136672974	-33377.043766498566	19	0.008893280632411068	0.47368421052631576	0.27691882937603535
YJR029W	-1	-/-	-157.2286081314087	-30644.94079399109	19	0.008884501480750246	0.47368421052631576	0.2771949199337383
YHR082C	-1	-/-	-157.23046875	-32726.40395450592	19	0.008875739644970414	0.47368421052631576	0.2774710104914412
YIL007C	-1	-/0	-157.24975776672363	-31762.5891661644	19	0.008866995073891626	0.47368421052631576	0.27774710104914413
YGR286C	-1	-/-	-157.2676420211792	-32255.003479003906	19	0.008858267716535433	0.47368421052631576	0.278023191606847
YPR160W	0	0/0	-157.27162218093872	-53146.15974110365	76	0.008858267716535433	0.47368421052631576	0.278023191606847
YNL237W	0	0/0	-157.27986240386963	-52807.5653822422	76	0.008858267716535433	0.47368421052631576	0.278023191606847
YGL122C	-1	-/-	-157.28793811798096	-32004.132218837738	19	0.008849557522123894	0.47368421052631576	0.27829928216454997
YDR434W	-1	-/-	-157.2958059310913	-32292.68739271164	19	0.008840864440078585	0.47368421052631576	0.2785753727222529
YOR299W	-1	-/-	-157.29712581634521	-32256.01000213623	19	0.008832188420019628	0.47368421052631576	0.2788514632799558
YML046W	-1	-/-	-157.3146471977234	-33032.44535064697	19	0.008823529411764706	0.47368421052631576	0.27912755383765875
YER106W	-1	-/-	-157.31490230560303	-33144.37206220627	19	0.00881488736532811	0.47368421052631576	0.2794036443953617
YGR007W	-1	-/-	-157.31714630126953	-31739.732744693756	19	0.008806262230919765	0.47368421052631576	0.2796797349530646
YMR204C	-1	-/-	-157.31892776489258	-33400.99351978302	19	0.008797653958944282	0.47368421052631576	0.27995582551076753
YHL032C	0	0/-	-157.3282754421234	-52066.240198493004	76	0.008797653958944282	0.47368421052631576	0.27995582551076753
YPR037C	-1	-/-	-157.3381223678589	-31174.559054374695	19	0.0087890625	0.47368421052631576	0.2802319160684705
YLR188W	0	0/-	-157.33970880508423	-53757.87425029278	76	0.0087890625	0.47368421052631576	0.2802319160684705
YAR002C-A	-1	-/-	-157.34942531585693	-32114.672535419464	19	0.00878048780487805	0.47368421052631576	0.28050800662617337
YLR330W	-1	-/-	-157.3548731803894	-32146.4320602417	19	0.008771929824561403	0.47368421052631576	0.2807840971838763
YMR315W	0	0/0	-157.35601365566254	-51906.7726457119	76	0.008771929824561403	0.47368421052631576	0.2807840971838763
YOR381W	-1	-/-	-157.36549472808838	-33076.974152088165	19	0.008763388510223954	0.47368421052631576	0.28106018774157926
YIL145C	0	0/-	-157.36656713485718	-52173.670370936394	76	0.008763388510223954	0.47368421052631576	0.28106018774157926
YGR212W	-1	-/-	-157.37283039093018	-31367.001393318176	19	0.008754863813229572	0.47368421052631576	0.28133627829928215
YLR165C	-1	-/-	-157.3740940093994	-33607.49697780609	19	0.008746355685131196	0.47368421052631576	0.2816123688569851
YHR018C	0	0/0	-157.37984311580658	-53475.591322898865	76	0.008746355685131196	0.47368421052631576	0.2816123688569851
YBR140C	0	0/-	-157.38526237010956	-52546.830963015556	76	0.008746355685131196	0.47368421052631576	0.2816123688569851
YGR166W	-1	-/-	-157.38791275024414	-32535.64832353592	19	0.008737864077669903	0.47368421052631576	0.28188845941468804
YHR086W	-1	-/-	-157.39197826385498	-32089.374654769897	19	0.008729388942774006	0.47368421052631576	0.28216454997239093
YER048W-A	0	0/0	-157.39786219596863	-52743.00446164608	76	0.008729388942774006	0.47368421052631576	0.28216454997239093
YDR405W	0	0/-	-157.41374278068542	-51990.072135686874	76	0.008729388942774006	0.47368421052631576	0.28216454997239093
YBL093C	-1	-/-	-157.41735458374023	-32637.40694284439	19	0.00872093023255814	0.47368421052631576	0.2824406405300939
YNL014W	-1	-/-	-157.42080688476562	-32436.69571685791	19	0.008712487899322363	0.47368421052631576	0.2827167310877968
YBR046C	0	0/-	-157.42552757263184	-54566.728171765804	76	0.008712487899322363	0.47368421052631576	0.2827167310877968
YER051W	-1	-/-	-157.4294638633728	-31745.70053911209	19	0.008704061895551257	0.47368421052631576	0.2829928216454997
YDL174C	-1	-/-	-157.4373803138733	-30738.941992282867	19	0.008695652173913044	0.47368421052631576	0.28326891220320266
YDR465C	-1	-/-	-157.43837118148804	-33195.06953668594	19	0.008687258687258687	0.47368421052631576	0.28354500276090555
YKL218C	0	0/-	-157.44794821739197	-54401.96076762676	76	0.008687258687258687	0.47368421052631576	0.28354500276090555
YGL207W	-1	-/-	-157.44910144805908	-32687.24419403076	19	0.008678881388621022	0.47368421052631576	0.2838210933186085
YKL046C	-1	-/-	-157.4525589942932	-31596.870162010193	19	0.008670520231213872	0.47368421052631576	0.28409718387631144
YML081C-A	-1	-/-	-157.471999168396	-30803.81037712097	19	0.008662175168431183	0.47368421052631576	0.28437327443401433
YBR165W	-1	-/-	-157.47264337539673	-33064.86705636978	19	0.008653846153846154	0.47368421052631576	0.2846493649917173
YLR119W	-1	-/-	-157.48634433746338	-33285.93533229828	19	0.008645533141210375	0.47368421052631576	0.2849254555494202
YOR289W	0	0/0	-157.48841655254364	-52312.93230140209	76	0.008645533141210375	0.47368421052631576	0.2849254555494202
YGL220W	0	0/-	-157.49158489704132	-53298.67684459686	76	0.008645533141210375	0.47368421052631576	0.2849254555494202
YNL311C	-1	-/-	-157.50060033798218	-32957.295602321625	19	0.008637236084452975	0.47368421052631576	0.2852015461071231
YEL016C	-1	-/-	-157.50174713134766	-33310.22051668167	19	0.00862895493767977	0.47368421052631576	0.28547763666482606
YCR020C-A	-1	-/-	-157.50615549087524	-32096.711587905884	19	0.008620689655172414	0.47368421052631576	0.285753727222529
YKL189W	-1	-/-	-157.5198941230774	-33382.29279708862	19	0.00861244019138756	0.47368421052631576	0.2860298177802319
YER104W	-1	-/-	-157.52053928375244	-34383.5566034317	19	0.008604206500956023	0.47368421052631576	0.28630590833793484
YDL199C	0	0/-	-157.5235776901245	-51714.6409829855	76	0.008604206500956023	0.47368421052631576	0.28630590833793484
YHR142W	-1	-/-	-157.52638626098633	-33371.26248550415	19	0.008595988538681949	0.47368421052631576	0.2865819988956378
YJL053W	-1	-/-	-157.5354504585266	-34095.36245727539	19	0.008587786259541985	0.47368421052631576	0.2868580894533407
YGR133W	-1	-/-	-157.53986310958862	-33542.756620407104	19	0.008579599618684462	0.47368421052631576	0.2871341800110436
YGR174C	0	0/-	-157.54402780532837	-52178.65976703167	76	0.008579599618684462	0.47368421052631576	0.2871341800110436
YLL022C	-1	-/-	-157.54919862747192	-32324.33144569397	19	0.008571428571428572	0.47368421052631576	0.2874102705687466
YOL153C	0	0/0	-157.5611388683319	-51717.88828122616	76	0.008571428571428572	0.47368421052631576	0.2874102705687466
YOR290C	-1	-/+	-157.56584692001343	-30763.680903434753	19	0.008563273073263558	0.47368421052631576	0.28768636112644946
YGL106W	-1	-/-	-157.58283472061157	-32855.48622131348	19	0.008555133079847909	0.47368421052631576	0.2879624516841524
YGR142W	-1	-/-	-157.58724927902222	-31302.294966220856	19	0.008547008547008548	0.47368421052631576	0.28823854224185536
YDL233W	0	0/-	-157.58746111392975	-52134.58963680267	76	0.008547008547008548	0.47368421052631576	0.28823854224185536
YGL195W	-1	-/+	-157.59208869934082	-31597.20908021927	19	0.008538899430740038	0.47368421052631576	0.28851463279955825
YDR430C	0	0/-	-157.60708379745483	-51981.46550023556	76	0.008538899430740038	0.47368421052631576	0.28851463279955825
YPR100W	-1	-/-	-157.6143660545349	-30758.855022907257	19	0.008530805687203791	0.47368421052631576	0.2887907233572612
YMR068W	-1	-/-	-157.6153802871704	-32813.123673439026	19	0.008522727272727272	0.47368421052631576	0.2890668139149641
YPL233W	-1	-/-	-157.61589336395264	-32493.967740535736	19	0.008514664143803218	0.47368421052631576	0.28934290447266703
YOR317W	-1	-/-	-157.61628103256226	-30732.374447345734	19	0.008506616257088847	0.47368421052631576	0.28961899503037
YNL200C	0	0/-	-157.62618052959442	-52674.59946024418	76	0.008506616257088847	0.47368421052631576	0.28961899503037
YHR080C	0	0/-	-157.63973665237427	-52086.54358744621	76	0.008506616257088847	0.47368421052631576	0.28961899503037
YPR156C	0	0/-	-157.6425859928131	-53488.25263929367	76	0.008506616257088847	0.47368421052631576	0.28961899503037
YOR079C	-1	-/-	-157.65190172195435	-30959.73722743988	19	0.0084985835694051	0.47368421052631576	0.28989508558807286
YOR215C	0	0/0	-157.66564309597015	-52197.71953570843	76	0.0084985835694051	0.47368421052631576	0.28989508558807286
YKL176C	-1	-/-	-157.66980695724487	-31656.60087776184	19	0.008490566037735849	0.47368421052631576	0.2901711761457758
YIL173W	-1	-/-	-157.6742639541626	-32372.11697244644	19	0.008482563619227144	0.47368421052631576	0.29044726670347876
YJL002C	-1	-/-	-157.67621755599976	-32259.10390663147	19	0.00847457627118644	0.47368421052631576	0.29072335726118165
YKR089C	-1	-/-	-157.71185684204102	-33887.99805736542	19	0.008466603951081843	0.47368421052631576	0.2909994478188846
YDL244W	-1	-/-	-157.72666311264038	-33108.34848880768	19	0.008458646616541353	0.47368421052631576	0.29127553837658754
YNR058W	-1	-/-	-157.73575162887573	-33248.90299606323	19	0.008450704225352112	0.47368421052631576	0.29155162893429043
YJL204C	-1	-/-	-157.74076318740845	-34151.65803813934	19	0.008442776735459663	0.47368421052631576	0.2918277194919934
YAR033W	-1	-/-	-157.7642068862915	-33134.64217233658	19	0.008434864104967198	0.47368421052631576	0.2921038100496963
YCL044C	-1	-/-	-157.77051544189453	-31696.32444190979	19	0.008426966292134831	0.47368421052631576	0.2923799006073992
YCL042W	0	0/0	-157.77423179149628	-51941.04133164883	76	0.008426966292134831	0.47368421052631576	0.2923799006073992
YLR126C	-1	-/-	-157.77945566177368	-30712.24285173416	19	0.00841908325537886	0.47368421052631576	0.29265599116510216
YOL083W	0	0/-	-157.7814882993698	-51985.49387764931	76	0.00841908325537886	0.47368421052631576	0.29265599116510216
YHR204W	-1	-/-	-157.78426265716553	-31366.17519044876	19	0.008411214953271028	0.47368421052631576	0.2929320817228051
YGL115W	-1	-/+	-157.7851014137268	-31181.301514148712	19	0.008403361344537815	0.47368421052631576	0.293208172280508
YBL041W	-1	-/-	-157.7920937538147	-33803.102602005005	19	0.008395522388059701	0.47368421052631576	0.29348426283821094
YHR112C	0	0/0	-157.79551088809967	-52345.013870835304	76	0.008395522388059701	0.47368421052631576	0.29348426283821094
YBR295W	-1	-/-	-157.8065037727356	-32535.055280685425	19	0.008387698042870456	0.47368421052631576	0.2937603533959139
YIL071C	0	0/-	-157.81360137462616	-54929.623474121094	76	0.008387698042870456	0.47368421052631576	0.2937603533959139
YNL322C	0	0/-	-157.82050240039825	-53353.997697234154	76	0.008387698042870456	0.47368421052631576	0.2937603533959139
YLL039C	0	0/-	-157.82827711105347	-53178.51176118851	76	0.008387698042870456	0.47368421052631576	0.2937603533959139
YML131W	-1	-/0	-157.83400201797485	-31477.999538898468	19	0.008379888268156424	0.47368421052631576	0.2940364439536168
YDL222C	0	0/-	-157.8473083972931	-52971.30910348892	76	0.008379888268156424	0.47368421052631576	0.2940364439536168
YBR198C	-1	-/-	-157.85091876983643	-32647.265911102295	19	0.008372093023255815	0.47368421052631576	0.2943125345113197
YBR001C	0	0/-	-157.8573008775711	-55101.670758366585	76	0.008372093023255815	0.47368421052631576	0.2943125345113197
YFR055W	-1	-/-	-157.8605375289917	-31412.135156154633	19	0.008364312267657992	0.47368421052631576	0.2945886250690226
YOL042W	-1	-/-	-157.86703300476074	-32308.30030488968	19	0.008356545961002786	0.47368421052631576	0.29486471562672556
YDR308C	-1	-/-	-157.8684597015381	-33105.93864059448	19	0.008348794063079777	0.47368421052631576	0.2951408061844285
YML100W	0	0/-	-157.87285017967224	-54769.97137695551	76	0.008348794063079777	0.47368421052631576	0.2951408061844285
YBR003W	0	0/-	-157.88754618167877	-54246.35055696964	76	0.008348794063079777	0.47368421052631576	0.2951408061844285
YOR152C	0	0/0	-157.89651811122894	-52155.333329081535	76	0.008348794063079777	0.47368421052631576	0.2951408061844285
YNL113W	-1	-/-	-157.9031252861023	-32243.844810009003	19	0.008341056533827619	0.47368421052631576	0.2954168967421314
YDL124W	0	0/-	-157.90466487407684	-52365.52523398399	76	0.008341056533827619	0.47368421052631576	0.2954168967421314
YGL036W	0	0/0	-157.90787374973297	-52177.7681542635	76	0.008341056533827619	0.47368421052631576	0.2954168967421314
YDL048C	0	0/-	-157.91343891620636	-53357.867721796036	76	0.008341056533827619	0.47368421052631576	0.2954168967421314
YBR276C	-1	-/-	-157.91726875305176	-32259.546772003174	19	0.008333333333333333	0.47368421052631576	0.29569298729983434
YPR191W	-1	-/-	-157.9183325767517	-30697.12507200241	19	0.008325624421831638	0.47368421052631576	0.2959690778575373
YER018C	-1	-/-	-157.95354175567627	-31871.530311107635	19	0.00831792975970425	0.47368421052631576	0.2962451684152402
YMR021C	-1	-/-	-157.96880865097046	-33225.41155385971	19	0.008310249307479225	0.47368421052631576	0.2965212589729431
YDL057W	0	0/0	-157.97294783592224	-52308.838825941086	76	0.008310249307479225	0.47368421052631576	0.2965212589729431
YER123W	-1	-/-	-157.9861536026001	-31567.028166294098	19	0.008302583025830259	0.47368421052631576	0.29679734953064607
YML129C	-1	-/-	-157.98696517944336	-31809.703639507294	19	0.008294930875576038	0.47368421052631576	0.29707344008834896
YPR185W	-1	-/-	-157.9888072013855	-33101.68273353577	19	0.008287292817679558	0.47368421052631576	0.2973495306460519
YBR229C	0	0/-	-157.98938155174255	-52819.39944148064	76	0.008287292817679558	0.47368421052631576	0.2973495306460519
YGL020C	-1	-/-	-157.994234085083	-32217.268315315247	19	0.00827966881324747	0.47368421052631576	0.29762562120375485
YOL100W	-1	-/-	-157.99568843841553	-33519.54416036606	19	0.008272058823529412	0.47368421052631576	0.29790171176145774
YLR345W	0	0/-	-158.0095980167389	-51860.297682762146	76	0.008272058823529412	0.47368421052631576	0.29790171176145774
YPR172W	0	0/0	-158.01490890979767	-51884.21376490593	76	0.008272058823529412	0.47368421052631576	0.29790171176145774
YMR262W	0	0/-	-158.01589179039001	-52388.77871501446	76	0.008272058823529412	0.47368421052631576	0.29790171176145774
YDL021W	0	0/-	-158.02641344070435	-53287.769079208374	76	0.008272058823529412	0.47368421052631576	0.29790171176145774
YDL020C	-1	-/-	-158.05458545684814	-33353.22856426239	19	0.008264462809917356	0.47368421052631576	0.2981778023191607
YCR011C	0	0/-	-158.05489659309387	-53063.05195522308	76	0.008264462809917356	0.47368421052631576	0.2981778023191607
YGL056C	0	0/+	-158.0566864013672	-53558.64982175827	76	0.008264462809917356	0.47368421052631576	0.2981778023191607
YDR050C	0	0/-	-158.0607007741928	-52000.12857091427	76	0.008264462809917356	0.47368421052631576	0.2981778023191607
YKL211C	0	0/0	-158.07287466526031	-51915.69752371311	76	0.008264462809917356	0.47368421052631576	0.2981778023191607
YGR224W	-1	-/-	-158.07642316818237	-32309.53310728073	19	0.008256880733944955	0.47368421052631576	0.29845389287686364
YNL063W	0	0/-	-158.08477914333344	-53261.3931196928	76	0.008256880733944955	0.47368421052631576	0.29845389287686364
YNL267W	-1	-/-	-158.09032583236694	-32347.868914604187	19	0.008249312557286892	0.47368421052631576	0.2987299834345665
YMR035W	-1	-/-	-158.1021318435669	-32286.91007566452	19	0.008241758241758242	0.47368421052631576	0.29900607399226947
YBR106W	-1	-/-	-158.1063323020935	-32671.211098194122	19	0.008234217749313814	0.47368421052631576	0.2992821645499724
YGR184C	0	0/-	-158.10817885398865	-53234.6860793829	76	0.008234217749313814	0.47368421052631576	0.2992821645499724
YKL114C	-1	-/-	-158.11438274383545	-33315.701469898224	19	0.008226691042047532	0.47368421052631576	0.2995582551076753
YKL103C	0	0/-	-158.11531698703766	-55496.4300082922	76	0.008226691042047532	0.47368421052631576	0.2995582551076753
YLR297W	0	0/0	-158.12160074710846	-52452.829065680504	76	0.008226691042047532	0.47368421052631576	0.2995582551076753
YAR010C	-1	-/-	-158.12998867034912	-32102.373848438263	19	0.00821917808219178	0.47368421052631576	0.29983434566537825
YEL065W	-1	-/-	-158.14101791381836	-33242.46516418457	19	0.008211678832116789	0.47368421052631576	0.30011043622308115
YNL092W	0	0/-	-158.14321112632751	-51992.35461986065	76	0.008211678832116789	0.47368421052631576	0.30011043622308115
YNL115C	0	0/0	-158.15332078933716	-52227.69508373737	76	0.008211678832116789	0.47368421052631576	0.30011043622308115
YBR294W	-1	-/-	-158.1557583808899	-32181.53760242462	19	0.008204193254329991	0.47368421052631576	0.3003865267807841
YPL219W	0	0/-	-158.15584254264832	-52261.44856727123	76	0.008204193254329991	0.47368421052631576	0.3003865267807841
YLR164W	0	0/-	-158.1616415977478	-52340.1593337059	76	0.008204193254329991	0.47368421052631576	0.3003865267807841
YBR173C	-1	-/-	-158.16345977783203	-32775.34662055969	19	0.00819672131147541	0.47368421052631576	0.30066261733848704
YGL039W	-1	-/-	-158.18016719818115	-30905.53058862686	19	0.00818926296633303	0.47368421052631576	0.3009387078961899
YPR115W	0	0/-	-158.19702100753784	-52161.59551310539	76	0.00818926296633303	0.47368421052631576	0.3009387078961899
YIL137C	0	0/-	-158.20024120807648	-53753.55074763298	76	0.00818926296633303	0.47368421052631576	0.3009387078961899
YMR062C	0	0/0	-158.20253384113312	-52150.788714945316	76	0.00818926296633303	0.47368421052631576	0.3009387078961899
YDR158W	-1	-/0	-158.20818376541138	-30499.089068889618	19	0.008181818181818182	0.47368421052631576	0.3012147984538929
YBL057C	-1	-/-	-158.23056507110596	-33336.58746051788	19	0.008174386920980926	0.47368421052631576	0.3014908890115958
YJL212C	0	0/-	-158.2357575893402	-53586.84593617916	76	0.008174386920980926	0.47368421052631576	0.3014908890115958
YBR157C	0	0/0	-158.23755359649658	-53313.958864331245	76	0.008174386920980926	0.47368421052631576	0.3014908890115958
YMR090W	0	0/0	-158.24323880672455	-52961.97469627857	76	0.008174386920980926	0.47368421052631576	0.3014908890115958
YLR207W	-1	-/-	-158.2455472946167	-33939.84728527069	19	0.008166969147005444	0.47368421052631576	0.3017669795692987
YDL169C	0	0/0	-158.24919617176056	-54885.375557780266	76	0.008166969147005444	0.47368421052631576	0.3017669795692987
YFL003C	-1	-/-	-158.2501082420349	-32855.08071756363	19	0.008159564823209429	0.47368421052631576	0.30204307012700166
YGL248W	0	0/-	-158.26947283744812	-55607.64800930023	76	0.008159564823209429	0.47368421052631576	0.30204307012700166
YNL264C	-1	-/-	-158.274507522583	-32711.836472034454	19	0.008152173913043478	0.47368421052631576	0.3023191606847046
YKL151C	0	0/-	-158.27681303024292	-52344.72487676144	76	0.008152173913043478	0.47368421052631576	0.3023191606847046
YNR065C	0	0/-	-158.29234063625336	-53425.66601455212	76	0.008152173913043478	0.47368421052631576	0.3023191606847046
YCL032W	-1	-/-	-158.29827117919922	-33230.303205013275	19	0.008144796380090498	0.47368421052631576	0.3025952512424075
YOR210W	-1	-/-	-158.30603122711182	-32754.011773586273	19	0.0081374321880651	0.47368421052631576	0.30287134180011044
YNL176C	0	0/0	-158.32771837711334	-52411.882868528366	76	0.0081374321880651	0.47368421052631576	0.30287134180011044
YNL085W	-1	-/-	-158.3451862335205	-33040.15368938446	19	0.008130081300813009	0.47368421052631576	0.3031474323578134
YLR347C	-1	-/-	-158.34711265563965	-31079.343332767487	19	0.008122743682310469	0.47368421052631576	0.3034235229155163
YGR052W	0	0/-	-158.35205376148224	-52921.69374513626	76	0.008122743682310469	0.47368421052631576	0.3034235229155163
YKL002W	-1	-/-	-158.3521909713745	-32005.275842666626	19	0.008115419296663661	0.47368421052631576	0.3036996134732192
YCR076C	0	0/-	-158.35415494441986	-51956.304713487625	76	0.008115419296663661	0.47368421052631576	0.3036996134732192
YLR250W	0	0/0	-158.37353444099426	-53105.82547855377	76	0.008115419296663661	0.47368421052631576	0.3036996134732192
YBR053C	0	0/-	-158.37669444084167	-51955.13423514366	76	0.008115419296663661	0.47368421052631576	0.3036996134732192
YFR004W	-1	-/-	-158.38457250595093	-33228.55803155899	19	0.008108108108108109	0.47368421052631576	0.30397570403092217
YIL167W	-1	-/0	-158.3933515548706	-32699.647676944733	19	0.008100810081008101	0.47368421052631576	0.30425179458862506
YLR399C	-1	-/-	-158.3939619064331	-32094.37185573578	19	0.008093525179856115	0.47368421052631576	0.304527885146328
YPL165C	0	0/-	-158.40053713321686	-54202.979058384895	76	0.008093525179856115	0.47368421052631576	0.304527885146328
YGL054C	-1	-/-	-158.40297937393188	-32004.69851398468	19	0.008086253369272238	0.47368421052631576	0.30480397570403095
YLR426W	-1	-/-	-158.4148941040039	-30749.234674930573	19	0.00807899461400359	0.47368421052631576	0.30508006626173384
YJR122W	0	0/-	-158.41541624069214	-52836.531843185425	76	0.00807899461400359	0.47368421052631576	0.30508006626173384
YJR109C	0	0/-	-158.4193892478943	-52629.82142454386	76	0.00807899461400359	0.47368421052631576	0.30508006626173384
YMR159C	0	0/-	-158.43114852905273	-53967.28705096245	76	0.00807899461400359	0.47368421052631576	0.30508006626173384
YGR232W	0	0/0	-158.43769812583923	-53609.48581814766	76	0.00807899461400359	0.47368421052631576	0.30508006626173384
YMR162C	-1	-/-	-158.44217538833618	-32889.32329416275	19	0.008071748878923767	0.47368421052631576	0.3053561568194368
YGL211W	-1	-/-	-158.44358921051025	-32423.283784389496	19	0.008064516129032258	0.47368421052631576	0.3056322473771397
YLR346C	-1	-/0	-158.44898176193237	-30894.615921974182	19	0.008057296329453895	0.47368421052631576	0.3059083379348426
YER142C	-1	-/-	-158.4600338935852	-32816.32270812988	19	0.008050089445438283	0.47368421052631576	0.30618442849254557
YLR229C	-1	-/-	-158.46318817138672	-31834.955481529236	19	0.00804289544235925	0.47368421052631576	0.30646051905024846
YNL284C	0	0/-	-158.47650384902954	-51953.004797935486	76	0.00804289544235925	0.47368421052631576	0.30646051905024846
YGL134W	0	0/-	-158.495166182518	-53695.4318240881	76	0.00804289544235925	0.47368421052631576	0.30646051905024846
YMR160W	0	0/0	-158.5008841753006	-51639.561766028404	76	0.00804289544235925	0.47368421052631576	0.30646051905024846
YGR110W	0	0/-	-158.5105857849121	-52286.60701692104	76	0.00804289544235925	0.47368421052631576	0.30646051905024846
YKL133C	0	0/-	-158.5442876815796	-52243.48883140087	76	0.00804289544235925	0.47368421052631576	0.30646051905024846
YAL010C	-1	-/-	-158.54567337036133	-32678.11546611786	19	0.008035714285714285	0.47368421052631576	0.3067366096079514
YGR201C	0	0/-	-158.55153143405914	-52328.39335346222	76	0.008035714285714285	0.47368421052631576	0.3067366096079514
YMR101C	-1	-/-	-158.5534381866455	-32996.40659093857	19	0.008028545941123996	0.47368421052631576	0.30701270016565435
YJL217W	0	0/0	-158.55725121498108	-52302.07604146004	76	0.008028545941123996	0.47368421052631576	0.30701270016565435
YJL106W	-1	-/-	-158.56326723098755	-33457.42787742615	19	0.008021390374331552	0.47368421052631576	0.30728879072335724
YOL073C	0	0/0	-158.5664939880371	-52073.744636654854	76	0.008021390374331552	0.47368421052631576	0.30728879072335724
YDL185W	-1	-/-	-158.56995010375977	-31260.759322166443	19	0.008014247551202136	0.47368421052631576	0.3075648812810602
YNL297C	-1	-/-	-158.57315015792847	-30341.088920116425	19	0.00800711743772242	0.47368421052631576	0.30784097183876313
YDL237W	0	0/-	-158.57595205307007	-51564.18595945835	76	0.00800711743772242	0.47368421052631576	0.30784097183876313
YJL090C	-1	-/-	-158.57833290100098	-32402.536590099335	19	0.008	0.47368421052631576	0.308117062396466
YER090W	0	0/0	-158.59650456905365	-51978.38212424517	76	0.008	0.47368421052631576	0.308117062396466
YGL213C	-1	-/-	-158.60011434555054	-32515.382999420166	19	0.007992895204262877	0.47368421052631576	0.30839315295416897
YBR109C	-1	-/-	-158.60087251663208	-31549.57479763031	19	0.007985803016858917	0.47368421052631576	0.3086692435118719
YKL219W	0	0/-	-158.60736620426178	-54603.69982123375	76	0.007985803016858917	0.47368421052631576	0.3086692435118719
YLR151C	0	0/-	-158.61029601097107	-54022.75823032856	76	0.007985803016858917	0.47368421052631576	0.3086692435118719
YER172C	-1	-/-	-158.61611127853394	-33222.74822330475	19	0.007978723404255319	0.47368421052631576	0.3089453340695748
YKL048C	-1	-/+	-158.62637853622437	-33457.677797317505	19	0.007971656333038087	0.47368421052631576	0.30922142462727775
YDR506C	0	0/+	-158.62937796115875	-52075.76105451584	76	0.007971656333038087	0.47368421052631576	0.30922142462727775
YAL062W	0	0/0	-158.63370525836945	-54038.0623087883	76	0.007971656333038087	0.47368421052631576	0.30922142462727775
YER146W	-1	-/-	-158.6448950767517	-32223.291975975037	19	0.007964601769911504	0.47368421052631576	0.3094975151849807
YLR007W	-1	-/-	-158.6746063232422	-33953.18088436127	19	0.007957559681697613	0.47368421052631576	0.3097736057426836
YEL056W	-1	-/-	-158.67706966400146	-31582.090794086456	19	0.007950530035335688	0.47368421052631576	0.31004969630038653
YMR167W	-1	-/-	-158.67990159988403	-32370.77456521988	19	0.00794351279788173	0.47368421052631576	0.3103257868580895
YOL025W	0	0/-	-158.6820695400238	-54991.39319074154	76	0.00794351279788173	0.47368421052631576	0.3103257868580895
YHR140W	0	0/0	-158.6891006231308	-52741.86241722107	76	0.00794351279788173	0.47368421052631576	0.3103257868580895
YOR075W	-1	-/-	-158.6943335533142	-34375.908257484436	19	0.007936507936507936	0.47368421052631576	0.31060187741579237
YGR278W	-1	-/-	-158.70562934875488	-33240.46391773224	19	0.007929515418502203	0.47368421052631576	0.3108779679734953
YCR071C	-1	-/-	-158.70654964447021	-30976.545736312866	19	0.007922535211267605	0.47368421052631576	0.3111540585311982
YBR171W	-1	-/-	-158.70771741867065	-32199.04666376114	19	0.0079155672823219	0.47368421052631576	0.31143014908890115
YOL087C	0	0/-	-158.7085826396942	-51695.872426748276	76	0.0079155672823219	0.47368421052631576	0.31143014908890115
YBR301W	0	0/-	-158.71269416809082	-53406.361590623856	76	0.0079155672823219	0.47368421052631576	0.31143014908890115
YNL265C	0	0/-	-158.7253613471985	-53743.897188305855	76	0.0079155672823219	0.47368421052631576	0.31143014908890115
YGR213C	-1	-/0	-158.729097366333	-32566.46671438217	19	0.007908611599297012	0.47368421052631576	0.3117062396466041
YCR068W	0	0/-	-158.73792386054993	-54503.890266537666	76	0.007908611599297012	0.47368421052631576	0.3117062396466041
YJL133W	-1	-/-	-158.7400827407837	-32802.97506713867	19	0.007901668129938543	0.47368421052631576	0.311982330204307
YBL098W	-1	-/-	-158.7418394088745	-31947.66929960251	19	0.007894736842105263	0.47368421052631576	0.31225842076200994
YKL208W	-1	-/-	-158.7473430633545	-32068.40519618988	19	0.007887817703768623	0.47368421052631576	0.3125345113197129
YHR087W	0	0/-	-158.75954949855804	-54564.273530483246	76	0.007887817703768623	0.47368421052631576	0.3125345113197129
YBR004C	-1	-/-	-158.76331233978271	-32122.448659420013	19	0.00788091068301226	0.47368421052631576	0.3128106018774158
YPR133W-A	-1	-/-	-158.7761344909668	-30883.205677509308	19	0.007874015748031496	0.47368421052631576	0.3130866924351187
YEL049W	0	0/-	-158.77928686141968	-53831.52277326584	76	0.007874015748031496	0.47368421052631576	0.3130866924351187
YPL204W	-1	-/-	-158.79267358779907	-32623.666989326477	19	0.007867132867132868	0.47368421052631576	0.31336278299282166
YBL088C	-1	-/-	-158.79279232025146	-31687.360555171967	19	0.007860262008733625	0.47368421052631576	0.31363887355052456
YPL271W	-1	-/-	-158.7937150001526	-31383.25604391098	19	0.007853403141361256	0.47368421052631576	0.3139149641082275
YOR335C	-1	-/-	-158.7943081855774	-33285.04242038727	19	0.007846556233653008	0.47368421052631576	0.31419105466593045
YPL234C	-1	-/-	-158.79698038101196	-31170.2221698761	19	0.0078397212543554	0.47368421052631576	0.31446714522363334
YOR327C	-1	-/-	-158.83312797546387	-32828.39203977585	19	0.007832898172323759	0.47368421052631576	0.3147432357813363
YGR002C	-1	-/-	-158.83410549163818	-32266.814256191254	19	0.00782608695652174	0.47368421052631576	0.31501932633903923
YHR200W	-1	-/-	-158.8352608680725	-31874.143133163452	19	0.007819287576020852	0.47368421052631576	0.3152954168967421
YIR036C	0	0/0	-158.83541691303253	-54093.17235863209	76	0.007819287576020852	0.47368421052631576	0.3152954168967421
YDR192C	-1	-/-	-158.8384370803833	-32939.494656562805	19	0.0078125	0.47368421052631576	0.31557150745444507
YIL018W	-1	-/-	-158.8395481109619	-31266.091547489166	19	0.007805724197745013	0.47368421052631576	0.315847598012148
YLL016W	-1	-/-	-158.84460735321045	-31435.089067459106	19	0.00779896013864818	0.47368421052631576	0.3161236885698509
YJR085C	0	0/0	-158.85221588611603	-52194.20545732975	76	0.00779896013864818	0.47368421052631576	0.3161236885698509
YML002W	0	0/-	-158.8531116247177	-52104.88787543774	76	0.00779896013864818	0.47368421052631576	0.3161236885698509
YJR096W	0	0/-	-158.85892796516418	-52485.54697716236	76	0.00779896013864818	0.47368421052631576	0.3161236885698509
YOR187W	-1	-/-	-158.8994197845459	-30548.367548942566	19	0.007792207792207792	0.47368421052631576	0.31639977912755385
YBR035C	-1	-/-	-158.90792798995972	-31669.714727401733	19	0.007785467128027681	0.47368421052631576	0.31667586968525674
YPL021W	-1	-/-	-158.90950345993042	-32010.119785308838	19	0.007778738115816767	0.47368421052631576	0.3169519602429597
YKL087C	0	0/0	-158.91418147087097	-52274.53016912937	76	0.007778738115816767	0.47368421052631576	0.3169519602429597
YHR088W	-1	-/-	-158.91647338867188	-32847.40988063812	19	0.007772020725388601	0.47368421052631576	0.31722805080066263
YGL237C	0	0/-	-158.9205288887024	-54158.84322023392	76	0.007772020725388601	0.47368421052631576	0.31722805080066263
YAL049C	0	0/0	-158.92911958694458	-52045.75797057152	76	0.007772020725388601	0.47368421052631576	0.31722805080066263
YOR007C	-1	-/-	-158.92985343933105	-31970.469165325165	19	0.007765314926660914	0.47368421052631576	0.3175041413583655
YGL071W	-1	-/+	-158.93045473098755	-31966.755037784576	19	0.007758620689655172	0.47368421052631576	0.31778023191606847
YIL041W	0	0/-	-158.93067836761475	-52133.30771481991	76	0.007758620689655172	0.47368421052631576	0.31778023191606847
YNL221C	-1	-/-	-158.93432426452637	-32710.182930469513	19	0.007751937984496124	0.47368421052631576	0.3180563224737714
YDR337W	-1	-/-	-158.94361400604248	-31349.774032592773	19	0.00774526678141136	0.47368421052631576	0.3183324130314743
YLR271W	0	0/0	-158.96398210525513	-52304.85536360741	76	0.00774526678141136	0.47368421052631576	0.3183324130314743
YIL005W	0	0/-	-158.96556735038757	-52684.9921913147	76	0.00774526678141136	0.47368421052631576	0.3183324130314743
YPL118W	-1	-/-	-158.9660005569458	-30426.294765472412	19	0.007738607050730868	0.47368421052631576	0.31860850358917725
YGL161C	0	0/0	-158.97082602977753	-53875.157720804214	76	0.007738607050730868	0.47368421052631576	0.31860850358917725
YIL044C	-1	-/-	-158.98746013641357	-32716.18027639389	19	0.007731958762886598	0.47368421052631576	0.3188845941468802
YDR457W	-1	-/-	-158.99478006362915	-31645.972966194153	19	0.007725321888412017	0.47368421052631576	0.3191606847045831
YKL104C	0	0/-	-159.0049123764038	-53356.33682912588	76	0.007725321888412017	0.47368421052631576	0.3191606847045831
YEL022W	-1	-/-	-159.01004219055176	-33417.25820493698	19	0.007718696397941681	0.47368421052631576	0.31943677526228603
YCL009C	0	0/0	-159.02413749694824	-51721.384134829044	76	0.007718696397941681	0.47368421052631576	0.31943677526228603
YBR014C	0	0/-	-159.03424263000488	-52929.57106101513	76	0.007718696397941681	0.47368421052631576	0.31943677526228603
YMR232W	-1	-/-	-159.0344738960266	-32468.41195678711	19	0.007712082262210797	0.47368421052631576	0.319712865819989
YOR113W	-1	-/-	-159.03587818145752	-32047.52850961685	19	0.007705479452054794	0.47368421052631576	0.31998895637769187
YEL006W	0	0/-	-159.03978383541107	-52886.33691740036	76	0.007705479452054794	0.47368421052631576	0.31998895637769187
YOL048C	0	0/-	-159.04362380504608	-52323.28129863739	76	0.007705479452054794	0.47368421052631576	0.31998895637769187
YFL010W-A	-1	-/-	-159.04488277435303	-30872.378132343292	19	0.007698887938408896	0.47368421052631576	0.3202650469353948
YOL112W	-1	-/-	-159.08109045028687	-32512.703404903412	19	0.007692307692307693	0.47368421052631576	0.32054113749309776
YNL306W	0	0/-	-159.0895620584488	-51884.55724418163	76	0.007692307692307693	0.47368421052631576	0.32054113749309776
YEL057C	-1	-/0	-159.09816932678223	-30900.404631614685	19	0.007685738684884714	0.47368421052631576	0.32081722805080065
YER130C	0	0/+	-159.10102891921997	-52604.69421732426	76	0.007685738684884714	0.47368421052631576	0.32081722805080065
YOL053W	0	0/0	-159.10991859436035	-51462.50299620628	76	0.007685738684884714	0.47368421052631576	0.32081722805080065
YFR045W	0	0/-	-159.11686766147614	-52424.66149711609	76	0.007685738684884714	0.47368421052631576	0.32081722805080065
YDR368W	0	0/-	-159.12033450603485	-53014.82008624077	76	0.007685738684884714	0.47368421052631576	0.32081722805080065
YLL048C	0	0/-	-159.12055158615112	-52818.82624185085	76	0.007685738684884714	0.47368421052631576	0.32081722805080065
YKL198C	0	0/-	-159.12560892105103	-55002.95791602135	76	0.007685738684884714	0.47368421052631576	0.32081722805080065
YDL007W	-1	-/-	-159.12573766708374	-33843.90738391876	19	0.007679180887372013	0.47368421052631576	0.3210933186085036
YDL107W	0	0/-	-159.13991057872772	-52171.88988614082	76	0.007679180887372013	0.47368421052631576	0.3210933186085036
YDL013W	-1	-/-	-159.14512300491333	-32548.000061511993	19	0.0076726342710997444	0.47368421052631576	0.32136940916620654
YER049W	-1	-/-	-159.14700555801392	-33458.50105047226	19	0.007666098807495741	0.47368421052631576	0.32164549972390943
YEL058W	0	0/-	-159.14936685562134	-54119.41799378395	76	0.007666098807495741	0.47368421052631576	0.32164549972390943
YBR082C	-1	-/-	-159.15278816223145	-30592.91490125656	19	0.007659574468085106	0.47368421052631576	0.3219215902816124
YMR148W	0	0/-	-159.16917312145233	-51600.21983361244	76	0.007659574468085106	0.47368421052631576	0.3219215902816124
YNR045W	0	0/-	-159.17519414424896	-52864.98317682743	76	0.007659574468085106	0.47368421052631576	0.3219215902816124
YDR019C	0	0/0	-159.17538845539093	-54664.17116677761	76	0.007659574468085106	0.47368421052631576	0.3219215902816124
YIL082W-A	-1	-/-	-159.1761703491211	-32127.709514141083	19	0.007653061224489796	0.47368421052631576	0.32219768083931527
YFR052W	-1	-/-	-159.17717599868774	-32217.25166273117	19	0.0076465590484282074	0.47368421052631576	0.3224737713970182
YDL190C	-1	-/-	-159.18477964401245	-31366.523272037506	19	0.007640067911714771	0.47368421052631576	0.32274986195472116
YOR128C	0	0/-	-159.21254289150238	-53071.984236478806	76	0.007640067911714771	0.47368421052631576	0.32274986195472116
YPR003C	0	0/-	-159.2181512117386	-52202.70621263981	76	0.007640067911714771	0.47368421052631576	0.32274986195472116
YER019C-A	-1	-/-	-159.2259635925293	-31584.193786144257	19	0.007633587786259542	0.47368421052631576	0.32302595251242405
YBR237W	-1	-/-	-159.2317657470703	-32377.633546829224	19	0.007627118644067797	0.47368421052631576	0.323302043070127
YCR094W	-1	-/-	-159.2326784133911	-33569.24505519867	19	0.007620660457239628	0.47368421052631576	0.32357813362782994
YER158C	0	0/-	-159.23527681827545	-52683.24000823498	76	0.007620660457239628	0.47368421052631576	0.32357813362782994
YDL155W	-1	-/-	-159.25313711166382	-32464.759850502014	19	0.007614213197969543	0.47368421052631576	0.32385422418553284
YNL305C	0	0/-	-159.25724232196808	-52632.39883375168	76	0.007614213197969543	0.47368421052631576	0.32385422418553284
YPL156C	-1	-/0	-159.27930212020874	-30723.10747051239	19	0.0076077768385460695	0.47368421052631576	0.3241303147432358
YLR443W	0	0/-	-159.28108501434326	-52335.315915465355	76	0.0076077768385460695	0.47368421052631576	0.3241303147432358
YIR034C	0	0/0	-159.2817029953003	-54782.67176270485	76	0.0076077768385460695	0.47368421052631576	0.3241303147432358
YHR208W	0	0/0	-159.28297078609467	-53919.98299616575	76	0.0076077768385460695	0.47368421052631576	0.3241303147432358
YDR092W	-1	-/-	-159.28720903396606	-32496.833265304565	19	0.007601351351351352	0.47368421052631576	0.3244064053009387
YLR351C	0	0/0	-159.28855419158936	-52868.91639995575	76	0.007601351351351352	0.47368421052631576	0.3244064053009387
YFR026C	0	0/-	-159.2913657426834	-54607.03430902958	76	0.007601351351351352	0.47368421052631576	0.3244064053009387
YJL055W	0	0/-	-159.2955777645111	-52381.14594185352	76	0.007601351351351352	0.47368421052631576	0.3244064053009387
YGL249W	-1	-/-	-159.2960352897644	-33118.3503780365	19	0.007594936708860759	0.47368421052631576	0.3246824958586416
YOR233W	-1	-/-	-159.3134570121765	-32601.586616516113	19	0.007588532883642495	0.47368421052631576	0.32495858641634456
YPL186C	0	0/-	-159.32300281524658	-53442.35470175743	76	0.007588532883642495	0.47368421052631576	0.32495858641634456
YLR088W	-1	-/-	-159.33610486984253	-33108.64767456055	19	0.007582139848357203	0.47368421052631576	0.3252346769740475
YGL146C	0	0/0	-159.33639633655548	-52010.120232105255	76	0.007582139848357203	0.47368421052631576	0.3252346769740475
YDL161W	-1	-/-	-159.33719205856323	-33351.82782125473	19	0.007575757575757576	0.47368421052631576	0.3255107675317504
YOL096C	0	0/0	-159.34657394886017	-52061.71784603596	76	0.007575757575757576	0.47368421052631576	0.3255107675317504
YDL149W	-1	-/-	-159.35101079940796	-32549.14596939087	19	0.007569386038687973	0.47368421052631576	0.32578685808945335
YJR008W	0	0/0	-159.35117959976196	-52885.498418688774	76	0.007569386038687973	0.47368421052631576	0.32578685808945335
YKR002W	-1	-/-	-159.35288333892822	-35227.03486728668	19	0.007563025210084034	0.47368421052631576	0.3260629486471563
YMR258C	0	0/-	-159.35420656204224	-51661.58586478233	76	0.007563025210084034	0.47368421052631576	0.3260629486471563
YER048C	0	0/-	-159.35768902301788	-53335.44702279568	76	0.007563025210084034	0.47368421052631576	0.3260629486471563
YKL088W	-1	-/-	-159.36078691482544	-31205.69930124283	19	0.007556675062972292	0.47368421052631576	0.3263390392048592
YMR253C	0	0/0	-159.36250686645508	-52592.168860554695	76	0.007556675062972292	0.47368421052631576	0.3263390392048592
YJL083W	0	0/+	-159.38002276420593	-54129.529608249664	76	0.007556675062972292	0.47368421052631576	0.3263390392048592
YLR056W	-1	-/-	-159.38778638839722	-31545.598521709442	19	0.007550335570469799	0.47368421052631576	0.32661512976256213
YHR159W	0	0/0	-159.39113581180573	-52831.202070236206	76	0.007550335570469799	0.47368421052631576	0.32661512976256213
YJR026W	-1	-/-	-159.399658203125	-32336.870027542114	19	0.0075440067057837385	0.47368421052631576	0.3268912203202651
YLR312C	0	0/0	-159.4046584367752	-52141.19554710388	76	0.0075440067057837385	0.47368421052631576	0.3268912203202651
YJL068C	0	0/-	-159.40721583366394	-52344.96764802933	76	0.0075440067057837385	0.47368421052631576	0.3268912203202651
YKL178C	-1	-/-	-159.40985298156738	-32206.830080509186	19	0.007537688442211055	0.47368421052631576	0.32716731087796797
YOR148C	-1	-/-	-159.43204879760742	-33004.92473459244	19	0.007531380753138075	0.47368421052631576	0.3274434014356709
YIL045W	0	0/0	-159.43939638137817	-55087.76299583912	76	0.007531380753138075	0.47368421052631576	0.3274434014356709
YNL070W	-1	-/-	-159.43979406356812	-32168.9728679657	19	0.007525083612040134	0.47368421052631576	0.3277194919933738
YLR118C	0	0/-	-159.44627392292023	-53576.147078990936	76	0.007525083612040134	0.47368421052631576	0.3277194919933738
YGR042W	-1	-/-	-159.45352172851562	-31385.32570695877	19	0.007518796992481203	0.47368421052631576	0.32799558255107675
YDL024C	-1	-/-	-159.46187782287598	-33569.622586250305	19	0.007512520868113523	0.47368421052631576	0.3282716731087797
YLR170C	-1	-/-	-159.46492338180542	-32504.89399766922	19	0.007506255212677231	0.47368421052631576	0.3285477636664826
YNR006W	-1	-/-	-159.46497011184692	-32688.01882648468	19	0.0075	0.47368421052631576	0.32882385422418553
YFL013C	-1	-/-	-159.466730594635	-31464.740955352783	19	0.00749375520399667	0.47368421052631576	0.3290999447818885
YEL037C	-1	-/-	-159.47734832763672	-31905.943442344666	19	0.0074875207986688855	0.47368421052631576	0.32937603533959137
YOR172W	-1	-/-	-159.50727033615112	-33033.28865337372	19	0.007481296758104738	0.47368421052631576	0.3296521258972943
YLR423C	-1	-/-	-159.5085620880127	-32218.557267665863	19	0.007475083056478406	0.47368421052631576	0.32992821645499726
YDR080W	-1	-/+	-159.51048803329468	-32125.330791950226	19	0.007468879668049793	0.47368421052631576	0.33020430701270015
YBR257W	-1	-/-	-159.51140642166138	-33199.152966976166	19	0.007462686567164179	0.47368421052631576	0.3304803975704031
YGR230W	-1	-/-	-159.5137062072754	-33479.94714307785	19	0.007456503728251864	0.47368421052631576	0.33075648812810604
YIR003W	0	0/-	-159.53253507614136	-52761.749101519585	76	0.007456503728251864	0.47368421052631576	0.33075648812810604
YNL257C	-1	-/-	-159.53289270401	-32137.157723903656	19	0.0074503311258278145	0.47368421052631576	0.33103257868580893
YEL036C	-1	-/-	-159.54058837890625	-31559.811188697815	19	0.007444168734491315	0.47368421052631576	0.3313086692435119
YJL144W	0	0/-	-159.54445588588715	-52725.5275144577	76	0.007444168734491315	0.47368421052631576	0.3313086692435119
YDL165W	-1	-/-	-159.5460057258606	-32365.624670028687	19	0.00743801652892562	0.47368421052631576	0.3315847598012148
YER120W	-1	-/-	-159.54730319976807	-30879.313903808594	19	0.007431874483897605	0.47368421052631576	0.3318608503589177
YGR127W	0	0/0	-159.5479655265808	-52369.95852804184	76	0.007431874483897605	0.47368421052631576	0.3318608503589177
YDL090C	-1	-/0	-159.5569543838501	-34241.90324020386	19	0.007425742574257425	0.47368421052631576	0.33213694091662066
YMR226C	0	0/0	-159.5865169763565	-52141.700149178505	76	0.007425742574257425	0.47368421052631576	0.33213694091662066
YMR181C	0	0/0	-159.5900160074234	-52865.35812032223	76	0.007425742574257425	0.47368421052631576	0.33213694091662066
YPR106W	0	0/-	-159.59206795692444	-54016.307076931	76	0.007425742574257425	0.47368421052631576	0.33213694091662066
YDR393W	-1	-/-	-159.5951647758484	-31755.175807476044	19	0.00741962077493817	0.47368421052631576	0.3324130314743236
YDR378C	-1	-/-	-159.59608697891235	-31445.691863059998	19	0.007413509060955519	0.47368421052631576	0.3326891220320265
YPL137C	-1	-/-	-159.60177326202393	-31603.770978927612	19	0.007407407407407408	0.47368421052631576	0.33296521258972944
YDR219C	-1	-/-	-159.60219049453735	-33927.02653646469	19	0.007401315789473684	0.47368421052631576	0.33324130314743233
YPL277C	0	0/0	-159.60450518131256	-52316.6646374464	76	0.007401315789473684	0.47368421052631576	0.33324130314743233
YMR045C	-1	-/-	-159.61095142364502	-32284.514358997345	19	0.007395234182415777	0.47368421052631576	0.3335173937051353
YOR071C	0	0/-	-159.61780333518982	-53755.58389925957	76	0.007395234182415777	0.47368421052631576	0.3335173937051353
YMR031C	0	0/0	-159.62123048305511	-52206.216233968735	76	0.007395234182415777	0.47368421052631576	0.3335173937051353
YMR034C	0	0/-	-159.62532246112823	-52629.27539694309	76	0.007395234182415777	0.47368421052631576	0.3335173937051353
YIL139C	-1	-/-	-159.63050889968872	-33531.76733255386	19	0.007389162561576354	0.47368421052631576	0.3337934842628382
YJL170C	-1	-/-	-159.63116359710693	-32240.59716320038	19	0.007383100902378999	0.47368421052631576	0.3340695748205411
YPR131C	-1	-/-	-159.6521782875061	-31971.821972370148	19	0.007377049180327869	0.47368421052631576	0.33434566537824406
YHL035C	0	0/-	-159.65723323822021	-52630.855900645256	76	0.007377049180327869	0.47368421052631576	0.33434566537824406
YGL121C	0	0/-	-159.6630960702896	-54446.90212661028	76	0.007377049180327869	0.47368421052631576	0.33434566537824406
YKL040C	-1	-/-	-159.66455221176147	-32673.309017658234	19	0.007371007371007371	0.47368421052631576	0.334621755935947
YPR098C	0	0/0	-159.669961810112	-52187.59960091114	76	0.007371007371007371	0.47368421052631576	0.334621755935947
YLR128W	0	0/-	-159.6873369216919	-52865.077489852905	76	0.007371007371007371	0.47368421052631576	0.334621755935947
YMR118C	0	0/-	-159.70009231567383	-52070.49800479412	76	0.007371007371007371	0.47368421052631576	0.334621755935947
YOR212W	-1	-/-	-159.712571144104	-33342.841064453125	19	0.007364975450081833	0.47368421052631576	0.3348978464936499
YBR050C	-1	-/-	-159.72906684875488	-32266.94388771057	19	0.007358953393295176	0.47368421052631576	0.33517393705135284
YAL015C	-1	-/-	-159.73369884490967	-32731.62811422348	19	0.007352941176470588	0.47368421052631576	0.3354500276090558
YKL210W	0	0/-	-159.7475459575653	-53403.60388624668	76	0.007352941176470588	0.47368421052631576	0.3354500276090558
YLR321C	-1	-/-	-159.7520661354065	-33559.041056632996	19	0.007346938775510204	0.47368421052631576	0.3357261181667587
YOL139C	-1	-/-	-159.75360298156738	-32120.741853237152	19	0.00734094616639478	0.47368421052631576	0.3360022087244616
YGL018C	-1	-/-	-159.76653003692627	-31817.31268787384	19	0.007334963325183374	0.47368421052631576	0.33627829928216457
YPL016W	-1	-/+	-159.7736029624939	-33441.45885181427	19	0.007328990228013029	0.47368421052631576	0.33655438983986746
YCL049C	0	0/0	-159.77764570713043	-52907.997534036636	76	0.007328990228013029	0.47368421052631576	0.33655438983986746
YDR109C	0	0/0	-159.78337562084198	-52449.934821367264	76	0.007328990228013029	0.47368421052631576	0.33655438983986746
YBR288C	-1	-/-	-159.7846817970276	-31859.064636707306	19	0.007323026851098454	0.47368421052631576	0.3368304803975704
YPL088W	0	0/0	-159.80029380321503	-52591.90527737141	76	0.007323026851098454	0.47368421052631576	0.3368304803975704
YNL180C	0	0/-	-159.80799114704132	-51209.66606938839	76	0.007323026851098454	0.47368421052631576	0.3368304803975704
YHR009C	0	0/-	-159.8138599395752	-52203.76542675495	76	0.007323026851098454	0.47368421052631576	0.3368304803975704
YPR007C	-1	-/-	-159.81595373153687	-31560.70097541809	19	0.007317073170731708	0.47368421052631576	0.33710657095527335
YML113W	-1	-/-	-159.8172163963318	-31975.77686882019	19	0.007311129163281885	0.47368421052631576	0.33738266151297625
YMR124W	0	0/0	-159.818843126297	-52346.62859416008	76	0.007311129163281885	0.47368421052631576	0.33738266151297625
YMR155W	0	0/0	-159.8275978565216	-52379.14970207214	76	0.007311129163281885	0.47368421052631576	0.33738266151297625
YER154W	-1	-/-	-159.83455801010132	-30153.624752044678	19	0.007305194805194805	0.47368421052631576	0.3376587520706792
YDR302W	-1	-/-	-159.83613872528076	-32917.518850803375	19	0.0072992700729927005	0.47368421052631576	0.3379348426283821
YOR355W	-1	-/-	-159.84106731414795	-31808.183287143707	19	0.007293354943273906	0.47368421052631576	0.338210933186085
YDL232W	-1	-/-	-159.847092628479	-32382.238113880157	19	0.0072874493927125505	0.47368421052631576	0.338487023743788
YDL040C	-1	-/-	-159.85020399093628	-32706.899547100067	19	0.007281553398058253	0.47368421052631576	0.33876311430149086
YCR021C	0	0/0	-159.85738217830658	-54696.17515492439	76	0.007281553398058253	0.47368421052631576	0.33876311430149086
YHR113W	0	0/0	-159.8692890405655	-52101.91236758232	76	0.007281553398058253	0.47368421052631576	0.33876311430149086
YDR452W	0	0/0	-159.87032628059387	-53576.87027990818	76	0.007281553398058253	0.47368421052631576	0.33876311430149086
YAL027W	0	0/-	-159.88024973869324	-54070.859013319016	76	0.007281553398058253	0.47368421052631576	0.33876311430149086
YML087C	0	0/0	-159.88211619853973	-52131.60977244377	76	0.007281553398058253	0.47368421052631576	0.33876311430149086
YGL238W	-1	-/-	-159.88413763046265	-33782.270522117615	19	0.007275666936135812	0.47368421052631576	0.3390392048591938
YHL010C	0	0/-	-159.88591945171356	-52119.46497321129	76	0.007275666936135812	0.47368421052631576	0.3390392048591938
YOR180C	-1	-/-	-159.92278861999512	-32820.095183849335	19	0.007269789983844911	0.47368421052631576	0.33931529541689676
YGR088W	-1	-/-	-159.9228320121765	-32513.532244682312	19	0.007263922518159807	0.47368421052631576	0.33959138597459965
YBL075C	-1	-/-	-159.9278359413147	-32179.50566959381	19	0.007258064516129033	0.47368421052631576	0.3398674765323026
YGL233W	-1	-/-	-159.93505430221558	-31223.087434768677	19	0.007252215954875101	0.47368421052631576	0.34014356709000554
YMR271C	0	0/-	-159.94325995445251	-54752.22890484333	76	0.007252215954875101	0.47368421052631576	0.34014356709000554
YKR018C	0	0/0	-159.95036721229553	-52533.52640450001	76	0.007252215954875101	0.47368421052631576	0.34014356709000554
YJL213W	0	0/0	-159.95695197582245	-52287.67318928242	76	0.007252215954875101	0.47368421052631576	0.34014356709000554
YFR053C	-1	-/-	-159.96043491363525	-31550.513362407684	19	0.007246376811594203	0.47368421052631576	0.34041965764770843
YBL090W	-1	-/-	-159.96931314468384	-30594.558964252472	19	0.007240547063555913	0.47368421052631576	0.3406957482054114
YOR138C	0	0/-	-159.97080051898956	-54795.461221694946	76	0.007240547063555913	0.47368421052631576	0.3406957482054114
YOR330C	-1	-/-	-159.98073720932007	-32228.562085151672	19	0.007234726688102894	0.47368421052631576	0.3409718387631143
YCL064C	0	0/0	-159.99119007587433	-54238.27226626873	76	0.007234726688102894	0.47368421052631576	0.3409718387631143
YKL171W	0	0/-	-160.0007108449936	-52164.58815455437	76	0.007234726688102894	0.47368421052631576	0.3409718387631143
YOL108C	-1	-/-	-160.0054702758789	-33684.529748916626	19	0.007228915662650603	0.47368421052631576	0.3412479293208172
YDR036C	-1	-/-	-160.00835752487183	-30653.122944831848	19	0.0072231139646869984	0.47368421052631576	0.34152401987852016
YLR310C	-1	-/-	-160.0090446472168	-32231.608782291412	19	0.007217321571772253	0.47368421052631576	0.3418001104362231
YKL162C	0	0/-	-160.03026342391968	-52077.97695314884	76	0.007217321571772253	0.47368421052631576	0.3418001104362231
YPL117C	-1	-/-	-160.03677558898926	-31496.660044670105	19	0.007211538461538462	0.47368421052631576	0.342076200993926
YKL084W	-1	-/-	-160.05196046829224	-30793.77261543274	19	0.007205764611689352	0.47368421052631576	0.34235229155162894
YLR027C	0	0/0	-160.05329477787018	-53017.86887907982	76	0.007205764611689352	0.47368421052631576	0.34235229155162894
YGR246C	-1	-/-	-160.07554817199707	-34039.37390756607	19	0.0072	0.47368421052631576	0.3426283821093319
YDR538W	0	0/-	-160.07638156414032	-53420.20180642605	76	0.0072	0.47368421052631576	0.3426283821093319
YDR536W	0	0/-	-160.079354763031	-52807.47067415714	76	0.0072	0.47368421052631576	0.3426283821093319
YBR272C	-1	-/-	-160.08330392837524	-33404.778645038605	19	0.007194244604316547	0.47368421052631576	0.3429044726670348
YBL067C	0	0/-	-160.0836089849472	-54233.363908052444	76	0.007194244604316547	0.47368421052631576	0.3429044726670348
YLR001C	0	0/0	-160.08725774288177	-51498.1019487381	76	0.007194244604316547	0.47368421052631576	0.3429044726670348
YML068W	0	0/-	-160.08734571933746	-54530.459371209145	76	0.007194244604316547	0.47368421052631576	0.3429044726670348
YBL084C	-1	-/-	-160.08864545822144	-32578.415590286255	19	0.00718849840255591	0.47368421052631576	0.3431805632247377
YER096W	0	0/-	-160.09419310092926	-53499.31663894653	76	0.00718849840255591	0.47368421052631576	0.3431805632247377
YDR128W	0	0/+	-160.09449863433838	-53385.869240403175	76	0.00718849840255591	0.47368421052631576	0.3431805632247377
YBR255W	0	0/0	-160.0975297689438	-53442.646542072296	76	0.00718849840255591	0.47368421052631576	0.3431805632247377
YMR098C	0	0/-	-160.103320479393	-51689.931226968765	76	0.00718849840255591	0.47368421052631576	0.3431805632247377
YJL021C	-1	-/-	-160.1091856956482	-31399.080918312073	19	0.007182761372705506	0.47368421052631576	0.3434566537824406
YGL133W	-1	-/-	-160.113938331604	-31101.37633562088	19	0.007177033492822967	0.47368421052631576	0.34373274434014356
YFR017C	0	0/0	-160.11656606197357	-52399.120853185654	76	0.007177033492822967	0.47368421052631576	0.34373274434014356
YPL115C	-1	-/-	-160.13169622421265	-33763.89941883087	19	0.007171314741035857	0.47368421052631576	0.3440088348978465
YLL017W	-1	-/-	-160.1328444480896	-32452.215926647186	19	0.007165605095541401	0.47368421052631576	0.3442849254555494
YGR250C	0	0/-	-160.15896439552307	-52326.31909883022	76	0.007165605095541401	0.47368421052631576	0.3442849254555494
YDL115C	-1	-/0	-160.16233825683594	-34697.56680393219	19	0.007159904534606206	0.47368421052631576	0.34456101601325234
YBR204C	0	0/-	-160.1666703224182	-52891.98812222481	76	0.007159904534606206	0.47368421052631576	0.34456101601325234
YBR154C	-1	-/-	-160.17300271987915	-33055.865844249725	19	0.007154213036565978	0.47368421052631576	0.3448371065709553
YNL195C	0	0/0	-160.17416369915009	-52614.85108947754	76	0.007154213036565978	0.47368421052631576	0.3448371065709553
YOR184W	0	0/-	-160.1742125749588	-53152.677201747894	76	0.007154213036565978	0.47368421052631576	0.3448371065709553
YOR076C	-1	-/-	-160.18944835662842	-32280.537485599518	19	0.007148530579825258	0.47368421052631576	0.3451131971286582
YHR179W	0	0/0	-160.19531965255737	-53421.29419696331	76	0.007148530579825258	0.47368421052631576	0.3451131971286582
YPL129W	-1	-/-	-160.20196628570557	-32781.01004695892	19	0.007142857142857143	0.47368421052631576	0.3453892876863611
YEL005C	0	0/-	-160.20889496803284	-53944.71168255806	76	0.007142857142857143	0.47368421052631576	0.3453892876863611
YBR139W	0	0/-	-160.21457695960999	-52550.80256032944	76	0.007142857142857143	0.47368421052631576	0.3453892876863611
YOL140W	0	0/0	-160.22390735149384	-53213.78002023697	76	0.007142857142857143	0.47368421052631576	0.3453892876863611
YOR259C	-1	-/-	-160.22465229034424	-34037.6455450058	19	0.007137192704203013	0.47368421052631576	0.34566537824406407
YER038C	-1	-/-	-160.22991752624512	-33222.21244096756	19	0.0071315372424722665	0.47368421052631576	0.34594146880176696
YFR007W	0	0/0	-160.23169207572937	-52007.59554481506	76	0.0071315372424722665	0.47368421052631576	0.34594146880176696
YDL181W	-1	-/0	-160.23226594924927	-31350.734509944916	19	0.007125890736342043	0.47368421052631576	0.3462175593594699
YOR393W	0	0/-	-160.23863685131073	-52669.318957448006	76	0.007125890736342043	0.47368421052631576	0.3462175593594699
YML045W	-1	-/-	-160.23900175094604	-32402.843978881836	19	0.007120253164556962	0.47368421052631576	0.34649364991717285
YHR094C	-1	-/-	-160.25067043304443	-32167.021649837494	19	0.0071146245059288534	0.47368421052631576	0.34676974047487574
YJL050W	-1	-/-	-160.25187635421753	-33941.49097776413	19	0.0071090047393364926	0.47368421052631576	0.3470458310325787
YNL157W	0	0/-	-160.2635647058487	-52235.24490916729	76	0.0071090047393364926	0.47368421052631576	0.3470458310325787
YPR091C	0	0/-	-160.2715698480606	-51697.2027695179	76	0.0071090047393364926	0.47368421052631576	0.3470458310325787
YBL030C	-1	-/-	-160.27252578735352	-31632.315321445465	19	0.007103393843725336	0.47368421052631576	0.34732192159028163
YDR062W	-1	-/-	-160.27374458312988	-31694.985327720642	19	0.007097791798107256	0.47368421052631576	0.3475980121479845
YDL189W	0	0/0	-160.2854005098343	-54498.622931957245	76	0.007097791798107256	0.47368421052631576	0.3475980121479845
YJL005W	-1	-/-	-160.3016595840454	-32425.305952072144	19	0.0070921985815602835	0.47368421052631576	0.34787410270568747
YJL059W	-1	-/-	-160.30225801467896	-32634.471254825592	19	0.007086614173228346	0.47368421052631576	0.3481501932633904
YCL030C	0	0/0	-160.31938636302948	-54111.96106994152	76	0.007086614173228346	0.47368421052631576	0.3481501932633904
YER034W	0	0/0	-160.32720839977264	-52824.33404529095	76	0.007086614173228346	0.47368421052631576	0.3481501932633904
YIL046W	-1	-/-	-160.33976459503174	-32739.738061904907	19	0.007081038552321007	0.47368421052631576	0.3484262838210933
YER009W	-1	-/0	-160.3401927947998	-32554.36574268341	19	0.007075471698113208	0.47368421052631576	0.34870237437879625
YPR145W	0	0/0	-160.35016405582428	-52811.35744333267	76	0.007075471698113208	0.47368421052631576	0.34870237437879625
YDL087C	-1	-/-	-160.35498762130737	-34619.24759721756	19	0.007069913589945012	0.47368421052631576	0.34897846493649914
YKR080W	0	0/-	-160.3719961643219	-53465.531794309616	76	0.007069913589945012	0.47368421052631576	0.34897846493649914
YIL043C	0	0/-	-160.37512814998627	-52522.475211143494	76	0.007069913589945012	0.47368421052631576	0.34897846493649914
YDR282C	0	0/-	-160.37606716156006	-52438.61142599583	76	0.007069913589945012	0.47368421052631576	0.34897846493649914
YKL100C	0	0/+	-160.3789747953415	-51854.00544798374	76	0.007069913589945012	0.47368421052631576	0.34897846493649914
YPR028W	0	0/-	-160.3791081905365	-51537.545555353165	76	0.007069913589945012	0.47368421052631576	0.34897846493649914
YMR314W	-1	-/-	-160.38320302963257	-32196.22148656845	19	0.00706436420722135	0.47368421052631576	0.3492545554942021
YML041C	-1	-/-	-160.39138841629028	-34914.28760433197	19	0.007058823529411765	0.47368421052631576	0.34953064605190504
YLR190W	-1	-/-	-160.39319801330566	-31495.12823534012	19	0.007053291536050157	0.47368421052631576	0.3498067366096079
YKR096W	0	0/-	-160.397767663002	-52880.41169440746	76	0.007053291536050157	0.47368421052631576	0.3498067366096079
YHR048W	-1	-/-	-160.40258026123047	-32257.926871299744	19	0.007047768206734534	0.47368421052631576	0.3500828271673109
YGL157W	0	0/0	-160.41148030757904	-52126.83875846863	76	0.007047768206734534	0.47368421052631576	0.3500828271673109
YOL003C	-1	-/-	-160.42509412765503	-32478.802027225494	19	0.007042253521126761	0.47368421052631576	0.3503589177250138
YNL208W	0	0/0	-160.42513918876648	-52289.09612762928	76	0.007042253521126761	0.47368421052631576	0.3503589177250138
YFL023W	-1	-/-	-160.42603206634521	-33526.79188966751	19	0.007036747458952306	0.47368421052631576	0.3506350082827167
YOR107W	0	0/-	-160.4364514350891	-53484.431717038155	76	0.007036747458952306	0.47368421052631576	0.3506350082827167
YDR079C-A	-1	-/-	-160.43674755096436	-31379.427064418793	19	0.00703125	0.47368421052631576	0.35091109884041966
YBR103W	-1	-/-	-160.43975925445557	-34191.384553432465	19	0.00702576112412178	0.47368421052631576	0.3511871893981226
YMR106C	-1	-/-	-160.4401249885559	-31660.44870519638	19	0.0070202808112324495	0.47368421052631576	0.3514632799558255
YGR043C	0	0/-	-160.44667792320251	-54044.32662272453	76	0.0070202808112324495	0.47368421052631576	0.3514632799558255
YDR419W	-1	-/-	-160.46012210845947	-34231.39059019089	19	0.007014809041309431	0.47368421052631576	0.35173937051352844
YNL154C	-1	-/-	-160.46386671066284	-32641.399445056915	19	0.007009345794392523	0.47368421052631576	0.3520154610712314
YER092W	0	0/-	-160.4743549823761	-54696.98643565178	76	0.007009345794392523	0.47368421052631576	0.3520154610712314
YBR056W	0	0/0	-160.4746617078781	-52357.03394842148	76	0.007009345794392523	0.47368421052631576	0.3520154610712314
YER067W	0	0/0	-160.4826935529709	-52296.25229716301	76	0.007009345794392523	0.47368421052631576	0.3520154610712314
YDR307W	0	0/-	-160.48409116268158	-51864.87982583046	76	0.007009345794392523	0.47368421052631576	0.3520154610712314
YGL014W	-1	-/-	-160.48550367355347	-32639.440054893494	19	0.007003891050583658	0.47368421052631576	0.3522915516289343
YBL046W	-1	-/-	-160.50133609771729	-32997.60178852081	19	0.006998444790046656	0.47368421052631576	0.3525676421866372
YLR309C	-1	-/-	-160.5074372291565	-33527.172905921936	19	0.006993006993006993	0.47368421052631576	0.35284373274434017
YPL109C	0	0/0	-160.50840067863464	-51990.497846364975	76	0.006993006993006993	0.47368421052631576	0.35284373274434017
YJL054W	-1	-/-	-160.5204372406006	-32793.26117038727	19	0.006987577639751553	0.47368421052631576	0.35311982330204306
YCL004W	-1	-/-	-160.53293704986572	-32817.90322971344	19	0.0069821567106283944	0.47368421052631576	0.353395913859746
YDR262W	0	0/0	-160.53525149822235	-52705.85590386391	76	0.0069821567106283944	0.47368421052631576	0.353395913859746
YPL257W	0	0/0	-160.5437889099121	-52519.969695329666	76	0.0069821567106283944	0.47368421052631576	0.353395913859746
YKL106W	0	0/0	-160.551540017128	-53047.82722103596	76	0.0069821567106283944	0.47368421052631576	0.353395913859746
YHR111W	-1	-/-	-160.570725440979	-32338.441716194153	19	0.0069767441860465115	0.47368421052631576	0.35367200441744895
YHR091C	-1	-/-	-160.58472728729248	-31439.486080646515	19	0.006971340046475601	0.47368421052631576	0.35394809497515184
YLR273C	0	0/0	-160.59204864501953	-54029.77394723892	76	0.006971340046475601	0.47368421052631576	0.35394809497515184
YMR300C	0	0/-	-160.5926605463028	-53643.378892183304	76	0.006971340046475601	0.47368421052631576	0.35394809497515184
YLR121C	0	0/-	-160.5942975282669	-54119.80596446991	76	0.006971340046475601	0.47368421052631576	0.35394809497515184
YKL095W	-1	-/-	-160.59468984603882	-34291.17507505417	19	0.00696594427244582	0.47368421052631576	0.3542241855328548
YLR135W	-1	-/-	-160.6036548614502	-34661.71465587616	19	0.0069605568445475635	0.47368421052631576	0.3545002760905577
YNL183C	0	0/-	-160.60775101184845	-55115.64439320564	76	0.0069605568445475635	0.47368421052631576	0.3545002760905577
YJL209W	-1	-/-	-160.61465167999268	-33083.02847337723	19	0.006955177743431221	0.47368421052631576	0.3547763666482606
YJL076W	-1	-/-	-160.62122249603271	-32752.829877853394	19	0.0069498069498069494	0.47368421052631576	0.35505245720596357
YOR389W	0	0/0	-160.63228249549866	-52420.906775832176	76	0.0069498069498069494	0.47368421052631576	0.35505245720596357
YKL209C	0	0/-	-160.64644944667816	-53432.37290644646	76	0.0069498069498069494	0.47368421052631576	0.35505245720596357
YNR030W	-1	-/-	-160.6513319015503	-32350.103340625763	19	0.006944444444444444	0.47368421052631576	0.35532854776366646
YER029C	-1	-/-	-160.666766166687	-32845.288084983826	19	0.006939090208172706	0.47368421052631576	0.3556046383213694
YKL052C	-1	-/-	-160.66688919067383	-33262.10152196884	19	0.006933744221879815	0.47368421052631576	0.35588072887907235
YPR047W	0	0/-	-160.68856143951416	-51917.618314266205	76	0.006933744221879815	0.47368421052631576	0.35588072887907235
YJR001W	-1	-/-	-160.69017887115479	-32859.8835234642	19	0.006928406466512702	0.47368421052631576	0.35615681943677524
YGL010W	0	0/-	-160.69599103927612	-52574.3195990324	76	0.006928406466512702	0.47368421052631576	0.35615681943677524
YGL090W	-1	-/-	-160.69615364074707	-31911.07151889801	19	0.006923076923076923	0.47368421052631576	0.3564329099944782
YOL030W	0	0/-	-160.69753408432007	-53438.634852170944	76	0.006923076923076923	0.47368421052631576	0.3564329099944782
YGL162W	-1	-/-	-160.70655298233032	-33603.462973594666	19	0.006917755572636433	0.47368421052631576	0.35670900055218113
YIL089W	0	0/0	-160.71721923351288	-52929.624824762344	76	0.006917755572636433	0.47368421052631576	0.35670900055218113
YNL045W	-1	-/-	-160.7195177078247	-30967.333794116974	19	0.0069124423963133645	0.47368421052631576	0.356985091109884
YDR372C	-1	-/-	-160.73148345947266	-32526.006341457367	19	0.006907137375287797	0.47368421052631576	0.35726118166758697
YOR324C	0	0/-	-160.73516654968262	-53895.75377547741	76	0.006907137375287797	0.47368421052631576	0.35726118166758697
YPL247C	0	0/0	-160.7396181821823	-52356.83368039131	76	0.006907137375287797	0.47368421052631576	0.35726118166758697
YIR002C	-1	-/-	-160.7448558807373	-33278.60803127289	19	0.006901840490797546	0.47368421052631576	0.3575372722252899
YPL174C	-1	-/-	-160.74701023101807	-32924.87689304352	19	0.006896551724137931	0.47368421052631576	0.3578133627829928
YCR038C	-1	-/-	-160.76084089279175	-33427.2011179924	19	0.006891271056661562	0.47368421052631576	0.35808945334069575
YLR070C	0	0/0	-160.7643437385559	-53139.35623550415	76	0.006891271056661562	0.47368421052631576	0.35808945334069575
YAL029C	-1	-/-	-160.76565790176392	-33292.7787528038	19	0.006885998469778117	0.47368421052631576	0.3583655438983987
YOR362C	-1	-/-	-160.781099319458	-33047.58942747116	19	0.006880733944954129	0.47368421052631576	0.3586416344561016
YPR201W	-1	-/-	-160.79164791107178	-33146.695348739624	19	0.006875477463712758	0.47368421052631576	0.35891772501380453
YGR138C	0	0/-	-160.79268765449524	-53702.0560233593	76	0.006875477463712758	0.47368421052631576	0.35891772501380453
YBR254C	-1	-/-	-160.79458093643188	-32415.8867726326	19	0.006870229007633588	0.47368421052631576	0.3591938155715075
YPR155C	-1	-/-	-160.80806255340576	-32557.57998561859	19	0.006864988558352402	0.47368421052631576	0.35946990612921037
YJL109C	-1	-/-	-160.81419897079468	-33528.64980649948	19	0.006859756097560976	0.47368421052631576	0.3597459966869133
YMR153W	-1	-/-	-160.83165836334229	-33246.50580358505	19	0.006854531607006854	0.47368421052631576	0.3600220872446162
YDR280W	-1	-/-	-160.83611392974854	-33462.257794857025	19	0.00684931506849315	0.47368421052631576	0.36029817780231915
YBR137W	0	0/-	-160.84066772460938	-52807.94381737709	76	0.00684931506849315	0.47368421052631576	0.36029817780231915
YFR037C	-1	-/-	-160.8467960357666	-31258.643674850464	19	0.006844106463878327	0.47368421052631576	0.3605742683600221
YGL048C	-1	-/-	-160.84733486175537	-34255.98953342438	19	0.006838905775075988	0.47368421052631576	0.360850358917725
YOR297C	-1	-/-	-160.85206651687622	-31406.785408973694	19	0.00683371298405467	0.47368421052631576	0.36112644947542794
YHR044C	0	0/0	-160.8567717075348	-52929.88690876961	76	0.00683371298405467	0.47368421052631576	0.36112644947542794
YJR107W	0	0/-	-160.85770773887634	-53005.292982816696	76	0.00683371298405467	0.47368421052631576	0.36112644947542794
YNR067C	-1	-/0	-160.85771465301514	-32642.538917064667	19	0.006828528072837633	0.47368421052631576	0.3614025400331309
YAL063C	0	0/0	-160.86567676067352	-53669.18693339825	76	0.006828528072837633	0.47368421052631576	0.3614025400331309
YMR114C	0	0/0	-160.87313735485077	-53053.6602152586	76	0.006828528072837633	0.47368421052631576	0.3614025400331309
YGL046W	-1	-/-	-160.8767590522766	-30867.821549892426	19	0.006823351023502654	0.47368421052631576	0.36167863059083377
YAR023C	0	0/0	-160.87713134288788	-52934.77594959736	76	0.006823351023502654	0.47368421052631576	0.36167863059083377
YOR304W	-1	-/-	-160.87789964675903	-33751.44382095337	19	0.006818181818181818	0.47368421052631576	0.3619547211485367
YHR072W	-1	-/-	-160.8803596496582	-32423.492399692535	19	0.006813020439061317	0.47368421052631576	0.36223081170623966
YLR204W	0	0/-	-160.88652229309082	-51977.769540309906	76	0.006813020439061317	0.47368421052631576	0.36223081170623966
YNR036C	0	0/-	-160.89873945713043	-51338.72833907604	76	0.006813020439061317	0.47368421052631576	0.36223081170623966
YFL054C	0	0/-	-160.90439581871033	-53156.122777700424	76	0.006813020439061317	0.47368421052631576	0.36223081170623966
YOR328W	-1	-/-	-160.91386127471924	-32360.85305070877	19	0.00680786686838124	0.47368421052631576	0.36250690226394255
YDR387C	0	0/-	-160.91549837589264	-52751.98226284981	76	0.00680786686838124	0.47368421052631576	0.36250690226394255
YHR097C	0	0/0	-160.91870963573456	-52702.06448054314	76	0.00680786686838124	0.47368421052631576	0.36250690226394255
YIL035C	-1	-/-	-160.91874742507935	-32514.357974529266	19	0.006802721088435374	0.47368421052631576	0.3627829928216455
YMR004W	-1	-/-	-160.91904878616333	-34383.173635959625	19	0.006797583081570997	0.47368421052631576	0.36305908337934845
YDR208W	-1	-/-	-160.9252429008484	-34590.95725727081	19	0.006792452830188679	0.47368421052631576	0.36333517393705134
YDR127W	0	0/0	-160.92875063419342	-52508.11807203293	76	0.006792452830188679	0.47368421052631576	0.36333517393705134
YOR069W	-1	-/-	-160.92951822280884	-33458.88752222061	19	0.006787330316742082	0.47368421052631576	0.3636112644947543
YIL108W	0	0/0	-160.93352222442627	-52854.84130978584	76	0.006787330316742082	0.47368421052631576	0.3636112644947543
YBR067C	0	0/-	-160.9364162683487	-52461.00989258289	76	0.006787330316742082	0.47368421052631576	0.3636112644947543
YGR119C	-1	-/-	-160.9382448196411	-32082.389136314392	19	0.006782215523737754	0.47368421052631576	0.36388735505245723
YPR127W	0	0/-	-160.94677698612213	-52869.618440032005	76	0.006782215523737754	0.47368421052631576	0.36388735505245723
YJL223C	0	0/-	-160.9515701532364	-53328.01235485077	76	0.006782215523737754	0.47368421052631576	0.36388735505245723
YDR316W	0	0/0	-160.96798610687256	-52191.040853738785	76	0.006782215523737754	0.47368421052631576	0.36388735505245723
YPR086W	-1	-/-	-160.96853876113892	-33700.22455120087	19	0.00677710843373494	0.47368421052631576	0.3641634456101601
YDR363W	-1	-/-	-160.96868705749512	-33879.33961725235	19	0.006772009029345372	0.47368421052631576	0.36443953616786307
YMR207C	-1	-/-	-160.9703984260559	-33332.266224861145	19	0.006766917293233083	0.47368421052631576	0.364715626725566
YDR261C	0	0/-	-160.97292709350586	-53341.450640797615	76	0.006766917293233083	0.47368421052631576	0.364715626725566
YMR291W	0	0/-	-160.9764839410782	-51714.718769431114	76	0.006766917293233083	0.47368421052631576	0.364715626725566
YPL195W	-1	-/-	-160.97998046875	-32257.61745452881	19	0.0067618332081141996	0.47368421052631576	0.3649917172832689
YIL112W	-1	-/-	-160.9869623184204	-32527.640528678894	19	0.006756756756756757	0.47368421052631576	0.36526780784097185
YBR236C	-1	-/-	-161.0071883201599	-33945.08619117737	19	0.006751687921980495	0.47368421052631576	0.36554389839867474
YLR360W	-1	-/-	-161.0138111114502	-33650.277445316315	19	0.006746626686656672	0.47368421052631576	0.3658199889563777
YBL100W-A	-1	-/-	-161.0176820755005	-32332.9811296463	19	0.006741573033707865	0.47368421052631576	0.36609607951408063
YFR040W	-1	-/-	-161.02110862731934	-32784.79615497589	19	0.006736526946107785	0.47368421052631576	0.3663721700717835
YKL086W	-1	-/-	-161.02427053451538	-32555.6104388237	19	0.006731488406881077	0.47368421052631576	0.36664826062948647
YPL166W	0	0/-	-161.03301393985748	-54492.2564125061	76	0.006731488406881077	0.47368421052631576	0.36664826062948647
YGR156W	-1	-/-	-161.0346555709839	-32167.739680290222	19	0.006726457399103139	0.47368421052631576	0.3669243511871894
YLR218C	0	0/-	-161.0495240688324	-52176.75379419327	76	0.006726457399103139	0.47368421052631576	0.3669243511871894
YPL150W	0	0/-	-161.06589448451996	-53110.74948990345	76	0.006726457399103139	0.47368421052631576	0.3669243511871894
YMR023C	-1	-/-	-161.07403373718262	-33678.7301902771	19	0.006721433905899925	0.47368421052631576	0.3672004417448923
YJR035W	-1	-/-	-161.07649517059326	-33713.20916938782	19	0.006716417910447761	0.47368421052631576	0.36747653230259525
YMR220W	-1	-/-	-161.0767960548401	-32873.851044654846	19	0.006711409395973154	0.47368421052631576	0.3677526228602982
YNL121C	-1	-/-	-161.0838418006897	-31693.898688793182	19	0.0067064083457526085	0.47368421052631576	0.3680287134180011
YPR026W	0	0/-	-161.08658361434937	-53497.4106849432	76	0.0067064083457526085	0.47368421052631576	0.3680287134180011
YGL100W	-1	-/+	-161.09354162216187	-32715.190970420837	19	0.006701414743112435	0.47368421052631576	0.36830480397570403
YJL131C	0	0/-	-161.10038995742798	-51667.43164539337	76	0.006701414743112435	0.47368421052631576	0.36830480397570403
YHL030W	0	0/-	-161.10079741477966	-53211.258306860924	76	0.006701414743112435	0.47368421052631576	0.36830480397570403
YBL049W	0	0/0	-161.10204410552979	-55827.708747029305	76	0.006701414743112435	0.47368421052631576	0.36830480397570403
YDR371W	0	0/-	-161.1154087781906	-52009.76728308201	76	0.006701414743112435	0.47368421052631576	0.36830480397570403
YOR349W	-1	-/-	-161.11874723434448	-33091.53874063492	19	0.006696428571428571	0.47368421052631576	0.368580894533407
YIR016W	0	0/0	-161.12185561656952	-51864.27259671688	76	0.006696428571428571	0.47368421052631576	0.368580894533407
YLR390W	0	0/-	-161.12969541549683	-52156.64634144306	76	0.006696428571428571	0.47368421052631576	0.368580894533407
YOL012C	-1	-/-	-161.13077878952026	-33028.50427818298	19	0.006691449814126394	0.47368421052631576	0.36885698509110987
YLR260W	-1	-/-	-161.13306427001953	-33762.972105026245	19	0.006686478454680535	0.47368421052631576	0.3691330756488128
YDR115W	-1	-/-	-161.14437103271484	-30910.549602508545	19	0.0066815144766146995	0.47368421052631576	0.36940916620651576
YGR149W	0	0/-	-161.15373480319977	-52406.172892570496	76	0.0066815144766146995	0.47368421052631576	0.36940916620651576
YDR079W	-1	-/-	-161.15573501586914	-32333.83138179779	19	0.0066765578635014835	0.47368421052631576	0.36968525676421865
YMR156C	-1	-/-	-161.16151905059814	-33684.190626621246	19	0.006671608598962194	0.47368421052631576	0.3699613473219216
YOR067C	-1	-/-	-161.16241884231567	-33157.86454486847	19	0.006666666666666667	0.47368421052631576	0.37023743787962454
YOR097C	0	0/0	-161.1662176847458	-52458.61682999134	76	0.006666666666666667	0.47368421052631576	0.37023743787962454
YHR115C	-1	-/-	-161.17340183258057	-33190.70701980591	19	0.006661732050333087	0.47368421052631576	0.37051352843732743
YMR120C	0	0/-	-161.17816829681396	-54078.63053947687	76	0.006661732050333087	0.47368421052631576	0.37051352843732743
YMR157C	0	0/0	-161.18502914905548	-51444.79205822945	76	0.006661732050333087	0.47368421052631576	0.37051352843732743
YGR033C	-1	-/-	-161.19576406478882	-32813.51194524765	19	0.006656804733727811	0.47368421052631576	0.3707896189950304
YNL100W	0	0/-	-161.1978019475937	-51886.9766895771	76	0.006656804733727811	0.47368421052631576	0.3707896189950304
YLR397C	-1	-/-	-161.20958423614502	-34335.65449428558	19	0.0066518847006651885	0.47368421052631576	0.37106570955273327
YDR529C	-1	-/-	-161.21639013290405	-31147.981471538544	19	0.0066469719350073855	0.47368421052631576	0.3713418001104362
YGR155W	-1	-/-	-161.23067331314087	-32567.391689300537	19	0.006642066420664207	0.47368421052631576	0.37161789066813916
YCR020W-B	-1	-/-	-161.23087739944458	-32515.899261951447	19	0.00663716814159292	0.47368421052631576	0.37189398122584205
YAL053W	-1	-/-	-161.23091077804565	-32085.211109638214	19	0.006632277081798084	0.47368421052631576	0.372170071783545
YLR241W	0	0/-	-161.24441003799438	-51996.4118796587	76	0.006632277081798084	0.47368421052631576	0.372170071783545
YER007W	-1	-/-	-161.25841188430786	-33338.76289653778	19	0.0066273932253313695	0.47368421052631576	0.37244616234124794
YHR202W	0	0/-	-161.26408755779266	-52303.27289915085	76	0.0066273932253313695	0.47368421052631576	0.37244616234124794
YIL053W	-1	-/-	-161.26750421524048	-31624.17134618759	19	0.006622516556291391	0.47368421052631576	0.37272225289895083
YDL168W	0	0/-	-161.26840794086456	-55301.430207014084	76	0.006622516556291391	0.47368421052631576	0.37272225289895083
YML040W	-1	-/-	-161.27111625671387	-32568.88303899765	19	0.006617647058823529	0.47368421052631576	0.3729983434566538
YER042W	-1	-/-	-161.2771315574646	-31256.720646858215	19	0.006612784717119765	0.47368421052631576	0.3732744340143567
YOR176W	0	0/0	-161.282470703125	-52119.5980399847	76	0.006612784717119765	0.47368421052631576	0.3732744340143567
YBR071W	0	0/0	-161.285773396492	-52863.072293400764	76	0.006612784717119765	0.47368421052631576	0.3732744340143567
YLR362W	-1	-/-	-161.30281829833984	-34039.467719078064	19	0.006607929515418502	0.47368421052631576	0.3735505245720596
YOR337W	0	0/-	-161.32503819465637	-53246.13997375965	76	0.006607929515418502	0.47368421052631576	0.3735505245720596
YGR041W	-1	-/-	-161.3382830619812	-32439.85274553299	19	0.006603081438004402	0.47368421052631576	0.37382661512976256
YJL103C	0	0/+	-161.3385945558548	-52884.00814294815	76	0.006603081438004402	0.47368421052631576	0.37382661512976256
YMR088C	-1	-/-	-161.3387589454651	-32120.86307001114	19	0.006598240469208211	0.47368421052631576	0.3741027056874655
YOR269W	-1	-/-	-161.3558268547058	-32860.86373758316	19	0.006593406593406593	0.47368421052631576	0.3743787962451684
YIR044C	0	0/0	-161.35962653160095	-52835.01070678234	76	0.006593406593406593	0.47368421052631576	0.3743787962451684
YAL051W	-1	-/-	-161.36089038848877	-34128.37635755539	19	0.006588579795021962	0.47368421052631576	0.37465488680287135
YDR246W	-1	-/-	-161.36857795715332	-33965.30230474472	19	0.006583760058522311	0.47368421052631576	0.3749309773605743
YNL202W	-1	-/-	-161.3811354637146	-32582.37002182007	19	0.006578947368421052	0.47368421052631576	0.3752070679182772
YDR350C	0	0/-	-161.38113570213318	-54150.54017269611	76	0.006578947368421052	0.47368421052631576	0.3752070679182772
YGL002W	0	0/-	-161.38210666179657	-54646.525852918625	76	0.006578947368421052	0.47368421052631576	0.3752070679182772
YLR100W	-1	-/-	-161.38352632522583	-32923.57001876831	19	0.006574141709276844	0.47368421052631576	0.3754831584759801
YHR176W	-1	-/-	-161.38485622406006	-32805.75063467026	19	0.006569343065693431	0.47368421052631576	0.3757592490336831
YOR005C	-1	-/-	-161.39403581619263	-32864.42553663254	19	0.006564551422319475	0.47368421052631576	0.37603533959138596
YPL067C	0	0/0	-161.40790045261383	-52778.47338998318	76	0.006564551422319475	0.47368421052631576	0.37603533959138596
YGR029W	-1	-/-	-161.41171073913574	-31604.176326274872	19	0.006559766763848397	0.47368421052631576	0.3763114301490889
YGL035C	-1	-/+	-161.41946840286255	-31905.303255081177	19	0.0065549890750182084	0.47368421052631576	0.3765875207067918
YDL086W	0	0/0	-161.4206120967865	-52418.39455282688	76	0.0065549890750182084	0.47368421052631576	0.3765875207067918
YJR074W	-1	-/-	-161.42478227615356	-32063.16777896881	19	0.006550218340611353	0.47368421052631576	0.37686361126449475
YIL074C	0	0/0	-161.4282568693161	-53562.90923845768	76	0.006550218340611353	0.47368421052631576	0.37686361126449475
YDR424C	-1	-/-	-161.43020343780518	-31666.547039031982	19	0.006545454545454545	0.47368421052631576	0.3771397018221977
YOR056C	-1	-/-	-161.43064165115356	-34042.85237407684	19	0.006540697674418605	0.47368421052631576	0.3774157923799006
YDR322W	0	0/-	-161.45027875900269	-51196.914504528046	76	0.006540697674418605	0.47368421052631576	0.3774157923799006
YJR120W	-1	-/-	-161.45132303237915	-31720.03425502777	19	0.006535947712418301	0.47368421052631576	0.37769188293760353
YER069W	0	0/0	-161.45408058166504	-53865.78905069828	76	0.006535947712418301	0.47368421052631576	0.37769188293760353
YGR021W	0	0/0	-161.45539259910583	-52410.371368050575	76	0.006535947712418301	0.47368421052631576	0.37769188293760353
YNL194C	0	0/-	-161.46258020401	-52398.224853158	76	0.006535947712418301	0.47368421052631576	0.37769188293760353
YAL068C	-1	-/-	-161.4701704978943	-32053.247650146484	19	0.006531204644412192	0.47368421052631576	0.3779679734953065
YKL159C	0	0/-	-161.47158801555634	-54039.78849327564	76	0.006531204644412192	0.47368421052631576	0.3779679734953065
YMR178W	0	0/0	-161.48006558418274	-52669.44373357296	76	0.006531204644412192	0.47368421052631576	0.3779679734953065
YNL169C	-1	-/-	-161.48907041549683	-33717.76732635498	19	0.006526468455402465	0.47368421052631576	0.37824406405300937
YER144C	0	0/-	-161.4914402961731	-54564.20236122608	76	0.006526468455402465	0.47368421052631576	0.37824406405300937
YNL135C	-1	-/-	-161.49330282211304	-30313.58119535446	19	0.006521739130434782	0.47368421052631576	0.3785201546107123
YLR394W	-1	-/-	-161.4937891960144	-33053.189272880554	19	0.0065170166545981175	0.47368421052631576	0.37879624516841526
YLR300W	0	0/-	-161.5021950006485	-53702.052359580994	76	0.0065170166545981175	0.47368421052631576	0.37879624516841526
YMR093W	-1	-/-	-161.5318250656128	-32890.7327208519	19	0.006512301013024602	0.47368421052631576	0.37907233572611815
YBR122C	0	0/-	-161.53468203544617	-52162.165764808655	76	0.006512301013024602	0.47368421052631576	0.37907233572611815
YPL223C	0	0/0	-161.53806591033936	-53968.05411672592	76	0.006512301013024602	0.47368421052631576	0.37907233572611815
YDR466W	0	0/-	-161.53886544704437	-52324.60746371746	76	0.006512301013024602	0.47368421052631576	0.37907233572611815
YLR226W	-1	-/-	-161.54758071899414	-33897.01750993729	19	0.006507592190889371	0.47368421052631576	0.3793484262838211
YJL171C	0	0/0	-161.54891312122345	-52712.21078288555	76	0.006507592190889371	0.47368421052631576	0.3793484262838211
YNL093W	-1	-/-	-161.55229473114014	-33057.33753490448	19	0.006502890173410405	0.47368421052631576	0.37962451684152404
YER121W	0	0/0	-161.55324256420135	-51939.995703458786	76	0.006502890173410405	0.47368421052631576	0.37962451684152404
YFL005W	-1	-/-	-161.55508136749268	-31687.843865394592	19	0.006498194945848376	0.47368421052631576	0.37990060739922693
YBR172C	-1	-/-	-161.564190864563	-32181.670555591583	19	0.006493506493506494	0.47368421052631576	0.3801766979569299
YPL054W	0	0/-	-161.56570756435394	-54362.12414562702	76	0.006493506493506494	0.47368421052631576	0.3801766979569299
YHR197W	-1	-/-	-161.56847286224365	-33849.784002780914	19	0.006488824801730353	0.47368421052631576	0.3804527885146328
YKL224C	0	0/-	-161.5863606929779	-53408.060203909874	76	0.006488824801730353	0.47368421052631576	0.3804527885146328
YDR186C	0	0/0	-161.60268187522888	-52781.161710739136	76	0.006488824801730353	0.47368421052631576	0.3804527885146328
YDR395W	-1	-/-	-161.60614109039307	-32222.043679237366	19	0.006484149855907781	0.47368421052631576	0.3807288790723357
YOL047C	0	0/-	-161.62226593494415	-52484.10706102848	76	0.006484149855907781	0.47368421052631576	0.3807288790723357
YLL029W	0	0/-	-161.62438142299652	-55590.355484724045	76	0.006484149855907781	0.47368421052631576	0.3807288790723357
YDL025C	0	0/-	-161.62814271450043	-53114.79712963104	76	0.006484149855907781	0.47368421052631576	0.3807288790723357
YPL046C	-1	-/-	-161.63658714294434	-32812.935411930084	19	0.0064794816414686825	0.47368421052631576	0.38100496963003866
YNR039C	-1	-/-	-161.64318895339966	-33119.85984706879	19	0.006474820143884892	0.47368421052631576	0.3812810601877416
YLR080W	-1	-/-	-161.64436626434326	-33083.73703098297	19	0.006470165348670022	0.47368421052631576	0.3815571507454445
YOR134W	0	0/-	-161.66194641590118	-54441.571170806885	76	0.006470165348670022	0.47368421052631576	0.3815571507454445
YBR045C	0	0/-	-161.6671793460846	-54017.5553252697	76	0.006470165348670022	0.47368421052631576	0.3815571507454445
YCR017C	0	0/-	-161.66907799243927	-53292.330139398575	76	0.006470165348670022	0.47368421052631576	0.3815571507454445
YLR289W	0	0/0	-161.67208850383759	-53478.19488143921	76	0.006470165348670022	0.47368421052631576	0.3815571507454445
YPL280W	0	0/-	-161.67540562152863	-54083.051381111145	76	0.006470165348670022	0.47368421052631576	0.3815571507454445
YCR007C	0	0/0	-161.68499159812927	-53565.63320481777	76	0.006470165348670022	0.47368421052631576	0.3815571507454445
YDL017W	-1	-/-	-161.69400310516357	-34055.452708244324	19	0.00646551724137931	0.47368421052631576	0.38183324130314744
YIL055C	0	0/0	-161.69429767131805	-52338.38928711414	76	0.00646551724137931	0.47368421052631576	0.38183324130314744
YOL137W	0	0/-	-161.7124683856964	-54251.67386507988	76	0.00646551724137931	0.47368421052631576	0.38183324130314744
YLR433C	-1	-/-	-161.71283769607544	-32023.116784095764	19	0.006460875807609476	0.47368421052631576	0.38210933186085033
[truncated: 3,961 more rows]
