# Supplementary material for: Revisiting co-expression-based automated function prediction in yeast with neural networks and updated Gene Ontology annotations
Source: PLoS One. 2026 Apr 16;21(4):e0322689. doi: 10.1371/journal.pone.0322689 (PMC13086303; doi:10.1371/journal.pone.0322689)
Supplement: S1 File — A zip file of tables in csv format containing individual genes ranked by their predicted involvement in each predicted GO term. These predictions were made by Model 1 as described in Table A of S1 Text. (ZIP) [file pone.0322689.s002.zip › GO0043543_SingleGeneRanking.csv]

Gene	Label	Annos	Score	Background Score	Num pos pairs	Precision	Recall	False Positive Rate
YOR179C	-1	-/-	-314.64734148979187	-21368.309254169464	62	0.0	0.0	0.0002794076557697681
YLR095C	-1	-/-	-317.7155284881592	-21912.309891939163	62	0.0	0.0	0.0005588153115395362
YDR228C	-1	-/-	-318.4266879558563	-21839.750412464142	62	0.0	0.0	0.0008382229673093043
YDL175C	-1	-/-	-318.92999505996704	-21699.07883453369	62	0.0	0.0	0.0011176306230790724
YER114C	-1	-/-	-319.62283420562744	-21939.93745779991	62	0.0	0.0	0.0013970382788488405
YKL032C	-1	-/-	-319.9495177268982	-21747.53401708603	62	0.0	0.0	0.0016764459346186086
YDR303C	-1	-/-	-321.9704523086548	-22307.07114982605	62	0.0	0.0	0.0019558535903883767
YOR094W	-1	-/-	-322.0779376029968	-21893.059594631195	62	0.0	0.0	0.0022352612461581448
YER151C	-1	-/-	-322.94699788093567	-21812.845723628998	62	0.0	0.0	0.002514668901927913
YPL139C	-1	-/-	-323.1826512813568	-21552.524113178253	62	0.0	0.0	0.002794076557697681
YJL140W	-1	-/-	-323.4511933326721	-21647.31444621086	62	0.0	0.0	0.003073484213467449
YDR176W	1	+/+	-323.84436106681824	-22100.99520421028	61	0.08333333333333333	0.016129032258064516	0.003073484213467449
YML019W	-1	-/-	-325.91858887672424	-22255.856454849243	62	0.07692307692307693	0.016129032258064516	0.003352891869237217
YCR052W	-1	-/-	-326.08679699897766	-22143.318217515945	62	0.07142857142857142	0.016129032258064516	0.0036322995250069852
YGR072W	-1	-/-	-326.55104780197144	-22122.91169333458	62	0.06666666666666667	0.016129032258064516	0.003911707180776753
YOL017W	-1	-/-	-327.07777857780457	-21188.20042324066	62	0.0625	0.016129032258064516	0.004191114836546521
YAL056W	-1	-/-	-328.4835991859436	-22739.080233097076	62	0.058823529411764705	0.016129032258064516	0.0044705224923162895
YGL216W	-1	-/-	-328.66722297668457	-22118.266585111618	62	0.05555555555555555	0.016129032258064516	0.004749930148086058
YLR305C	-1	-/-	-328.8732385635376	-21223.962777376175	62	0.05263157894736842	0.016129032258064516	0.005029337803855826
YDR201W	-1	-/-	-329.17965817451477	-21865.331089496613	62	0.05	0.016129032258064516	0.005308745459625594
YMR183C	-1	-/-	-329.60751724243164	-21918.190281152725	62	0.047619047619047616	0.016129032258064516	0.005588153115395362
YMR061W	-1	-/-	-330.53987097740173	-21881.0609998703	62	0.045454545454545456	0.016129032258064516	0.00586756077116513
YEL015W	-1	-/-	-331.19468450546265	-22228.498781204224	62	0.043478260869565216	0.016129032258064516	0.006146968426934898
YDL116W	-1	-/-	-332.01134181022644	-21786.03951215744	62	0.041666666666666664	0.016129032258064516	0.006426376082704666
YGR120C	-1	-/-	-332.03220295906067	-22729.775077819824	62	0.04	0.016129032258064516	0.006705783738474434
YNL317W	-1	-/-	-332.23605823516846	-22147.327483177185	62	0.038461538461538464	0.016129032258064516	0.006985191394244202
YDR292C	-1	-/-	-332.5025179386139	-22216.596053123474	62	0.037037037037037035	0.016129032258064516	0.0072645990500139705
YPR072W	-1	-/-	-332.72824215888977	-21788.982481241226	62	0.03571428571428571	0.016129032258064516	0.0075440067057837385
YBR095C	-1	-/-	-333.04185366630554	-21531.302935361862	62	0.034482758620689655	0.016129032258064516	0.007823414361553507
YBR279W	-1	-/-	-333.2524161338806	-21984.39800643921	62	0.03333333333333333	0.016129032258064516	0.008102822017323274
YML076C	-1	-/-	-333.67292499542236	-22300.308001995087	62	0.03225806451612903	0.016129032258064516	0.008382229673093043
YKL028W	-1	-/-	-333.81627011299133	-22619.12080669403	62	0.03125	0.016129032258064516	0.00866163732886281
YDR052C	-1	-/-	-335.2261161804199	-22206.975081205368	62	0.030303030303030304	0.016129032258064516	0.008941044984632579
YHR146W	0	0/-	-335.31383806467056	-37305.81091850996	248	0.030303030303030304	0.016129032258064516	0.008941044984632579
YKL079W	-1	-/-	-335.32871747016907	-21514.546921014786	62	0.029411764705882353	0.016129032258064516	0.009220452640402346
YMR044W	-1	-/-	-335.3355677127838	-21903.405066728592	62	0.02857142857142857	0.016129032258064516	0.009499860296172115
YOL102C	-1	-/-	-335.39573645591736	-22562.522778987885	62	0.027777777777777776	0.016129032258064516	0.009779267951941882
YMR263W	-1	-/-	-335.8361144065857	-22461.033653974533	62	0.02702702702702703	0.016129032258064516	0.010058675607711651
YGL212W	-1	-/-	-336.4834578037262	-21900.75299167633	62	0.02631578947368421	0.016129032258064516	0.010338083263481419
YOL089C	-1	-/-	-336.761189699173	-22240.423286914825	62	0.02564102564102564	0.016129032258064516	0.010617490919251188
YDR145W	1	+/+	-336.8157539367676	-22317.270748376846	61	0.05	0.03225806451612903	0.010617490919251188
YNL288W	-1	-/-	-337.47797656059265	-22046.06107187271	62	0.04878048780487805	0.03225806451612903	0.010896898575020955
YDR379W	-1	-/-	-337.5585026741028	-21948.50255870819	62	0.047619047619047616	0.03225806451612903	0.011176306230790724
YPL112C	-1	-/-	-337.78125500679016	-22706.601137399673	62	0.046511627906976744	0.03225806451612903	0.011455713886560491
YDL225W	-1	-/-	-338.00602293014526	-22588.951311826706	62	0.045454545454545456	0.03225806451612903	0.01173512154233026
YNL038W	-1	-/-	-338.3923692703247	-22293.961089134216	62	0.044444444444444446	0.03225806451612903	0.012014529198100027
YOR211C	-1	-/-	-338.5585277080536	-22069.078093767166	62	0.043478260869565216	0.03225806451612903	0.012293936853869796
YFL017W-A	-1	-/-	-338.58204674720764	-22685.497858524323	62	0.0425531914893617	0.03225806451612903	0.012573344509639563
YMR316W	-1	-/-	-338.84344506263733	-21562.908514499664	62	0.041666666666666664	0.03225806451612903	0.012852752165409332
YER129W	-1	-/-	-338.86955761909485	-21939.97456049919	62	0.04081632653061224	0.03225806451612903	0.0131321598211791
YDR235W	-1	-/-	-339.19743633270264	-22404.09433555603	62	0.04	0.03225806451612903	0.013411567476948869
YPL213W	-1	-/-	-339.31310176849365	-22359.8329308033	62	0.0392156862745098	0.03225806451612903	0.013690975132718636
YHR073W	-1	-/-	-339.37053060531616	-21401.18106818199	62	0.038461538461538464	0.03225806451612903	0.013970382788488405
YDL070W	0	0/-	-339.43941283226013	-38790.027213811874	248	0.038461538461538464	0.03225806451612903	0.013970382788488405
YDR088C	-1	-/-	-339.79430961608887	-22558.273810625076	62	0.03773584905660377	0.03225806451612903	0.014249790444258172
YNL152W	0	0/-	-339.9518639445305	-39348.04801732302	248	0.03773584905660377	0.03225806451612903	0.014249790444258172
YPL151C	-1	-/-	-339.96321296691895	-21777.49435567856	62	0.037037037037037035	0.03225806451612903	0.014529198100027941
YER105C	-1	-/-	-340.0223526954651	-23046.930377721786	62	0.03636363636363636	0.03225806451612903	0.014808605755797708
YGR005C	-1	-/-	-340.1602201461792	-22903.854034423828	62	0.03571428571428571	0.03225806451612903	0.015088013411567477
YDR179C	-1	-/-	-340.26329040527344	-22609.092050552368	62	0.03508771929824561	0.03225806451612903	0.015367421067337244
YBR245C	-1	-/-	-340.29858922958374	-22696.327350854874	62	0.034482758620689655	0.03225806451612903	0.015646828723107013
YPL125W	-1	-/0	-340.40779280662537	-22439.622933149338	62	0.03389830508474576	0.03225806451612903	0.01592623637887678
YKL006C-A	-1	-/-	-340.5464870929718	-22598.409950256348	62	0.03333333333333333	0.03225806451612903	0.016205644034646548
YPL074W	0	0/0	-340.57134091854095	-38361.7194865942	248	0.03333333333333333	0.03225806451612903	0.016205644034646548
YFR037C	-1	-/-	-340.9839677810669	-22900.61971259117	62	0.03278688524590164	0.03225806451612903	0.01648505169041632
YBL046W	-1	-/-	-341.11217737197876	-22293.031530618668	62	0.03225806451612903	0.03225806451612903	0.016764459346186086
YHL025W	-1	-/-	-341.1453368663788	-21399.081132411957	62	0.031746031746031744	0.03225806451612903	0.017043867001955853
YDR397C	-1	-/-	-341.25620317459106	-21849.56004881859	62	0.03125	0.03225806451612903	0.01732327465772562
YBL052C	1	+/+	-341.3394727706909	-22938.877695798874	61	0.046153846153846156	0.04838709677419355	0.01732327465772562
YOR110W	-1	-/-	-341.7534897327423	-22369.815856456757	62	0.045454545454545456	0.04838709677419355	0.01760268231349539
YNL107W	-1	-/+	-341.8300573825836	-22646.887424468994	62	0.04477611940298507	0.04838709677419355	0.017882089969265158
YPL210C	-1	-/-	-342.1707601547241	-22918.347816944122	62	0.04411764705882353	0.04838709677419355	0.018161497625034925
YOR249C	-1	-/-	-342.2581539154053	-22372.12408566475	62	0.043478260869565216	0.04838709677419355	0.018440905280804692
YKR028W	-1	-/-	-342.5146768093109	-21913.89354968071	62	0.04285714285714286	0.04838709677419355	0.018720312936574463
YHR107C	-1	-/-	-342.80326437950134	-22715.664625883102	62	0.04225352112676056	0.04838709677419355	0.01899972059234423
YHR119W	-1	-/+	-342.9804639816284	-21507.927483558655	62	0.041666666666666664	0.04838709677419355	0.019279128248113998
YGL155W	-1	-/0	-343.22432684898376	-22684.402610063553	62	0.0410958904109589	0.04838709677419355	0.019558535903883765
YIL150C	-1	-/-	-343.39999055862427	-21843.38616991043	62	0.04054054054054054	0.04838709677419355	0.019837943559653536
YIR010W	-1	-/-	-343.5123314857483	-22645.155234098434	62	0.04	0.04838709677419355	0.020117351215423303
YGR276C	-1	-/-	-343.5146977901459	-22498.105288743973	62	0.039473684210526314	0.04838709677419355	0.02039675887119307
YHR079C	-1	-/-	-343.63624715805054	-22537.149662971497	62	0.03896103896103896	0.04838709677419355	0.020676166526962837
YPR135W	-1	-/-	-343.64333724975586	-22693.228094100952	62	0.038461538461538464	0.04838709677419355	0.020955574182732608
YLR055C	-1	-/+	-343.7425537109375	-22146.021712064743	62	0.0379746835443038	0.04838709677419355	0.021234981838502375
YDR170C	-1	-/-	-343.9873013496399	-22343.096035718918	62	0.0375	0.04838709677419355	0.021514389494272142
YNL199C	-1	-/-	-344.0251729488373	-22813.94137096405	62	0.037037037037037035	0.04838709677419355	0.02179379715004191
YLL043W	-1	-/-	-344.1457030773163	-23076.2318379879	62	0.036585365853658534	0.04838709677419355	0.02207320480581168
YBR215W	-1	-/-	-344.17407178878784	-22519.066529273987	62	0.03614457831325301	0.04838709677419355	0.022352612461581448
YJR050W	-1	-/-	-344.3436143398285	-22524.124833345413	62	0.03571428571428571	0.04838709677419355	0.022632020117351215
YAL020C	-1	-/-	-344.45897817611694	-21997.702209949493	62	0.03529411764705882	0.04838709677419355	0.022911427773120982
YKL122C	-1	-/-	-344.49197340011597	-23192.913064479828	62	0.03488372093023256	0.04838709677419355	0.023190835428890753
YLR262C	-1	-/-	-344.7187993526459	-22669.019339084625	62	0.034482758620689655	0.04838709677419355	0.02347024308466052
YHR154W	-1	-/-	-344.82044100761414	-22269.11609363556	62	0.03409090909090909	0.04838709677419355	0.023749650740430287
YEL030W	-1	-/-	-344.855863571167	-22089.383279561996	62	0.033707865168539325	0.04838709677419355	0.024029058396200054
YPR128C	-1	-/-	-344.88893866539	-22989.305678606033	62	0.03333333333333333	0.04838709677419355	0.024308466051969825
YNL236W	-1	-/-	-345.0094196796417	-22903.52122402191	62	0.03296703296703297	0.04838709677419355	0.024587873707739592
YGL086W	-1	-/-	-345.0765736103058	-22626.549177885056	62	0.03260869565217391	0.04838709677419355	0.02486728136350936
YML006C	-1	-/-	-345.08324217796326	-22898.751497983932	62	0.03225806451612903	0.04838709677419355	0.025146689019279127
YNL258C	-1	-/-	-345.130980014801	-22785.15679883957	62	0.031914893617021274	0.04838709677419355	0.025426096675048897
YDR181C	-1	-/+	-345.18067693710327	-22818.426483631134	62	0.031578947368421054	0.04838709677419355	0.025705504330818665
YML011C	-1	-/-	-345.2830967903137	-23282.297679662704	62	0.03125	0.04838709677419355	0.025984911986588432
YBR288C	-1	-/-	-345.2884554862976	-22898.366901397705	62	0.030927835051546393	0.04838709677419355	0.0262643196423582
YEL037C	-1	-/-	-345.36744832992554	-22785.441826343536	62	0.030612244897959183	0.04838709677419355	0.02654372729812797
YOR329C	-1	-/-	-345.5545108318329	-22766.778608322144	62	0.030303030303030304	0.04838709677419355	0.026823134953897737
YBR038W	-1	-/-	-345.5583984851837	-21979.957235097885	62	0.03	0.04838709677419355	0.027102542609667504
YCR095C	0	0/0	-345.6428827047348	-38812.67216312885	248	0.03	0.04838709677419355	0.027102542609667504
YLR398C	-1	-/-	-345.71334409713745	-23138.880343437195	62	0.0297029702970297	0.04838709677419355	0.02738195026543727
YGR252W	1	+/+	-345.78537106513977	-22811.559319972992	61	0.0392156862745098	0.06451612903225806	0.02738195026543727
YOR319W	-1	-/-	-345.80352759361267	-23037.20931339264	62	0.038834951456310676	0.06451612903225806	0.027661357921207042
YLR399C	-1	-/-	-345.8745741844177	-22761.686950206757	62	0.038461538461538464	0.06451612903225806	0.02794076557697681
YMR037C	-1	-/-	-345.91283440589905	-23007.40823817253	62	0.0380952380952381	0.06451612903225806	0.028220173232746577
YGL112C	1	+/+	-346.2500436306	-23389.59910941124	61	0.04716981132075472	0.08064516129032258	0.028220173232746577
YMR288W	-1	-/-	-346.2862010002136	-22285.71833872795	62	0.04672897196261682	0.08064516129032258	0.028499580888516344
YKL025C	-1	-/-	-346.3215973377228	-22849.251851081848	62	0.046296296296296294	0.08064516129032258	0.028778988544286115
YKR063C	-1	-/-	-346.3426034450531	-23038.415556430817	62	0.045871559633027525	0.08064516129032258	0.029058396200055882
YIL126W	-1	-/-	-346.3601543903351	-23049.91148328781	62	0.045454545454545456	0.08064516129032258	0.02933780385582565
YKL017C	-1	-/-	-346.3662648200989	-22587.93560743332	62	0.04504504504504504	0.08064516129032258	0.029617211511595416
YNR033W	-1	-/-	-346.510128736496	-22253.682729959488	62	0.044642857142857144	0.08064516129032258	0.029896619167365187
YJR093C	-1	-/-	-346.67537331581116	-22461.435022354126	62	0.04424778761061947	0.08064516129032258	0.030176026823134954
YOL146W	-1	-/-	-346.7168560028076	-22961.976911067963	62	0.043859649122807015	0.08064516129032258	0.03045543447890472
YDR005C	-1	-/-	-346.7244987487793	-22402.47401213646	62	0.043478260869565216	0.08064516129032258	0.03073484213467449
YOR244W	1	+/+	-346.8468189239502	-22522.892778873444	61	0.05172413793103448	0.0967741935483871	0.03073484213467449
YKR007W	-1	-/-	-347.03191471099854	-22761.31000685692	62	0.05128205128205128	0.0967741935483871	0.03101424979044426
YOL005C	-1	-/-	-347.11019134521484	-22373.7325463295	62	0.05084745762711865	0.0967741935483871	0.03129365744621403
YOR191W	-1	-/-	-347.2437846660614	-22233.30451488495	62	0.05042016806722689	0.0967741935483871	0.031573065101983794
YER174C	-1	-/-	-347.2464532852173	-22951.376710653305	62	0.05	0.0967741935483871	0.03185247275775356
YLR275W	-1	-/-	-347.41577672958374	-23485.508066177368	62	0.049586776859504134	0.0967741935483871	0.03213188041352333
YML069W	-1	-/-	-347.45048427581787	-23504.189993858337	62	0.04918032786885246	0.0967741935483871	0.032411288069293095
YML103C	-1	-/-	-347.520893573761	-22936.985884428024	62	0.04878048780487805	0.0967741935483871	0.03269069572506287
YDR295C	-1	-/-	-347.6997740268707	-22574.667145252228	62	0.04838709677419355	0.0967741935483871	0.03297010338083264
YOR217W	-1	-/-	-347.96964859962463	-22816.69494509697	62	0.048	0.0967741935483871	0.033249511036602404
YOL111C	-1	-/-	-348.01333022117615	-22703.16655063629	62	0.047619047619047616	0.0967741935483871	0.03352891869237217
YMR240C	-1	-/-	-348.2931067943573	-22884.3063621521	62	0.047244094488188976	0.0967741935483871	0.03380832634814194
YPR189W	-1	-/-	-348.45571994781494	-22303.690938949585	62	0.046875	0.0967741935483871	0.034087734003911706
YFL049W	-1	-/-	-348.60357427597046	-22717.5486433506	62	0.046511627906976744	0.0967741935483871	0.03436714165968147
YLR254C	-1	-/0	-348.6521325111389	-22300.20869755745	62	0.046153846153846156	0.0967741935483871	0.03464654931545124
YGL144C	-1	-/-	-348.6925461292267	-22957.20795559883	62	0.04580152671755725	0.0967741935483871	0.034925956971221014
YBR042C	-1	-/-	-348.6982250213623	-22547.410258054733	62	0.045454545454545456	0.0967741935483871	0.03520536462699078
YGL067W	-1	-/-	-348.7426815032959	-22677.058832406998	62	0.045112781954887216	0.0967741935483871	0.03548477228276055
YNL161W	-1	-/-	-348.98857045173645	-23088.40546488762	62	0.04477611940298507	0.0967741935483871	0.035764179938530316
YDR463W	-1	-/-	-349.16518449783325	-22718.16473865509	62	0.044444444444444446	0.0967741935483871	0.03604358759430008
YOR151C	-1	-/-	-349.2340738773346	-22728.439240455627	62	0.04411764705882353	0.0967741935483871	0.03632299525006985
YNL147W	-1	-/-	-349.3542523384094	-22802.328293561935	62	0.043795620437956206	0.0967741935483871	0.03660240290583962
YAR002W	-1	-/-	-349.35592436790466	-23069.736662864685	62	0.043478260869565216	0.0967741935483871	0.036881810561609385
YFR013W	-1	-/-	-349.4111065864563	-22107.612562656403	62	0.04316546762589928	0.0967741935483871	0.03716121821737916
YDR240C	-1	-/-	-349.5118000507355	-22702.710148096085	62	0.04285714285714286	0.0967741935483871	0.037440625873148926
YDL030W	-1	-/-	-349.53323340415955	-22545.693101644516	62	0.0425531914893617	0.0967741935483871	0.037720033528918694
YGL213C	-1	-/-	-349.56925201416016	-23130.13812851906	62	0.04225352112676056	0.0967741935483871	0.03799944118468846
YJL085W	-1	-/-	-349.61627292633057	-22643.236976385117	62	0.04195804195804196	0.0967741935483871	0.03827884884045823
YCL029C	-1	-/-	-349.62381744384766	-22096.59529042244	62	0.041666666666666664	0.0967741935483871	0.038558256496227995
YML036W	-1	-/-	-349.6318392753601	-23338.533406734467	62	0.041379310344827586	0.0967741935483871	0.03883766415199776
YML065W	-1	-/-	-349.6418364048004	-22926.280049562454	62	0.0410958904109589	0.0967741935483871	0.03911707180776753
YOR026W	-1	-/-	-349.71670866012573	-22704.288566350937	62	0.04081632653061224	0.0967741935483871	0.039396479463537304
YNL329C	-1	-/-	-349.7593984603882	-23327.778819322586	62	0.04054054054054054	0.0967741935483871	0.03967588711930707
YCR094W	-1	-/-	-349.8109817504883	-23299.801426887512	62	0.040268456375838924	0.0967741935483871	0.03995529477507684
YJL124C	-1	-/-	-349.85372734069824	-23730.621861934662	62	0.04	0.0967741935483871	0.040234702430846606
YDR217C	-1	-/-	-349.8925757408142	-22403.720823049545	62	0.039735099337748346	0.0967741935483871	0.04051411008661637
YJR083C	-1	-/0	-349.9485101699829	-23435.92049717903	62	0.039473684210526314	0.0967741935483871	0.04079351774238614
YLR021W	0	0/-	-349.96258479356766	-39068.830566346645	248	0.039473684210526314	0.0967741935483871	0.04079351774238614
YKL214C	-1	-/-	-350.18087577819824	-22769.995376110077	62	0.0392156862745098	0.0967741935483871	0.04107292539815591
YHR108W	-1	-/-	-350.1833529472351	-23159.262092590332	62	0.03896103896103896	0.0967741935483871	0.041352333053925674
YGL252C	-1	-/-	-350.18700551986694	-23340.37286734581	62	0.03870967741935484	0.0967741935483871	0.04163174070969545
YHR023W	-1	-/-	-350.3194773197174	-23110.602115631104	62	0.038461538461538464	0.0967741935483871	0.041911148365465216
YOR322C	-1	-/-	-350.4580454826355	-22115.14832687378	62	0.03821656050955414	0.0967741935483871	0.04219055602123498
YIL149C	-1	-/-	-350.5557825565338	-23045.403126478195	62	0.0379746835443038	0.0967741935483871	0.04246996367700475
YKR101W	-1	-/-	-350.5572075843811	-22718.119662046432	62	0.03773584905660377	0.0967741935483871	0.04274937133277452
YOR106W	-1	-/-	-350.5751292705536	-23131.28665280342	62	0.0375	0.0967741935483871	0.043028778988544285
YER016W	-1	-/-	-350.6002926826477	-22414.14880132675	62	0.037267080745341616	0.0967741935483871	0.04330818664431405
YMR125W	-1	-/-	-350.6839597225189	-22858.609256505966	62	0.037037037037037035	0.0967741935483871	0.04358759430008382
YMR005W	-1	-/-	-350.8150634765625	-23200.037705659866	62	0.03680981595092025	0.0967741935483871	0.04386700195585359
YMR234W	-1	-/-	-350.88900780677795	-22467.32409596443	62	0.036585365853658534	0.0967741935483871	0.04414640961162336
YDL192W	-1	-/-	-350.90441274642944	-22828.46167087555	62	0.03636363636363636	0.0967741935483871	0.04442581726739313
YBR049C	-1	-/-	-350.9155821800232	-22815.512082099915	62	0.03614457831325301	0.0967741935483871	0.044705224923162895
YKL020C	-1	-/-	-350.9157564640045	-23045.752771139145	62	0.03592814371257485	0.0967741935483871	0.04498463257893266
YNL206C	-1	-/-	-351.0501470565796	-23532.078872203827	62	0.03571428571428571	0.0967741935483871	0.04526404023470243
YJR134C	0	0/0	-351.13420301675797	-38704.784183740616	248	0.03571428571428571	0.0967741935483871	0.04526404023470243
YBR077C	-1	-/-	-351.1342327594757	-23330.385857343674	62	0.03550295857988166	0.0967741935483871	0.0455434478904722
YLR144C	-1	-/-	-351.1930558681488	-22995.532109975815	62	0.03529411764705882	0.0967741935483871	0.045822855546241964
YML088W	-1	-/-	-351.2930545806885	-22196.23191857338	62	0.03508771929824561	0.0967741935483871	0.04610226320201174
YAL047C	-1	-/-	-351.3620512485504	-22322.1428463459	62	0.03488372093023256	0.0967741935483871	0.046381670857781505
YDR334W	-1	-/-	-351.42655634880066	-22583.75563287735	62	0.03468208092485549	0.0967741935483871	0.04666107851355127
YNL262W	-1	-/-	-351.4811363220215	-22161.660439491272	62	0.034482758620689655	0.0967741935483871	0.04694048616932104
YLR403W	-1	-/-	-351.5469717979431	-22863.89172410965	62	0.03428571428571429	0.0967741935483871	0.04721989382509081
YAL051W	-1	-/-	-351.5588467121124	-23394.765500307083	62	0.03409090909090909	0.0967741935483871	0.047499301480860574
YDR421W	-1	-/-	-351.5620357990265	-23315.223129749298	62	0.03389830508474576	0.0967741935483871	0.04777870913663034
YPL228W	-1	-/-	-351.73651146888733	-22802.204681396484	62	0.033707865168539325	0.0967741935483871	0.04805811679240011
YMR213W	-1	-/-	-351.85960721969604	-22564.86100101471	62	0.0335195530726257	0.0967741935483871	0.04833752444816988
YLR368W	-1	-/-	-351.88243317604065	-22475.688032865524	62	0.03333333333333333	0.0967741935483871	0.04861693210393965
YLR369W	-1	-/-	-351.97093415260315	-22838.26907682419	62	0.03314917127071823	0.0967741935483871	0.04889633975970942
YCR002C	-1	-/-	-352.04731011390686	-23186.711473703384	62	0.03296703296703297	0.0967741935483871	0.049175747415479185
YLR438C-A	-1	-/-	-352.13702058792114	-22421.261689424515	62	0.03278688524590164	0.0967741935483871	0.04945515507124895
YHR013C	1	+/+	-352.1532950401306	-24097.12827539444	61	0.03804347826086957	0.11290322580645161	0.04945515507124895
YIL115C	-1	-/-	-352.1894545555115	-22717.532334804535	62	0.03783783783783784	0.11290322580645161	0.04973456272701872
YOL145C	-1	-/-	-352.2608976364136	-22428.351078271866	62	0.03763440860215054	0.11290322580645161	0.050013970382788486
YER147C	-1	-/-	-352.263277053833	-22272.568131685257	62	0.0374331550802139	0.11290322580645161	0.050293378038558254
YBR130C	-1	-/-	-352.2818205356598	-23131.53881430626	62	0.03723404255319149	0.11290322580645161	0.05057278569432803
YGR278W	-1	-/-	-352.31443428993225	-22496.76211953163	62	0.037037037037037035	0.11290322580645161	0.050852193350097795
YLR015W	-1	-/-	-352.32823944091797	-22875.113349199295	62	0.03684210526315789	0.11290322580645161	0.05113160100586756
YER183C	-1	-/0	-352.3646991252899	-22850.65590620041	62	0.03664921465968586	0.11290322580645161	0.05141100866163733
YOL138C	-1	-/-	-352.3895387649536	-22755.889718055725	62	0.036458333333333336	0.11290322580645161	0.0516904163174071
YKL005C	-1	-/-	-352.3996653556824	-23282.212225437164	62	0.03626943005181347	0.11290322580645161	0.051969823973176864
YIL144W	-1	-/-	-352.5618758201599	-23057.085123300552	62	0.03608247422680412	0.11290322580645161	0.05224923162894663
YJL192C	-1	-/-	-352.91844940185547	-23554.761820077896	62	0.035897435897435895	0.11290322580645161	0.0525286392847164
YDR118W	-1	-/-	-352.9573256969452	-22654.44485783577	62	0.03571428571428571	0.11290322580645161	0.05280804694048617
YNL290W	-1	-/-	-353.15680170059204	-22929.239913225174	62	0.03553299492385787	0.11290322580645161	0.05308745459625594
YNL197C	-1	-/-	-353.1850583553314	-22804.717515468597	62	0.03535353535353535	0.11290322580645161	0.05336686225202571
YDR460W	-1	-/-	-353.19729709625244	-23159.002573490143	62	0.035175879396984924	0.11290322580645161	0.053646269907795474
YBR200W	-1	-/-	-353.3246376514435	-22945.952907562256	62	0.035	0.11290322580645161	0.05392567756356524
YOR281C	-1	-/-	-353.32489347457886	-23479.360985517502	62	0.03482587064676617	0.11290322580645161	0.05420508521933501
YJR057W	-1	-/-	-353.3918368816376	-23097.87791776657	62	0.034653465346534656	0.11290322580645161	0.054484492875104776
YPR051W	1	+/+	-353.4212954044342	-23723.105224370956	61	0.03940886699507389	0.12903225806451613	0.054484492875104776
YMR275C	-1	-/-	-353.478396654129	-22992.488553762436	62	0.0392156862745098	0.12903225806451613	0.05476390053087454
YNL027W	-1	-/-	-353.5238859653473	-23059.15486073494	62	0.03902439024390244	0.12903225806451613	0.05504330818664432
YHR186C	-1	-/-	-353.5841917991638	-22459.778197050095	62	0.038834951456310676	0.12903225806451613	0.055322715842414084
YPL020C	-1	-/-	-353.64475679397583	-23078.67292046547	62	0.03864734299516908	0.12903225806451613	0.05560212349818385
YER166W	-1	-/-	-353.65519738197327	-22451.508395195007	62	0.038461538461538464	0.12903225806451613	0.05588153115395362
YGL247W	-1	-/-	-353.6613850593567	-23321.901572704315	62	0.03827751196172249	0.12903225806451613	0.056160938809723386
YDR206W	-1	-/-	-353.68874430656433	-24046.886102199554	62	0.0380952380952381	0.12903225806451613	0.05644034646549315
YGL023C	0	0/-	-353.7207205891609	-38937.063165962696	248	0.0380952380952381	0.12903225806451613	0.05644034646549315
YBR210W	-1	-/-	-353.7771053314209	-22609.429055929184	62	0.037914691943127965	0.12903225806451613	0.05671975412126292
YDR301W	-1	-/-	-353.8750514984131	-22787.079525232315	62	0.03773584905660377	0.12903225806451613	0.05699916177703269
YLR418C	-1	-/-	-353.9186954498291	-22515.275903701782	62	0.03755868544600939	0.12903225806451613	0.05727856943280246
YGL223C	-1	-/-	-354.0975818634033	-22909.203392505646	62	0.037383177570093455	0.12903225806451613	0.05755797708857223
YNL272C	-1	-/-	-354.13780307769775	-22723.059208869934	62	0.037209302325581395	0.12903225806451613	0.057837384744341996
YOR216C	-1	-/-	-354.14067029953003	-22968.58136844635	62	0.037037037037037035	0.12903225806451613	0.058116792400111764
YCL034W	-1	-/-	-354.18455839157104	-23880.327456474304	62	0.03686635944700461	0.12903225806451613	0.05839620005588153
YDR159W	-1	-/-	-354.21315717697144	-22904.66822195053	62	0.03669724770642202	0.12903225806451613	0.0586756077116513
YOL059W	-1	-/0	-354.2460813522339	-22557.127962827682	62	0.0365296803652968	0.12903225806451613	0.058955015367421065
YOL116W	-1	-/-	-354.29357051849365	-23527.256838321686	62	0.03636363636363636	0.12903225806451613	0.05923442302319083
YCR093W	-1	-/-	-354.3267922401428	-22356.41289114952	62	0.03619909502262444	0.12903225806451613	0.05951383067896061
YBR131W	-1	-/-	-354.3284387588501	-22947.481325149536	62	0.036036036036036036	0.12903225806451613	0.059793238334730374
YPL105C	0	0/-	-354.3997058868408	-39956.04968380928	248	0.036036036036036036	0.12903225806451613	0.059793238334730374
YPL128C	-1	-/-	-354.4174246788025	-23430.3664393425	62	0.03587443946188341	0.12903225806451613	0.06007264599050014
YHL023C	0	0/-	-354.431012570858	-39697.945076942444	248	0.03587443946188341	0.12903225806451613	0.06007264599050014
YDR219C	-1	-/-	-354.47486877441406	-22886.055743455887	62	0.03571428571428571	0.12903225806451613	0.06035205364626991
YBR167C	-1	-/-	-354.4942617416382	-23415.739701509476	62	0.035555555555555556	0.12903225806451613	0.060631461302039676
YDR420W	-1	-/-	-354.5452983379364	-22169.645081043243	62	0.035398230088495575	0.12903225806451613	0.06091086895780944
YKL179C	-1	-/-	-354.5800747871399	-23788.672957658768	62	0.03524229074889868	0.12903225806451613	0.06119027661357921
YLR145W	-1	-/-	-354.60350823402405	-22772.577345609665	62	0.03508771929824561	0.12903225806451613	0.06146968426934898
YKR037C	-1	-/-	-354.6143763065338	-22831.327426195145	62	0.034934497816593885	0.12903225806451613	0.06174909192511875
YGR029W	-1	-/-	-354.6269950866699	-22597.903603315353	62	0.034782608695652174	0.12903225806451613	0.06202849958088852
YDR311W	-1	-/-	-354.718435049057	-23200.35610294342	62	0.03463203463203463	0.12903225806451613	0.062307907236658286
YOR171C	-1	-/-	-354.7406437397003	-22509.679695129395	62	0.034482758620689655	0.12903225806451613	0.06258731489242805
YDR320C	-1	-/-	-354.79276871681213	-23108.83257818222	62	0.034334763948497854	0.12903225806451613	0.06286672254819782
YKL018W	-1	-/-	-354.8145351409912	-23511.493100643158	62	0.03418803418803419	0.12903225806451613	0.06314613020396759
YJL061W	-1	-/-	-354.8321204185486	-23223.767787218094	62	0.03404255319148936	0.12903225806451613	0.06342553785973735
YIL039W	-1	-/-	-354.87407755851746	-23495.050873041153	62	0.03389830508474576	0.12903225806451613	0.06370494551550712
YDR325W	-1	-/-	-354.88473320007324	-22484.09981894493	62	0.03375527426160337	0.12903225806451613	0.06398435317127689
YDR390C	0	0/-	-354.9666556119919	-40402.39476817846	248	0.03375527426160337	0.12903225806451613	0.06398435317127689
YJL186W	-1	-/-	-354.96888995170593	-22885.19097852707	62	0.03361344537815126	0.12903225806451613	0.06426376082704666
YPR171W	-1	-/-	-355.0568857192993	-23363.091842889786	62	0.03347280334728033	0.12903225806451613	0.06454316848281642
YCR020C	-1	-/-	-355.14565920829773	-22990.593539476395	62	0.03333333333333333	0.12903225806451613	0.06482257613858619
YOR196C	0	0/-	-355.23374700546265	-40139.140509188175	248	0.03333333333333333	0.12903225806451613	0.06482257613858619
YOR061W	-1	-/-	-355.2940196990967	-23600.093959093094	62	0.03319502074688797	0.12903225806451613	0.06510198379435597
YBL006C	-1	-/-	-355.3267364501953	-23077.96278834343	62	0.03305785123966942	0.12903225806451613	0.06538139145012574
YOR213C	-1	-/+	-355.43347787857056	-23165.450823545456	62	0.03292181069958848	0.12903225806451613	0.0656607991058955
YNL189W	0	0/-	-355.44037306308746	-39591.017105937004	248	0.03292181069958848	0.12903225806451613	0.0656607991058955
YFL008W	-1	-/-	-355.59158086776733	-22821.011227607727	62	0.03278688524590164	0.12903225806451613	0.06594020676166527
YPL195W	-1	-/-	-355.6709156036377	-22574.855207443237	62	0.0326530612244898	0.12903225806451613	0.06621961441743504
YBR166C	0	0/0	-355.7438361644745	-39653.21038877964	248	0.0326530612244898	0.12903225806451613	0.06621961441743504
YPR046W	-1	-/-	-355.9352157115936	-23759.178429603577	62	0.032520325203252036	0.12903225806451613	0.06649902207320481
YPR019W	-1	-/-	-356.01301097869873	-22427.502385616302	62	0.032388663967611336	0.12903225806451613	0.06677842972897458
YMR168C	-1	-/-	-356.02687907218933	-23092.980725049973	62	0.03225806451612903	0.12903225806451613	0.06705783738474434
YGR270W	-1	-/-	-356.05690717697144	-23353.019929409027	62	0.0321285140562249	0.12903225806451613	0.06733724504051411
YNL076W	0	0/-	-356.07554882764816	-38519.598027825356	248	0.0321285140562249	0.12903225806451613	0.06733724504051411
YDL226C	-1	-/-	-356.07917976379395	-23242.450414657593	62	0.032	0.12903225806451613	0.06761665269628388
YNL291C	-1	-/-	-356.14395451545715	-23455.015576839447	62	0.03187250996015936	0.12903225806451613	0.06789606035205364
YER030W	-1	-/-	-356.2188196182251	-23667.8029961586	62	0.031746031746031744	0.12903225806451613	0.06817546800782341
YDR073W	-1	-/-	-356.23962211608887	-23197.925884485245	62	0.03162055335968379	0.12903225806451613	0.06845487566359318
YPR029C	-1	-/-	-356.2770371437073	-22719.06816792488	62	0.031496062992125984	0.12903225806451613	0.06873428331936295
YMR113W	-1	-/0	-356.380912065506	-22942.26639842987	62	0.03137254901960784	0.12903225806451613	0.06901369097513271
YHR034C	-1	-/-	-356.39110493659973	-22960.581830501556	62	0.03125	0.12903225806451613	0.06929309863090248
YDR183W	-1	-/-	-356.4052255153656	-23126.49108839035	62	0.0311284046692607	0.12903225806451613	0.06957250628667226
YLR319C	-1	-/-	-356.41441535949707	-23610.623159885406	62	0.031007751937984496	0.12903225806451613	0.06985191394244203
YGL137W	-1	-/-	-356.4155366420746	-23259.04202246666	62	0.03088803088803089	0.12903225806451613	0.0701313215982118
YKL125W	-1	-/-	-356.46828842163086	-23580.54654455185	62	0.03076923076923077	0.12903225806451613	0.07041072925398156
YDL178W	-1	-/-	-356.50533056259155	-22714.0194375515	62	0.03065134099616858	0.12903225806451613	0.07069013690975133
YDR267C	0	0/-	-356.5461991429329	-39137.97945302725	248	0.03065134099616858	0.12903225806451613	0.07069013690975133
YDR147W	-1	-/-	-356.56213116645813	-23338.51278591156	62	0.030534351145038167	0.12903225806451613	0.0709695445655211
YEL051W	-1	-/-	-356.66095995903015	-23937.577006816864	62	0.030418250950570342	0.12903225806451613	0.07124895222129086
YLR396C	-1	-/-	-356.74715924263	-23758.04374241829	62	0.030303030303030304	0.12903225806451613	0.07152835987706063
YKR086W	-1	-/-	-356.77066946029663	-23331.46601653099	62	0.03018867924528302	0.12903225806451613	0.0718077675328304
YDR362C	-1	-/-	-356.870769739151	-23059.13988661766	62	0.03007518796992481	0.12903225806451613	0.07208717518860017
YER032W	-1	-/-	-357.01508140563965	-22725.193211317062	62	0.0299625468164794	0.12903225806451613	0.07236658284436993
YJR010C-A	-1	-/-	-357.06358432769775	-23354.578048467636	62	0.029850746268656716	0.12903225806451613	0.0726459905001397
YDR472W	-1	-/-	-357.2323741912842	-23321.119856119156	62	0.02973977695167286	0.12903225806451613	0.07292539815590947
YJL203W	-1	-/-	-357.324077129364	-23322.547894716263	62	0.02962962962962963	0.12903225806451613	0.07320480581167924
YGL243W	-1	-/-	-357.3587942123413	-22660.075470924377	62	0.02952029520295203	0.12903225806451613	0.073484213467449
YBR164C	-1	-/-	-357.3766722679138	-24277.25679564476	62	0.029411764705882353	0.12903225806451613	0.07376362112321877
YDL002C	-1	-/-	-357.48236560821533	-23308.096207618713	62	0.029304029304029304	0.12903225806451613	0.07404302877898855
YHR187W	-1	-/-	-357.4891548156738	-22823.106170654297	62	0.029197080291970802	0.12903225806451613	0.07432243643475832
YER051W	-1	-/-	-357.55142402648926	-23242.060585021973	62	0.02909090909090909	0.12903225806451613	0.07460184409052809
YMR077C	-1	-/-	-357.58252930641174	-23609.238582134247	62	0.028985507246376812	0.12903225806451613	0.07488125174629785
YNL323W	-1	-/-	-357.582567691803	-22777.91181397438	62	0.02888086642599278	0.12903225806451613	0.07516065940206762
YLL027W	-1	-/-	-357.59331345558167	-23215.10803461075	62	0.02877697841726619	0.12903225806451613	0.07544006705783739
YOR089C	-1	-/-	-357.6809768676758	-22720.532873868942	62	0.02867383512544803	0.12903225806451613	0.07571947471360715
YDL088C	-1	-/-	-357.74710416793823	-22772.954473018646	62	0.02857142857142857	0.12903225806451613	0.07599888236937692
YHR158C	-1	-/-	-357.7694933414459	-22839.441342830658	62	0.028469750889679714	0.12903225806451613	0.07627829002514669
YMR013C	-1	-/-	-357.77826499938965	-23217.89000415802	62	0.028368794326241134	0.12903225806451613	0.07655769768091646
YNL231C	-1	-/-	-357.84642124176025	-23210.039814710617	62	0.028268551236749116	0.12903225806451613	0.07683710533668622
YKL059C	-1	-/-	-357.8582077026367	-23201.19719338417	62	0.028169014084507043	0.12903225806451613	0.07711651299245599
YJL179W	-1	-/-	-357.8822588920593	-23654.371145248413	62	0.028070175438596492	0.12903225806451613	0.07739592064822576
YJL035C	-1	-/-	-358.02742767333984	-23240.379190921783	62	0.027972027972027972	0.12903225806451613	0.07767532830399553
YDR308C	-1	-/-	-358.0360541343689	-23276.269801855087	62	0.027874564459930314	0.12903225806451613	0.07795473595976529
YIR004W	-1	-/-	-358.06772661209106	-23182.967645168304	62	0.027777777777777776	0.12903225806451613	0.07823414361553506
YPR025C	-1	-/-	-358.0726602077484	-23414.83846306801	62	0.02768166089965398	0.12903225806451613	0.07851355127130484
YKL176C	-1	-/-	-358.11959290504456	-23207.594875335693	62	0.027586206896551724	0.12903225806451613	0.07879295892707461
YNL059C	-1	-/-	-358.12120485305786	-23027.222890138626	62	0.027491408934707903	0.12903225806451613	0.07907236658284438
YEL022W	-1	-/-	-358.15279150009155	-23479.519753694534	62	0.0273972602739726	0.12903225806451613	0.07935177423861414
YAL032C	-1	-/-	-358.27579855918884	-23479.378321647644	62	0.027303754266211604	0.12903225806451613	0.07963118189438391
YER123W	-1	-/-	-358.3402783870697	-22482.7333612442	62	0.027210884353741496	0.12903225806451613	0.07991058955015368
YDR288W	-1	-/-	-358.3814899921417	-23049.448350906372	62	0.02711864406779661	0.12903225806451613	0.08018999720592344
YKL058W	-1	-/-	-358.39347195625305	-22314.556228876114	62	0.02702702702702703	0.12903225806451613	0.08046940486169321
YAL041W	-1	-/-	-358.4132204055786	-23649.012625217438	62	0.026936026936026935	0.12903225806451613	0.08074881251746298
YOR085W	-1	-/-	-358.4165389537811	-23396.36497426033	62	0.026845637583892617	0.12903225806451613	0.08102822017323275
YBR009C	-1	-/-	-358.43564796447754	-22480.116374492645	62	0.026755852842809364	0.12903225806451613	0.08130762782900251
YJL023C	0	0/-	-358.47580629587173	-39836.36501824856	248	0.026755852842809364	0.12903225806451613	0.08130762782900251
YDR532C	-1	-/0	-358.52586483955383	-22889.98236680031	62	0.02666666666666667	0.12903225806451613	0.08158703548477228
YOR189W	0	0/-	-358.57873237133026	-39589.65587437153	248	0.02666666666666667	0.12903225806451613	0.08158703548477228
YLR447C	-1	-/-	-358.63272976875305	-23273.257588624954	62	0.026578073089700997	0.12903225806451613	0.08186644314054205
YDL189W	0	0/0	-358.6541306376457	-40041.667730629444	248	0.026578073089700997	0.12903225806451613	0.08186644314054205
YDR478W	-1	-/-	-358.67216634750366	-23061.739546060562	62	0.026490066225165563	0.12903225806451613	0.08214585079631181
YMR100W	-1	-/-	-358.7218749523163	-23412.218516349792	62	0.026402640264026403	0.12903225806451613	0.08242525845208158
YDR247W	-1	-/-	-358.7599399089813	-23319.598915576935	62	0.02631578947368421	0.12903225806451613	0.08270466610785135
YNL233W	-1	-/-	-358.76183319091797	-23805.577001094818	62	0.02622950819672131	0.12903225806451613	0.08298407376362113
YPL083C	-1	-/-	-358.76821851730347	-22674.518719673157	62	0.026143790849673203	0.12903225806451613	0.0832634814193909
YDL207W	-1	-/-	-358.8648521900177	-22938.276234149933	62	0.026058631921824105	0.12903225806451613	0.08354288907516066
YNL116W	-1	-/-	-359.1050064563751	-23133.302411794662	62	0.025974025974025976	0.12903225806451613	0.08382229673093043
YMR227C	-1	-/-	-359.1319422721863	-23362.513040065765	62	0.025889967637540454	0.12903225806451613	0.0841017043867002
YPL243W	-1	-/-	-359.24266815185547	-23757.667189121246	62	0.025806451612903226	0.12903225806451613	0.08438111204246997
YGR163W	-1	-/-	-359.2749376296997	-23366.428251981735	62	0.02572347266881029	0.12903225806451613	0.08466051969823973
YPL161C	-1	-/-	-359.30513858795166	-23291.751831293106	62	0.02564102564102564	0.12903225806451613	0.0849399273540095
YPR056W	-1	-/-	-359.3214039802551	-22955.393405675888	62	0.025559105431309903	0.12903225806451613	0.08521933500977927
YJL176C	-1	-/-	-359.3309202194214	-22849.884630203247	62	0.025477707006369428	0.12903225806451613	0.08549874266554904
YDL092W	-1	-/-	-359.3512737751007	-23265.103762626648	62	0.025396825396825397	0.12903225806451613	0.0857781503213188
YEL044W	0	0/-	-359.3592897057533	-39995.42125058174	248	0.025396825396825397	0.12903225806451613	0.0857781503213188
YMR032W	-1	-/-	-359.3835813999176	-22811.83761382103	62	0.02531645569620253	0.12903225806451613	0.08605755797708857
YDR200C	-1	-/-	-359.3894009590149	-23349.336817979813	62	0.025236593059936908	0.12903225806451613	0.08633696563285834
YLR115W	-1	-/-	-359.45356130599976	-23023.869950294495	62	0.025157232704402517	0.12903225806451613	0.0866163732886281
YLL021W	-1	-/-	-359.49253511428833	-23583.918933153152	62	0.025078369905956112	0.12903225806451613	0.08689578094439787
YGL201C	-1	-/-	-359.51423811912537	-23025.183837413788	62	0.025	0.12903225806451613	0.08717518860016764
YIL027C	0	0/-	-359.54892110824585	-40108.73797607422	248	0.025	0.12903225806451613	0.08717518860016764
YHR150W	-1	-/-	-359.59145617485046	-23760.06575036049	62	0.024922118380062305	0.12903225806451613	0.08745459625593742
YNL042W	-1	-/-	-359.6036043167114	-22911.082676172256	62	0.024844720496894408	0.12903225806451613	0.08773400391170719
YDL076C	-1	-/-	-359.6052179336548	-23772.35275244713	62	0.02476780185758514	0.12903225806451613	0.08801341156747695
YIL030C	-1	-/-	-359.66029596328735	-23021.376230716705	62	0.024691358024691357	0.12903225806451613	0.08829281922324672
YMR277W	-1	-/-	-359.6706840991974	-24271.078451633453	62	0.024615384615384615	0.12903225806451613	0.08857222687901649
YJR135C	-1	-/-	-359.6746566295624	-22400.334489822388	62	0.024539877300613498	0.12903225806451613	0.08885163453478626
YMR218C	-1	-/-	-359.679301738739	-22877.607662677765	62	0.024464831804281346	0.12903225806451613	0.08913104219055602
YPL244C	-1	-/-	-359.68713641166687	-23753.945914268494	62	0.024390243902439025	0.12903225806451613	0.08941044984632579
YOR115C	-1	-/-	-359.6969470977783	-23364.790514230728	62	0.0243161094224924	0.12903225806451613	0.08968985750209556
YOL043C	-1	-/-	-359.7949643135071	-22923.32016468048	62	0.024242424242424242	0.12903225806451613	0.08996926515786532
YPR173C	-1	-/-	-359.8041591644287	-22997.911719083786	62	0.02416918429003021	0.12903225806451613	0.09024867281363509
YPL069C	-1	-/-	-359.8645267486572	-23656.495400190353	62	0.024096385542168676	0.12903225806451613	0.09052808046940486
YER112W	-1	-/-	-359.877468585968	-23555.646709680557	62	0.024024024024024024	0.12903225806451613	0.09080748812517463
YCR042C	-1	-/-	-359.9141116142273	-23309.5865752697	62	0.023952095808383235	0.12903225806451613	0.0910868957809444
YCR086W	-1	-/-	-359.9402141571045	-23404.363062143326	62	0.023880597014925373	0.12903225806451613	0.09136630343671416
YPR133C	-1	-/-	-360.085489988327	-23004.53398180008	62	0.023809523809523808	0.12903225806451613	0.09164571109248393
YOR260W	-1	-/-	-360.17765617370605	-23830.1935505867	62	0.02373887240356083	0.12903225806451613	0.0919251187482537
YFR028C	-1	-/-	-360.2535181045532	-23723.804389238358	62	0.023668639053254437	0.12903225806451613	0.09220452640402348
YBR227C	0	0/-	-360.26187539100647	-39627.93061995506	248	0.023668639053254437	0.12903225806451613	0.09220452640402348
YKR055W	-1	-/-	-360.2710545063019	-24153.908157110214	62	0.02359882005899705	0.12903225806451613	0.09248393405979324
YMR112C	-1	-/-	-360.27402114868164	-23265.21636414528	62	0.023529411764705882	0.12903225806451613	0.09276334171556301
YER155C	-1	-/-	-360.3174319267273	-22930.59002017975	62	0.02346041055718475	0.12903225806451613	0.09304274937133278
YNR052C	-1	-/-	-360.3180961608887	-22830.243400096893	62	0.023391812865497075	0.12903225806451613	0.09332215702710255
YKL042W	-1	-/-	-360.36450266838074	-22871.134127140045	62	0.023323615160349854	0.12903225806451613	0.09360156468287231
YOL012C	-1	-/-	-360.4152398109436	-23570.94792675972	62	0.023255813953488372	0.12903225806451613	0.09388097233864208
YIL160C	-1	-/-	-360.4330072402954	-23630.394423007965	62	0.02318840579710145	0.12903225806451613	0.09416037999441185
YOR231W	-1	-/-	-360.43365716934204	-22696.66430258751	62	0.023121387283236993	0.12903225806451613	0.09443978765018161
YDL203C	0	0/-	-360.47020149230957	-39099.48555523157	248	0.023121387283236993	0.12903225806451613	0.09443978765018161
YDR167W	1	+/+	-360.5075078010559	-23452.280587673187	61	0.025936599423631124	0.14516129032258066	0.09443978765018161
YAL035W	-1	-/-	-360.54785108566284	-23435.5988008976	62	0.02586206896551724	0.14516129032258066	0.09471919530595138
YPL055C	-1	-/-	-360.5519473552704	-22850.223419189453	62	0.025787965616045846	0.14516129032258066	0.09499860296172115
YGL083W	0	0/-	-360.572062253952	-40207.49696457386	248	0.025787965616045846	0.14516129032258066	0.09499860296172115
YJL014W	-1	-/-	-360.5976219177246	-23290.609104156494	62	0.025714285714285714	0.14516129032258066	0.09527801061749092
YHL003C	-1	-/-	-360.609797000885	-22776.060752630234	62	0.02564102564102564	0.14516129032258066	0.09555741827326068
YMR047C	-1	-/-	-360.62713408470154	-22898.723681926727	62	0.02556818181818182	0.14516129032258066	0.09583682592903045
YDR289C	-1	-/-	-360.677711725235	-23502.869277715683	62	0.025495750708215296	0.14516129032258066	0.09611623358480022
YIL014W	-1	-/-	-360.7040605545044	-23464.14750766754	62	0.025423728813559324	0.14516129032258066	0.09639564124056998
YNL127W	-1	-/-	-360.7160761356354	-23722.149595975876	62	0.02535211267605634	0.14516129032258066	0.09667504889633977
YNR023W	-1	-/-	-360.7163710594177	-23250.39339876175	62	0.025280898876404494	0.14516129032258066	0.09695445655210953
YML112W	-1	-/-	-360.73621225357056	-23527.506360054016	62	0.025210084033613446	0.14516129032258066	0.0972338642078793
YJL024C	-1	-/-	-360.7381236553192	-23220.389501094818	62	0.025139664804469275	0.14516129032258066	0.09751327186364907
YPL116W	-1	-/-	-360.75493836402893	-23558.290332317352	62	0.025069637883008356	0.14516129032258066	0.09779267951941883
YLL036C	-1	-/-	-360.8159065246582	-23643.54262471199	62	0.025	0.14516129032258066	0.0980720871751886
YGR091W	-1	-/-	-360.8377401828766	-23481.150397777557	62	0.024930747922437674	0.14516129032258066	0.09835149483095837
YOR284W	-1	-/0	-360.88147354125977	-23176.613932847977	62	0.024861878453038673	0.14516129032258066	0.09863090248672814
YLR200W	-1	-/-	-360.92069268226624	-23943.39777469635	62	0.024793388429752067	0.14516129032258066	0.0989103101424979
YOR174W	-1	-/-	-360.9726519584656	-23812.1646027565	62	0.024725274725274724	0.14516129032258066	0.09918971779826767
YOR330C	-1	-/-	-361.0671887397766	-23621.809126138687	62	0.024657534246575342	0.14516129032258066	0.09946912545403744
YLR314C	-1	-/-	-361.0763363838196	-23271.088742256165	62	0.02459016393442623	0.14516129032258066	0.0997485331098072
YNL215W	0	0/-	-361.12912237644196	-40608.23896211386	248	0.02459016393442623	0.14516129032258066	0.0997485331098072
YKL175W	-1	-/-	-361.1866443157196	-23528.936927080154	62	0.02452316076294278	0.14516129032258066	0.10002794076557697
YML058W	-1	-/-	-361.19706535339355	-23133.79591536522	62	0.024456521739130436	0.14516129032258066	0.10030734842134674
YDR051C	0	0/-	-361.24997133016586	-39910.004276931286	248	0.024456521739130436	0.14516129032258066	0.10030734842134674
YOL070C	0	0/-	-361.2847438454628	-40861.07735008001	248	0.024456521739130436	0.14516129032258066	0.10030734842134674
YOL149W	-1	-/-	-361.2866771221161	-23222.491849184036	62	0.024390243902439025	0.14516129032258066	0.10058675607711651
YBL085W	-1	-/-	-361.3186688423157	-22918.905643701553	62	0.024324324324324326	0.14516129032258066	0.10086616373288627
YDR054C	-1	-/-	-361.32057070732117	-21795.95086479187	62	0.02425876010781671	0.14516129032258066	0.10114557138865606
YER149C	-1	-/-	-361.3478813171387	-23005.600071430206	62	0.024193548387096774	0.14516129032258066	0.10142497904442582
YNL048W	-1	-/-	-361.3579099178314	-24258.147463560104	62	0.024128686327077747	0.14516129032258066	0.10170438670019559
YCR008W	-1	-/-	-361.3852458000183	-22793.334172964096	62	0.02406417112299465	0.14516129032258066	0.10198379435596536
YLR071C	-1	-/-	-361.4520974159241	-23470.04467868805	62	0.024	0.14516129032258066	0.10226320201173512
YER068W	-1	-/-	-361.4725670814514	-23315.584482192993	62	0.023936170212765957	0.14516129032258066	0.10254260966750489
YOR147W	-1	-/-	-361.49818992614746	-23553.113800764084	62	0.023872679045092837	0.14516129032258066	0.10282201732327466
YFR002W	-1	-/-	-361.5022830963135	-23381.512125253677	62	0.023809523809523808	0.14516129032258066	0.10310142497904443
YER115C	0	0/-	-361.5663495063782	-39635.80428260565	248	0.023809523809523808	0.14516129032258066	0.10310142497904443
YDR404C	-1	-/-	-361.5801451206207	-23685.823187589645	62	0.023746701846965697	0.14516129032258066	0.1033808326348142
YGL065C	-1	-/-	-361.5844564437866	-24177.559732198715	62	0.02368421052631579	0.14516129032258066	0.10366024029058396
YLR335W	-1	-/-	-361.6007652282715	-24341.063786268234	62	0.023622047244094488	0.14516129032258066	0.10393964794635373
YDR318W	-1	-/-	-361.61979246139526	-23331.955404996872	62	0.02356020942408377	0.14516129032258066	0.1042190556021235
YDL240W	0	0/-	-361.6291117668152	-40459.88390207291	248	0.02356020942408377	0.14516129032258066	0.1042190556021235
YOR118W	0	0/0	-361.6387794613838	-39576.12071090937	248	0.02356020942408377	0.14516129032258066	0.1042190556021235
YGL005C	-1	-/-	-361.65925097465515	-23720.26539206505	62	0.02349869451697128	0.14516129032258066	0.10449846325789326
YOL109W	-1	-/-	-361.6809265613556	-23103.355660676956	62	0.0234375	0.14516129032258066	0.10477787091366303
YBL040C	-1	-/-	-361.682683467865	-23655.134793281555	62	0.023376623376623377	0.14516129032258066	0.1050572785694328
YHR121W	0	0/0	-361.6997227668762	-40365.05156683922	248	0.023376623376623377	0.14516129032258066	0.1050572785694328
YOL068C	-1	-/-	-361.7976415157318	-23293.702159404755	62	0.023316062176165803	0.14516129032258066	0.10533668622520256
YLR268W	-1	-/-	-361.8315143585205	-23856.920222997665	62	0.023255813953488372	0.14516129032258066	0.10561609388097234
YPR179C	-1	-/-	-361.8468408584595	-22928.710609436035	62	0.023195876288659795	0.14516129032258066	0.10589550153674211
YGL025C	-1	-/-	-361.8772540092468	-22740.08385014534	62	0.02313624678663239	0.14516129032258066	0.10617490919251188
YGL136C	-1	-/-	-361.911705493927	-22752.738924503326	62	0.023076923076923078	0.14516129032258066	0.10645431684828165
YKL154W	-1	-/-	-361.95155692100525	-23634.939355373383	62	0.023017902813299233	0.14516129032258066	0.10673372450405141
YMR212C	-1	-/0	-361.9597897529602	-23965.843206882477	62	0.02295918367346939	0.14516129032258066	0.10701313215982118
YEL002C	-1	-/-	-361.99922919273376	-23902.941514730453	62	0.022900763358778626	0.14516129032258066	0.10729253981559095
YMR097C	-1	-/-	-362.0055432319641	-23663.639087438583	62	0.02284263959390863	0.14516129032258066	0.10757194747136072
YDR013W	-1	-/-	-362.04606580734253	-23752.395763635635	62	0.02278481012658228	0.14516129032258066	0.10785135512713048
YGL070C	-1	-/-	-362.0723738670349	-24818.404965877533	62	0.022727272727272728	0.14516129032258066	0.10813076278290025
YPL267W	-1	-/-	-362.0739600658417	-23268.37230849266	62	0.022670025188916875	0.14516129032258066	0.10841017043867002
YLR208W	-1	-/-	-362.07785844802856	-23633.64123773575	62	0.022613065326633167	0.14516129032258066	0.10868957809443978
YOL051W	-1	-/-	-362.08846044540405	-22643.835023403168	62	0.022556390977443608	0.14516129032258066	0.10896898575020955
YKL108W	-1	-/-	-362.1117334365845	-22579.88668036461	62	0.0225	0.14516129032258066	0.10924839340597932
YOR250C	-1	-/-	-362.11345505714417	-23844.858976364136	62	0.022443890274314215	0.14516129032258066	0.10952780106174909
YGL021W	-1	-/-	-362.1248586177826	-23737.323075056076	62	0.022388059701492536	0.14516129032258066	0.10980720871751885
YFR009W	-1	-/-	-362.13617491722107	-24382.71879220009	62	0.022332506203473945	0.14516129032258066	0.11008661637328863
YNL106C	-1	-/-	-362.1828010082245	-23705.648987054825	62	0.022277227722772276	0.14516129032258066	0.1103660240290584
YKR029C	-1	-/+	-362.1841461658478	-24156.0799844265	62	0.022222222222222223	0.14516129032258066	0.11064543168482817
YOR181W	-1	-/-	-362.1870422363281	-23221.65389418602	62	0.022167487684729065	0.14516129032258066	0.11092483934059794
YGL172W	-1	-/-	-362.232382774353	-23432.85356283188	62	0.022113022113022112	0.14516129032258066	0.1112042469963677
YPL007C	-1	-/-	-362.2386648654938	-23696.815871477127	62	0.022058823529411766	0.14516129032258066	0.11148365465213747
YLR082C	0	0/0	-362.26501590013504	-39532.120061814785	248	0.022058823529411766	0.14516129032258066	0.11148365465213747
YPR105C	-1	-/-	-362.28395652770996	-23190.247272253036	62	0.022004889975550123	0.14516129032258066	0.11176306230790724
YDR432W	-1	-/-	-362.2875018119812	-23671.163682937622	62	0.02195121951219512	0.14516129032258066	0.112042469963677
YFR041C	-1	-/-	-362.2927174568176	-23624.736401319504	62	0.021897810218978103	0.14516129032258066	0.11232187761944677
YHL009C	-1	-/-	-362.3150510787964	-23482.39612007141	62	0.021844660194174758	0.14516129032258066	0.11260128527521654
YER013W	-1	-/-	-362.36609172821045	-23520.600629091263	62	0.021791767554479417	0.14516129032258066	0.1128806929309863
YER107C	-1	-/-	-362.3789219856262	-24240.86642932892	62	0.021739130434782608	0.14516129032258066	0.11316010058675607
YBR179C	-1	-/-	-362.39912247657776	-23342.66869878769	62	0.021686746987951807	0.14516129032258066	0.11343950824252584
YBR153W	-1	-/-	-362.4208924770355	-23157.616288661957	62	0.021634615384615384	0.14516129032258066	0.11371891589829561
YDR071C	-1	-/-	-362.4563944339752	-23705.106112957	62	0.02158273381294964	0.14516129032258066	0.11399832355406538
YPL082C	-1	-/-	-362.4661054611206	-23409.48868751526	62	0.0215311004784689	0.14516129032258066	0.11427773120983514
YGL153W	-1	-/-	-362.4794821739197	-23417.917226076126	62	0.021479713603818614	0.14516129032258066	0.11455713886560492
YEL009C	-1	-/-	-362.4814672470093	-23661.44290995598	62	0.02142857142857143	0.14516129032258066	0.11483654652137469
YLL033W	0	0/-	-362.5085016489029	-40223.10394382477	248	0.02142857142857143	0.14516129032258066	0.11483654652137469
YFL046W	0	0/-	-362.5185601115227	-39778.027922809124	248	0.02142857142857143	0.14516129032258066	0.11483654652137469
YBR198C	1	+/+	-362.52652645111084	-23688.36521410942	61	0.023752969121140142	0.16129032258064516	0.11483654652137469
YPR164W	-1	-/-	-362.63875460624695	-23769.871240615845	62	0.023696682464454975	0.16129032258064516	0.11511595417714446
YMR190C	-1	-/-	-362.6591069698334	-23865.874294042587	62	0.02364066193853428	0.16129032258064516	0.11539536183291423
YDR291W	0	0/-	-362.66992604732513	-39531.18739414215	248	0.02364066193853428	0.16129032258064516	0.11539536183291423
YPR073C	-1	-/-	-362.7024154663086	-23565.2939517498	62	0.02358490566037736	0.16129032258064516	0.11567476948868399
YDR457W	-1	-/-	-362.73074865341187	-22780.363283872604	62	0.023529411764705882	0.16129032258064516	0.11595417714445376
YPR180W	0	0/-	-362.8167852759361	-40576.4023116231	248	0.023529411764705882	0.16129032258064516	0.11595417714445376
YCL014W	-1	-/-	-362.8362364768982	-23524.980406999588	62	0.023474178403755867	0.16129032258064516	0.11623358480022353
YKR031C	-1	-/-	-362.9247100353241	-23094.644951343536	62	0.0234192037470726	0.16129032258064516	0.1165129924559933
YBR258C	-1	-/-	-363.0285940170288	-23351.603712797165	62	0.02336448598130841	0.16129032258064516	0.11679240011176306
YPR052C	-1	-/-	-363.08274507522583	-23404.148441314697	62	0.023310023310023312	0.16129032258064516	0.11707180776753283
YNL039W	-1	-/-	-363.11918091773987	-23204.437617063522	62	0.023255813953488372	0.16129032258064516	0.1173512154233026
YNL133C	-1	-/-	-363.2218608856201	-23465.708810806274	62	0.02320185614849188	0.16129032258064516	0.11763062307907236
YPR082C	-1	-/-	-363.26192331314087	-23857.167234659195	62	0.023148148148148147	0.16129032258064516	0.11791003073484213
YNL099C	-1	-/-	-363.2974452972412	-22880.15351986885	62	0.023094688221709007	0.16129032258064516	0.1181894383906119
YJL036W	-1	-/-	-363.32704854011536	-24233.170957565308	62	0.02304147465437788	0.16129032258064516	0.11846884604638167
YOR075W	-1	-/-	-363.33565521240234	-23398.966241836548	62	0.022988505747126436	0.16129032258064516	0.11874825370215143
YBR119W	-1	-/-	-363.34291338920593	-23237.176340341568	62	0.022935779816513763	0.16129032258064516	0.11902766135792121
YGL163C	-1	-/-	-363.374089717865	-23687.392746448517	62	0.02288329519450801	0.16129032258064516	0.11930706901369098
YJR043C	-1	-/-	-363.377947807312	-23489.444760799408	62	0.0228310502283105	0.16129032258064516	0.11958647666946075
YGR056W	-1	-/-	-363.39956283569336	-22930.125167369843	62	0.022779043280182234	0.16129032258064516	0.11986588432523052
YER019W	-1	-/-	-363.4620294570923	-22829.444618701935	62	0.022727272727272728	0.16129032258064516	0.12014529198100028
YNL085W	-1	-/-	-363.4636673927307	-23362.979734897614	62	0.022675736961451247	0.16129032258064516	0.12042469963677005
YDR310C	-1	-/-	-363.4672894477844	-22743.021485328674	62	0.02262443438914027	0.16129032258064516	0.12070410729253982
YDR227W	-1	-/-	-363.54275369644165	-23541.367409706116	62	0.022573363431151242	0.16129032258064516	0.12098351494830958
YCR067C	-1	-/-	-363.56841921806335	-23251.324990272522	62	0.02252252252252252	0.16129032258064516	0.12126292260407935
YDL005C	-1	-/-	-363.6098608970642	-22978.67839741707	62	0.02247191011235955	0.16129032258064516	0.12154233025984912
YOL094C	-1	-/-	-363.65207624435425	-23591.87765645981	62	0.02242152466367713	0.16129032258064516	0.12182173791561889
YDL145C	-1	-/-	-363.6799647808075	-23610.080364704132	62	0.02237136465324385	0.16129032258064516	0.12210114557138865
YER124C	0	0/-	-363.72459065914154	-39759.94254040718	248	0.02237136465324385	0.16129032258064516	0.12210114557138865
YPL208W	-1	-/-	-363.74774646759033	-23701.521191120148	62	0.022321428571428572	0.16129032258064516	0.12238055322715842
YOR299W	-1	-/-	-363.75944995880127	-23253.547229528427	62	0.022271714922048998	0.16129032258064516	0.12265996088292819
YJR076C	-1	-/-	-363.76744413375854	-23645.482602119446	62	0.022222222222222223	0.16129032258064516	0.12293936853869795
YGL167C	-1	-/-	-363.7739362716675	-23562.50200200081	62	0.022172949002217297	0.16129032258064516	0.12321877619446772
YER031C	-1	-/-	-363.7868196964264	-23618.962401390076	62	0.022123893805309734	0.16129032258064516	0.1234981838502375
YHR205W	-1	-/-	-363.7972846031189	-22499.143696069717	62	0.02207505518763797	0.16129032258064516	0.12377759150600727
YER168C	-1	-/-	-363.8122503757477	-24370.70211148262	62	0.022026431718061675	0.16129032258064516	0.12405699916177704
YPR032W	-1	-/-	-363.8327145576477	-22938.9904358387	62	0.02197802197802198	0.16129032258064516	0.1243364068175468
YDL006W	-1	-/-	-363.857572555542	-23766.57737803459	62	0.021929824561403508	0.16129032258064516	0.12461581447331657
YMR223W	0	0/-	-363.91992312669754	-40394.21837770939	248	0.021929824561403508	0.16129032258064516	0.12461581447331657
YJL184W	-1	-/-	-363.98558807373047	-23239.11001586914	62	0.02188183807439825	0.16129032258064516	0.12489522212908634
YJR105W	-1	-/-	-364.0421235561371	-23745.3644759655	62	0.021834061135371178	0.16129032258064516	0.1251746297848561
YER017C	-1	-/-	-364.0525760650635	-22922.484652996063	62	0.02178649237472767	0.16129032258064516	0.12545403744062586
YML111W	0	0/-	-364.0623785853386	-39565.08416086435	248	0.02178649237472767	0.16129032258064516	0.12545403744062586
YDR092W	-1	-/-	-364.0922076702118	-23946.575854301453	62	0.021739130434782608	0.16129032258064516	0.12573344509639564
YJR090C	-1	-/-	-364.12751388549805	-23464.64558815956	62	0.021691973969631236	0.16129032258064516	0.12601285275216542
YPL135W	-1	-/-	-364.1711504459381	-23719.03766489029	62	0.021645021645021644	0.16129032258064516	0.12629226040793518
YDR279W	-1	-/-	-364.2413663864136	-23254.591188430786	62	0.02159827213822894	0.16129032258064516	0.12657166806370496
YBR264C	0	0/0	-364.29671543836594	-39955.19265848398	248	0.02159827213822894	0.16129032258064516	0.12657166806370496
YOL112W	-1	-/-	-364.3144483566284	-23486.456551790237	62	0.021551724137931036	0.16129032258064516	0.1268510757194747
YIL068C	-1	-/-	-364.32685232162476	-23023.605616092682	62	0.021505376344086023	0.16129032258064516	0.1271304833752445
YML059C	-1	-/-	-364.3316659927368	-23032.630704164505	62	0.02145922746781116	0.16129032258064516	0.12740989103101424
YIL153W	-1	-/-	-364.33355140686035	-24365.70771241188	62	0.021413276231263382	0.16129032258064516	0.12768929868678403
YDL236W	-1	-/0	-364.3495030403137	-23605.705780029297	62	0.021367521367521368	0.16129032258064516	0.12796870634255378
YOR103C	-1	-/-	-364.3526530265808	-23831.33717727661	62	0.021321961620469083	0.16129032258064516	0.12824811399832356
YJL008C	-1	-/-	-364.38171339035034	-23276.06615281105	62	0.02127659574468085	0.16129032258064516	0.1285275216540933
YGR113W	-1	-/-	-364.42098355293274	-23587.72577738762	62	0.021231422505307854	0.16129032258064516	0.1288069293098631
YLR141W	-1	-/-	-364.45815443992615	-23086.99805188179	62	0.0211864406779661	0.16129032258064516	0.12908633696563285
YOL056W	0	0/-	-364.48160606622696	-40374.85985529423	248	0.0211864406779661	0.16129032258064516	0.12908633696563285
YPL115C	-1	-/-	-364.4854588508606	-23731.422485351562	62	0.021141649048625793	0.16129032258064516	0.12936574462140263
YFR005C	-1	-/-	-364.50012469291687	-23301.312856912613	62	0.02109704641350211	0.16129032258064516	0.12964515227717238
YPL063W	-1	-/-	-364.6067934036255	-24000.474250793457	62	0.021052631578947368	0.16129032258064516	0.12992455993294216
YGR092W	-1	-/-	-364.6437635421753	-22708.672484636307	62	0.02100840336134454	0.16129032258064516	0.13020396758871194
YGR047C	-1	-/-	-364.64430928230286	-24124.97544527054	62	0.020964360587002098	0.16129032258064516	0.1304833752444817
YPR178W	-1	-/-	-364.6742799282074	-24014.123307704926	62	0.02092050209205021	0.16129032258064516	0.13076278290025148
YGL051W	-1	-/-	-364.713312625885	-23271.23899459839	62	0.020876826722338204	0.16129032258064516	0.13104219055602123
YJL183W	-1	-/-	-364.77725434303284	-23988.468815088272	62	0.020833333333333332	0.16129032258064516	0.131321598211791
YGR196C	0	0/0	-364.81289637088776	-40604.77657544613	248	0.020833333333333332	0.16129032258064516	0.131321598211791
YPR188C	-1	-/-	-364.8342447280884	-23011.103761196136	62	0.02079002079002079	0.16129032258064516	0.13160100586756077
YNL004W	-1	-/-	-364.8356342315674	-23266.7766392231	62	0.02074688796680498	0.16129032258064516	0.13188041352333055
YPL122C	-1	-/-	-364.8445734977722	-23996.45286488533	62	0.020703933747412008	0.16129032258064516	0.1321598211791003
YMR167W	-1	-/-	-364.87642669677734	-23083.551744937897	62	0.02066115702479339	0.16129032258064516	0.13243922883487008
YJR068W	-1	-/-	-364.91890954971313	-23388.82221221924	62	0.020618556701030927	0.16129032258064516	0.13271863649063984
YML015C	-1	-/-	-364.94964027404785	-23443.865251779556	62	0.0205761316872428	0.16129032258064516	0.13299804414640962
YGL191W	-1	-/-	-364.9588711261749	-23571.947062969208	62	0.02053388090349076	0.16129032258064516	0.13327745180217937
YCL032W	-1	-/-	-364.97124004364014	-23733.783569574356	62	0.020491803278688523	0.16129032258064516	0.13355685945794915
YIL023C	-1	-/-	-364.9735674858093	-22834.356543779373	62	0.02044989775051125	0.16129032258064516	0.1338362671137189
YPL001W	1	+/+	-365.0441451072693	-23417.277743577957	61	0.022448979591836733	0.1774193548387097	0.1338362671137189
YMR236W	1	+/+	-365.13400530815125	-23949.17118859291	61	0.024439918533604887	0.1935483870967742	0.1338362671137189
YNL314W	-1	-/-	-365.1389694213867	-23389.239612817764	62	0.024390243902439025	0.1935483870967742	0.13411567476948869
YER008C	-1	-/-	-365.15366315841675	-23212.201329231262	62	0.02434077079107505	0.1935483870967742	0.13439508242525844
YJR017C	-1	-/-	-365.2639527320862	-22267.60621237755	62	0.024291497975708502	0.1935483870967742	0.13467449008102822
YJL029C	-1	-/-	-365.26963806152344	-23270.76291012764	62	0.024242424242424242	0.1935483870967742	0.134953897736798
YCR032W	0	0/-	-365.29555451869965	-39560.4512693882	248	0.024242424242424242	0.1935483870967742	0.134953897736798
YPR034W	-1	-/+	-365.3162450790405	-23282.07575416565	62	0.024193548387096774	0.1935483870967742	0.13523330539256775
YGL003C	-1	-/-	-365.3377995491028	-23503.72533082962	62	0.02414486921529175	0.1935483870967742	0.13551271304833754
YER159C	-1	-/-	-365.35098123550415	-24213.94027686119	62	0.024096385542168676	0.1935483870967742	0.1357921207041073
YPL180W	-1	-/-	-365.3661587238312	-23135.073478460312	62	0.02404809619238477	0.1935483870967742	0.13607152835987707
YDL165W	-1	-/-	-365.47730588912964	-23218.24136519432	62	0.024	0.1935483870967742	0.13635093601564682
YLR291C	-1	-/-	-365.55412244796753	-25215.866482019424	62	0.023952095808383235	0.1935483870967742	0.1366303436714166
YKL040C	-1	-/-	-365.5974678993225	-24265.298907518387	62	0.02390438247011952	0.1935483870967742	0.13690975132718636
YOL006C	-1	-/-	-365.60657787323	-23750.35910964012	62	0.02385685884691849	0.1935483870967742	0.13718915898295614
YIL009C-A	-1	-/-	-365.607173204422	-23435.092792272568	62	0.023809523809523808	0.1935483870967742	0.1374685666387259
YNL014W	-1	-/-	-365.6098301410675	-23276.209946393967	62	0.023762376237623763	0.1935483870967742	0.13774797429449567
YBR110W	-1	-/-	-365.61225843429565	-23473.407385110855	62	0.023715415019762844	0.1935483870967742	0.13802738195026543
YJR144W	-1	-/-	-365.62508749961853	-24027.388742923737	62	0.023668639053254437	0.1935483870967742	0.1383067896060352
YER172C	-1	-/-	-365.69311475753784	-24040.350161075592	62	0.023622047244094488	0.1935483870967742	0.13858619726180496
YBL061C	-1	-/-	-365.70372915267944	-24017.778445720673	62	0.023575638506876228	0.1935483870967742	0.13886560491757474
YDR416W	-1	-/-	-365.70768880844116	-23327.43285036087	62	0.023529411764705882	0.1935483870967742	0.13914501257334452
YBR212W	-1	-/-	-365.7150797843933	-23887.738737344742	62	0.023483365949119372	0.1935483870967742	0.13942442022911428
YOR143C	-1	-/-	-365.7387411594391	-24153.483878850937	62	0.0234375	0.1935483870967742	0.13970382788488406
YHR099W	1	+/+	-365.8041844367981	-23570.079725027084	61	0.025341130604288498	0.20967741935483872	0.13970382788488406
YKR036C	-1	-/-	-365.805335521698	-23879.380660057068	62	0.02529182879377432	0.20967741935483872	0.1399832355406538
YJL156C	-1	-/-	-365.91506481170654	-22980.82954597473	62	0.02524271844660194	0.20967741935483872	0.1402626431964236
YGL151W	-1	-/+	-365.92386770248413	-23431.118262052536	62	0.025193798449612403	0.20967741935483872	0.14054205085219335
YBR129C	-1	-/-	-365.938029050827	-23908.45306944847	62	0.025145067698259187	0.20967741935483872	0.14082145850796313
YOR138C	0	0/-	-365.9567326903343	-40223.44396007061	248	0.025145067698259187	0.20967741935483872	0.14082145850796313
YCL005W	0	0/-	-366.0138798356056	-40279.38278120756	248	0.025145067698259187	0.20967741935483872	0.14082145850796313
YGR271W	0	0/-	-366.0188467502594	-39821.508449435234	248	0.025145067698259187	0.20967741935483872	0.14082145850796313
YGR274C	-1	-/+	-366.02623653411865	-23417.305814027786	62	0.025096525096525095	0.20967741935483872	0.14110086616373288
YCL039W	-1	-/-	-366.0432860851288	-24120.427264213562	62	0.025048169556840076	0.20967741935483872	0.14138027381950266
YNL136W	1	+/+	-366.0520107746124	-23854.797783136368	61	0.026923076923076925	0.22580645161290322	0.14138027381950266
YER162C	-1	-/-	-366.0830638408661	-23690.406344890594	62	0.026871401151631478	0.22580645161290322	0.14165968147527241
YDL001W	0	0/-	-366.08812588453293	-40057.16141027212	248	0.026871401151631478	0.22580645161290322	0.14165968147527241
YMR255W	-1	-/-	-366.1059317588806	-24029.471930503845	62	0.02681992337164751	0.22580645161290322	0.1419390891310422
YDR438W	0	0/0	-366.1399589776993	-39731.462427556515	248	0.02681992337164751	0.22580645161290322	0.1419390891310422
YMR039C	-1	-/-	-366.1550397872925	-23272.620789051056	62	0.02676864244741874	0.22580645161290322	0.14221849678681195
YLL015W	-1	-/-	-366.1621346473694	-23628.437759160995	62	0.026717557251908396	0.22580645161290322	0.14249790444258173
YJR136C	0	0/-	-366.17465406656265	-39993.42185074091	248	0.026717557251908396	0.22580645161290322	0.14249790444258173
YMR016C	-1	-/-	-366.1927342414856	-23273.41356062889	62	0.02666666666666667	0.22580645161290322	0.14277731209835148
YBL103C	-1	-/-	-366.1963505744934	-23489.06710267067	62	0.026615969581749048	0.22580645161290322	0.14305671975412126
YBR243C	-1	-/-	-366.1991882324219	-23338.661801099777	62	0.026565464895635674	0.22580645161290322	0.14333612740989102
YML001W	-1	-/-	-366.2375154495239	-23972.473242759705	62	0.026515151515151516	0.22580645161290322	0.1436155350656608
YOR226C	-1	-/-	-366.2666540145874	-24143.8685901165	62	0.026465028355387523	0.22580645161290322	0.14389494272143058
YPR095C	-1	-/-	-366.2893805503845	-22881.908187627792	62	0.026415094339622643	0.22580645161290322	0.14417435037720033
YHR090C	1	+/+	-366.300332069397	-23273.434458971024	61	0.02824858757062147	0.24193548387096775	0.14417435037720033
YDL047W	-1	-/-	-366.36046743392944	-23311.455292463303	62	0.02819548872180451	0.24193548387096775	0.14445375803297011
YGL050W	0	0/-	-366.3892494440079	-41130.395697295666	248	0.02819548872180451	0.24193548387096775	0.14445375803297011
YER009W	-1	-/0	-366.4413905143738	-24345.029853343964	62	0.028142589118198873	0.24193548387096775	0.14473316568873987
YOR254C	-1	-/-	-366.4758839607239	-24254.68266057968	62	0.028089887640449437	0.24193548387096775	0.14501257334450965
YKR020W	-1	-/-	-366.4853162765503	-23499.86381006241	62	0.028037383177570093	0.24193548387096775	0.1452919810002794
YMR064W	0	0/0	-366.4933212995529	-39566.87377041578	248	0.028037383177570093	0.24193548387096775	0.1452919810002794
YDL232W	-1	-/-	-366.5024824142456	-23836.06629705429	62	0.027985074626865673	0.24193548387096775	0.14557138865604918
YBR211C	-1	-/-	-366.51162695884705	-23613.381518363953	62	0.027932960893854747	0.24193548387096775	0.14585079631181894
YOR269W	-1	-/-	-366.5572302341461	-23655.670902252197	62	0.027881040892193308	0.24193548387096775	0.14613020396758872
YDR068W	0	0/0	-366.5590579509735	-38885.33050066233	248	0.027881040892193308	0.24193548387096775	0.14613020396758872
YJL134W	-1	-/-	-366.5764079093933	-22722.76863884926	62	0.027829313543599257	0.24193548387096775	0.14640961162335847
YDR378C	-1	-/-	-366.7010416984558	-23290.158672571182	62	0.027777777777777776	0.24193548387096775	0.14668901927912825
YKR095W	-1	-/-	-366.7067017555237	-23733.71042394638	62	0.027726432532347505	0.24193548387096775	0.146968426934898
YDR022C	-1	-/-	-366.71595573425293	-23459.814805984497	62	0.027675276752767528	0.24193548387096775	0.1472478345906678
YDR016C	-1	-/-	-366.7221918106079	-23953.052541732788	62	0.027624309392265192	0.24193548387096775	0.14752724224643754
YFL009W	-1	-/-	-366.7413945198059	-23043.234582424164	62	0.027573529411764705	0.24193548387096775	0.14780664990220732
YEL018W	-1	-/-	-366.7431664466858	-24106.67066550255	62	0.027522935779816515	0.24193548387096775	0.1480860575579771
YPL064C	0	0/-	-366.76580917835236	-39407.57023322582	248	0.027522935779816515	0.24193548387096775	0.1480860575579771
YAL011W	-1	-/-	-366.77177715301514	-23315.8477063179	62	0.027472527472527472	0.24193548387096775	0.14836546521374686
YBL002W	-1	-/-	-366.7861337661743	-23606.744422197342	62	0.027422303473491772	0.24193548387096775	0.14864487286951664
YLR215C	-1	-/-	-366.8043923377991	-24550.054289102554	62	0.02737226277372263	0.24193548387096775	0.1489242805252864
YGR004W	-1	-/-	-366.8881359100342	-23129.949514865875	62	0.0273224043715847	0.24193548387096775	0.14920368818105617
YGL043W	-1	-/-	-366.9034562110901	-23516.988999843597	62	0.02727272727272727	0.24193548387096775	0.14948309583682592
YLL042C	-1	-/-	-366.9499001502991	-23738.125631332397	62	0.02722323049001815	0.24193548387096775	0.1497625034925957
YLR433C	-1	-/-	-367.00256299972534	-22716.80426955223	62	0.02717391304347826	0.24193548387096775	0.15004191114836546
YGL110C	0	0/-	-367.00295823812485	-39854.48860955238	248	0.02717391304347826	0.24193548387096775	0.15004191114836546
YOL044W	-1	-/-	-367.03451681137085	-23257.73240494728	62	0.027124773960216998	0.24193548387096775	0.15032131880413524
YNL021W	-1	-/-	-367.0387125015259	-23309.96253824234	62	0.02707581227436823	0.24193548387096775	0.150600726459905
YNL224C	0	0/-	-367.0440953373909	-39639.92932087183	248	0.02707581227436823	0.24193548387096775	0.150600726459905
YKL106W	0	0/0	-367.06050246953964	-41662.88646179438	248	0.02707581227436823	0.24193548387096775	0.150600726459905
YGL253W	-1	-/-	-367.1082921028137	-23960.33221936226	62	0.02702702702702703	0.24193548387096775	0.15088013411567477
YNL212W	0	0/0	-367.14226335287094	-40895.783493340015	248	0.02702702702702703	0.24193548387096775	0.15088013411567477
YBR094W	0	0/0	-367.17869079113007	-39625.84448194504	248	0.02702702702702703	0.24193548387096775	0.15088013411567477
YNL097C	-1	-/+	-367.1917018890381	-23676.572116613388	62	0.02697841726618705	0.24193548387096775	0.15115954177144453
YJL054W	-1	-/-	-367.19960498809814	-23291.61449956894	62	0.026929982046678635	0.24193548387096775	0.1514389494272143
YJR075W	0	0/-	-367.2548130750656	-41367.55390459299	248	0.026929982046678635	0.24193548387096775	0.1514389494272143
YMR270C	-1	-/-	-367.2600178718567	-24070.213037014008	62	0.026881720430107527	0.24193548387096775	0.15171835708298406
YDR072C	-1	-/-	-367.2710952758789	-23304.763906478882	62	0.026833631484794274	0.24193548387096775	0.15199776473875384
YNR031C	-1	-/-	-367.3066940307617	-23299.54360151291	62	0.026785714285714284	0.24193548387096775	0.1522771723945236
YKR008W	-1	-/-	-367.33523964881897	-23052.90651535988	62	0.026737967914438502	0.24193548387096775	0.15255658005029338
YIL120W	-1	-/-	-367.35891914367676	-22642.476266860962	62	0.026690391459074734	0.24193548387096775	0.15283598770606316
YKR084C	0	0/-	-367.36630433797836	-40323.2885735631	248	0.026690391459074734	0.24193548387096775	0.15283598770606316
YGR119C	-1	-/-	-367.36739206314087	-23802.768540620804	62	0.02664298401420959	0.24193548387096775	0.1531153953618329
YDR207C	-1	-/-	-367.3801808357239	-23002.695118665695	62	0.026595744680851064	0.24193548387096775	0.1533948030176027
YFL028C	0	0/-	-367.3831644654274	-39638.700763463974	248	0.026595744680851064	0.24193548387096775	0.1533948030176027
YDL108W	-1	-/-	-367.3833475112915	-23733.557724237442	62	0.02654867256637168	0.24193548387096775	0.15367421067337245
YPL233W	-1	-/-	-367.3845434188843	-22876.406797885895	62	0.026501766784452298	0.24193548387096775	0.15395361832914223
YOR232W	-1	-/-	-367.39587235450745	-24115.870315790176	62	0.026455026455026454	0.24193548387096775	0.15423302598491198
YDR153C	-1	-/-	-367.4361238479614	-23339.151641607285	62	0.02640845070422535	0.24193548387096775	0.15451243364068176
YDL064W	-1	-/-	-367.4645071029663	-24019.35534620285	62	0.026362038664323375	0.24193548387096775	0.15479184129645152
YPR009W	-1	-/-	-367.4982023239136	-24582.548222064972	62	0.02631578947368421	0.24193548387096775	0.1550712489522213
YDL141W	0	0/0	-367.5032235980034	-39629.32439881563	248	0.02631578947368421	0.24193548387096775	0.1550712489522213
YGR179C	-1	-/-	-367.5103859901428	-23999.552555799484	62	0.02626970227670753	0.24193548387096775	0.15535065660799105
YPR057W	-1	-/-	-367.5274238586426	-23260.690731048584	62	0.026223776223776224	0.24193548387096775	0.15563006426376083
YGR230W	-1	-/-	-367.546181678772	-23082.019357204437	62	0.02617801047120419	0.24193548387096775	0.15590947191953058
YDR332W	0	0/-	-367.5537062883377	-38997.600575864315	248	0.02617801047120419	0.24193548387096775	0.15590947191953058
YLR195C	1	+/+	-367.60787534713745	-23688.62112212181	61	0.027874564459930314	0.25806451612903225	0.15590947191953058
YOL133W	-1	-/-	-367.63265895843506	-24271.873561382294	62	0.02782608695652174	0.25806451612903225	0.15618887957530037
YER089C	-1	-/-	-367.686888217926	-23533.04982805252	62	0.027777777777777776	0.25806451612903225	0.15646828723107012
YKR035W-A	-1	-/-	-367.7022728919983	-23571.082987070084	62	0.02772963604852686	0.25806451612903225	0.1567476948868399
YGR089W	-1	-/0	-367.70345973968506	-23537.849984407425	62	0.02768166089965398	0.25806451612903225	0.15702710254260968
YBL060W	0	0/-	-367.72759985923767	-40338.624729931355	248	0.02768166089965398	0.25806451612903225	0.15702710254260968
YGR099W	-1	-/-	-367.7350540161133	-23401.75015425682	62	0.027633851468048358	0.25806451612903225	0.15730651019837943
YLR059C	-1	-/-	-367.7404770851135	-22730.608194589615	62	0.027586206896551724	0.25806451612903225	0.15758591785414922
YJR069C	-1	-/-	-367.7995445728302	-25046.321624040604	62	0.027538726333907058	0.25806451612903225	0.15786532550991897
YFR046C	-1	-/-	-367.815221786499	-23854.44350028038	62	0.027491408934707903	0.25806451612903225	0.15814473316568875
YOR256C	-1	-/-	-367.83346366882324	-23961.40085530281	62	0.0274442538593482	0.25806451612903225	0.1584241408214585
YDR356W	-1	-/-	-367.84511613845825	-23657.78532743454	62	0.0273972602739726	0.25806451612903225	0.15870354847722828
YHL014C	0	0/0	-367.8466674089432	-40091.15106779337	248	0.0273972602739726	0.25806451612903225	0.15870354847722828
YMR292W	-1	-/-	-367.8753752708435	-23529.716329336166	62	0.02735042735042735	0.25806451612903225	0.15898295613299804
YDR466W	0	0/-	-368.09919863939285	-40322.436412751675	248	0.02735042735042735	0.25806451612903225	0.15898295613299804
YPR168W	-1	-/-	-368.1175146102905	-22577.83216238022	62	0.027303754266211604	0.25806451612903225	0.15926236378876782
YBL089W	0	0/-	-368.12927651405334	-40487.258040487766	248	0.027303754266211604	0.25806451612903225	0.15926236378876782
YDR166C	-1	-/-	-368.15234327316284	-23404.984485149384	62	0.027257240204429302	0.25806451612903225	0.15954177144453757
YPR008W	-1	-/-	-368.15310621261597	-23370.084175348282	62	0.027210884353741496	0.25806451612903225	0.15982117910030735
YPR017C	-1	-/-	-368.15789270401	-23821.71295452118	62	0.027164685908319185	0.25806451612903225	0.1601005867560771
YNL118C	-1	-/-	-368.169064283371	-22776.64651966095	62	0.02711864406779661	0.25806451612903225	0.1603799944118469
YBR114W	-1	-/-	-368.17510962486267	-23086.94035577774	62	0.02707275803722504	0.25806451612903225	0.16065940206761664
YML031W	-1	-/-	-368.18741941452026	-24063.775013923645	62	0.02702702702702703	0.25806451612903225	0.16093880972338642
YPR129W	0	0/-	-368.23549753427505	-40012.107589662075	248	0.02702702702702703	0.25806451612903225	0.16093880972338642
YMR283C	-1	-/-	-368.3137836456299	-23514.21729207039	62	0.026981450252951095	0.25806451612903225	0.16121821737915618
YMR137C	-1	-/-	-368.3152074813843	-23876.47242665291	62	0.026936026936026935	0.25806451612903225	0.16149762503492596
YHR082C	-1	-/-	-368.3241157531738	-22914.702090501785	62	0.02689075630252101	0.25806451612903225	0.16177703269069574
YBR065C	-1	-/-	-368.34422969818115	-23505.41969013214	62	0.026845637583892617	0.25806451612903225	0.1620564403464655
YOR148C	-1	-/-	-368.3672089576721	-23641.720992803574	62	0.02680067001675042	0.25806451612903225	0.16233584800223527
YGR261C	-1	-/-	-368.3982906341553	-23742.285081624985	62	0.026755852842809364	0.25806451612903225	0.16261525565800503
YNL032W	-1	-/-	-368.43308782577515	-22814.791482925415	62	0.02671118530884808	0.25806451612903225	0.1628946633137748
YGL130W	-1	-/-	-368.4402551651001	-23759.622719049454	62	0.02666666666666667	0.25806451612903225	0.16317407096954456
YDR139C	0	0/-	-368.48247879743576	-39892.21376055479	248	0.02666666666666667	0.25806451612903225	0.16317407096954456
YDL065C	-1	-/-	-368.50751399993896	-23171.781104803085	62	0.026622296173044926	0.25806451612903225	0.16345347862531434
YLR193C	-1	-/-	-368.5248465538025	-23716.5601041317	62	0.026578073089700997	0.25806451612903225	0.1637328862810841
YML007W	-1	-/-	-368.54930782318115	-24115.033674955368	62	0.026533996683250415	0.25806451612903225	0.16401229393685388
YPR199C	-1	-/-	-368.55659532546997	-22956.871728658676	62	0.026490066225165563	0.25806451612903225	0.16429170159262363
YAL007C	-1	-/-	-368.57745814323425	-24013.45175600052	62	0.026446280991735537	0.25806451612903225	0.1645711092483934
YDL143W	-1	-/-	-368.6228334903717	-23784.10130214691	62	0.026402640264026403	0.25806451612903225	0.16485051690416316
YDR473C	-1	-/-	-368.6304626464844	-23435.117116689682	62	0.026359143327841845	0.25806451612903225	0.16512992455993294
YIL043C	0	0/-	-368.6553571820259	-40224.79309540987	248	0.026359143327841845	0.25806451612903225	0.16512992455993294
YIL084C	-1	-/-	-368.681565284729	-23668.361192941666	62	0.02631578947368421	0.25806451612903225	0.1654093322157027
YER048W-A	0	0/0	-368.69610744714737	-40612.70560258627	248	0.02631578947368421	0.25806451612903225	0.1654093322157027
YKL002W	-1	-/-	-368.7129101753235	-24033.954280138016	62	0.026272577996715927	0.25806451612903225	0.16568873987147248
YGR143W	-1	-/-	-368.71440505981445	-23943.949791431427	62	0.02622950819672131	0.25806451612903225	0.16596814752724226
YOR038C	-1	-/-	-368.7194142341614	-23155.853491067886	62	0.02618657937806874	0.25806451612903225	0.166247555183012
YJR024C	0	0/0	-368.73260617256165	-40116.15672361851	248	0.02618657937806874	0.25806451612903225	0.166247555183012
YJR006W	-1	-/-	-368.7538216114044	-23843.439856767654	62	0.026143790849673203	0.25806451612903225	0.1665269628387818
YNL049C	-1	-/-	-368.8053994178772	-23360.54252052307	62	0.026101141924959218	0.25806451612903225	0.16680637049455155
YLR006C	-1	-/-	-368.8321576118469	-23570.57109618187	62	0.026058631921824105	0.25806451612903225	0.16708577815032133
YHR077C	-1	-/-	-368.86714458465576	-23434.937895298004	62	0.026016260162601626	0.25806451612903225	0.16736518580609108
YBR278W	-1	-/-	-368.9000082015991	-22929.8619890213	62	0.025974025974025976	0.25806451612903225	0.16764459346186086
YDR096W	-1	-/-	-368.9293968677521	-24349.45527935028	62	0.02593192868719611	0.25806451612903225	0.16792400111763062
YPR118W	0	0/0	-368.9422082901001	-40374.35768836737	248	0.02593192868719611	0.25806451612903225	0.16792400111763062
YGL164C	0	0/0	-368.9599031805992	-40221.36919820309	248	0.02593192868719611	0.25806451612903225	0.16792400111763062
YCR084C	-1	-/-	-368.96087884902954	-23734.096925973892	62	0.025889967637540454	0.25806451612903225	0.1682034087734004
YKL183W	0	0/-	-368.9615936279297	-40392.64684689045	248	0.025889967637540454	0.25806451612903225	0.1682034087734004
YNL267W	-1	-/-	-368.9623022079468	-23618.087874650955	62	0.025848142164781908	0.25806451612903225	0.16848281642917015
YLR085C	-1	-/-	-368.9886910915375	-22920.52239370346	62	0.025806451612903226	0.25806451612903225	0.16876222408493993
YIL138C	-1	-/-	-369.0696232318878	-24131.637207746506	62	0.02576489533011272	0.25806451612903225	0.16904163174070969
YPL239W	-1	-/-	-369.096985578537	-24843.53083896637	62	0.02572347266881029	0.25806451612903225	0.16932103939647947
YJL111W	-1	-/-	-369.11640882492065	-23798.434167146683	62	0.025682182985553772	0.25806451612903225	0.16960044705224922
YOR048C	-1	-/-	-369.1379408836365	-25006.08920955658	62	0.02564102564102564	0.25806451612903225	0.169879854708019
YMR132C	0	0/0	-369.1528067588806	-40206.48810815811	248	0.02564102564102564	0.25806451612903225	0.169879854708019
YNR006W	-1	-/-	-369.16559314727783	-23891.493924856186	62	0.0256	0.25806451612903225	0.17015926236378875
YGR186W	-1	-/-	-369.1824424266815	-23411.596629858017	62	0.025559105431309903	0.25806451612903225	0.17043867001955854
YLL004W	-1	-/-	-369.22220826148987	-24103.550361156464	62	0.025518341307814992	0.25806451612903225	0.17071807767532832
YGL060W	0	0/-	-369.2497121691704	-40434.73372977972	248	0.025518341307814992	0.25806451612903225	0.17071807767532832
YKL034W	-1	-/-	-369.2954652309418	-24811.53777909279	62	0.025477707006369428	0.25806451612903225	0.17099748533109807
YFR034C	-1	-/-	-369.32908725738525	-23459.433376789093	62	0.025437201907790145	0.25806451612903225	0.17127689298686785
YIL031W	-1	-/-	-369.35387897491455	-23419.304445505142	62	0.025396825396825397	0.25806451612903225	0.1715563006426376
YCR077C	-1	-/-	-369.3827977180481	-23272.070323705673	62	0.025356576862123614	0.25806451612903225	0.17183570829840739
YIL085C	-1	-/-	-369.40638732910156	-24658.723781585693	62	0.02531645569620253	0.25806451612903225	0.17211511595417714
YKR010C	0	0/-	-369.40790486335754	-40861.25741434097	248	0.02531645569620253	0.25806451612903225	0.17211511595417714
YNL222W	-1	-/-	-369.4079899787903	-23350.680284023285	62	0.02527646129541864	0.25806451612903225	0.17239452360994692
YNL261W	-1	-/-	-369.4113464355469	-23244.959050655365	62	0.025236593059936908	0.25806451612903225	0.17267393126571667
YER005W	-1	-/-	-369.45124340057373	-23401.782034635544	62	0.025196850393700787	0.25806451612903225	0.17295333892148645
YMR285C	-1	-/-	-369.45628213882446	-23214.274139642715	62	0.025157232704402517	0.25806451612903225	0.1732327465772562
YFL047W	0	0/-	-369.4570902585983	-39896.34647631645	248	0.025157232704402517	0.25806451612903225	0.1732327465772562
YIL128W	-1	-/-	-369.47296714782715	-23791.882204055786	62	0.02511773940345369	0.25806451612903225	0.173512154233026
YDR017C	-1	-/-	-369.50541639328003	-23659.44446992874	62	0.025078369905956112	0.25806451612903225	0.17379156188879574
YHL007C	-1	-/-	-369.56300139427185	-24330.10915517807	62	0.025039123630672927	0.25806451612903225	0.17407096954456552
YBL105C	-1	-/-	-369.6080164909363	-23458.619096517563	62	0.025	0.25806451612903225	0.17435037720033528
YDL099W	-1	-/-	-369.6272020339966	-23697.806118249893	62	0.0249609984399376	0.25806451612903225	0.17462978485610506
YJL074C	-1	-/-	-369.6444125175476	-23745.9436314106	62	0.024922118380062305	0.25806451612903225	0.17490919251187484
YCR066W	-1	-/-	-369.67733573913574	-23498.630658864975	62	0.024883359253499222	0.25806451612903225	0.1751886001676446
YNL227C	-1	-/-	-369.7038004398346	-25630.110778331757	62	0.024844720496894408	0.25806451612903225	0.17546800782341437
YDR205W	-1	-/-	-369.73729276657104	-23587.884911060333	62	0.024806201550387597	0.25806451612903225	0.17574741547918413
YMR171C	0	0/-	-369.7722595334053	-39594.51195418835	248	0.024806201550387597	0.25806451612903225	0.17574741547918413
YLR033W	-1	-/-	-369.78306102752686	-23479.574595212936	62	0.02476780185758514	0.25806451612903225	0.1760268231349539
YOR030W	-1	-/-	-369.7852053642273	-23049.395089149475	62	0.02472952086553323	0.25806451612903225	0.17630623079072366
YKR064W	0	0/-	-369.7865312099457	-40778.22228586674	248	0.02472952086553323	0.25806451612903225	0.17630623079072366
YER092W	0	0/-	-369.8122441768646	-39418.888583004475	248	0.02472952086553323	0.25806451612903225	0.17630623079072366
YGR013W	-1	-/-	-369.8209156990051	-23100.71252632141	62	0.024691358024691357	0.25806451612903225	0.17658563844649344
YNL041C	-1	-/-	-369.8345923423767	-23880.745227098465	62	0.02465331278890601	0.25806451612903225	0.1768650461022632
YCR020W-B	-1	-/-	-369.8394522666931	-23404.585624217987	62	0.024615384615384615	0.25806451612903225	0.17714445375803298
YPL140C	-1	-/-	-369.86831426620483	-23866.396542072296	62	0.02457757296466974	0.25806451612903225	0.17742386141380273
YIL134W	0	0/-	-369.9203976392746	-39700.192930579185	248	0.02457757296466974	0.25806451612903225	0.17742386141380273
YGL139W	0	0/-	-369.9713569879532	-39875.12862724066	248	0.02457757296466974	0.25806451612903225	0.17742386141380273
YGL145W	-1	-/-	-369.9889073371887	-23810.92463159561	62	0.024539877300613498	0.25806451612903225	0.1777032690695725
YOR258W	0	0/-	-370.02471601963043	-40221.66226017475	248	0.024539877300613498	0.25806451612903225	0.1777032690695725
YDL028C	-1	-/-	-370.03396439552307	-22797.304371118546	62	0.02450229709035222	0.25806451612903225	0.17798267672534226
YDR257C	0	0/-	-370.03479212522507	-40213.93520361185	248	0.02450229709035222	0.25806451612903225	0.17798267672534226
YKR014C	-1	-/-	-370.06471037864685	-24311.276551008224	62	0.024464831804281346	0.25806451612903225	0.17826208438111205
YML127W	-1	-/-	-370.08979511260986	-23255.6307656765	62	0.024427480916030534	0.25806451612903225	0.1785414920368818
YIL003W	0	0/-	-370.1022329926491	-40245.70019060373	248	0.024427480916030534	0.25806451612903225	0.1785414920368818
YMR177W	-1	-/-	-370.1253991127014	-23241.576528072357	62	0.024390243902439025	0.25806451612903225	0.17882089969265158
YKR087C	-1	-/-	-370.16027307510376	-23150.522493124008	62	0.0243531202435312	0.25806451612903225	0.17910030734842133
YLR309C	-1	-/-	-370.1605701446533	-24112.46221637726	62	0.0243161094224924	0.25806451612903225	0.17937971500419111
YPR083W	-1	-/-	-370.2585024833679	-23834.71347951889	62	0.024279210925644917	0.25806451612903225	0.1796591226599609
YOR193W	-1	-/-	-370.27883291244507	-23286.079958438873	62	0.024242424242424242	0.25806451612903225	0.17993853031573065
YLR127C	-1	-/-	-370.2798447608948	-23284.00098466873	62	0.024205748865355523	0.25806451612903225	0.18021793797150043
YKL146W	-1	-/-	-370.29353499412537	-23556.082522153854	62	0.02416918429003021	0.25806451612903225	0.18049734562727018
YCR092C	-1	-/-	-370.30883598327637	-23469.36999988556	62	0.024132730015082957	0.25806451612903225	0.18077675328303996
YML102W	-1	-/-	-370.32823276519775	-24043.719495773315	62	0.024096385542168676	0.25806451612903225	0.18105616093880972
YJR032W	0	0/-	-370.35053849220276	-40150.62438929081	248	0.024096385542168676	0.25806451612903225	0.18105616093880972
YJR132W	-1	-/0	-370.3747978210449	-24752.222745895386	62	0.02406015037593985	0.25806451612903225	0.1813355685945795
YOR060C	-1	-/-	-370.3901243209839	-23589.283418416977	62	0.024024024024024024	0.25806451612903225	0.18161497625034925
YIL004C	-1	-/-	-370.3950123786926	-23662.126178264618	62	0.0239880059970015	0.25806451612903225	0.18189438390611903
YFR043C	0	0/0	-370.40119820833206	-39830.37425518036	248	0.0239880059970015	0.25806451612903225	0.18189438390611903
YHR156C	0	0/0	-370.4029265642166	-40032.49217694998	248	0.0239880059970015	0.25806451612903225	0.18189438390611903
YLR016C	-1	-/-	-370.42344903945923	-22960.392373085022	62	0.023952095808383235	0.25806451612903225	0.1821737915618888
YDR078C	-1	-/-	-370.47007632255554	-23489.009201049805	62	0.02391629297458894	0.25806451612903225	0.18245319921765857
YLR405W	-1	-/-	-370.50528836250305	-25332.417657136917	62	0.023880597014925373	0.25806451612903225	0.18273260687342832
YBR087W	-1	-/-	-370.55119943618774	-23906.807886838913	62	0.02384500745156483	0.25806451612903225	0.1830120145291981
YHL027W	-1	-/-	-370.6231472492218	-23624.13999938965	62	0.023809523809523808	0.25806451612903225	0.18329142218496786
YGL105W	-1	-/-	-370.64037895202637	-23882.779160261154	62	0.0237741456166419	0.25806451612903225	0.18357082984073764
YKL057C	-1	-/-	-370.6469712257385	-23962.96791601181	62	0.02373887240356083	0.25806451612903225	0.1838502374965074
YLR274W	-1	-/-	-370.670179605484	-22791.961430311203	62	0.023703703703703703	0.25806451612903225	0.18412964515227717
YDR121W	-1	-/-	-370.68074655532837	-24165.982727766037	62	0.023668639053254437	0.25806451612903225	0.18440905280804695
YJL073W	-1	-/-	-370.7234764099121	-23670.70752096176	62	0.023633677991137372	0.25806451612903225	0.1846884604638167
YLR212C	-1	-/-	-370.7392477989197	-23552.32050728798	62	0.02359882005899705	0.25806451612903225	0.1849678681195865
YKL054C	-1	-/-	-370.74590587615967	-22509.954979896545	62	0.023564064801178203	0.25806451612903225	0.18524727577535624
YER176W	0	0/-	-370.75457775592804	-40163.51889580488	248	0.023564064801178203	0.25806451612903225	0.18524727577535624
YDR254W	-1	-/-	-370.76351594924927	-23450.835787296295	62	0.023529411764705882	0.25806451612903225	0.18552668343112602
YOR257W	-1	-/-	-370.7719430923462	-23428.471670389175	62	0.023494860499265784	0.25806451612903225	0.18580609108689577
YMR026C	-1	-/-	-370.7870829105377	-24736.56153035164	62	0.02346041055718475	0.25806451612903225	0.18608549874266556
YNL129W	-1	-/-	-370.8071856498718	-23672.026176452637	62	0.02342606149341142	0.25806451612903225	0.1863649063984353
YML061C	-1	-/-	-370.80724239349365	-24066.900495529175	62	0.023391812865497075	0.25806451612903225	0.1866443140542051
YJL095W	-1	-/-	-370.8104681968689	-23625.337223291397	62	0.02335766423357664	0.25806451612903225	0.18692372170997484
YOR011W	-1	-/-	-370.81533098220825	-23255.883699655533	62	0.023323615160349854	0.25806451612903225	0.18720312936574462
YMR054W	-1	-/-	-370.8490614891052	-23322.721423387527	62	0.023289665211062592	0.25806451612903225	0.18748253702151438
YER100W	-1	-/-	-370.8678789138794	-23546.40555524826	62	0.023255813953488372	0.25806451612903225	0.18776194467728416
YPL234C	-1	-/-	-370.9351544380188	-23195.0861723423	62	0.023222060957910014	0.25806451612903225	0.1880413523330539
YOR264W	0	0/0	-370.9543045759201	-40498.23287141323	248	0.023222060957910014	0.25806451612903225	0.1880413523330539
YKL015W	-1	-/-	-370.96315574645996	-23257.64675450325	62	0.02318840579710145	0.25806451612903225	0.1883207599888237
YOR037W	-1	-/-	-370.9785346984863	-23545.328968524933	62	0.023154848046309694	0.25806451612903225	0.18860016764459347
YDL106C	-1	-/-	-370.9835579395294	-23932.982278823853	62	0.023121387283236993	0.25806451612903225	0.18887957530036323
YBR080C	-1	-/-	-371.03187227249146	-23964.933311223984	62	0.023088023088023088	0.25806451612903225	0.189158982956133
YBR073W	-1	-/-	-371.0572245121002	-23956.386756658554	62	0.023054755043227664	0.25806451612903225	0.18943839061190276
YDR242W	0	0/0	-371.06496185064316	-40305.3602797389	248	0.023054755043227664	0.25806451612903225	0.18943839061190276
YPL023C	0	0/0	-371.0663585662842	-39624.19351750612	248	0.023054755043227664	0.25806451612903225	0.18943839061190276
YBR236C	-1	-/-	-371.0702645778656	-24149.564876794815	62	0.02302158273381295	0.25806451612903225	0.18971779826767254
YOR301W	-1	-/-	-371.07907366752625	-24305.85390639305	62	0.022988505747126436	0.25806451612903225	0.1899972059234423
YKR038C	-1	-/-	-371.09640526771545	-23712.78722500801	62	0.02295552367288379	0.25806451612903225	0.19027661357921208
YLR288C	-1	-/-	-371.10096883773804	-23828.146572351456	62	0.022922636103151862	0.25806451612903225	0.19055602123498183
YFL004W	-1	-/-	-371.1012718677521	-23469.024025440216	62	0.022889842632331903	0.25806451612903225	0.1908354288907516
YDR484W	-1	-/-	-371.12151980400085	-23817.344152212143	62	0.022857142857142857	0.25806451612903225	0.19111483654652137
YAL010C	-1	-/-	-371.1498966217041	-23902.514752388	62	0.02282453637660485	0.25806451612903225	0.19139424420229115
YPL050C	-1	-/-	-371.1848154067993	-25000.32793045044	62	0.022792022792022793	0.25806451612903225	0.1916736518580609
YDR450W	-1	-/-	-371.18769812583923	-24417.02269768715	62	0.02275960170697013	0.25806451612903225	0.19195305951383068
YER157W	-1	-/-	-371.2265486717224	-23761.24066734314	62	0.022727272727272728	0.25806451612903225	0.19223246716960044
YBR253W	-1	-/-	-371.241632938385	-23505.083330869675	62	0.02269503546099291	0.25806451612903225	0.19251187482537022
YKL128C	0	0/0	-371.2526771426201	-39913.687460541725	248	0.02269503546099291	0.25806451612903225	0.19251187482537022
YKR021W	0	0/-	-371.25547885894775	-40440.150452017784	248	0.02269503546099291	0.25806451612903225	0.19251187482537022
YER122C	-1	-/-	-371.27442836761475	-23769.95262980461	62	0.0226628895184136	0.25806451612903225	0.19279128248113997
YHR060W	-1	-/-	-371.3244113922119	-23942.378402233124	62	0.02263083451202263	0.25806451612903225	0.19307069013690975
YMR165C	-1	-/-	-371.350049495697	-24293.842186689377	62	0.022598870056497175	0.25806451612903225	0.19335009779267953
YOR016C	0	0/-	-371.36587488651276	-40463.3307403326	248	0.022598870056497175	0.25806451612903225	0.19335009779267953
YKR022C	-1	-/-	-371.3825557231903	-23496.648874282837	62	0.022566995768688293	0.25806451612903225	0.19362950544844929
YGL058W	-1	-/-	-371.43797063827515	-23742.229134082794	62	0.022535211267605635	0.25806451612903225	0.19390891310421907
YDL059C	-1	-/-	-371.4691481590271	-23211.27139520645	62	0.02250351617440225	0.25806451612903225	0.19418832075998882
YIR002C	-1	-/-	-371.4853401184082	-24185.744703531265	62	0.02247191011235955	0.25806451612903225	0.1944677284157586
YNL139C	-1	-/-	-371.48874855041504	-23621.047177791595	62	0.02244039270687237	0.25806451612903225	0.19474713607152835
YKL155C	0	0/-	-371.50150513648987	-39757.02882772684	248	0.02244039270687237	0.25806451612903225	0.19474713607152835
YLR310C	-1	-/-	-371.5125961303711	-23860.28930234909	62	0.022408963585434174	0.25806451612903225	0.19502654372729814
YOR229W	-1	-/-	-371.5162796974182	-24086.036477804184	62	0.022377622377622378	0.25806451612903225	0.1953059513830679
YPR175W	-1	-/-	-371.5505847930908	-24327.553604841232	62	0.0223463687150838	0.25806451612903225	0.19558535903883767
YGL232W	-1	-/-	-371.61497378349304	-23713.433941841125	62	0.022315202231520222	0.25806451612903225	0.19586476669460742
YML077W	-1	-/-	-371.6180200576782	-24611.55798101425	62	0.022284122562674095	0.25806451612903225	0.1961441743503772
YER019C-A	-1	-/-	-371.61958384513855	-23858.752560853958	62	0.022253129346314324	0.25806451612903225	0.19642358200614696
YNL020C	-1	-/-	-371.6848006248474	-23640.9703874588	62	0.022222222222222223	0.25806451612903225	0.19670298966191674
YBR015C	-1	-/-	-371.6976432800293	-23664.89205121994	62	0.022191400832177532	0.25806451612903225	0.1969823973176865
YBR175W	-1	-/-	-371.7573571205139	-23829.64115190506	62	0.0221606648199446	0.25806451612903225	0.19726180497345627
YDR040C	-1	-/-	-371.777596950531	-23317.33188676834	62	0.022130013831258646	0.25806451612903225	0.19754121262922605
YKL149C	-1	-/-	-371.781485080719	-23646.968967437744	62	0.022099447513812154	0.25806451612903225	0.1978206202849958
YPL085W	-1	-/-	-371.7872841358185	-23333.306293725967	62	0.022068965517241378	0.25806451612903225	0.1981000279407656
YNL149C	-1	-/0	-371.8363194465637	-24117.881578683853	62	0.02203856749311295	0.25806451612903225	0.19837943559653534
YLR191W	-1	-/-	-371.8561170101166	-24556.272884368896	62	0.02200825309491059	0.25806451612903225	0.19865884325230512
YDR151C	-1	-/-	-371.8710775375366	-23816.77316069603	62	0.02197802197802198	0.25806451612903225	0.19893825090807488
YPR055W	-1	-/-	-371.91560554504395	-23943.92055630684	62	0.02194787379972565	0.25806451612903225	0.19921765856384466
YJL126W	0	0/0	-371.9483979344368	-39820.31381613016	248	0.02194787379972565	0.25806451612903225	0.19921765856384466
YFL027C	0	0/-	-371.96375674009323	-40645.283881902695	248	0.02194787379972565	0.25806451612903225	0.19921765856384466
YNL068C	-1	-/-	-371.98871755599976	-24067.74320936203	62	0.021917808219178082	0.25806451612903225	0.1994970662196144
YKL116C	0	0/-	-371.9931626319885	-40647.354915976524	248	0.021917808219178082	0.25806451612903225	0.1994970662196144
YPR111W	-1	-/-	-372.0050253868103	-24038.93097090721	62	0.02188782489740082	0.25806451612903225	0.1997764738753842
YER178W	-1	-/-	-372.0092499256134	-24258.69043278694	62	0.02185792349726776	0.25806451612903225	0.20005588153115395
YGL154C	0	0/0	-372.02896869182587	-40936.147793114185	248	0.02185792349726776	0.25806451612903225	0.20005588153115395
YLR078C	-1	-/-	-372.09319972991943	-23570.116053819656	62	0.021828103683492497	0.25806451612903225	0.20033528918692373
YEL056W	1	+/+	-372.13562083244324	-24442.93406844139	61	0.02316076294277929	0.27419354838709675	0.20033528918692373
YFL059W	-1	-/-	-372.1520528793335	-22564.67720103264	62	0.02312925170068027	0.27419354838709675	0.20061469684269348
YOR349W	-1	-/-	-372.16011142730713	-23225.262835025787	62	0.02309782608695652	0.27419354838709675	0.20089410449846326
YJL031C	-1	-/-	-372.17343854904175	-24763.924192905426	62	0.023066485753052916	0.27419354838709675	0.20117351215423301
YOR295W	-1	-/-	-372.1973330974579	-24369.605693101883	62	0.023035230352303523	0.27419354838709675	0.2014529198100028
YOR278W	0	0/0	-372.21311151981354	-41301.82400673628	248	0.023035230352303523	0.27419354838709675	0.2014529198100028
YOR160W	-1	-/-	-372.2150831222534	-23899.87783408165	62	0.023004059539918808	0.27419354838709675	0.20173232746577255
YPL227C	-1	-/-	-372.2213625907898	-24133.446115255356	62	0.022972972972972974	0.27419354838709675	0.20201173512154233
YLR022C	-1	-/-	-372.23046875	-25113.638525247574	62	0.022941970310391364	0.27419354838709675	0.2022911427773121
YNL249C	0	0/0	-372.2399166226387	-39748.623871445656	248	0.022941970310391364	0.27419354838709675	0.2022911427773121
YLR032W	-1	-/-	-372.2435393333435	-23006.482431173325	62	0.022911051212938006	0.27419354838709675	0.20257055043308186
YGR241C	-1	-/-	-372.2486021518707	-23999.192072868347	62	0.02288021534320323	0.27419354838709675	0.20284995808885165
YNL090W	-1	-/-	-372.2491488456726	-24142.65562582016	62	0.0228494623655914	0.27419354838709675	0.2031293657446214
YML012W	-1	-/-	-372.2774453163147	-24076.99262022972	62	0.022818791946308724	0.27419354838709675	0.20340877340039118
YPL169C	-1	-/-	-372.30913162231445	-24428.569679498672	62	0.022788203753351208	0.27419354838709675	0.20368818105616093
YOL025W	0	0/-	-372.3513402938843	-40532.67234706879	248	0.022788203753351208	0.27419354838709675	0.20368818105616093
YGR106C	0	0/0	-372.37613117694855	-40788.592057704926	248	0.022788203753351208	0.27419354838709675	0.20368818105616093
YPL133C	-1	-/-	-372.3822603225708	-23812.635219573975	62	0.022757697456492636	0.27419354838709675	0.20396758871193071
YML081C-A	-1	-/-	-372.39670419692993	-23631.005781650543	62	0.022727272727272728	0.27419354838709675	0.20424699636770047
YPL129W	1	+/+	-372.4030342102051	-24265.288489580154	61	0.02403204272363151	0.2903225806451613	0.20424699636770047
YPR200C	-1	-/-	-372.441526889801	-23834.500430822372	62	0.024	0.2903225806451613	0.20452640402347025
YHR191C	-1	-/-	-372.45050382614136	-23503.617250204086	62	0.023968042609853527	0.2903225806451613	0.20480581167924
YNL006W	-1	-/-	-372.4674277305603	-23985.561292409897	62	0.023936170212765957	0.2903225806451613	0.20508521933500978
YDR494W	-1	-/-	-372.47762751579285	-24628.613873958588	62	0.02390438247011952	0.2903225806451613	0.20536462699077954
YLR410W	-1	-/0	-372.4816551208496	-23235.636480808258	62	0.023872679045092837	0.2903225806451613	0.20564403464654932
YBL063W	-1	-/-	-372.5016613006592	-23621.32833981514	62	0.02384105960264901	0.2903225806451613	0.20592344230231907
YLR011W	-1	-/-	-372.53826689720154	-23753.62063741684	62	0.023809523809523808	0.2903225806451613	0.20620284995808885
YDR385W	-1	-/-	-372.5393967628479	-23718.46280169487	62	0.023778071334214	0.2903225806451613	0.20648225761385863
YNL087W	0	0/-	-372.54067009687424	-42231.890433490276	248	0.023778071334214	0.2903225806451613	0.20648225761385863
YIR005W	-1	-/-	-372.5674715042114	-23211.185764312744	62	0.023746701846965697	0.2903225806451613	0.2067616652696284
YGR267C	-1	-/-	-372.58696961402893	-23694.890805244446	62	0.023715415019762844	0.2903225806451613	0.20704107292539817
YFL050C	-1	-/-	-372.5905623435974	-23247.942133665085	62	0.02368421052631579	0.2903225806451613	0.20732048058116792
YIL114C	-1	-/-	-372.59536051750183	-23347.515610933304	62	0.023653088042049936	0.2903225806451613	0.2075998882369377
YGR007W	-1	-/-	-372.65398597717285	-23720.6485350132	62	0.023622047244094488	0.2903225806451613	0.20787929589270746
YLR147C	-1	-/-	-372.65518856048584	-23904.06846857071	62	0.023591087811271297	0.2903225806451613	0.20815870354847724
YFR027W	-1	-/+	-372.66041803359985	-23747.90202999115	62	0.02356020942408377	0.2903225806451613	0.208438111204247
YHR118C	-1	-/-	-372.67207312583923	-24145.2420732975	62	0.023529411764705882	0.2903225806451613	0.20871751886001677
YJL084C	0	0/-	-372.70926040410995	-40009.56137031317	248	0.023529411764705882	0.2903225806451613	0.20871751886001677
YDL077C	-1	-/-	-372.72082257270813	-24278.483967781067	62	0.02349869451697128	0.2903225806451613	0.20899692651578652
YAR003W	-1	-/-	-372.72844791412354	-23455.67714214325	62	0.02346805736636245	0.2903225806451613	0.2092763341715563
YML062C	-1	-/-	-372.74215817451477	-23412.512510299683	62	0.0234375	0.2903225806451613	0.20955574182732606
YGL106W	-1	-/-	-372.76602363586426	-23728.339643239975	62	0.02340702210663199	0.2903225806451613	0.20983514948309584
YAL013W	-1	-/-	-372.82643866539	-23613.951785326004	62	0.023376623376623377	0.2903225806451613	0.2101145571388656
YKR054C	-1	-/-	-372.9190912246704	-23812.81492447853	62	0.023346303501945526	0.2903225806451613	0.21039396479463537
YGR104C	-1	-/-	-372.9787096977234	-24175.994446754456	62	0.023316062176165803	0.2903225806451613	0.21067337245040513
YGR058W	0	0/-	-373.0034391283989	-39706.99302190542	248	0.023316062176165803	0.2903225806451613	0.21067337245040513
YMR058W	-1	-/-	-373.0309727191925	-24439.654433727264	62	0.02328589909443726	0.2903225806451613	0.2109527801061749
YMR172W	-1	-/-	-373.0342936515808	-23840.31343984604	62	0.023255813953488372	0.2903225806451613	0.2112321877619447
YOR043W	-1	-/-	-373.0668420791626	-23725.978274345398	62	0.023225806451612905	0.2903225806451613	0.21151159541771444
YOR279C	-1	-/-	-373.0766067504883	-22936.65531516075	62	0.023195876288659795	0.2903225806451613	0.21179100307348422
YBR010W	-1	-/-	-373.1631073951721	-23552.55724978447	62	0.023166023166023165	0.2903225806451613	0.21207041072925398
YAR008W	-1	-/-	-373.1789708137512	-24189.018911361694	62	0.02313624678663239	0.2903225806451613	0.21234981838502376
YDR458C	0	0/0	-373.20427989959717	-40359.3485455513	248	0.02313624678663239	0.2903225806451613	0.21234981838502376
YPR070W	-1	-/-	-373.2058639526367	-23464.061498880386	62	0.023106546854942234	0.2903225806451613	0.2126292260407935
YDR245W	-1	-/-	-373.2927749156952	-24528.804438114166	62	0.023076923076923078	0.2903225806451613	0.2129086336965633
YGL075C	-1	-/-	-373.3445625305176	-24079.720636844635	62	0.023047375160051217	0.2903225806451613	0.21318804135233305
YOL148C	1	+/+	-373.3908429145813	-24040.633748054504	61	0.024296675191815855	0.3064516129032258	0.21318804135233305
YBR205W	-1	-/-	-373.406201839447	-23371.550517082214	62	0.024265644955300127	0.3064516129032258	0.21346744900810283
YJL115W	1	+/+	-373.4265601634979	-23785.48584461212	61	0.025510204081632654	0.3225806451612903	0.21346744900810283
YJL205C	0	0/0	-373.433217048645	-40117.20050601661	248	0.025510204081632654	0.3225806451612903	0.21346744900810283
YOR166C	0	0/-	-373.4435441493988	-40384.61866182089	248	0.025510204081632654	0.3225806451612903	0.21346744900810283
YDR138W	-1	-/-	-373.49385595321655	-22860.21239733696	62	0.025477707006369428	0.3225806451612903	0.21374685666387258
YNL054W	-1	-/-	-373.5134038925171	-23826.04327583313	62	0.02544529262086514	0.3225806451612903	0.21402626431964236
YER180C	0	0/-	-373.5242148041725	-39796.504885196686	248	0.02544529262086514	0.3225806451612903	0.21402626431964236
YJR138W	0	0/-	-373.54645454883575	-40539.62202090025	248	0.02544529262086514	0.3225806451612903	0.21402626431964236
YNL029C	-1	-/-	-373.54731607437134	-23527.469502687454	62	0.025412960609911054	0.3225806451612903	0.21430567197541212
YJL080C	-1	-/-	-373.5852265357971	-24556.11839079857	62	0.025380710659898477	0.3225806451612903	0.2145850796311819
YPR094W	-1	-/-	-373.62532091140747	-23605.848378658295	62	0.025348542458808618	0.3225806451612903	0.21486448728695165
YMR028W	0	0/-	-373.64245641231537	-40330.47716796398	248	0.025348542458808618	0.3225806451612903	0.21486448728695165
YLR181C	-1	-/-	-373.6531720161438	-23397.676402568817	62	0.02531645569620253	0.3225806451612903	0.21514389494272143
YGR262C	-1	-/-	-373.6590049266815	-23848.139245271683	62	0.025284450063211124	0.3225806451612903	0.2154233025984912
YGL115W	-1	-/-	-373.68208050727844	-24092.503671884537	62	0.025252525252525252	0.3225806451612903	0.21570271025426097
YJR130C	0	0/0	-373.69721031188965	-40423.24005365372	248	0.025252525252525252	0.3225806451612903	0.21570271025426097
YBR107C	-1	-/-	-373.69828844070435	-23610.311944961548	62	0.025220680958385876	0.3225806451612903	0.21598211791003075
YLR117C	-1	-/-	-373.7232117652893	-23324.849655866623	62	0.02518891687657431	0.3225806451612903	0.2162615255658005
YBR176W	0	0/-	-373.7256484031677	-40561.09979343414	248	0.02518891687657431	0.3225806451612903	0.2162615255658005
YFR033C	-1	-/-	-373.7336845397949	-23631.992007255554	62	0.025157232704402517	0.3225806451612903	0.21654093322157028
YGL180W	-1	-/-	-373.7376239299774	-24191.303832769394	62	0.02512562814070352	0.3225806451612903	0.21682034087734003
YFL017C	0	0/-	-373.7523901462555	-40620.0375777483	248	0.02512562814070352	0.3225806451612903	0.21682034087734003
YDR468C	0	0/-	-373.7703928947449	-40652.73455274105	248	0.02512562814070352	0.3225806451612903	0.21682034087734003
YLR131C	-1	-/-	-373.7844867706299	-23495.364721536636	62	0.025094102885821833	0.3225806451612903	0.21709974853310982
YHR103W	0	0/-	-373.79629254341125	-40464.779297590256	248	0.025094102885821833	0.3225806451612903	0.21709974853310982
YER022W	-1	-/-	-373.8035960197449	-23524.301939487457	62	0.02506265664160401	0.3225806451612903	0.21737915618887957
YMR091C	-1	-/-	-373.885861158371	-23858.976140737534	62	0.025031289111389236	0.3225806451612903	0.21765856384464935
YDL224C	-1	-/-	-373.89905190467834	-23583.75653409958	62	0.025	0.3225806451612903	0.2179379715004191
YGL254W	-1	-/-	-373.9143190383911	-22890.011041402817	62	0.024968789013732832	0.3225806451612903	0.21821737915618888
YGL094C	-1	-/-	-373.93304920196533	-24044.799508571625	62	0.02493765586034913	0.3225806451612903	0.21849678681195864
YOR198C	-1	-/-	-373.93688011169434	-23866.42588376999	62	0.024906600249066	0.3225806451612903	0.21877619446772842
YLR389C	0	0/-	-373.9753602743149	-39999.16179996729	248	0.024906600249066	0.3225806451612903	0.21877619446772842
YJR040W	-1	-/-	-373.9850001335144	-23619.27704524994	62	0.024875621890547265	0.3225806451612903	0.21905560212349817
YIL073C	-1	-/-	-374.02910709381104	-23695.36100101471	62	0.024844720496894408	0.3225806451612903	0.21933500977926795
YMR021C	-1	-/-	-374.0599150657654	-24002.856617212296	62	0.02481389578163772	0.3225806451612903	0.2196144174350377
YLR187W	0	0/-	-374.0920751094818	-40237.517067074776	248	0.02481389578163772	0.3225806451612903	0.2196144174350377
YDR006C	0	0/-	-374.1181862950325	-39660.015206575394	248	0.02481389578163772	0.3225806451612903	0.2196144174350377
YLL029W	0	0/-	-374.132910490036	-40361.44611823559	248	0.02481389578163772	0.3225806451612903	0.2196144174350377
YLR039C	-1	-/-	-374.1352071762085	-23444.771641492844	62	0.024783147459727387	0.3225806451612903	0.2198938250908075
YOR067C	-1	-/-	-374.21086502075195	-23838.724531412125	62	0.024752475247524754	0.3225806451612903	0.22017323274657727
YNL158W	0	0/-	-374.23886936903	-40741.88066625595	248	0.024752475247524754	0.3225806451612903	0.22017323274657727
YMR126C	0	0/0	-374.26441007852554	-40451.1848423481	248	0.024752475247524754	0.3225806451612903	0.22017323274657727
YHR063C	0	0/-	-374.2761788368225	-41519.3447791934	248	0.024752475247524754	0.3225806451612903	0.22017323274657727
YNL023C	-1	-/-	-374.27910447120667	-24143.809154987335	62	0.024721878862793572	0.3225806451612903	0.22045264040234702
YBR022W	-1	-/-	-374.3171148300171	-23682.541133403778	62	0.024691358024691357	0.3225806451612903	0.2207320480581168
YGR033C	-1	-/-	-374.36452865600586	-23416.265319108963	62	0.02466091245376079	0.3225806451612903	0.22101145571388656
YNL307C	-1	-/-	-374.39886140823364	-23908.189618825912	62	0.024630541871921183	0.3225806451612903	0.22129086336965634
YDR434W	-1	-/-	-374.40325355529785	-24050.46460056305	62	0.024600246002460024	0.3225806451612903	0.2215702710254261
YGR105W	0	0/0	-374.41867822408676	-40772.12019139528	248	0.024600246002460024	0.3225806451612903	0.2215702710254261
YGR074W	-1	-/-	-374.462806224823	-24647.82346367836	62	0.02457002457002457	0.3225806451612903	0.22184967868119587
YBL008W	-1	-/-	-374.47635793685913	-23176.846338272095	62	0.024539877300613498	0.3225806451612903	0.22212908633696563
YPR176C	-1	-/-	-374.5041196346283	-23539.453653097153	62	0.024509803921568627	0.3225806451612903	0.2224084939927354
YDR140W	-1	-/-	-374.5865342617035	-23792.653352499008	62	0.02447980416156671	0.3225806451612903	0.22268790164850516
YDR066C	0	0/-	-374.65735960006714	-39628.95411646366	248	0.02447980416156671	0.3225806451612903	0.22268790164850516
YBR237W	-1	-/-	-374.6972255706787	-23764.184267282486	62	0.02444987775061125	0.3225806451612903	0.22296730930427494
YLR227C	0	0/-	-374.7072923183441	-40539.720408022404	248	0.02444987775061125	0.3225806451612903	0.22296730930427494
YFL005W	-1	-/-	-374.7082176208496	-23831.76144552231	62	0.02442002442002442	0.3225806451612903	0.2232467169600447
YGR218W	-1	-/-	-374.75727128982544	-23785.431552648544	62	0.024390243902439025	0.3225806451612903	0.22352612461581448
YBR150C	0	0/-	-374.7903181910515	-39761.22203493118	248	0.024390243902439025	0.3225806451612903	0.22352612461581448
YDL056W	-1	-/-	-374.7932782173157	-23266.6204559803	62	0.024360535931790498	0.3225806451612903	0.22380553227158423
YOR141C	0	0/-	-374.7933861017227	-40474.44844573736	248	0.024360535931790498	0.3225806451612903	0.22380553227158423
YMR036C	-1	-/-	-374.8191704750061	-24021.819842100143	62	0.024330900243309004	0.3225806451612903	0.224084939927354
YNL316C	0	0/0	-374.8534824848175	-41254.680698275566	248	0.024330900243309004	0.3225806451612903	0.224084939927354
YJL078C	0	0/-	-374.8566173315048	-40206.5669285655	248	0.024330900243309004	0.3225806451612903	0.224084939927354
YOL042W	-1	-/-	-374.88551330566406	-23160.174427986145	62	0.024301336573511544	0.3225806451612903	0.2243643475831238
YBR201W	-1	-/-	-374.9755802154541	-23332.328318834305	62	0.024271844660194174	0.3225806451612903	0.22464375523889354
YML067C	-1	-/-	-374.97746324539185	-23898.26747083664	62	0.024242424242424242	0.3225806451612903	0.22492316289466333
YPR182W	-1	-/-	-375.02347135543823	-24371.078867197037	62	0.024213075060532687	0.3225806451612903	0.22520257055043308
YPR106W	0	0/-	-375.0290564894676	-40774.79640483856	248	0.024213075060532687	0.3225806451612903	0.22520257055043308
YGL244W	-1	-/-	-375.0410199165344	-23239.963164806366	62	0.02418379685610641	0.3225806451612903	0.22548197820620286
YNL031C	-1	-/-	-375.05235958099365	-23929.886092424393	62	0.024154589371980676	0.3225806451612903	0.2257613858619726
YLR097C	-1	-/-	-375.1017165184021	-24423.63856959343	62	0.024125452352231604	0.3225806451612903	0.2260407935177424
YOR154W	0	0/-	-375.14411973953247	-40594.786038815975	248	0.024125452352231604	0.3225806451612903	0.2260407935177424
YDL197C	-1	-/-	-375.1540102958679	-23894.38039112091	62	0.024096385542168676	0.3225806451612903	0.22632020117351215
YLR404W	0	0/-	-375.1575552225113	-41067.862301290035	248	0.024096385542168676	0.3225806451612903	0.22632020117351215
YER063W	0	0/-	-375.2168662548065	-40857.608787834644	248	0.024096385542168676	0.3225806451612903	0.22632020117351215
YLR035C	-1	-/-	-375.238600730896	-24023.682123184204	62	0.024067388688327317	0.3225806451612903	0.22659960882928193
YDR067C	0	0/-	-375.25386840105057	-39859.11149317026	248	0.024067388688327317	0.3225806451612903	0.22659960882928193
YHR201C	0	0/0	-375.2556105852127	-41520.04049795866	248	0.024067388688327317	0.3225806451612903	0.22659960882928193
YBR070C	-1	-/-	-375.28095293045044	-23407.37921309471	62	0.02403846153846154	0.3225806451612903	0.22687901648505168
YGL054C	-1	-/-	-375.3106617927551	-23866.922194242477	62	0.024009603841536616	0.3225806451612903	0.22715842414082146
YNR028W	0	0/-	-375.3212803006172	-42182.99119311571	248	0.024009603841536616	0.3225806451612903	0.22715842414082146
YOL001W	-1	-/-	-375.3272204399109	-24366.102508068085	62	0.023980815347721823	0.3225806451612903	0.22743783179659122
YDR464W	-1	-/0	-375.35763788223267	-23930.233963489532	62	0.023952095808383235	0.3225806451612903	0.227717239452361
YLR459W	-1	-/-	-375.35803413391113	-23736.138402700424	62	0.023923444976076555	0.3225806451612903	0.22799664710813075
YDR189W	-1	-/-	-375.3718509674072	-24290.30193924904	62	0.023894862604540025	0.3225806451612903	0.22827605476390053
YOL135C	-1	-/-	-375.39060640335083	-24013.980187416077	62	0.02386634844868735	0.3225806451612903	0.22855546241967029
YOR266W	-1	-/-	-375.3915777206421	-23805.284920454025	62	0.023837902264600714	0.3225806451612903	0.22883487007544007
YLR451W	-1	-/-	-375.42209792137146	-24916.709876298904	62	0.023809523809523808	0.3225806451612903	0.22911427773120985
YMR075W	-1	-/-	-375.4847068786621	-23287.194560289383	62	0.023781212841854936	0.3225806451612903	0.2293936853869796
YDR393W	-1	-/-	-375.4878635406494	-23458.38526892662	62	0.023752969121140142	0.3225806451612903	0.22967309304274938
YDR192C	-1	-/-	-375.4912223815918	-22978.737774848938	62	0.02372479240806643	0.3225806451612903	0.22995250069851914
YDR507C	-1	-/-	-375.56444239616394	-24310.211086511612	62	0.023696682464454975	0.3225806451612903	0.23023190835428892
YKL041W	-1	-/-	-375.5759949684143	-23587.389538764954	62	0.023668639053254437	0.3225806451612903	0.23051131601005867
YGL013C	-1	-/-	-375.6002678871155	-23687.55805540085	62	0.02364066193853428	0.3225806451612903	0.23079072366582845
YPL194W	-1	-/-	-375.6096215248108	-23637.796092748642	62	0.023612750885478158	0.3225806451612903	0.2310701313215982
YFL060C	-1	-/-	-375.6332712173462	-22844.35205388069	62	0.02358490566037736	0.3225806451612903	0.23134953897736799
YPL178W	-1	-/-	-375.6403126716614	-24213.83252310753	62	0.023557126030624265	0.3225806451612903	0.23162894663313774
YGL018C	-1	-/-	-375.6433277130127	-23395.0269408226	62	0.023529411764705882	0.3225806451612903	0.23190835428890752
YBR180W	0	0/-	-375.6579971909523	-39960.43711858988	248	0.023529411764705882	0.3225806451612903	0.23190835428890752
YIL021W	-1	-/-	-375.6902985572815	-24743.318998098373	62	0.023501762632197415	0.3225806451612903	0.23218776194467727
YOR165W	0	0/-	-375.6932767033577	-41219.42200863361	248	0.023501762632197415	0.3225806451612903	0.23218776194467727
YJR021C	-1	-/-	-375.69573068618774	-24061.6827545166	62	0.023474178403755867	0.3225806451612903	0.23246716960044705
YDR039C	-1	-/-	-375.7113456726074	-23773.902700424194	62	0.023446658851113716	0.3225806451612903	0.2327465772562168
YER139C	0	0/-	-375.73235219717026	-41692.39188635349	248	0.023446658851113716	0.3225806451612903	0.2327465772562168
YLR442C	-1	-/-	-375.7345929145813	-23858.94479560852	62	0.0234192037470726	0.3225806451612903	0.2330259849119866
YER161C	-1	-/-	-375.74358558654785	-23435.873519659042	62	0.023391812865497075	0.3225806451612903	0.23330539256775637
YPL241C	-1	-/-	-375.75787234306335	-24872.981712818146	62	0.02336448598130841	0.3225806451612903	0.23358480022352612
YOL063C	-1	-/-	-375.8298292160034	-24109.930921792984	62	0.023337222870478413	0.3225806451612903	0.2338642078792959
YCL055W	-1	-/-	-375.8524360656738	-24288.121999025345	62	0.023310023310023312	0.3225806451612903	0.23414361553506566
YFR040W	-1	-/-	-375.8578495979309	-23363.693474292755	62	0.023282887077997673	0.3225806451612903	0.23442302319083544
YOR129C	-1	-/-	-375.8704755306244	-24509.93026995659	62	0.023255813953488372	0.3225806451612903	0.2347024308466052
YER095W	-1	-/-	-375.8714599609375	-23257.564086198807	62	0.023228803716608595	0.3225806451612903	0.23498183850237497
YKR062W	-1	-/-	-375.88594365119934	-23991.549029827118	62	0.02320185614849188	0.3225806451612903	0.23526124615814473
YFR008W	-1	-/-	-375.90707778930664	-24816.684569835663	62	0.023174971031286212	0.3225806451612903	0.2355406538139145
YGR003W	-1	-/-	-375.9077091217041	-24040.254811048508	62	0.023148148148148147	0.3225806451612903	0.23582006146968426
YPR074C	-1	-/0	-375.9643745422363	-24146.83483481407	62	0.023121387283236993	0.3225806451612903	0.23609946912545404
YGL080W	0	0/-	-375.97484016418457	-42036.7948461771	248	0.023121387283236993	0.3225806451612903	0.23609946912545404
YPL016W	-1	-/-	-375.9839220046997	-23593.001466989517	62	0.023094688221709007	0.3225806451612903	0.2363788767812238
YJL178C	-1	-/-	-376.00476694107056	-24319.510164499283	62	0.02306805074971165	0.3225806451612903	0.23665828443699358
YBL066C	0	0/-	-376.0057671070099	-41125.37031453848	248	0.02306805074971165	0.3225806451612903	0.23665828443699358
YCL024W	-1	-/-	-376.02590441703796	-23390.54238343239	62	0.02304147465437788	0.3225806451612903	0.23693769209276333
YDR126W	1	+/+	-376.0352602005005	-24304.16040635109	61	0.024165707710011506	0.3387096774193548	0.23693769209276333
YKL134C	-1	-/-	-376.0386576652527	-23931.25600361824	62	0.02413793103448276	0.3387096774193548	0.2372170997485331
YDR113C	-1	-/-	-376.04426431655884	-24121.65252351761	62	0.024110218140068886	0.3387096774193548	0.23749650740430286
YPR069C	0	0/-	-376.0449066758156	-41336.29584479332	248	0.024110218140068886	0.3387096774193548	0.23749650740430286
YKR089C	-1	-/-	-376.05524349212646	-23979.61590385437	62	0.02408256880733945	0.3387096774193548	0.23777591506007265
YOR320C	-1	-/-	-376.08369874954224	-24044.52989435196	62	0.024054982817869417	0.3387096774193548	0.23805532271584243
YML064C	-1	-/-	-376.0947198867798	-24411.595267534256	62	0.02402745995423341	0.3387096774193548	0.23833473037161218
YOR346W	-1	-/-	-376.1081531047821	-24199.083509922028	62	0.024	0.3387096774193548	0.23861413802738196
YLR330W	-1	-/-	-376.1400487422943	-24490.527727365494	62	0.023972602739726026	0.3387096774193548	0.23889354568315171
YDL164C	-1	-/-	-376.14079999923706	-23615.020223379135	62	0.02394526795895097	0.3387096774193548	0.2391729533389215
YJL019W	-1	-/-	-376.1903853416443	-24070.652316093445	62	0.023917995444191344	0.3387096774193548	0.23945236099469125
YGR185C	-1	-/-	-376.2065100669861	-25345.456529855728	62	0.023890784982935155	0.3387096774193548	0.23973176865046103
YGL168W	-1	-/-	-376.22830057144165	-22919.636590480804	62	0.023863636363636365	0.3387096774193548	0.24001117630623078
YPL048W	-1	-/-	-376.24259090423584	-23618.261012792587	62	0.02383654937570942	0.3387096774193548	0.24029058396200056
YJL104W	-1	-/-	-376.2695059776306	-23951.65431690216	62	0.023809523809523808	0.3387096774193548	0.24056999161777032
YFR048W	-1	-/-	-376.2770495414734	-23248.214045763016	62	0.02378255945639864	0.3387096774193548	0.2408493992735401
YIL048W	-1	-/-	-376.3697953224182	-23846.034563064575	62	0.023755656108597284	0.3387096774193548	0.24112880692930985
YNL230C	-1	-/-	-376.38911724090576	-22743.291003227234	62	0.023728813559322035	0.3387096774193548	0.24140821458507963
YHR056C	-1	-/-	-376.412474155426	-23911.47492623329	62	0.023702031602708805	0.3387096774193548	0.2416876222408494
YGR009C	-1	-/-	-376.4168643951416	-23538.09299683571	62	0.02367531003382187	0.3387096774193548	0.24196702989661917
YOR149C	-1	-/-	-376.424113035202	-23757.165078401566	62	0.02364864864864865	0.3387096774193548	0.24224643755238895
YLR106C	-1	-/-	-376.45646619796753	-24470.420466184616	62	0.023622047244094488	0.3387096774193548	0.2425258452081587
YKL045W	-1	-/-	-376.4577748775482	-23718.97680425644	62	0.02359550561797753	0.3387096774193548	0.24280525286392848
YDL010W	0	0/-	-376.45946103334427	-41863.26067143679	248	0.02359550561797753	0.3387096774193548	0.24280525286392848
YPL174C	-1	-/-	-376.47284173965454	-23735.025386810303	62	0.02356902356902357	0.3387096774193548	0.24308466051969824
YKL130C	-1	-/-	-376.47380018234253	-23365.504417657852	62	0.023542600896860985	0.3387096774193548	0.24336406817546802
YBR165W	-1	-/-	-376.4986529350281	-23822.44864344597	62	0.023516237402015677	0.3387096774193548	0.24364347583123777
YLR350W	-1	-/-	-376.53063344955444	-24097.59305047989	62	0.02348993288590604	0.3387096774193548	0.24392288348700755
YLR105C	-1	-/-	-376.5442433357239	-24011.274669647217	62	0.02346368715083799	0.3387096774193548	0.2442022911427773
YOL100W	-1	-/-	-376.55159163475037	-24509.658361434937	62	0.0234375	0.3387096774193548	0.2444816987985471
YDR525W-A	0	0/-	-376.5625511407852	-41021.86725741625	248	0.0234375	0.3387096774193548	0.2444816987985471
YDL128W	-1	-/-	-376.5793948173523	-23891.17391872406	62	0.023411371237458192	0.3387096774193548	0.24476110645431684
YML091C	-1	-/-	-376.59400725364685	-24543.463356494904	62	0.02338530066815145	0.3387096774193548	0.24504051411008662
YJL094C	-1	-/-	-376.5984477996826	-24240.521781682968	62	0.02335928809788654	0.3387096774193548	0.24531992176585637
YDR459C	1	+/+	-376.60132122039795	-23442.621980667114	61	0.024444444444444446	0.3548387096774194	0.24531992176585637
YER113C	0	0/-	-376.6051449775696	-41013.04894435406	248	0.024444444444444446	0.3548387096774194	0.24531992176585637
YOL127W	-1	-/-	-376.60961413383484	-24651.345940589905	62	0.0244173140954495	0.3548387096774194	0.24559932942162616
YMR012W	-1	-/-	-376.6346323490143	-24276.87110567093	62	0.024390243902439025	0.3548387096774194	0.2458787370773959
YMR186W	-1	-/-	-376.6471767425537	-23192.8496465683	62	0.024363233665559248	0.3548387096774194	0.2461581447331657
YHR081W	-1	-/-	-376.64894700050354	-25395.332550287247	62	0.024336283185840708	0.3548387096774194	0.24643755238893544
YER040W	-1	-/-	-376.65106678009033	-24036.792642116547	62	0.02430939226519337	0.3548387096774194	0.24671696004470522
YNL196C	0	0/-	-376.65136182308197	-40493.756272375584	248	0.02430939226519337	0.3548387096774194	0.24671696004470522
YBL003C	-1	-/-	-376.65295696258545	-24323.421827554703	62	0.024282560706401765	0.3548387096774194	0.246996367700475
YMR078C	-1	-/-	-376.6581199169159	-24632.853541135788	62	0.024255788313120176	0.3548387096774194	0.24727577535624476
YMR274C	0	0/-	-376.66075497865677	-40567.61491972208	248	0.024255788313120176	0.3548387096774194	0.24727577535624476
YOR112W	-1	-/-	-376.66923904418945	-23427.344282865524	62	0.024229074889867842	0.3548387096774194	0.24755518301201454
YER109C	-1	-/-	-376.67204427719116	-23610.201155662537	62	0.0242024202420242	0.3548387096774194	0.2478345906677843
YBL011W	-1	-/-	-376.67788887023926	-23015.175590515137	62	0.024175824175824177	0.3548387096774194	0.24811399832355407
YNL121C	-1	-/-	-376.68263578414917	-24827.153169631958	62	0.024149286498353458	0.3548387096774194	0.24839340597932383
YDR337W	-1	-/-	-376.69302248954773	-23551.48677778244	62	0.02412280701754386	0.3548387096774194	0.2486728136350936
YJL072C	-1	-/-	-376.71144676208496	-23730.24239730835	62	0.024096385542168676	0.3548387096774194	0.24895222129086336
YOR353C	-1	-/-	-376.71748876571655	-23850.991335392	62	0.024070021881838075	0.3548387096774194	0.24923162894663314
YNL287W	-1	-/-	-376.7241587638855	-24195.277589321136	62	0.024043715846994537	0.3548387096774194	0.2495110366024029
YKL048C	-1	-/-	-376.7515244483948	-23581.27286696434	62	0.024017467248908297	0.3548387096774194	0.24979044425817268
YPL008W	-1	-/-	-376.7727222442627	-24258.88612127304	62	0.023991275899672846	0.3548387096774194	0.25006985191394243
YCR038C	-1	-/-	-376.7736711502075	-23587.821760177612	62	0.023965141612200435	0.3548387096774194	0.2503492595697122
YHR184W	0	0/-	-376.7841882109642	-40403.003521084785	248	0.023965141612200435	0.3548387096774194	0.2503492595697122
YJL071W	-1	-/0	-376.80601596832275	-23194.396681785583	62	0.023939064200217627	0.3548387096774194	0.250628667225482
YLR119W	-1	-/-	-376.8422303199768	-24267.77659535408	62	0.02391304347826087	0.3548387096774194	0.2509080748812517
YPL011C	-1	-/-	-376.8600187301636	-24164.53574514389	62	0.023887079261672096	0.3548387096774194	0.2511874825370215
YKR083C	-1	-/-	-376.8649306297302	-23727.68022799492	62	0.02386117136659436	0.3548387096774194	0.2514668901927913
YCL016C	-1	-/-	-376.9082610607147	-23988.56255888939	62	0.023835319609967497	0.3548387096774194	0.25174629784856106
YDR469W	-1	-/-	-376.9175786972046	-23203.020612239838	62	0.023809523809523808	0.3548387096774194	0.25202570550433084
YGL206C	-1	-/-	-376.96830320358276	-23726.41371536255	62	0.023783783783783784	0.3548387096774194	0.25230511316010057
YNL271C	-1	-/-	-377.00109815597534	-23471.90953040123	62	0.023758099352051837	0.3548387096774194	0.25258452081587035
YKL010C	0	0/-	-377.00717014074326	-40388.902961075306	248	0.023758099352051837	0.3548387096774194	0.25258452081587035
YMR198W	-1	-/-	-377.02800035476685	-24591.458536863327	62	0.023732470334412083	0.3548387096774194	0.25286392847164013
YLR007W	-1	-/-	-377.039324760437	-23743.32905435562	62	0.023706896551724137	0.3548387096774194	0.2531433361274099
YDR224C	-1	-/-	-377.0412755012512	-23994.15272450447	62	0.023681377825618945	0.3548387096774194	0.25342274378317964
YGR134W	-1	-/-	-377.05146408081055	-24187.11098217964	62	0.023655913978494623	0.3548387096774194	0.2537021514389494
YCR010C	-1	-/-	-377.056738615036	-24736.72152519226	62	0.023630504833512353	0.3548387096774194	0.2539815590947192
YDL205C	0	0/-	-377.0579043626785	-40604.1298776865	248	0.023630504833512353	0.3548387096774194	0.2539815590947192
YDL135C	-1	-/-	-377.07829189300537	-24773.113047122955	62	0.023605150214592276	0.3548387096774194	0.254260966750489
YBR281C	0	0/0	-377.0803053379059	-40545.4203954339	248	0.023605150214592276	0.3548387096774194	0.254260966750489
YGL133W	-1	-/-	-377.09316396713257	-23341.955837011337	62	0.023579849946409433	0.3548387096774194	0.2545403744062587
YGL237C	0	0/-	-377.1178866624832	-41092.60417687893	248	0.023579849946409433	0.3548387096774194	0.2545403744062587
YKL211C	0	0/0	-377.1347195506096	-40864.48159378767	248	0.023579849946409433	0.3548387096774194	0.2545403744062587
YJL044C	0	0/0	-377.154433965683	-39495.59904021025	248	0.023579849946409433	0.3548387096774194	0.2545403744062587
YDL043C	-1	-/-	-377.1694293022156	-23360.160499811172	62	0.023554603854389723	0.3548387096774194	0.2548197820620285
YDR263C	-1	-/-	-377.1748561859131	-23913.095454216003	62	0.023529411764705882	0.3548387096774194	0.25509918971779827
YDR499W	-1	-/-	-377.1920247077942	-23817.064743041992	62	0.023504273504273504	0.3548387096774194	0.25537859737356805
YDR244W	-1	-/-	-377.19461488723755	-23761.081445217133	62	0.023479188900747065	0.3548387096774194	0.25565800502933783
YOL054W	-1	-/-	-377.1989221572876	-24055.555077791214	62	0.023454157782515993	0.3548387096774194	0.25593741268510756
YOR373W	-1	-/-	-377.20017766952515	-23927.34357023239	62	0.023429179978700747	0.3548387096774194	0.25621682034087734
YDR117C	0	0/-	-377.21180790662766	-41845.61808001995	248	0.023429179978700747	0.3548387096774194	0.25621682034087734
YEL036C	-1	-/-	-377.2193808555603	-23569.079158306122	62	0.023404255319148935	0.3548387096774194	0.2564962279966471
YMR048W	-1	-/-	-377.2451994419098	-23587.900573015213	62	0.023379383634431455	0.3548387096774194	0.2567756356524169
YFL033C	-1	-/-	-377.2549648284912	-23520.858039855957	62	0.02335456475583864	0.3548387096774194	0.2570550433081866
YBR275C	-1	-/-	-377.2569260597229	-24119.92490339279	62	0.02332979851537646	0.3548387096774194	0.2573344509639564
YDR363W	-1	-/-	-377.2643575668335	-23113.073113441467	62	0.023305084745762712	0.3548387096774194	0.2576138586197262
YIL159W	-1	-/-	-377.28288745880127	-24063.88289499283	62	0.02328042328042328	0.3548387096774194	0.25789326627549597
YLR351C	0	0/0	-377.2999143600464	-41143.196384727955	248	0.02328042328042328	0.3548387096774194	0.25789326627549597
YER169W	-1	-/-	-377.30620861053467	-23619.520311832428	62	0.023255813953488372	0.3548387096774194	0.2581726739312657
YGR212W	-1	-/-	-377.31664180755615	-23520.78577375412	62	0.023231256599788808	0.3548387096774194	0.2584520815870355
YDL212W	-1	-/-	-377.3179130554199	-23804.27844309807	62	0.023206751054852322	0.3548387096774194	0.25873148924280526
YPR161C	-1	-/-	-377.3331561088562	-23904.895354270935	62	0.023182297154899896	0.3548387096774194	0.25901089689857504
YOR195W	-1	-/-	-377.3335585594177	-24012.341887950897	62	0.023157894736842106	0.3548387096774194	0.25929030455434476
YJL201W	-1	-/-	-377.3583459854126	-23532.94693827629	62	0.023133543638275498	0.3548387096774194	0.25956971221011454
YLL002W	1	+/+	-377.36541986465454	-24439.307408332825	61	0.02415966386554622	0.3709677419354839	0.25956971221011454
YMR282C	0	0/-	-377.38414484262466	-40440.91521960497	248	0.02415966386554622	0.3709677419354839	0.25956971221011454
YPR048W	0	0/-	-377.390363574028	-42025.96100348234	248	0.02415966386554622	0.3709677419354839	0.25956971221011454
YNL310C	-1	-/-	-377.40923953056335	-24053.598269939423	62	0.024134312696747113	0.3709677419354839	0.2598491198658843
YHR181W	-1	-/-	-377.41636896133423	-23519.14180135727	62	0.02410901467505241	0.3709677419354839	0.2601285275216541
YGL030W	-1	-/-	-377.417396068573	-25056.7490170002	62	0.024083769633507852	0.3709677419354839	0.2604079351774239
YPL040C	-1	-/-	-377.41859769821167	-23637.61549949646	62	0.02405857740585774	0.3709677419354839	0.2606873428331936
YPR018W	-1	-/-	-377.4283547401428	-24044.378061294556	62	0.024033437826541274	0.3709677419354839	0.2609667504889634
YLR260W	-1	-/-	-377.4296953678131	-23878.18902182579	62	0.024008350730688934	0.3709677419354839	0.2612461581447332
YLR239C	0	0/-	-377.4892443418503	-41585.47795128822	248	0.024008350730688934	0.3709677419354839	0.2612461581447332
YPR040W	0	0/-	-377.49151146411896	-40819.25650805235	248	0.024008350730688934	0.3709677419354839	0.2612461581447332
YPL047W	-1	-/-	-377.505313873291	-23501.7459359169	62	0.023983315954118872	0.3709677419354839	0.26152556580050296
YBR196C	-1	-/-	-377.5869016647339	-23889.358924865723	62	0.023958333333333335	0.3709677419354839	0.2618049734562727
YNL135C	-1	-/-	-377.6066617965698	-23920.44248318672	62	0.023933402705515087	0.3709677419354839	0.26208438111204246
YLR209C	0	0/-	-377.6071296930313	-40993.747171103954	248	0.023933402705515087	0.3709677419354839	0.26208438111204246
YIL076W	-1	-/-	-377.63057351112366	-23972.448357582092	62	0.02390852390852391	0.3709677419354839	0.26236378876781224
YGL061C	-1	-/-	-377.64141178131104	-24358.00225520134	62	0.023883696780893044	0.3709677419354839	0.262643196423582
YLR452C	-1	-/-	-377.64692425727844	-24527.315180540085	62	0.023858921161825725	0.3709677419354839	0.26292260407935175
YFL045C	-1	-/-	-377.6528797149658	-25041.668761491776	62	0.02383419689119171	0.3709677419354839	0.26320201173512153
YIL112W	-1	-/-	-377.6702198982239	-23221.17285490036	62	0.023809523809523808	0.3709677419354839	0.2634814193908913
YPL218W	-1	-/-	-377.7061152458191	-24575.84456038475	62	0.023784901758014478	0.3709677419354839	0.2637608270466611
YKL124W	0	0/-	-377.7574425935745	-41215.51071417332	248	0.023784901758014478	0.3709677419354839	0.2637608270466611
YNL001W	-1	-/-	-377.82327795028687	-25266.148802757263	62	0.023760330578512397	0.3709677419354839	0.2640402347024308
YAL048C	0	0/-	-377.8365015387535	-40642.149930119514	248	0.023760330578512397	0.3709677419354839	0.2640402347024308
YAL026C	-1	-/-	-377.8483295440674	-23710.076827287674	62	0.023735810113519093	0.3709677419354839	0.2643196423582006
YNL056W	0	0/-	-377.8491386771202	-41121.55730217695	248	0.023735810113519093	0.3709677419354839	0.2643196423582006
YJL003W	-1	-/-	-377.88319063186646	-24117.91872859001	62	0.023711340206185566	0.3709677419354839	0.2645990500139704
YBR188C	-1	-/-	-377.8898503780365	-24177.769493341446	62	0.02368692070030896	0.3709677419354839	0.26487845766974016
YAL043C	-1	-/-	-377.92317962646484	-23952.045060634613	62	0.023662551440329218	0.3709677419354839	0.26515786532550994
YLR165C	-1	-/-	-377.9384436607361	-24816.57200908661	62	0.023638232271325797	0.3709677419354839	0.26543727298127967
YIL173W	-1	-/-	-377.96271419525146	-23416.3141477108	62	0.023613963039014373	0.3709677419354839	0.26571668063704945
YJR058C	0	0/-	-377.9632595181465	-40416.37590509653	248	0.023613963039014373	0.3709677419354839	0.26571668063704945
YHL038C	-1	-/-	-377.9727349281311	-22909.267493724823	62	0.02358974358974359	0.3709677419354839	0.26599608829281923
YJR086W	-1	-/-	-377.98071217536926	-24278.836779117584	62	0.0235655737704918	0.3709677419354839	0.266275495948589
YLR247C	0	0/-	-377.98367261886597	-41274.532921254635	248	0.0235655737704918	0.3709677419354839	0.266275495948589
YMR033W	-1	-/-	-377.9936857223511	-24501.915191411972	62	0.02354145342886387	0.3709677419354839	0.26655490360435874
YLR265C	-1	-/-	-377.9941964149475	-23786.555605649948	62	0.023517382413087935	0.3709677419354839	0.2668343112601285
YHR039C-A	-1	-/-	-377.99438858032227	-23445.363104104996	62	0.02349336057201226	0.3709677419354839	0.2671137189158983
YBR043C	-1	-/-	-377.998095035553	-23319.0495531559	62	0.02346938775510204	0.3709677419354839	0.2673931265716681
YHR168W	0	0/-	-378.0132918357849	-40628.07155585289	248	0.02346938775510204	0.3709677419354839	0.2673931265716681
YNR011C	-1	-/-	-378.02368545532227	-24377.75277352333	62	0.023445463812436288	0.3709677419354839	0.2676725342274378
YIL038C	-1	-/-	-378.02454137802124	-23958.70888733864	62	0.023421588594704685	0.3709677419354839	0.2679519418832076
YHR044C	0	0/0	-378.02457439899445	-39987.34712845087	248	0.023421588594704685	0.3709677419354839	0.2679519418832076
YHR120W	-1	-/-	-378.0378170013428	-24721.667404651642	62	0.023397761953204477	0.3709677419354839	0.26823134953897737
YPR075C	-1	-/-	-378.0483465194702	-23878.055992364883	62	0.023373983739837397	0.3709677419354839	0.26851075719474715
YBL099W	-1	-/-	-378.0904903411865	-24082.865827322006	62	0.023350253807106598	0.3709677419354839	0.2687901648505169
YLR353W	-1	-/-	-378.092098236084	-24582.327419042587	62	0.02332657200811359	0.3709677419354839	0.26906957250628666
YLR170C	-1	-/-	-378.0950765609741	-23511.429230213165	62	0.02330293819655522	0.3709677419354839	0.26934898016205644
YNR051C	0	0/-	-378.11488395929337	-40872.096197366714	248	0.02330293819655522	0.3709677419354839	0.26934898016205644
YBR118W	-1	-/-	-378.12072944641113	-23601.965113162994	62	0.02327935222672065	0.3709677419354839	0.2696283878178262
YLR436C	0	0/-	-378.1414783000946	-39875.550285458565	248	0.02327935222672065	0.3709677419354839	0.2696283878178262
YNL188W	-1	-/-	-378.1455092430115	-24197.439463853836	62	0.023255813953488372	0.3709677419354839	0.269907795473596
YNL275W	-1	-/-	-378.17826318740845	-23546.754902601242	62	0.023232323232323233	0.3709677419354839	0.2701872031293657
YKL098W	0	0/0	-378.1797320842743	-40641.54266029596	248	0.023232323232323233	0.3709677419354839	0.2701872031293657
YDL098C	-1	-/-	-378.1897826194763	-23460.419343948364	62	0.02320887991927346	0.3709677419354839	0.2704666107851355
YLR110C	-1	-/-	-378.21213006973267	-23624.03498005867	62	0.023185483870967742	0.3709677419354839	0.2707460184409053
YNR057C	-1	-/-	-378.2130506038666	-24590.817090034485	62	0.023162134944612285	0.3709677419354839	0.27102542609667507
YKL012W	-1	-/-	-378.21356105804443	-24203.435942411423	62	0.023138832997987926	0.3709677419354839	0.2713048337524448
YCR044C	-1	-/-	-378.22557759284973	-23251.086663007736	62	0.023115577889447236	0.3709677419354839	0.2715842414082146
YDL245C	-1	-/-	-378.2292637825012	-23841.79571580887	62	0.023092369477911646	0.3709677419354839	0.27186364906398436
YFL038C	-1	-/-	-378.2337369918823	-24207.15544986725	62	0.023069207622868605	0.3709677419354839	0.27214305671975414
YOR064C	1	+/+	-378.2348828315735	-24207.514750480652	61	0.02404809619238477	0.3870967741935484	0.27214305671975414
YJL146W	-1	-/-	-378.250572681427	-24574.394762039185	62	0.024024024024024024	0.3870967741935484	0.27242246437552387
YHR129C	-1	-/-	-378.255154132843	-24339.834272623062	62	0.024	0.3870967741935484	0.27270187203129365
YMR176W	0	0/-	-378.2604955434799	-40417.18815165758	248	0.024	0.3870967741935484	0.27270187203129365
YBR254C	-1	-/-	-378.2817506790161	-23687.004670381546	62	0.023976023976023976	0.3870967741935484	0.2729812796870634
YBR263W	0	0/-	-378.2852932214737	-40958.116692602634	248	0.023976023976023976	0.3870967741935484	0.2729812796870634
YGL203C	0	0/0	-378.2911343574524	-40479.45113992691	248	0.023976023976023976	0.3870967741935484	0.2729812796870634
YLL048C	0	0/-	-378.2979211807251	-40943.43095308542	248	0.023976023976023976	0.3870967741935484	0.2729812796870634
YML034W	-1	-/-	-378.30358600616455	-23598.249246120453	62	0.023952095808383235	0.3870967741935484	0.2732606873428332
YLR329W	-1	-/-	-378.30620861053467	-24017.60214471817	62	0.023928215353938187	0.3870967741935484	0.27354009499860293
YNL091W	-1	-/-	-378.31826639175415	-24455.651938199997	62	0.02390438247011952	0.3870967741935484	0.2738195026543727
YDR111C	0	0/0	-378.3197663426399	-40766.95455920696	248	0.02390438247011952	0.3870967741935484	0.2738195026543727
YPL049C	-1	-/-	-378.344468832016	-23938.336508512497	62	0.023880597014925373	0.3870967741935484	0.2740989103101425
YDR490C	-1	-/-	-378.34797382354736	-24835.663228034973	62	0.02385685884691849	0.3870967741935484	0.2743783179659123
YPL159C	-1	-/-	-378.37430000305176	-24312.85333800316	62	0.023833167825223437	0.3870967741935484	0.27465772562168206
YNL254C	0	0/0	-378.3865587711334	-41015.954261660576	248	0.023833167825223437	0.3870967741935484	0.27465772562168206
YDR410C	0	0/-	-378.39805895090103	-40974.563311100006	248	0.023833167825223437	0.3870967741935484	0.27465772562168206
YJR089W	-1	-/-	-378.40540075302124	-24142.194842338562	62	0.023809523809523808	0.3870967741935484	0.2749371332774518
YDR081C	-1	-/-	-378.42785120010376	-24041.969468593597	62	0.023785926660059464	0.3870967741935484	0.27521654093322157
YBR057C	-1	-/-	-378.4460070133209	-23789.511276245117	62	0.023762376237623763	0.3870967741935484	0.27549594858899135
YGL119W	-1	-/0	-378.4506573677063	-23629.13352203369	62	0.02373887240356083	0.3870967741935484	0.2757753562447611
YFL024C	1	+/+	-378.47149872779846	-23784.909793376923	61	0.024703557312252964	0.4032258064516129	0.2757753562447611
YBL035C	-1	-/-	-378.4860486984253	-24607.07158088684	62	0.024679170779861797	0.4032258064516129	0.27605476390053085
YPR068C	-1	-/-	-378.5088882446289	-23676.8750538826	62	0.02465483234714004	0.4032258064516129	0.27633417155630063
YMR065W	-1	-/-	-378.545907497406	-24046.92438864708	62	0.024630541871921183	0.4032258064516129	0.2766135792120704
YNL201C	-1	-/-	-378.55920457839966	-23924.18713951111	62	0.024606299212598427	0.4032258064516129	0.2768929868678402
YJL165C	-1	-/-	-378.5724196434021	-23268.500118017197	62	0.024582104228121928	0.4032258064516129	0.2771723945236099
YMR098C	0	0/-	-378.58711963891983	-41020.50226247311	248	0.024582104228121928	0.4032258064516129	0.2771723945236099
YNL074C	-1	-/-	-378.5925121307373	-23657.426087141037	62	0.02455795677799607	0.4032258064516129	0.2774518021793797
YNL219C	-1	-/-	-378.60959005355835	-24117.73170185089	62	0.02453385672227674	0.4032258064516129	0.2777312098351495
YIL122W	-1	-/-	-378.6154320240021	-23869.249136209488	62	0.024509803921568627	0.4032258064516129	0.27801061749091927
YBL079W	-1	-/-	-378.6249394416809	-23669.00638127327	62	0.024485798237022526	0.4032258064516129	0.27829002514668905
YEL019C	-1	-/-	-378.62747383117676	-23755.48776626587	62	0.02446183953033268	0.4032258064516129	0.27856943280245877
YPR152C	0	0/-	-378.63737857341766	-40384.69827979803	248	0.02446183953033268	0.4032258064516129	0.27856943280245877
YML038C	-1	-/-	-378.69743251800537	-23759.55909371376	62	0.024437927663734114	0.4032258064516129	0.27884884045822855
YDR036C	-1	-/-	-378.7000036239624	-23684.793667554855	62	0.0244140625	0.4032258064516129	0.27912824811399833
YDR407C	-1	-/-	-378.7107172012329	-24667.60900592804	62	0.024390243902439025	0.4032258064516129	0.2794076557697681
YDR150W	-1	-/-	-378.7111210823059	-24388.62093257904	62	0.024366471734892786	0.4032258064516129	0.27968706342553784
YBR055C	-1	-/-	-378.7135787010193	-24574.36303305626	62	0.024342745861733205	0.4032258064516129	0.2799664710813076
YOR280C	0	0/0	-378.71664690971375	-40702.46539872885	248	0.024342745861733205	0.4032258064516129	0.2799664710813076
YNR030W	-1	-/-	-378.72431230545044	-23903.70358467102	62	0.024319066147859923	0.4032258064516129	0.2802458787370774
YBR171W	-1	-/-	-378.7814486026764	-24423.531061410904	62	0.024295432458697766	0.4032258064516129	0.2805252863928472
YNL108C	0	0/0	-378.7987277507782	-41621.638900876045	248	0.024295432458697766	0.4032258064516129	0.2805252863928472
YOR049C	-1	-/-	-378.81750202178955	-23455.1109893322	62	0.024271844660194174	0.4032258064516129	0.2808046940486169
YMR233W	0	0/-	-378.8461338877678	-40510.401558458805	248	0.024271844660194174	0.4032258064516129	0.2808046940486169
YDR180W	-1	-/-	-378.85963678359985	-24066.475375175476	62	0.02424830261881668	0.4032258064516129	0.2810841017043867
YBR293W	-1	-/-	-378.86763858795166	-24036.64427423477	62	0.02422480620155039	0.4032258064516129	0.28136350936015647
YMR001C	-1	-/-	-378.88007283210754	-24449.84699988365	62	0.02420135527589545	0.4032258064516129	0.28164291701592625
YBL021C	0	0/-	-378.9008939266205	-40338.434978723526	248	0.02420135527589545	0.4032258064516129	0.28164291701592625
YGL227W	-1	-/-	-378.90132665634155	-24841.063022613525	62	0.024177949709864602	0.4032258064516129	0.281922324671696
YBR170C	-1	-/-	-378.95003938674927	-24995.02578353882	62	0.024154589371980676	0.4032258064516129	0.28220173232746576
YDL102W	-1	-/-	-378.96391773223877	-24111.45428085327	62	0.02413127413127413	0.4032258064516129	0.28248113998323554
YIL026C	-1	-/-	-378.9706075191498	-23287.563313245773	62	0.024108003857280617	0.4032258064516129	0.2827605476390053
YDR524C	-1	-/-	-378.9764585494995	-23973.227699041367	62	0.024084778420038536	0.4032258064516129	0.2830399552947751
YMR060C	-1	-/-	-378.9979820251465	-23570.55402779579	62	0.02406159769008662	0.4032258064516129	0.28331936295054483
YGL097W	-1	-/-	-379.03117084503174	-25408.718444108963	62	0.02403846153846154	0.4032258064516129	0.2835987706063146
YBL034C	-1	-/-	-379.0328161716461	-24432.19562768936	62	0.024015369836695485	0.4032258064516129	0.2838781782620844
YOR058C	-1	-/-	-379.0509533882141	-23494.045510292053	62	0.02399232245681382	0.4032258064516129	0.28415758591785417
YLR190W	-1	-/-	-379.0532240867615	-24608.547454595566	62	0.023969319271332695	0.4032258064516129	0.2844369935736239
YPL268W	-1	-/-	-379.0669758319855	-23814.074378728867	62	0.023946360153256706	0.4032258064516129	0.2847164012293937
YOR140W	-1	-/-	-379.0724792480469	-24001.033324956894	62	0.023923444976076555	0.4032258064516129	0.28499580888516346
YIL061C	-1	-/-	-379.0798797607422	-23853.480045557022	62	0.02390057361376673	0.4032258064516129	0.28527521654093324
YJL100W	-1	-/-	-379.0836305618286	-24719.127855062485	62	0.02387774594078319	0.4032258064516129	0.28555462419670297
YIL051C	-1	-/-	-379.08911418914795	-24434.364337205887	62	0.02385496183206107	0.4032258064516129	0.28583403185247275
YDL217C	-1	-/-	-379.11023926734924	-23523.65299630165	62	0.023832221163012392	0.4032258064516129	0.28611343950824253
YKL208W	-1	-/-	-379.1207880973816	-23573.744640111923	62	0.023809523809523808	0.4032258064516129	0.2863928471640123
YJL045W	-1	-/-	-379.12358570098877	-24052.16580414772	62	0.023786869647954328	0.4032258064516129	0.28667225481978204
YOR259C	-1	-/-	-379.1422438621521	-24871.513632059097	62	0.02376425855513308	0.4032258064516129	0.2869516624755518
YNL077W	0	0/-	-379.1639498472214	-41085.25188356638	248	0.02376425855513308	0.4032258064516129	0.2869516624755518
YLR066W	-1	-/-	-379.2558944225311	-24511.776312351227	62	0.023741690408357077	0.4032258064516129	0.2872310701313216
YER133W	-1	-/-	-379.267413854599	-24577.65439605713	62	0.023719165085388995	0.4032258064516129	0.2875104777870914
YJL076W	-1	-/-	-379.29053258895874	-24612.525204896927	62	0.023696682464454975	0.4032258064516129	0.28778988544286116
YJR022W	-1	-/-	-379.29241847991943	-24059.70141363144	62	0.023674242424242424	0.4032258064516129	0.2880692930986309
YNL051W	-1	-/-	-379.3161041736603	-24380.14285850525	62	0.023651844843897825	0.4032258064516129	0.28834870075440067
YPR042C	-1	-/-	-379.3323459625244	-23435.752250432968	62	0.023629489603024575	0.4032258064516129	0.28862810841017045
YDL090C	-1	-/0	-379.37077045440674	-24240.779357910156	62	0.023607176581680833	0.4032258064516129	0.28890751606594023
YCR039C	-1	-/-	-379.3933596611023	-23436.97314596176	62	0.02358490566037736	0.4032258064516129	0.28918692372170995
YLL013C	-1	-/-	-379.41359758377075	-22969.352766752243	62	0.0235626767200754	0.4032258064516129	0.28946633137747974
YOL009C	-1	-/-	-379.4157452583313	-24310.33457016945	62	0.023540489642184557	0.4032258064516129	0.2897457390332495
YOL069W	-1	-/-	-379.4727063179016	-23430.048103809357	62	0.023518344308560677	0.4032258064516129	0.2900251466890193
YCR037C	-1	-/-	-379.48442912101746	-23202.73852944374	62	0.023496240601503758	0.4032258064516129	0.290304554344789
YNL214W	-1	-/-	-379.50108432769775	-24429.569171190262	62	0.023474178403755867	0.4032258064516129	0.2905839620005588
YEL032W	-1	-/-	-379.5079975128174	-24027.71321773529	62	0.02345215759849906	0.4032258064516129	0.2908633696563286
YPL259C	-1	-/-	-379.53477787971497	-23429.424478292465	62	0.023430178069353328	0.4032258064516129	0.29114277731209837
YHR165C	-1	-/-	-379.5450086593628	-23353.68932080269	62	0.023408239700374533	0.4032258064516129	0.2914221849678681
YDR498C	-1	-/-	-379.5452244281769	-23691.631562948227	62	0.023386342376052385	0.4032258064516129	0.2917015926236379
YGL257C	-1	-/-	-379.5747127532959	-24215.224763393402	62	0.02336448598130841	0.4032258064516129	0.29198100027940765
YOR104W	0	0/0	-379.58318972587585	-41251.551621198654	248	0.02336448598130841	0.4032258064516129	0.29198100027940765
YOL066C	-1	-/-	-379.59823989868164	-23653.287127256393	62	0.02334267040149393	0.4032258064516129	0.29226040793517744
YAR018C	-1	-/-	-379.600501537323	-24053.930760860443	62	0.02332089552238806	0.4032258064516129	0.2925398155909472
YOR332W	-1	-/-	-379.61151123046875	-23486.328536748886	62	0.023299161230195712	0.4032258064516129	0.29281922324671694
YMR056C	-1	-/-	-379.61603021621704	-25031.118400335312	62	0.023277467411545624	0.4032258064516129	0.2930986309024867
YDL044C	-1	-/-	-379.6970567703247	-24337.51913022995	62	0.023255813953488372	0.4032258064516129	0.2933780385582565
YHR076W	0	0/-	-379.7041919827461	-41075.59851706028	248	0.023255813953488372	0.4032258064516129	0.2933780385582565
YML005W	-1	-/-	-379.73752641677856	-23288.496520280838	62	0.023234200743494422	0.4032258064516129	0.2936574462140263
YJR001W	-1	-/-	-379.7523968219757	-23745.374755859375	62	0.02321262766945218	0.4032258064516129	0.293936853869796
YNL047C	-1	-/-	-379.7621283531189	-23890.843307495117	62	0.023191094619666047	0.4032258064516129	0.2942162615255658
YOL067C	-1	-/-	-379.8321394920349	-23241.140101909637	62	0.023169601482854494	0.4032258064516129	0.2944956691813356
YBR041W	-1	-/-	-379.85365438461304	-23517.048213481903	62	0.023148148148148147	0.4032258064516129	0.29477507683710535
YDL069C	-1	-/-	-379.9203510284424	-23426.929333925247	62	0.02312673450508788	0.4032258064516129	0.2950544844928751
YBL104C	0	0/-	-379.9273744225502	-41163.987069800496	248	0.02312673450508788	0.4032258064516129	0.2950544844928751
YJL004C	-1	-/-	-379.9338493347168	-24011.353057146072	62	0.02310536044362292	0.4032258064516129	0.29533389214864486
YOL123W	-1	-/-	-379.9658787250519	-23980.786588907242	62	0.023084025854108958	0.4032258064516129	0.29561329980441464
YMR038C	-1	-/-	-379.9713845252991	-23837.33239865303	62	0.023062730627306273	0.4032258064516129	0.2958927074601844
YJL127C	-1	-/+	-379.97297286987305	-24041.551730155945	62	0.02304147465437788	0.4032258064516129	0.2961721151159542
YOR033C	-1	-/-	-379.9841432571411	-23956.809265613556	62	0.02302025782688766	0.4032258064516129	0.29645152277172393
YKR030W	0	0/0	-380.0570917725563	-40612.03965526819	248	0.02302025782688766	0.4032258064516129	0.29645152277172393
YPL096W	-1	-/-	-380.0871112346649	-24778.40063738823	62	0.022999080036798528	0.4032258064516129	0.2967309304274937
YJL006C	-1	-/-	-380.08845567703247	-24203.63022017479	62	0.02297794117647059	0.4032258064516129	0.2970103380832635
YER047C	0	0/0	-380.1018372774124	-40613.65446150303	248	0.02297794117647059	0.4032258064516129	0.2970103380832635
YBR195C	-1	-/-	-380.12435388565063	-24262.53997206688	62	0.02295684113865932	0.4032258064516129	0.2972897457390333
YDR483W	-1	-/-	-380.12529039382935	-23739.996361494064	62	0.022935779816513763	0.4032258064516129	0.297569153394803
YNL297C	-1	-/-	-380.13113021850586	-24642.094717264175	62	0.022914757103574702	0.4032258064516129	0.2978485610505728
YMR191W	0	0/0	-380.14633107185364	-41695.56029188633	248	0.022914757103574702	0.4032258064516129	0.2978485610505728
YDR097C	-1	-/-	-380.1498456001282	-24368.39111804962	62	0.022893772893772892	0.4032258064516129	0.29812796870634256
YOR350C	0	0/-	-380.15970784425735	-41058.815979003906	248	0.022893772893772892	0.4032258064516129	0.29812796870634256
YJL110C	-1	-/-	-380.16275548934937	-24031.660754203796	62	0.022872827081427266	0.4032258064516129	0.29840737636211234
YML115C	-1	-/-	-380.19673109054565	-23827.050642728806	62	0.022851919561243144	0.4032258064516129	0.29868678401788207
YPL167C	-1	-/-	-380.20353603363037	-23259.23542547226	62	0.0228310502283105	0.4032258064516129	0.29896619167365185
YOR222W	0	0/-	-380.2136307358742	-40856.87503743172	248	0.0228310502283105	0.4032258064516129	0.29896619167365185
YBR125C	0	0/-	-380.2495528459549	-40129.03407859802	248	0.0228310502283105	0.4032258064516129	0.29896619167365185
YOR070C	0	0/0	-380.261293053627	-41098.417065143585	248	0.0228310502283105	0.4032258064516129	0.29896619167365185
YER116C	-1	-/-	-380.2693610191345	-23716.68494963646	62	0.02281021897810219	0.4032258064516129	0.29924559932942163
YML107C	-1	-/-	-380.2908067703247	-23908.951193332672	62	0.022789425706472195	0.4032258064516129	0.2995250069851914
YKL160W	-1	-/-	-380.3300395011902	-23805.479370117188	62	0.022768670309653915	0.4032258064516129	0.29980441464096114
YMR163C	-1	-/-	-380.33699345588684	-24304.42058634758	62	0.022747952684258416	0.4032258064516129	0.3000838222967309
YJL013C	-1	-/-	-380.34844064712524	-23920.799451828003	62	0.022727272727272728	0.4032258064516129	0.3003632299525007
YPL254W	1	+/+	-380.3656539916992	-25323.729289770126	61	0.023614895549500452	0.41935483870967744	0.3003632299525007
YML098W	-1	-/-	-380.370792388916	-24202.748381614685	62	0.023593466424682397	0.41935483870967744	0.3006426376082705
YPL032C	-1	-/-	-380.3718750476837	-24036.965153455734	62	0.02357207615593835	0.41935483870967744	0.30092204526404026
YKR027W	-1	-/-	-380.37573528289795	-23938.76103258133	62	0.02355072463768116	0.41935483870967744	0.30120145291981
YLR381W	-1	-/-	-380.3787913322449	-24047.721266031265	62	0.023529411764705882	0.41935483870967744	0.30148086057557977
YOR025W	-1	-/-	-380.38384318351746	-25071.555927991867	62	0.023508137432188065	0.41935483870967744	0.30176026823134955
YJR117W	0	0/-	-380.4096188545227	-40977.648849368095	248	0.023508137432188065	0.41935483870967744	0.30176026823134955
YJL168C	-1	-/+	-380.4211072921753	-24405.652851104736	62	0.023486901535682024	0.41935483870967744	0.30203967588711933
YLR363C	-1	-/-	-380.4227752685547	-24095.22972393036	62	0.023465703971119134	0.41935483870967744	0.30231908354288906
YBR252W	0	0/-	-380.4431092143059	-42522.80035614967	248	0.023465703971119134	0.41935483870967744	0.30231908354288906
YBL091C	0	0/-	-380.4673961400986	-41138.75246721506	248	0.023465703971119134	0.41935483870967744	0.30231908354288906
YDL139C	0	0/-	-380.46984446048737	-40768.81989753246	248	0.023465703971119134	0.41935483870967744	0.30231908354288906
YOR363C	-1	-/-	-380.4735770225525	-24186.562332630157	62	0.023444544634806132	0.41935483870967744	0.30259849119865884
YJL058C	-1	-/-	-380.486713886261	-24152.580025672913	62	0.023423423423423424	0.41935483870967744	0.3028778988544286
YDL093W	-1	-/-	-380.5009813308716	-23550.62203860283	62	0.023402340234023402	0.41935483870967744	0.3031573065101984
YDR104C	0	0/-	-380.5116333961487	-40551.47661590576	248	0.023402340234023402	0.41935483870967744	0.3031573065101984
YCR089W	-1	-/-	-380.53091621398926	-23607.64181494713	62	0.023381294964028777	0.41935483870967744	0.3034367141659681
YGL220W	0	0/-	-380.53294306993484	-41194.50300395489	248	0.023381294964028777	0.41935483870967744	0.3034367141659681
YDR326C	0	0/-	-380.5340082645416	-41752.77431231737	248	0.023381294964028777	0.41935483870967744	0.3034367141659681
YMR207C	-1	-/-	-380.553102016449	-23691.941915035248	62	0.02336028751123091	0.41935483870967744	0.3037161218217379
YKL159C	0	0/-	-380.59644359350204	-41049.49822986126	248	0.02336028751123091	0.41935483870967744	0.3037161218217379
YPR141C	-1	-/-	-380.59754705429077	-25049.319097280502	62	0.02333931777378815	0.41935483870967744	0.3039955294775077
YJL062W	-1	-/-	-380.6229419708252	-24701.58865714073	62	0.023318385650224215	0.41935483870967744	0.30427493713327747
YDR354W	0	0/0	-380.63421761989594	-41025.545971632004	248	0.023318385650224215	0.41935483870967744	0.30427493713327747
YGR204W	-1	-/-	-380.6621413230896	-24211.435979127884	62	0.023297491039426525	0.41935483870967744	0.3045543447890472
YNL183C	0	0/-	-380.67823976278305	-41122.388066887856	248	0.023297491039426525	0.41935483870967744	0.3045543447890472
YER025W	-1	-/-	-380.68106174468994	-25838.099519252777	62	0.023276633840644583	0.41935483870967744	0.304833752444817
YNL153C	-1	-/-	-380.6892046928406	-25074.712671756744	62	0.023255813953488372	0.41935483870967744	0.30511316010058676
YDR188W	-1	-/-	-380.69896173477173	-24197.289817094803	62	0.02323503127792672	0.41935483870967744	0.30539256775635654
YNL241C	-1	-/-	-380.7136597633362	-24111.125987768173	62	0.023214285714285715	0.41935483870967744	0.3056719754121263
YGR180C	-1	-/-	-380.71788930892944	-23948.144867658615	62	0.0231935771632471	0.41935483870967744	0.30595138306789604
YLR357W	-1	-/-	-380.7199373245239	-24392.691931962967	62	0.023172905525846704	0.41935483870967744	0.3062307907236658
YER146W	-1	-/-	-380.77282428741455	-24195.005875587463	62	0.02315227070347284	0.41935483870967744	0.3065101983794356
YHR160C	-1	-/-	-380.7801661491394	-24290.18509721756	62	0.023131672597864767	0.41935483870967744	0.3067896060352054
YER154W	-1	-/-	-380.8170347213745	-24123.04821372032	62	0.02311111111111111	0.41935483870967744	0.3070690136909751
YOR156C	-1	-/-	-380.8346858024597	-23466.042444705963	62	0.023090586145648313	0.41935483870967744	0.3073484213467449
YDR246W	-1	-/-	-380.83818340301514	-24116.63425397873	62	0.023070097604259095	0.41935483870967744	0.3076278290025147
YGL073W	-1	-/-	-380.85213708877563	-24979.97150349617	62	0.02304964539007092	0.41935483870967744	0.30790723665828446
YER018C	-1	-/-	-380.8737847805023	-24142.98445367813	62	0.023029229406554472	0.41935483870967744	0.3081866443140542
YFR029W	-1	-/-	-380.89665842056274	-23677.4281976223	62	0.023008849557522124	0.41935483870967744	0.30846605196982396
YMR063W	0	0/-	-380.9134715795517	-40667.062947154045	248	0.023008849557522124	0.41935483870967744	0.30846605196982396
YJR150C	-1	-/-	-380.91724920272827	-23979.956025362015	62	0.022988505747126436	0.41935483870967744	0.30874545962559374
YDL219W	0	0/0	-380.95171016454697	-41290.799715936184	248	0.022988505747126436	0.41935483870967744	0.30874545962559374
YIL109C	-1	-/-	-380.952139377594	-23753.321262598038	62	0.022968197879858657	0.41935483870967744	0.3090248672813635
YPL053C	-1	-/-	-380.9712145328522	-24841.131445884705	62	0.02294792586054722	0.41935483870967744	0.30930427493713325
YNR026C	-1	-/-	-380.99928760528564	-23464.060158729553	62	0.02292768959435626	0.41935483870967744	0.30958368259290303
YJR110W	-1	-/-	-381.01351022720337	-23725.265275001526	62	0.02290748898678414	0.41935483870967744	0.3098630902486728
YMR192W	-1	-/-	-381.06350350379944	-23728.079018592834	62	0.022887323943661973	0.41935483870967744	0.3101424979044426
YML023C	-1	-/-	-381.15417194366455	-24213.151884317398	62	0.022867194371152155	0.41935483870967744	0.3104219055602124
YMR073C	-1	-/-	-381.15427899360657	-24243.232995033264	62	0.022847100175746926	0.41935483870967744	0.3107013132159821
YGL190C	-1	-/-	-381.15604305267334	-23863.46080136299	62	0.0228270412642669	0.41935483870967744	0.3109807208717519
YHR058C	-1	-/-	-381.2102656364441	-23594.15319752693	62	0.02280701754385965	0.41935483870967744	0.31126012852752166
YLR130C	-1	-/-	-381.2145462036133	-24156.42667746544	62	0.022787028921998246	0.41935483870967744	0.31153953618329144
YDL080C	-1	-/-	-381.236270904541	-24241.700579166412	62	0.02276707530647986	0.41935483870967744	0.31181894383906117
YIR029W	0	0/-	-381.2508680820465	-41578.60623216629	248	0.02276707530647986	0.41935483870967744	0.31181894383906117
YKL073W	-1	-/-	-381.2633533477783	-24485.96981525421	62	0.022747156605424323	0.41935483870967744	0.31209835149483095
YMR052W	-1	-/-	-381.32219982147217	-24287.074469089508	62	0.022727272727272728	0.41935483870967744	0.31237775915060073
YOR221C	-1	-/-	-381.33466720581055	-23814.098613262177	62	0.022707423580786028	0.41935483870967744	0.3126571668063705
YGR167W	-1	-/-	-381.34295892715454	-25328.397179365158	62	0.02268760907504363	0.41935483870967744	0.31293657446214024
YNL322C	0	0/-	-381.346067905426	-40357.856510698795	248	0.02268760907504363	0.41935483870967744	0.31293657446214024
YNL325C	-1	-/-	-381.3609707355499	-25130.384497880936	62	0.022667829119442023	0.41935483870967744	0.31321598211791
YDL035C	-1	-/-	-381.3619532585144	-23659.713792324066	62	0.02264808362369338	0.41935483870967744	0.3134953897736798
YKR088C	0	0/-	-381.38334304094315	-40496.164217591286	248	0.02264808362369338	0.41935483870967744	0.3134953897736798
YGL128C	0	0/-	-381.4059616923332	-40495.8991150856	248	0.02264808362369338	0.41935483870967744	0.3134953897736798
YGR227W	-1	-/-	-381.4119634628296	-24178.63952922821	62	0.022628372497824196	0.41935483870967744	0.3137747974294496
YKR100C	0	0/-	-381.43631768226624	-40848.660822838545	248	0.022628372497824196	0.41935483870967744	0.3137747974294496
YPL183W-A	0	0/-	-381.47250390052795	-41359.10114830732	248	0.022628372497824196	0.41935483870967744	0.3137747974294496
YIR023W	-1	-/-	-381.47416400909424	-24385.14441394806	62	0.022608695652173914	0.41935483870967744	0.31405420508521936
YER173W	-1	-/-	-381.4823246002197	-24795.070291280746	62	0.022589052997393572	0.41935483870967744	0.3143336127409891
YML097C	-1	-/-	-381.4867534637451	-25157.316540956497	62	0.022569444444444444	0.41935483870967744	0.31461302039675887
YOR326W	-1	-/-	-381.491840839386	-24776.226717710495	62	0.022549869904596703	0.41935483870967744	0.31489242805252865
YER081W	0	0/0	-381.6210349202156	-40756.29694920778	248	0.022549869904596703	0.41935483870967744	0.31489242805252865
YGL221C	0	0/0	-381.62583208084106	-41449.81430923939	248	0.022549869904596703	0.41935483870967744	0.31489242805252865
YJR019C	-1	-/-	-381.6520118713379	-25570.207414865494	62	0.022530329289428077	0.41935483870967744	0.31517183570829843
YLR440C	0	0/-	-381.6920688152313	-40664.59042227268	248	0.022530329289428077	0.41935483870967744	0.31517183570829843
YHR166C	-1	-/-	-381.7330412864685	-23352.367908239365	62	0.022510822510822513	0.41935483870967744	0.31545124336406816
YDR365C	-1	-/-	-381.7599563598633	-25792.568612337112	62	0.02249134948096886	0.41935483870967744	0.31573065101983794
YDR389W	-1	-/-	-381.7852053642273	-24264.558606147766	62	0.02247191011235955	0.41935483870967744	0.3160100586756077
YIL020C	0	0/0	-381.7913386821747	-42608.82744151354	248	0.02247191011235955	0.41935483870967744	0.3160100586756077
YLR096W	-1	-/-	-381.8164370059967	-23736.482419729233	62	0.022452504317789293	0.41935483870967744	0.3162894663313775
YFL056C	-1	-/0	-381.8301067352295	-23786.397805452347	62	0.022433132010353754	0.41935483870967744	0.3165688739871472
YOL147C	-1	-/-	-381.837575674057	-24866.049259662628	62	0.022413793103448276	0.41935483870967744	0.316848281642917
YBR274W	-1	-/-	-381.844211101532	-23895.22765660286	62	0.02239448751076658	0.41935483870967744	0.3171276892986868
YOR076C	-1	-/-	-381.85210943222046	-24687.492653369904	62	0.022375215146299483	0.41935483870967744	0.31740709695445657
YBR112C	-1	-/-	-381.8718972206116	-23823.166686058044	62	0.02235597592433362	0.41935483870967744	0.3176865046102263
YOR358W	0	0/-	-381.87737369537354	-41315.37198793888	248	0.02235597592433362	0.41935483870967744	0.3176865046102263
YIL016W	-1	-/-	-381.89622831344604	-24281.144286870956	62	0.022336769759450172	0.41935483870967744	0.3179659122659961
YBR005W	0	0/-	-381.90937238931656	-40366.1545830369	248	0.022336769759450172	0.41935483870967744	0.3179659122659961
YKL145W	-1	-/-	-381.91246366500854	-25058.720566749573	62	0.022317596566523604	0.41935483870967744	0.31824531992176586
YGL186C	0	0/-	-381.92004096508026	-40655.560222268105	248	0.022317596566523604	0.41935483870967744	0.31824531992176586
YHL028W	-1	-/-	-381.94587564468384	-24609.75736474991	62	0.022298456260720412	0.41935483870967744	0.31852472757753564
YHR117W	0	0/-	-381.962913274765	-40500.845265209675	248	0.022298456260720412	0.41935483870967744	0.31852472757753564
YHR050W	-1	-/-	-381.9724099636078	-23956.51674437523	62	0.022279348757497857	0.41935483870967744	0.3188041352333054
YDL134C	-1	-/-	-382.0041799545288	-24579.419676303864	62	0.02226027397260274	0.41935483870967744	0.31908354288907514
YMR293C	-1	-/-	-382.0435981750488	-23842.53205704689	62	0.022241231822070145	0.41935483870967744	0.3193629505448449
YNL278W	-1	-/-	-382.0602822303772	-24718.85067677498	62	0.022222222222222223	0.41935483870967744	0.3196423582006147
YPR031W	1	+/+	-382.0855450630188	-24251.181881904602	61	0.02305721605465414	0.43548387096774194	0.3196423582006147
YNL251C	-1	-/-	-382.0861701965332	-23854.92407822609	62	0.02303754266211604	0.43548387096774194	0.3199217658563845
YMR002W	0	0/-	-382.09603238105774	-41361.54501307011	248	0.02303754266211604	0.43548387096774194	0.3199217658563845
YHR163W	-1	-/0	-382.1045184135437	-24426.486507177353	62	0.023017902813299233	0.43548387096774194	0.3202011735121542
YCR019W	0	0/0	-382.11556708812714	-40933.53940796852	248	0.023017902813299233	0.43548387096774194	0.3202011735121542
YDR529C	-1	-/-	-382.14824199676514	-23917.104944705963	62	0.022998296422487224	0.43548387096774194	0.320480581167924
YEL034W	-1	-/-	-382.1613450050354	-24018.48575592041	62	0.02297872340425532	0.43548387096774194	0.3207599888236938
YMR175W	-1	-/-	-382.2004442214966	-25180.56433081627	62	0.02295918367346939	0.43548387096774194	0.32103939647946356
YGL226C-A	-1	-/-	-382.20389318466187	-24607.65901374817	62	0.022939677145284623	0.43548387096774194	0.3213188041352333
YMR070W	-1	-/-	-382.20924949645996	-24597.877988815308	62	0.022920203735144314	0.43548387096774194	0.32159821179100306
YDR028C	-1	-/-	-382.2104892730713	-24267.971694469452	62	0.022900763358778626	0.43548387096774194	0.32187761944677284
YMR247C	-1	-/-	-382.21584391593933	-23990.03795647621	62	0.02288135593220339	0.43548387096774194	0.3221570271025426
YDR037W	-1	-/-	-382.2297854423523	-25447.461663246155	62	0.02286198137171888	0.43548387096774194	0.32243643475831235
YKL019W	-1	-/-	-382.2541971206665	-23997.576132774353	62	0.02284263959390863	0.43548387096774194	0.32271584241408213
YDL007W	-1	-/-	-382.269611120224	-25470.28243970871	62	0.02282333051563821	0.43548387096774194	0.3229952500698519
YOR014W	-1	-/-	-382.27157163619995	-24118.721433401108	62	0.022804054054054054	0.43548387096774194	0.3232746577256217
YDL074C	-1	-/-	-382.2806062698364	-24822.736454725266	62	0.02278481012658228	0.43548387096774194	0.3235540653813915
YGR206W	-1	-/-	-382.2821855545044	-24627.984686374664	62	0.022765598650927487	0.43548387096774194	0.3238334730371612
YLR138W	-1	-/-	-382.287145614624	-24068.06298971176	62	0.02274641954507161	0.43548387096774194	0.324112880692931
YKL112W	-1	-/-	-382.2894926071167	-24639.813508749008	62	0.022727272727272728	0.43548387096774194	0.32439228834870076
YNL225C	-1	-/-	-382.32389211654663	-24586.568687438965	62	0.022708158116063918	0.43548387096774194	0.32467169600447054
YGR002C	1	+/+	-382.3344097137451	-23770.08467411995	61	0.023529411764705882	0.45161290322580644	0.32467169600447054
YLR229C	-1	-/-	-382.34502816200256	-24226.933042287827	62	0.023509655751469353	0.45161290322580644	0.32495110366024027
YOL076W	1	+/+	-382.3467221260071	-24342.80349588394	61	0.024328859060402684	0.46774193548387094	0.32495110366024027
YKL201C	-1	-/-	-382.3884987831116	-23995.998333454132	62	0.024308466051969825	0.46774193548387094	0.32523051131601005
YLR087C	0	0/-	-382.3987737894058	-40641.320084929466	248	0.024308466051969825	0.46774193548387094	0.32523051131601005
YNR048W	-1	-/-	-382.4281949996948	-24747.542360544205	62	0.024288107202680067	0.46774193548387094	0.32550991897177983
YAL002W	-1	-/-	-382.4504518508911	-24147.586881637573	62	0.024267782426778243	0.46774193548387094	0.3257893266275496
YDL053C	0	0/0	-382.45406275987625	-41191.55231183767	248	0.024267782426778243	0.46774193548387094	0.3257893266275496
YDL244W	-1	-/-	-382.4572982788086	-24353.642035484314	62	0.024247491638795988	0.46774193548387094	0.32606873428331934
YDR480W	-1	-/-	-382.4780902862549	-24710.283791542053	62	0.02422723475355054	0.46774193548387094	0.3263481419390891
YLL057C	0	0/0	-382.4964594244957	-40805.0323035717	248	0.02422723475355054	0.46774193548387094	0.3263481419390891
YNL123W	-1	-/-	-382.51548433303833	-25240.17303085327	62	0.024207011686143573	0.46774193548387094	0.3266275495948589
YGR046W	-1	-/-	-382.53448152542114	-25037.539668798447	62	0.02418682235195997	0.46774193548387094	0.3269069572506287
YKL186C	-1	-/-	-382.53547859191895	-24585.61751818657	62	0.024166666666666666	0.46774193548387094	0.3271863649063984
YPR155C	-1	-/-	-382.55856466293335	-24538.493402004242	62	0.02414654454621149	0.46774193548387094	0.3274657725621682
YNL103W	-1	-/-	-382.56942892074585	-24011.839379549026	62	0.024126455906821963	0.46774193548387094	0.32774518021793797
YCL051W	-1	-/-	-382.57147216796875	-23429.189868927002	62	0.024106400665004156	0.46774193548387094	0.32802458787370775
YKL093W	-1	-/-	-382.58625984191895	-24345.752885580063	62	0.02408637873754153	0.46774193548387094	0.32830399552947753
YJR035W	-1	-/-	-382.6482195854187	-24677.50843524933	62	0.024066390041493777	0.46774193548387094	0.32858340318524726
YGL195W	-1	-/-	-382.6754219532013	-23912.926258802414	62	0.02404643449419569	0.46774193548387094	0.32886281084101704
YPL045W	-1	-/-	-382.68693590164185	-24197.48983693123	62	0.024026512013256007	0.46774193548387094	0.3291422184967868
YHL048W	-1	-/-	-382.6897830963135	-23960.25412797928	62	0.024006622516556293	0.46774193548387094	0.3294216261525566
YLR292C	-1	-/-	-382.6989555358887	-24209.74896478653	62	0.023986765922249794	0.46774193548387094	0.3297010338083263
YPR061C	0	0/0	-382.7087875008583	-41397.80889540911	248	0.023986765922249794	0.46774193548387094	0.3297010338083263
YEL003W	-1	-/-	-382.71809816360474	-24528.950466394424	62	0.023966942148760332	0.46774193548387094	0.3299804414640961
YHR115C	-1	-/-	-382.7500214576721	-23257.14001941681	62	0.023947151114781174	0.46774193548387094	0.3302598491198659
YDL015C	-1	-/-	-382.7757828235626	-24338.34742975235	62	0.02392739273927393	0.46774193548387094	0.33053925677563567
YOL113W	-1	-/-	-382.7782664299011	-24461.545985221863	62	0.023907666941467436	0.46774193548387094	0.3308186644314054
YGL017W	-1	-/-	-382.78696846961975	-23803.228422164917	62	0.023887973640856673	0.46774193548387094	0.3310980720871752
YNL246W	-1	-/+	-382.7889184951782	-24176.50106716156	62	0.023868312757201648	0.46774193548387094	0.33137747974294496
YOR290C	-1	-/-	-382.79430866241455	-23826.1419672966	62	0.023848684210526317	0.46774193548387094	0.33165688739871474
YOR265W	-1	-/-	-382.80345487594604	-25291.880497455597	62	0.0238290879211175	0.46774193548387094	0.3319362950544845
YNL309W	-1	-/-	-382.8241195678711	-23668.474256515503	62	0.023809523809523808	0.46774193548387094	0.33221570271025425
YJR013W	-1	-/-	-382.8256058692932	-24417.38019514084	62	0.02378999179655455	0.46774193548387094	0.332495110366024
YGL134W	0	0/-	-382.8556582927704	-40848.59457308054	248	0.02378999179655455	0.46774193548387094	0.332495110366024
YNL304W	-1	-/-	-382.86223316192627	-23514.243218898773	62	0.023770491803278688	0.46774193548387094	0.3327745180217938
YDR142C	-1	-/-	-382.869140625	-23790.685804128647	62	0.02375102375102375	0.46774193548387094	0.3330539256775636
YCL050C	0	0/-	-382.875080704689	-41548.15056872368	248	0.02375102375102375	0.46774193548387094	0.3330539256775636
YNL273W	-1	-/-	-382.939058303833	-24023.10515856743	62	0.023731587561374796	0.46774193548387094	0.3333333333333333
YMR201C	-1	-/-	-382.94304752349854	-24960.195370912552	62	0.023712183156173343	0.46774193548387094	0.3336127409891031
YCR033W	-1	-/-	-382.9493935108185	-23564.903369903564	62	0.02369281045751634	0.46774193548387094	0.3338921486448729
YOR008C	-1	-/-	-382.96292543411255	-23879.959535360336	62	0.0236734693877551	0.46774193548387094	0.33417155630064266
YLR246W	1	+/+	-382.97078943252563	-25033.3935046196	61	0.024469820554649267	0.4838709677419355	0.33417155630064266
YLR373C	0	0/-	-382.9921828508377	-41246.14836317301	248	0.024469820554649267	0.4838709677419355	0.33417155630064266
YPL153C	-1	-/-	-383.00125885009766	-23903.35352373123	62	0.02444987775061125	0.4838709677419355	0.3344509639564124
YMR219W	-1	-/-	-383.0080337524414	-23585.83812069893	62	0.024429967426710098	0.4838709677419355	0.33473037161218216
YHR026W	-1	-/-	-383.01571559906006	-24132.02083325386	62	0.024410089503661515	0.4838709677419355	0.33500977926795195
YDR057W	-1	-/-	-383.0341944694519	-23638.75151014328	62	0.024390243902439025	0.4838709677419355	0.3352891869237217
YDR198C	-1	-/-	-383.0389926433563	-23935.762629508972	62	0.024370430544272948	0.4838709677419355	0.33556859457949145
YDR392W	1	+/+	-383.0394105911255	-24806.371136665344	61	0.025162337662337664	0.5	0.33556859457949145
YOL018C	0	0/-	-383.0542239546776	-40779.85311663151	248	0.025162337662337664	0.5	0.33556859457949145
YJL170C	-1	-/-	-383.06086826324463	-24403.240386009216	62	0.025141930251419302	0.5	0.33584800223526123
YPR122W	-1	-/-	-383.070707321167	-23549.546128988266	62	0.025121555915721232	0.5	0.336127409891031
YGR253C	-1	-/-	-383.07518768310547	-25039.10143971443	62	0.025101214574898785	0.5	0.3364068175468008
YER023W	0	0/0	-383.1029484272003	-41766.55604535341	248	0.025101214574898785	0.5	0.3364068175468008
YDR422C	-1	-/-	-383.1424298286438	-23769.700001001358	62	0.025080906148867314	0.5	0.3366862252025706
YHL002W	-1	-/-	-383.1476354598999	-24200.29629802704	62	0.025060630557801132	0.5	0.3369656328583403
YBR282W	0	0/-	-383.16038060188293	-41052.405615746975	248	0.025060630557801132	0.5	0.3369656328583403
YBR082C	-1	-/-	-383.18358087539673	-24054.25434064865	62	0.025040387722132473	0.5	0.3372450405141101
YBL025W	-1	-/-	-383.185555934906	-23968.598789691925	62	0.025020177562550445	0.5	0.33752444816987986
YPL258C	-1	-/-	-383.1934766769409	-24342.355605125427	62	0.025	0.5	0.33780385582564965
YLR128W	0	0/-	-383.19723105430603	-41019.669020831585	248	0.025	0.5	0.33780385582564965
YHR041C	-1	-/-	-383.21522426605225	-23738.869312524796	62	0.0249798549556809	0.5	0.33808326348141937
YOL108C	-1	-/-	-383.22120904922485	-25042.405818462372	62	0.0249597423510467	0.5	0.33836267113718915
YNR075W	-1	-/-	-383.23440647125244	-23793.362251758575	62	0.0249396621078037	0.5	0.33864207879295893
YCR059C	0	0/-	-383.24555134773254	-40883.05836349726	248	0.0249396621078037	0.5	0.33864207879295893
YJR072C	0	0/-	-383.2549111843109	-41935.52778279781	248	0.0249396621078037	0.5	0.33864207879295893
YOR274W	-1	-/-	-383.3492727279663	-24361.121446609497	62	0.02491961414790997	0.5	0.3389214864487287
YBL022C	-1	-/-	-383.36980390548706	-24061.40468978882	62	0.024899598393574297	0.5	0.33920089410449844
YLR103C	-1	-/-	-383.3736562728882	-24133.728884458542	62	0.024879614767255216	0.5	0.3394803017602682
YDR197W	0	0/-	-383.38798475265503	-40907.75174558163	248	0.024879614767255216	0.5	0.3394803017602682
YCR073W-A	-1	-/-	-383.38864755630493	-25016.290382623672	62	0.024859663191659984	0.5	0.339759709416038
YDR169C	0	0/-	-383.39886450767517	-41300.51680612564	248	0.024859663191659984	0.5	0.339759709416038
YDL188C	-1	-/-	-383.39930868148804	-23929.680232524872	62	0.024839743589743588	0.5	0.3400391170718078
YKR068C	-1	-/-	-383.40787649154663	-24644.05744767189	62	0.024819855884707767	0.5	0.3403185247275775
YJL108C	-1	-/-	-383.4338712692261	-23808.483557462692	62	0.0248	0.5	0.3405979323833473
YBL058W	-1	-/-	-383.44811606407166	-24955.72207570076	62	0.02478017585931255	0.5	0.34087734003911707
YDR174W	-1	-/-	-383.45257544517517	-23774.982802391052	62	0.02476038338658147	0.5	0.34115674769488685
YKL090W	0	0/-	-383.4896306991577	-41040.73069655895	248	0.02476038338658147	0.5	0.34115674769488685
YMR228W	0	0/-	-383.5231566429138	-41483.4830943346	248	0.02476038338658147	0.5	0.34115674769488685
YIL005W	0	0/-	-383.56149196624756	-40576.66527837515	248	0.02476038338658147	0.5	0.34115674769488685
YOR327C	-1	-/-	-383.57124757766724	-23595.527118206024	62	0.024740622505985636	0.5	0.34143615535065663
YKR001C	-1	-/-	-383.5749559402466	-24453.125558376312	62	0.024720893141945772	0.5	0.34171556300642636
YDR003W	0	0/0	-383.6228327155113	-42354.62357443571	248	0.024720893141945772	0.5	0.34171556300642636
YDR430C	0	0/-	-383.6349925994873	-41016.61455285549	248	0.024720893141945772	0.5	0.34171556300642636
YMR109W	-1	-/-	-383.66742515563965	-24169.10857152939	62	0.024701195219123506	0.5	0.34199497066219614
YPL271W	-1	-/-	-383.6963586807251	-23899.204055547714	62	0.024681528662420384	0.5	0.3422743783179659
YKR050W	-1	-/-	-383.7064275741577	-24156.873208999634	62	0.024661893396976928	0.5	0.3425537859737357
YIL050W	0	0/-	-383.7374624609947	-42007.32262849808	248	0.024661893396976928	0.5	0.3425537859737357
YIL143C	-1	-/-	-383.73813033103943	-23845.39289522171	62	0.0246422893481717	0.5	0.34283319362950543
YHL029C	0	0/0	-383.7619981765747	-41734.619200885296	248	0.0246422893481717	0.5	0.34283319362950543
YML046W	-1	-/-	-383.77642250061035	-25725.3746612072	62	0.024622716441620333	0.5	0.3431126012852752
YBR127C	-1	-/-	-383.7837824821472	-23844.912739276886	62	0.024603174603174603	0.5	0.343392008941045
YGR078C	-1	-/-	-383.78580832481384	-25379.59645318985	62	0.02458366375892149	0.5	0.34367141659681477
YLR107W	-1	-/-	-383.7994976043701	-24412.774044513702	62	0.02456418383518225	0.5	0.3439508242525845
YCR065W	-1	-/-	-383.8344051837921	-24511.2573158741	62	0.02454473475851148	0.5	0.3442302319083543
YLR376C	-1	-/-	-383.855996131897	-24579.673254966736	62	0.0245253164556962	0.5	0.34450963956412406
YOR304W	-1	-/-	-383.8650531768799	-24177.33283352852	62	0.02450592885375494	0.5	0.34478904721989384
YER171W	-1	-/-	-383.87714195251465	-25477.710879802704	62	0.02448657187993681	0.5	0.34506845487566357
YLR234W	-1	-/-	-383.8796195983887	-23933.806834220886	62	0.0244672454617206	0.5	0.34534786253143335
YBR123C	-1	-/-	-383.8896565437317	-25096.81328678131	62	0.02444794952681388	0.5	0.34562727018720313
YOL031C	-1	-/-	-383.8901357650757	-24422.938519001007	62	0.02442868400315209	0.5	0.3459066778429729
YBR115C	0	0/0	-383.89903581142426	-41339.556022524834	248	0.02442868400315209	0.5	0.3459066778429729
YPL148C	0	0/-	-383.90083062648773	-40952.43004989624	248	0.02442868400315209	0.5	0.3459066778429729
YDR424C	-1	-/-	-383.90105533599854	-24351.83353805542	62	0.024409448818897637	0.5	0.3461860854987427
YGR140W	-1	-/-	-383.91563987731934	-23963.974237442017	62	0.024390243902439025	0.5	0.3464654931545124
YOR028C	-1	-/-	-383.9257571697235	-24826.663249731064	62	0.02437106918238994	0.5	0.3467449008102822
YLR199C	0	0/0	-383.93124985694885	-41571.13721907139	248	0.02437106918238994	0.5	0.3467449008102822
YOL003C	1	+/+	-383.9913411140442	-24268.212636470795	61	0.02513747054202671	0.5161290322580645	0.3467449008102822
YBL037W	0	0/-	-383.9955303668976	-40633.25821530819	248	0.02513747054202671	0.5161290322580645	0.3467449008102822
YDR265W	-1	-/-	-384.000764131546	-24165.974302768707	62	0.02511773940345369	0.5161290322580645	0.347024308466052
YLL001W	-1	-/-	-384.00202226638794	-24816.423012018204	62	0.025098039215686273	0.5161290322580645	0.34730371612182176
YFL036W	-1	-/-	-384.00269174575806	-23756.277450323105	62	0.025078369905956112	0.5161290322580645	0.3475831237775915
YJL207C	-1	-/-	-384.01146841049194	-24077.307109355927	62	0.025058731401722788	0.5161290322580645	0.34786253143336127
YBR297W	-1	-/-	-384.0304698944092	-23262.662795305252	62	0.025039123630672927	0.5161290322580645	0.34814193908913105
YCR097W	0	0/-	-384.0403496623039	-41064.77748996019	248	0.025039123630672927	0.5161290322580645	0.34814193908913105
YIR001C	0	0/0	-384.04473876953125	-40351.74416476488	248	0.025039123630672927	0.5161290322580645	0.34814193908913105
YKL095W	-1	-/-	-384.04832792282104	-23436.313817739487	62	0.02501954652071931	0.5161290322580645	0.34842134674490083
YLR034C	-1	-/-	-384.06392216682434	-23842.208529233932	62	0.025	0.5161290322580645	0.34870075440067055
YCR096C	0	0/-	-384.0767719745636	-40632.55205243826	248	0.025	0.5161290322580645	0.34870075440067055
YDR305C	0	0/-	-384.0904606580734	-40274.45845001936	248	0.025	0.5161290322580645	0.34870075440067055
YNL078W	-1	-/-	-384.09632682800293	-23846.280361175537	62	0.02498048399687744	0.5161290322580645	0.34898016205644034
YNL312W	-1	-/-	-384.1048254966736	-24858.600771427155	62	0.0249609984399376	0.5161290322580645	0.3492595697122101
YOR074C	-1	-/-	-384.1178436279297	-24037.612007379532	62	0.02494154325798909	0.5161290322580645	0.3495389773679799
YIL056W	-1	-/-	-384.1259489059448	-23119.57052588463	62	0.024922118380062305	0.5161290322580645	0.3498183850237497
YHR151C	0	0/0	-384.12695133686066	-40603.01636296511	248	0.024922118380062305	0.5161290322580645	0.3498183850237497
YNL117W	-1	-/-	-384.138875246048	-25176.480010271072	62	0.024902723735408562	0.5161290322580645	0.3500977926795194
YAL009W	-1	-/-	-384.1566491127014	-23611.89198589325	62	0.024883359253499222	0.5161290322580645	0.3503772003352892
YOR308C	-1	-/-	-384.1690983772278	-24154.130556583405	62	0.024864024864024864	0.5161290322580645	0.35065660799105897
YML035C	0	0/-	-384.18115186691284	-39913.11009794474	248	0.024864024864024864	0.5161290322580645	0.35065660799105897
YLR010C	-1	-/-	-384.18210458755493	-24007.19141316414	62	0.024844720496894408	0.5161290322580645	0.35093601564682875
YBL023C	-1	-/-	-384.1882281303406	-24003.328253746033	62	0.02482544608223429	0.5161290322580645	0.3512154233025985
YDL120W	-1	-/-	-384.19115114212036	-24438.19631576538	62	0.024806201550387597	0.5161290322580645	0.35149483095836825
YLR086W	-1	-/-	-384.1993975639343	-24153.353912830353	62	0.024786986831913247	0.5161290322580645	0.35177423861413804
YER104W	-1	-/-	-384.29708909988403	-23985.910466194153	62	0.02476780185758514	0.5161290322580645	0.3520536462699078
YEL053C	1	+/+	-384.30781841278076	-24576.441054821014	61	0.025522041763341066	0.532258064516129	0.3520536462699078
YLR321C	-1	-/-	-384.3150329589844	-24303.17774581909	62	0.025502318392581144	0.532258064516129	0.35233305392567754
YNL142W	-1	-/-	-384.3340120315552	-24544.304742336273	62	0.025482625482625483	0.532258064516129	0.3526124615814473
YOR077W	0	0/0	-384.33903020620346	-40651.57509845495	248	0.025482625482625483	0.532258064516129	0.3526124615814473
YMR080C	-1	-/-	-384.3431854248047	-23937.95005583763	62	0.02546296296296296	0.532258064516129	0.3528918692372171
YLR285W	-1	-/-	-384.34833002090454	-24781.08695077896	62	0.025443330763299923	0.532258064516129	0.3531712768929869
YDR110W	-1	-/-	-384.36140990257263	-25422.29891514778	62	0.025423728813559324	0.532258064516129	0.3534506845487566
YBL092W	0	0/-	-384.3655639886856	-43312.3793143034	248	0.025423728813559324	0.532258064516129	0.3534506845487566
YAL058W	-1	-/-	-384.38052320480347	-23534.891448497772	62	0.025404157043879907	0.532258064516129	0.3537300922045264
YOR130C	-1	-/-	-384.38258361816406	-24283.104716300964	62	0.025384615384615384	0.532258064516129	0.3540094998602962
YLR412W	0	0/0	-384.38499188423157	-41922.98474085331	248	0.025384615384615384	0.532258064516129	0.3540094998602962
YBR256C	-1	-/-	-384.3905644416809	-24639.74071407318	62	0.02536510376633359	0.532258064516129	0.35428890751606595
YPL042C	-1	-/-	-384.43511295318604	-23647.085835695267	62	0.02534562211981567	0.532258064516129	0.35456831517183574
YAL027W	0	0/-	-384.4477178454399	-41959.01717364788	248	0.02534562211981567	0.532258064516129	0.35456831517183574
YAL044C	-1	-/-	-384.4495301246643	-22925.936428546906	62	0.02532617037605526	0.532258064516129	0.35484772282760546
YDR260C	-1	-/-	-384.46061754226685	-23711.589910268784	62	0.02530674846625767	0.532258064516129	0.35512713048337524
YAR014C	-1	-/-	-384.4610667228699	-23889.77407503128	62	0.02528735632183908	0.532258064516129	0.355406538139145
YIL040W	-1	-/-	-384.46625089645386	-24380.705015659332	62	0.02526799387442573	0.532258064516129	0.3556859457949148
YJR140C	-1	-/+	-384.4753041267395	-23594.210494041443	62	0.0252486610558531	0.532258064516129	0.35596535345068453
YIL139C	-1	-/-	-384.4839119911194	-24392.16897559166	62	0.02522935779816514	0.532258064516129	0.3562447611064543
YKL033W	0	0/-	-384.50239354372025	-41461.547245025635	248	0.02522935779816514	0.532258064516129	0.3562447611064543
YNL263C	-1	-/-	-384.50282049179077	-23733.10002207756	62	0.025210084033613446	0.532258064516129	0.3565241687622241
YJL187C	-1	-/-	-384.5147166252136	-24227.887286663055	62	0.025190839694656488	0.532258064516129	0.3568035764179939
YMR294W	0	0/-	-384.533295750618	-40988.742043197155	248	0.025190839694656488	0.532258064516129	0.3568035764179939
YER099C	0	0/-	-384.5442208647728	-40743.25052577257	248	0.025190839694656488	0.532258064516129	0.3568035764179939
YPL242C	-1	-/-	-384.5529360771179	-25073.2902507782	62	0.02517162471395881	0.532258064516129	0.3570829840737636
YGR086C	-1	-/-	-384.5669288635254	-25046.449337482452	62	0.025152439024390245	0.532258064516129	0.3573623917295334
YKR048C	-1	-/-	-384.59132719039917	-23617.018859148026	62	0.02513328255902513	0.532258064516129	0.35764179938530316
YBR044C	0	0/-	-384.59904086589813	-40904.97159808874	248	0.02513328255902513	0.532258064516129	0.35764179938530316
YOR219C	0	0/-	-384.62315291166306	-41826.83476060629	248	0.02513328255902513	0.532258064516129	0.35764179938530316
YDR162C	-1	-/-	-384.6243619918823	-24778.92748451233	62	0.02511415525114155	0.532258064516129	0.35792120704107294
YPR036W	-1	-/-	-384.6274161338806	-24136.440754890442	62	0.025095057034220533	0.532258064516129	0.35820061469684267
YGR082W	-1	-/-	-384.6283550262451	-24566.961411952972	62	0.02507598784194529	0.532258064516129	0.35848002235261245
YMR313C	-1	-/-	-384.6300539970398	-23779.772993564606	62	0.025056947608200455	0.532258064516129	0.35875943000838223
YBR298C	-1	-/-	-384.6586923599243	-24129.515065193176	62	0.02503793626707132	0.532258064516129	0.359038837664152
YOL130W	-1	-/-	-384.66012382507324	-24014.26740169525	62	0.025018953752843062	0.532258064516129	0.3593182453199218
YNL311C	-1	-/-	-384.67133593559265	-25126.84240412712	62	0.025	0.532258064516129	0.3595976529756915
YOR079C	-1	-/-	-384.74009895324707	-24622.137402057648	62	0.02498107494322483	0.532258064516129	0.3598770606314613
YLL038C	-1	-/-	-384.7455325126648	-23897.517488241196	62	0.024962178517397883	0.532258064516129	0.3601564682872311
YBL049W	0	0/0	-384.769946038723	-41487.236784398556	248	0.024962178517397883	0.532258064516129	0.3601564682872311
YMR161W	-1	-/-	-384.778124332428	-23330.988365888596	62	0.024943310657596373	0.532258064516129	0.36043587594300086
YMR280C	-1	-/-	-384.7815933227539	-23936.580983877182	62	0.024924471299093656	0.532258064516129	0.3607152835987706
YIL130W	0	0/-	-384.7921521663666	-41393.67671370506	248	0.024924471299093656	0.532258064516129	0.3607152835987706
YPL046C	-1	-/-	-384.8108916282654	-24137.58946943283	62	0.02490566037735849	0.532258064516129	0.36099469125454037
YGR229C	-1	-/-	-384.8216474056244	-25097.899024009705	62	0.024886877828054297	0.532258064516129	0.36127409891031015
YIL095W	-1	-/-	-384.85378789901733	-24226.847459316254	62	0.024868123587038434	0.532258064516129	0.36155350656607993
YAR020C	0	0/-	-384.8613975048065	-41146.92011201382	248	0.024868123587038434	0.532258064516129	0.36155350656607993
YBL056W	-1	-/-	-384.8630895614624	-24859.436183691025	62	0.024849397590361446	0.532258064516129	0.36183291422184966
YDL248W	0	0/-	-384.93779623508453	-41558.78379827738	248	0.024849397590361446	0.532258064516129	0.36183291422184966
YJR099W	0	0/-	-384.94144010543823	-41756.80997002125	248	0.024849397590361446	0.532258064516129	0.36183291422184966
YLR272C	-1	-/-	-384.9557876586914	-24443.212948560715	62	0.024830699774266364	0.532258064516129	0.36211232187761944
YMR215W	0	0/-	-384.9662586450577	-41911.59684610367	248	0.024830699774266364	0.532258064516129	0.36211232187761944
YER101C	0	0/-	-384.9858421087265	-40820.29068660736	248	0.024830699774266364	0.532258064516129	0.36211232187761944
YGR098C	-1	-/-	-384.98913955688477	-23633.84720849991	62	0.02481203007518797	0.532258064516129	0.3623917295333892
YOR066W	0	0/-	-384.9908068180084	-41137.7864241004	248	0.02481203007518797	0.532258064516129	0.3623917295333892
YDL013W	-1	-/-	-384.99191331863403	-23703.76994585991	62	0.024793388429752067	0.532258064516129	0.362671137189159
YKL055C	-1	-/-	-384.9975848197937	-23337.44276213646	62	0.024774774774774775	0.532258064516129	0.3629505448449287
YOR087W	-1	-/-	-385.0086364746094	-24985.2618868351	62	0.024756189047261814	0.532258064516129	0.3632299525006985
YOR159C	-1	-/-	-385.0178813934326	-24433.74864578247	62	0.024737631184407798	0.532258064516129	0.3635093601564683
YMR204C	-1	-/-	-385.03166675567627	-24569.309341192245	62	0.024719101123595506	0.532258064516129	0.36378876781223807
YGL228W	0	0/-	-385.03537487983704	-41946.99658733606	248	0.024719101123595506	0.532258064516129	0.36378876781223807
YER148W	-1	-/-	-385.0495777130127	-24970.049694538116	62	0.02470059880239521	0.532258064516129	0.36406817546800785
YOR051C	0	0/-	-385.07702046632767	-43347.76546984911	248	0.02470059880239521	0.532258064516129	0.36406817546800785
YGR178C	-1	-/-	-385.08334016799927	-24637.271541118622	62	0.02468212415856395	0.532258064516129	0.3643475831237776
YKL135C	-1	-/-	-385.0858941078186	-24299.838724136353	62	0.02466367713004484	0.532258064516129	0.36462699077954736
YOR036W	-1	-/-	-385.0969123840332	-24989.505250930786	62	0.024645257654966394	0.532258064516129	0.36490639843531714
YOR311C	0	0/-	-385.20052754879	-41432.43023633957	248	0.024645257654966394	0.532258064516129	0.36490639843531714
YEL001C	0	0/0	-385.2315408587456	-41540.887275099754	248	0.024645257654966394	0.532258064516129	0.36490639843531714
YPL164C	-1	-/-	-385.24929428100586	-24946.726662397385	62	0.024626865671641792	0.532258064516129	0.3651858060910869
YNL264C	-1	-/-	-385.2671341896057	-23804.801060914993	62	0.024608501118568233	0.532258064516129	0.36546521374685664
YHL020C	-1	-/-	-385.28131914138794	-24410.98767375946	62	0.02459016393442623	0.532258064516129	0.3657446214026264
YDR440W	-1	-/-	-385.2817430496216	-24575.807115077972	62	0.024571854058078928	0.532258064516129	0.3660240290583962
YPR101W	-1	-/-	-385.3093509674072	-24255.139374494553	62	0.024553571428571428	0.532258064516129	0.366303436714166
YHR207C	0	0/-	-385.34313756227493	-40717.30702918768	248	0.024553571428571428	0.532258064516129	0.366303436714166
YDR454C	0	0/-	-385.35787630081177	-41648.66413384676	248	0.024553571428571428	0.532258064516129	0.366303436714166
YLR429W	-1	-/-	-385.3620910644531	-24499.418577194214	62	0.02453531598513011	0.532258064516129	0.3665828443699357
YOR180C	-1	-/-	-385.3728675842285	-24843.39667415619	62	0.02451708766716196	0.532258064516129	0.3668622520257055
YJL137C	0	0/0	-385.3740394115448	-41178.09914702177	248	0.02451708766716196	0.532258064516129	0.3668622520257055
YDR383C	0	0/-	-385.38193994760513	-40228.199978768826	248	0.02451708766716196	0.532258064516129	0.3668622520257055
YLR098C	-1	-/-	-385.42590951919556	-23613.9274790287	62	0.024498886414253896	0.532258064516129	0.3671416596814753
YPR062W	0	0/-	-385.42937195301056	-41993.9528105855	248	0.024498886414253896	0.532258064516129	0.3671416596814753
YCL008C	-1	-/-	-385.45912742614746	-23331.721353292465	62	0.024480712166172106	0.532258064516129	0.36742106733724506
YMR154C	0	0/-	-385.45989286899567	-40434.46921873093	248	0.024480712166172106	0.532258064516129	0.36742106733724506
YDR143C	-1	-/-	-385.46411418914795	-24461.7661383152	62	0.02446256486286138	0.532258064516129	0.3677004749930148
YBR294W	-1	-/-	-385.4672622680664	-23969.428632736206	62	0.024444444444444446	0.532258064516129	0.36797988264878456
YHR059W	-1	-/-	-385.4795813560486	-24812.481417655945	62	0.02442635085122132	0.532258064516129	0.36825929030455434
YMR159C	0	0/-	-385.48784017562866	-40741.81931704283	248	0.02442635085122132	0.532258064516129	0.36825929030455434
YEL016C	-1	-/-	-385.52762937545776	-23857.05160522461	62	0.02440828402366864	0.532258064516129	0.3685386979603241
YEL059C-A	0	0/-	-385.5471000671387	-40885.5187625885	248	0.02440828402366864	0.532258064516129	0.3685386979603241
YLR019W	0	0/-	-385.57076382637024	-40291.12333828211	248	0.02440828402366864	0.532258064516129	0.3685386979603241
YBR011C	0	0/0	-385.58264791965485	-41102.660134494305	248	0.02440828402366864	0.532258064516129	0.3685386979603241
YMR224C	-1	-/-	-385.59328413009644	-23635.59582567215	62	0.024390243902439025	0.532258064516129	0.3688181056160939
YLR210W	-1	-/-	-385.6182975769043	-24696.066825389862	62	0.024372230428360415	0.532258064516129	0.36909751327186363
YCR027C	-1	-/-	-385.62528228759766	-23882.106501817703	62	0.024354243542435424	0.532258064516129	0.3693769209276334
YOR035C	-1	-/-	-385.625657081604	-25105.046780586243	62	0.024336283185840708	0.532258064516129	0.3696563285834032
YHR134W	0	0/-	-385.65260833501816	-41037.488157212734	248	0.024336283185840708	0.532258064516129	0.3696563285834032
YIL008W	-1	-/-	-385.71534395217896	-26062.046100139618	62	0.02431834929992631	0.532258064516129	0.369935736239173
YPR023C	1	+/+	-385.73419976234436	-25376.002865076065	61	0.025036818851251842	0.5483870967741935	0.369935736239173
YIR015W	-1	-/-	-385.74732398986816	-23244.364822149277	62	0.025018395879323033	0.5483870967741935	0.3702151438949427
YMR059W	-1	-/-	-385.7540764808655	-24906.74345254898	62	0.025	0.5483870967741935	0.3704945515507125
YBL080C	-1	-/-	-385.7615876197815	-24447.046736955643	62	0.024981631153563555	0.5483870967741935	0.37077395920648226
YLR219W	-1	-/-	-385.78156089782715	-25947.314700126648	62	0.024963289280469897	0.5483870967741935	0.37105336686225204
YML010W	-1	-/-	-385.799441576004	-24291.020663022995	62	0.024944974321349962	0.5483870967741935	0.37133277451802177
YDR264C	1	+/+	-385.8098359107971	-24085.091059207916	61	0.025659824046920823	0.5645161290322581	0.37133277451802177
YDL235C	-1	-/-	-385.826229095459	-24716.980293512344	62	0.02564102564102564	0.5645161290322581	0.37161218217379155
YBR218C	-1	-/-	-385.86689376831055	-24693.183636665344	62	0.02562225475841874	0.5645161290322581	0.37189158982956133
YMR231W	-1	-/-	-385.8704614639282	-24435.45895051956	62	0.025603511338697878	0.5645161290322581	0.3721709974853311
YDL017W	-1	-/-	-385.91344356536865	-24425.65186572075	62	0.025584795321637425	0.5645161290322581	0.3724504051411009
YLR005W	-1	-/-	-385.91574001312256	-23828.951657295227	62	0.02556610664718773	0.5645161290322581	0.3727298127968706
YJR064W	-1	-/-	-385.93021512031555	-24649.841929912567	62	0.025547445255474453	0.5645161290322581	0.3730092204526404
YGR006W	-1	-/-	-385.94242429733276	-24640.778431415558	62	0.025528811086797956	0.5645161290322581	0.3732886281084102
YJL197W	0	0/-	-385.9470694065094	-41025.08973503113	248	0.025528811086797956	0.5645161290322581	0.3732886281084102
YJL196C	-1	-/-	-385.9645414352417	-24362.98766207695	62	0.025510204081632654	0.5645161290322581	0.37356803576417996
YEL062W	-1	-/-	-385.9646592140198	-24509.280680179596	62	0.025491624180626365	0.5645161290322581	0.3738474434199497
YGL245W	-1	-/-	-385.9692897796631	-24256.70952963829	62	0.025473071324599708	0.5645161290322581	0.37412685107571947
YLR026C	-1	-/-	-385.9729058742523	-24187.12326192856	62	0.025454545454545455	0.5645161290322581	0.37440625873148925
YDR386W	-1	-/-	-385.9766917228699	-24312.55459713936	62	0.025436046511627907	0.5645161290322581	0.37468566638725903
YLR176C	-1	-/-	-385.9869861602783	-24269.957553863525	62	0.025417574437182282	0.5645161290322581	0.37496507404302876
YDR298C	-1	-/-	-386.0075445175171	-24692.520220279694	62	0.02539912917271408	0.5645161290322581	0.37524448169879854
YML068W	0	0/-	-386.0281146168709	-40854.76326406002	248	0.02539912917271408	0.5645161290322581	0.37524448169879854
YOR127W	-1	-/-	-386.0302243232727	-24609.536945819855	62	0.025380710659898477	0.5645161290322581	0.3755238893545683
YLR431C	-1	-/-	-386.0318856239319	-23815.990911483765	62	0.025362318840579712	0.5645161290322581	0.3758032970103381
YDR373W	0	0/-	-386.0366961359978	-41642.390649974346	248	0.025362318840579712	0.5645161290322581	0.3758032970103381
YKL132C	0	0/0	-386.0384449958801	-40856.51403474808	248	0.025362318840579712	0.5645161290322581	0.3758032970103381
YMR019W	0	0/-	-386.0580453276634	-42302.8688890934	248	0.025362318840579712	0.5645161290322581	0.3758032970103381
YIR031C	0	0/-	-386.06681883335114	-41648.090871572495	248	0.025362318840579712	0.5645161290322581	0.3758032970103381
YLR287C-A	0	0/-	-386.07055962085724	-41449.758943378925	248	0.025362318840579712	0.5645161290322581	0.3758032970103381
YNL253W	-1	-/-	-386.1068787574768	-25007.568462371826	62	0.025343953656770456	0.5645161290322581	0.3760827046661078
YNR074C	-1	-/-	-386.12699031829834	-24305.785876512527	62	0.02532561505065123	0.5645161290322581	0.3763621123218776
YER060W	0	0/-	-386.13753497600555	-40793.13759344816	248	0.02532561505065123	0.5645161290322581	0.3763621123218776
YBR255W	0	0/0	-386.1529095172882	-41477.87059426308	248	0.02532561505065123	0.5645161290322581	0.3763621123218776
YKL220C	-1	-/-	-386.16683769226074	-23866.38631105423	62	0.025307302964569775	0.5645161290322581	0.3766415199776474
YNL084C	-1	-/-	-386.17289543151855	-25232.302948713303	62	0.025289017341040464	0.5645161290322581	0.37692092763341717
YNL148C	-1	-/-	-386.17740631103516	-24209.605677366257	62	0.02527075812274368	0.5645161290322581	0.37720033528918695
YLR375W	0	0/-	-386.1945489048958	-40566.07550466061	248	0.02527075812274368	0.5645161290322581	0.37720033528918695
YJL065C	-1	-/-	-386.1965374946594	-23813.705599308014	62	0.025252525252525252	0.5645161290322581	0.3774797429449567
YNR027W	-1	-/-	-386.2072079181671	-25307.742002487183	62	0.025234318673395817	0.5645161290322581	0.37775915060072646
YKL080W	-1	-/-	-386.20925283432007	-24327.392619609833	62	0.02521613832853026	0.5645161290322581	0.37803855825649624
YDR213W	-1	-/-	-386.20952558517456	-24042.413200378418	62	0.0251979841612671	0.5645161290322581	0.378317965912266
YLR453C	-1	-/-	-386.21054697036743	-24064.30659866333	62	0.025179856115107913	0.5645161290322581	0.37859737356803574
YAL023C	-1	-/-	-386.2281451225281	-24529.59028363228	62	0.02516175413371675	0.5645161290322581	0.3788767812238055
YER087C-B	-1	-/-	-386.22842168807983	-24676.10019636154	62	0.02514367816091954	0.5645161290322581	0.3791561888795753
YJL030W	-1	-/-	-386.23094749450684	-23744.74024105072	62	0.02512562814070352	0.5645161290322581	0.3794355965353451
YHR101C	0	0/-	-386.2459143400192	-41625.853620409966	248	0.02512562814070352	0.5645161290322581	0.3794355965353451
YOR069W	-1	-/-	-386.24864768981934	-24359.43087387085	62	0.025107604017216643	0.5645161290322581	0.3797150041911148
YAR035W	-1	-/-	-386.30204677581787	-24569.82865691185	62	0.025089605734767026	0.5645161290322581	0.3799944118468846
YIL137C	0	0/-	-386.30297887325287	-40807.13215458393	248	0.025089605734767026	0.5645161290322581	0.3799944118468846
YBL018C	-1	-/-	-386.3104009628296	-25036.93489766121	62	0.025071633237822348	0.5645161290322581	0.3802738195026544
YNL012W	-1	-/-	-386.3209419250488	-24112.260319948196	62	0.025053686471009307	0.5645161290322581	0.38055322715842416
YEL006W	0	0/-	-386.3542181253433	-40447.894757151604	248	0.025053686471009307	0.5645161290322581	0.38055322715842416
YML071C	-1	-/-	-386.38670921325684	-24483.626450061798	62	0.02503576537911302	0.5645161290322581	0.3808326348141939
YNL079C	-1	-/-	-386.39173555374146	-24347.830612421036	62	0.02501786990707648	0.5645161290322581	0.38111204246996366
YBR089C-A	-1	-/-	-386.415638923645	-24608.973542273045	62	0.025	0.5645161290322581	0.38139145012573344
YBR081C	1	+/+	-386.4555621147156	-24278.988963127136	61	0.02569593147751606	0.5806451612903226	0.38139145012573344
YKL139W	-1	-/-	-386.4574680328369	-23922.091536045074	62	0.025677603423680456	0.5806451612903226	0.3816708577815032
YGL251C	-1	-/-	-386.4650168418884	-24004.706767082214	62	0.02565930149679259	0.5806451612903226	0.381950265437273
YEL064C	0	0/-	-386.48477375507355	-41204.57712608576	248	0.02565930149679259	0.5806451612903226	0.381950265437273
YPR131C	1	+/+	-386.4919424057007	-24199.526884794235	61	0.026353276353276354	0.5967741935483871	0.381950265437273
YEL038W	0	0/0	-386.49704146385193	-40769.52069103718	248	0.026353276353276354	0.5967741935483871	0.381950265437273
YBR135W	-1	-/-	-386.49805068969727	-23661.38660621643	62	0.026334519572953737	0.5967741935483871	0.38222967309304273
YDL216C	-1	-/-	-386.5007815361023	-24219.785923480988	62	0.02631578947368421	0.5967741935483871	0.3825090807488125
YGL020C	-1	-/-	-386.5030629634857	-24674.436571359634	62	0.026297085998578537	0.5967741935483871	0.3827884884045823
YBL032W	-1	-/-	-386.5087180137634	-25070.596574306488	62	0.026278409090909092	0.5967741935483871	0.3830678960603521
YMR150C	-1	-/-	-386.52839517593384	-24164.682356595993	62	0.0262597586941093	0.5967741935483871	0.3833473037161218
YBR152W	-1	-/-	-386.5896201133728	-24488.466888427734	62	0.02624113475177305	0.5967741935483871	0.3836267113718916
YDR079C-A	-1	-/-	-386.5936951637268	-24252.227237701416	62	0.026222537207654145	0.5967741935483871	0.38390611902766136
YJL097W	0	0/-	-386.6002749800682	-41808.994376420975	248	0.026222537207654145	0.5967741935483871	0.38390611902766136
YOL008W	-1	-/-	-386.6365451812744	-24414.558376550674	62	0.026203966005665724	0.5967741935483871	0.38418552668343114
YLR298C	-1	-/-	-386.6439485549927	-23693.084183692932	62	0.026185421089879687	0.5967741935483871	0.38446493433920087
YGL002W	0	0/-	-386.6466234922409	-41638.49263578653	248	0.026185421089879687	0.5967741935483871	0.38446493433920087
YML016C	-1	-/-	-386.66003608703613	-24045.16480898857	62	0.02616690240452617	0.5967741935483871	0.38474434199497065
YGR181W	-1	-/-	-386.69257402420044	-24584.74539542198	62	0.026148409893992933	0.5967741935483871	0.38502374965074043
YHR200W	-1	-/-	-386.7142515182495	-24590.16321182251	62	0.026129943502824857	0.5967741935483871	0.3853031573065102
YNL240C	0	0/0	-386.7311885356903	-41497.892213106155	248	0.026129943502824857	0.5967741935483871	0.3853031573065102
YJL133W	-1	-/-	-386.74223232269287	-24078.477864980698	62	0.02611150317572336	0.5967741935483871	0.38558256496227994
YDR103W	-1	-/-	-386.7504367828369	-24351.7080078125	62	0.02609308885754584	0.5967741935483871	0.3858619726180497
YKL092C	-1	-/-	-386.75826120376587	-24578.021991491318	62	0.026074700493305146	0.5967741935483871	0.3861413802738195
YGL174W	-1	-/-	-386.78395438194275	-24102.246492385864	62	0.026056338028169014	0.5967741935483871	0.3864207879295893
YJL039C	-1	-/-	-386.7936644554138	-24506.7239484787	62	0.026038001407459536	0.5967741935483871	0.38670019558535906
YJR139C	-1	-/0	-386.79589772224426	-24086.25909137726	62	0.026019690576652602	0.5967741935483871	0.3869796032411288
YKL182W	-1	-/-	-386.81814432144165	-24365.53625369072	62	0.02600140548137737	0.5967741935483871	0.38725901089689857
YNL128W	-1	-/-	-386.8184390068054	-24418.487415075302	62	0.02598314606741573	0.5967741935483871	0.38753841855266835
YIR030C	0	0/0	-386.83670341968536	-40820.52075654268	248	0.02598314606741573	0.5967741935483871	0.38753841855266835
YDR510W	0	0/-	-386.8372227549553	-41784.882442474365	248	0.02598314606741573	0.5967741935483871	0.38753841855266835
YPR149W	0	0/-	-386.85520190000534	-42505.08576887846	248	0.02598314606741573	0.5967741935483871	0.38753841855266835
YER120W	-1	-/-	-386.85694694519043	-24433.99548316002	62	0.025964912280701753	0.5967741935483871	0.38781782620843813
YPL127C	-1	-/-	-386.8603529930115	-24625.10498738289	62	0.025946704067321177	0.5967741935483871	0.38809723386420786
YHR167W	-1	-/-	-386.8719217777252	-25013.840287923813	62	0.02592852137351086	0.5967741935483871	0.38837664151997764
YJR051W	0	0/-	-386.8863835930824	-40830.7896784544	248	0.02592852137351086	0.5967741935483871	0.38837664151997764
YGR129W	-1	-/-	-386.8981418609619	-23598.753051042557	62	0.025910364145658265	0.5967741935483871	0.3886560491757474
YLR135W	-1	-/-	-386.9043025970459	-24534.59958744049	62	0.02589223233030091	0.5967741935483871	0.3889354568315172
YML041C	-1	-/-	-386.9447407722473	-24329.685358524323	62	0.025874125874125874	0.5967741935483871	0.3892148644872869
YNL037C	-1	-/-	-386.94540452957153	-23825.59829902649	62	0.02585604472396925	0.5967741935483871	0.3894942721430567
YBR133C	-1	-/-	-386.9726719856262	-24308.08669781685	62	0.025837988826815643	0.5967741935483871	0.3897736797988265
YDR441C	0	0/-	-386.995816886425	-41459.13031423092	248	0.025837988826815643	0.5967741935483871	0.3897736797988265
YLR192C	-1	-/-	-387.0300512313843	-24862.668913841248	62	0.025819958129797628	0.5967741935483871	0.39005308745459627
YGL016W	-1	-/0	-387.0461411476135	-25071.085392475128	62	0.02580195258019526	0.5967741935483871	0.39033249511036605
YDL008W	-1	-/-	-387.08547496795654	-23973.180963993073	62	0.02578397212543554	0.5967741935483871	0.3906119027661358
YJR092W	-1	-/-	-387.0878977775574	-24161.090639829636	62	0.02576601671309192	0.5967741935483871	0.39089131042190556
YCR091W	-1	-/-	-387.09638500213623	-24206.37682890892	62	0.025748086290883786	0.5967741935483871	0.39117071807767534
YDL046W	-1	-/-	-387.0995743274689	-25083.771396636963	62	0.02573018080667594	0.5967741935483871	0.3914501257334451
YDR251W	-1	-/-	-387.1022992134094	-24581.824197292328	62	0.02571230020847811	0.5967741935483871	0.39172953338921485
YBR240C	-1	-/-	-387.13759660720825	-24113.704009771347	62	0.025694444444444443	0.5967741935483871	0.3920089410449846
YNR008W	-1	-/-	-387.1478502750397	-24093.916760206223	62	0.025676613462873005	0.5967741935483871	0.3922883487007544
YFL021W	-1	-/-	-387.15237522125244	-24542.40680527687	62	0.02565880721220527	0.5967741935483871	0.3925677563565242
YLR273C	0	0/0	-387.17919939756393	-41276.8950740695	248	0.02565880721220527	0.5967741935483871	0.3925677563565242
YER027C	-1	-/-	-387.20089292526245	-24150.89614200592	62	0.02564102564102564	0.5967741935483871	0.3928471640122939
YOR113W	-1	-/-	-387.2131791114807	-24512.35486793518	62	0.025623268698060944	0.5967741935483871	0.3931265716680637
YDR119W	0	0/-	-387.25368613004684	-42463.4473554492	248	0.025623268698060944	0.5967741935483871	0.3931265716680637
YIL145C	0	0/-	-387.2678030729294	-42169.99361169338	248	0.025623268698060944	0.5967741935483871	0.3931265716680637
YBR008C	-1	-/-	-387.27035427093506	-24418.603356599808	62	0.02560553633217993	0.5967741935483871	0.3934059793238335
YGL049C	-1	-/-	-387.27618885040283	-24203.338857650757	62	0.025587828492392807	0.5967741935483871	0.39368538697960326
YPL209C	-1	-/-	-387.2787289619446	-24386.960830688477	62	0.025570145127850726	0.5967741935483871	0.393964794635373
YOL137W	0	0/-	-387.2945067882538	-41578.75487112999	248	0.025570145127850726	0.5967741935483871	0.393964794635373
YGL211W	-1	-/-	-387.3113622665405	-25484.568648338318	62	0.025552486187845305	0.5967741935483871	0.39424420229114276
YDL125C	0	0/-	-387.3209979534149	-41713.75484263897	248	0.025552486187845305	0.5967741935483871	0.39424420229114276
YKL219W	0	0/-	-387.33392083644867	-42105.35244560242	248	0.025552486187845305	0.5967741935483871	0.39424420229114276
YDR408C	0	0/-	-387.3363815546036	-41039.46775621176	248	0.025552486187845305	0.5967741935483871	0.39424420229114276
YKL001C	-1	-/0	-387.3436584472656	-25154.7947974205	62	0.025534851621808144	0.5967741935483871	0.39452360994691255
YBR213W	-1	-/0	-387.3728470802307	-23983.70089817047	62	0.025517241379310347	0.5967741935483871	0.3948030176026823
YDR439W	-1	-/-	-387.3904504776001	-24505.41991710663	62	0.025499655410062026	0.5967741935483871	0.3950824252584521
YJR067C	0	0/-	-387.39070224761963	-42116.21792984009	248	0.025499655410062026	0.5967741935483871	0.3950824252584521
YLR306W	0	0/-	-387.41314655542374	-40521.89618909359	248	0.025499655410062026	0.5967741935483871	0.3950824252584521
YDR371W	0	0/-	-387.4180008172989	-41439.65282380581	248	0.025499655410062026	0.5967741935483871	0.3950824252584521
YPL231W	-1	-/-	-387.43662214279175	-24158.9893078804	62	0.025482093663911846	0.5967741935483871	0.39536183291422183
YDL123W	0	0/0	-387.4530053138733	-41849.399356007576	248	0.025482093663911846	0.5967741935483871	0.39536183291422183
YLR277C	-1	-/-	-387.4600133895874	-24028.8896753788	62	0.025464556090846524	0.5967741935483871	0.3956412405699916
YIR025W	-1	-/-	-387.46111583709717	-23798.825313329697	62	0.02544704264099037	0.5967741935483871	0.3959206482257614
YGR059W	-1	-/-	-387.4643111228943	-23877.87477326393	62	0.02542955326460481	0.5967741935483871	0.3962000558815312
YNL169C	-1	-/-	-387.4664945602417	-24487.685102701187	62	0.025412087912087912	0.5967741935483871	0.3964794635373009
YLR045C	-1	-/-	-387.48573112487793	-24214.5030105114	62	0.02539464653397392	0.5967741935483871	0.3967588711930707
YDL054C	0	0/-	-387.5214501619339	-40713.018902778625	248	0.02539464653397392	0.5967741935483871	0.3967588711930707
YDL161W	-1	-/-	-387.5343098640442	-24570.255875349045	62	0.025377229080932786	0.5967741935483871	0.39703827884884046
YML029W	-1	-/-	-387.5446000099182	-24794.51222729683	62	0.025359835503769704	0.5967741935483871	0.39731768650461025
YDR293C	-1	-/-	-387.5478096008301	-25486.336537361145	62	0.025342465753424658	0.5967741935483871	0.39759709416037997
YOR099W	-1	-/-	-387.57045221328735	-24927.44757962227	62	0.025325119780971937	0.5967741935483871	0.39787650181614975
YML101C	0	0/0	-387.5764289498329	-41152.62010538578	248	0.025325119780971937	0.5967741935483871	0.39787650181614975
YDR520C	0	0/-	-387.5793821811676	-41461.39684331417	248	0.025325119780971937	0.5967741935483871	0.39787650181614975
YOL117W	-1	-/-	-387.5880980491638	-24877.65727186203	62	0.0253077975376197	0.5967741935483871	0.39815590947191953
YBR097W	-1	-/-	-387.6012234687805	-24035.806042432785	62	0.025290498974709502	0.5967741935483871	0.3984353171276893
YDR093W	-1	-/-	-387.63915824890137	-24073.804654598236	62	0.025273224043715847	0.5967741935483871	0.39871472478345904
YEL035C	0	0/0	-387.6587927341461	-40472.79880720377	248	0.025273224043715847	0.5967741935483871	0.39871472478345904
YCR028C	-1	-/-	-387.708890914917	-23938.881638526917	62	0.025255972696245733	0.5967741935483871	0.3989941324392288
YLR315W	0	0/-	-387.70953381061554	-40236.27475553751	248	0.025255972696245733	0.5967741935483871	0.3989941324392288
YIL009W	1	+/-	-387.71192932128906	-24746.83561205864	61	0.02592087312414734	0.6129032258064516	0.3989941324392288
YDR518W	-1	-/-	-387.71436882019043	-25053.726034641266	62	0.025903203817314247	0.6129032258064516	0.3992735400949986
YOL095C	-1	-/-	-387.73395824432373	-23876.24465894699	62	0.025885558583106268	0.6129032258064516	0.3995529477507684
YNL009W	-1	-/-	-387.7450919151306	-24556.848821878433	62	0.025867937372362152	0.6129032258064516	0.39983235540653816
YLR457C	0	0/-	-387.7482228279114	-41075.090295255184	248	0.025867937372362152	0.6129032258064516	0.39983235540653816
YDR522C	0	0/-	-387.7484356164932	-41000.931615293026	248	0.025867937372362152	0.6129032258064516	0.39983235540653816
YPR066W	0	0/-	-387.77591729164124	-42050.74166935682	248	0.025867937372362152	0.6129032258064516	0.39983235540653816
YDR363W-A	-1	-/-	-387.79122495651245	-24905.68766617775	62	0.02585034013605442	0.6129032258064516	0.4001117630623079
YGL150C	-1	-/+	-387.79620385169983	-24144.845841884613	62	0.02583276682528892	0.6129032258064516	0.40039117071807767
YOL015W	0	0/0	-387.81717896461487	-41343.54525703192	248	0.02583276682528892	0.6129032258064516	0.40039117071807767
YMR094W	0	0/-	-387.83069694042206	-41928.49135750532	248	0.02583276682528892	0.6129032258064516	0.40039117071807767
YJL145W	-1	-/-	-387.8494210243225	-24629.357256650925	62	0.025815217391304348	0.6129032258064516	0.40067057837384745
YGR038W	-1	-/-	-387.8521695137024	-24237.344309568405	62	0.025797691785471828	0.6129032258064516	0.40094998602961723
YLR337C	-1	-/-	-387.8818140029907	-25114.36750936508	62	0.025780189959294438	0.6129032258064516	0.40122939368538696
YER075C	-1	-/-	-387.9095401763916	-24173.091192007065	62	0.02576271186440678	0.6129032258064516	0.40150880134115674
YJL162C	0	0/-	-387.9132834672928	-41213.0039408803	248	0.02576271186440678	0.6129032258064516	0.40150880134115674
YNR072W	-1	-/-	-387.9183316230774	-23737.528069972992	62	0.025745257452574527	0.6129032258064516	0.4017882089969265
YGR121C	-1	-/-	-387.91852045059204	-25003.607076644897	62	0.025727826675693975	0.6129032258064516	0.4020676166526963
YLR354C	-1	-/0	-387.9399359226227	-24903.64258790016	62	0.02571041948579161	0.6129032258064516	0.40234702430846603
YCL031C	-1	-/-	-387.94063234329224	-25055.284406661987	62	0.025693035835023664	0.6129032258064516	0.4026264319642358
YHL019C	-1	-/-	-387.9569602012634	-24840.05920600891	62	0.025675675675675677	0.6129032258064516	0.4029058396200056
YOR172W	-1	-/-	-387.95948123931885	-23932.745225906372	62	0.025658338960162053	0.6129032258064516	0.40318524727577537
YIR018W	-1	-/-	-387.9603486061096	-23399.208842515945	62	0.02564102564102564	0.6129032258064516	0.4034646549315451
YLR320W	-1	-/-	-387.9709167480469	-24232.08708047867	62	0.02562373567093729	0.6129032258064516	0.4037440625873149
YLL049W	0	0/-	-387.98188376426697	-41213.34726113081	248	0.02562373567093729	0.6129032258064516	0.4037440625873149
YDR208W	-1	-/-	-387.99424743652344	-24224.120430231094	62	0.025606469002695417	0.6129032258064516	0.40402347024308466
YHR017W	0	0/0	-387.996857881546	-41884.11061036587	248	0.025606469002695417	0.6129032258064516	0.40402347024308466
YOR201C	-1	-/-	-388.0078663825989	-24033.059221744537	62	0.02558922558922559	0.6129032258064516	0.40430287789885444
YLR038C	0	0/-	-388.01463401317596	-42118.55747234821	248	0.02558922558922559	0.6129032258064516	0.40430287789885444
YLR113W	-1	-/+	-388.0154552459717	-24512.408800125122	62	0.02557200538358008	0.6129032258064516	0.4045822855546242
YHR178W	-1	-/-	-388.1047830581665	-24794.81741809845	62	0.025554808338937456	0.6129032258064516	0.40486169321039395
YNL229C	-1	-/-	-388.11402773857117	-24325.96855854988	62	0.025537634408602152	0.6129032258064516	0.40514110086616373
YGL241W	-1	-/-	-388.12657403945923	-24003.944942951202	62	0.02552048354600403	0.6129032258064516	0.4054205085219335
YKL046C	-1	-/-	-388.14033555984497	-24051.55308651924	62	0.025503355704697986	0.6129032258064516	0.4056999161777033
YDR014W	0	0/-	-388.15768349170685	-40735.13612496853	248	0.025503355704697986	0.6129032258064516	0.4056999161777033
YCL001W	-1	-/-	-388.1625084877014	-24326.342940330505	62	0.025486250838363516	0.6129032258064516	0.405979323833473
YIL071C	0	0/-	-388.17321252822876	-41433.94454163313	248	0.025486250838363516	0.6129032258064516	0.405979323833473
YNL330C	-1	-/-	-388.1824688911438	-24039.804630994797	62	0.02546916890080429	0.6129032258064516	0.4062587314892428
YBR101C	0	0/-	-388.2033471465111	-41230.52167373896	248	0.02546916890080429	0.6129032258064516	0.4062587314892428
YHR036W	-1	-/-	-388.2151999473572	-24631.1892786026	62	0.025452109845947757	0.6129032258064516	0.4065381391450126
YLR052W	-1	-/-	-388.2330265045166	-24258.086725234985	62	0.025435073627844713	0.6129032258064516	0.40681754680078236
YER145C	-1	-/-	-388.2378611564636	-25374.137748479843	62	0.025418060200668897	0.6129032258064516	0.4070969544565521
YCR048W	-1	-/-	-388.2500972747803	-24423.375322580338	62	0.02540106951871658	0.6129032258064516	0.40737636211232187
YBR228W	-1	-/-	-388.2624616622925	-24050.408530712128	62	0.025384101536406144	0.6129032258064516	0.40765576976809165
YNL242W	-1	-/-	-388.26975107192993	-24407.658202171326	62	0.025367156208277702	0.6129032258064516	0.40793517742386143
YFR038W	0	0/-	-388.29905408620834	-41859.69194370508	248	0.025367156208277702	0.6129032258064516	0.40793517742386143
YGR211W	-1	-/-	-388.3018698692322	-24472.59113240242	62	0.025350233488992662	0.6129032258064516	0.4082145850796312
YAL053W	-1	-/-	-388.3094162940979	-23871.190732955933	62	0.025333333333333333	0.6129032258064516	0.40849399273540093
YDR419W	-1	-/-	-388.33739948272705	-24521.597683906555	62	0.02531645569620253	0.6129032258064516	0.4087734003911707
YBL009W	-1	-/-	-388.3386297225952	-24599.615194797516	62	0.02529960053262317	0.6129032258064516	0.4090528080469405
YGL071W	-1	-/-	-388.34029817581177	-24534.496445178986	62	0.025282767797737856	0.6129032258064516	0.4093322157027103
YPR058W	0	0/-	-388.3493649363518	-41730.77954560518	248	0.025282767797737856	0.6129032258064516	0.4093322157027103
YOR122C	-1	-/-	-388.3718616962433	-25177.35118508339	62	0.02526595744680851	0.6129032258064516	0.40961162335848
YJL002C	-1	-/-	-388.3851180076599	-24747.08910536766	62	0.02524916943521595	0.6129032258064516	0.4098910310142498
YPL061W	-1	-/-	-388.3967070579529	-24778.758947610855	62	0.025232403718459494	0.6129032258064516	0.41017043867001957
YPR193C	1	+/+	-388.4197630882263	-25152.140776634216	61	0.025879230258792303	0.6290322580645161	0.41017043867001957
YNL064C	-1	-/-	-388.437433719635	-24973.707983493805	62	0.02586206896551724	0.6290322580645161	0.41044984632578935
YGR154C	0	0/-	-388.44990557432175	-41958.054348409176	248	0.02586206896551724	0.6290322580645161	0.41044984632578935
YDR229W	0	0/-	-388.47567242383957	-41941.81726539135	248	0.02586206896551724	0.6290322580645161	0.41044984632578935
YBR233W	0	0/-	-388.48921006917953	-41826.37172341347	248	0.02586206896551724	0.6290322580645161	0.41044984632578935
YOL028C	-1	-/-	-388.49937677383423	-24125.036892414093	62	0.02584493041749503	0.6290322580645161	0.4107292539815591
YCR014C	-1	-/-	-388.53071212768555	-23665.91692829132	62	0.025827814569536423	0.6290322580645161	0.41100866163732885
YOR275C	-1	-/-	-388.5932879447937	-24995.6992995739	62	0.025810721376571807	0.6290322580645161	0.41128806929309863
YLR027C	0	0/0	-388.59929835796356	-41234.236666202545	248	0.025810721376571807	0.6290322580645161	0.41128806929309863
YGR041W	-1	-/-	-388.6083765029907	-24313.71679353714	62	0.025793650793650792	0.6290322580645161	0.4115674769488684
YJL204C	-1	-/-	-388.62048387527466	-24172.896622896194	62	0.025776602775941838	0.6290322580645161	0.41184688460463814
YPR045C	0	0/-	-388.63169050216675	-40529.85197776556	248	0.025776602775941838	0.6290322580645161	0.41184688460463814
YER093C	-1	-/-	-388.6390595436096	-24214.394539117813	62	0.025759577278731835	0.6290322580645161	0.4121262922604079
YIL015W	0	0/-	-388.64584094285965	-41849.26800572872	248	0.025759577278731835	0.6290322580645161	0.4121262922604079
YDR055W	-1	-/-	-388.652765750885	-23739.342364549637	62	0.02574257425742574	0.6290322580645161	0.4124056999161777
YKL189W	-1	-/-	-388.67293882369995	-25095.263607025146	62	0.025725593667546173	0.6290322580645161	0.4126851075719475
YKR019C	-1	-/-	-388.6748480796814	-24627.219001293182	62	0.025708635464733027	0.6290322580645161	0.41296451522771727
YIL063C	-1	-/-	-388.690336227417	-24113.304336309433	62	0.025691699604743084	0.6290322580645161	0.413243922883487
YHR057C	0	0/-	-388.70630264282227	-41762.17240357399	248	0.025691699604743084	0.6290322580645161	0.413243922883487
YMR108W	0	0/0	-388.72770631313324	-42270.527258336544	248	0.025691699604743084	0.6290322580645161	0.413243922883487
YIR008C	-1	-/-	-388.7318820953369	-24981.66187930107	62	0.025674786043449638	0.6290322580645161	0.4135233305392568
YGR075C	-1	-/-	-388.7394423484802	-23977.799344539642	62	0.025657894736842105	0.6290322580645161	0.41380273819502655
YDR277C	-1	-/-	-388.74082136154175	-24141.0518553257	62	0.02564102564102564	0.6290322580645161	0.41408214585079633
YDL171C	0	0/0	-388.74910122156143	-41989.86313325167	248	0.02564102564102564	0.6290322580645161	0.41408214585079633
YER061C	-1	-/-	-388.7525682449341	-23957.261068582535	62	0.025624178712220762	0.6290322580645161	0.41436155350656606
YGL066W	1	+/+	-388.7542653083801	-24692.072377681732	61	0.026263952724885097	0.6451612903225806	0.41436155350656606
YLR043C	-1	-/-	-388.7651138305664	-24145.299538612366	62	0.026246719160104987	0.6451612903225806	0.41464096116233584
YMR311C	-1	-/-	-388.7663588523865	-25693.76840376854	62	0.02622950819672131	0.6451612903225806	0.4149203688181056
YML049C	-1	-/-	-388.78292179107666	-24740.594093322754	62	0.02621231979030144	0.6451612903225806	0.4151997764738754
YKL087C	0	0/0	-388.7861685156822	-42052.41139090061	248	0.02621231979030144	0.6451612903225806	0.4151997764738754
YMR235C	-1	-/-	-388.79005765914917	-25199.9383790493	62	0.02619515389652914	0.6451612903225806	0.41547918412964513
YPR089W	0	0/0	-388.798166513443	-41412.207724392414	248	0.02619515389652914	0.6451612903225806	0.41547918412964513
YER153C	0	0/-	-388.8131493330002	-40654.27380412817	248	0.02619515389652914	0.6451612903225806	0.41547918412964513
YFL001W	0	0/-	-388.8145112991333	-43264.706235289574	248	0.02619515389652914	0.6451612903225806	0.41547918412964513
YJL112W	-1	-/-	-388.8295941352844	-23966.713066339493	62	0.02617801047120419	0.6451612903225806	0.4157585917854149
YPL283C	-1	-/-	-388.85155630111694	-23712.93827676773	62	0.026160889470241987	0.6451612903225806	0.4160379994411847
YML099C	-1	-/-	-388.9134364128113	-23899.92588686943	62	0.026143790849673203	0.6451612903225806	0.4163174070969545
YLR238W	-1	-/-	-388.91707611083984	-24103.37053346634	62	0.02612671456564337	0.6451612903225806	0.4165968147527242
YLR102C	-1	-/-	-388.93724632263184	-24806.06827187538	62	0.02610966057441253	0.6451612903225806	0.416876222408494
YDR315C	0	0/-	-388.9463577866554	-41181.562996566296	248	0.02610966057441253	0.6451612903225806	0.416876222408494
YNR016C	-1	-/-	-388.9665606021881	-24417.853483438492	62	0.02609262883235486	0.6451612903225806	0.41715563006426376
YKR071C	0	0/-	-388.97320222854614	-41979.2927775383	248	0.02609262883235486	0.6451612903225806	0.41715563006426376
YFR004W	-1	-/-	-388.98431730270386	-25959.678720474243	62	0.02607561929595828	0.6451612903225806	0.41743503772003354
YNL328C	-1	-/-	-388.9989857673645	-24557.451167821884	62	0.026058631921824105	0.6451612903225806	0.4177144453758033
YHR164C	-1	-/-	-389.0147805213928	-24764.1328933239	62	0.026041666666666668	0.6451612903225806	0.41799385303157305
YBR223C	-1	-/-	-389.0251088142395	-25576.606102466583	62	0.026024723487312947	0.6451612903225806	0.41827326068734283
YPL253C	-1	-/-	-389.03011894226074	-24199.527090072632	62	0.02600780234070221	0.6451612903225806	0.4185526683431126
YER048C	0	0/-	-389.0331221818924	-42496.352983891964	248	0.02600780234070221	0.6451612903225806	0.4185526683431126
YOR005C	-1	-/-	-389.0536551475525	-24954.594400405884	62	0.02599090318388564	0.6451612903225806	0.4188320759988824
YPL038W	0	0/-	-389.0540115237236	-42422.677123486996	248	0.02599090318388564	0.6451612903225806	0.4188320759988824
YCL038C	-1	-/-	-389.0577096939087	-24705.52443575859	62	0.025974025974025976	0.6451612903225806	0.4191114836546521
YDL103C	0	0/-	-389.0771958231926	-41587.96403205395	248	0.025974025974025976	0.6451612903225806	0.4191114836546521
YNL083W	0	0/-	-389.0789270401001	-41670.49415409565	248	0.025974025974025976	0.6451612903225806	0.4191114836546521
YER144C	0	0/-	-389.0793418288231	-42031.03106880188	248	0.025974025974025976	0.6451612903225806	0.4191114836546521
YNL321W	0	0/-	-389.0857395529747	-42398.6633143425	248	0.025974025974025976	0.6451612903225806	0.4191114836546521
YPL065W	-1	-/-	-389.08849811553955	-24852.055279016495	62	0.025957170668397145	0.6451612903225806	0.4193908913104219
YDR376W	-1	-/-	-389.0919737815857	-24907.16234779358	62	0.02594033722438392	0.6451612903225806	0.4196702989661917
YDR108W	-1	-/-	-389.14753437042236	-23644.312249183655	62	0.02592352559948153	0.6451612903225806	0.41994970662196146
YCL010C	1	+/+	-389.15118074417114	-24807.358173131943	61	0.02655440414507772	0.6612903225806451	0.41994970662196146
YPR183W	-1	-/-	-389.1737699508667	-24254.238995552063	62	0.026537216828478965	0.6612903225806451	0.4202291142777312
YIL044C	-1	-/-	-389.192866563797	-25219.470551252365	62	0.02652005174644243	0.6612903225806451	0.42050852193350097
YDR538W	0	0/-	-389.19329500198364	-41076.85650342703	248	0.02652005174644243	0.6612903225806451	0.42050852193350097
YJR004C	-1	-/-	-389.20263147354126	-24111.035633563995	62	0.026502908855850032	0.6612903225806451	0.42078792958927075
YPL246C	0	0/0	-389.21070313453674	-41143.94593292475	248	0.026502908855850032	0.6612903225806451	0.42078792958927075
YMR220W	-1	-/-	-389.2124605178833	-25196.434765815735	62	0.02648578811369509	0.6612903225806451	0.42106733724504053
YIL074C	0	0/0	-389.2322384119034	-41889.96416777372	248	0.02648578811369509	0.6612903225806451	0.42106733724504053
YEL063C	-1	-/-	-389.23402166366577	-24093.156461000443	62	0.02646868947708199	0.6612903225806451	0.42134674490081025
YMR214W	-1	-/-	-389.2401385307312	-24678.279335021973	62	0.026451612903225806	0.6612903225806451	0.42162615255658004
YDR194C	-1	-/-	-389.26943349838257	-24654.813637256622	62	0.026434558349451968	0.6612903225806451	0.4219055602123498
YNL318C	-1	-/-	-389.2851810455322	-24593.226098537445	62	0.026417525773195876	0.6612903225806451	0.4221849678681196
YOR253W	1	+/+	-389.29319858551025	-24928.32376718521	61	0.02704443013522215	0.6774193548387096	0.4221849678681196
YNL238W	0	0/-	-389.33205860853195	-41948.795258164406	248	0.02704443013522215	0.6774193548387096	0.4221849678681196
YDR489W	-1	-/-	-389.359055519104	-24158.07261800766	62	0.02702702702702703	0.6774193548387096	0.4224643755238894
YOL065C	-1	-/-	-389.37442350387573	-25220.453974962234	62	0.027009646302250803	0.6774193548387096	0.4227437831796591
YNL250W	-1	-/-	-389.3867721557617	-24688.803598880768	62	0.02699228791773779	0.6774193548387096	0.4230231908354289
YPR049C	-1	-/-	-389.3978543281555	-24073.130247592926	62	0.02697495183044316	0.6774193548387096	0.42330259849119867
YBR216C	-1	-/-	-389.4147849082947	-24762.910111427307	62	0.026957637997432605	0.6774193548387096	0.42358200614696845
YAL021C	-1	-/-	-389.4170813560486	-23536.849416732788	62	0.026940346375881975	0.6774193548387096	0.4238614138027382
YGR097W	-1	-/-	-389.4549059867859	-23948.06573200226	62	0.026923076923076925	0.6774193548387096	0.42414082145850796
YOR119C	-1	-/-	-389.4849953651428	-24407.402603149414	62	0.026905829596412557	0.6774193548387096	0.42442022911427774
YLR003C	-1	-/0	-389.49476647377014	-27205.959105968475	62	0.026888604353393086	0.6774193548387096	0.4246996367700475
YAL033W	-1	-/-	-389.526038646698	-25717.241111516953	62	0.026871401151631478	0.6774193548387096	0.42497904442581724
YDR276C	-1	-/-	-389.52817726135254	-24196.279885053635	62	0.026854219948849106	0.6774193548387096	0.425258452081587
YMR216C	-1	-/-	-389.5357503890991	-23904.83898472786	62	0.0268370607028754	0.6774193548387096	0.4255378597373568
YJL194W	-1	-/-	-389.55804538726807	-23881.40942955017	62	0.02681992337164751	0.6774193548387096	0.4258172673931266
YGR087C	0	0/0	-389.61920619010925	-40898.94316518307	248	0.02681992337164751	0.6774193548387096	0.4258172673931266
YPL100W	-1	-/-	-389.62418508529663	-24912.188236951828	62	0.026802807913209957	0.6774193548387096	0.42609667504889637
YNL003C	-1	-/-	-389.6344437599182	-24706.501907348633	62	0.026785714285714284	0.6774193548387096	0.4263760827046661
YEL025C	0	0/0	-389.63931477069855	-41357.61238002777	248	0.026785714285714284	0.6774193548387096	0.4263760827046661
YPL143W	0	0/-	-389.6415757536888	-43707.586611270905	248	0.026785714285714284	0.6774193548387096	0.4263760827046661
YLR067C	-1	-/-	-389.6515202522278	-23599.368596553802	62	0.02676864244741874	0.6774193548387096	0.4266554903604359
YNL283C	-1	-/-	-389.6989517211914	-25206.734387636185	62	0.0267515923566879	0.6774193548387096	0.42693489801620566
YNL167C	-1	-/-	-389.71495151519775	-24691.693962574005	62	0.02673456397199236	0.6774193548387096	0.42721430567197544
YGL142C	-1	-/-	-389.7757205963135	-24827.14242196083	62	0.026717557251908396	0.6774193548387096	0.42749371332774516
YKL022C	-1	-/-	-389.780216217041	-24183.29311656952	62	0.02670057215511761	0.6774193548387096	0.42777312098351494
YMR068W	-1	-/-	-389.7805299758911	-25072.58459997177	62	0.026683608640406607	0.6774193548387096	0.4280525286392847
YKR034W	-1	-/-	-389.78421449661255	-24682.479137182236	62	0.02666666666666667	0.6774193548387096	0.4283319362950545
YLR266C	-1	-/-	-389.8001985549927	-24015.665861606598	62	0.0266497461928934	0.6774193548387096	0.42861134395082423
YGR147C	1	+/+	-389.83214569091797	-24882.442639112473	61	0.027266962587190868	0.6935483870967742	0.42861134395082423
YLL018C	0	0/-	-389.8347997069359	-41609.372579813	248	0.027266962587190868	0.6935483870967742	0.42861134395082423
YGL044C	-1	-/-	-389.83539152145386	-24797.418069839478	62	0.027249683143219267	0.6935483870967742	0.428890751606594
YHR132C	0	0/-	-389.8363180756569	-41699.892676234245	248	0.027249683143219267	0.6935483870967742	0.428890751606594
YDR086C	-1	-/-	-389.8470983505249	-24304.388588428497	62	0.027232425585813805	0.6935483870967742	0.4291701592623638
YJR046W	-1	-/-	-389.8579821586609	-24031.146230220795	62	0.02721518987341772	0.6935483870967742	0.4294495669181336
YBR291C	0	0/-	-389.86010760068893	-43898.60584938526	248	0.02721518987341772	0.6935483870967742	0.4294495669181336
YNL282W	-1	-/-	-389.8807301521301	-26058.67973303795	62	0.02719797596457938	0.6935483870967742	0.4297289745739033
YBL088C	-1	-/-	-389.8855233192444	-24117.6604719162	62	0.02718078381795196	0.6935483870967742	0.4300083822296731
YLR154C	-1	-/-	-389.88782691955566	-24498.000032663345	62	0.027163613392293114	0.6935483870967742	0.43028778988544286
YHR111W	-1	-/-	-389.89598655700684	-24637.928986549377	62	0.027146464646464648	0.6935483870967742	0.43056719754121264
YKL190W	-1	-/-	-389.89635038375854	-24535.87353372574	62	0.027129337539432176	0.6935483870967742	0.4308466051969824
YMR025W	-1	-/-	-389.9118719100952	-24698.224903345108	62	0.02711223203026482	0.6935483870967742	0.43112601285275215
YIL147C	-1	-/-	-389.92386865615845	-24193.47819375992	62	0.027095148078134845	0.6935483870967742	0.43140542050852193
YDR225W	-1	-/-	-389.945054769516	-24449.230850219727	62	0.02707808564231738	0.6935483870967742	0.4316848281642917
YBR168W	-1	-/-	-389.9497661590576	-24863.882801771164	62	0.027061044682190057	0.6935483870967742	0.4319642358200615
YDL122W	0	0/-	-389.96312403678894	-42560.2200666666	248	0.027061044682190057	0.6935483870967742	0.4319642358200615
YDR545W	-1	-/-	-389.9779200553894	-24049.593266010284	62	0.027044025157232705	0.6935483870967742	0.4322436434758312
YJR042W	-1	-/-	-389.9871072769165	-24325.590841531754	62	0.02702702702702703	0.6935483870967742	0.432523051131601
YPL010W	-1	-/-	-389.98810386657715	-24462.106820106506	62	0.02701005025125628	0.6935483870967742	0.4328024587873708
YBR106W	-1	-/-	-390.0007197856903	-25929.16322350502	62	0.02699309478970496	0.6935483870967742	0.43308186644314056
YLR242C	-1	-/-	-390.01821088790894	-24081.26652431488	62	0.026976160602258468	0.6935483870967742	0.4333612740989103
YEL007W	0	0/0	-390.0354641675949	-41045.572975337505	248	0.026976160602258468	0.6935483870967742	0.4333612740989103
YGR216C	-1	-/-	-390.08350896835327	-24440.795804977417	62	0.026959247648902823	0.6935483870967742	0.43364068175468007
YGR202C	-1	-/-	-390.0954566001892	-23722.773154735565	62	0.02694235588972431	0.6935483870967742	0.43392008941044985
YMR023C	-1	-/-	-390.09606170654297	-24561.786096572876	62	0.026925485284909206	0.6935483870967742	0.43419949706621963
YNL125C	0	0/-	-390.1483276486397	-41485.142931461334	248	0.026925485284909206	0.6935483870967742	0.43419949706621963
YGR020C	-1	-/-	-390.16807079315186	-25098.554245233536	62	0.02690863579474343	0.6935483870967742	0.43447890472198936
YAR002C-A	-1	-/-	-390.1946587562561	-25046.308600902557	62	0.02689180737961226	0.6935483870967742	0.43475831237775914
YCL048W	0	0/-	-390.20419704914093	-41503.92065137625	248	0.02689180737961226	0.6935483870967742	0.43475831237775914
YDL132W	-1	-/-	-390.23875665664673	-25861.335371255875	62	0.026875	0.6935483870967742	0.4350377200335289
YLR394W	-1	-/-	-390.247109413147	-24111.96183538437	62	0.026858213616489695	0.6935483870967742	0.4353171276892987
YJR135W-A	-1	-/-	-390.2875323295593	-24752.639515399933	62	0.026841448189762796	0.6935483870967742	0.4355965353450685
YDR223W	0	0/-	-390.3067368865013	-41459.68236511946	248	0.026841448189762796	0.6935483870967742	0.4355965353450685
YBR270C	0	0/-	-390.3101730942726	-40983.74577665329	248	0.026841448189762796	0.6935483870967742	0.4355965353450685
YLR332W	-1	-/-	-390.3235659599304	-24458.50784635544	62	0.026824703680598878	0.6935483870967742	0.4358759430008382
YPL106C	-1	-/-	-390.3345184326172	-24584.87676334381	62	0.02680798004987531	0.6935483870967742	0.436155350656608
YAL039C	0	0/0	-390.3481833934784	-41197.93727052212	248	0.02680798004987531	0.6935483870967742	0.436155350656608
YOL078W	-1	-/-	-390.3499574661255	-23735.444150924683	62	0.02679127725856698	0.6935483870967742	0.43643475831237777
YGL125W	0	0/0	-390.3567657470703	-40680.85689884424	248	0.02679127725856698	0.6935483870967742	0.43643475831237777
YMR312W	-1	-/-	-390.3851156234741	-25548.02329492569	62	0.026774595267745952	0.6935483870967742	0.43671416596814755
YDR130C	-1	-/-	-390.43937635421753	-24777.887278079987	62	0.026757934038581208	0.6935483870967742	0.4369935736239173
YJR106W	0	0/-	-390.4441875219345	-41053.33780092001	248	0.026757934038581208	0.6935483870967742	0.4369935736239173
YJL077C	0	0/0	-390.4512460231781	-41568.59330075979	248	0.026757934038581208	0.6935483870967742	0.4369935736239173
YBR138C	0	0/0	-390.4768680334091	-42334.0775385499	248	0.026757934038581208	0.6935483870967742	0.4369935736239173
YOR057W	-1	-/0	-390.50204277038574	-24836.1300303936	62	0.026741293532338308	0.6935483870967742	0.43727298127968706
YDR152W	0	0/-	-390.51264667510986	-43324.74384099245	248	0.026741293532338308	0.6935483870967742	0.43727298127968706
YMR298W	-1	-/-	-390.5179691314697	-24620.781877994537	62	0.026724673710379118	0.6935483870967742	0.43755238893545684
YKL195W	-1	-/-	-390.51806116104126	-24952.989134788513	62	0.02670807453416149	0.6935483870967742	0.4378317965912266
YBR192W	-1	-/-	-390.51834440231323	-24308.612841129303	62	0.02669149596523898	0.6935483870967742	0.43811120424699634
[truncated: 3,961 more rows]
