# Supplementary material for: Revisiting co-expression-based automated function prediction in yeast with neural networks and updated Gene Ontology annotations
Source: PLoS One. 2026 Apr 16;21(4):e0322689. doi: 10.1371/journal.pone.0322689 (PMC13086303; doi:10.1371/journal.pone.0322689)
Supplement: S1 File — A zip file of tables in csv format containing individual genes ranked by their predicted involvement in each predicted GO term. These predictions were made by Model 1 as described in Table A of S1 Text. (ZIP) [file pone.0322689.s002.zip › GO0045333_SingleGeneRanking.csv]

Gene	Label	Annos	Score	Background Score	Num pos pairs	Precision	Recall	False Positive Rate
YGR183C	1	+/+	-13.373445369303226	-23282.80955707282	79	1.0	0.0125	0.0
YDR178W	1	+/+	-26.971255376935005	-21607.78049721569	79	1.0	0.025	0.0
YHR051W	0	0/+	-55.75419894326478	-36743.027322946116	320	1.0	0.025	0.0
YBL099W	-1	-/-	-61.86341496184468	-21403.219605252147	80	0.6666666666666666	0.025	0.0002808199943836001
YLR295C	-1	-/-	-62.34113108366728	-23162.33638933301	80	0.5	0.025	0.0005616399887672002
YDR298C	-1	-/+	-66.03662496805191	-23703.283742055297	80	0.4	0.025	0.0008424599831508003
YBL045C	1	+/+	-69.75892005860806	-19706.009684681892	79	0.5	0.0375	0.0008424599831508003
YGL187C	1	+/+	-76.76841112971306	-20552.042224101722	79	0.5714285714285714	0.05	0.0008424599831508003
YPL078C	-1	-/-	-78.03823382779956	-22402.882493089885	80	0.5	0.05	0.0011232799775344005
YOR065W	0	0/+	-78.38554823212326	-35153.48672611965	320	0.5	0.05	0.0011232799775344005
YPR191W	1	+/+	-86.28250248730183	-20098.248986577615	79	0.5555555555555556	0.0625	0.0011232799775344005
YBR039W	-1	-/-	-87.28885877877474	-23963.215445920825	80	0.5	0.0625	0.0014040999719180005
YHR001W-A	1	+/+	-88.41322068870068	-20622.763636704534	79	0.5454545454545454	0.075	0.0014040999719180005
YDL004W	-1	-/-	-92.52703919261694	-22767.74871659279	80	0.5	0.075	0.0016849199663016006
YML120C	-1	-/+	-93.07819556444883	-23139.928932368755	80	0.46153846153846156	0.075	0.001965739960685201
YJR080C	0	0/-	-96.91232885699719	-36559.6893118103	320	0.46153846153846156	0.075	0.001965739960685201
YLL041C	1	+/+	-97.73900581151247	-23403.336799453944	79	0.5	0.0875	0.001965739960685201
YMR302C	-1	-/-	-98.4724794626236	-23719.00998173654	80	0.4666666666666667	0.0875	0.002246559955068801
YLR395C	0	0/+	-99.0221021976322	-35711.7920612921	320	0.4666666666666667	0.0875	0.002246559955068801
YNR001C	1	+/+	-100.9782154969871	-24552.73698132485	79	0.5	0.1	0.002246559955068801
YKL148C	1	+/+	-104.70652637630701	-22099.347869098186	79	0.5294117647058824	0.1125	0.002246559955068801
YEL024W	1	+/+	-105.98555679619312	-22081.202579593286	79	0.5555555555555556	0.125	0.002246559955068801
YBR230C	0	0/-	-106.60574562940747	-37996.07000350044	320	0.5555555555555556	0.125	0.002246559955068801
YKL016C	-1	-/-	-109.0757002569735	-21207.85521480441	80	0.5263157894736842	0.125	0.002527379949452401
YGL191W	1	+/+	-110.7968413233757	-22980.838817186654	79	0.55	0.1375	0.002527379949452401
YFR049W	0	0/+	-112.70840383693576	-38012.91376625793	320	0.55	0.1375	0.002527379949452401
YLR038C	0	0/+	-112.72525995923206	-36914.20029959455	320	0.55	0.1375	0.002527379949452401
YDR511W	-1	-/-	-115.04624822363257	-24450.509594593197	80	0.5238095238095238	0.1375	0.002808199943836001
YJL166W	1	+/+	-117.43679831922054	-20727.476781755686	79	0.5454545454545454	0.15	0.002808199943836001
YKL150W	-1	-/-	-123.12515041232109	-22216.736294656992	80	0.5217391304347826	0.15	0.003089019938219601
YJR121W	-1	-/+	-126.43171564489603	-20383.02649899572	80	0.5	0.15	0.003369839932603201
YKL195W	-1	-/-	-130.89337946474552	-23955.281766720116	80	0.48	0.15	0.0036506599269868017
YDR377W	-1	-/-	-132.9390425980091	-19969.60116432607	80	0.46153846153846156	0.15	0.003931479921370402
YOR187W	-1	-/-	-133.04235892742872	-25041.0979911834	80	0.4444444444444444	0.15	0.004212299915754001
YDR529C	1	+/+	-133.54799963533878	-23299.399908810854	79	0.4642857142857143	0.1625	0.004212299915754001
YKL067W	0	0/-	-135.4981879387051	-37221.89558710251	320	0.4642857142857143	0.1625	0.004212299915754001
YKL085W	1	+/+	-135.60903199017048	-25854.05243462324	79	0.4827586206896552	0.175	0.004212299915754001
YMR256C	0	0/+	-136.18400301225483	-36599.56825450249	320	0.4827586206896552	0.175	0.004212299915754001
YML091C	-1	-/-	-136.36744958907366	-22250.77605080977	80	0.4666666666666667	0.175	0.004493119910137602
YGR244C	1	+/+	-139.24599726498127	-22796.4488591142	79	0.4838709677419355	0.1875	0.004493119910137602
YPL134C	0	0/-	-139.67417783709243	-36906.07114907401	320	0.4838709677419355	0.1875	0.004493119910137602
YDL078C	-1	-/+	-140.26352763921022	-24783.809187546372	80	0.46875	0.1875	0.004773939904521202
YNR036C	0	0/-	-142.51436763908714	-36682.97628831677	320	0.46875	0.1875	0.004773939904521202
YPR020W	-1	-/-	-143.29839969426394	-23265.215763822198	80	0.45454545454545453	0.1875	0.005054759898904802
YDL067C	0	0/+	-144.5135042257607	-39653.43031110149	320	0.45454545454545453	0.1875	0.005054759898904802
YJL102W	-1	-/-	-146.12607070803642	-23368.943726280704	80	0.4411764705882353	0.1875	0.0053355798932884025
YBL015W	-1	-/-	-146.76826406270266	-26155.51496092975	80	0.42857142857142855	0.1875	0.005616399887672002
YOR150W	-1	-/-	-148.1150315478444	-22955.104281965643	80	0.4166666666666667	0.1875	0.005897219882055603
YPL262W	1	+/+	-151.93560583889484	-21196.14693710208	79	0.43243243243243246	0.2	0.005897219882055603
YGR231C	-1	-/-	-154.2650218307972	-24389.310664907098	80	0.42105263157894735	0.2	0.006178039876439202
YNL015W	-1	-/-	-154.3464950323105	-24240.052040465176	80	0.41025641025641024	0.2	0.006458859870822803
YGR132C	-1	-/-	-155.00428249686956	-24685.632775951177	80	0.4	0.2	0.006739679865206402
YJL180C	0	0/-	-156.5537916375324	-37033.864532489795	320	0.4	0.2	0.006739679865206402
YDR079W	1	+/-	-160.25742659159005	-24068.995601543225	79	0.4146341463414634	0.2125	0.006739679865206402
YMR145C	-1	-/0	-162.1417257860303	-25892.34627380222	80	0.40476190476190477	0.2125	0.007020499859590003
YKR016W	0	0/-	-162.15351907722652	-36441.494413608685	320	0.40476190476190477	0.2125	0.007020499859590003
YNL284C	0	0/-	-162.8941846000962	-39362.76830949588	320	0.40476190476190477	0.2125	0.007020499859590003
YDL181W	-1	-/0	-163.04154181666672	-21147.805210435763	80	0.3953488372093023	0.2125	0.007301319853973603
YPL271W	-1	-/+	-163.24935640394688	-23929.76893335581	80	0.38636363636363635	0.2125	0.007582139848357203
YBR185C	1	+/-	-163.77680254820734	-23393.707838368602	79	0.4	0.225	0.007582139848357203
YIL125W	1	+/+	-165.1342175602913	-26060.594406336546	79	0.41304347826086957	0.2375	0.007582139848357203
YDR322C-A	-1	-/-	-166.17665439844131	-20999.439140990376	80	0.40425531914893614	0.2375	0.007862959842740803
YJR104C	-1	-/+	-166.92844656854868	-23297.397565685213	80	0.3958333333333333	0.2375	0.008143779837124403
YIL070C	1	+/+	-169.91544465720654	-22516.14068454504	79	0.40816326530612246	0.25	0.008143779837124403
YDR216W	-1	-/-	-169.98344554379582	-21038.319503203034	80	0.4	0.25	0.008424599831508003
YNL055C	1	+/-	-170.04489388130605	-22618.863968612626	79	0.4117647058823529	0.2625	0.008424599831508003
YGR112W	1	+/-	-170.27434539794922	-24128.207029916346	79	0.4230769230769231	0.275	0.008424599831508003
YBL030C	1	+/+	-170.67752301320434	-26173.27799701318	79	0.4339622641509434	0.2875	0.008424599831508003
YBR262C	0	0/-	-170.89408799540251	-39979.823867123574	320	0.4339622641509434	0.2875	0.008424599831508003
YGL143C	-1	-/-	-172.33754327893257	-26274.97490653023	80	0.42592592592592593	0.2875	0.008705419825891604
YFR033C	1	+/+	-172.82660034671426	-22782.144715290517	79	0.43636363636363634	0.3	0.008705419825891604
YDR031W	0	0/+	-172.87874676380306	-40302.597417164594	320	0.43636363636363634	0.3	0.008705419825891604
YNL052W	0	0/+	-173.0243911659345	-39082.69691978721	320	0.43636363636363634	0.3	0.008705419825891604
YJL103C	0	0/-	-173.1459099687636	-40482.67710300791	320	0.43636363636363634	0.3	0.008705419825891604
YMR157C	0	0/0	-173.690014942782	-39308.827035891125	320	0.43636363636363634	0.3	0.008705419825891604
YHR008C	-1	-/-	-173.78603824973106	-21725.702718153596	80	0.42857142857142855	0.3	0.008986239820275204
YNL315C	0	0/-	-174.10167127847672	-38816.99230400147	320	0.42857142857142855	0.3	0.008986239820275204
YIL155C	-1	-/0	-176.7858154401183	-25458.451900437474	80	0.42105263157894735	0.3	0.009267059814658803
YOR136W	1	+/+	-179.31649070233107	-21758.6608254686	79	0.43103448275862066	0.3125	0.009267059814658803
YPR100W	1	+/-	-179.94862888753414	-26133.79828502983	79	0.4406779661016949	0.325	0.009267059814658803
YJR077C	-1	-/-	-180.39133671671152	-26395.32001271099	80	0.43333333333333335	0.325	0.009547879809042405
YKL141W	1	+/+	-180.68461810797453	-23903.857047863305	79	0.4426229508196721	0.3375	0.009547879809042405
YER182W	0	0/0	-181.0063454816118	-38937.9922085572	320	0.4426229508196721	0.3375	0.009547879809042405
YGR174C	0	0/-	-184.9085315251723	-37315.56708176015	320	0.4426229508196721	0.3375	0.009547879809042405
YBL038W	0	0/-	-186.71445019170642	-40577.20956684649	320	0.4426229508196721	0.3375	0.009547879809042405
YDR059C	-1	-/-	-187.3629672974348	-24755.641623191535	80	0.43548387096774194	0.3375	0.009828699803426004
YDL107W	0	0/-	-189.5013138661161	-38825.58425093861	320	0.43548387096774194	0.3375	0.009828699803426004
YHR147C	0	0/-	-190.6395999873057	-39069.17890834715	320	0.43548387096774194	0.3375	0.009828699803426004
YFL030W	0	0/0	-190.64546155184507	-40416.478722677566	320	0.43548387096774194	0.3375	0.009828699803426004
YOL071W	-1	-/+	-190.9640323072672	-24514.09926916659	80	0.42857142857142855	0.3375	0.010109519797809604
YDR231C	1	+/-	-191.02910687029362	-26025.28271894157	79	0.4375	0.35	0.010109519797809604
YKL217W	0	0/-	-191.05114584229887	-39108.709400171414	320	0.4375	0.35	0.010109519797809604
YDR316W	0	0/0	-191.31617468129843	-40005.48191722855	320	0.4375	0.35	0.010109519797809604
YDR337W	-1	-/-	-191.82819406315684	-25617.83162413165	80	0.4307692307692308	0.35	0.010390339792193204
YLL009C	-1	-/-	-192.2051006257534	-21879.945094406605	80	0.42424242424242425	0.35	0.010671159786576805
YKL170W	-1	-/-	-192.49733550846577	-22485.551916155964	80	0.417910447761194	0.35	0.010951979780960405
YKL138C	0	0/-	-193.95653112232685	-38377.19205749873	320	0.417910447761194	0.35	0.010951979780960405
YLR203C	0	0/-	-196.12017216905951	-37473.68228796357	320	0.417910447761194	0.35	0.010951979780960405
YEL012W	-1	-/-	-198.35227124392986	-24842.016644921154	80	0.4117647058823529	0.35	0.011232799775344004
YNL037C	1	+/+	-199.11545625329018	-23944.277997121215	79	0.42028985507246375	0.3625	0.011232799775344004
YJL089W	-1	-/-	-199.98135900869966	-23274.879612999037	80	0.4142857142857143	0.3625	0.011513619769727604
YDR296W	-1	-/-	-199.9852876700461	-23594.032782483846	80	0.4084507042253521	0.3625	0.011794439764111205
YGL068W	1	+/-	-199.9990601092577	-24119.437067702413	79	0.4166666666666667	0.375	0.011794439764111205
YBR120C	0	0/-	-200.18439140263945	-39258.74744859338	320	0.4166666666666667	0.375	0.011794439764111205
YOR142W	1	+/+	-200.36583173274994	-25901.705092087388	79	0.4246575342465753	0.3875	0.011794439764111205
YFL041W	-1	-/-	-200.62464018911123	-26350.1353379637	80	0.4189189189189189	0.3875	0.012075259758494805
YJL066C	0	0/0	-201.35880775097758	-42730.79940838879	320	0.4189189189189189	0.3875	0.012075259758494805
YHR198C	0	0/0	-201.43034370895475	-40225.08040327113	320	0.4189189189189189	0.3875	0.012075259758494805
YKL087C	0	0/0	-201.70357997063547	-39092.17630052287	320	0.4189189189189189	0.3875	0.012075259758494805
YBL090W	-1	-/-	-203.97536435723305	-25160.813651442528	80	0.41333333333333333	0.3875	0.012356079752878404
YLR304C	1	+/+	-206.59710156917572	-23278.81172786653	79	0.42105263157894735	0.4	0.012356079752878404
YEL052W	0	0/-	-206.70161882042885	-38555.67980604246	320	0.42105263157894735	0.4	0.012356079752878404
YPL104W	0	0/-	-207.19695924362168	-38800.366492968984	320	0.42105263157894735	0.4	0.012356079752878404
YNL306W	0	0/-	-207.71804862096906	-38947.116851950996	320	0.42105263157894735	0.4	0.012356079752878404
YBL064C	-1	-/-	-209.7429370135069	-28097.773071292788	80	0.4155844155844156	0.4	0.012636899747262006
YJR048W	0	0/+	-210.19547997415066	-37018.43336135987	320	0.4155844155844156	0.4	0.012636899747262006
YEL050C	-1	-/-	-210.5556442439556	-24630.681474555284	80	0.41025641025641024	0.4	0.012917719741645605
YMR110C	0	0/-	-210.86690404452384	-42388.8906221115	320	0.41025641025641024	0.4	0.012917719741645605
YBR122C	0	0/-	-213.86564876977354	-41890.670397836715	320	0.41025641025641024	0.4	0.012917719741645605
YDR375C	1	+/-	-214.15094196796417	-24062.435337901115	79	0.4177215189873418	0.4125	0.012917719741645605
YDR513W	-1	-/-	-214.404994353652	-24417.083772331476	80	0.4125	0.4125	0.013198539736029205
YBR033W	0	0/-	-214.8807430206798	-36629.655064446386	320	0.4125	0.4125	0.013198539736029205
YHR038W	-1	-/-	-214.95238338410854	-23946.25631611049	80	0.4074074074074074	0.4125	0.013479359730412805
YDR322W	0	0/-	-215.62075056228787	-41009.43344691396	320	0.4074074074074074	0.4125	0.013479359730412805
YMR193W	0	0/-	-216.1568383127451	-38706.397660031915	320	0.4074074074074074	0.4125	0.013479359730412805
YLR069C	-1	-/-	-217.4010920971632	-22414.08982346952	80	0.4024390243902439	0.4125	0.013760179724796406
YLR204W	0	0/-	-218.87155047617853	-40158.15831941832	320	0.4024390243902439	0.4125	0.013760179724796406
YBR269C	0	0/-	-219.6020731991157	-44448.90385199059	320	0.4024390243902439	0.4125	0.013760179724796406
YDR494W	-1	-/-	-220.0116275548935	-27570.48815859109	80	0.39759036144578314	0.4125	0.014040999719180006
YKL167C	0	0/-	-220.55786699894816	-40118.50201953761	320	0.39759036144578314	0.4125	0.014040999719180006
YPR030W	-1	-/-	-221.03655744343996	-25172.775634743273	80	0.39285714285714285	0.4125	0.014321819713563605
YKR006C	0	0/-	-223.76720963511616	-40118.85002325289	320	0.39285714285714285	0.4125	0.014321819713563605
YIL136W	0	0/0	-224.01360531896353	-42821.64112379216	320	0.39285714285714285	0.4125	0.014321819713563605
YHR037W	0	0/0	-224.93968198262155	-39687.208967139944	320	0.39285714285714285	0.4125	0.014321819713563605
YMR002W	0	0/+	-225.3604885758832	-42339.01347033493	320	0.39285714285714285	0.4125	0.014321819713563605
YNL177C	1	+/-	-226.13460963219404	-23256.432515289634	79	0.4	0.425	0.014321819713563605
YIL157C	0	0/-	-226.36631188727915	-38895.120882642455	320	0.4	0.425	0.014321819713563605
YIL065C	-1	-/-	-226.663503870368	-23134.808220272884	80	0.3953488372093023	0.425	0.014602639707947207
YCR046C	0	0/-	-226.66812086477876	-39591.91196699161	320	0.3953488372093023	0.425	0.014602639707947207
YOR120W	-1	-/-	-228.4271896518767	-25925.563515838236	80	0.39080459770114945	0.425	0.014883459702330806
YDR032C	0	0/0	-228.5574499098584	-38684.61093800049	320	0.39080459770114945	0.425	0.014883459702330806
YPR155C	1	+/+	-229.23335840925574	-26339.577605500817	79	0.3977272727272727	0.4375	0.014883459702330806
YML078W	-1	-/-	-229.24877419695258	-24919.708274479955	80	0.39325842696629215	0.4375	0.015164279696714406
YDR116C	1	+/-	-229.87983058393002	-25379.222332194448	79	0.4	0.45	0.015164279696714406
YNL237W	0	0/0	-230.53637877851725	-39249.03728687903	320	0.4	0.45	0.015164279696714406
YDR347W	0	0/-	-230.6981270397082	-40569.870368849486	320	0.4	0.45	0.015164279696714406
YJR113C	0	0/-	-230.8623654395342	-41395.51721250592	320	0.4	0.45	0.015164279696714406
YPL132W	1	+/+	-232.77873487770557	-22802.01233242452	79	0.4065934065934066	0.4625	0.015164279696714406
YGR028W	-1	-/-	-233.3203980922699	-25521.84517055005	80	0.40217391304347827	0.4625	0.015445099691098006
YDR276C	-1	-/-	-233.3441929668188	-25818.430898457766	80	0.3978494623655914	0.4625	0.015725919685481607
YCL040W	-1	-/-	-233.54975213110447	-26297.935612246394	80	0.39361702127659576	0.4625	0.016006739679865205
YDR148C	1	+/+	-234.00978146493435	-24872.741515889764	79	0.4	0.475	0.016006739679865205
YLL001W	-1	-/-	-235.01297937333584	-23019.198902606964	80	0.3958333333333333	0.475	0.016287559674248806
YDR512C	-1	-/-	-235.9186966456473	-25253.291786704212	80	0.3917525773195876	0.475	0.016568379668632408
YML025C	-1	-/-	-236.13939958810806	-21971.267794169486	80	0.3877551020408163	0.475	0.016849199663016005
YGR220C	-1	-/-	-236.39931489154696	-25184.06137312576	80	0.3838383838383838	0.475	0.017130019657399607
YBR251W	0	0/-	-236.51368428766727	-40061.34577566292	320	0.3838383838383838	0.475	0.017130019657399607
YBR146W	0	0/-	-237.42138418368995	-41126.268964288756	320	0.3838383838383838	0.475	0.017130019657399607
YKL109W	0	0/+	-238.06825427524745	-39815.298246227205	320	0.3838383838383838	0.475	0.017130019657399607
YNL202W	-1	-/-	-238.75330217927694	-22247.5919938758	80	0.38	0.475	0.017410839651783208
YML009C	0	0/-	-238.83052771072835	-38783.1736878762	320	0.38	0.475	0.017410839651783208
YHL032C	0	0/-	-239.06446341332048	-40517.64297480462	320	0.38	0.475	0.017410839651783208
YMR267W	1	+/+	-239.975739069283	-22015.727698363364	79	0.38613861386138615	0.4875	0.017410839651783208
YIL050W	0	0/-	-240.00829161703587	-40298.92686304031	320	0.38613861386138615	0.4875	0.017410839651783208
YBR024W	-1	-/-	-240.11614853143692	-24368.653491463512	80	0.38235294117647056	0.4875	0.017691659646166806
YKL192C	-1	-/-	-242.1136728823185	-24375.670146975666	80	0.3786407766990291	0.4875	0.017972479640550407
YGR171C	-1	-/-	-242.48456994444132	-24880.468649622053	80	0.375	0.4875	0.01825329963493401
YLR070C	0	0/0	-242.5022430513054	-37700.76512286533	320	0.375	0.4875	0.01825329963493401
YHR011W	1	+/-	-243.12325158715248	-26373.67303547263	79	0.38095238095238093	0.5	0.01825329963493401
YAL054C	-1	-/-	-243.25299493968487	-25056.06643455848	80	0.37735849056603776	0.5	0.018534119629317607
YOL126C	-1	-/+	-243.8247452750802	-24308.518496703357	80	0.37383177570093457	0.5	0.018814939623701208
YOL122C	-1	-/-	-244.10073386877775	-23890.48151947558	80	0.37037037037037035	0.5	0.01909575961808481
YER053C	-1	-/-	-244.7376262396574	-24840.992201589048	80	0.3669724770642202	0.5	0.019376579612468407
YNR037C	0	0/-	-244.99939340911806	-39198.37962835282	320	0.3669724770642202	0.5	0.019376579612468407
YKL194C	-1	-/-	-245.14873299002647	-25405.636045493186	80	0.36363636363636365	0.5	0.01965739960685201
YOL096C	0	0/0	-245.6658890945837	-39500.026948419865	320	0.36363636363636365	0.5	0.01965739960685201
YKL137W	0	0/-	-245.7022186331451	-40874.67410173407	320	0.36363636363636365	0.5	0.01965739960685201
YPR149W	0	0/-	-246.89122652355582	-41167.44487159513	320	0.36363636363636365	0.5	0.01965739960685201
YGR165W	1	+/-	-246.9792766906321	-25682.262063663453	79	0.36936936936936937	0.5125	0.01965739960685201
YGL205W	-1	-/-	-247.28685115277767	-24122.645094037056	80	0.36607142857142855	0.5125	0.019938219601235607
YJL137C	0	0/0	-248.17263533268124	-39526.466136363335	320	0.36607142857142855	0.5125	0.019938219601235607
YJR034W	0	0/-	-249.42516113538295	-38916.733343426604	320	0.36607142857142855	0.5125	0.019938219601235607
YIL042C	-1	-/-	-250.86244609951973	-25469.629323139787	80	0.36283185840707965	0.5125	0.020219039595619208
YIL098C	-1	-/-	-251.22532968223095	-24071.79141944647	80	0.35964912280701755	0.5125	0.02049985959000281
YML081C-A	-1	-/-	-251.70370960235596	-23551.322848409414	80	0.3565217391304348	0.5125	0.020780679584386407
YBR046C	0	0/-	-251.86030721478164	-40185.88824087335	320	0.3565217391304348	0.5125	0.020780679584386407
YNL081C	0	0/-	-252.2059061937034	-39470.312622910365	320	0.3565217391304348	0.5125	0.020780679584386407
YMR304W	0	0/-	-252.41539395786822	-38681.810644997284	320	0.3565217391304348	0.5125	0.020780679584386407
YFR007W	0	0/0	-252.47264708857983	-39845.35646888567	320	0.3565217391304348	0.5125	0.020780679584386407
YPL154C	-1	-/-	-253.61585241556168	-22246.333763189614	80	0.35344827586206895	0.5125	0.02106149957877001
YJR019C	-1	-/-	-255.06780111044645	-23595.210539363325	80	0.3504273504273504	0.5125	0.02134231957315361
YPL135W	-1	-/-	-255.1933657452464	-25443.390182711184	80	0.3474576271186441	0.5125	0.021623139567537208
YOR374W	0	0/-	-255.35134301148355	-41161.34086825326	320	0.3474576271186441	0.5125	0.021623139567537208
YLR193C	-1	-/-	-255.58315697312355	-22837.016317471862	80	0.3445378151260504	0.5125	0.02190395956192081
YBR026C	1	+/+	-255.83751737326384	-24967.440561167896	79	0.35	0.525	0.02190395956192081
YLR289W	0	0/0	-255.96542244032025	-39454.482772170566	320	0.35	0.525	0.02190395956192081
YHR116W	1	+/-	-258.2868177294731	-23817.176520064473	79	0.35537190082644626	0.5375	0.02190395956192081
YNL333W	-1	-/-	-258.60936909914017	-21925.600539013743	80	0.3524590163934426	0.5375	0.02218477955630441
YDL137W	-1	-/0	-259.32343270629644	-22849.37099661678	80	0.34959349593495936	0.5375	0.02246559955068801
YDR041W	0	0/-	-260.1256493795663	-38949.38473335374	320	0.34959349593495936	0.5375	0.02246559955068801
YLR259C	-1	-/-	-260.28757321834564	-24499.114619851112	80	0.3467741935483871	0.5375	0.02274641954507161
YKL053C-A	-1	-/-	-260.49722269177437	-22860.98474958539	80	0.344	0.5375	0.023027239539455208
YDL085W	-1	-/0	-260.5407658703625	-25137.650288056582	80	0.3412698412698413	0.5375	0.02330805953383881
YHR104W	0	0/-	-262.4250352047384	-42548.558634744026	320	0.3412698412698413	0.5375	0.02330805953383881
YPR023C	-1	-/-	-262.427388086915	-24556.147867515683	80	0.33858267716535434	0.5375	0.02358887952822241
YLR080W	-1	-/-	-263.0927704721689	-24261.908918097615	80	0.3359375	0.5375	0.023869699522606008
YBR117C	-1	-/0	-263.26500979065895	-22641.999985814095	80	0.3333333333333333	0.5375	0.02415051951698961
YGR076C	0	0/-	-263.29831812903285	-40029.24025187548	320	0.3333333333333333	0.5375	0.02415051951698961
YMR286W	0	0/-	-263.89820968545973	-39260.11341820471	320	0.3333333333333333	0.5375	0.02415051951698961
YGL227W	-1	-/-	-264.745712518692	-25329.56386716664	80	0.33076923076923076	0.5375	0.02443133951137321
YLL019C	-1	-/-	-265.1310540139675	-26922.05284197256	80	0.3282442748091603	0.5375	0.02471215950575681
YKR085C	-1	-/-	-265.6354061886668	-26213.222687922418	80	0.32575757575757575	0.5375	0.02499297950014041
YOR348C	-1	-/-	-265.68479123711586	-25562.649030953646	80	0.3233082706766917	0.5375	0.02527379949452401
YHR059W	-1	-/-	-265.94754899293184	-25009.203105404973	80	0.3208955223880597	0.5375	0.02555461948890761
YOR158W	0	0/-	-266.184223363176	-39245.74716421217	320	0.3208955223880597	0.5375	0.02555461948890761
YKR049C	0	0/-	-267.9322362532839	-43103.45174853783	320	0.3208955223880597	0.5375	0.02555461948890761
YHR096C	-1	-/-	-268.3817085251212	-28449.433205246925	80	0.31851851851851853	0.5375	0.02583543948329121
YML129C	1	+/-	-269.48752607405186	-26092.76902870834	79	0.3235294117647059	0.55	0.02583543948329121
YFL018C	-1	-/-	-270.074671626091	-27468.47771845013	80	0.32116788321167883	0.55	0.02611625947767481
YGR243W	0	0/-	-270.45043871179223	-43672.4759758804	320	0.32116788321167883	0.55	0.02611625947767481
YCR083W	-1	-/-	-270.87376474402845	-26011.518224319443	80	0.3188405797101449	0.55	0.02639707947205841
YOR245C	-1	-/-	-270.8876066543162	-26561.72590732947	80	0.31654676258992803	0.55	0.02667789946644201
YBL078C	-1	-/-	-270.8876559138298	-28626.371798604727	80	0.3142857142857143	0.55	0.02695871946082561
YCR079W	0	0/-	-271.22180494479835	-39483.62498923391	320	0.3142857142857143	0.55	0.02695871946082561
YBR149W	0	0/0	-271.77418555598706	-40680.93440780649	320	0.3142857142857143	0.55	0.02695871946082561
YBR037C	-1	-/-	-272.01877719163895	-23857.2614710927	80	0.3120567375886525	0.55	0.02723953945520921
YOR178C	-1	-/-	-272.08764949440956	-25974.70412427932	80	0.30985915492957744	0.55	0.027520359449592812
YHL004W	0	0/-	-272.16170056769624	-40375.85428625392	320	0.30985915492957744	0.55	0.027520359449592812
YJL112W	-1	-/-	-272.9164420366287	-26578.846441723406	80	0.3076923076923077	0.55	0.02780117944397641
YMR024W	0	0/-	-273.03186977561563	-41721.117109234445	320	0.3076923076923077	0.55	0.02780117944397641
YDL130W-A	-1	-/0	-273.2129997462034	-25503.365247033536	80	0.3055555555555556	0.55	0.02808199943836001
YPR166C	0	0/-	-273.75193926040083	-41732.51007731818	320	0.3055555555555556	0.55	0.02808199943836001
YBL043W	0	0/-	-273.8502573510632	-42216.84928575996	320	0.3055555555555556	0.55	0.02808199943836001
YHL024W	-1	-/-	-273.87617242336273	-23393.22949554026	80	0.30344827586206896	0.55	0.028362819432743613
YPL173W	0	0/-	-275.21822876576334	-38472.38000910636	320	0.30344827586206896	0.55	0.028362819432743613
YNR022C	0	0/-	-275.68867319542915	-41359.23721188959	320	0.30344827586206896	0.55	0.028362819432743613
YPL118W	-1	-/-	-275.92996826022863	-26218.269203685224	80	0.3013698630136986	0.55	0.02864363942712721
YGR209C	-1	-/-	-276.0335013717413	-24916.83414798975	80	0.29931972789115646	0.55	0.028924459421510812
YFL036W	-1	-/-	-276.32097912579775	-25450.08784008026	80	0.2972972972972973	0.55	0.029205279415894413
YDL110C	0	0/-	-276.36071944981813	-42513.27275546221	320	0.2972972972972973	0.55	0.029205279415894413
YGL006W	-1	-/-	-277.2816943526268	-24187.201042473316	80	0.2953020134228188	0.55	0.02948609941027801
YGL196W	0	0/0	-277.7706075813621	-41659.70804330055	320	0.2953020134228188	0.55	0.02948609941027801
YLR174W	0	0/+	-277.77664608694613	-43835.238583070226	320	0.2953020134228188	0.55	0.02948609941027801
YER050C	0	0/-	-277.9099795008078	-42138.23086543381	320	0.2953020134228188	0.55	0.02948609941027801
YKR046C	1	+/+	-278.24472316354513	-25865.18737345189	79	0.3	0.5625	0.02948609941027801
YDL169C	0	0/0	-278.4911391409114	-44165.29160523508	320	0.3	0.5625	0.02948609941027801
YNR002C	-1	-/-	-278.72113413363695	-27271.27365847677	80	0.2980132450331126	0.5625	0.029766919404661613
YNL252C	0	0/-	-279.20930727384984	-39587.54074427113	320	0.2980132450331126	0.5625	0.029766919404661613
YDR504C	0	0/0	-279.45805664360523	-41704.78728200449	320	0.2980132450331126	0.5625	0.029766919404661613
YGR256W	-1	-/-	-279.63217931985855	-22382.760318178684	80	0.29605263157894735	0.5625	0.03004773939904521
YGL040C	0	0/0	-280.161255702842	-40767.17826832412	320	0.29605263157894735	0.5625	0.03004773939904521
YMR297W	0	0/-	-280.4484457131475	-41444.79731492419	320	0.29605263157894735	0.5625	0.03004773939904521
YDR493W	0	0/+	-281.07727630995214	-42043.82434076257	320	0.29605263157894735	0.5625	0.03004773939904521
YAL008W	0	0/-	-281.20777916908264	-40083.55268512666	320	0.29605263157894735	0.5625	0.03004773939904521
YJL048C	-1	-/-	-281.73616003245115	-26253.367424979806	80	0.29411764705882354	0.5625	0.030328559393428812
YKR065C	-1	-/-	-281.89141308516264	-25554.018032334745	80	0.2922077922077922	0.5625	0.030609379387812413
YML128C	-1	-/-	-281.90221628546715	-25247.495185770094	80	0.2903225806451613	0.5625	0.03089019938219601
YDL049C	0	0/-	-282.1603197706863	-38682.15801268816	320	0.2903225806451613	0.5625	0.03089019938219601
YIL007C	-1	-/0	-282.47228587046266	-25457.082894641906	80	0.28846153846153844	0.5625	0.031171019376579612
YDL174C	1	+/-	-283.17016810178757	-26074.78906136751	79	0.2929936305732484	0.575	0.031171019376579612
YPR124W	-1	-/-	-283.78887817263603	-23973.56572618708	80	0.2911392405063291	0.575	0.031451839370963214
YOL082W	-1	-/-	-285.23040717840195	-24866.15247553587	80	0.2893081761006289	0.575	0.03173265936534681
YKL142W	0	0/0	-285.3225719835609	-43465.3574723769	320	0.2893081761006289	0.575	0.03173265936534681
YNL117W	-1	-/+	-285.8306140303612	-23095.34440292418	80	0.2875	0.575	0.03201347935973041
YKR076W	-1	-/-	-285.8441231697798	-25145.602719590068	80	0.2857142857142857	0.575	0.032294299354114014
YNL274C	-1	-/-	-286.3887549042702	-26559.676039367914	80	0.2839506172839506	0.575	0.03257511934849761
YKR067W	-1	-/-	-286.52604458481073	-26114.40444392711	80	0.2822085889570552	0.575	0.03285593934288121
YMR203W	-1	-/-	-286.81487888097763	-27219.375635243952	80	0.2804878048780488	0.575	0.033136759337264815
YLR163C	-1	-/-	-287.13816848397255	-25120.45612986386	80	0.2787878787878788	0.575	0.03341757933164841
YML100W	0	0/-	-287.1800899486989	-41565.601255307905	320	0.2787878787878788	0.575	0.03341757933164841
YKL188C	-1	-/-	-287.22691993415356	-25209.27466070652	80	0.27710843373493976	0.575	0.03369839932603201
YLR312W-A	0	0/-	-287.29492528922856	-40800.8140534712	320	0.27710843373493976	0.575	0.03369839932603201
YJR095W	0	0/-	-287.47266644239426	-39285.25214701146	320	0.27710843373493976	0.575	0.03369839932603201
YDR258C	-1	-/-	-287.50046150386333	-25651.637773260474	80	0.2754491017964072	0.575	0.033979219320415616
YDR453C	-1	-/-	-287.5345203615725	-28106.13673907891	80	0.27380952380952384	0.575	0.034260039314799214
YDR175C	1	+/-	-287.53970997035503	-27070.316514775157	79	0.2781065088757396	0.5875	0.034260039314799214
YMR152W	0	0/0	-287.6412015873939	-41518.67428140901	320	0.2781065088757396	0.5875	0.034260039314799214
YPL186C	0	0/-	-287.85172204487026	-43318.56982962787	320	0.2781065088757396	0.5875	0.034260039314799214
YBR207W	-1	-/-	-287.93818743526936	-25262.20955521241	80	0.27647058823529413	0.5875	0.03454085930918281
YLR284C	-1	-/-	-287.9456018060446	-25779.00786112249	80	0.27485380116959063	0.5875	0.034821679303566416
YKR009C	-1	-/-	-288.40559431537986	-25719.282689910382	80	0.27325581395348836	0.5875	0.035102499297950014
YDR435C	-1	-/-	-288.597649499774	-24854.293245762587	80	0.27167630057803466	0.5875	0.03538331929233361
YDL200C	-1	-/-	-288.70636051893234	-24856.845551773906	80	0.27011494252873564	0.5875	0.03566413928671722
YPR140W	-1	-/+	-288.750714994967	-26100.79186436534	80	0.26857142857142857	0.5875	0.035944959281100815
YCR003W	0	0/-	-289.57156364805996	-41574.35227650218	320	0.26857142857142857	0.5875	0.035944959281100815
YOR036W	-1	-/-	-290.0958269238472	-27453.143155496567	80	0.26704545454545453	0.5875	0.03622577927548441
YJL063C	-1	-/-	-290.81816034018993	-24329.85183761269	80	0.2655367231638418	0.5875	0.03650659926986802
YLR439W	0	0/-	-290.94038302078843	-40293.767562882975	320	0.2655367231638418	0.5875	0.03650659926986802
YLR201C	1	+/0	-290.97947788238525	-28763.833157382905	79	0.2696629213483146	0.6	0.03650659926986802
YLR077W	0	0/-	-291.1980617502704	-39973.17012756877	320	0.2696629213483146	0.6	0.03650659926986802
YER015W	-1	-/-	-291.28755439817905	-25685.150588095188	80	0.2681564245810056	0.6	0.036787419264251615
YKL134C	-1	-/-	-291.5669689029455	-23898.302744865417	80	0.26666666666666666	0.6	0.03706823925863521
YER058W	0	0/-	-291.7083585578948	-40434.70339701604	320	0.26666666666666666	0.6	0.03706823925863521
YDR313C	0	0/-	-292.4679448744282	-41765.33693287335	320	0.26666666666666666	0.6	0.03706823925863521
YGL208W	-1	-/-	-292.78700118511915	-25842.740115724504	80	0.26519337016574585	0.6	0.03734905925301882
YDR342C	-1	-/-	-293.00593365728855	-24610.054103389382	80	0.26373626373626374	0.6	0.037629879247402416
YML054C	0	0/-	-293.3845127495006	-41883.52064784523	320	0.26373626373626374	0.6	0.037629879247402416
YOR354C	-1	-/-	-294.07119073718786	-27725.88883127272	80	0.26229508196721313	0.6	0.037910699241786014
YOR020C	-1	-/-	-294.16853630542755	-24653.199615716934	80	0.2608695652173913	0.6	0.03819151923616962
YPL054W	0	0/-	-294.6326890173368	-39691.80696999468	320	0.2608695652173913	0.6	0.03819151923616962
YPR006C	-1	-/-	-294.7307644933462	-24051.35571712628	80	0.2594594594594595	0.6	0.03847233923055322
YGR215W	0	0/-	-295.03665359318256	-41486.88989684684	320	0.2594594594594595	0.6	0.03847233923055322
YMR225C	-1	-/-	-295.75466247648	-25140.099277816713	80	0.25806451612903225	0.6	0.038753159224936815
YBL066C	0	0/-	-296.51367118395865	-40216.739796818234	320	0.25806451612903225	0.6	0.038753159224936815
YJR045C	-1	-/-	-296.8733964562416	-27644.322612337768	80	0.25668449197860965	0.6	0.03903397921932041
YCR004C	0	0/0	-296.9587950538844	-39921.6532224603	320	0.25668449197860965	0.6	0.03903397921932041
YGR194C	0	0/0	-297.1106391651556	-44742.40025407169	320	0.25668449197860965	0.6	0.03903397921932041
YBR222C	0	0/-	-297.228197067976	-40515.19116394129	320	0.25668449197860965	0.6	0.03903397921932041
YCR071C	-1	-/-	-297.38812329247594	-25781.08771886304	80	0.2553191489361702	0.6	0.03931479921370402
YIL093C	0	0/-	-298.51209225691855	-39427.88427136745	320	0.2553191489361702	0.6	0.03931479921370402
YIR036C	0	0/0	-298.6847266955301	-41842.99051804189	320	0.2553191489361702	0.6	0.03931479921370402
YPL183W-A	0	0/-	-298.89253502804786	-41026.230845050886	320	0.2553191489361702	0.6	0.03931479921370402
YGR101W	-1	-/-	-298.98159047961235	-26702.766355484724	80	0.25396825396825395	0.6	0.039595619208087615
YOR286W	0	0/0	-299.147621050477	-41714.58338931762	320	0.25396825396825395	0.6	0.039595619208087615
YIL033C	-1	-/-	-299.3601375222206	-24974.543184131384	80	0.25263157894736843	0.6	0.03987643920247121
YHR109W	0	0/-	-301.1221647243947	-40082.36142105982	320	0.25263157894736843	0.6	0.03987643920247121
YML042W	-1	-/-	-301.3561232239008	-26730.466568414122	80	0.2513089005235602	0.6	0.04015725919685482
YNL242W	-1	-/-	-301.65240928530693	-26520.351612128317	80	0.25	0.6	0.040438079191238416
YNL160W	-1	-/-	-302.14339792728424	-27109.042549960315	80	0.24870466321243523	0.6	0.040718899185622014
YDR237W	0	0/-	-302.1937778731808	-42406.69116299786	320	0.24870466321243523	0.6	0.040718899185622014
YNL156C	-1	-/-	-302.9117647483945	-27021.599854066968	80	0.24742268041237114	0.6	0.04099971918000562
YDR074W	0	0/-	-302.9552439041436	-40780.54031257052	320	0.24742268041237114	0.6	0.04099971918000562
YDL046W	-1	-/-	-303.41566071659327	-23963.98934163153	80	0.24615384615384617	0.6	0.041280539174389216
YAL030W	-1	-/-	-303.91152461618185	-26595.9354198277	80	0.24489795918367346	0.6	0.041561359168772814
YDR505C	0	0/0	-304.03869240731	-42330.864654533565	320	0.24489795918367346	0.6	0.041561359168772814
YER004W	0	0/0	-304.18933087121695	-42245.507963604294	320	0.24489795918367346	0.6	0.041561359168772814
YHR091C	-1	-/-	-304.85448360443115	-24457.651153355837	80	0.2436548223350254	0.6	0.04184217916315642
YBL001C	0	0/0	-304.8752111662179	-38858.10289566312	320	0.2436548223350254	0.6	0.04184217916315642
YIR024C	0	0/-	-305.04429323226213	-42290.12566342112	320	0.2436548223350254	0.6	0.04184217916315642
YGL121C	0	0/-	-305.46143992617726	-42288.70157049317	320	0.2436548223350254	0.6	0.04184217916315642
YDL045W-A	0	0/-	-306.599851177074	-40255.12578523997	320	0.2436548223350254	0.6	0.04184217916315642
YNL098C	-1	-/-	-306.73551826924086	-25679.412464782596	80	0.24242424242424243	0.6	0.04212299915754002
YER142C	-1	-/-	-306.8740429878235	-26338.732055962086	80	0.24120603015075376	0.6	0.042403819151923615
YGR239C	-1	-/-	-307.4000293016434	-22505.382091715932	80	0.24	0.6	0.04268463914630722
YGL129C	-1	-/-	-307.41979398578405	-27353.37743305415	80	0.23880597014925373	0.6	0.04296545914069082
YHR106W	-1	-/-	-307.55307123064995	-27606.884714327753	80	0.2376237623762376	0.6	0.043246279135074416
YNL036W	-1	-/-	-307.6540167629719	-25944.14565052837	80	0.23645320197044334	0.6	0.04352709912945802
YKL003C	0	0/-	-308.1128836609423	-41852.80707812961	320	0.23645320197044334	0.6	0.04352709912945802
YHR001W	-1	-/-	-308.16609102487564	-26129.10811514035	80	0.23529411764705882	0.6	0.04380791912384162
YMR098C	0	0/-	-308.27314078155905	-41339.94329708908	320	0.23529411764705882	0.6	0.04380791912384162
YLR270W	-1	-/-	-309.183631002903	-26445.54219470918	80	0.23414634146341465	0.6	0.044088739118225216
YKR097W	-1	-/0	-309.50988998636603	-22004.316800385714	80	0.23300970873786409	0.6	0.04436955911260882
YPL031C	-1	-/-	-309.57250744104385	-25227.86504623294	80	0.2318840579710145	0.6	0.04465037910699242
YNR007C	-1	-/-	-309.60280149802566	-28582.305401016027	80	0.23076923076923078	0.6	0.04493119910137602
YDR003W	0	0/0	-309.616513453424	-44456.974666515365	320	0.23076923076923078	0.6	0.04493119910137602
YOL147C	-1	-/-	-309.82359302043915	-24983.208104237914	80	0.22966507177033493	0.6	0.045212019095759615
YPL092W	-1	-/-	-309.97619331628084	-24773.8336577937	80	0.22857142857142856	0.6	0.04549283909014322
YDR077W	-1	-/-	-310.26965695247054	-25028.583216097206	80	0.22748815165876776	0.6	0.04577365908452682
YNL073W	-1	-/-	-310.69121819734573	-25379.84464082122	80	0.22641509433962265	0.6	0.046054479078910415
YPL215W	0	0/-	-310.98563849180937	-40570.68376010377	320	0.22641509433962265	0.6	0.046054479078910415
YHR057C	0	0/-	-311.22352561727166	-41287.81397286989	320	0.22641509433962265	0.6	0.046054479078910415
YDL202W	0	0/-	-311.22812784742564	-40867.93621632829	320	0.22641509433962265	0.6	0.046054479078910415
YNR045W	0	0/-	-312.5340689085424	-39973.386464743875	320	0.22641509433962265	0.6	0.046054479078910415
YMR251W-A	0	0/0	-312.84549725055695	-41146.226599732414	320	0.22641509433962265	0.6	0.046054479078910415
YAL039C	0	0/0	-312.88811918720603	-41513.05562025588	320	0.22641509433962265	0.6	0.046054479078910415
YLR239C	0	0/-	-313.4440944455564	-41635.71549723856	320	0.22641509433962265	0.6	0.046054479078910415
YDR525W-A	0	0/-	-313.9034074563533	-41544.97907525208	320	0.22641509433962265	0.6	0.046054479078910415
YJL096W	0	0/-	-313.9976585358381	-41127.865431096405	320	0.22641509433962265	0.6	0.046054479078910415
YGL226W	0	0/+	-314.3027762584388	-43345.3980791131	320	0.22641509433962265	0.6	0.046054479078910415
YEL060C	-1	-/-	-314.48529877513647	-28419.468819908798	80	0.22535211267605634	0.6	0.04633529907329402
YLR109W	-1	-/-	-315.2485290169716	-21582.069264411926	80	0.22429906542056074	0.6	0.04661611906767762
YGR008C	-1	-/-	-315.49543126672506	-28025.396585069597	80	0.22325581395348837	0.6	0.046896939062061216
YIL088C	0	0/-	-315.81047927588224	-40294.00077097677	320	0.22325581395348837	0.6	0.046896939062061216
YGR086C	-1	-/-	-316.13359728455544	-23735.486259620637	80	0.2222222222222222	0.6	0.04717775905644482
YDR256C	-1	-/-	-316.2257956042886	-25736.840264879167	80	0.22119815668202766	0.6	0.04745857905082842
YKL193C	-1	-/-	-316.5645227134228	-24572.969697594643	80	0.22018348623853212	0.6	0.047739399045212016
YDR358W	-1	-/-	-317.3001543879509	-26995.807850003242	80	0.2191780821917808	0.6	0.04802021903959562
YDR030C	-1	-/-	-317.600748360157	-24993.248027324677	80	0.21818181818181817	0.6	0.04830103903397922
YHR175W	-1	-/-	-317.76314751803875	-25098.593491010368	80	0.2171945701357466	0.6	0.04858185902836282
YDR405W	0	0/-	-317.92760325595737	-39343.09795583319	320	0.2171945701357466	0.6	0.04858185902836282
YNL083W	0	0/-	-318.35340870171785	-41265.79490375891	320	0.2171945701357466	0.6	0.04858185902836282
YPR067W	-1	-/-	-318.58651949092746	-25789.382086288184	80	0.21621621621621623	0.6	0.04886267902274642
YER141W	0	0/0	-318.680903814733	-40953.65633090399	320	0.21621621621621623	0.6	0.04886267902274642
YNL185C	0	0/-	-318.78984974883497	-43389.27531094011	320	0.21621621621621623	0.6	0.04886267902274642
YMR158W	0	0/-	-318.99020087346435	-41006.70374387503	320	0.21621621621621623	0.6	0.04886267902274642
YLR178C	0	0/-	-319.1138485968113	-45272.31737839244	320	0.21621621621621623	0.6	0.04886267902274642
YER020W	-1	-/-	-319.1326802968979	-25468.151743263006	80	0.21524663677130046	0.6	0.04914349901713002
YDR036C	-1	-/-	-319.34398448467255	-24137.860112309456	80	0.21428571428571427	0.6	0.04942431901151362
YDR272W	-1	-/-	-319.70378398895264	-24142.051438122988	80	0.21333333333333335	0.6	0.04970513900589722
YJR135W-A	-1	-/-	-320.5199199914932	-25758.812537550926	80	0.21238938053097345	0.6	0.04998595900028082
YPR047W	0	0/-	-320.8012828491628	-41783.10719130933	320	0.21238938053097345	0.6	0.04998595900028082
YJR074W	-1	-/-	-321.4289364516735	-23760.45956632495	80	0.21145374449339208	0.6	0.05026677899466442
YLL039C	0	0/-	-321.6733872331679	-42933.0321904365	320	0.21145374449339208	0.6	0.05026677899466442
YNL239W	-1	-/-	-321.7003493383527	-23591.21952226013	80	0.21052631578947367	0.6	0.05054759898904802
YMR156C	-1	-/-	-321.77507987618446	-26020.547106325626	80	0.2096069868995633	0.6	0.05082841898343162
YAL017W	-1	-/-	-322.6389285326004	-26751.507710039616	80	0.20869565217391303	0.6	0.05110923897781522
YNL173C	-1	-/-	-322.7234986573458	-24192.70353191346	80	0.2077922077922078	0.6	0.051390058972198824
YNR020C	0	0/-	-322.89370829053223	-43174.875727217644	320	0.2077922077922078	0.6	0.051390058972198824
YER026C	-1	-/-	-323.1285578235984	-26528.6542923972	80	0.20689655172413793	0.6	0.05167087896658242
YAR035W	-1	-/-	-323.18921349942684	-26405.52457354963	80	0.20600858369098712	0.6	0.05195169896096602
YNL009W	-1	-/+	-323.36453080177307	-26915.121690675616	80	0.20512820512820512	0.6	0.05223251895534962
YDR197W	0	0/-	-323.4302532225847	-42053.838534187526	320	0.20512820512820512	0.6	0.05223251895534962
YDR319C	0	0/-	-323.5943956486881	-40931.395623314194	320	0.20512820512820512	0.6	0.05223251895534962
YPL098C	-1	-/-	-323.72240564227104	-25284.381524026394	80	0.20425531914893616	0.6	0.05251333894973322
YAL062W	0	0/0	-324.3285444150679	-42470.7435669438	320	0.20425531914893616	0.6	0.05251333894973322
YGL156W	0	0/-	-324.54294962529093	-43209.72008204553	320	0.20425531914893616	0.6	0.05251333894973322
YPL270W	1	+/-	-324.6313098669052	-25428.774359084666	79	0.2076271186440678	0.6125	0.05251333894973322
YLR390W	0	0/-	-324.83552739210427	-40633.77654560376	320	0.2076271186440678	0.6125	0.05251333894973322
YLR382C	-1	-/-	-325.5881257355213	-26279.39599609375	80	0.20675105485232068	0.6125	0.05279415894411682
YGR222W	-1	-/-	-325.6120639964938	-25998.42013703659	80	0.20588235294117646	0.6125	0.05307497893850042
YLR168C	0	0/-	-325.8042160542682	-43661.551877892576	320	0.20588235294117646	0.6125	0.05307497893850042
YOR386W	-1	-/-	-325.93682235479355	-25125.801811158657	80	0.20502092050209206	0.6125	0.05335579893288402
YFR053C	-1	-/-	-326.14085161685944	-26113.636651158333	80	0.20416666666666666	0.6125	0.05363661892726762
YFL014W	-1	-/-	-326.27674878016114	-26727.215961758047	80	0.2033195020746888	0.6125	0.05391743892165122
YER039C	0	0/-	-326.65645255707204	-44684.88050064072	320	0.2033195020746888	0.6125	0.05391743892165122
YPL013C	0	0/-	-327.13359495811164	-41370.40575282369	320	0.2033195020746888	0.6125	0.05391743892165122
YBR001C	0	0/-	-327.4621509630233	-46723.40489914734	320	0.2033195020746888	0.6125	0.05391743892165122
YBR052C	0	0/0	-327.59565712790936	-41926.48654210009	320	0.2033195020746888	0.6125	0.05391743892165122
YLR219W	-1	-/-	-327.8448011279106	-25172.995030343533	80	0.2024793388429752	0.6125	0.054198258916034824
YER170W	0	0/-	-327.9429187271744	-40769.56476255972	320	0.2024793388429752	0.6125	0.054198258916034824
YHR016C	-1	-/-	-328.2600569501519	-27530.313007861376	80	0.20164609053497942	0.6125	0.05447907891041842
YDL019C	-1	-/-	-328.84581780433655	-25868.660072654486	80	0.20081967213114754	0.6125	0.05475989890480202
YMR081C	1	+/+	-328.9797856807709	-23974.40662175417	79	0.20408163265306123	0.625	0.05475989890480202
YJR036C	0	0/-	-329.44666574150324	-40365.15419049095	320	0.20408163265306123	0.625	0.05475989890480202
YBR050C	-1	-/-	-329.46789169311523	-26917.842338830233	80	0.2032520325203252	0.625	0.055040718899185624
YDL204W	0	0/-	-329.5277388319373	-43706.618441376835	320	0.2032520325203252	0.625	0.055040718899185624
YMR056C	1	+/+	-329.63718754053116	-23629.118776500225	79	0.20647773279352227	0.6375	0.055040718899185624
YPR160W	0	0/0	-329.6967802140862	-43706.969645762816	320	0.20647773279352227	0.6375	0.055040718899185624
YGR062C	0	0/-	-329.72696302179247	-40845.5917443512	320	0.20647773279352227	0.6375	0.055040718899185624
YOR113W	-1	-/-	-329.7365084886551	-23479.567273288965	80	0.2056451612903226	0.6375	0.05532153889356922
YGR084C	0	0/-	-329.8040602039546	-42304.95274718758	320	0.2056451612903226	0.6375	0.05532153889356922
YKL026C	-1	-/-	-329.81680178642273	-25683.429477214813	80	0.20481927710843373	0.6375	0.05560235888795282
YJL151C	0	0/-	-330.0608380269259	-42115.68648243882	320	0.20481927710843373	0.6375	0.05560235888795282
YPL152W	-1	-/-	-330.15564036369324	-27117.425108641386	80	0.204	0.6375	0.055883178882336425
YHR002W	0	0/-	-330.4247731063515	-40767.271551105194	320	0.204	0.6375	0.055883178882336425
YLR273C	0	0/0	-330.47077187150717	-41454.08224340342	320	0.204	0.6375	0.055883178882336425
YDR171W	-1	-/-	-330.528626807034	-27232.39667350799	80	0.20318725099601595	0.6375	0.05616399887672002
YBL101C	0	0/-	-330.9148561125621	-43539.980538768694	320	0.20318725099601595	0.6375	0.05616399887672002
YML028W	-1	-/-	-331.07423347234726	-23907.26009836793	80	0.20238095238095238	0.6375	0.05644481887110362
YIR037W	-1	-/-	-331.1318732202053	-25805.870722323656	80	0.2015810276679842	0.6375	0.056725638865487225
YLR454W	0	0/0	-331.1503395475447	-42405.27563061565	320	0.2015810276679842	0.6375	0.056725638865487225
YDR255C	-1	-/-	-331.4142471551895	-24931.356641598046	80	0.20078740157480315	0.6375	0.05700645885987082
YBL022C	-1	-/-	-331.5399518609047	-25669.743612349033	80	0.2	0.6375	0.05728727885425442
YDR009W	-1	-/-	-331.6024678349495	-24205.028136730194	80	0.19921875	0.6375	0.057568098848638026
YDR343C	-1	-/-	-332.12364077568054	-26812.90079382062	80	0.19844357976653695	0.6375	0.057848918843021624
YDL045C	-1	-/-	-332.2169018983841	-27012.33491396904	80	0.19767441860465115	0.6375	0.05812973883740522
YDR070C	0	0/0	-332.2402262184769	-45611.4625940118	320	0.19767441860465115	0.6375	0.05812973883740522
YFL016C	-1	-/-	-332.78589007258415	-28712.154920607805	80	0.1969111969111969	0.6375	0.05841055883178883
YHR137W	0	0/0	-332.88882692344487	-44571.894717247225	320	0.1969111969111969	0.6375	0.05841055883178883
YLR327C	0	0/0	-333.4165843427181	-45289.27888629399	320	0.1969111969111969	0.6375	0.05841055883178883
YGR143W	-1	-/-	-333.4328853935003	-25227.275286719203	80	0.19615384615384615	0.6375	0.058691378826172425
YPR061C	0	0/0	-333.84190772660077	-43628.237397395074	320	0.19615384615384615	0.6375	0.058691378826172425
YER080W	0	0/0	-333.9277427792549	-39352.38581001386	320	0.19615384615384615	0.6375	0.058691378826172425
YGR232W	0	0/0	-334.66656992956996	-42408.12271432951	320	0.19615384615384615	0.6375	0.058691378826172425
YMR105C	0	0/-	-335.04398845136166	-44582.37341682892	320	0.19615384615384615	0.6375	0.058691378826172425
YMR271C	0	0/-	-335.2107363305986	-42935.88371609431	320	0.19615384615384615	0.6375	0.058691378826172425
YML004C	-1	-/-	-335.62910452485085	-26630.181899935007	80	0.19540229885057472	0.6375	0.05897219882055602
YDR462W	0	0/-	-335.7700824774802	-42714.318477574736	320	0.19540229885057472	0.6375	0.05897219882055602
YMR041C	-1	-/0	-336.0193664357066	-28161.434785947204	80	0.1946564885496183	0.6375	0.05925301881493962
YLR258W	0	0/0	-336.03714788146317	-45323.12338258885	320	0.1946564885496183	0.6375	0.05925301881493962
YBR132C	-1	-/-	-336.11776814609766	-25930.441863663495	80	0.19391634980988592	0.6375	0.059533838809323225
YMR089C	-1	-/-	-336.29204669594765	-28219.049569755793	80	0.19318181818181818	0.6375	0.05981465880370682
YEL020W-A	-1	-/-	-336.3558065891266	-25781.693563871086	80	0.19245283018867926	0.6375	0.06009547879809042
YPL061W	-1	-/-	-336.6400975584984	-24336.692555669695	80	0.19172932330827067	0.6375	0.060376298792474026
YPL203W	-1	-/-	-336.6913410425186	-25869.7674379386	80	0.19101123595505617	0.6375	0.060657118786857624
YGL062W	-1	-/-	-336.8400128483772	-24328.67567527294	80	0.19029850746268656	0.6375	0.06093793878124122
YLR411W	-1	-/-	-336.8431520983577	-29015.299232192338	80	0.1895910780669145	0.6375	0.061218758775624826
YNL137C	0	0/-	-336.8689482398331	-40618.82911931537	320	0.1895910780669145	0.6375	0.061218758775624826
YJL104W	-1	-/-	-337.09442642331123	-27116.335219234228	80	0.18888888888888888	0.6375	0.061499578770008424
YOL023W	-1	-/-	-337.30526611208916	-26815.97427600622	80	0.1881918819188192	0.6375	0.06178039876439202
YAL034C	0	0/-	-337.3864745218307	-44560.51659104414	320	0.1881918819188192	0.6375	0.06178039876439202
YGL087C	-1	-/-	-337.48753076791763	-24914.80504220724	80	0.1875	0.6375	0.06206121875877563
YGR043C	0	0/-	-337.9610886843875	-43854.23868991714	320	0.1875	0.6375	0.06206121875877563
YPL196W	-1	-/-	-339.30110239982605	-28295.04840093106	80	0.18681318681318682	0.6375	0.062342038753159225
YHL031C	-1	-/-	-339.83200722932816	-23951.511444032192	80	0.18613138686131386	0.6375	0.06262285874754282
YLR394W	-1	-/-	-340.09630009531975	-26139.440072268248	80	0.18545454545454546	0.6375	0.06290367874192643
YEL041W	-1	-/-	-340.17866909503937	-28145.413049802184	80	0.18478260869565216	0.6375	0.06318449873631002
YNL131W	-1	-/-	-340.4337159693241	-27099.94165416807	80	0.18411552346570398	0.6375	0.06346531873069362
YNR016C	-1	-/-	-340.534728705883	-23377.547187566757	80	0.18345323741007194	0.6375	0.06374613872507723
YIL097W	-1	-/-	-340.94377505779266	-27337.337957322598	80	0.1827956989247312	0.6375	0.06402695871946082
YNL005C	0	0/-	-341.320107370615	-43553.39012915362	320	0.1827956989247312	0.6375	0.06402695871946082
YPL147W	-1	-/-	-341.36406779289246	-27739.692927986383	80	0.18214285714285713	0.6375	0.06430777871384442
YPL087W	-1	-/-	-341.43475645780563	-25173.370390832424	80	0.18149466192170818	0.6375	0.06458859870822803
YCR048W	-1	-/-	-341.8037608861923	-23097.519318446517	80	0.18085106382978725	0.6375	0.06486941870261162
YBR003W	0	0/-	-342.56738229095936	-41432.32523116842	320	0.18085106382978725	0.6375	0.06486941870261162
YDR096W	-1	-/-	-342.5706711411476	-22994.436635144055	80	0.18021201413427562	0.6375	0.06515023869699522
YIL162W	0	0/-	-342.7768601542339	-39771.2870821571	320	0.18021201413427562	0.6375	0.06515023869699522
YBR280C	-1	-/-	-342.8321334719658	-29308.515274375677	80	0.1795774647887324	0.6375	0.06543105869137883
YIL062C	-1	-/-	-343.07980412244797	-25414.22861635685	80	0.17894736842105263	0.6375	0.06571187868576242
YMR104C	-1	-/-	-343.31064343452454	-25241.21021747589	80	0.17832167832167833	0.6375	0.06599269868014603
YKL094W	0	0/-	-343.3590252324939	-43592.743978844956	320	0.17832167832167833	0.6375	0.06599269868014603
YIL124W	-1	-/-	-343.51569080352783	-23115.258858263493	80	0.17770034843205576	0.6375	0.06627351867452963
YGL219C	-1	-/-	-343.9499322846532	-27054.26883585006	80	0.17708333333333334	0.6375	0.06655433866891322
YKL091C	0	0/0	-344.6251233080402	-43667.17501690891	320	0.17708333333333334	0.6375	0.06655433866891322
YPL029W	-1	-/-	-344.6881520152092	-25325.24806766957	80	0.17647058823529413	0.6375	0.06683515866329683
YGL059W	0	0/-	-344.7832214385271	-41062.78783216514	320	0.17647058823529413	0.6375	0.06683515866329683
YOR052C	0	0/-	-344.83318581432104	-44691.177923969924	320	0.17647058823529413	0.6375	0.06683515866329683
YGR230W	-1	-/-	-344.9133168011904	-27850.536163005978	80	0.17586206896551723	0.6375	0.06711597865768043
YJR133W	0	0/-	-344.92275557201356	-44905.89773469698	320	0.17586206896551723	0.6375	0.06711597865768043
YPR134W	-1	-/-	-344.989098072052	-25978.04628998041	80	0.17525773195876287	0.6375	0.06739679865206402
YKL065C	0	0/-	-344.99560212157667	-43215.03580757044	320	0.17525773195876287	0.6375	0.06739679865206402
YEL034W	-1	-/-	-345.1752959936857	-25377.025363575667	80	0.17465753424657535	0.6375	0.06767761864644763
YKL086W	-1	-/-	-345.37308609485626	-22266.48092520237	80	0.17406143344709898	0.6375	0.06795843864083123
YLL040C	-1	-/-	-345.41382598876953	-23673.910890579224	80	0.17346938775510204	0.6375	0.06823925863521482
YPR002W	-1	-/-	-346.05092322826385	-24322.74280166626	80	0.17288135593220338	0.6375	0.06852007862959843
YER024W	-1	-/-	-346.5257038474083	-26855.825924158096	80	0.17229729729729729	0.6375	0.06880089862398203
YBR298C	-1	-/-	-346.6344991326332	-26736.120947420597	80	0.1717171717171717	0.6375	0.06908171861836562
YOL065C	-1	-/-	-346.69973826408386	-25612.395619928837	80	0.17114093959731544	0.6375	0.06936253861274923
YPL097W	-1	-/-	-346.8332396745682	-24229.2793353796	80	0.1705685618729097	0.6375	0.06964335860713283
YBL102W	-1	-/-	-347.3608783483505	-26487.56233870983	80	0.17	0.6375	0.06992417860151642
YDR150W	-1	-/-	-347.4256145954132	-26673.666369706392	80	0.16943521594684385	0.6375	0.07020499859590003
YER144C	0	0/-	-347.56780928745866	-43125.43599276617	320	0.16943521594684385	0.6375	0.07020499859590003
YER178W	-1	-/-	-347.5776312947273	-24646.8608096838	80	0.16887417218543047	0.6375	0.07048581859028363
YNL334C	-1	-/-	-347.6107748746872	-23672.993000626564	80	0.16831683168316833	0.6375	0.07076663858466722
YER065C	-1	-/+	-347.7731586396694	-25719.35114005208	80	0.16776315789473684	0.6375	0.07104745857905083
YLR093C	0	0/-	-347.9660673029721	-40744.20448029414	320	0.16776315789473684	0.6375	0.07104745857905083
YHR110W	0	0/-	-348.15438218042254	-42214.42296750378	320	0.16776315789473684	0.6375	0.07104745857905083
YGL197W	0	0/-	-348.28190094418824	-41094.74202116206	320	0.16776315789473684	0.6375	0.07104745857905083
YMR188C	1	+/-	-348.6483433842659	-29252.327104389668	79	0.17049180327868851	0.65	0.07104745857905083
YBR268W	0	0/-	-348.94131900556386	-42004.093559003435	320	0.17049180327868851	0.65	0.07104745857905083
YKL002W	-1	-/-	-348.9573609530926	-26237.032205432653	80	0.16993464052287582	0.65	0.07132827857343443
YDL223C	-1	-/-	-348.98576102405787	-25585.58975098282	80	0.16938110749185667	0.65	0.07160909856781802
YBR179C	-1	-/-	-349.47624030709267	-25691.972930841148	80	0.16883116883116883	0.65	0.07188991856220163
YGR141W	-1	-/-	-349.8767274618149	-25428.373631954193	80	0.16828478964401294	0.65	0.07217073855658523
YDR142C	-1	-/-	-349.9868309870362	-27816.834757365286	80	0.16774193548387098	0.65	0.07245155855096883
YDR099W	-1	-/-	-350.2963955439627	-25996.11499958113	80	0.16720257234726688	0.65	0.07273237854535243
YPL201C	0	0/0	-350.9430328682065	-40631.08162696008	320	0.16720257234726688	0.65	0.07273237854535243
YHL035C	0	0/-	-351.44782400038093	-41666.76560540311	320	0.16720257234726688	0.65	0.07273237854535243
YOL129W	-1	-/-	-351.54167395830154	-26668.16330856085	80	0.16666666666666666	0.65	0.07301319853973604
YER098W	0	0/-	-351.6670802384615	-42497.79052583594	320	0.16666666666666666	0.65	0.07301319853973604
YIL146C	0	0/-	-351.712220383808	-43848.076570427045	320	0.16666666666666666	0.65	0.07301319853973604
YNL012W	-1	-/-	-352.02237153053284	-25879.05847853422	80	0.16613418530351437	0.65	0.07329401853411963
YKL039W	0	0/-	-352.0956915412098	-42471.48849774711	320	0.16613418530351437	0.65	0.07329401853411963
YDR536W	0	0/-	-352.57578848302364	-40257.92310419772	320	0.16613418530351437	0.65	0.07329401853411963
YPL172C	0	0/0	-352.96979525499046	-40630.96093227714	320	0.16613418530351437	0.65	0.07329401853411963
YLL026W	-1	-/-	-352.9973701238632	-27190.790270239115	80	0.16560509554140126	0.65	0.07357483852850323
YPR184W	0	0/0	-353.0995937883854	-42841.78444442991	320	0.16560509554140126	0.65	0.07357483852850323
YPL222W	0	0/0	-354.14420595392585	-44605.11234891415	320	0.16560509554140126	0.65	0.07357483852850323
YAL061W	0	0/0	-355.0347208455205	-43254.679402615875	320	0.16560509554140126	0.65	0.07357483852850323
YDL091C	0	0/-	-355.23801464401186	-45277.884106775746	320	0.16560509554140126	0.65	0.07357483852850323
YDR287W	0	0/-	-355.3060416057706	-44988.25708914455	320	0.16560509554140126	0.65	0.07357483852850323
YGL038C	-1	-/-	-355.37165653705597	-25043.839148700237	80	0.16507936507936508	0.65	0.07385565852288684
YBR126C	-1	-/-	-355.6515574157238	-29679.047989033163	80	0.16455696202531644	0.65	0.07413647851727043
YMR322C	-1	-/-	-355.6585774421692	-25491.466189339757	80	0.1640378548895899	0.65	0.07441729851165403
YMR174C	0	0/0	-355.94696190487593	-42877.570641606115	320	0.1640378548895899	0.65	0.07441729851165403
YIR029W	0	0/-	-356.0160728543997	-43263.22717897035	320	0.1640378548895899	0.65	0.07441729851165403
YMR191W	0	0/0	-356.30533835850656	-45648.5722073596	320	0.1640378548895899	0.65	0.07441729851165403
YDL234C	0	0/-	-356.6829021498561	-46008.11007946357	320	0.1640378548895899	0.65	0.07441729851165403
YDL149W	-1	-/-	-356.81974071264267	-28140.111023962498	80	0.16352201257861634	0.65	0.07469811850603764
YMR060C	-1	-/-	-357.08850714564323	-26742.332080818713	80	0.16300940438871472	0.65	0.07497893850042123
YBR036C	-1	-/-	-357.1563193798065	-25234.98611843586	80	0.1625	0.65	0.07525975849480483
YBR140C	0	0/-	-357.19912350922823	-41148.24986146111	320	0.1625	0.65	0.07525975849480483
YJR073C	-1	-/-	-358.19521951675415	-25033.00394961238	80	0.16199376947040497	0.65	0.07554057848918844
YOR185C	-1	-/-	-358.24659645557404	-25694.022136569023	80	0.16149068322981366	0.65	0.07582139848357203
YPR193C	-1	-/-	-358.3058874607086	-24502.361882299185	80	0.1609907120743034	0.65	0.07610221847795563
YPL059W	-1	-/-	-358.54441809654236	-24734.747132718563	80	0.16049382716049382	0.65	0.07638303847233924
YOL151W	-1	-/-	-359.0182898193598	-22922.387950360775	80	0.16	0.65	0.07666385846672283
YGR032W	0	0/-	-359.2310907319188	-40818.43115529232	320	0.16	0.65	0.07666385846672283
YBR111C	0	0/-	-359.3035764619708	-40600.88282938674	320	0.16	0.65	0.07666385846672283
YOR317W	-1	-/-	-359.6080984696746	-26940.775997571647	80	0.15950920245398773	0.65	0.07694467846110643
YGR044C	-1	-/-	-359.84051805734634	-23409.049192547798	80	0.15902140672782875	0.65	0.07722549845549002
YIL006W	0	0/-	-359.85832170397043	-39553.79030304961	320	0.15902140672782875	0.65	0.07722549845549002
YLR128W	0	0/-	-360.34410282969475	-42592.07258393243	320	0.15902140672782875	0.65	0.07722549845549002
YGL037C	-1	-/-	-360.3469732105732	-28212.377273261547	80	0.15853658536585366	0.65	0.07750631844987363
YGR019W	0	0/-	-360.53672394528985	-43149.01936017722	320	0.15853658536585366	0.65	0.07750631844987363
YER101C	0	0/-	-361.9686520639807	-44166.69327430427	320	0.15853658536585366	0.65	0.07750631844987363
YHR028C	0	0/-	-362.4564432948828	-43196.61980134249	320	0.15853658536585366	0.65	0.07750631844987363
YMR175W	-1	-/-	-362.671230122447	-27136.111531432718	80	0.1580547112462006	0.65	0.07778713844425723
YML070W	0	0/-	-362.7686314880848	-42872.97696828097	320	0.1580547112462006	0.65	0.07778713844425723
YBR089C-A	-1	-/-	-362.99663257598877	-25544.492027014494	80	0.15757575757575756	0.65	0.07806795843864082
YOR220W	0	0/0	-363.2979641109705	-45673.27853398025	320	0.15757575757575756	0.65	0.07806795843864082
YPL181W	-1	-/-	-363.4595045745373	-26702.916837006807	80	0.15709969788519637	0.65	0.07834877843302443
YKL146W	-1	-/-	-363.48265993595123	-28004.61621159315	80	0.1566265060240964	0.65	0.07862959842740803
YBR035C	-1	-/-	-363.585009098053	-26374.108480751514	80	0.15615615615615616	0.65	0.07891041842179163
YJL116C	-1	-/+	-363.6611603498459	-24187.450687766075	80	0.15568862275449102	0.65	0.07919123841617523
YJL005W	-1	-/-	-363.7614708542824	-25825.268633902073	80	0.15522388059701492	0.65	0.07947205841055884
YJL155C	0	0/0	-363.99382831156254	-44236.36799029447	320	0.15522388059701492	0.65	0.07947205841055884
YIL017C	-1	-/-	-364.2053190469742	-26726.75960099697	80	0.15476190476190477	0.65	0.07975287840494243
YGR147C	-1	-/-	-364.38154143095016	-25049.58956003189	80	0.1543026706231454	0.65	0.08003369839932603
YDR380W	0	0/0	-364.5900266468525	-43821.95879037306	320	0.1543026706231454	0.65	0.08003369839932603
YKL038W	-1	-/-	-364.79690635204315	-26595.62965065241	80	0.15384615384615385	0.65	0.08031451839370964
YLR377C	-1	-/-	-364.8158025741577	-25945.142006769776	80	0.15339233038348082	0.65	0.08059533838809323
YER054C	-1	-/0	-364.92501199245453	-26054.279294490814	80	0.15294117647058825	0.65	0.08087615838247683
YDL123W	0	0/0	-365.1226070653647	-44411.990341885015	320	0.15294117647058825	0.65	0.08087615838247683
YGR236C	0	0/0	-365.2839069571346	-43678.73144528642	320	0.15294117647058825	0.65	0.08087615838247683
YCL035C	-1	-/-	-365.3251965343952	-26385.951698452234	80	0.15249266862170088	0.65	0.08115697837686044
YLR151C	0	0/-	-366.03115621674806	-43056.717411573045	320	0.15249266862170088	0.65	0.08115697837686044
YPL006W	-1	-/-	-366.1542813628912	-26504.096530154347	80	0.15204678362573099	0.65	0.08143779837124403
YDL142C	-1	-/-	-366.3156155794859	-29638.25073904544	80	0.15160349854227406	0.65	0.08171861836562763
YKR011C	0	0/0	-366.4691702052951	-42101.39218717348	320	0.15160349854227406	0.65	0.08171861836562763
YFL031W	-1	-/-	-366.5063566341996	-28349.526178479195	80	0.1511627906976744	0.65	0.08199943836001124
YDL072C	0	0/-	-366.60351472347975	-41643.703324213624	320	0.1511627906976744	0.65	0.08199943836001124
YCL052C	-1	-/-	-366.7814527750015	-28369.856358647346	80	0.15072463768115943	0.65	0.08228025835439483
YOR042W	0	0/-	-367.44970735162497	-42979.490403443575	320	0.15072463768115943	0.65	0.08228025835439483
YGL206C	-1	-/-	-367.54239332675934	-24036.10558092594	80	0.15028901734104047	0.65	0.08256107834877843
YPR005C	-1	-/-	-367.9368724822998	-23923.55551660061	80	0.14985590778097982	0.65	0.08284189834316204
YGL198W	0	0/-	-367.94356774538755	-40349.99323095381	320	0.14985590778097982	0.65	0.08284189834316204
YMR135C	-1	-/-	-368.03606337308884	-29266.043945491314	80	0.14942528735632185	0.65	0.08312271833754563
YIL041W	0	0/-	-368.03799882531166	-41403.864408931695	320	0.14942528735632185	0.65	0.08312271833754563
YKL157W	0	0/0	-368.0828039008193	-41773.90380870132	320	0.14942528735632185	0.65	0.08312271833754563
YOR045W	-1	-/-	-368.14736342430115	-26148.14654368162	80	0.1489971346704871	0.65	0.08340353833192923
YKL093W	1	+/+	-368.36633759737015	-25531.353762805462	79	0.15142857142857144	0.6625	0.08340353833192923
YLR133W	-1	-/-	-368.4209419488907	-23770.968663275242	80	0.150997150997151	0.6625	0.08368435832631284
YKL117W	-1	-/-	-368.5955100655556	-28450.168027371168	80	0.15056818181818182	0.6625	0.08396517832069643
YJL205C	0	0/0	-368.6151865683496	-45504.599066630006	320	0.15056818181818182	0.6625	0.08396517832069643
YLR299W	0	0/-	-368.6955515947193	-40456.83859529719	320	0.15056818181818182	0.6625	0.08396517832069643
YOL033W	-1	-/-	-369.1297447681427	-24698.048651337624	80	0.1501416430594901	0.6625	0.08424599831508003
YOR003W	-1	-/0	-369.2025785446167	-25549.891900226474	80	0.1497175141242938	0.6625	0.08452681830946364
YOR266W	-1	-/-	-369.27447295188904	-24973.80066484213	80	0.14929577464788732	0.6625	0.08480763830384723
YCR036W	0	0/0	-369.5042587071657	-43936.518597040325	320	0.14929577464788732	0.6625	0.08480763830384723
YBR147W	0	0/-	-369.8488812819123	-41175.93876337912	320	0.14929577464788732	0.6625	0.08480763830384723
YBR054W	0	0/0	-370.43136943876743	-42101.09759081155	320	0.14929577464788732	0.6625	0.08480763830384723
YDR202C	-1	-/-	-370.4788113832474	-26573.586709737778	80	0.14887640449438203	0.6625	0.08508845829823083
YOR328W	-1	-/-	-370.50243216753006	-26739.75722414255	80	0.1484593837535014	0.6625	0.08536927829261444
YKL168C	0	0/-	-370.5120588392019	-42604.33328997996	320	0.1484593837535014	0.6625	0.08536927829261444
YDR330W	-1	-/-	-370.7594212293625	-24600.310419380665	80	0.14804469273743018	0.6625	0.08565009828699803
YFL062W	0	0/-	-370.83110205084085	-42469.342173082754	320	0.14804469273743018	0.6625	0.08565009828699803
YDR122W	-1	-/-	-370.95014357566833	-26337.338191986084	80	0.14763231197771587	0.6625	0.08593091828138164
YBL049W	0	0/0	-371.3759132102132	-44723.53440583125	320	0.14763231197771587	0.6625	0.08593091828138164
YDR470C	-1	-/-	-371.40100741386414	-25180.172224611044	80	0.14722222222222223	0.6625	0.08621173827576524
YMR293C	1	+/-	-371.469517827034	-26090.390286266804	79	0.14958448753462603	0.675	0.08621173827576524
YBR273C	-1	-/-	-372.00195944309235	-27798.706805348396	80	0.14917127071823205	0.675	0.08649255827014883
YKR058W	0	0/0	-372.59272158145905	-43237.600033769384	320	0.14917127071823205	0.675	0.08649255827014883
YDR270W	-1	-/-	-372.6205805540085	-27313.803707420826	80	0.1487603305785124	0.675	0.08677337826453244
YGL107C	0	0/+	-372.6383005976677	-43402.02735673264	320	0.1487603305785124	0.675	0.08677337826453244
YOR173W	-1	-/-	-373.0023444890976	-28531.337773799896	80	0.14835164835164835	0.675	0.08705419825891604
YML110C	1	+/+	-373.0296549797058	-24776.5293571949	79	0.1506849315068493	0.6875	0.08705419825891604
YKL121W	0	0/0	-373.10203289985657	-42959.81078658439	320	0.1506849315068493	0.6875	0.08705419825891604
YLL015W	-1	-/-	-373.4385905265808	-26205.362568184733	80	0.15027322404371585	0.6875	0.08733501825329963
YJL003W	1	+/-	-373.54189097881317	-26856.106652200222	79	0.15258855585831063	0.7	0.08733501825329963
YCL033C	-1	-/-	-373.5670727491379	-24567.54664850235	80	0.15217391304347827	0.7	0.08761583824768324
YMR228W	0	0/-	-373.9763399288058	-45251.49068202451	320	0.15217391304347827	0.7	0.08761583824768324
YOR100C	-1	-/-	-374.05355429649353	-24120.153449237347	80	0.15176151761517614	0.7	0.08789665824206684
YER035W	-1	-/-	-374.24283570051193	-27052.99134874344	80	0.15135135135135136	0.7	0.08817747823645043
YLR248W	-1	-/-	-374.40999710559845	-26806.289125174284	80	0.1509433962264151	0.7	0.08845829823083404
YLR153C	-1	-/-	-374.5815923511982	-26476.01150867343	80	0.15053763440860216	0.7	0.08873911822521764
YNL121C	-1	-/-	-374.6155751943588	-27428.957468867302	80	0.15013404825737264	0.7	0.08901993821960123
YKL210W	0	0/-	-375.6011416763067	-42833.596112703905	320	0.15013404825737264	0.7	0.08901993821960123
YHR190W	-1	-/-	-375.6246584057808	-25981.277086228132	80	0.1497326203208556	0.7	0.08930075821398484
YJR101W	0	0/-	-375.77157524228096	-46656.293752020225	320	0.1497326203208556	0.7	0.08930075821398484
YPL040C	-1	-/-	-376.0517771244049	-24424.3186314106	80	0.14933333333333335	0.7	0.08958157820836844
YFL033C	-1	-/-	-376.577184677124	-26522.651879251003	80	0.14893617021276595	0.7	0.08986239820275203
YDL126C	-1	-/-	-376.6826169490814	-23466.26747429371	80	0.14854111405835543	0.7	0.09014321819713564
YNL125C	0	0/-	-376.90966333448887	-41634.06819717586	320	0.14854111405835543	0.7	0.09014321819713564
YJL045W	1	+/+	-376.9817599058151	-24939.378072589636	79	0.15079365079365079	0.7125	0.09014321819713564
YJR156C	-1	-/-	-377.4483472108841	-24567.80187496543	80	0.1503957783641161	0.7125	0.09042403819151923
YGL250W	0	0/-	-377.619737342	-45325.61896474473	320	0.1503957783641161	0.7125	0.09042403819151923
YMR282C	0	0/-	-377.63795340433717	-42855.25917675719	320	0.1503957783641161	0.7125	0.09042403819151923
YJL164C	-1	-/-	-378.13101352751255	-26818.738101378083	80	0.15	0.7125	0.09070485818590283
YPR083W	-1	-/-	-378.1459672152996	-25982.975499898195	80	0.14960629921259844	0.7125	0.09098567818028644
YPL099C	0	0/-	-378.6150534749031	-41979.77665194869	320	0.14960629921259844	0.7125	0.09098567818028644
YBL080C	1	+/-	-378.81090235710144	-25716.032203495502	79	0.1518324607329843	0.725	0.09098567818028644
YMR040W	0	0/-	-378.95087766461074	-43938.642374735326	320	0.1518324607329843	0.725	0.09098567818028644
YCR011C	0	0/-	-379.1300804261118	-44609.63567841239	320	0.1518324607329843	0.725	0.09098567818028644
YKL007W	-1	-/-	-379.4546455144882	-24742.98096859455	80	0.1514360313315927	0.725	0.09126649817467003
YER119C	-1	-/-	-379.5919922590256	-26524.256348133087	80	0.15104166666666666	0.725	0.09154731816905363
YJR144W	-1	-/-	-379.6563546657562	-24897.966390252113	80	0.15064935064935064	0.725	0.09182813816343724
YOR084W	-1	-/-	-380.0310547351837	-22030.20393526554	80	0.15025906735751296	0.725	0.09210895815782083
YIL107C	0	0/0	-380.1371645098552	-46195.053862000816	320	0.15025906735751296	0.725	0.09210895815782083
YBR177C	-1	-/-	-380.26653480529785	-23844.708117842674	80	0.14987080103359174	0.725	0.09238977815220444
YBR047W	0	0/0	-380.44381326436996	-42199.86637119111	320	0.14987080103359174	0.725	0.09238977815220444
YLR362W	-1	-/-	-381.0722309947014	-30316.784764379263	80	0.14948453608247422	0.725	0.09267059814658804
YDL104C	0	0/-	-381.13133041374385	-43027.11464841664	320	0.14948453608247422	0.725	0.09267059814658804
YDR294C	-1	-/-	-381.13324224948883	-27603.637036681175	80	0.14910025706940874	0.725	0.09295141814097163
YHR176W	-1	-/-	-381.38789343833923	-26408.872626952827	80	0.14871794871794872	0.725	0.09323223813535524
YFR024C-A	-1	-/-	-382.06035646796227	-25379.91619476676	80	0.1483375959079284	0.725	0.09351305812973884
YPR151C	0	0/0	-382.3560341447592	-45441.560623422265	320	0.1483375959079284	0.725	0.09351305812973884
YOR316C	-1	-/-	-382.4035849869251	-26091.347178846598	80	0.14795918367346939	0.725	0.09379387812412243
YIR038C	0	0/-	-382.756494961679	-43066.95964227803	320	0.14795918367346939	0.725	0.09379387812412243
YDR005C	-1	-/-	-382.8457452058792	-25712.444944620132	80	0.1475826972010178	0.725	0.09407469811850604
YPR026W	0	0/-	-383.02155488729477	-44792.343882683665	320	0.1475826972010178	0.725	0.09407469811850604
YKL129C	-1	-/-	-383.35134744644165	-25736.58716726303	80	0.14720812182741116	0.725	0.09435551811288964
YJR122W	0	0/-	-383.38321490585804	-41711.808162925765	320	0.14720812182741116	0.725	0.09435551811288964
YPL223C	0	0/0	-383.45765084028244	-41868.414148334414	320	0.14720812182741116	0.725	0.09435551811288964
YJL172W	0	0/-	-383.46052068285644	-41291.18947144039	320	0.14720812182741116	0.725	0.09435551811288964
YOR358W	0	0/+	-383.57738095521927	-42727.636271180585	320	0.14720812182741116	0.725	0.09435551811288964
YML132W	-1	-/-	-383.63902485370636	-22021.370500981808	80	0.1468354430379747	0.725	0.09463633810727323
YHR086W	-1	-/-	-383.7578605413437	-24490.956171035767	80	0.14646464646464646	0.725	0.09491715810165684
YGR181W	-1	-/-	-383.8731195926666	-27039.96418327093	80	0.14609571788413098	0.725	0.09519797809604044
YLR370C	-1	-/-	-383.96992617845535	-25302.00365807861	80	0.1457286432160804	0.725	0.09547879809042403
YGR254W	-1	-/-	-383.998822927475	-22922.779596686363	80	0.14536340852130325	0.725	0.09575961808480764
YBR044C	0	0/-	-384.0230719447136	-42930.59414717555	320	0.14536340852130325	0.725	0.09575961808480764
YFL044C	0	0/-	-384.15572895109653	-43589.673440650105	320	0.14536340852130325	0.725	0.09575961808480764
YHR087W	0	0/-	-384.17821054020897	-43743.77790928492	320	0.14536340852130325	0.725	0.09575961808480764
YDL018C	0	0/-	-384.3153819665313	-42347.868585802615	320	0.14536340852130325	0.725	0.09575961808480764
YMR139W	-1	-/-	-384.34497851133347	-28434.024786770344	80	0.145	0.725	0.09604043807919124
YPR001W	1	+/+	-384.52933847904205	-24380.785780727863	79	0.14713216957605985	0.7375	0.09604043807919124
YGR029W	-1	-/-	-384.5561065673828	-26225.22094398737	80	0.14676616915422885	0.7375	0.09632125807357483
YJR044C	-1	-/-	-384.83133804798126	-25323.955252438784	80	0.14640198511166252	0.7375	0.09660207806795844
YDL194W	-1	-/-	-384.89575377106667	-26992.791884690523	80	0.14603960396039603	0.7375	0.09688289806234204
YBR282W	0	0/-	-385.29071520268917	-44444.26004627347	320	0.14603960396039603	0.7375	0.09688289806234204
YOR040W	-1	-/-	-385.44625121355057	-25215.59386885166	80	0.145679012345679	0.7375	0.09716371805672563
YMR035W	-1	-/-	-385.7837393283844	-25807.782284736633	80	0.14532019704433496	0.7375	0.09744453805110924
YNL071W	-1	-/-	-386.2721146643162	-26729.161216661334	80	0.14496314496314497	0.7375	0.09772535804549284
YKL152C	-1	-/-	-386.552818775177	-22412.69815558195	80	0.14460784313725492	0.7375	0.09800617803987643
YDR204W	0	0/0	-386.8918050294742	-45014.8571056677	320	0.14460784313725492	0.7375	0.09800617803987643
YMR107W	0	0/0	-386.94561769627035	-47077.79813255556	320	0.14460784313725492	0.7375	0.09800617803987643
YOR227W	0	0/0	-387.4818301945925	-43620.95714488067	320	0.14460784313725492	0.7375	0.09800617803987643
YJR103W	-1	-/-	-387.7102437019348	-26616.671682596207	80	0.14425427872860636	0.7375	0.09828699803426004
YMR169C	0	0/-	-387.75363670289516	-46330.80676725879	320	0.14425427872860636	0.7375	0.09828699803426004
YBR059C	-1	-/-	-387.769886136055	-26555.32938027382	80	0.14390243902439023	0.7375	0.09856781802864364
YOR226C	-1	-/-	-388.21043060719967	-23255.201004490256	80	0.1435523114355231	0.7375	0.09884863802302724
YMR257C	0	0/-	-388.4880456775427	-42439.25338838622	320	0.1435523114355231	0.7375	0.09884863802302724
YDL215C	0	0/0	-388.63535306137055	-44484.99352643173	320	0.1435523114355231	0.7375	0.09884863802302724
YDR085C	-1	-/-	-388.8798973560333	-27580.282032072544	80	0.14320388349514562	0.7375	0.09912945801741084
YDL248W	0	0/-	-388.9060302376747	-41286.81391520845	320	0.14320388349514562	0.7375	0.09912945801741084
YDL022W	-1	-/-	-389.17314624786377	-26979.614674441516	80	0.14285714285714285	0.7375	0.09941027801179445
YLL006W	-1	-/-	-389.70562636852264	-24580.66570225358	80	0.14251207729468598	0.7375	0.09969109800617804
YML057W	-1	-/-	-389.7297343015671	-27706.782670497894	80	0.14216867469879518	0.7375	0.09997191800056164
YBR006W	-1	-/-	-389.96288192272186	-27364.280439019203	80	0.14182692307692307	0.7375	0.10025273799494525
YLR191W	-1	-/-	-390.0891067236662	-27450.367415592074	80	0.14148681055155876	0.7375	0.10053355798932884
YPL026C	-1	-/-	-390.5177209377289	-24486.53488755226	80	0.14114832535885166	0.7375	0.10081437798371244
YIR032C	0	0/-	-391.0534869655967	-43669.839717275	320	0.14114832535885166	0.7375	0.10081437798371244
YPL164C	-1	-/-	-391.3053648620844	-28911.693035140634	80	0.14081145584725538	0.7375	0.10109519797809605
YOR363C	-1	-/-	-391.4823445342481	-26693.34385451302	80	0.14047619047619048	0.7375	0.10137601797247964
YHL034C	-1	-/0	-391.6358277797699	-25629.57067602873	80	0.14014251781472684	0.7375	0.10165683796686324
YDR436W	-1	-/-	-391.9516490697861	-31454.743559539318	80	0.13981042654028436	0.7375	0.10193765796124685
YAL005C	-1	-/-	-392.05015348643064	-28235.61401783675	80	0.13947990543735225	0.7375	0.10221847795563044
YHR174W	-1	-/-	-392.13591277599335	-25470.68885409832	80	0.1391509433962264	0.7375	0.10249929795001404
YKL124W	0	0/-	-392.3728799894452	-42341.03390301112	320	0.1391509433962264	0.7375	0.10249929795001404
YOL013C	-1	-/-	-392.39777648448944	-24789.92280316353	80	0.1388235294117647	0.7375	0.10278011794439765
YDR100W	0	0/0	-392.41668032389134	-40538.727313223295	320	0.1388235294117647	0.7375	0.10278011794439765
YGR248W	-1	-/0	-392.68583476543427	-28843.32084465027	80	0.13849765258215962	0.7375	0.10306093793878124
YDL066W	0	0/+	-393.3035186007619	-42019.93165829033	320	0.13849765258215962	0.7375	0.10306093793878124
YDL113C	-1	-/-	-393.46986043453217	-27553.210401535034	80	0.13817330210772832	0.7375	0.10334175793316484
YML075C	-1	-/-	-393.4780455827713	-28299.87876945734	80	0.1378504672897196	0.7375	0.10362257792754845
YGR257C	-1	-/-	-393.64009952545166	-25331.780897140503	80	0.13752913752913754	0.7375	0.10390339792193204
YGR234W	0	0/-	-393.88200363330543	-44562.85212447215	320	0.13752913752913754	0.7375	0.10390339792193204
YCR010C	-1	-/-	-393.90988808870316	-23380.046510636806	80	0.1372093023255814	0.7375	0.10418421791631564
YDL230W	-1	-/-	-393.91640615463257	-26078.22563314438	80	0.1368909512761021	0.7375	0.10446503791069923
YIL160C	-1	-/-	-394.1171517521143	-26045.903218463063	80	0.13657407407407407	0.7375	0.10474585790508284
YDR268W	-1	-/-	-394.19440042972565	-27670.735028982162	80	0.13625866050808313	0.7375	0.10502667789946644
YDR084C	0	0/0	-394.3793557267636	-41661.582740560174	320	0.13625866050808313	0.7375	0.10502667789946644
YJL079C	0	0/-	-394.4362712353468	-42733.652775362134	320	0.13625866050808313	0.7375	0.10502667789946644
YLL060C	-1	-/0	-394.62421917915344	-26079.840616464615	80	0.1359447004608295	0.7375	0.10530749789385004
YNL259C	-1	-/-	-394.9711368083954	-26551.392293810844	80	0.135632183908046	0.7375	0.10558831788823364
YGL248W	0	0/-	-395.0360858980566	-44642.345920013264	320	0.135632183908046	0.7375	0.10558831788823364
YLR165C	-1	-/-	-395.14180743694305	-27663.40908333659	80	0.1353211009174312	0.7375	0.10586913788261725
YKR066C	-1	-/-	-395.21083557605743	-25584.95248800516	80	0.13501144164759726	0.7375	0.10614995787700084
YHR092C	-1	-/-	-395.45723366737366	-24390.170917868614	80	0.13470319634703196	0.7375	0.10643077787138444
YPR021C	-1	-/+	-395.4668308496475	-28301.581551790237	80	0.13439635535307518	0.7375	0.10671159786576805
YAL016W	-1	-/-	-396.3394414782524	-25741.160648405552	80	0.1340909090909091	0.7375	0.10699241786015164
YIR017C	-1	-/-	-396.4767595529556	-24617.80132138729	80	0.13378684807256236	0.7375	0.10727323785453524
YMR025W	-1	-/-	-396.682088136673	-25634.28110039234	80	0.1334841628959276	0.7375	0.10755405784891885
YJL141C	-1	-/-	-397.17091929912567	-28601.41679060459	80	0.13318284424379231	0.7375	0.10783487784330244
YBL037W	0	0/-	-397.21189710497856	-40793.54768490791	320	0.13318284424379231	0.7375	0.10783487784330244
YEL011W	0	0/0	-397.54193806648254	-45731.44900121912	320	0.13318284424379231	0.7375	0.10783487784330244
YDL222C	0	0/-	-397.5837214589119	-43899.58784137666	320	0.13318284424379231	0.7375	0.10783487784330244
YDL008W	-1	-/-	-397.7118853330612	-24414.168706178665	80	0.13288288288288289	0.7375	0.10811569783768604
YOR086C	0	0/-	-397.7405982390046	-41743.26500025764	320	0.13288288288288289	0.7375	0.10811569783768604
YNL168C	0	0/0	-397.89358377456665	-42844.69259775244	320	0.13288288288288289	0.7375	0.10811569783768604
YBR221C	-1	-/-	-398.15896263718605	-27046.00537970662	80	0.13258426966292136	0.7375	0.10839651783206965
YER033C	0	0/-	-398.26104871183634	-42697.39160709828	320	0.13258426966292136	0.7375	0.10839651783206965
YMR170C	0	0/-	-398.71832628175616	-45663.069274324924	320	0.13258426966292136	0.7375	0.10839651783206965
YDR223W	0	0/-	-398.80585504323244	-42935.24467749894	320	0.13258426966292136	0.7375	0.10839651783206965
YFR019W	-1	-/-	-398.9245195388794	-27026.209858596325	80	0.13228699551569506	0.7375	0.10867733782645324
YPL017C	0	0/-	-399.13781302422285	-43803.94421562832	320	0.13228699551569506	0.7375	0.10867733782645324
YLR423C	-1	-/-	-399.5962045788765	-27617.882485091686	80	0.1319910514541387	0.7375	0.10895815782083684
YOR064C	-1	-/-	-399.8609024360776	-27359.123037792742	80	0.13169642857142858	0.7375	0.10923897781522045
YLR251W	0	0/0	-400.2337965592742	-45071.22779595107	320	0.13169642857142858	0.7375	0.10923897781522045
YMR173W	-1	-/-	-400.32565557956696	-27231.96071243286	80	0.13140311804008908	0.7375	0.10951979780960404
YMR009W	0	0/0	-400.4222486242652	-40132.18726530112	320	0.13140311804008908	0.7375	0.10951979780960404
YIL010W	-1	-/-	-400.5925012230873	-27196.150853216648	80	0.13111111111111112	0.7375	0.10980061780398764
YDR443C	-1	-/-	-400.62060022354126	-23625.14881658554	80	0.13082039911308205	0.7375	0.11008143779837125
YDR376W	-1	-/-	-400.6240566968918	-28835.533124744892	80	0.13053097345132744	0.7375	0.11036225779275484
YDR229W	0	0/-	-400.71775284409523	-42346.6888223188	320	0.13053097345132744	0.7375	0.11036225779275484
YOR347C	-1	-/-	-400.8759912252426	-23015.741792798042	80	0.13024282560706402	0.7375	0.11064307778713844
YDR069C	-1	-/-	-400.9359896183014	-27517.973611831665	80	0.1299559471365639	0.7375	0.11092389778152205
YBR151W	0	0/0	-401.069257363677	-42159.19111469388	320	0.1299559471365639	0.7375	0.11092389778152205
YDL024C	-1	-/-	-401.07992792129517	-25796.492761671543	80	0.12967032967032968	0.7375	0.11120471777590564
YGL056C	0	0/-	-401.12434892356396	-43798.21986415982	320	0.12967032967032968	0.7375	0.11120471777590564
YGR184C	0	0/-	-401.1271772906184	-42164.722111377865	320	0.12967032967032968	0.7375	0.11120471777590564
YKR031C	-1	-/-	-401.16985309123993	-24282.418553471565	80	0.12938596491228072	0.7375	0.11148553777028924
YOR298C-A	-1	-/-	-401.18187630176544	-26982.8229033947	80	0.12910284463894967	0.7375	0.11176635776467285
YPR082C	-1	-/-	-401.5362346172333	-27226.558279395103	80	0.12882096069868995	0.7375	0.11204717775905644
YPL119C	-1	-/-	-401.58614671230316	-26653.184843182564	80	0.12854030501089325	0.7375	0.11232799775344005
YGR046W	-1	-/-	-401.7228082418442	-29267.966650784016	80	0.1282608695652174	0.7375	0.11260881774782365
YOR147W	-1	-/-	-401.93917763233185	-28676.872184336185	80	0.1279826464208243	0.7375	0.11288963774220724
YPR081C	-1	-/-	-402.03798508644104	-26074.19684767723	80	0.1277056277056277	0.7375	0.11317045773659085
YOL052C-A	0	0/-	-402.34720828197896	-46908.36563221179	320	0.1277056277056277	0.7375	0.11317045773659085
YHR194W	-1	-/-	-402.56379836797714	-28059.08885856718	80	0.12742980561555076	0.7375	0.11345127773097445
YML116W	-1	-/-	-402.67417377233505	-25201.26854559779	80	0.1271551724137931	0.7375	0.11373209772535804
YOR163W	0	0/-	-403.0200510919094	-41003.73039602488	320	0.1271551724137931	0.7375	0.11373209772535804
YBR169C	-1	-/-	-403.26509487628937	-27290.97111260891	80	0.12688172043010754	0.7375	0.11401291771974165
YGL131C	0	0/-	-403.57203286886215	-41095.553599646315	320	0.12688172043010754	0.7375	0.11401291771974165
YDR456W	-1	-/-	-403.82793617248535	-24465.127417325974	80	0.12660944206008584	0.7375	0.11429373771412525
YDL048C	0	0/-	-404.17942583560944	-40433.21455435455	320	0.12660944206008584	0.7375	0.11429373771412525
YGL126W	-1	-/-	-404.66855120658875	-27809.65708875656	80	0.12633832976445397	0.7375	0.11457455770850884
YOL002C	-1	-/-	-404.74618422985077	-24123.59993672371	80	0.12606837606837606	0.7375	0.11485537770289245
YJR148W	0	0/0	-404.88420355319977	-41133.79139786586	320	0.12606837606837606	0.7375	0.11485537770289245
YCL025C	-1	-/-	-405.0977132320404	-23701.798409461975	80	0.1257995735607676	0.7375	0.11513619769727605
YNL310C	-1	-/-	-405.5131289958954	-25806.923473715782	80	0.125531914893617	0.7375	0.11541701769165964
YMR197C	-1	-/-	-405.6126592159271	-27866.871653318405	80	0.12526539278131635	0.7375	0.11569783768604325
YGR233C	0	0/-	-405.77260074205697	-43818.18496936746	320	0.12526539278131635	0.7375	0.11569783768604325
YPL219W	0	0/-	-405.9314027130604	-39960.73427980393	320	0.12526539278131635	0.7375	0.11569783768604325
YMR319C	-1	-/-	-405.97755920886993	-25591.445841789246	80	0.125	0.7375	0.11597865768042685
YBR196C	-1	-/-	-406.09879663586617	-23357.191674023867	80	0.12473572938689217	0.7375	0.11625947767481044
YOL032W	0	0/-	-406.1810384988785	-43681.6161031574	320	0.12473572938689217	0.7375	0.11625947767481044
YCL057W	0	0/0	-406.24261063337326	-43387.52981821634	320	0.12473572938689217	0.7375	0.11625947767481044
YKR087C	-1	-/-	-406.4387397766113	-27445.93463641405	80	0.12447257383966245	0.7375	0.11654029766919405
YOR125C	0	0/0	-406.5226846039295	-39422.18977355212	320	0.12447257383966245	0.7375	0.11654029766919405
YDR315C	0	0/-	-406.65000899136066	-45849.55401258543	320	0.12447257383966245	0.7375	0.11654029766919405
YNL265C	0	0/-	-406.6891597136855	-44070.02765768021	320	0.12447257383966245	0.7375	0.11654029766919405
YDR490C	-1	-/-	-407.1551525592804	-28347.240946650505	80	0.12421052631578948	0.7375	0.11682111766357765
YER143W	-1	-/-	-407.3422131538391	-29378.716244995594	80	0.12394957983193278	0.7375	0.11710193765796124
YML007W	-1	-/-	-407.37535536289215	-28177.81945747137	80	0.12368972746331237	0.7375	0.11738275765234485
YBL047C	-1	-/-	-407.615837931633	-26971.17526062578	80	0.12343096234309624	0.7375	0.11766357764672845
YBR296C	-1	-/-	-407.7354636192322	-23887.034796595573	80	0.12317327766179541	0.7375	0.11794439764111204
YMR150C	-1	-/-	-408.02569234371185	-27468.032650470734	80	0.12291666666666666	0.7375	0.11822521763549565
YDR515W	-1	-/-	-408.92572116851807	-26012.62335908413	80	0.12266112266112267	0.7375	0.11850603762987924
YLR118C	0	0/-	-409.07808712124825	-39701.785263732076	320	0.12266112266112267	0.7375	0.11850603762987924
YDL239C	0	0/-	-409.3316344320774	-41224.028644017875	320	0.12266112266112267	0.7375	0.11850603762987924
YPL015C	-1	-/-	-409.45563328266144	-23704.7615442276	80	0.12240663900414937	0.7375	0.11878685762426285
YJL020C	-1	-/-	-409.510126888752	-27484.554118931293	80	0.12215320910973085	0.7375	0.11906767761864645
YCR024C	0	0/-	-409.5594100654125	-42686.70498667844	320	0.12215320910973085	0.7375	0.11906767761864645
YMR278W	0	0/-	-409.5978909134865	-41672.43606881052	320	0.12215320910973085	0.7375	0.11906767761864645
YGL180W	-1	-/-	-409.6358551979065	-26000.458082675934	80	0.12190082644628099	0.7375	0.11934849761303004
YOR031W	-1	-/-	-409.76413083076477	-24105.554158568382	80	0.12164948453608247	0.7375	0.11962931760741365
YGR077C	-1	-/-	-409.76937717199326	-23792.953529775143	80	0.12139917695473251	0.7375	0.11991013760179725
YHR195W	0	0/0	-410.0105115622282	-43230.83981982805	320	0.12139917695473251	0.7375	0.11991013760179725
YMR280C	-1	-/-	-410.34121119976044	-25634.69310748577	80	0.12114989733059549	0.7375	0.12019095759618084
YFR014C	-1	-/-	-410.52295207977295	-29179.340937018394	80	0.12090163934426229	0.7375	0.12047177759056445
YDR477W	-1	-/-	-410.5442509651184	-25322.49213194847	80	0.12065439672801637	0.7375	0.12075259758494805
YDR406W	0	0/-	-410.61991307139397	-44309.25051307678	320	0.12065439672801637	0.7375	0.12075259758494805
YCR028C-A	-1	-/-	-410.66424036026	-25959.253296732903	80	0.12040816326530612	0.7375	0.12103341757933164
YGL161C	0	0/0	-410.968971863389	-44393.01357374154	320	0.12040816326530612	0.7375	0.12103341757933164
YFR052W	-1	-/-	-411.0871248245239	-26026.68161523342	80	0.12016293279022404	0.7375	0.12131423757371525
YFL042C	0	0/-	-411.1107520163059	-46769.86708364636	320	0.12016293279022404	0.7375	0.12131423757371525
YML013W	-1	-/-	-411.4829878807068	-27002.025805950165	80	0.11991869918699187	0.7375	0.12159505756809885
YCL028W	0	0/0	-411.48301431536674	-41447.74965611845	320	0.11991869918699187	0.7375	0.12159505756809885
YMR072W	-1	-/-	-411.5168046951294	-25918.677389264107	80	0.11967545638945233	0.7375	0.12187587756248244
YDR479C	-1	-/-	-412.2042951285839	-28419.626954346895	80	0.1194331983805668	0.7375	0.12215669755686605
YBR299W	0	0/-	-412.3744277060032	-40915.55356104113	320	0.1194331983805668	0.7375	0.12215669755686605
YBR223C	-1	-/-	-412.659784078598	-24331.102486014366	80	0.1191919191919192	0.7375	0.12243751755124965
YLR189C	-1	-/-	-413.03877902030945	-26686.88139474392	80	0.11895161290322581	0.7375	0.12271833754563324
YDR022C	-1	-/-	-413.22372364997864	-25787.90285408497	80	0.11871227364185111	0.7375	0.12299915754001685
YGL104C	-1	-/-	-413.33834743499756	-27572.01226055622	80	0.11847389558232932	0.7375	0.12327997753440045
YMR012W	-1	-/-	-413.41070318222046	-25637.41220754385	80	0.11823647294589178	0.7375	0.12356079752878404
YGL080W	0	0/-	-413.4622854292393	-44121.75729869306	320	0.11823647294589178	0.7375	0.12356079752878404
YLR438W	0	0/0	-413.47552563622594	-43475.5885917861	320	0.11823647294589178	0.7375	0.12356079752878404
YGR204W	-1	-/-	-413.8533810377121	-25616.679428696632	80	0.118	0.7375	0.12384161752316765
YPR007C	-1	-/-	-413.8900237083435	-23425.258630752563	80	0.11776447105788423	0.7375	0.12412243751755125
YNR017W	-1	-/-	-414.1563869714737	-26991.684772372246	80	0.11752988047808766	0.7375	0.12440325751193484
YLR206W	-1	-/-	-414.18819403648376	-27020.032996296883	80	0.1172962226640159	0.7375	0.12468407750631845
YHR132C	0	0/-	-414.30788576602936	-43514.297494381666	320	0.1172962226640159	0.7375	0.12468407750631845
YGR037C	-1	-/-	-414.460812330246	-26108.351328849792	80	0.11706349206349206	0.7375	0.12496489750070205
YBR302C	0	0/-	-415.00794768333435	-41320.79793698713	320	0.11706349206349206	0.7375	0.12496489750070205
YBR183W	-1	-/-	-415.27090072631836	-25340.112278938293	80	0.11683168316831684	0.7375	0.12524571749508565
YBR256C	-1	-/-	-416.0347783565521	-25315.121062874794	80	0.116600790513834	0.7375	0.12552653748946924
YDR430C	0	0/-	-416.171740218997	-43922.19587753713	320	0.116600790513834	0.7375	0.12552653748946924
YPL265W	-1	-/-	-416.2527588605881	-25694.956438302994	80	0.11637080867850098	0.7375	0.12580735748385286
YBL007C	-1	-/-	-416.32331585884094	-25274.548565149307	80	0.11614173228346457	0.7375	0.12608817747823645
YIL022W	-1	-/-	-416.3729774951935	-23747.983963251114	80	0.11591355599214145	0.7375	0.12636899747262004
YIL034C	-1	-/-	-416.4002574682236	-27332.138909608126	80	0.11568627450980393	0.7375	0.12664981746700366
YKL155C	0	0/-	-417.08185121417046	-43431.75541433692	320	0.11568627450980393	0.7375	0.12664981746700366
YLR120C	0	0/-	-417.10705652832985	-42037.0913593173	320	0.11568627450980393	0.7375	0.12664981746700366
YBR287W	0	0/0	-417.3168944865465	-42253.105546029285	320	0.11568627450980393	0.7375	0.12664981746700366
YKL064W	-1	-/-	-417.5702073574066	-26236.293796777725	80	0.11545988258317025	0.7375	0.12693063746138725
YKL013C	-1	-/-	-417.6614400148392	-28390.97131729126	80	0.115234375	0.7375	0.12721145745577084
YPL005W	0	0/-	-418.0893494486809	-42127.61946059391	320	0.115234375	0.7375	0.12721145745577084
YLR380W	-1	-/-	-418.3356375992298	-25655.233528882265	80	0.11500974658869395	0.7375	0.12749227745015446
YMR064W	0	0/0	-418.56269612163305	-45425.2461091429	320	0.11500974658869395	0.7375	0.12749227745015446
YBR229C	0	0/-	-418.8180667459965	-41822.327244406566	320	0.11500974658869395	0.7375	0.12749227745015446
YOR011W	-1	-/-	-419.01247358322144	-24984.771817982197	80	0.11478599221789883	0.7375	0.12777309744453805
YNL180C	0	0/-	-419.1687034666538	-40149.79879432917	320	0.11478599221789883	0.7375	0.12777309744453805
YDR177W	-1	-/-	-419.9263916015625	-25160.48213338852	80	0.1145631067961165	0.7375	0.12805391743892164
YMR162C	-1	-/-	-419.96486139297485	-24713.912977457047	80	0.11434108527131782	0.7375	0.12833473743330526
YHR171W	-1	-/-	-419.97874677181244	-27596.24684357643	80	0.11411992263056092	0.7375	0.12861555742768885
YNL183C	0	0/-	-420.0683694779873	-44230.015492513776	320	0.11411992263056092	0.7375	0.12861555742768885
YKR042W	-1	-/-	-420.6731810569763	-28964.520957946777	80	0.1138996138996139	0.7375	0.12889637742207244
YLR142W	0	0/0	-420.7411519140005	-43903.03243112564	320	0.1138996138996139	0.7375	0.12889637742207244
YMR026C	-1	-/-	-420.8104672431946	-24505.269337534904	80	0.11368015414258188	0.7375	0.12917719741645606
YDR284C	-1	-/-	-420.87479960918427	-26497.596841573715	80	0.11346153846153846	0.7375	0.12945801741083965
YGR268C	-1	-/0	-421.179251909256	-27465.23424935341	80	0.11324376199616124	0.7375	0.12973883740522324
YBR294W	-1	-/-	-421.33995449543	-25475.955493569374	80	0.11302681992337164	0.7375	0.13001965739960686
YGL136C	-1	-/-	-421.4581904411316	-29921.21191883087	80	0.11281070745697896	0.7375	0.13030047739399045
YPR028W	0	0/-	-421.5844246875495	-42275.11174021289	320	0.11281070745697896	0.7375	0.13030047739399045
YGL237C	0	0/+	-421.8359408378601	-44546.55802091956	320	0.11281070745697896	0.7375	0.13030047739399045
YGR080W	-1	-/-	-421.87025713920593	-27889.585621476173	80	0.11259541984732824	0.7375	0.13058129738837404
YGL134W	0	0/-	-421.9898476600647	-44058.384451517835	320	0.11259541984732824	0.7375	0.13058129738837404
YOL025W	0	0/-	-422.0061103105545	-43315.321134259924	320	0.11259541984732824	0.7375	0.13058129738837404
YPR093C	-1	-/-	-422.3867392539978	-26284.280908584595	80	0.11238095238095239	0.7375	0.13086211738275766
YKL034W	-1	-/-	-422.5057221651077	-26296.968668818474	80	0.11216730038022814	0.7375	0.13114293737714125
YFL058W	-1	-/-	-422.81818151474	-25587.564520370215	80	0.11195445920303605	0.7375	0.13142375737152484
YDR517W	-1	-/-	-422.96522879600525	-24806.17046904564	80	0.11174242424242424	0.7375	0.13170457736590846
YJR102C	-1	-/-	-423.1601753234863	-25182.58665370941	80	0.11153119092627599	0.7375	0.13198539736029205
YPL057C	-1	-/-	-423.3108402490616	-28175.480549693108	80	0.11132075471698114	0.7375	0.13226621735467564
YLR024C	0	0/-	-423.36135195195675	-43599.49477126449	320	0.11132075471698114	0.7375	0.13226621735467564
YNL321W	0	0/-	-423.6177784204483	-41491.53605180606	320	0.11132075471698114	0.7375	0.13226621735467564
YDR486C	-1	-/-	-423.6287422180176	-27436.758242607117	80	0.1111111111111111	0.7375	0.13254703734905926
YPR133W-A	-1	-/-	-423.9718767404556	-27831.72770112753	80	0.11090225563909774	0.7375	0.13282785734344285
YFL007W	0	0/-	-424.18073642253876	-42752.419518865645	320	0.11090225563909774	0.7375	0.13282785734344285
YGR197C	-1	-/-	-424.5719633102417	-24968.19849550724	80	0.11069418386491557	0.7375	0.13310867733782644
YPL148C	0	0/-	-424.59967063739896	-43863.10492916778	320	0.11069418386491557	0.7375	0.13310867733782644
YJR033C	-1	-/-	-424.69642782211304	-23838.85079574585	80	0.1104868913857678	0.7375	0.13338949733221006
YKR014C	-1	-/-	-424.9648940563202	-26015.373565137386	80	0.1102803738317757	0.7375	0.13367031732659365
YCR030C	0	0/-	-425.32469391822815	-44200.17335518077	320	0.1102803738317757	0.7375	0.13367031732659365
YMR092C	-1	-/-	-425.53274738788605	-27962.102071285248	80	0.11007462686567164	0.7375	0.13395113732097724
YLR371W	-1	-/-	-425.9980705752969	-27933.536308206618	80	0.10986964618249534	0.7375	0.13423195731536086
YPL100W	-1	-/-	-426.2092535495758	-28353.784507393837	80	0.10966542750929369	0.7375	0.13451277730974445
YEL005C	0	0/-	-426.2359749302268	-45105.959855385125	320	0.10966542750929369	0.7375	0.13451277730974445
YBR105C	-1	-/-	-426.26791524887085	-23771.75713968277	80	0.10946196660482375	0.7375	0.13479359730412804
YAL060W	0	0/0	-426.84980491548777	-45246.65069586784	320	0.10946196660482375	0.7375	0.13479359730412804
YPR065W	-1	-/-	-426.9809339046478	-25466.540962696075	80	0.10925925925925926	0.7375	0.13507441729851166
YDR001C	0	0/-	-427.0645935833454	-47593.59305722313	320	0.10925925925925926	0.7375	0.13507441729851166
YBL033C	-1	-/+	-427.12758684158325	-26889.295691490173	80	0.10905730129390019	0.7375	0.13535523729289525
YMR195W	0	0/0	-427.20746594667435	-41017.8479103744	320	0.10905730129390019	0.7375	0.13535523729289525
YBL050W	-1	-/-	-427.2912518978119	-28374.02814924717	80	0.1088560885608856	0.7375	0.13563605728727884
YFR003C	-1	-/-	-427.292932510376	-28274.219388484955	80	0.10865561694290976	0.7375	0.13591687728166246
YHL016C	0	0/-	-427.33294919133186	-41058.253381446004	320	0.10865561694290976	0.7375	0.13591687728166246
YJL143W	-1	-/-	-427.3667517900467	-26873.477068781853	80	0.10845588235294118	0.7375	0.13619769727604605
YJL042W	-1	-/-	-427.3887438774109	-27176.61266231537	80	0.10825688073394496	0.7375	0.13647851727042964
YJR099W	0	0/-	-427.399768859148	-42360.18523787707	320	0.10825688073394496	0.7375	0.13647851727042964
YKL029C	-1	-/-	-427.4007291793823	-29684.665101587772	80	0.10805860805860806	0.7375	0.13675933726481326
YNL278W	-1	-/-	-427.5066363811493	-22648.340010523796	80	0.10786106032906764	0.7375	0.13704015725919685
YJL100W	-1	-/-	-427.52586221694946	-25312.010351657867	80	0.10766423357664233	0.7375	0.13732097725358045
YNL094W	-1	-/-	-427.60848903656006	-27146.63276076317	80	0.10746812386156648	0.7375	0.13760179724796406
YKR020W	-1	-/-	-427.79895663261414	-25512.274162888527	80	0.10727272727272727	0.7375	0.13788261724234765
YMR176W	0	0/-	-427.7992054373026	-44289.412553705275	320	0.10727272727272727	0.7375	0.13788261724234765
YJL093C	-1	-/-	-427.81459283828735	-25134.3939961195	80	0.10707803992740472	0.7375	0.13816343723673125
YDL238C	0	0/-	-427.98901414871216	-43063.012528941035	320	0.10707803992740472	0.7375	0.13816343723673125
YLR220W	-1	-/-	-428.1112300157547	-27777.638021826744	80	0.1068840579710145	0.7375	0.13844425723111486
YHR101C	0	0/-	-428.15225902199745	-42276.72063630819	320	0.1068840579710145	0.7375	0.13844425723111486
YGL236C	-1	-/-	-428.2061311006546	-26719.120039224625	80	0.10669077757685352	0.7375	0.13872507722549846
YJR125C	-1	-/-	-428.2471628189087	-27287.809021949768	80	0.10649819494584838	0.7375	0.13900589721988205
YFL060C	-1	-/-	-428.2989604473114	-25402.217173337936	80	0.1063063063063063	0.7375	0.13928671721426567
YJR078W	-1	-/-	-428.61555194854736	-26520.660303235054	80	0.10611510791366907	0.7375	0.13956753720864926
YER095W	-1	-/-	-428.82181334495544	-26745.26062619686	80	0.1059245960502693	0.7375	0.13984835720303285
YGR070W	-1	-/-	-428.843133687973	-28304.72672533989	80	0.1057347670250896	0.7375	0.14012917719741647
YFL029C	-1	-/-	-429.1999161243439	-25184.154180765152	80	0.10554561717352415	0.7375	0.14040999719180006
YJL094C	-1	-/-	-429.38240122795105	-26250.460281968117	80	0.10535714285714286	0.7375	0.14069081718618365
YLR044C	-1	-/-	-429.94341373443604	-26510.656559586525	80	0.1051693404634581	0.7375	0.14097163718056727
YCR061W	-1	-/0	-430.02111089229584	-27707.318702578545	80	0.10498220640569395	0.7375	0.14125245717495086
YFR044C	0	0/0	-430.2490352541208	-44564.59302036278	320	0.10498220640569395	0.7375	0.14125245717495086
YDR275W	0	0/0	-430.4284429680556	-42721.886472454295	320	0.10498220640569395	0.7375	0.14125245717495086
YNR033W	-1	-/-	-430.5930063724518	-29161.987704753876	80	0.10479573712255773	0.7375	0.14153327716933445
YKR035W-A	-1	-/-	-430.76515102386475	-24599.03903734684	80	0.10460992907801418	0.7375	0.14181409716371807
YHL021C	0	0/-	-430.9832856543362	-44708.45203116909	320	0.10460992907801418	0.7375	0.14181409716371807
YHR076W	0	0/-	-431.27161483466625	-43459.74140881002	320	0.10460992907801418	0.7375	0.14181409716371807
YLR361C	-1	-/-	-431.3699948787689	-28601.466129899025	80	0.10442477876106195	0.7375	0.14209491715810166
YNL243W	-1	-/-	-431.42432618141174	-25606.340576291084	80	0.10424028268551237	0.7375	0.14237573715248525
YDR194C	-1	-/-	-431.5339515209198	-27479.533423423767	80	0.10405643738977072	0.7375	0.14265655714686887
YOL060C	-1	-/-	-431.63014483451843	-28650.250853687525	80	0.10387323943661972	0.7375	0.14293737714125246
YDR530C	0	0/-	-431.6390598267317	-45260.573237627745	320	0.10387323943661972	0.7375	0.14293737714125246
YOR176W	0	0/0	-431.815103366971	-40369.2318457393	320	0.10387323943661972	0.7375	0.14293737714125246
YLR102C	-1	-/-	-431.88026678562164	-28256.963372826576	80	0.10369068541300527	0.7375	0.14321819713563605
YEL059C-A	0	0/-	-432.1943609714508	-43747.751824658364	320	0.10369068541300527	0.7375	0.14321819713563605
YKL135C	-1	-/-	-432.2198007106781	-26274.83778321743	80	0.10350877192982456	0.7375	0.14349901713001967
YPR024W	-1	-/-	-432.3090821504593	-28411.38651263714	80	0.10332749562171628	0.7375	0.14377983712440326
YNL104C	0	0/0	-432.5914869904518	-42606.34589961171	320	0.10332749562171628	0.7375	0.14377983712440326
YJL057C	0	0/-	-432.61135271936655	-47455.60476128012	320	0.10332749562171628	0.7375	0.14377983712440326
YDR293C	-1	-/-	-432.9512104988098	-27005.916387319565	80	0.10314685314685315	0.7375	0.14406065711878685
YGL045W	-1	-/-	-433.07569193840027	-27276.276399374008	80	0.10296684118673648	0.7375	0.14434147711317047
YDL188C	-1	-/-	-433.1002972126007	-25170.584671616554	80	0.10278745644599303	0.7375	0.14462229710755406
YOL081W	0	0/-	-433.1371710076928	-43945.53091225773	320	0.10278745644599303	0.7375	0.14462229710755406
YOL062C	0	0/-	-433.55379045009613	-43109.65277132392	320	0.10278745644599303	0.7375	0.14462229710755406
YIL122W	-1	-/-	-433.78766322135925	-26855.0940451622	80	0.10260869565217391	0.7375	0.14490311710193765
YDR393W	-1	-/-	-433.89046835899353	-26673.080396413803	80	0.10243055555555555	0.7375	0.14518393709632127
YMR008C	-1	-/-	-433.9602472782135	-25979.948489546776	80	0.1022530329289428	0.7375	0.14546475709070486
YPR192W	0	0/-	-434.25549018383026	-39789.90705281496	320	0.1022530329289428	0.7375	0.14546475709070486
YDR214W	-1	-/-	-434.30356764793396	-29531.74291229248	80	0.10207612456747404	0.7375	0.14574557708508845
YOR177C	0	0/-	-434.3613237887621	-43272.350558400154	320	0.10207612456747404	0.7375	0.14574557708508845
YHR043C	-1	-/0	-434.37942761182785	-27805.694470345974	80	0.10189982728842832	0.7375	0.14602639707947207
YGL166W	-1	-/-	-434.6944612264633	-28348.29121285677	80	0.10172413793103448	0.7375	0.14630721707385566
YKL035W	-1	-/-	-434.7703375816345	-24467.687278985977	80	0.10154905335628227	0.7375	0.14658803706823925
YGL181W	-1	-/-	-434.8713666200638	-28093.661128640175	80	0.1013745704467354	0.7375	0.14686885706262287
YAL010C	-1	-/-	-434.91215348243713	-26866.593133687973	80	0.10120068610634649	0.7375	0.14714967705700646
YGR111W	-1	-/0	-435.2699680328369	-22624.54497218132	80	0.10102739726027397	0.7375	0.14743049705139005
YJL153C	0	0/-	-435.46864883601665	-44611.84114383906	320	0.10102739726027397	0.7375	0.14743049705139005
YPL072W	0	0/-	-436.3606119155884	-44262.28713071346	320	0.10102739726027397	0.7375	0.14743049705139005
YDR423C	-1	-/-	-436.4402792453766	-26015.06509256363	80	0.10085470085470086	0.7375	0.14771131704577367
YHR067W	-1	-/-	-436.4594132900238	-26079.46849167347	80	0.10068259385665529	0.7375	0.14799213704015726
YJR161C	0	0/-	-436.5898171812296	-41143.245165377855	320	0.10068259385665529	0.7375	0.14799213704015726
YJL146W	-1	-/-	-436.59675002098083	-28707.71447467804	80	0.10051107325383304	0.7375	0.14827295703454085
YOL064C	-1	-/-	-436.61173705756664	-27833.00558348	80	0.10034013605442177	0.7375	0.14855377702892447
YPL188W	-1	-/-	-436.6196835041046	-27983.65901041031	80	0.100169779286927	0.7375	0.14883459702330806
YNL130C	-1	-/-	-436.8513991832733	-27383.522567093372	80	0.1	0.7375	0.14911541701769165
YGR225W	-1	-/-	-437.0687966346741	-23341.960243225098	80	0.09983079526226735	0.7375	0.14939623701207527
YER093C	-1	-/-	-437.0693407058716	-26091.598447680473	80	0.09966216216216216	0.7375	0.14967705700645886
YIR033W	-1	-/-	-437.15803694725037	-25871.532782197	80	0.09949409780775717	0.7375	0.14995787700084245
YLR097C	-1	-/-	-437.7734794616699	-27770.382898807526	80	0.09932659932659933	0.7375	0.15023869699522607
YNL336W	0	0/-	-437.8025805056095	-41656.438199874945	320	0.09932659932659933	0.7375	0.15023869699522607
YJL052W	-1	-/-	-437.8054859638214	-26399.35156494379	80	0.09915966386554621	0.7375	0.15051951698960966
YER094C	-1	-/-	-437.83266830444336	-25484.263778328896	80	0.09899328859060402	0.7375	0.15080033698399326
YER177W	-1	-/-	-437.88554191589355	-25749.84729075432	80	0.09882747068676717	0.7375	0.15108115697837687
YJL210W	-1	-/-	-437.9258842468262	-26944.506508708	80	0.09866220735785954	0.7375	0.15136197697276046
YPR049C	-1	-/-	-437.9796792268753	-27853.691425681114	80	0.09849749582637729	0.7375	0.15164279696714406
YML086C	-1	-/-	-438.2187259197235	-24230.528926491737	80	0.09833333333333333	0.7375	0.15192361696152767
YPL127C	-1	-/-	-438.31175339221954	-25346.21535563469	80	0.09816971713810316	0.7375	0.15220443695591127
YDR277C	-1	-/-	-438.43979358673096	-26117.59767818451	80	0.09800664451827243	0.7375	0.15248525695029486
YFR010W	0	0/-	-438.5029886364937	-43550.99159067869	320	0.09800664451827243	0.7375	0.15248525695029486
YOL086C	-1	-/0	-438.6182518005371	-24280.85676832497	80	0.0978441127694859	0.7375	0.15276607694467847
YKL208W	-1	-/-	-438.65548491477966	-26889.38730406761	80	0.09768211920529801	0.7375	0.15304689693906207
YDR317W	-1	-/-	-438.8274132013321	-23828.011940836906	80	0.09752066115702479	0.7375	0.15332771693344566
YDL120W	-1	-/-	-438.8805077075958	-26302.00854164362	80	0.09735973597359736	0.7375	0.15360853692782925
YNL241C	-1	-/-	-438.95801520347595	-26037.312398433685	80	0.09719934102141681	0.7375	0.15388935692221287
YDR384C	-1	-/-	-439.3733422756195	-24641.33892405033	80	0.09703947368421052	0.7375	0.15417017691659646
YKL197C	-1	-/-	-439.4846785068512	-27664.907762408257	80	0.09688013136288999	0.7375	0.15445099691098005
YKL103C	0	0/-	-439.70380529016256	-44350.84244912863	320	0.09688013136288999	0.7375	0.15445099691098005
YER133W	-1	-/-	-439.8802390098572	-25184.078441023827	80	0.09672131147540984	0.7375	0.15473181690536367
YER116C	-1	-/-	-440.0163161754608	-26573.212052345276	80	0.09656301145662848	0.7375	0.15501263689974726
YKL149C	-1	-/-	-440.2288405895233	-26657.297711730003	80	0.09640522875816994	0.7375	0.15529345689413085
YDR475C	0	0/-	-440.28788459300995	-43317.774847626686	320	0.09640522875816994	0.7375	0.15529345689413085
YIL051C	-1	-/-	-440.5347749590874	-25444.792758882046	80	0.09624796084828711	0.7375	0.15557427688851447
YBR014C	0	0/-	-440.8203364312649	-44018.184077810496	320	0.09624796084828711	0.7375	0.15557427688851447
YML118W	-1	-/-	-440.87946486473083	-29597.501873075962	80	0.09609120521172639	0.7375	0.15585509688289806
YGL047W	-1	-/-	-441.0209331512451	-27904.58662033081	80	0.0959349593495935	0.7375	0.15613591687728165
YOL084W	0	0/-	-441.274222522974	-45433.885223452	320	0.0959349593495935	0.7375	0.15613591687728165
YIR001C	0	0/0	-441.3221714794636	-43805.88524271548	320	0.0959349593495935	0.7375	0.15613591687728165
YDR427W	-1	-/-	-441.3224610090256	-24494.473321318626	80	0.09577922077922078	0.7375	0.15641673687166527
YLR247C	0	0/-	-441.3374971151352	-45196.02119192481	320	0.09577922077922078	0.7375	0.15641673687166527
YBR022W	-1	-/-	-441.3493347167969	-27590.10627746582	80	0.09562398703403566	0.7375	0.15669755686604886
YPL028W	-1	-/-	-441.4217264652252	-26057.971068501472	80	0.09546925566343042	0.7375	0.15697837686043245
YER104W	-1	-/-	-441.45166182518005	-28247.598643302917	80	0.09531502423263329	0.7375	0.15725919685481607
YJR047C	-1	-/-	-441.48852252960205	-24938.58865427971	80	0.09516129032258064	0.7375	0.15754001684919966
YDL021W	0	0/-	-441.5779546163976	-45043.410751963034	320	0.09516129032258064	0.7375	0.15754001684919966
YKR054C	-1	-/-	-441.63308024406433	-25961.128710985184	80	0.09500805152979067	0.7375	0.15782083684358325
YCR088W	-1	-/-	-441.9232540130615	-26495.65977036953	80	0.09485530546623794	0.7375	0.15810165683796687
YIL156W	0	0/-	-442.0862519145012	-43020.1625623852	320	0.09485530546623794	0.7375	0.15810165683796687
YDL134C	-1	-/-	-442.15756380558014	-29211.386526823044	80	0.09470304975922954	0.7375	0.15838247683235046
YAR027W	0	0/0	-442.3674033880234	-44570.040628656745	320	0.09470304975922954	0.7375	0.15838247683235046
YLR023C	-1	-/-	-442.4315450191498	-26567.212009310722	80	0.09455128205128205	0.7375	0.15866329682673405
YFR050C	-1	-/-	-442.4445778131485	-28272.524886608124	80	0.0944	0.7375	0.15894411682111767
YOL100W	-1	-/-	-442.44842433929443	-27641.62912106514	80	0.09424920127795527	0.7375	0.15922493681550126
YGL084C	-1	-/-	-442.65159261226654	-25114.853992164135	80	0.09409888357256778	0.7375	0.15950575680988485
YMR308C	-1	-/-	-443.0889582633972	-28022.2969019413	80	0.09394904458598727	0.7375	0.15978657680426847
YCR047C	-1	-/-	-443.30508053302765	-28867.266656190157	80	0.09379968203497616	0.7375	0.16006739679865206
YIL005W	0	0/-	-443.54971876740456	-42728.678485795856	320	0.09379968203497616	0.7375	0.16006739679865206
YJL214W	-1	-/-	-443.6066267490387	-25425.328553676605	80	0.09365079365079365	0.7375	0.16034821679303565
YOL016C	-1	-/-	-443.60738468170166	-25413.87890124321	80	0.09350237717908082	0.7375	0.16062903678741927
YBR212W	-1	-/-	-443.61874651908875	-28306.413677453995	80	0.09335443037974683	0.7375	0.16090985678180286
YBR173C	-1	-/-	-443.6833040714264	-28334.59316021204	80	0.09320695102685624	0.7375	0.16119067677618645
YLR090W	-1	-/-	-443.89989161491394	-26888.414110660553	80	0.09305993690851735	0.7375	0.16147149677057007
YGL154C	0	0/0	-444.0236868262291	-44007.65961333923	320	0.09305993690851735	0.7375	0.16147149677057007
YGR154C	0	0/-	-444.0435716807842	-43679.46894197911	320	0.09305993690851735	0.7375	0.16147149677057007
YMR311C	-1	-/-	-444.17405676841736	-27207.53502832353	80	0.09291338582677165	0.7375	0.16175231676495366
YGR100W	0	0/0	-444.29122120141983	-44093.31096402556	320	0.09291338582677165	0.7375	0.16175231676495366
YDR265W	-1	-/-	-444.3635643720627	-28546.095420837402	80	0.09276729559748427	0.7375	0.16203313675933725
YCR082W	-1	-/-	-444.85002171993256	-27776.757618784904	80	0.09262166405023547	0.7375	0.16231395675372087
YJR059W	-1	-/-	-445.1765820980072	-25471.60399377346	80	0.09247648902821316	0.7375	0.16259477674810446
YAR015W	-1	-/-	-446.27887654304504	-26635.798946142197	80	0.09233176838810642	0.7375	0.16287559674248805
YHR161C	-1	-/-	-446.59471464157104	-28157.195847034454	80	0.0921875	0.7375	0.16315641673687167
YLR342W	-1	-/-	-446.6132845878601	-25704.082872629166	80	0.09204368174726989	0.7375	0.16343723673125526
YHR083W	-1	-/-	-446.7050229907036	-28945.40724775195	80	0.09190031152647975	0.7375	0.16371805672563886
YDR028C	-1	-/-	-447.3460171222687	-26894.887541353703	80	0.09175738724727839	0.7375	0.16399887672002247
YER012W	-1	-/-	-447.45412373542786	-25387.834220409393	80	0.09161490683229814	0.7375	0.16427969671440606
YDR421W	-1	-/-	-447.48851013183594	-26477.47611117363	80	0.09147286821705426	0.7375	0.16456051670878966
YOL110W	-1	-/-	-447.58430671691895	-24834.80552458763	80	0.0913312693498452	0.7375	0.16484133670317327
YJL001W	-1	-/-	-447.6831922531128	-25348.15375882387	80	0.09119010819165378	0.7375	0.16512215669755687
YAL056W	-1	-/-	-447.8893930912018	-25166.834049463272	80	0.09104938271604938	0.7375	0.16540297669194046
YAL055W	-1	-/-	-447.92952132225037	-26867.82634806633	80	0.09090909090909091	0.7375	0.16568379668632408
YGR295C	0	0/-	-447.9672924876213	-43296.38816040754	320	0.09090909090909091	0.7375	0.16568379668632408
YPL091W	-1	-/-	-448.12271070480347	-28015.061517477036	80	0.09076923076923077	0.7375	0.16596461668070767
YPL159C	1	+/+	-448.16640615463257	-27062.67701983452	79	0.09216589861751152	0.75	0.16596461668070767
YOR229W	-1	-/-	-448.4384391307831	-26642.982650995255	80	0.09202453987730061	0.75	0.16624543667509126
YIL153W	-1	-/-	-448.57705760002136	-26525.038232803345	80	0.09188361408882083	0.75	0.16652625666947488
YJL221C	0	0/-	-448.7760565876961	-41136.115921244025	320	0.09188361408882083	0.75	0.16652625666947488
YPL200W	-1	-/-	-448.9862892627716	-25110.412999629974	80	0.09174311926605505	0.75	0.16680707666385847
YDR306C	-1	-/-	-449.00869822502136	-23631.526579856873	80	0.0916030534351145	0.75	0.16708789665824206
YGR255C	0	0/0	-449.1104590892792	-41569.34673039615	320	0.0916030534351145	0.75	0.16708789665824206
YOR137C	-1	-/-	-449.12171506881714	-25308.173308968544	80	0.09146341463414634	0.75	0.16736871665262568
YMR097C	-1	-/-	-449.2224838733673	-27872.14086651802	80	0.091324200913242	0.75	0.16764953664700927
YBR072W	-1	-/-	-449.2405596971512	-28118.356231182814	80	0.0911854103343465	0.75	0.16793035664139286
YAL044C	-1	-/-	-449.41011357307434	-27759.62836742401	80	0.09104704097116843	0.75	0.16821117663577648
YPL046C	-1	-/-	-449.48888409137726	-28043.064711868763	80	0.09090909090909091	0.75	0.16849199663016007
YJR158W	-1	-/-	-449.66673493385315	-25018.475964546204	80	0.0907715582450832	0.75	0.16877281662454366
YFL039C	-1	-/-	-449.81140518188477	-25465.297252178192	80	0.09063444108761329	0.75	0.16905363661892728
YCR005C	-1	-/+	-449.85145258903503	-26053.207641005516	80	0.09049773755656108	0.75	0.16933445661331087
YHR005C-A	-1	-/-	-450.0213131904602	-28830.575381875038	80	0.09036144578313253	0.75	0.16961527660769446
YAL051W	-1	-/-	-450.8419258594513	-28443.793277025223	80	0.09022556390977443	0.75	0.16989609660207808
YDR483W	-1	-/-	-450.9249414205551	-29697.56480574608	80	0.09009009009009009	0.75	0.17017691659646167
YIL154C	-1	-/-	-451.0223616361618	-28134.444005012512	80	0.08995502248875563	0.75	0.17045773659084526
YNL006W	-1	-/-	-451.1162967681885	-26984.681988954544	80	0.08982035928143713	0.75	0.17073855658522888
YDR155C	0	0/-	-451.14018645882607	-41795.238007385284	320	0.08982035928143713	0.75	0.17073855658522888
YDL010W	0	0/-	-451.64237090945244	-46085.630918247625	320	0.08982035928143713	0.75	0.17073855658522888
YNL100W	0	0/-	-451.71157470345497	-39466.67136067152	320	0.08982035928143713	0.75	0.17073855658522888
YOR070C	0	0/0	-451.91806906461716	-44044.7054104805	320	0.08982035928143713	0.75	0.17073855658522888
YDR466W	0	0/-	-452.37797179818153	-43961.41193404794	320	0.08982035928143713	0.75	0.17073855658522888
YPR138C	-1	-/-	-452.4315257072449	-27065.303062677383	80	0.08968609865470852	0.75	0.17101937657961247
YMR137C	-1	-/-	-452.6874021291733	-28495.36351442337	80	0.08955223880597014	0.75	0.17130019657399606
YPL123C	-1	-/-	-452.84763646125793	-31954.062860369682	80	0.08941877794336811	0.75	0.17158101656837968
YMR140W	-1	-/-	-453.21172189712524	-28835.397265911102	80	0.08928571428571429	0.75	0.17186183656276327
YDL077C	-1	-/-	-453.2815055847168	-30518.98692715168	80	0.08915304606240713	0.75	0.17214265655714686
YFR015C	0	0/0	-453.34427520632744	-42379.638919672	320	0.08915304606240713	0.75	0.17214265655714686
YGL173C	-1	-/-	-453.46242678165436	-25536.4691593647	80	0.08902077151335312	0.75	0.17242347655153048
YJL159W	0	0/-	-453.8792201578617	-42169.97421962023	320	0.08902077151335312	0.75	0.17242347655153048
YJR130C	0	0/0	-454.11391070485115	-42743.26157030463	320	0.08902077151335312	0.75	0.17242347655153048
YER125W	-1	-/-	-454.3562023639679	-27463.67743587494	80	0.08888888888888889	0.75	0.17270429654591407
YPR008W	-1	-/-	-454.6225212216377	-28314.304732859135	80	0.08875739644970414	0.75	0.17298511654029766
YMR083W	-1	-/0	-454.64186835289	-24646.6186497584	80	0.08862629246676514	0.75	0.17326593653468128
YNL142W	-1	-/-	-454.7333071231842	-24662.98991382122	80	0.08849557522123894	0.75	0.17354675652906487
YGL115W	-1	-/-	-454.84177327156067	-26915.719403743744	80	0.08836524300441827	0.75	0.17382757652344846
YHL027W	-1	-/-	-454.89724147319794	-27193.033393144608	80	0.08823529411764706	0.75	0.17410839651783208
YBR214W	-1	-/-	-454.92585039138794	-29595.484552025795	80	0.0881057268722467	0.75	0.17438921651221567
YMR303C	-1	-/0	-454.93827748298645	-24841.880997657776	80	0.08797653958944282	0.75	0.17467003650659926
YHR050W	-1	-/-	-454.9620419740677	-26283.204157471657	80	0.08784773060029283	0.75	0.17495085650098288
YCL018W	0	0/-	-455.1726556420326	-42362.597787991166	320	0.08784773060029283	0.75	0.17495085650098288
YIL077C	-1	-/0	-455.2715222835541	-23716.38872742653	80	0.08771929824561403	0.75	0.17523167649536647
YOR193W	-1	-/-	-455.28718161582947	-26295.882341384888	80	0.08759124087591241	0.75	0.17551249648975006
YLR027C	0	0/0	-455.32750445604324	-44639.92485424876	320	0.08759124087591241	0.75	0.17551249648975006
YOL027C	-1	-/-	-455.3282327055931	-27057.243684709072	80	0.08746355685131195	0.75	0.17579331648413368
YNL270C	-1	-/-	-455.55619955062866	-25237.117773771286	80	0.08733624454148471	0.75	0.17607413647851727
YNL014W	-1	-/-	-455.57623368501663	-27357.31533819437	80	0.0872093023255814	0.75	0.17635495647290086
YDR156W	-1	-/-	-455.5862457752228	-25982.649681568146	80	0.08708272859216255	0.75	0.17663577646728448
YCL017C	-1	-/-	-455.6486804485321	-26276.908328533173	80	0.08695652173913043	0.75	0.17691659646166807
YLR393W	0	0/-	-455.6863529384136	-42172.17695341259	320	0.08695652173913043	0.75	0.17691659646166807
YOR191W	-1	-/-	-455.8500951528549	-26016.73633623123	80	0.08683068017366136	0.75	0.17719741645605167
YOR124C	0	0/-	-455.86919079720974	-43462.097171430476	320	0.08683068017366136	0.75	0.17719741645605167
YPL179W	-1	-/-	-456.00355637073517	-29241.09321832657	80	0.08670520231213873	0.75	0.17747823645043528
YHL030W	0	0/-	-456.16199104487896	-42430.562480188906	320	0.08670520231213873	0.75	0.17747823645043528
YDL128W	-1	-/-	-456.1740212440491	-25828.971936941147	80	0.08658008658008658	0.75	0.17775905644481887
YKL062W	-1	-/-	-456.18177020549774	-27170.646782517433	80	0.08645533141210375	0.75	0.17803987643920247
YAR019C	-1	-/-	-456.20855236053467	-25897.17984998226	80	0.08633093525179857	0.75	0.17832069643358608
YHR006W	-1	-/-	-456.2236750125885	-28369.231990337372	80	0.08620689655172414	0.75	0.17860151642796968
YOR180C	-1	-/-	-456.2807987332344	-26488.727503061295	80	0.08608321377331421	0.75	0.17888233642235327
YER021W	-1	-/-	-456.3708300590515	-26222.547714352608	80	0.08595988538681948	0.75	0.17916315641673689
YGR048W	-1	-/-	-456.7256805896759	-27505.87666106224	80	0.08583690987124463	0.75	0.17944397641112048
YMR289W	0	0/-	-457.17342783510685	-45622.5406935066	320	0.08583690987124463	0.75	0.17944397641112048
YNL332W	-1	-/-	-457.2009963989258	-24839.70833146572	80	0.08571428571428572	0.75	0.17972479640550407
YDL079C	-1	-/-	-457.2737731933594	-24628.212428092957	80	0.08559201141226819	0.75	0.18000561639988769
YBL041W	-1	-/-	-457.4774332046509	-27376.374234437943	80	0.08547008547008547	0.75	0.18028643639427128
YGR097W	-1	-/-	-457.6854281425476	-25124.88759112358	80	0.08534850640113797	0.75	0.18056725638865487
YIL023C	-1	-/-	-457.8377056121826	-25270.182391166687	80	0.08522727272727272	0.75	0.18084807638303846
YHR056C	-1	-/-	-457.8794832229614	-24042.371047616005	80	0.0851063829787234	0.75	0.18112889637742208
YJL217W	0	0/0	-458.2769894748926	-43157.50611993577	320	0.0851063829787234	0.75	0.18112889637742208
YDL237W	0	0/-	-458.34651482105255	-40259.352051347494	320	0.0851063829787234	0.75	0.18112889637742208
YFR043C	0	0/0	-458.3813723027706	-45489.94510641694	320	0.0851063829787234	0.75	0.18112889637742208
YHR113W	0	0/0	-458.48357504606247	-39250.85119225085	320	0.0851063829787234	0.75	0.18112889637742208
YDR350C	0	0/-	-458.523578107357	-45766.600624769926	320	0.0851063829787234	0.75	0.18112889637742208
YDR359C	-1	-/-	-458.6028125882149	-29170.350003421307	80	0.08498583569405099	0.75	0.18140971637180567
YGR065C	0	0/-	-458.7690713107586	-44594.60888385773	320	0.08498583569405099	0.75	0.18140971637180567
YOR122C	-1	-/-	-458.8917188644409	-27428.624751091003	80	0.08486562942008487	0.75	0.18169053636618926
YML068W	0	0/-	-458.92802760005	-44362.28599438071	320	0.08486562942008487	0.75	0.18169053636618926
YOR132W	-1	-/-	-459.3753035068512	-27125.61359500885	80	0.0847457627118644	0.75	0.18197135636057288
YDR218C	-1	-/-	-459.5014714002609	-23328.03110563755	80	0.0846262341325811	0.75	0.18225217635495647
YOR209C	-1	-/-	-459.77288842201233	-24114.08482170105	80	0.08450704225352113	0.75	0.18253299634934006
YLL055W	0	0/-	-459.8462237715721	-42936.440014094114	320	0.08450704225352113	0.75	0.18253299634934006
YIL105C	-1	-/-	-459.8864623308182	-29016.20857506618	80	0.08438818565400844	0.75	0.18281381634372368
YJR035W	-1	-/-	-460.5284391641617	-28548.957981586456	80	0.08426966292134831	0.75	0.18309463633810727
YCL032W	-1	-/-	-460.7674549818039	-29965.985358715057	80	0.08415147265077139	0.75	0.18337545633249086
YMR053C	-1	-/0	-460.84499287605286	-25039.956814408302	80	0.08403361344537816	0.75	0.18365627632687448
YOR327C	-1	-/-	-461.1831555366516	-27969.866389393806	80	0.08391608391608392	0.75	0.18393709632125807
YNR032W	-1	-/-	-461.323606967926	-26704.66820383072	80	0.08379888268156424	0.75	0.18421791631564166
YML058W-A	-1	-/-	-461.40660285949707	-26088.63622379303	80	0.08368200836820083	0.75	0.18449873631002528
YLR231C	-1	-/-	-461.56898963451385	-27304.452314130962	80	0.08356545961002786	0.75	0.18477955630440887
YNL093W	-1	-/-	-461.79078608751297	-29578.298797428608	80	0.08344923504867872	0.75	0.18506037629879246
YDL033C	-1	-/-	-461.799053132534	-26771.06232994795	80	0.08333333333333333	0.75	0.18534119629317608
YCR081W	-1	-/-	-461.8179020881653	-26546.31850218773	80	0.08321775312066575	0.75	0.18562201628755967
YBR119W	-1	-/-	-461.96875166893005	-28723.00025475025	80	0.08310249307479224	0.75	0.18590283628194326
YJL101C	-1	-/-	-462.05972480773926	-24147.668476700783	80	0.08298755186721991	0.75	0.18618365627632688
YML048W	-1	-/-	-462.07534742355347	-26757.533352017403	80	0.08287292817679558	0.75	0.18646447627071047
YLR354C	-1	-/0	-462.13510513305664	-26059.986358642578	80	0.08275862068965517	0.75	0.18674529626509406
YOR162C	-1	-/-	-462.1718018054962	-30282.807169914246	80	0.08264462809917356	0.75	0.18702611625947768
YER044C	-1	-/-	-462.22537755966187	-23339.598775565624	80	0.08253094910591471	0.75	0.18730693625386127
YJL082W	0	0/-	-462.2464619278908	-41264.53868256509	320	0.08253094910591471	0.75	0.18730693625386127
YEL066W	-1	-/-	-462.2723488807678	-27475.85165362805	80	0.08241758241758242	0.75	0.18758775624824486
YML067C	-1	-/-	-462.379798412323	-28530.198298692703	80	0.0823045267489712	0.75	0.18786857624262848
YJR009C	-1	-/-	-462.45599937438965	-28796.682944893837	80	0.0821917808219178	0.75	0.18814939623701207
YOR092W	0	0/-	-462.5696687400341	-41232.889786692336	320	0.0821917808219178	0.75	0.18814939623701207
YGL144C	-1	-/-	-462.77989864349365	-26467.34919810295	80	0.08207934336525308	0.75	0.18843021623139566
YHR024C	-1	-/-	-462.78634810447693	-29379.479878246784	80	0.08196721311475409	0.75	0.18871103622577928
YKL159C	0	0/-	-462.79474490880966	-45364.82459041476	320	0.08196721311475409	0.75	0.18871103622577928
YDL053C	0	0/0	-462.8326667845249	-46323.92128324509	320	0.08196721311475409	0.75	0.18871103622577928
YCL042W	0	0/0	-463.0558158159256	-40059.47532585263	320	0.08196721311475409	0.75	0.18871103622577928
YOR244W	-1	-/-	-463.05843567848206	-29100.69659769535	80	0.08185538881309687	0.75	0.18899185622016287
YBR135W	-1	-/-	-463.2664499282837	-27294.088126063347	80	0.08174386920980926	0.75	0.18927267621454646
YHL002W	-1	-/-	-463.336021900177	-29443.669444084167	80	0.08163265306122448	0.75	0.18955349620893008
YHR168W	0	0/-	-463.46694496273994	-42129.26885931939	320	0.08163265306122448	0.75	0.18955349620893008
YLR075W	-1	-/-	-463.4704415798187	-25675.115884065628	80	0.08152173913043478	0.75	0.18983431620331367
YDL054C	0	0/-	-463.5631810724735	-43195.69076269865	320	0.08152173913043478	0.75	0.18983431620331367
YOR280C	0	0/0	-463.59647142887115	-43051.88718754053	320	0.08152173913043478	0.75	0.18983431620331367
YIR028W	-1	-/-	-463.7262271642685	-26912.137078523636	80	0.0814111261872456	0.75	0.19011513619769727
YMR021C	-1	-/-	-463.80469584465027	-30431.389497458935	80	0.08130081300813008	0.75	0.19039595619208088
YHR102W	-1	-/-	-463.8648347854614	-27566.225103855133	80	0.08119079837618404	0.75	0.19067677618646448
YOR350C	0	0/-	-464.01439413428307	-44392.87444791198	320	0.08119079837618404	0.75	0.19067677618646448
YNL213C	-1	-/-	-464.33257150650024	-22524.598932743073	80	0.08108108108108109	0.75	0.19095759618084807
YJL084C	0	0/-	-464.3578343987465	-46532.4353107661	320	0.08108108108108109	0.75	0.19095759618084807
YIL031W	-1	-/-	-464.57263016700745	-24771.253885269165	80	0.08097165991902834	0.75	0.19123841617523168
YBR097W	-1	-/-	-464.64983439445496	-24437.67574262619	80	0.08086253369272237	0.75	0.19151923616961528
YER017C	-1	-/-	-464.6701464653015	-28195.798456192017	80	0.08075370121130551	0.75	0.19180005616399887
YBR094W	0	0/0	-464.6941443681717	-44733.6635171324	320	0.08075370121130551	0.75	0.19180005616399887
YDR368W	0	0/-	-464.7345198318362	-42704.13764778525	320	0.08075370121130551	0.75	0.19180005616399887
YGL055W	-1	-/-	-464.9356908798218	-30159.4878333807	80	0.08064516129032258	0.75	0.19208087615838249
YEL009C	-1	-/-	-465.1672866344452	-26744.14708518982	80	0.08053691275167785	0.75	0.19236169615276608
YGR042W	-1	-/-	-465.22722244262695	-22828.605996370316	80	0.08042895442359249	0.75	0.19264251614714967
YBL067C	0	0/-	-465.5746203958988	-43651.83711466193	320	0.08042895442359249	0.75	0.19264251614714967
YER061C	-1	-/-	-465.66002106666565	-25730.11988902092	80	0.08032128514056225	0.75	0.19292333614153329
YEL039C	0	0/+	-465.80906569957733	-44989.09966343641	320	0.08032128514056225	0.75	0.19292333614153329
YLR028C	1	+/-	-465.9323060512543	-27147.67260503769	79	0.08155080213903744	0.7625	0.19292333614153329
YHR209W	0	0/0	-466.0571447312832	-45949.77981069684	320	0.08155080213903744	0.7625	0.19292333614153329
YOR044W	0	0/0	-466.26869494467974	-43669.43206521869	320	0.08155080213903744	0.7625	0.19292333614153329
YDR452W	0	0/0	-466.3341495394707	-42837.18013750017	320	0.08155080213903744	0.7625	0.19292333614153329
YGR241C	-1	-/-	-466.35461354255676	-26540.972777485847	80	0.0814419225634179	0.7625	0.19320415613591688
YNL294C	-1	-/-	-466.37129044532776	-27522.456622600555	80	0.08133333333333333	0.7625	0.19348497613030047
YIR039C	0	0/-	-466.55893379449844	-47244.01453104615	320	0.08133333333333333	0.7625	0.19348497613030047
YGR206W	-1	-/-	-466.83298176527023	-27358.987820744514	80	0.08122503328894808	0.7625	0.1937657961246841
YLR238W	-1	-/-	-466.90674114227295	-24047.277698516846	80	0.08111702127659574	0.7625	0.19404661611906768
YBR188C	-1	-/-	-466.9092893600464	-27464.177260875702	80	0.08100929614873838	0.7625	0.19432743611345127
YCR098C	-1	-/-	-466.9322943687439	-25900.661643743515	80	0.08090185676392574	0.7625	0.1946082561078349
YMR115W	0	0/-	-466.99682411551476	-49233.197075366974	320	0.08090185676392574	0.7625	0.1946082561078349
YIL164C	0	0/0	-467.11477468907833	-41043.168421030045	320	0.08090185676392574	0.7625	0.1946082561078349
YKR003W	-1	-/-	-467.4176998138428	-25255.965855240822	80	0.08079470198675497	0.7625	0.19488907610221848
YIL129C	-1	-/-	-467.4514060020447	-28781.03263834119	80	0.08068783068783068	0.7625	0.19516989609660207
YOR388C	-1	-/-	-467.5122902393341	-24854.449114322662	80	0.08058124174372523	0.7625	0.1954507160909857
YMR068W	-1	-/-	-467.56582510471344	-30915.76161980629	80	0.08047493403693931	0.7625	0.19573153608536928
YPL096W	-1	-/-	-467.8075170516968	-26949.017852544785	80	0.08036890645586298	0.7625	0.19601235607975287
YLR107W	-1	-/-	-467.8243019580841	-27606.114861249924	80	0.08026315789473684	0.7625	0.1962931760741365
YMR087W	-1	-/-	-468.0987424850464	-24251.342547655106	80	0.08015768725361366	0.7625	0.19657399606852008
YJR151C	0	0/-	-468.20759266614914	-40516.16881211847	320	0.08015768725361366	0.7625	0.19657399606852008
YLR214W	-1	-/-	-468.40046989917755	-26743.482566297054	80	0.08005249343832022	0.7625	0.19685481606290367
YHR138C	-1	-/-	-468.43965673446655	-23283.835866689682	80	0.0799475753604194	0.7625	0.1971356360572873
YKR053C	-1	-/-	-468.47269010543823	-25005.11545228958	80	0.07984293193717278	0.7625	0.19741645605167088
YDR373W	0	0/-	-468.60840874910355	-44704.933374494314	320	0.07984293193717278	0.7625	0.19741645605167088
YBR240C	-1	-/-	-468.7520008087158	-27407.109582424164	80	0.07973856209150326	0.7625	0.19769727604605447
YMR255W	-1	-/-	-468.7636375427246	-28902.51793283224	80	0.07963446475195822	0.7625	0.1979780960404381
YER166W	-1	-/-	-468.9305309057236	-25627.9461864233	80	0.07953063885267275	0.7625	0.19825891603482168
YDL097C	-1	-/-	-469.5445568561554	-26467.10605430603	80	0.07942708333333333	0.7625	0.19853973602920527
YCL026C-A	-1	-/-	-469.54564237594604	-24287.930426120758	80	0.07932379713914174	0.7625	0.1988205560235889
YER030W	-1	-/-	-469.7013258934021	-25617.07245206833	80	0.07922077922077922	0.7625	0.19910137601797248
YBR289W	-1	-/-	-469.8069121837616	-26511.32302737236	80	0.07911802853437094	0.7625	0.19938219601235607
YJL060W	-1	-/-	-469.9587404727936	-26353.656501054764	80	0.07901554404145078	0.7625	0.1996630160067397
YOL152W	0	0/-	-470.0409152507782	-42797.261006206274	320	0.07901554404145078	0.7625	0.1996630160067397
YBR193C	-1	-/-	-470.0850510597229	-25580.545854091644	80	0.07891332470892626	0.7625	0.19994383600112328
YOL038W	-1	-/-	-470.14338994026184	-25549.963134884834	80	0.07881136950904392	0.7625	0.20022465599550687
YBR150C	0	0/-	-470.1943076848984	-42875.077637054026	320	0.07881136950904392	0.7625	0.20022465599550687
YNL026W	-1	-/-	-470.2851618528366	-27580.340900301933	80	0.07870967741935483	0.7625	0.2005054759898905
YJR049C	-1	-/-	-470.33475136756897	-29004.95039653778	80	0.07860824742268041	0.7625	0.20078629598427408
YLR436C	0	0/-	-470.4544628858566	-43105.173570394516	320	0.07860824742268041	0.7625	0.20078629598427408
YDR492W	-1	-/-	-470.52058696746826	-27182.53822207451	80	0.07850707850707851	0.7625	0.20106711597865767
YJL023C	0	0/-	-470.5541373491287	-48301.649514466524	320	0.07850707850707851	0.7625	0.20106711597865767
YJL047C	-1	-/-	-470.61732625961304	-27310.890754699707	80	0.07840616966580977	0.7625	0.2013479359730413
YDL147W	-1	-/-	-470.7580181360245	-26905.592075943947	80	0.07830551989730423	0.7625	0.20162875596742488
YMR119W	-1	-/-	-470.76979064941406	-25824.095099687576	80	0.0782051282051282	0.7625	0.20190957596180847
YER169W	-1	-/-	-470.7939382791519	-26982.75018298626	80	0.07810499359795134	0.7625	0.2021903959561921
YCR038C	-1	-/-	-470.81409215927124	-27842.481741666794	80	0.07800511508951406	0.7625	0.20247121595057568
YKR089C	-1	-/-	-470.852961063385	-28969.376406431198	80	0.07790549169859515	0.7625	0.20275203594495927
YOL009C	-1	-/-	-470.9302706718445	-26915.03653049469	80	0.0778061224489796	0.7625	0.2030328559393429
YBR297W	-1	-/-	-470.94079422950745	-27626.891416072845	80	0.07770700636942675	0.7625	0.20331367593372648
YDR078C	-1	-/-	-471.0651767253876	-26691.717280745506	80	0.07760814249363868	0.7625	0.20359449592811008
YGR033C	-1	-/-	-471.1990466117859	-29071.23031258583	80	0.07750952986022872	0.7625	0.2038753159224937
YDR369C	-1	-/-	-471.234290599823	-27315.46952700615	80	0.07741116751269035	0.7625	0.20415613591687728
YKR001C	-1	-/-	-471.25131392478943	-26581.868095636368	80	0.07731305449936629	0.7625	0.20443695591126088
YIR022W	-1	-/-	-471.3968617916107	-27164.271089673042	80	0.07721518987341772	0.7625	0.2047177759056445
YPL248C	-1	-/-	-471.40800058841705	-25198.215382695198	80	0.07711757269279393	0.7625	0.20499859590002809
YML034W	-1	-/-	-471.43073630332947	-25977.237153291702	80	0.07702020202020202	0.7625	0.20527941589441168
YMR306W	0	0/-	-471.4607793688774	-43990.83927151561	320	0.07702020202020202	0.7625	0.20527941589441168
YGL141W	0	0/-	-471.5767152309418	-46787.87162657082	320	0.07702020202020202	0.7625	0.20527941589441168
YDR246W	-1	-/-	-471.7315227985382	-27924.855108976364	80	0.07692307692307693	0.7625	0.2055602358887953
YOL026C	-1	-/-	-471.7429163455963	-27151.591070652008	80	0.07682619647355164	0.7625	0.2058410558831789
YJL167W	-1	-/-	-471.7693145275116	-27784.426082015038	80	0.07672955974842767	0.7625	0.20612187587756248
YLR455W	-1	-/-	-471.7936851978302	-21788.359806776047	80	0.07663316582914573	0.7625	0.2064026958719461
YDR104C	0	0/-	-472.0081041455269	-46327.06387811899	320	0.07663316582914573	0.7625	0.2064026958719461
YGR052W	0	0/-	-472.0571647286415	-43935.7058583498	320	0.07663316582914573	0.7625	0.2064026958719461
YAL002W	-1	-/-	-472.0691342353821	-24491.149731874466	80	0.07653701380175659	0.7625	0.2066835158663297
YDL178W	-1	-/-	-472.31390368938446	-28845.895028948784	80	0.07644110275689223	0.7625	0.20696433586071328
YNL335W	0	0/-	-472.32593128085136	-41869.36907442659	320	0.07644110275689223	0.7625	0.20696433586071328
YER047C	0	0/0	-472.4742976874113	-43489.8334556371	320	0.07644110275689223	0.7625	0.20696433586071328
YPL274W	-1	-/-	-472.5364899635315	-25155.088089942932	80	0.07634543178973717	0.7625	0.2072451558550969
YJL046W	0	0/-	-472.55018508434296	-41424.2273837626	320	0.07634543178973717	0.7625	0.2072451558550969
YBL021C	0	0/+	-472.6655179262161	-45868.20211055875	320	0.07634543178973717	0.7625	0.2072451558550969
YCR032W	0	0/-	-472.7934008836746	-44001.77614621818	320	0.07634543178973717	0.7625	0.2072451558550969
YDR484W	-1	-/-	-473.0685992240906	-27251.528098523617	80	0.07625	0.7625	0.2075259758494805
YNL138W	-1	-/-	-473.15176939964294	-25524.715493500233	80	0.07615480649188515	0.7625	0.20780679584386408
YNL134C	0	0/-	-473.26002675294876	-40755.37633264065	320	0.07615480649188515	0.7625	0.20780679584386408
YDR516C	-1	-/-	-473.3128660917282	-27620.2199229002	80	0.07605985037406483	0.7625	0.2080876158382477
YOR023C	-1	-/-	-473.31751441955566	-30797.13888990879	80	0.0759651307596513	0.7625	0.2083684358326313
YLL013C	1	+/+	-473.3878529071808	-25464.016094207764	79	0.07711442786069651	0.775	0.2083684358326313
YJL037W	0	0/-	-473.3897888958454	-43046.261038824916	320	0.07711442786069651	0.775	0.2083684358326313
YFR008W	-1	-/-	-473.5135519504547	-27736.979597568512	80	0.07701863354037267	0.775	0.20864925582701488
YCR067C	-1	-/-	-473.5243308544159	-26956.20043504238	80	0.07692307692307693	0.775	0.20893007582139847
YBR056W	0	0/0	-473.5734883546829	-40961.000417381525	320	0.07692307692307693	0.775	0.20893007582139847
YOR035C	-1	-/-	-473.6432030200958	-29975.07747876644	80	0.0768277571251549	0.775	0.2092108958157821
YGR121C	-1	-/-	-473.664169549942	-27195.288528561592	80	0.07673267326732673	0.775	0.20949171581016568
YER136W	0	0/-	-473.7688013911247	-42774.07289271802	320	0.07673267326732673	0.775	0.20949171581016568
YHR034C	-1	-/-	-473.7862913608551	-27464.162174105644	80	0.07663782447466007	0.775	0.20977253580454927
YDR044W	0	0/0	-473.86792573332787	-42930.016726782545	320	0.07663782447466007	0.775	0.20977253580454927
YMR210W	-1	-/-	-473.8933174610138	-23197.745000839233	80	0.07654320987654321	0.775	0.2100533557989329
YIL045W	0	0/0	-473.9332730770111	-45611.381453335285	320	0.07654320987654321	0.775	0.2100533557989329
YHR004C	-1	-/-	-474.0509195327759	-26968.655208826065	80	0.07644882860665844	0.775	0.21033417579331648
YDR226W	0	0/-	-474.2694742679596	-45594.50946897268	320	0.07644882860665844	0.775	0.21033417579331648
YFL005W	-1	-/-	-474.4276707172394	-28120.96804189682	80	0.07635467980295567	0.775	0.21061499578770007
YJR085C	0	0/0	-474.5854353606701	-40436.85816562176	320	0.07635467980295567	0.775	0.21061499578770007
YLR084C	-1	-/-	-474.65765857696533	-24314.436579227448	80	0.07626076260762607	0.775	0.2108958157820837
YNL122C	0	0/-	-475.07889848947525	-41550.07678729296	320	0.07626076260762607	0.775	0.2108958157820837
YNL003C	-1	-/-	-475.08897709846497	-26687.175877451897	80	0.07616707616707617	0.775	0.21117663577646728
YNL042W	-1	-/-	-475.1771366596222	-27924.58222591877	80	0.07607361963190185	0.775	0.21145745577085087
YOL113W	-1	-/-	-475.24342942237854	-27023.71590077877	80	0.07598039215686274	0.775	0.2117382757652345
YDR345C	-1	-/-	-475.5832576751709	-25979.03226995468	80	0.07588739290085679	0.775	0.21201909575961808
YGL053W	-1	-/0	-475.67095255851746	-27480.35093843937	80	0.07579462102689487	0.775	0.21229991575400167
YBR234C	-1	-/-	-475.72427093982697	-28046.504700779915	80	0.0757020757020757	0.775	0.2125807357483853
YLR240W	-1	-/-	-475.8870825767517	-27424.888914823532	80	0.07560975609756097	0.775	0.21286155574276888
YMR199W	-1	-/-	-476.03239822387695	-24587.176889657974	80	0.07551766138855055	0.775	0.21314237573715247
YGR023W	0	0/-	-476.18732529878616	-43613.897912085056	320	0.07551766138855055	0.775	0.21314237573715247
YPL202C	-1	-/-	-476.26301407814026	-26017.590792179108	80	0.07542579075425791	0.775	0.2134231957315361
YJL026W	-1	-/-	-476.2829694747925	-23724.180127620697	80	0.07533414337788578	0.775	0.21370401572591968
YDL117W	-1	-/-	-476.73288011550903	-25760.597588181496	80	0.07524271844660194	0.775	0.21398483572030327
YJL055W	0	0/-	-476.84666308760643	-41506.12078458071	320	0.07524271844660194	0.775	0.21398483572030327
YBR043C	-1	-/-	-476.923504114151	-29340.89276587963	80	0.07515151515151515	0.775	0.2142656557146869
YMR100W	-1	-/-	-476.92946195602417	-28009.55889391899	80	0.07506053268765134	0.775	0.21454647570907048
YOR352W	0	0/0	-476.9338007569313	-40896.5530937016	320	0.07506053268765134	0.775	0.21454647570907048
YNL031C	-1	-/+	-476.9618601799011	-24633.875995397568	80	0.07496977025392987	0.775	0.21482729570345407
YOR002W	-1	-/+	-477.0095772743225	-25098.630643486977	80	0.0748792270531401	0.775	0.2151081156978377
YEL025C	0	0/0	-477.0158563256264	-43001.712465673685	320	0.0748792270531401	0.775	0.2151081156978377
YCR073W-A	-1	-/-	-477.0735149383545	-25236.4595079422	80	0.07478890229191798	0.775	0.21538893569222128
YML029W	-1	-/-	-477.089542388916	-26655.128051280975	80	0.0746987951807229	0.775	0.21566975568660487
YJR100C	0	0/-	-477.09408259391785	-40261.905123353004	320	0.0746987951807229	0.775	0.21566975568660487
YBR168W	-1	-/-	-477.16658067703247	-26122.05939269066	80	0.07460890493381468	0.775	0.2159505756809885
YOR054C	-1	-/-	-477.18329524993896	-28125.267836213112	80	0.07451923076923077	0.775	0.21623139567537208
YBR139W	0	0/-	-477.2971385717392	-40851.4465982914	320	0.07451923076923077	0.775	0.21623139567537208
YBR192W	-1	-/-	-477.568231344223	-28307.879874944687	80	0.0744297719087635	0.775	0.21651221566975568
YDL244W	-1	-/-	-477.7925510406494	-30280.6607131958	80	0.07434052757793765	0.775	0.2167930356641393
YLR348C	0	0/-	-477.8343760371208	-45075.406885147095	320	0.07434052757793765	0.775	0.2167930356641393
YER072W	-1	-/-	-477.9477035999298	-25366.715700864792	80	0.07425149700598803	0.775	0.21707385565852289
YHR150W	-1	-/-	-478.0815737247467	-25404.36927819252	80	0.07416267942583732	0.775	0.21735467565290648
YER042W	-1	-/-	-478.2517948150635	-29625.600945472717	80	0.07407407407407407	0.775	0.2176354956472901
YDR244W	-1	-/-	-478.6128602027893	-28886.549129247665	80	0.07398568019093078	0.775	0.21791631564167369
YLR006C	-1	-/-	-478.65985012054443	-25200.773525953293	80	0.07389749702026222	0.775	0.21819713563605728
YGL255W	-1	-/-	-479.1086847782135	-26520.25628387928	80	0.07380952380952381	0.775	0.2184779556304409
YGR087C	0	0/0	-479.13597513735294	-41003.39222449064	320	0.07380952380952381	0.775	0.2184779556304409
YPL187W	-1	-/-	-479.16754245758057	-23896.904242277145	80	0.07372175980975029	0.775	0.2187587756248245
YMR323W	0	0/-	-479.20318150520325	-41397.23490020633	320	0.07372175980975029	0.775	0.2187587756248245
YPR132W	-1	-/-	-479.2151641845703	-26873.784278154373	80	0.07363420427553444	0.775	0.21903959561920808
YPL171C	-1	-/0	-479.53049540519714	-28407.84642314911	80	0.07354685646500593	0.775	0.2193204156135917
YER134C	0	0/0	-479.5370967388153	-40995.32626646757	320	0.07354685646500593	0.775	0.2193204156135917
YMR022W	-1	-/-	-479.58381032943726	-26319.996389389038	80	0.07345971563981042	0.775	0.2196012356079753
YLL061W	-1	-/-	-479.7753438949585	-26076.219886660576	80	0.07337278106508875	0.775	0.21988205560235888
YML117W	0	0/0	-479.86113956570625	-44518.530360426754	320	0.07337278106508875	0.775	0.21988205560235888
YNL223W	-1	-/-	-479.9321105480194	-28891.917824983597	80	0.07328605200945626	0.775	0.2201628755967425
YIL013C	-1	-/-	-479.9685363769531	-27149.014861106873	80	0.07319952774498228	0.775	0.2204436955911261
YNL159C	-1	-/-	-480.1819677352905	-29813.92697930336	80	0.07311320754716981	0.775	0.22072451558550968
YJR029W	-1	-/-	-480.23573303222656	-22669.79406261444	80	0.07302709069493522	0.775	0.2210053355798933
YBR136W	-1	-/+	-480.3084719181061	-26448.61719250679	80	0.07294117647058823	0.775	0.2212861555742769
YHR164C	-1	-/-	-480.36207270622253	-26555.296269893646	80	0.07285546415981199	0.775	0.22156697556866048
YHR165C	-1	-/-	-480.644259929657	-27878.30388879776	80	0.07276995305164319	0.775	0.2218477955630441
YDR335W	-1	-/-	-480.77706122398376	-25957.17860865593	80	0.07268464243845252	0.775	0.2221286155574277
YDR236C	-1	-/-	-480.87632489204407	-25157.57098507881	80	0.07259953161592506	0.775	0.22240943555181128
YDR481C	-1	-/-	-481.02238035202026	-27449.005932569504	80	0.07251461988304093	0.775	0.2226902555461949
YCL051W	-1	-/-	-481.12970900535583	-27588.8045129776	80	0.07242990654205607	0.775	0.2229710755405785
YOL042W	-1	-/-	-481.1712648868561	-26176.483376026154	80	0.07234539089848308	0.775	0.22325189553496208
YGR263C	0	0/-	-481.17207439243793	-45519.69249758124	320	0.07234539089848308	0.775	0.22325189553496208
YHR139C	-1	-/-	-481.17808079719543	-27079.048895597458	80	0.07226107226107226	0.775	0.2235327155293457
YKL096W	0	0/-	-481.2126181125641	-42957.702435553074	320	0.07226107226107226	0.775	0.2235327155293457
YMR288W	-1	-/-	-481.2176971435547	-27988.847157239914	80	0.07217694994179279	0.775	0.2238135355237293
YDR457W	-1	-/-	-481.51946687698364	-31927.3364276886	80	0.07209302325581396	0.775	0.22409435551811288
YML050W	0	0/0	-481.6390513777733	-40778.64627665281	320	0.07209302325581396	0.775	0.22409435551811288
YNL101W	-1	-/-	-481.72741317749023	-26445.288340210915	80	0.07200929152148665	0.775	0.2243751755124965
YML072C	0	0/-	-481.76477994024754	-42815.55378963053	320	0.07200929152148665	0.775	0.2243751755124965
YDR420W	-1	-/-	-481.78918647766113	-25112.01885652542	80	0.07192575406032482	0.775	0.2246559955068801
YOL044W	-1	-/-	-481.8739094734192	-27873.913459777832	80	0.07184241019698726	0.775	0.22493681550126368
YDR247W	-1	-/-	-481.9135127067566	-27862.382219791412	80	0.07175925925925926	0.775	0.2252176354956473
YPL003W	0	0/-	-481.9168466925621	-45460.81756569352	320	0.07175925925925926	0.775	0.2252176354956473
YPL169C	-1	-/-	-482.00010919570923	-24689.032343626022	80	0.07167630057803469	0.775	0.2254984554900309
YML006C	-1	-/-	-482.0577862262726	-25498.037712991238	80	0.07159353348729793	0.775	0.22577927548441448
YMR315W	0	0/0	-482.1069487929344	-40847.79118230939	320	0.07159353348729793	0.775	0.22577927548441448
YDR206W	-1	-/-	-482.1228311061859	-25835.156143188477	80	0.07151095732410612	0.775	0.2260600954787981
YHR079C	-1	-/-	-482.1720805168152	-26176.97042298317	80	0.07142857142857142	0.775	0.2263409154731817
YMR006C	-1	-/-	-482.4019517302513	-29286.953861296177	80	0.0713463751438435	0.775	0.22662173546756528
YPR182W	-1	-/-	-482.4182789325714	-27980.343735218048	80	0.07126436781609195	0.775	0.2269025554619489
YBR295W	-1	-/-	-482.42352294921875	-28212.660430669785	80	0.0711825487944891	0.775	0.2271833754563325
YPL156C	-1	-/0	-482.4375157356262	-27669.942278802395	80	0.07110091743119266	0.775	0.22746419545071608
YMR258C	0	0/-	-482.4467569589615	-40440.25864863396	320	0.07110091743119266	0.775	0.22746419545071608
YNL127W	-1	-/-	-482.4560910463333	-27930.246782422066	80	0.07101947308132875	0.775	0.2277450154450997
YOL053W	0	0/0	-482.4599323272705	-40343.27702856064	320	0.07101947308132875	0.775	0.2277450154450997
YHR082C	-1	-/-	-482.56605648994446	-27420.993369340897	80	0.07093821510297482	0.775	0.2280258354394833
YGR133W	-1	-/-	-482.5681221485138	-28380.869417905807	80	0.07085714285714285	0.775	0.22830665543386688
YOL117W	-1	-/-	-482.5767250061035	-28160.586601018906	80	0.07077625570776255	0.775	0.2285874754282505
YBR053C	0	0/-	-482.60182785987854	-41258.63463848829	320	0.07077625570776255	0.775	0.2285874754282505
YHR090C	-1	-/-	-482.639971613884	-29267.799334824085	80	0.07069555302166476	0.775	0.2288682954226341
YJR119C	-1	-/-	-482.73175263404846	-25412.77974677086	80	0.07061503416856492	0.775	0.22914911541701768
YMR250W	-1	-/-	-482.731880068779	-32834.34585750103	80	0.07053469852104664	0.775	0.2294299354114013
YGR240C	0	0/-	-483.1632960289717	-41326.10195573978	320	0.07053469852104664	0.775	0.2294299354114013
YER048C	0	0/-	-483.174337208271	-43479.86138986051	320	0.07053469852104664	0.775	0.2294299354114013
YLR425W	-1	-/-	-483.193532705307	-27600.483826637268	80	0.07045454545454545	0.775	0.2297107554057849
YJL161W	0	0/0	-483.2195620536804	-46634.814551986754	320	0.07045454545454545	0.775	0.2297107554057849
YOR161C	0	0/-	-483.2640271782875	-46027.139103762805	320	0.07045454545454545	0.775	0.2297107554057849
YKL006C-A	-1	-/-	-483.26443123817444	-26468.11492729187	80	0.07037457434733257	0.775	0.22999157540016849
YBR278W	-1	-/-	-483.3066120147705	-25685.078952789307	80	0.07029478458049887	0.775	0.2302723953945521
YIL014C-A	0	0/0	-483.3479660153389	-41387.88493619859	320	0.07029478458049887	0.775	0.2302723953945521
YFL038C	-1	-/-	-483.38582599163055	-28778.71127796173	80	0.07021517553793885	0.775	0.2305532153889357
YLR043C	-1	-/-	-483.411484003067	-26646.59248650074	80	0.07013574660633484	0.775	0.23083403538331929
YOL059W	-1	-/0	-483.43913865089417	-22607.74002313614	80	0.07005649717514124	0.775	0.2311148553777029
YOR208W	-1	-/-	-483.5072412490845	-29513.027923107147	80	0.06997742663656885	0.775	0.2313956753720865
YLR267W	0	0/0	-483.7083812355995	-47096.52000683546	320	0.06997742663656885	0.775	0.2313956753720865
YMR046C	-1	-/-	-483.7500467300415	-21962.094277620316	80	0.06989853438556934	0.775	0.2316764953664701
YDR018C	-1	-/-	-483.7622814178467	-24126.206263065338	80	0.06981981981981981	0.775	0.2319573153608537
YOR367W	-1	-/-	-483.79998540878296	-26712.382078647614	80	0.06974128233970754	0.775	0.2322381353552373
YJL036W	-1	-/-	-483.8793661594391	-30428.975915551186	80	0.0696629213483146	0.775	0.2325189553496209
YDR391C	0	0/0	-483.8830940723419	-41766.28444510698	320	0.0696629213483146	0.775	0.2325189553496209
YNL229C	-1	-/-	-483.9134740829468	-26298.252373695374	80	0.06958473625140292	0.775	0.2327997753440045
YJL113W	-1	-/-	-483.92873907089233	-22279.734345674515	80	0.06950672645739911	0.775	0.2330805953383881
YER175C	0	0/-	-483.9383135139942	-44825.895968049765	320	0.06950672645739911	0.775	0.2330805953383881
YOR215C	0	0/0	-484.1373092532158	-40299.76353222132	320	0.06950672645739911	0.775	0.2330805953383881
YLR011W	-1	-/-	-484.308674454689	-29926.376071214676	80	0.06942889137737962	0.775	0.2333614153327717
YER046W	0	0/-	-484.4688390493393	-44623.30460382253	320	0.06942889137737962	0.775	0.2333614153327717
YIL120W	-1	-/-	-484.5736222267151	-27122.315179347992	80	0.06935123042505593	0.775	0.2336422353271553
YDL144C	0	0/0	-484.5921677350998	-42733.61858701706	320	0.06935123042505593	0.775	0.2336422353271553
YHR018C	0	0/0	-484.7574822306633	-39859.823796108365	320	0.06935123042505593	0.775	0.2336422353271553
YIR034C	0	0/0	-484.8322426080704	-40176.40782882273	320	0.06935123042505593	0.775	0.2336422353271553
YKR098C	0	0/-	-485.18554586172104	-44444.628609359264	320	0.06935123042505593	0.775	0.2336422353271553
YGL018C	1	+/+	-485.29693841934204	-30176.3868932724	79	0.07039106145251396	0.7875	0.2336422353271553
YPL249C	-1	-/-	-485.3103575706482	-27911.825521469116	80	0.0703125	0.7875	0.2339230553215389
YEL029C	-1	-/-	-485.33209204673767	-29484.087708234787	80	0.07023411371237458	0.7875	0.2342038753159225
YGL002W	0	0/-	-485.7184755206108	-45755.100124657154	320	0.07023411371237458	0.7875	0.2342038753159225
YER069W	0	0/0	-485.7822886109352	-41958.37891389243	320	0.07023411371237458	0.7875	0.2342038753159225
YLR228C	-1	-/-	-485.80180835723877	-27697.66612815857	80	0.07015590200445435	0.7875	0.2344846953103061
YPL033C	-1	-/-	-486.02753496170044	-27486.551449418068	80	0.07007786429365963	0.7875	0.2347655153046897
YLL050C	-1	-/-	-486.126314163208	-26525.937218546867	80	0.07	0.7875	0.2350463352990733
YDR254W	-1	-/-	-486.2892801761627	-24601.917403697968	80	0.06992230854605994	0.7875	0.2353271552934569
YGR063C	-1	-/-	-486.31272172927856	-26903.84038209915	80	0.06984478935698447	0.7875	0.2356079752878405
YGL012W	-1	-/-	-486.6014060974121	-29803.102563381195	80	0.06976744186046512	0.7875	0.2358887952822241
YPR004C	0	0/-	-486.62189495563507	-43053.70720809698	320	0.06976744186046512	0.7875	0.2358887952822241
YER096W	0	0/-	-486.63652500510216	-43919.63276222348	320	0.06976744186046512	0.7875	0.2358887952822241
YOR032C	-1	-/-	-486.68248677253723	-23354.054432988167	80	0.06969026548672566	0.7875	0.23616961527660768
YML059C	-1	-/-	-486.6886167526245	-26613.144765138626	80	0.06961325966850829	0.7875	0.2364504352709913
YDL182W	0	0/-	-486.6967667788267	-39632.34101164341	320	0.06961325966850829	0.7875	0.2364504352709913
YLR324W	-1	-/-	-486.7053852081299	-29280.91008758545	80	0.0695364238410596	0.7875	0.2367312552653749
YNL293W	-1	-/-	-486.71489030122757	-30497.448873102665	80	0.06945975744211687	0.7875	0.23701207525975848
YCR091W	-1	-/-	-486.8300127983093	-28683.637590408325	80	0.06938325991189427	0.7875	0.2372928952541421
YJL129C	-1	-/-	-486.8718413114548	-26320.61942279339	80	0.06930693069306931	0.7875	0.2375737152485257
YMR094W	0	0/-	-486.9972265660763	-41068.05135151744	320	0.06930693069306931	0.7875	0.2375737152485257
YNR034W	-1	-/-	-487.0337338447571	-26716.25292479992	80	0.06923076923076923	0.7875	0.23785453524290928
YDL124W	0	0/-	-487.0753878355026	-40798.70882549882	320	0.06923076923076923	0.7875	0.23785453524290928
YGL004C	-1	-/-	-487.1752371788025	-28007.092501163483	80	0.06915477497255763	0.7875	0.2381353552372929
YML079W	0	0/0	-487.17941784858704	-40152.754893779755	320	0.06915477497255763	0.7875	0.2381353552372929
YKL218C	0	0/-	-487.26256117224693	-42456.87809565663	320	0.06915477497255763	0.7875	0.2381353552372929
YER160C	-1	-/-	-487.32295513153076	-22535.95121026039	80	0.06907894736842106	0.7875	0.2384161752316765
YNL070W	-1	-/-	-487.39609360694885	-28710.115329027176	80	0.06900328587075576	0.7875	0.23869699522606008
YDL247W	-1	-/-	-487.4183039665222	-30089.795089185238	80	0.06892778993435449	0.7875	0.2389778152204437
YML131W	-1	-/0	-487.4995017051697	-26054.44905424118	80	0.06885245901639345	0.7875	0.2392586352148273
YDL216C	-1	-/-	-487.56733679771423	-31813.52261197567	80	0.06877729257641921	0.7875	0.23953945520921088
YFL055W	-1	-/-	-487.5852634906769	-29555.599101424217	80	0.06870229007633588	0.7875	0.2398202752035945
YGL259W	0	0/0	-487.59334456920624	-44721.43212887645	320	0.06870229007633588	0.7875	0.2398202752035945
YNL331C	-1	-/0	-487.7491183280945	-28889.9103808403	80	0.06862745098039216	0.7875	0.2401010951979781
YKL145W	-1	-/-	-487.76364064216614	-29507.874140143394	80	0.06855277475516866	0.7875	0.24038191519236168
YPL230W	0	0/-	-487.8516947031021	-47723.89609900117	320	0.06855277475516866	0.7875	0.24038191519236168
YDR533C	0	0/-	-487.8575458973646	-46633.35548159294	320	0.06855277475516866	0.7875	0.24038191519236168
YGL254W	-1	-/-	-487.88564372062683	-26971.492794036865	80	0.06847826086956521	0.7875	0.2406627351867453
YOR059C	0	0/-	-487.9034167230129	-47654.270873486996	320	0.06847826086956521	0.7875	0.2406627351867453
YLR218C	0	0/-	-488.018289744854	-42253.56953147054	320	0.06847826086956521	0.7875	0.2406627351867453
YDL168W	0	0/-	-488.2370208054781	-45024.49815490842	320	0.06847826086956521	0.7875	0.2406627351867453
YDR425W	-1	-/-	-488.23754358291626	-27542.78437423706	80	0.06840390879478828	0.7875	0.2409435551811289
YOR289W	0	0/0	-488.3016103506088	-40317.2757845521	320	0.06840390879478828	0.7875	0.2409435551811289
YHR071W	0	0/-	-488.38009238243103	-41835.36392247677	320	0.06840390879478828	0.7875	0.2409435551811289
YDL197C	-1	-/-	-488.39668321609497	-24900.977473258972	80	0.06832971800433839	0.7875	0.24122437517551248
YOL051W	-1	-/-	-488.42809104919434	-26515.83059000969	80	0.06825568797399784	0.7875	0.2415051951698961
YPR011C	0	0/-	-488.43290519714355	-43311.66248959303	320	0.06825568797399784	0.7875	0.2415051951698961
YDL214C	0	0/-	-488.43463890999556	-44992.59876366705	320	0.06825568797399784	0.7875	0.2415051951698961
YDR107C	0	0/-	-488.51976358890533	-43965.860120385885	320	0.06825568797399784	0.7875	0.2415051951698961
YMR284W	-1	-/-	-488.64939856529236	-28037.410682559013	80	0.06818181818181818	0.7875	0.2417860151642797
YML101C	0	0/0	-488.71298694610596	-42658.39189906418	320	0.06818181818181818	0.7875	0.2417860151642797
YBR203W	0	0/-	-488.72874146699905	-44610.99869450927	320	0.06818181818181818	0.7875	0.2417860151642797
YMR166C	0	0/-	-488.86805176734924	-40823.4903485775	320	0.06818181818181818	0.7875	0.2417860151642797
YMR273C	-1	-/-	-488.88850712776184	-24517.770881652832	80	0.0681081081081081	0.7875	0.24206683515866328
YML123C	-1	-/-	-488.890896320343	-25212.22250163555	80	0.06803455723542116	0.7875	0.2423476551530469
YOR018W	-1	-/-	-488.9706575870514	-27973.97280740738	80	0.06796116504854369	0.7875	0.2426284751474305
YER048W-A	0	0/0	-488.99779814481735	-44158.77250289917	320	0.06796116504854369	0.7875	0.2426284751474305
YCL075W	-1	-/-	-489.08224964141846	-25104.106193304062	80	0.06788793103448276	0.7875	0.24290929514181409
YNR072W	-1	-/-	-489.1122443675995	-24430.390650510788	80	0.06781485468245425	0.7875	0.2431901151361977
YLR250W	0	0/0	-489.2701460123062	-43711.208821073174	320	0.06781485468245425	0.7875	0.2431901151361977
YOR273C	0	0/-	-489.2808232307434	-43157.909511821344	320	0.06781485468245425	0.7875	0.2431901151361977
YDL047W	-1	-/-	-489.3427791595459	-26323.213933467865	80	0.06774193548387097	0.7875	0.2434709351305813
YMR182C	-1	-/-	-489.38452219963074	-23770.872631907463	80	0.06766917293233082	0.7875	0.2437517551249649
YGR284C	-1	-/-	-489.4607710838318	-24889.85464835167	80	0.06759656652360516	0.7875	0.2440325751193485
YKR036C	-1	-/-	-489.5032572746277	-27065.609365940094	80	0.06752411575562701	0.7875	0.2443133951137321
YDL193W	0	0/-	-489.9157171845436	-44132.54134465754	320	0.06752411575562701	0.7875	0.2443133951137321
YLL062C	0	0/0	-489.96005856990814	-45372.9822396934	320	0.06752411575562701	0.7875	0.2443133951137321
YBR255W	0	0/0	-489.9619417786598	-44406.23929986358	320	0.06752411575562701	0.7875	0.2443133951137321
YER027C	-1	-/-	-490.0001845359802	-28028.43401771784	80	0.06745182012847965	0.7875	0.2445942151081157
YCL030C	0	0/0	-490.16018384695053	-43131.37660905253	320	0.06745182012847965	0.7875	0.2445942151081157
YIL053W	-1	-/-	-490.24377501010895	-29861.01303768158	80	0.06737967914438503	0.7875	0.2448750351024993
YBR194W	0	0/0	-490.33443266153336	-43624.50885641575	320	0.06737967914438503	0.7875	0.2448750351024993
YKL120W	-1	-/-	-490.4742274284363	-26385.58864426613	80	0.0673076923076923	0.7875	0.2451558550968829
YBR137W	0	0/-	-490.4983121752739	-40429.306651204824	320	0.0673076923076923	0.7875	0.2451558550968829
YIL113W	0	0/-	-490.58433571457863	-43353.07822598331	320	0.0673076923076923	0.7875	0.2451558550968829
YHR162W	0	0/-	-490.74528217315674	-41871.884221196175	320	0.0673076923076923	0.7875	0.2451558550968829
YDL125C	0	0/-	-490.7566004395485	-44963.19747334719	320	0.0673076923076923	0.7875	0.2451558550968829
YMR030W	1	+/+	-490.8032784461975	-26657.760252952576	79	0.06830309498399147	0.8	0.2451558550968829
YNL289W	0	0/-	-490.81003999710083	-43265.212039500475	320	0.06830309498399147	0.8	0.2451558550968829
YOR126C	-1	-/-	-490.9018371105194	-28353.14167690277	80	0.06823027718550106	0.8	0.2454366750912665
YGR082W	-1	-/-	-490.92828845977783	-29941.528284549713	80	0.06815761448349308	0.8	0.2457174950856501
YIL036W	-1	-/-	-490.9516341686249	-28153.184574842453	80	0.06808510638297872	0.8	0.2459983150800337
YEL021W	0	0/-	-490.95900881290436	-41890.585208803415	320	0.06808510638297872	0.8	0.2459983150800337
YGL150C	-1	-/-	-490.97033047676086	-24027.596450567245	80	0.06801275239107332	0.8	0.2462791350744173
YMR136W	-1	-/-	-491.1150059700012	-29153.28735756874	80	0.06794055201698514	0.8	0.2465599550688009
YLR008C	-1	-/-	-491.1231124997139	-29795.53298932314	80	0.06786850477200425	0.8	0.2468407750631845
YHL040C	-1	-/-	-491.1486394405365	-24504.75904560089	80	0.06779661016949153	0.8	0.2471215950575681
YDR158W	-1	-/0	-491.1860044002533	-30109.491002559662	80	0.06772486772486773	0.8	0.2474024150519517
YAL053W	-1	-/-	-491.3015135526657	-30808.204003214836	80	0.06765327695560254	0.8	0.2476832350463353
YIR044C	0	0/0	-491.3322808146477	-41726.03399002552	320	0.06765327695560254	0.8	0.2476832350463353
YMR088C	-1	-/-	-491.3647699356079	-30123.298396110535	80	0.0675818373812038	0.8	0.2479640550407189
YPL194W	-1	-/-	-491.4982736110687	-27012.81423187256	80	0.06751054852320675	0.8	0.2482448750351025
YAL035W	-1	-/-	-491.53736186027527	-27650.451700925827	80	0.06743940990516333	0.8	0.2485256950294861
YBR272C	-1	-/-	-491.5969977378845	-29120.051568984985	80	0.06736842105263158	0.8	0.2488065150238697
YHL028W	-1	-/-	-491.6186637878418	-23679.150222301483	80	0.06729758149316509	0.8	0.2490873350182533
YMR246W	-1	-/-	-492.0291118621826	-31505.713767051697	80	0.06722689075630252	0.8	0.2493681550126369
YPL165C	0	0/-	-492.03388980031013	-42130.04631951451	320	0.06722689075630252	0.8	0.2493681550126369
YCR069W	0	0/-	-492.0578705072403	-42369.95643261075	320	0.06722689075630252	0.8	0.2493681550126369
YLL027W	-1	-/-	-492.0745904445648	-27257.409497976303	80	0.06715634837355719	0.8	0.2496489750070205
YOR267C	-1	-/-	-492.1236529350281	-26026.666914463043	80	0.06708595387840671	0.8	0.2499297950014041
YCR014C	-1	-/-	-492.16703391075134	-26088.342987537384	80	0.06701570680628273	0.8	0.2502106149957877
YML035C	0	0/-	-492.2558664083481	-43593.47773292661	320	0.06701570680628273	0.8	0.2502106149957877
YLR136C	-1	-/-	-492.30382537841797	-24622.81406545639	80	0.06694560669456066	0.8	0.2504914349901713
YDR251W	-1	-/-	-492.32526206970215	-25620.248423457146	80	0.06687565308254964	0.8	0.2507722549845549
YNL257C	-1	-/-	-492.3345265388489	-25277.974729776382	80	0.06680584551148225	0.8	0.2510530749789385
YPR165W	-1	-/-	-492.38974809646606	-28094.25011086464	80	0.0667361835245047	0.8	0.2513338949733221
YHR017W	0	0/0	-492.4883924126625	-45692.51358380914	320	0.0667361835245047	0.8	0.2513338949733221
YJL083W	0	0/-	-492.50923778116703	-42375.2497176677	320	0.0667361835245047	0.8	0.2513338949733221
YIR006C	-1	-/-	-492.6697254180908	-27825.595634043217	80	0.06666666666666667	0.8	0.2516147149677057
YGL039W	-1	-/-	-492.77796030044556	-23572.177622556686	80	0.06659729448491156	0.8	0.2518955349620893
YDR058C	-1	-/-	-492.82171726226807	-30071.712255716324	80	0.06652806652806653	0.8	0.2521763549564729
YOR148C	-1	-/-	-492.82672691345215	-29670.23185110092	80	0.06645898234683281	0.8	0.2524571749508565
YGR157W	-1	-/-	-492.84729528427124	-26855.403291344643	80	0.06639004149377593	0.8	0.2527379949452401
YBR127C	-1	-/-	-492.8731369972229	-25974.88625574112	80	0.06632124352331606	0.8	0.2530188149396237
YPL177C	-1	-/-	-492.91243863105774	-30073.717972040176	80	0.06625258799171843	0.8	0.2532996349340073
YGR149W	0	0/-	-492.99210864305496	-41169.81674975157	320	0.06625258799171843	0.8	0.2532996349340073
YPR113W	-1	-/-	-493.0047205686569	-29383.40760231018	80	0.06618407445708377	0.8	0.2535804549283909
YKL051W	-1	-/-	-493.0117621421814	-24133.01059383154	80	0.06611570247933884	0.8	0.2538612749227745
YIL114C	-1	-/-	-493.06255078315735	-25418.72655081749	80	0.06604747162022703	0.8	0.2541420949171581
YAR007C	-1	-/-	-493.098845243454	-27627.626857042313	80	0.06597938144329897	0.8	0.2544229149115417
YML047C	-1	-/-	-493.16195726394653	-24051.50841498375	80	0.06591143151390319	0.8	0.2547037349059253
YGR180C	-1	-/-	-493.1694347858429	-22935.09487092495	80	0.06584362139917696	0.8	0.2549845549003089
YBL005W-B	-1	-/-	-493.179856300354	-23024.869720458984	80	0.065775950668037	0.8	0.2552653748946925
YDR304C	0	0/-	-493.2405837774277	-42103.499072000384	320	0.065775950668037	0.8	0.2552653748946925
YBR161W	-1	-/-	-493.2964322566986	-26634.26441836357	80	0.06570841889117043	0.8	0.2555461948890761
YPR156C	0	0/-	-493.39518854022026	-40893.99818526581	320	0.06570841889117043	0.8	0.2555461948890761
YJL088W	0	0/0	-493.43910136818886	-41088.72400799394	320	0.06570841889117043	0.8	0.2555461948890761
YPR066W	0	0/-	-493.50001978874207	-43386.19651041925	320	0.06570841889117043	0.8	0.2555461948890761
YPR199C	-1	-/-	-493.60781168937683	-25703.564247608185	80	0.06564102564102564	0.8	0.2558270148834597
YOR338W	-1	-/-	-493.6088328361511	-24284.643780469894	80	0.06557377049180328	0.8	0.2561078348778433
YMR066W	0	0/-	-493.69996041059494	-42014.64583826065	320	0.06557377049180328	0.8	0.2561078348778433
YKL096W-A	0	0/-	-493.71508198976517	-44510.09364131093	320	0.06557377049180328	0.8	0.2561078348778433
YDL069C	-1	-/-	-493.80606627464294	-27531.17592871189	80	0.06550665301944729	0.8	0.2563886548722269
YGR289C	-1	-/-	-493.99509048461914	-25681.421888828278	80	0.065439672801636	0.8	0.2566694748666105
YPR098C	0	0/0	-494.009632229805	-40264.66327273846	320	0.065439672801636	0.8	0.2566694748666105
YKR013W	0	0/-	-494.02865064144135	-45780.46793247014	320	0.065439672801636	0.8	0.2566694748666105
YIL111W	0	0/+	-494.11819022893906	-42941.47613117099	320	0.065439672801636	0.8	0.2566694748666105
YIL094C	0	0/0	-494.18136312812567	-45739.8399432227	320	0.065439672801636	0.8	0.2566694748666105
YJR091C	-1	-/-	-494.240252494812	-28432.980759978294	80	0.06537282941777324	0.8	0.2569502948609941
YLR466W	-1	-/-	-494.2507629394531	-26207.09034204483	80	0.0653061224489796	0.8	0.2572311148553777
YLR155C	-1	-/-	-494.3174364566803	-25623.67330121994	80	0.0652395514780836	0.8	0.2575119348497613
YFL057C	-1	-/0	-494.40161323547363	-24742.225922107697	80	0.06517311608961303	0.8	0.2577927548441449
YKL163W	0	0/-	-494.4876222908497	-46848.99586960673	320	0.06517311608961303	0.8	0.2577927548441449
YDR033W	0	0/0	-494.5198386311531	-44432.56943446398	320	0.06517311608961303	0.8	0.2577927548441449
YLR303W	-1	-/0	-494.5480818748474	-23575.84487080574	80	0.06510681586978637	0.8	0.2580735748385285
YPR080W	-1	-/-	-494.6813540458679	-23406.100432276726	80	0.06504065040650407	0.8	0.2583543948329121
YGL011C	-1	-/-	-494.79544591903687	-28784.222455501556	80	0.0649746192893401	0.8	0.2586352148272957
YDR208W	-1	-/-	-494.94607293605804	-29018.58863592148	80	0.06490872210953347	0.8	0.2589160348216793
YOL020W	-1	-/-	-494.96247696876526	-27617.07008856535	80	0.06484295845997974	0.8	0.2591968548160629
YGR253C	-1	-/-	-494.97110867500305	-27987.783511281013	80	0.06477732793522267	0.8	0.2594776748104465
YKR093W	0	0/-	-495.09996926784515	-41805.1588704139	320	0.06477732793522267	0.8	0.2594776748104465
YBR128C	0	0/-	-495.1577804684639	-46506.98072305322	320	0.06477732793522267	0.8	0.2594776748104465
YGR092W	-1	-/-	-495.2282645702362	-26793.362386465073	80	0.06471183013144591	0.8	0.2597584948048301
YKL196C	-1	-/-	-495.25156712532043	-27665.434155464172	80	0.06464646464646465	0.8	0.2600393147992137
YDL135C	-1	-/-	-495.273512840271	-26953.019347190857	80	0.06458123107971746	0.8	0.2603201347935973
YMR251W	0	0/0	-495.3989524245262	-43154.840979367495	320	0.06458123107971746	0.8	0.2603201347935973
YGR213C	-1	-/0	-495.486159324646	-28931.41705328226	80	0.06451612903225806	0.8	0.2606009547879809
YOR097C	0	0/0	-495.6000778079033	-41134.80358457565	320	0.06451612903225806	0.8	0.2606009547879809
YPL240C	-1	-/-	-495.6626386642456	-27554.852371633053	80	0.06445115810674723	0.8	0.2608817747823645
YER087W	0	0/-	-495.70010006427765	-40592.19033193588	320	0.06445115810674723	0.8	0.2608817747823645
YIL112W	-1	-/-	-495.73458456993103	-27017.47184729576	80	0.06438631790744467	0.8	0.2611625947767481
YLR426W	-1	-/-	-495.78116369247437	-23048.544837474823	80	0.06432160804020101	0.8	0.2614434147711317
YFL046W	0	0/-	-495.8232600092888	-44882.80404344201	320	0.06432160804020101	0.8	0.2614434147711317
YEL063C	-1	-/-	-495.8973979949951	-26451.50984811783	80	0.0642570281124498	0.8	0.2617242347655153
YLR241W	0	0/-	-496.0018703341484	-41388.79736417532	320	0.0642570281124498	0.8	0.2617242347655153
YER163C	0	0/0	-496.13383281230927	-42642.57513311505	320	0.0642570281124498	0.8	0.2617242347655153
YPL225W	0	0/0	-496.2172049880028	-40033.186072707176	320	0.0642570281124498	0.8	0.2617242347655153
YOR049C	-1	-/-	-496.2464933395386	-24697.389237880707	80	0.0641925777331996	0.8	0.2620050547598989
YLR346C	-1	-/0	-496.31913805007935	-23248.356112718582	80	0.06412825651302605	0.8	0.2622858747542825
YMR165C	1	+/+	-496.39879059791565	-27827.890097379684	79	0.06506506506506507	0.8125	0.2622858747542825
YDR055W	-1	-/-	-496.3991560935974	-26810.314702033997	80	0.065	0.8125	0.2625666947486661
YLR034C	-1	-/-	-496.46123909950256	-25262.56363081932	80	0.06493506493506493	0.8125	0.2628475147430497
YBR170C	-1	-/-	-496.471638917923	-32838.40998291969	80	0.06487025948103792	0.8125	0.2631283347374333
YDR463W	-1	-/-	-496.48192143440247	-28509.045960187912	80	0.06480558325024925	0.8125	0.2634091547318169
YBR201W	-1	-/-	-496.6462528705597	-27480.139745354652	80	0.0647410358565737	0.8125	0.2636899747262005
YMR226C	0	0/0	-496.6520564556122	-41758.4257927537	320	0.0647410358565737	0.8125	0.2636899747262005
YNL048W	-1	-/-	-496.8924334049225	-26547.806188821793	80	0.06467661691542288	0.8125	0.2639707947205841
YPL280W	0	0/-	-496.9858543872833	-42600.99430254102	320	0.06467661691542288	0.8125	0.2639707947205841
YDL180W	0	0/0	-496.99020087718964	-41277.08875191212	320	0.06467661691542288	0.8125	0.2639707947205841
YIL165C	0	0/-	-496.9939659833908	-41316.59781372547	320	0.06467661691542288	0.8125	0.2639707947205841
YJL016W	0	0/0	-497.22895884513855	-46537.739275217056	320	0.06467661691542288	0.8125	0.2639707947205841
YJL196C	-1	-/-	-497.26677203178406	-26486.5556204319	80	0.06461232604373758	0.8125	0.2642516147149677
YKL126W	-1	-/-	-497.31306314468384	-27337.22930085659	80	0.06454816285998013	0.8125	0.2645324347093513
YML126C	-1	-/-	-497.36843967437744	-28155.083670794964	80	0.06448412698412699	0.8125	0.2648132547037349
YPR108W	-1	-/-	-497.3914495706558	-27437.782364487648	80	0.06442021803766106	0.8125	0.2650940746981185
YNR047W	-1	-/-	-497.446763753891	-29278.00583600998	80	0.06435643564356436	0.8125	0.2653748946925021
YGL064C	0	0/-	-497.55665147304535	-45205.19293114543	320	0.06435643564356436	0.8125	0.2653748946925021
YCL039W	-1	-/-	-497.57081413269043	-28296.057911872864	80	0.06429277942631058	0.8125	0.2656557146868857
YKL070W	-1	-/0	-497.58849811553955	-22585.254624843597	80	0.06422924901185771	0.8125	0.2659365346812693
YGL153W	-1	-/-	-497.7433500289917	-27648.56436610222	80	0.06416584402764067	0.8125	0.2662173546756529
YIL110W	-1	-/-	-497.750949382782	-29403.265318632126	80	0.0641025641025641	0.8125	0.2664981746700365
YIL029C	-1	-/0	-497.7511463165283	-23598.52208828926	80	0.06403940886699508	0.8125	0.2667789946644201
YMR287C	-1	-/-	-497.7730691432953	-27450.275279521942	80	0.0639763779527559	0.8125	0.2670598146588037
YBR096W	0	0/0	-497.9341533780098	-42385.723778009415	320	0.0639763779527559	0.8125	0.2670598146588037
YHR007C	-1	-/-	-497.9384717941284	-24782.02208018303	80	0.063913470993117	0.8125	0.2673406346531873
YMR196W	0	0/-	-497.97734797000885	-41478.94451612234	320	0.063913470993117	0.8125	0.2673406346531873
YPL149W	-1	-/-	-497.99556136131287	-26857.554360628128	80	0.06385068762278978	0.8125	0.2676214546475709
YCR075C	-1	-/-	-498.171019077301	-26523.227399468422	80	0.06378802747791953	0.8125	0.2679022746419545
YOL143C	-1	-/-	-498.24168372154236	-27025.199264764786	80	0.06372549019607843	0.8125	0.2681830946363381
YIR041W	-1	-/-	-498.3215389251709	-26596.497009038925	80	0.06366307541625857	0.8125	0.2684639146307217
YGL098W	-1	-/-	-498.45563793182373	-27237.92381453514	80	0.06360078277886497	0.8125	0.2687447346251053
YPL085W	-1	-/-	-498.57855439186096	-23880.15084517002	80	0.0635386119257087	0.8125	0.2690255546194889
YKR102W	0	0/-	-498.7256656885147	-43742.0120446682	320	0.0635386119257087	0.8125	0.2690255546194889
YLR106C	-1	-/-	-498.7590322494507	-25711.429768443108	80	0.0634765625	0.8125	0.2693063746138725
YJR155W	-1	-/0	-498.84947180747986	-25645.796631097794	80	0.06341463414634146	0.8125	0.2695871946082561
YDL198C	-1	-/-	-498.9541609287262	-27746.600658655167	80	0.06335282651072124	0.8125	0.2698680146026397
YOR138C	0	0/-	-498.9749889969826	-48157.844646543264	320	0.06335282651072124	0.8125	0.2698680146026397
YNL250W	-1	-/-	-498.9935405254364	-27243.54057741165	80	0.06329113924050633	0.8125	0.2701488345970233
YDR320C-A	-1	-/-	-499.0530605316162	-25120.463900089264	80	0.0632295719844358	0.8125	0.2704296545914069
YMR205C	0	0/-	-499.08766965568066	-42231.75292325206	320	0.0632295719844358	0.8125	0.2704296545914069
YDR169C	0	0/-	-499.0996244251728	-45195.211722403765	320	0.0632295719844358	0.8125	0.2704296545914069
YGR088W	-1	-/-	-499.2036933898926	-31158.203320503235	80	0.06316812439261418	0.8125	0.2707104745857905
YBR109C	-1	-/-	-499.21360063552856	-26500.076320171356	80	0.06310679611650485	0.8125	0.2709912945801741
YKL020C	-1	-/-	-499.30971908569336	-27771.386874198914	80	0.06304558680892337	0.8125	0.2712721145745577
YDR076W	-1	-/-	-499.38283944129944	-25415.6027905941	80	0.06298449612403101	0.8125	0.2715529345689413
YJL197W	0	0/-	-499.4114713072777	-43512.64846277237	320	0.06298449612403101	0.8125	0.2715529345689413
YOL153C	0	0/0	-499.43783289194107	-40850.335517048836	320	0.06298449612403101	0.8125	0.2715529345689413
YPR154W	-1	-/-	-499.51197719573975	-28151.297964334488	80	0.06292352371732816	0.8125	0.2718337545633249
YNR032C-A	-1	-/-	-499.53786516189575	-24797.3955848217	80	0.06286266924564797	0.8125	0.2721145745577085
YDR007W	0	0/0	-499.5825310945511	-44451.18961530924	320	0.06286266924564797	0.8125	0.2721145745577085
YNL135C	-1	-/-	-499.6030373573303	-25803.61461997032	80	0.06280193236714976	0.8125	0.2723953945520921
YPR037C	-1	-/-	-499.62481141090393	-25756.09640479088	80	0.06274131274131274	0.8125	0.2726762145464757
YLR079W	-1	-/-	-499.62483644485474	-26949.663292884827	80	0.0626808100289296	0.8125	0.2729570345408593
YBR200W	-1	-/-	-499.64714550971985	-29742.92438173294	80	0.0626204238921002	0.8125	0.2732378545352429
YLR115W	-1	-/-	-499.67012214660645	-28139.545637369156	80	0.06256015399422522	0.8125	0.2735186745296265
YKR039W	-1	-/-	-499.6920075416565	-24849.523894548416	80	0.0625	0.8125	0.2737994945240101
YOR292C	0	0/0	-499.8430595397949	-41604.44314748049	320	0.0625	0.8125	0.2737994945240101
YCR039C	-1	-/-	-499.86688137054443	-25395.007387161255	80	0.06243996157540826	0.8125	0.2740803145183937
YFL059W	-1	-/-	-499.9197380542755	-28350.574028491974	80	0.06238003838771593	0.8125	0.2743611345127773
YGR144W	-1	-/-	-500.06493282318115	-28202.22513985634	80	0.062320230105465	0.8125	0.2746419545071609
YOR087W	-1	-/-	-500.0846663713455	-25827.390330314636	80	0.06226053639846743	0.8125	0.2749227745015445
YHR033W	0	0/0	-500.141881108284	-42214.312046170235	320	0.06226053639846743	0.8125	0.2749227745015445
YKL203C	-1	-/-	-500.16727662086487	-29168.599447965622	80	0.06220095693779904	0.8125	0.2752035944959281
YBL059W	0	0/0	-500.24160146713257	-42529.26513272524	320	0.06220095693779904	0.8125	0.2752035944959281
YOL063C	-1	-/-	-500.33787298202515	-30260.657696962357	80	0.0621414913957935	0.8125	0.2754844144903117
YAL032C	-1	-/-	-500.42985701560974	-26061.33190512657	80	0.06208213944603629	0.8125	0.2757652344846953
YHL043W	0	0/-	-500.4391183257103	-44413.38356798887	320	0.06208213944603629	0.8125	0.2757652344846953
YLL023C	0	0/-	-500.48001378774643	-41415.82412070036	320	0.06208213944603629	0.8125	0.2757652344846953
YOR377W	-1	-/0	-500.5375680923462	-25455.44659090042	80	0.06202290076335878	0.8125	0.27604605447907893
YMR090W	0	0/0	-500.5794822573662	-42591.38433715701	320	0.06202290076335878	0.8125	0.27604605447907893
YLR359W	0	0/-	-500.7785485237837	-45111.645293042064	320	0.06202290076335878	0.8125	0.27604605447907893
YNL200C	0	0/-	-500.83653312921524	-41186.88952958584	320	0.06202290076335878	0.8125	0.27604605447907893
YOR027W	-1	-/-	-500.8520715236664	-25658.786067724228	80	0.06196377502383222	0.8125	0.2763268744734625
YNL214W	-1	-/-	-500.9799690246582	-27241.19144845009	80	0.06190476190476191	0.8125	0.2766076944678461
YGR212W	-1	-/-	-501.00495886802673	-26147.86421108246	80	0.06184586108468126	0.8125	0.27688851446222973
YDR166C	-1	-/-	-501.0458061695099	-28610.711210250854	80	0.06178707224334601	0.8125	0.2771693344566133
YKR074W	0	0/0	-501.1232799887657	-40983.830782949924	320	0.06178707224334601	0.8125	0.2771693344566133
YAL031C	-1	-/-	-501.18824076652527	-27081.460245013237	80	0.06172839506172839	0.8125	0.2774501544509969
YMR027W	0	0/0	-501.27600079774857	-42131.79088038206	320	0.06172839506172839	0.8125	0.2774501544509969
YIL087C	0	0/0	-501.3077983856201	-41051.13723695278	320	0.06172839506172839	0.8125	0.2774501544509969
YGR021W	0	0/0	-501.348553776741	-41254.99824076891	320	0.06172839506172839	0.8125	0.2774501544509969
YHR075C	-1	-/-	-501.39405393600464	-27605.200067043304	80	0.061669829222011384	0.8125	0.27773097444538053
YPL145C	-1	-/-	-501.4163148403168	-26176.759756326675	80	0.061611374407582936	0.8125	0.2780117944397641
YER059W	0	0/-	-501.416710793972	-44954.49765843153	320	0.061611374407582936	0.8125	0.2780117944397641
YKL133C	0	0/-	-501.49121302366257	-41866.444602549076	320	0.061611374407582936	0.8125	0.2780117944397641
YPR172W	0	0/0	-501.5186408162117	-41395.44952005148	320	0.061611374407582936	0.8125	0.2780117944397641
YDR129C	-1	-/-	-501.52651715278625	-28024.544453322887	80	0.061553030303030304	0.8125	0.2782926144341477
YNL231C	-1	-/-	-501.60303688049316	-23891.46006309986	80	0.06149479659413434	0.8125	0.27857343442853133
YLR369W	-1	-/-	-501.64635038375854	-28514.731744527817	80	0.06143667296786389	0.8125	0.2788542544229149
YJL132W	0	0/-	-501.73263788223267	-40772.29147607088	320	0.06143667296786389	0.8125	0.2788542544229149
YDR508C	-1	-/-	-501.8292419910431	-26290.59593707323	80	0.061378659112370164	0.8125	0.2791350744172985
YDR050C	0	0/-	-501.8490021824837	-42465.15196717158	320	0.061378659112370164	0.8125	0.2791350744172985
YGL085W	0	0/-	-501.8583139181137	-41522.37990295887	320	0.061378659112370164	0.8125	0.2791350744172985
YHR200W	-1	-/-	-501.8761923313141	-28250.968260765076	80	0.06132075471698113	0.8125	0.27941589441168213
YKL025C	-1	-/-	-501.9682984352112	-26003.06266975403	80	0.061262959472196045	0.8125	0.2796967144060657
YDL035C	-1	-/-	-502.0507354736328	-29907.67280650139	80	0.06120527306967985	0.8125	0.2799775344004493
YAL027W	0	0/-	-502.0638342052698	-46728.79686938226	320	0.06120527306967985	0.8125	0.2799775344004493
YHL014C	0	0/0	-502.10876232385635	-47476.795672506094	320	0.06120527306967985	0.8125	0.2799775344004493
YER037W	0	0/-	-502.1576694250107	-46010.62670567632	320	0.06120527306967985	0.8125	0.2799775344004493
YLR246W	-1	-/-	-502.23087787628174	-26605.796219348907	80	0.06114769520225776	0.8125	0.28025835439483293
YGR167W	-1	-/-	-502.2490599155426	-29001.918637752533	80	0.06109022556390977	0.8125	0.2805391743892165
YER154W	-1	-/-	-502.300256729126	-24930.859813451767	80	0.06103286384976526	0.8125	0.2808199943836001
YDR314C	-1	-/-	-502.30675506591797	-24625.078476905823	80	0.06097560975609756	0.8125	0.28110081437798373
YOR043W	-1	-/-	-502.31683135032654	-26856.430743455887	80	0.06091846298031865	0.8125	0.2813816343723673
YJR126C	-1	-/-	-502.35513162612915	-25733.54457616806	80	0.060861423220973786	0.8125	0.2816624543667509
YER008C	-1	-/-	-502.3602545261383	-25369.230298161507	80	0.0608044901777362	0.8125	0.28194327436113453
YBL023C	-1	-/-	-502.4023804664612	-25525.307054638863	80	0.06074766355140187	0.8125	0.2822240943555181
YLL042C	-1	-/-	-502.5359562635422	-27262.27546441555	80	0.06069094304388422	0.8125	0.2825049143499017
YGR282C	0	0/-	-502.5716133117676	-45438.16661454737	320	0.06069094304388422	0.8125	0.2825049143499017
YLR224W	-1	-/-	-502.64718675613403	-23306.632261276245	80	0.06063432835820896	0.8125	0.28278573434428533
YMR071C	0	0/0	-502.70973366498947	-42136.81507600844	320	0.06063432835820896	0.8125	0.28278573434428533
YER093C-A	0	0/0	-502.7923768758774	-41654.49892652035	320	0.06063432835820896	0.8125	0.28278573434428533
YCL008C	-1	-/-	-502.85008788108826	-27613.4979493618	80	0.06057781919850885	0.8125	0.2830665543386689
YLR092W	-1	-/-	-502.85362482070923	-27878.498945593834	80	0.06052141527001862	0.8125	0.2833473743330525
YOL048C	0	0/-	-502.8753191828728	-40832.85731971264	320	0.06052141527001862	0.8125	0.2833473743330525
YKL037W	0	0/-	-503.0126222372055	-42143.0052806139	320	0.06052141527001862	0.8125	0.2833473743330525
YDL210W	0	0/-	-503.0496839284897	-44841.48160636425	320	0.06052141527001862	0.8125	0.2833473743330525
YLR148W	-1	-/-	-503.0601146221161	-26904.970749378204	80	0.06046511627906977	0.8125	0.28362819432743613
YPR194C	0	0/-	-503.08323752880096	-42797.72866111994	320	0.06046511627906977	0.8125	0.28362819432743613
YDR221W	-1	-/0	-503.1261553764343	-27557.178436517715	80	0.0604089219330855	0.8125	0.2839090143218197
YDR057W	-1	-/-	-503.1523823738098	-28536.485197782516	80	0.060352831940575676	0.8125	0.2841898343162033
YDR182W	-1	-/-	-503.18799662590027	-27506.452320098877	80	0.06029684601113173	0.8125	0.28447065431058693
YHR080C	0	0/-	-503.35703897476196	-41470.37734040618	320	0.06029684601113173	0.8125	0.28447065431058693
YGR207C	0	0/0	-503.36484855413437	-42843.32119947672	320	0.06029684601113173	0.8125	0.28447065431058693
YHR114W	-1	-/-	-503.4268388748169	-28343.97576069832	80	0.060240963855421686	0.8125	0.2847514743049705
YJR005W	0	0/-	-503.45506221055984	-44883.6321644783	320	0.060240963855421686	0.8125	0.2847514743049705
YJR159W	0	0/0	-503.4646175503731	-42521.09001246095	320	0.060240963855421686	0.8125	0.2847514743049705
YCR068W	0	0/-	-503.50190073251724	-42452.4809961915	320	0.060240963855421686	0.8125	0.2847514743049705
YPL024W	0	0/-	-503.5818682014942	-45846.43405285478	320	0.060240963855421686	0.8125	0.2847514743049705
YKL186C	-1	-/-	-503.5830228328705	-25659.84330177307	80	0.06018518518518518	0.8125	0.2850322942993541
YCR023C	0	0/-	-503.7327726483345	-41770.02056115866	320	0.06018518518518518	0.8125	0.2850322942993541
YPL268W	-1	-/-	-503.8323974609375	-26739.883404493332	80	0.060129509713228495	0.8125	0.28531311429373774
YMR204C	-1	-/-	-503.9422881603241	-25575.41145324707	80	0.06007393715341959	0.8125	0.2855939342881213
YMR300C	0	0/-	-503.9476463198662	-44529.54298380017	320	0.06007393715341959	0.8125	0.2855939342881213
YDR019C	0	0/0	-503.9849391877651	-45852.15227776766	320	0.06007393715341959	0.8125	0.2855939342881213
YOR131C	0	0/0	-504.0269378423691	-41620.63733404875	320	0.06007393715341959	0.8125	0.2855939342881213
YNL097C	-1	-/-	-504.140750169754	-28016.440940618515	80	0.06001846722068329	0.8125	0.2858747542825049
YHR192W	0	0/0	-504.24194872379303	-41905.93859511614	320	0.06001846722068329	0.8125	0.2858747542825049
YLR438C-A	-1	-/-	-504.499538898468	-25899.46968102455	80	0.05996309963099631	0.8125	0.28615557427688854
YBL019W	-1	-/-	-504.5809369087219	-29275.384999632835	80	0.059907834101382486	0.8125	0.2864363942712721
YLR094C	0	0/-	-504.6979792714119	-42241.4924094677	320	0.059907834101382486	0.8125	0.2864363942712721
YER168C	-1	-/-	-504.7998926639557	-27664.307616472244	80	0.05985267034990792	0.8125	0.2867172142656557
YJR065C	-1	-/-	-504.825435757637	-28878.944718956947	80	0.05979760809567617	0.8125	0.28699803426003934
YLR345W	0	0/-	-504.84717935323715	-41678.92189306021	320	0.05979760809567617	0.8125	0.28699803426003934
YNL084C	-1	-/-	-504.9250965118408	-26364.41459131241	80	0.05974264705882353	0.8125	0.2872788542544229
YJR106W	0	0/-	-504.95991283655167	-42512.37635067105	320	0.05974264705882353	0.8125	0.2872788542544229
YNL169C	-1	-/+	-504.9660997390747	-26466.45366859436	80	0.05968778696051423	0.8125	0.2875596742488065
YKL055C	1	+/+	-504.98044300079346	-27975.561009407043	79	0.060550458715596334	0.825	0.2875596742488065
YGL124C	-1	-/-	-504.99875593185425	-28232.539722561836	80	0.06049495875343722	0.825	0.28784049424319014
YPR176C	-1	-/-	-505.0165719985962	-27979.75298446417	80	0.06043956043956044	0.825	0.2881213142375737
YJL190C	-1	-/-	-505.0183639526367	-28691.950939416885	80	0.06038426349496798	0.825	0.2884021342319573
YCL004W	-1	-/-	-505.0835464000702	-29050.077214717865	80	0.0603290676416819	0.825	0.28868295422634094
YMR178W	0	0/0	-505.092618227005	-41388.933202028275	320	0.0603290676416819	0.825	0.28868295422634094
YIL145C	0	0/-	-505.0979841351509	-42829.14400817454	320	0.0603290676416819	0.825	0.28868295422634094
YHR068W	-1	-/-	-505.10364174842834	-27890.947244286537	80	0.06027397260273973	0.825	0.2889637742207245
YEL062W	-1	-/-	-505.14391112327576	-30257.486436009407	80	0.060218978102189784	0.825	0.2892445942151081
YKR090W	-1	-/-	-505.14920568466187	-25454.01672887802	80	0.0601640838650866	0.825	0.28952541420949174
YOR261C	-1	-/-	-505.15544271469116	-27322.730259418488	80	0.060109289617486336	0.825	0.2898062342038753
YGR249W	-1	-/-	-505.2809679508209	-25832.994777441025	80	0.06005459508644222	0.825	0.2900870541982589
YKL151C	0	0/-	-505.29165357351303	-41571.977139651775	320	0.06005459508644222	0.825	0.2900870541982589
YIL075C	-1	-/-	-505.3992302417755	-27540.242423295975	80	0.06	0.825	0.29036787419264254
YER088C	-1	-/-	-505.41421580314636	-27801.070526361465	80	0.05994550408719346	0.825	0.2906486941870261
YLR301W	-1	-/-	-505.5075149536133	-23820.139694690704	80	0.05989110707803993	0.825	0.2909295141814097
YGL162W	-1	-/-	-505.54678893089294	-28908.184698820114	80	0.05983680870353581	0.825	0.29121033417579334
YDR063W	0	0/-	-505.56641697883606	-40477.0281214118	320	0.05983680870353581	0.825	0.29121033417579334
YGR136W	0	0/-	-505.6277922615409	-44713.84370478988	320	0.05983680870353581	0.825	0.29121033417579334
YBR125C	0	0/-	-505.73917846381664	-47130.731918886304	320	0.05983680870353581	0.825	0.29121033417579334
YMR020W	0	0/-	-505.7682670354843	-44270.97849498689	320	0.05983680870353581	0.825	0.29121033417579334
YLR177W	0	0/0	-505.92164915800095	-42672.5645326972	320	0.05983680870353581	0.825	0.29121033417579334
YIL040W	-1	-/-	-505.9330017566681	-27173.591211795807	80	0.059782608695652176	0.825	0.2914911541701769
YLR213C	0	0/-	-506.2029752731323	-44053.71433497965	320	0.059782608695652176	0.825	0.2914911541701769
YLR014C	-1	-/-	-506.3496117591858	-27924.197869300842	80	0.05972850678733032	0.825	0.2917719741645605
YBR284W	-1	-/0	-506.366171836853	-23311.83108639717	80	0.059674502712477394	0.825	0.29205279415894414
YDR311W	-1	-/-	-506.3702383041382	-28728.491171836853	80	0.05962059620596206	0.825	0.2923336141533277
YJR070C	-1	-/-	-506.4442992210388	-28145.807784557343	80	0.05956678700361011	0.825	0.2926144341477113
YFL021W	-1	-/-	-506.4964566230774	-33878.11781156063	80	0.059513074842200184	0.825	0.29289525414209494
YER079W	0	0/0	-506.50484132766724	-41765.215554237366	320	0.059513074842200184	0.825	0.29289525414209494
YBR270C	0	0/-	-506.53122855722904	-48682.246047630906	320	0.059513074842200184	0.825	0.29289525414209494
YDR273W	-1	-/-	-506.5340790748596	-30304.76696753502	80	0.05945945945945946	0.825	0.2931760741364785
YAL023C	-1	-/-	-506.8134274482727	-26998.990234851837	80	0.0594059405940594	0.825	0.2934568941308621
YER179W	-1	-/-	-506.84908533096313	-26649.172871351242	80	0.05935251798561151	0.825	0.29373771412524574
YPL084W	-1	-/-	-506.9572308063507	-28333.435445725918	80	0.05929919137466307	0.825	0.2940185341196293
YIL073C	-1	-/-	-506.9924864768982	-29175.97837948799	80	0.059245960502693	0.825	0.2942993541140129
YGR235C	0	0/-	-507.10648614168167	-41793.43432188034	320	0.059245960502693	0.825	0.2942993541140129
YKL017C	-1	-/-	-507.2437331676483	-26595.624880313873	80	0.059192825112107626	0.825	0.29458017410839654
YLL028W	0	0/-	-507.30678910017014	-40819.28006577492	320	0.059192825112107626	0.825	0.29458017410839654
YLR357W	-1	-/-	-507.36006212234497	-25723.19352555275	80	0.05913978494623656	0.825	0.2948609941027801
YPL089C	-1	-/-	-507.4555444717407	-28611.97160255909	80	0.05908683974932856	0.825	0.2951418140971637
YLR392C	0	0/-	-507.51965194940567	-41903.11371666193	320	0.05908683974932856	0.825	0.2951418140971637
YKL182W	-1	-/-	-507.6973829269409	-24584.304393053055	80	0.059033989266547404	0.825	0.29542263409154734
YPR122W	-1	-/-	-507.83329486846924	-26502.074377059937	80	0.058981233243967826	0.825	0.2957034540859309
YOR306C	0	0/-	-507.89240911602974	-41118.89003956318	320	0.058981233243967826	0.825	0.2957034540859309
YML030W	0	0/-	-507.93470042943954	-42767.17127737403	320	0.058981233243967826	0.825	0.2957034540859309
YGR247W	-1	-/-	-507.97826504707336	-29371.573531270027	80	0.05892857142857143	0.825	0.2959842740803145
YFR009W	-1	-/-	-507.9783492088318	-26555.546919584274	80	0.058876003568242644	0.825	0.29626509407469814
YMR086W	0	0/0	-508.0042555332184	-40465.14817649126	320	0.058876003568242644	0.825	0.29626509407469814
YLR056W	-1	-/-	-508.02446722984314	-29457.80784845352	80	0.058823529411764705	0.825	0.2965459140690817
YLR001C	0	0/0	-508.07635939121246	-41449.76522678137	320	0.058823529411764705	0.825	0.2965459140690817
YDR205W	-1	-/-	-508.0790271759033	-26943.752215623856	80	0.058771148708815675	0.825	0.2968267340634653
YPL110C	-1	-/-	-508.13409328460693	-28841.126591324806	80	0.05871886120996441	0.825	0.29710755405784894
YJR140C	-1	-/-	-508.20122027397156	-27950.630225896835	80	0.058666666666666666	0.825	0.2973883740522325
YLR134W	-1	-/-	-508.2750368118286	-25174.690621852875	80	0.0586145648312611	0.825	0.2976691940466161
YOR066W	0	0/-	-508.41286170482635	-42451.966976344585	320	0.0586145648312611	0.825	0.2976691940466161
YMR051C	-1	-/-	-508.4609422683716	-24045.437806606293	80	0.05856255545696539	0.825	0.29795001404099974
YCL034W	-1	-/-	-508.5697224140167	-28733.483649492264	80	0.05851063829787234	0.825	0.2982308340353833
YPR125W	-1	-/-	-508.66567277908325	-27191.383127212524	80	0.05845881310894597	0.825	0.2985116540297669
YGR281W	-1	-/-	-508.6829104423523	-25979.48645925522	80	0.0584070796460177	0.825	0.29879247402415055
YKL221W	0	0/-	-508.77540946006775	-43006.932851433754	320	0.0584070796460177	0.825	0.29879247402415055
YDR286C	0	0/0	-508.77784407138824	-42533.6550180912	320	0.0584070796460177	0.825	0.29879247402415055
YGR177C	-1	-/-	-508.79775047302246	-24729.86336183548	80	0.058355437665782495	0.825	0.2990732940185341
YER013W	-1	-/-	-508.8528723716736	-26393.726485729218	80	0.05830388692579505	0.825	0.2993541140129177
YGR127W	0	0/0	-508.8555720448494	-42068.3568328619	320	0.05830388692579505	0.825	0.2993541140129177
YBR241C	0	0/-	-508.8938059806824	-40842.09727370739	320	0.05830388692579505	0.825	0.2993541140129177
YGL229C	-1	-/-	-509.0105793476105	-26369.8649879694	80	0.05825242718446602	0.825	0.29963493400730135
YBR012W-B	-1	-/-	-509.052827835083	-23395.837272644043	80	0.0582010582010582	0.825	0.2999157540016849
YOR117W	-1	-/-	-509.09157967567444	-27926.31202208996	80	0.05814977973568282	0.825	0.3001965739960685
YJL131C	0	0/-	-509.1664038300514	-41486.35976845026	320	0.05814977973568282	0.825	0.3001965739960685
YNR058W	-1	-/-	-509.217973947525	-25237.7954993248	80	0.058098591549295774	0.825	0.30047739399045215
YOR106W	-1	-/-	-509.3072166442871	-28006.93341398239	80	0.05804749340369393	0.825	0.3007582139848357
YJL185C	0	0/-	-509.44050163030624	-42261.66857743263	320	0.05804749340369393	0.825	0.3007582139848357
YGR109W-B	-1	-/-	-509.49701023101807	-23191.64921426773	80	0.05799648506151142	0.825	0.30103903397921933
YKL100C	0	0/-	-509.51501220464706	-41649.096797287464	320	0.05799648506151142	0.825	0.30103903397921933
YOR090C	0	0/-	-509.5348974466324	-45308.25199148059	320	0.05799648506151142	0.825	0.30103903397921933
YDL015C	-1	-/-	-509.6040885448456	-25531.89217019081	80	0.05794556628621598	0.825	0.30131985397360295
YOR099W	-1	-/-	-509.6067924499512	-26842.646542072296	80	0.05789473684210526	0.825	0.3016006739679865
YLR456W	0	0/0	-509.61540883779526	-42724.69405001402	320	0.05789473684210526	0.825	0.3016006739679865
YEL027W	-1	-/-	-509.6232409477234	-27169.120960474014	80	0.057843996494303246	0.825	0.30188149396237013
YKR101W	-1	-/-	-509.66289830207825	-27617.64105296135	80	0.05779334500875657	0.825	0.30216231395675375
YMR291W	0	0/-	-509.7066528201103	-42906.96047502756	320	0.05779334500875657	0.825	0.30216231395675375
YNL339C	-1	-/-	-509.87021946907043	-26218.58215880394	80	0.05774278215223097	0.825	0.3024431339511373
YIL116W	0	0/0	-509.9412681758404	-42228.15503895283	320	0.05774278215223097	0.825	0.3024431339511373
YDR408C	0	0/-	-509.9951273202896	-45237.250089257956	320	0.05774278215223097	0.825	0.3024431339511373
YLR137W	0	0/-	-510.0100912451744	-43590.28249299526	320	0.05774278215223097	0.825	0.3024431339511373
YLR054C	0	0/-	-510.12227404117584	-41510.44525948167	320	0.05774278215223097	0.825	0.3024431339511373
YKL095W	-1	-/-	-510.28666710853577	-26030.653705835342	80	0.057692307692307696	0.825	0.30272395394552093
YOL056W	0	0/-	-510.3286098539829	-42608.513507517986	320	0.057692307692307696	0.825	0.30272395394552093
YKR002W	-1	-/-	-510.34976387023926	-27898.02143573761	80	0.05764192139737991	0.825	0.30300477393990455
YGR169C	-1	-/-	-510.3569107055664	-30783.60080242157	80	0.05759162303664921	0.825	0.3032855939342881
YJL154C	-1	-/-	-510.43857979774475	-26648.09693312645	80	0.05754141238012206	0.825	0.30356641392867173
YGR135W	-1	-/-	-510.4565408229828	-26916.884298086166	80	0.05749128919860627	0.825	0.30384723392305535
YBR019C	0	0/0	-510.48490941524506	-42432.65261361003	320	0.05749128919860627	0.825	0.30384723392305535
YJL219W	-1	-/-	-510.57914781570435	-25077.594730854034	80	0.057441253263707574	0.825	0.3041280539174389
YJL013C	-1	-/-	-510.62620425224304	-26809.48349881172	80	0.057391304347826085	0.825	0.30440887391182253
YDR518W	-1	-/-	-510.6307637691498	-26831.547399759293	80	0.05734144222415291	0.825	0.30468969390620615
YBR069C	-1	-/-	-510.6489608287811	-26689.597668409348	80	0.057291666666666664	0.825	0.3049705139005897
YKR077W	0	0/-	-510.68807581067085	-46506.41555941105	320	0.057291666666666664	0.825	0.3049705139005897
YJL208C	-1	-/-	-510.6998279094696	-26803.161036133766	80	0.05724197745013009	0.825	0.30525133389497333
YOR213C	-1	-/-	-510.7210605144501	-27932.258504390717	80	0.05719237435008666	0.825	0.30553215388935695
YOL083W	0	0/-	-510.8635529279709	-40570.41620403528	320	0.05719237435008666	0.825	0.30553215388935695
YNR041C	0	0/-	-510.94403499364853	-46031.52476760745	320	0.05719237435008666	0.825	0.30553215388935695
YGR205W	0	0/0	-510.94897598028183	-41766.16262471676	320	0.05719237435008666	0.825	0.30553215388935695
YKL178C	-1	-/-	-511.0569784641266	-28666.702594280243	80	0.05714285714285714	0.825	0.3058129738837405
YLR035C	-1	-/-	-511.0647044181824	-26026.24730539322	80	0.05709342560553633	0.825	0.30609379387812413
YMR184W	-1	-/-	-511.1492130756378	-29334.175273418427	80	0.05704407951598963	0.825	0.3063746138725077
YMR023C	-1	-/-	-511.16955828666687	-31375.751089811325	80	0.05699481865284974	0.825	0.3066554338668913
YPL070W	0	0/-	-511.18615037202835	-45728.089390322566	320	0.05699481865284974	0.825	0.3066554338668913
YPL133C	-1	-/-	-511.2183485031128	-28540.20122051239	80	0.056945642795513375	0.825	0.30693625386127493
YLR312C	0	0/0	-511.34979581832886	-42119.50590723753	320	0.056945642795513375	0.825	0.30693625386127493
YOL138C	-1	-/-	-511.44956946372986	-29431.92616224289	80	0.056896551724137934	0.825	0.3072170738556585
YDR248C	0	0/-	-511.7440975308418	-42354.8561771214	320	0.056896551724137934	0.825	0.3072170738556585
YDL100C	-1	-/-	-511.7923240661621	-24651.809425354004	80	0.056847545219638244	0.825	0.3074978938500421
YBR005W	0	0/-	-511.8057988882065	-46785.208339482546	320	0.056847545219638244	0.825	0.3074978938500421
YGR027W-B	-1	-/-	-512.0093021392822	-23468.12779903412	80	0.05679862306368331	0.825	0.30777871384442573
YJL035C	-1	-/-	-512.0234189033508	-27144.47498869896	80	0.05674978503869303	0.825	0.3080595338388093
YMR201C	-1	-/-	-512.0508252382278	-28876.87356221676	80	0.05670103092783505	0.825	0.3083403538331929
YBR071W	0	0/0	-512.1036157011986	-40044.68837694824	320	0.05670103092783505	0.825	0.3083403538331929
YBR204C	0	0/-	-512.141486287117	-42737.99036157131	320	0.05670103092783505	0.825	0.3083403538331929
YDR261C-D	-1	-/-	-512.2051253318787	-23335.107873916626	80	0.05665236051502146	0.825	0.30862117382757653
YBL089W	0	0/-	-512.2716143727303	-46746.5388635993	320	0.05665236051502146	0.825	0.30862117382757653
YER055C	0	0/0	-512.291317358613	-44864.03931259364	320	0.05665236051502146	0.825	0.30862117382757653
YNR057C	-1	-/-	-512.293420791626	-26422.307430267334	80	0.05660377358490566	0.825	0.3089019938219601
YGR199W	-1	-/-	-512.3253464698792	-27899.41073489189	80	0.056555269922879174	0.825	0.3091828138163437
YLR275W	-1	-/-	-512.3341643810272	-28407.464189291	80	0.05650684931506849	0.825	0.30946363381072733
YJR142W	0	0/0	-512.3686524629593	-42010.137316942215	320	0.05650684931506849	0.825	0.30946363381072733
YFR006W	0	0/0	-512.3999243378639	-43046.51439678669	320	0.05650684931506849	0.825	0.30946363381072733
YGR191W	-1	-/-	-512.4123003482819	-29539.88597559929	80	0.05645851154833191	0.825	0.3097444538051109
YER146W	-1	-/-	-512.4253933429718	-30678.385134458542	80	0.05641025641025641	0.825	0.3100252737994945
YPL191C	0	0/-	-512.4347128868103	-41877.7384801507	320	0.05641025641025641	0.825	0.3100252737994945
YJL139C	-1	-/-	-512.4484279155731	-27486.812552690506	80	0.05636208368915457	0.825	0.31030609379387813
YNR035C	-1	-/-	-512.4487767219543	-27291.446892499924	80	0.05631399317406143	0.825	0.3105869137882617
YDR468C	0	0/-	-512.450477719307	-46738.69075956941	320	0.05631399317406143	0.825	0.3105869137882617
YIR043C	0	0/0	-512.5946263670921	-43189.491049051285	320	0.05631399317406143	0.825	0.3105869137882617
YLR127C	-1	-/-	-512.6243486404419	-28839.660581827164	80	0.056265984654731455	0.825	0.3108677337826453
YPL250C	0	0/-	-512.6781806349754	-42466.68389644846	320	0.056265984654731455	0.825	0.3108677337826453
YFR034C	-1	-/-	-512.7385125160217	-24727.804626703262	80	0.056218057921635436	0.825	0.31114855377702894
YLR290C	0	0/0	-512.7872309088707	-41764.98062705994	320	0.056218057921635436	0.825	0.31114855377702894
YKR021W	0	0/-	-512.7964521050453	-45207.68795123696	320	0.056218057921635436	0.825	0.31114855377702894
YDL243C	-1	-/0	-512.8044400215149	-29071.37505221367	80	0.05617021276595745	0.825	0.3114293737714125
YOR037W	-1	-/-	-512.8773896694183	-31441.243448734283	80	0.05612244897959184	0.825	0.3117101937657961
YPL082C	-1	-/-	-512.95982837677	-27619.48112988472	80	0.056074766355140186	0.825	0.31199101376017974
YIL167W	-1	-/0	-513.0002617835999	-25653.898609161377	80	0.05602716468590832	0.825	0.3122718337545633
YPL206C	-1	-/-	-513.001190662384	-29854.53369951248	80	0.05597964376590331	0.825	0.3125526537489469
YLR227W-B	-1	-/-	-513.0085167884827	-23365.720608234406	80	0.05593220338983051	0.825	0.31283347374333054
YDR006C	0	0/-	-513.2609792947769	-46148.46114361286	320	0.05593220338983051	0.825	0.31283347374333054
YDR411C	-1	-/-	-513.3329327106476	-28095.67692923546	80	0.0558848433530906	0.825	0.3131142937377141
YJL165C	-1	-/-	-513.4484710693359	-25821.538501501083	80	0.05583756345177665	0.825	0.3133951137320977
YOR196C	0	0/-	-513.4959620833397	-44401.96474766731	320	0.05583756345177665	0.825	0.3133951137320977
YDR047W	0	0/0	-513.6151791810989	-44172.80356937647	320	0.05583756345177665	0.825	0.3133951137320977
YMR073C	-1	-/-	-513.6307485103607	-28506.50214958191	80	0.055790363482671176	0.825	0.31367593372648134
YIL066C	-1	-/+	-513.7081713676453	-29034.95925760269	80	0.05574324324324324	0.825	0.3139567537208649
YPR139C	-1	-/-	-513.7134819030762	-27046.905630350113	80	0.05569620253164557	0.825	0.3142375737152485
YMR017W	0	0/-	-513.7789583206177	-43789.300538778305	320	0.05569620253164557	0.825	0.3142375737152485
YDR061W	0	0/0	-513.909149825573	-41886.80000704527	320	0.05569620253164557	0.825	0.3142375737152485
YOR179C	-1	-/-	-513.9137418270111	-28763.87919306755	80	0.05564924114671164	0.825	0.31451839370963214
YFL002W-B	-1	-/-	-513.9222574234009	-23371.290598869324	80	0.05560235888795282	0.825	0.3147992137040157
YNL054W-B	-1	-/-	-513.944577217102	-23570.41578912735	80	0.05555555555555555	0.825	0.3150800336983993
YPR103W	-1	-/-	-513.9935297966003	-27619.934193491936	80	0.05550883095037847	0.825	0.31536085369278294
YKL011C	-1	-/-	-514.1516301631927	-29645.806621074677	80	0.05546218487394958	0.825	0.3156416736871665
YER137C-A	-1	-/-	-514.1707015037537	-23476.737165927887	80	0.055415617128463476	0.825	0.3159224936815501
YOR343W-B	-1	-/-	-514.1965012550354	-23387.918771743774	80	0.05536912751677853	0.825	0.31620331367593374
YDR282C	0	0/-	-514.2348061800003	-42246.354509055614	320	0.05536912751677853	0.825	0.31620331367593374
YDL146W	0	0/-	-514.2446142435074	-44433.657097265124	320	0.05536912751677853	0.825	0.31620331367593374
YDR210C-D	-1	-/-	-514.2573027610779	-23423.534822940826	80	0.055322715842414084	0.825	0.3164841336703173
YKR052C	-1	-/-	-514.3614847660065	-28329.916050314903	80	0.05527638190954774	0.825	0.3167649536647009
YDR261W-B	-1	-/-	-514.4598088264465	-23468.778303146362	80	0.055230125523012555	0.825	0.31704577365908454
YLR257W	0	0/0	-514.5130655765533	-42248.98572230339	320	0.055230125523012555	0.825	0.31704577365908454
YPL117C	-1	-/-	-514.522162437439	-26122.915262699127	80	0.05518394648829431	0.825	0.3173265936534681
YDL029W	-1	-/-	-514.5339772701263	-27769.312740325928	80	0.05513784461152882	0.825	0.3176074136478517
YMR015C	-1	-/-	-514.6735334396362	-26955.15337061882	80	0.05509181969949917	0.825	0.31788823364223534
YLR281C	0	0/-	-514.6913630962372	-42097.601199388504	320	0.05509181969949917	0.825	0.31788823364223534
YGR193C	-1	-/-	-514.7314482927322	-29222.92473167181	80	0.05504587155963303	0.825	0.3181690536366189
YGL090W	-1	-/-	-514.7427916526794	-26378.674560546875	80	0.055	0.825	0.3184498736310025
YDR503C	-1	-/-	-514.7745635509491	-28180.47921705246	80	0.054954204829308906	0.825	0.31873069362538614
YPR003C	0	0/-	-514.8009499311447	-42375.27824038267	320	0.054954204829308906	0.825	0.31873069362538614
YIL147C	-1	-/-	-514.8138663768768	-25285.39001238346	80	0.05490848585690516	0.825	0.3190115136197697
YMR031C	0	0/0	-514.8940815925598	-41831.80329012871	320	0.05490848585690516	0.825	0.3190115136197697
YDR497C	0	0/-	-514.9274967908859	-44656.42630973458	320	0.05490848585690516	0.825	0.3190115136197697
YCR008W	-1	-/-	-514.9625811576843	-27017.986471176147	80	0.05486284289276808	0.825	0.3192923336141533
YLR387C	0	0/-	-515.0149284601212	-47422.67795026302	320	0.05486284289276808	0.825	0.3192923336141533
YOR155C	0	0/-	-515.0184627175331	-45984.94792187214	320	0.05486284289276808	0.825	0.3192923336141533
YPL125W	-1	-/0	-515.0559232234955	-29017.7366001606	80	0.054817275747508304	0.825	0.31957315360853694
YGR085C	-1	-/-	-515.0718247890472	-28437.977350234985	80	0.054771784232365145	0.825	0.3198539736029205
YHL006C	-1	-/-	-515.1109948158264	-26702.79310274124	80	0.05472636815920398	0.825	0.3201347935973041
YDR349C	0	0/-	-515.1552509665489	-43192.17435359955	320	0.05472636815920398	0.825	0.3201347935973041
YOL077W-A	-1	-/-	-515.2357914447784	-30524.14636850357	80	0.05468102734051367	0.825	0.32041561359168774
YDL161W	-1	-/-	-515.3797147274017	-26646.945631444454	80	0.054635761589403975	0.825	0.3206964335860713
YGR161W-B	-1	-/-	-515.5369620323181	-23470.577795028687	80	0.05459057071960298	0.825	0.3209772535804549
YIL168W	0	0/0	-515.590309202671	-44241.85157573223	320	0.05459057071960298	0.825	0.3209772535804549
YNL029C	-1	-/-	-515.7000894546509	-25705.000121355057	80	0.05454545454545454	0.825	0.32125807357483854
YJR096W	0	0/-	-515.7601539492607	-41776.49446935952	320	0.05454545454545454	0.825	0.32125807357483854
YEL004W	-1	-/-	-515.7820990085602	-28606.863058805466	80	0.054500412881915775	0.825	0.3215388935692221
YFR025C	0	0/0	-515.783792257309	-43597.87775672972	320	0.054500412881915775	0.825	0.3215388935692221
YJL029C	-1	-/-	-515.8150169849396	-26254.129821300507	80	0.054455445544554455	0.825	0.3218197135636057
YDR034C-C	-1	-/-	-515.8280673027039	-23427.255252838135	80	0.05441055234954658	0.825	0.32210053355798934
YGL082W	0	0/-	-515.8654382824898	-42049.65826332569	320	0.05441055234954658	0.825	0.32210053355798934
YDR034C	0	0/-	-515.9315876066685	-43854.843542039394	320	0.05441055234954658	0.825	0.32210053355798934
YJR090C	-1	-/-	-515.946044921875	-28446.920471906662	80	0.054365733113673806	0.825	0.3223813535523729
YNL054W-A	-1	-/-	-515.9865617752075	-23635.393545627594	80	0.05432098765432099	0.825	0.3226621735467565
YPL211W	-1	-/-	-516.120062828064	-32542.002128839493	80	0.054276315789473686	0.825	0.32294299354114014
YOR329C	-1	-/-	-516.1688601970673	-30440.409775733948	80	0.054231717337715694	0.825	0.3232238135355237
YOR343W-A	-1	-/-	-516.2040109634399	-23428.589423656464	80	0.054187192118226604	0.825	0.3235046335299073
YER018C	-1	-/-	-516.2093386650085	-25064.63261938095	80	0.054142739950779326	0.825	0.32378545352429094
YER185W	0	0/-	-516.3969237804413	-44764.12049803138	320	0.054142739950779326	0.825	0.32378545352429094
YGL096W	-1	-/-	-516.4250798225403	-28843.192826747894	80	0.054098360655737705	0.825	0.3240662735186745
YOR231W	-1	-/-	-516.4486908912659	-27403.703485250473	80	0.05405405405405406	0.825	0.3243470935130581
YNL077W	0	0/-	-516.5078698992729	-45393.76528035849	320	0.05405405405405406	0.825	0.3243470935130581
YJR051W	0	0/-	-516.6369626522064	-43300.70387998223	320	0.05405405405405406	0.825	0.3243470935130581
YDR188W	-1	-/-	-516.7631087303162	-26564.604818105698	80	0.054009819967266774	0.825	0.32462791350744175
YOL055C	-1	-/-	-517.0593267679214	-26316.981764674187	80	0.05396565821749796	0.825	0.3249087335018253
YMR155W	0	0/0	-517.114205300808	-42180.41109162569	320	0.05396565821749796	0.825	0.3249087335018253
YLR186W	-1	-/-	-517.3335263729095	-27644.135670423508	80	0.05392156862745098	0.825	0.3251895534962089
YGL190C	-1	-/-	-517.3399527072906	-25904.72103023529	80	0.053877551020408164	0.825	0.32547037349059255
YBR244W	-1	-/-	-517.3683660030365	-27259.781448483467	80	0.053833605220228384	0.825	0.3257511934849761
YMR236W	-1	-/-	-517.4010987281799	-26959.662492990494	80	0.05378973105134474	0.825	0.32603201347935973
YLR309C	-1	-/-	-517.4179587364197	-26683.819159269333	80	0.05374592833876222	0.825	0.32631283347374335
YGL073W	-1	-/-	-517.5112113952637	-29808.733713388443	80	0.05370219690805533	0.825	0.3265936534681269
YPL221W	-1	-/-	-517.5460920333862	-28726.812361240387	80	0.05365853658536585	0.825	0.32687447346251053
YJR153W	-1	-/-	-517.6286282539368	-25761.395575761795	80	0.05361494719740049	0.825	0.32715529345689415
YJL111W	-1	-/-	-517.6379113197327	-26783.801218748093	80	0.05357142857142857	0.825	0.3274361134512777
YIL134W	0	0/-	-517.6578757166862	-45780.27193966508	320	0.05357142857142857	0.825	0.3274361134512777
YDR424C	-1	-/-	-517.6995658874512	-29399.65716290474	80	0.0535279805352798	0.825	0.32771693344566133
YOR372C	-1	-/-	-517.7439813613892	-26442.839911937714	80	0.05348460291734198	0.825	0.32799775344004495
YDR092W	-1	-/-	-517.7489976882935	-30414.457007408142	80	0.05344129554655871	0.825	0.3282785734344285
YJR039W	0	0/0	-517.8073157072067	-42599.701083660126	320	0.05344129554655871	0.825	0.3282785734344285
YOR047C	-1	-/-	-517.8677797317505	-24306.58157670498	80	0.05339805825242718	0.825	0.32855939342881213
YLR414C	0	0/-	-517.9579176902771	-41562.18470519781	320	0.05339805825242718	0.825	0.32855939342881213
YJR079W	0	0/0	-517.9859937429428	-42098.7459205389	320	0.05339805825242718	0.825	0.32855939342881213
YDR210C-C	-1	-/-	-518.055902004242	-23655.152893066406	80	0.05335489086499596	0.825	0.32884021342319575
YKL213C	-1	-/-	-518.0703315734863	-27576.972345113754	80	0.05331179321486268	0.825	0.3291210334175793
YKL010C	0	0/-	-518.0833062529564	-46744.58130684495	320	0.05331179321486268	0.825	0.3291210334175793
YER121W	0	0/0	-518.1366459727287	-42548.007893681526	320	0.05331179321486268	0.825	0.3291210334175793
YNL054W	-1	-/-	-518.1878583431244	-29538.837957382202	80	0.053268765133171914	0.825	0.32940185341196293
YML127W	-1	-/-	-518.3622033596039	-27944.0135409832	80	0.0532258064516129	0.825	0.32968267340634655
YHR159W	0	0/0	-518.4094794392586	-42835.09279328585	320	0.0532258064516129	0.825	0.32968267340634655
YOL088C	-1	-/-	-518.4110414981842	-32269.72433948517	80	0.0531829170024174	0.825	0.3299634934007301
YDL103C	0	0/-	-518.4865635633469	-46259.023402541876	320	0.0531829170024174	0.825	0.3299634934007301
YDR224C	-1	-/-	-518.6754908561707	-26667.793660640717	80	0.05314009661835749	0.825	0.33024431339511373
YDR017C	-1	-/-	-518.7118091583252	-27079.811577439308	80	0.05309734513274336	0.825	0.33052513338949735
YIL173W	-1	-/-	-518.7384562492371	-26462.367060422897	80	0.05305466237942122	0.825	0.3308059533838809
YPL254W	-1	-/-	-518.7472324371338	-28427.72695851326	80	0.05301204819277108	0.825	0.33108677337826453
YOR360C	0	0/-	-518.811123073101	-42214.20658904314	320	0.05301204819277108	0.825	0.33108677337826453
YLR300W	0	0/-	-518.8729084134102	-44451.73844833672	320	0.05301204819277108	0.825	0.33108677337826453
YDR281C	-1	-/0	-518.8993244171143	-25273.939190149307	80	0.052969502407704656	0.825	0.33136759337264815
YNL155W	0	0/-	-519.0124050974846	-42531.940134972334	320	0.052969502407704656	0.825	0.33136759337264815
YKL061W	0	0/-	-519.09265011549	-41838.287437319756	320	0.052969502407704656	0.825	0.33136759337264815
YDL199C	0	0/-	-519.1943446993828	-42487.059821009636	320	0.052969502407704656	0.825	0.33136759337264815
YKL069W	0	0/-	-519.2498204112053	-45072.86724473536	320	0.052969502407704656	0.825	0.33136759337264815
YDR242W	0	0/0	-519.3113550543785	-44477.17344337702	320	0.052969502407704656	0.825	0.33136759337264815
YDR071C	-1	-/-	-519.4120240211487	-24886.70887184143	80	0.05292702485966319	0.825	0.3316484133670317
YER052C	-1	-/0	-519.4254643917084	-26327.23306107521	80	0.052884615384615384	0.825	0.33192923336141533
YCR076C	0	0/-	-519.4815794229507	-41186.45664733648	320	0.052884615384615384	0.825	0.33192923336141533
YGL183C	-1	-/-	-519.6175665855408	-24880.624026060104	80	0.05284227381905524	0.825	0.33221005335579895
YER129W	-1	-/-	-519.6691749095917	-26324.69127678871	80	0.0528	0.825	0.3324908733501825
YAL001C	-1	-/-	-519.7240605354309	-28460.162920236588	80	0.05275779376498801	0.825	0.33277169334456613
YDR046C	-1	-/-	-519.7593705654144	-25920.266664981842	80	0.052715654952076675	0.825	0.33305251333894975
YGR260W	0	0/-	-519.7723444998264	-42224.079197496176	320	0.052715654952076675	0.825	0.33305251333894975
YLR087C	0	0/-	-519.799542427063	-45951.98934054375	320	0.052715654952076675	0.825	0.33305251333894975
YLL016W	-1	-/-	-519.8148145675659	-23878.4704785347	80	0.052673583399840386	0.825	0.3333333333333333
YPL246C	0	0/0	-519.8365931510925	-44935.38540506363	320	0.052673583399840386	0.825	0.3333333333333333
YHR046C	0	0/-	-519.8543323278427	-41917.271346494555	320	0.052673583399840386	0.825	0.3333333333333333
YJR107W	0	0/-	-519.879359960556	-42441.421304643154	320	0.052673583399840386	0.825	0.3333333333333333
YDL245C	-1	-/-	-519.9146294593811	-26108.874462127686	80	0.05263157894736842	0.825	0.33361415332771693
YBL105C	-1	-/-	-519.9191539287567	-26759.525891065598	80	0.05258964143426295	0.825	0.33389497332210055
YLR256W-A	-1	-/-	-519.9492077827454	-23662.698620796204	80	0.052547770700636945	0.825	0.3341757933164841
YIL014W	-1	-/-	-519.9922242164612	-27367.108274579048	80	0.05250596658711217	0.825	0.33445661331086773
YML077W	-1	-/-	-520.0580470561981	-26514.572694540024	80	0.05246422893481717	0.825	0.33473743330525135
YAL020C	-1	-/-	-520.1145701408386	-28154.58057785034	80	0.05242255758538523	0.825	0.3350182532996349
YJL173C	-1	-/-	-520.1898820400238	-31943.64995741844	80	0.05238095238095238	0.825	0.33529907329401853
YBR159W	-1	-/-	-520.3254652023315	-25206.23849105835	80	0.052339413164155434	0.825	0.33557989328840215
YKR050W	-1	-/-	-520.3763179779053	-25896.245149850845	80	0.05229793977812995	0.825	0.3358607132827857
YNL106C	-1	-/-	-520.3961386680603	-24719.305433750153	80	0.052256532066508314	0.825	0.33614153327716934
YLR190W	-1	-/-	-520.4305131435394	-27869.583558321	80	0.05221518987341772	0.825	0.33642235327155295
YPL260W	0	0/0	-520.4321889281273	-41745.44170683622	320	0.05221518987341772	0.825	0.33642235327155295
YLR283W	0	0/0	-520.5387656092644	-42750.70065319538	320	0.05221518987341772	0.825	0.33642235327155295
YMR058W	-1	-/-	-520.620584487915	-27654.75231575966	80	0.05217391304347826	0.825	0.3367031732659365
YCR028C	-1	-/-	-520.6711919307709	-26667.780553340912	80	0.052132701421800945	0.825	0.33698399326032014
YFR032C-A	0	0/-	-520.6750732660294	-43616.774261564016	320	0.052132701421800945	0.825	0.33698399326032014
YPR135W	-1	-/-	-520.6789784431458	-26733.85542488098	80	0.05209155485398579	0.825	0.33726481325470375
YDR132C	0	0/0	-520.918615102768	-42768.93595892191	320	0.05209155485398579	0.825	0.33726481325470375
YMR101C	-1	-/-	-520.9546384811401	-25592.271485090256	80	0.052050473186119876	0.825	0.3375456332490873
YFL010C	0	0/0	-520.9825719892979	-42641.11248201132	320	0.052050473186119876	0.825	0.3375456332490873
YLR266C	-1	-/-	-520.9844484329224	-30930.544186353683	80	0.05200945626477541	0.825	0.33782645324347094
YLR149C	0	0/0	-521.0273594856262	-42251.962390869856	320	0.05200945626477541	0.825	0.33782645324347094
YJR088C	0	0/-	-521.0760340690613	-42860.08055073023	320	0.05200945626477541	0.825	0.33782645324347094
YOR391C	0	0/-	-521.2049030661583	-42671.974084585905	320	0.05200945626477541	0.825	0.33782645324347094
YLR360W	-1	-/-	-521.2467665672302	-26633.45736503601	80	0.05196850393700787	0.825	0.33810727323785456
YHR030C	-1	-/-	-521.2506105899811	-26928.21745610237	80	0.05192761605035405	0.825	0.3383880932322381
YML087C	0	0/0	-521.267641544342	-41702.99953019619	320	0.05192761605035405	0.825	0.3383880932322381
YLR337C	-1	-/-	-521.3203990459442	-27075.930937886238	80	0.05188679245283019	0.825	0.33866891322662174
YAR028W	0	0/0	-521.3438141345978	-40899.25754266977	320	0.05188679245283019	0.825	0.33866891322662174
[truncated: 3,961 more rows]
