# Supplementary material for: Revisiting co-expression-based automated function prediction in yeast with neural networks and updated Gene Ontology annotations
Source: PLoS One. 2026 Apr 16;21(4):e0322689. doi: 10.1371/journal.pone.0322689 (PMC13086303; doi:10.1371/journal.pone.0322689)
Supplement: S1 File — A zip file of tables in csv format containing individual genes ranked by their predicted involvement in each predicted GO term. These predictions were made by Model 1 as described in Table A of S1 Text. (ZIP) [file pone.0322689.s002.zip › GO0048193_SingleGeneRanking.csv]

Gene	Label	Annos	Score	Background Score	Num pos pairs	Precision	Recall	False Positive Rate
YEL002C	-1	-/-	-246.5682837665081	-14016.101185183972	161	0.0	0.0	0.00028735632183908046
YDL190C	-1	-/-	-249.58160822838545	-13490.956997567788	161	0.0	0.0	0.0005747126436781609
YPR029C	1	+/+	-262.8815465439111	-13916.892595758662	160	0.3333333333333333	0.006211180124223602	0.0005747126436781609
YNL258C	1	+/+	-284.6900429110974	-13306.732309671119	160	0.5	0.012422360248447204	0.0005747126436781609
YGR106C	0	0/0	-289.0999470092356	-26642.210800365545	644	0.5	0.012422360248447204	0.0005747126436781609
YGR261C	1	+/+	-289.7104814648628	-14438.223365217447	160	0.6	0.018633540372670808	0.0005747126436781609
YOR002W	-1	-/-	-290.1995495185256	-14236.55565378815	161	0.5	0.018633540372670808	0.0008620689655172414
YMR149W	-1	-/-	-297.6934969127178	-15640.472128085792	161	0.42857142857142855	0.018633540372670808	0.0011494252873563218
YNL085W	-1	-/-	-299.42151973210275	-15244.961543813348	161	0.375	0.018633540372670808	0.0014367816091954023
YML001W	1	+/-	-305.4048584215343	-14656.418498765677	160	0.4444444444444444	0.024844720496894408	0.0014367816091954023
YGL020C	1	+/+	-312.24873054772615	-16464.13334799558	160	0.5	0.031055900621118012	0.0014367816091954023
YLR195C	-1	-/-	-313.6499608941376	-14660.115719854832	161	0.45454545454545453	0.031055900621118012	0.0017241379310344827
YNL287W	1	+/+	-315.05532988905907	-14555.247439607978	160	0.5	0.037267080745341616	0.0017241379310344827
YPL010W	1	+/+	-325.51646983623505	-16115.067277476192	160	0.5384615384615384	0.043478260869565216	0.0017241379310344827
YHR181W	1	+/+	-327.1107478439808	-14284.846071870998	160	0.5714285714285714	0.049689440993788817	0.0017241379310344827
YPR181C	1	+/+	-327.521070510149	-13765.83830294013	160	0.6	0.055900621118012424	0.0017241379310344827
YOR099W	-1	-/-	-327.6890777349472	-13495.780443236232	161	0.5625	0.055900621118012424	0.002011494252873563
YHR039C-A	-1	-/-	-331.11352127045393	-15145.706428302452	161	0.5294117647058824	0.055900621118012424	0.0022988505747126436
YGL200C	1	+/+	-331.2819324284792	-15251.513005286455	160	0.5555555555555556	0.062111801242236024	0.0022988505747126436
YPL218W	1	+/+	-332.907477453351	-15415.876787565649	160	0.5789473684210527	0.06832298136645963	0.0022988505747126436
YDL225W	-1	-/-	-335.78520407155156	-14992.96165034175	161	0.55	0.06832298136645963	0.002586206896551724
YBR205W	-1	-/-	-340.44507198035717	-14795.122916977853	161	0.5238095238095238	0.06832298136645963	0.0028735632183908046
YDL116W	-1	-/-	-342.314733594656	-14601.540357641876	161	0.5	0.06832298136645963	0.003160919540229885
YGL137W	1	+/+	-343.2403646633029	-14550.352850966156	160	0.5217391304347826	0.07453416149068323	0.003160919540229885
YOR103C	-1	-/-	-344.3204731196165	-15462.306047543883	161	0.5	0.07453416149068323	0.0034482758620689655
YJR006W	-1	-/-	-347.0807111263275	-15601.751705765724	161	0.48	0.07453416149068323	0.003735632183908046
YPR072W	-1	-/-	-347.4995018541813	-15269.247030042112	161	0.46153846153846156	0.07453416149068323	0.004022988505747126
YIL027C	0	0/-	-347.9608845808543	-27524.47288082633	644	0.46153846153846156	0.07453416149068323	0.004022988505747126
YER087C-B	-1	-/-	-348.01621828973293	-13626.627957552671	161	0.4444444444444444	0.07453416149068323	0.004310344827586207
YOR067C	-1	-/-	-348.33276277408004	-14743.405750032514	161	0.42857142857142855	0.07453416149068323	0.004597701149425287
YGL106W	-1	-/-	-350.1612306330353	-14995.356924585998	161	0.41379310344827586	0.07453416149068323	0.004885057471264368
YBL040C	1	+/+	-350.86383886635303	-15232.21912221238	160	0.43333333333333335	0.08074534161490683	0.004885057471264368
YJL002C	-1	-/-	-351.3447643816471	-16794.380978174508	161	0.41935483870967744	0.08074534161490683	0.005172413793103448
YNL297C	-1	-/-	-351.6069451235235	-15388.257291961461	161	0.40625	0.08074534161490683	0.005459770114942529
YKL073W	-1	-/-	-352.73643950372934	-17244.217267237604	161	0.3939393939393939	0.08074534161490683	0.005747126436781609
YDR098C	-1	-/-	-353.71493462473154	-17169.599280014634	161	0.38235294117647056	0.08074534161490683	0.00603448275862069
YOR165W	0	0/-	-354.46733855223283	-26836.244775768835	644	0.38235294117647056	0.08074534161490683	0.00603448275862069
YNL079C	-1	-/-	-355.188370551914	-16219.118524258956	161	0.37142857142857144	0.08074534161490683	0.00632183908045977
YJL091C	-1	-/-	-357.5711303278804	-16578.1963724643	161	0.3611111111111111	0.08074534161490683	0.0066091954022988505
YGL054C	1	+/+	-358.65039651840925	-14489.416206039488	160	0.3783783783783784	0.08695652173913043	0.0066091954022988505
YER155C	-1	-/-	-360.5616963803768	-13701.745837010443	161	0.3684210526315789	0.08695652173913043	0.006896551724137931
YKR084C	0	0/-	-361.60383050423115	-27609.543132311665	644	0.3684210526315789	0.08695652173913043	0.006896551724137931
YFL038C	1	+/+	-365.37198610417545	-14446.47887754254	160	0.38461538461538464	0.09316770186335403	0.006896551724137931
YKL119C	-1	-/-	-366.5723330155015	-14775.90814460814	161	0.375	0.09316770186335403	0.007183908045977011
YLR229C	-1	-/-	-367.27972202003	-16076.370065040886	161	0.36585365853658536	0.09316770186335403	0.007471264367816092
YDR235W	-1	-/-	-368.04227128624916	-14180.650629624724	161	0.35714285714285715	0.09316770186335403	0.007758620689655172
YLR085C	-1	-/-	-370.03292216546834	-14366.092657996342	161	0.3488372093023256	0.09316770186335403	0.008045977011494253
YMR112C	-1	-/-	-374.11158587783575	-16202.904574252665	161	0.3409090909090909	0.09316770186335403	0.008333333333333333
YDR295C	-1	-/-	-374.8938623070717	-14215.49736024253	161	0.3333333333333333	0.09316770186335403	0.008620689655172414
YAL007C	1	+/+	-377.0797280818224	-16823.919485397637	160	0.34782608695652173	0.09937888198757763	0.008620689655172414
YML067C	1	+/+	-378.18658800423145	-15756.381541259587	160	0.3617021276595745	0.10559006211180125	0.008620689655172414
YLR314C	-1	-/-	-378.37465794198215	-15008.11406934075	161	0.3541666666666667	0.10559006211180125	0.008908045977011494
YFL048C	1	+/+	-379.32409350574017	-16511.680949926376	160	0.3673469387755102	0.11180124223602485	0.008908045977011494
YGL065C	-1	-/-	-379.98372234404087	-15157.23616886884	161	0.36	0.11180124223602485	0.009195402298850575
YDL095W	-1	-/-	-384.3398933336139	-15728.266787223518	161	0.35294117647058826	0.11180124223602485	0.009482758620689655
YDL045C	-1	-/-	-385.21507899835706	-16739.838701803237	161	0.34615384615384615	0.11180124223602485	0.009770114942528735
YOR321W	-1	-/-	-385.35098995268345	-16227.192255487666	161	0.33962264150943394	0.11180124223602485	0.010057471264367816
YFR041C	-1	-/-	-385.58498303592205	-17217.317158833146	161	0.3333333333333333	0.11180124223602485	0.010344827586206896
YHR108W	1	+/+	-385.65242194384336	-16010.918175224215	160	0.34545454545454546	0.11801242236024845	0.010344827586206896
YPL195W	1	+/+	-387.38496458530426	-14023.661927759647	160	0.35714285714285715	0.12422360248447205	0.010344827586206896
YLR268W	1	+/+	-388.6866351366043	-15709.025281749666	160	0.3684210526315789	0.13043478260869565	0.010344827586206896
YDR238C	1	+/+	-389.58037166297436	-15552.744250059128	160	0.3793103448275862	0.13664596273291926	0.010344827586206896
YMR150C	-1	-/-	-390.99469451606274	-16086.298760525882	161	0.3728813559322034	0.13664596273291926	0.010632183908045977
YIL043C	0	0/-	-391.2408432159573	-29121.42562485952	644	0.3728813559322034	0.13664596273291926	0.010632183908045977
YOR367W	-1	-/-	-391.29251616448164	-16239.22841605544	161	0.36666666666666664	0.13664596273291926	0.010919540229885057
YCR002C	-1	-/-	-391.3942195251584	-15374.525309033692	161	0.36065573770491804	0.13664596273291926	0.011206896551724138
YIL068C	1	+/+	-392.7098108716309	-15539.90400203783	160	0.3709677419354839	0.14285714285714285	0.011206896551724138
YOR115C	1	+/+	-393.3749163746834	-16324.076854575425	160	0.38095238095238093	0.14906832298136646	0.011206896551724138
YDL040C	-1	-/-	-393.9335231333971	-18084.515751861036	161	0.375	0.14906832298136646	0.011494252873563218
YDR084C	0	0/0	-394.03006472159177	-31944.98090834357	644	0.375	0.14906832298136646	0.011494252873563218
YCR044C	-1	-/-	-394.2236787304282	-16522.945056714118	161	0.36923076923076925	0.14906832298136646	0.011781609195402299
YDR519W	0	0/-	-394.9353460520506	-29655.926536397543	644	0.36923076923076925	0.14906832298136646	0.011781609195402299
YPR105C	1	+/+	-395.5508300513029	-15347.071384482086	160	0.3787878787878788	0.15527950310559005	0.011781609195402299
YJR076C	-1	-/-	-395.7757614478469	-15363.037677380256	161	0.373134328358209	0.15527950310559005	0.01206896551724138
YLR088W	-1	-/-	-395.93484253436327	-15973.064777553082	161	0.36764705882352944	0.15527950310559005	0.01235632183908046
YNL263C	1	+/+	-395.9426924586296	-15259.941306512803	160	0.37681159420289856	0.16149068322981366	0.01235632183908046
YBR080C	1	+/+	-396.3348288536072	-14816.099091660231	160	0.38571428571428573	0.16770186335403728	0.01235632183908046
YKL214C	-1	-/-	-396.7390522733331	-14680.87527937442	161	0.38028169014084506	0.16770186335403728	0.01264367816091954
YNL041C	1	+/+	-397.1768496632576	-16636.74301585555	160	0.3888888888888889	0.17391304347826086	0.01264367816091954
YBR210W	1	+/+	-397.73244843259454	-16459.554850060493	160	0.3972602739726027	0.18012422360248448	0.01264367816091954
YMR033W	-1	-/-	-398.57557314634323	-16087.331909447908	161	0.3918918918918919	0.18012422360248448	0.01293103448275862
YBR236C	-1	-/-	-398.91207955777645	-15932.478102438152	161	0.38666666666666666	0.18012422360248448	0.013218390804597701
YDR372C	-1	-/+	-401.2374067604542	-17364.692664526403	161	0.3815789473684211	0.18012422360248448	0.013505747126436781
YGR037C	-1	-/-	-402.1892328597605	-16411.067356083542	161	0.37662337662337664	0.18012422360248448	0.013793103448275862
YIL039W	-1	-/+	-402.7777818888426	-15906.673637270927	161	0.3717948717948718	0.18012422360248448	0.014080459770114942
YBR109C	-1	-/-	-403.01734410971403	-16473.549630217254	161	0.3670886075949367	0.18012422360248448	0.014367816091954023
YPL178W	-1	-/-	-404.6100074723363	-16726.6386609897	161	0.3625	0.18012422360248448	0.014655172413793103
YDR390C	0	0/-	-407.5469303363934	-28618.636952765286	644	0.3625	0.18012422360248448	0.014655172413793103
YDR468C	0	0/+	-407.9990006852895	-27136.012123836204	644	0.3625	0.18012422360248448	0.014655172413793103
YJL192C	1	+/+	-408.03729681670666	-16158.194537132978	160	0.37037037037037035	0.18633540372670807	0.014655172413793103
YJL030W	-1	-/-	-408.1720366179943	-15127.081213157624	161	0.36585365853658536	0.18633540372670807	0.014942528735632184
YLR292C	-1	-/-	-409.58756759017706	-16908.57554681599	161	0.3614457831325301	0.18633540372670807	0.015229885057471264
YLR459W	-1	-/-	-409.984741717577	-15916.850362092257	161	0.35714285714285715	0.18633540372670807	0.015517241379310345
YNL138W	-1	-/-	-410.37905901670456	-16557.40304929018	161	0.35294117647058826	0.18633540372670807	0.015804597701149427
YNL219C	-1	-/-	-410.4872222095728	-13986.34863987565	161	0.3488372093023256	0.18633540372670807	0.016091954022988506
YLR166C	1	+/+	-411.0469766408205	-17290.74427525699	160	0.3563218390804598	0.19254658385093168	0.016091954022988506
YGL100W	-1	-/-	-411.28501485288143	-16941.65883190185	161	0.3522727272727273	0.19254658385093168	0.016379310344827588
YIL044C	1	+/+	-413.7839479148388	-16708.322127982974	160	0.3595505617977528	0.19875776397515527	0.016379310344827588
YMR005W	-1	-/-	-414.6581673026085	-15409.245841801167	161	0.35555555555555557	0.19875776397515527	0.016666666666666666
YHR133C	-1	-/-	-415.2048951089382	-19095.75738082826	161	0.3516483516483517	0.19875776397515527	0.01695402298850575
YMR184W	-1	-/-	-415.586398512125	-17018.09676573053	161	0.34782608695652173	0.19875776397515527	0.017241379310344827
YPL161C	-1	-/-	-415.8208464682102	-16399.674755074084	161	0.34408602150537637	0.19875776397515527	0.01752873563218391
YML055W	-1	-/-	-416.4259841144085	-17348.82458230108	161	0.3404255319148936	0.19875776397515527	0.017816091954022988
YDR166C	1	+/+	-417.2141995280981	-16772.320532381535	160	0.3473684210526316	0.20496894409937888	0.017816091954022988
YGL207W	-1	-/-	-417.48606859892607	-17233.486117631197	161	0.34375	0.20496894409937888	0.01810344827586207
YGR167W	-1	-/-	-418.84787437319756	-16387.66370723769	161	0.3402061855670103	0.20496894409937888	0.01839080459770115
YOL088C	-1	-/-	-419.09976257383823	-16732.818653313443	161	0.336734693877551	0.20496894409937888	0.01867816091954023
YER022W	-1	-/-	-419.5567943751812	-17675.18091697246	161	0.3333333333333333	0.20496894409937888	0.01896551724137931
YIR022W	-1	-/-	-421.6256276294589	-17395.324227385223	161	0.33	0.20496894409937888	0.019252873563218392
YGL004C	-1	-/-	-421.9535279236734	-16376.619352858514	161	0.32673267326732675	0.20496894409937888	0.01954022988505747
YPL234C	-1	-/-	-422.2607597336173	-15898.335155196488	161	0.3235294117647059	0.20496894409937888	0.019827586206896553
YDR434W	-1	-/-	-422.63820610940456	-16538.012807533145	161	0.32038834951456313	0.20496894409937888	0.020114942528735632
YOR085W	-1	-/-	-422.75593761354685	-15398.435506246984	161	0.3173076923076923	0.20496894409937888	0.020402298850574714
YFL005W	1	+/+	-422.9873484671116	-16076.235912442207	160	0.3238095238095238	0.2111801242236025	0.020402298850574714
YNL044W	1	+/+	-423.10004964470863	-16071.435855841264	160	0.330188679245283	0.21739130434782608	0.020402298850574714
YER136W	0	0/-	-423.85198024474084	-31023.91720993677	644	0.330188679245283	0.21739130434782608	0.020402298850574714
YLR354C	-1	-/0	-424.02945566922426	-16807.287657100707	161	0.32710280373831774	0.21739130434782608	0.020689655172413793
YFR042W	0	0/-	-424.6231304034591	-29466.56766944006	644	0.32710280373831774	0.21739130434782608	0.020689655172413793
YLR418C	-1	-/-	-425.07485039532185	-16026.588381692767	161	0.32407407407407407	0.21739130434782608	0.020977011494252875
YPR052C	-1	-/-	-426.6148753724992	-16069.547811884433	161	0.3211009174311927	0.21739130434782608	0.021264367816091954
YBR254C	1	+/+	-426.7276047170162	-16080.43333170563	160	0.32727272727272727	0.2236024844720497	0.021264367816091954
YDR170C	1	+/+	-427.3405257165432	-15583.53087579459	160	0.3333333333333333	0.22981366459627328	0.021264367816091954
YJL073W	-1	-/-	-427.7352346777916	-15309.000428717583	161	0.33035714285714285	0.22981366459627328	0.021551724137931036
YJL204C	-1	-/+	-427.84732747823	-17144.98694563657	161	0.3274336283185841	0.22981366459627328	0.021839080459770115
YER023W	0	0/0	-428.5184625182301	-29731.424795754254	644	0.3274336283185841	0.22981366459627328	0.021839080459770115
YBL026W	-1	-/-	-429.19626972824335	-17078.570299468935	161	0.32456140350877194	0.22981366459627328	0.022126436781609197
YLR378C	-1	-/-	-431.02761169523	-17194.73306686431	161	0.3217391304347826	0.22981366459627328	0.022413793103448276
YKL013C	-1	-/-	-431.19453673250973	-17786.990461068228	161	0.31896551724137934	0.22981366459627328	0.022701149425287358
YFL045C	-1	-/-	-431.64021112024784	-17997.10207662359	161	0.3162393162393162	0.22981366459627328	0.022988505747126436
YLR144C	-1	-/-	-431.9048117659986	-15372.933583591133	161	0.3135593220338983	0.22981366459627328	0.02327586206896552
YDL076C	-1	-/-	-433.65072087943554	-15794.553815081716	161	0.31092436974789917	0.22981366459627328	0.023563218390804597
YBR253W	-1	-/-	-435.16679345816374	-16092.763312831521	161	0.30833333333333335	0.22981366459627328	0.02385057471264368
YLR447C	-1	-/-	-435.7549237906933	-16820.484764948487	161	0.30578512396694213	0.22981366459627328	0.02413793103448276
YDL015C	-1	-/-	-437.0537776648998	-16192.722585562617	161	0.30327868852459017	0.22981366459627328	0.02442528735632184
YHL003C	-1	-/-	-437.46455942094326	-15955.705874323845	161	0.3008130081300813	0.22981366459627328	0.02471264367816092
YDR378C	-1	-/-	-437.5479435771704	-16553.17313591391	161	0.29838709677419356	0.22981366459627328	0.025
YCR017C	0	0/-	-438.1284988876432	-27899.16533177602	644	0.29838709677419356	0.22981366459627328	0.025
YOR239W	-1	-/-	-438.15844827890396	-18606.2437023893	161	0.296	0.22981366459627328	0.02528735632183908
YIL035C	-1	-/-	-439.9531579390168	-17710.5209743008	161	0.29365079365079366	0.22981366459627328	0.025574712643678162
YDL103C	0	0/-	-440.55219557508826	-31178.29552719649	644	0.29365079365079366	0.22981366459627328	0.025574712643678162
YER009W	-1	-/0	-440.8787372801453	-18635.774663835764	161	0.29133858267716534	0.22981366459627328	0.02586206896551724
YPL007C	-1	-/-	-442.4187532365322	-16609.72526539862	161	0.2890625	0.22981366459627328	0.026149425287356323
YJL081C	-1	-/-	-442.90651325136423	-15676.717025592923	161	0.2868217054263566	0.22981366459627328	0.026436781609195402
YGR105W	0	0/0	-442.969311343506	-30621.46595576033	644	0.2868217054263566	0.22981366459627328	0.026436781609195402
YGL105W	-1	-/-	-442.9819812960923	-18574.000286202878	161	0.2846153846153846	0.22981366459627328	0.026724137931034484
YLR100W	-1	-/-	-443.49420077726245	-16034.106216084212	161	0.2824427480916031	0.22981366459627328	0.027011494252873563
YMR236W	-1	-/-	-444.24787075445056	-16201.600072514266	161	0.2803030303030303	0.22981366459627328	0.027298850574712645
YIL138C	-1	-/-	-444.321949519217	-16866.07046059519	161	0.2781954887218045	0.22981366459627328	0.027586206896551724
YML019W	-1	-/-	-444.3655172288418	-16346.868549086154	161	0.27611940298507465	0.22981366459627328	0.027873563218390806
YDL161W	-1	-/-	-444.4325152859092	-17093.53700593114	161	0.2740740740740741	0.22981366459627328	0.028160919540229885
YKL080W	-1	-/-	-444.491753667593	-17863.30288927816	161	0.27205882352941174	0.22981366459627328	0.028448275862068967
YDR189W	1	+/+	-444.96150067448616	-16968.942891970277	160	0.2773722627737226	0.2360248447204969	0.028448275862068967
YJR139C	-1	-/0	-446.3262338191271	-16821.146395802498	161	0.2753623188405797	0.2360248447204969	0.028735632183908046
YDR289C	-1	-/-	-446.5607641786337	-16402.55915695429	161	0.2733812949640288	0.2360248447204969	0.029022988505747128
YGL245W	-1	-/-	-447.19436172395945	-19380.963232398033	161	0.2714285714285714	0.2360248447204969	0.029310344827586206
YER112W	-1	-/-	-447.5673163384199	-16212.28834104538	161	0.2695035460992908	0.2360248447204969	0.02959770114942529
YKL190W	-1	-/-	-448.927915841341	-15368.72257850878	161	0.2676056338028169	0.2360248447204969	0.029885057471264367
YNL059C	-1	-/-	-449.07280407100916	-16724.884506501257	161	0.26573426573426573	0.2360248447204969	0.03017241379310345
YLR429W	-1	-/-	-449.3040302991867	-15903.994385644794	161	0.2638888888888889	0.2360248447204969	0.03045977011494253
YOR254C	-1	-/-	-449.3929293528199	-19024.601858910173	161	0.2620689655172414	0.2360248447204969	0.03074712643678161
YDL145C	1	+/+	-449.68041187152267	-17140.89189229533	160	0.2671232876712329	0.2422360248447205	0.03074712643678161
YOR270C	-1	-/-	-449.9807808883488	-16998.411656644195	161	0.2653061224489796	0.2422360248447205	0.03103448275862069
YLR188W	0	0/-	-450.02700282167643	-29338.201446843334	644	0.2653061224489796	0.2422360248447205	0.03103448275862069
YNL131W	-1	-/-	-450.2987062931061	-17834.873896189034	161	0.2635135135135135	0.2422360248447205	0.03132183908045977
YBL091C	0	0/-	-450.44879061356187	-28523.360218121205	644	0.2635135135135135	0.2422360248447205	0.03132183908045977
YMR077C	-1	-/-	-450.9899884313345	-16551.09911042452	161	0.26174496644295303	0.2422360248447205	0.031609195402298854
YDR392W	-1	-/-	-451.16939697414637	-15648.819187119603	161	0.26	0.2422360248447205	0.03189655172413793
YGL112C	-1	-/-	-451.7770798355341	-16562.82440661639	161	0.2582781456953642	0.2422360248447205	0.03218390804597701
YOR241W	-1	-/0	-453.7430199831724	-18703.240544319153	161	0.2565789473684211	0.2422360248447205	0.03247126436781609
YNL253W	-1	-/-	-453.9277007430792	-16912.562526501715	161	0.2549019607843137	0.2422360248447205	0.032758620689655175
YKL165C	-1	-/-	-454.26051223278046	-16570.807455111295	161	0.2532467532467532	0.2422360248447205	0.033045977011494254
YFR002W	-1	-/-	-454.92951549589634	-17157.86941898614	161	0.25161290322580643	0.2422360248447205	0.03333333333333333
YHR098C	1	+/+	-454.9493576735258	-17224.777992233634	160	0.2564102564102564	0.2484472049689441	0.03333333333333333
YDL235C	-1	-/-	-455.06708791852	-18172.744215257466	161	0.25477707006369427	0.2484472049689441	0.03362068965517241
YGR116W	-1	-/-	-455.2835176214576	-16646.36880657822	161	0.25316455696202533	0.2484472049689441	0.0339080459770115
YOR174W	-1	-/-	-455.8018257319927	-15837.923943717033	161	0.25157232704402516	0.2484472049689441	0.034195402298850576
YGR172C	1	+/+	-455.90341592393816	-16982.2099729795	160	0.25625	0.2546583850931677	0.034195402298850576
YLR148W	1	+/+	-455.982185959816	-15845.702662944794	160	0.2608695652173913	0.2608695652173913	0.034195402298850576
YOL062C	0	0/-	-457.0413325149566	-29479.818446434103	644	0.2608695652173913	0.2608695652173913	0.034195402298850576
YEL058W	0	0/-	-457.06279837712646	-29464.16670287028	644	0.2608695652173913	0.2608695652173913	0.034195402298850576
YDL165W	-1	-/-	-457.30015257000923	-16054.20255202055	161	0.25925925925925924	0.2608695652173913	0.034482758620689655
YBR234C	-1	-/-	-457.9349396377802	-17680.85548605211	161	0.25766871165644173	0.2608695652173913	0.03477011494252873
YDR168W	-1	-/-	-457.9706297814846	-16945.531634181738	161	0.25609756097560976	0.2608695652173913	0.03505747126436782
YDR292C	-1	-/-	-458.36584575101733	-17119.51051819697	161	0.2545454545454545	0.2608695652173913	0.0353448275862069
YHR026W	-1	-/-	-458.39454267174006	-16617.151170048863	161	0.25301204819277107	0.2608695652173913	0.035632183908045977
YML110C	-1	-/-	-458.42858451604843	-17048.426781833172	161	0.25149700598802394	0.2608695652173913	0.035919540229885055
YPR165W	-1	-/-	-458.5670594125986	-16610.197436399758	161	0.25	0.2608695652173913	0.03620689655172414
YBR243C	-1	-/-	-458.7295004501939	-17237.953217089176	161	0.2485207100591716	0.2608695652173913	0.03649425287356322
YJL178C	-1	-/-	-458.9317787736654	-17809.43798531592	161	0.24705882352941178	0.2608695652173913	0.0367816091954023
YGR005C	-1	-/-	-459.29809479415417	-16129.406494859606	161	0.24561403508771928	0.2608695652173913	0.03706896551724138
YCR036W	0	0/0	-459.79644266329706	-31622.650030634366	644	0.24561403508771928	0.2608695652173913	0.03706896551724138
YML069W	-1	-/-	-460.4150439798832	-16579.849673811346	161	0.2441860465116279	0.2608695652173913	0.03735632183908046
YOR087W	-1	-/-	-460.56319147348404	-17248.89529056102	161	0.24277456647398843	0.2608695652173913	0.03764367816091954
YDR510W	0	0/-	-460.67845203517936	-28677.81761004473	644	0.24277456647398843	0.2608695652173913	0.03764367816091954
YKR088C	0	0/-	-461.17756994254887	-30546.474123733118	644	0.24277456647398843	0.2608695652173913	0.03764367816091954
YBR164C	1	+/+	-461.38190615177155	-17822.067544162273	160	0.2471264367816092	0.2670807453416149	0.03764367816091954
YLR078C	1	+/+	-461.47681418061256	-16592.72955814749	160	0.25142857142857145	0.2732919254658385	0.03764367816091954
YDR308C	-1	-/-	-461.95447094738483	-15664.840005591512	161	0.25	0.2732919254658385	0.03793103448275862
YPR139C	-1	-/-	-462.34958843141794	-16790.97880807519	161	0.24858757062146894	0.2732919254658385	0.0382183908045977
YDR400W	-1	-/-	-462.5389898866415	-18063.897566720843	161	0.24719101123595505	0.2732919254658385	0.038505747126436785
YDL135C	-1	-/-	-462.7543503306806	-16400.70021526888	161	0.24581005586592178	0.2732919254658385	0.03879310344827586
YDR373W	0	0/-	-462.94915950857103	-30908.105813942384	644	0.24581005586592178	0.2732919254658385	0.03879310344827586
YDR456W	-1	-/-	-463.0655141323805	-15912.972401104867	161	0.24444444444444444	0.2732919254658385	0.03908045977011494
YEL013W	-1	-/-	-463.8562507927418	-17278.01146211475	161	0.2430939226519337	0.2732919254658385	0.03936781609195402
YER133W	-1	-/-	-464.31548595428467	-15401.184227094054	161	0.24175824175824176	0.2732919254658385	0.039655172413793106
YIL076W	1	+/+	-464.39169040322304	-17801.416372716427	160	0.2459016393442623	0.2795031055900621	0.039655172413793106
YBR058C	-1	-/-	-464.95091143250465	-15495.918666601181	161	0.24456521739130435	0.2795031055900621	0.039942528735632185
YDR117C	0	0/-	-465.0915815681219	-30836.31360939797	644	0.24456521739130435	0.2795031055900621	0.039942528735632185
YOR265W	-1	-/-	-465.3185368925333	-18134.14566603303	161	0.24324324324324326	0.2795031055900621	0.040229885057471264
YLR208W	1	+/+	-465.3494972139597	-17474.436697214842	160	0.24731182795698925	0.2857142857142857	0.040229885057471264
YOR198C	-1	-/-	-465.54965015500784	-18476.581203185022	161	0.24598930481283424	0.2857142857142857	0.04051724137931034
YFR051C	1	+/+	-465.570280790329	-17234.508724413812	160	0.25	0.2919254658385093	0.04051724137931034
YGL022W	-1	-/-	-466.1811920553446	-18320.33355753869	161	0.24867724867724866	0.2919254658385093	0.04080459770114943
YDL097C	-1	-/-	-466.56229335069656	-16353.642811611295	161	0.24736842105263157	0.2919254658385093	0.04109195402298851
YGL213C	-1	-/-	-466.83560049533844	-17518.904434517026	161	0.24607329842931938	0.2919254658385093	0.041379310344827586
YLL050C	-1	-/+	-467.0170307084918	-17637.41857437417	161	0.24479166666666666	0.2919254658385093	0.041666666666666664
YDL147W	-1	-/-	-467.06191888451576	-17082.915404886007	161	0.24352331606217617	0.2919254658385093	0.04195402298850575
YNL016W	-1	-/-	-467.25096659362316	-18215.68956132233	161	0.2422680412371134	0.2919254658385093	0.04224137931034483
YBL056W	-1	-/-	-467.3994280397892	-17244.65179990977	161	0.24102564102564103	0.2919254658385093	0.04252873563218391
YNL189W	0	0/-	-467.9126466922462	-29053.749659336172	644	0.24102564102564103	0.2919254658385093	0.04252873563218391
YOR278W	0	0/0	-468.48287694342434	-31556.81193954125	644	0.24102564102564103	0.2919254658385093	0.04252873563218391
YGL067W	-1	-/-	-468.9470659941435	-16534.184550385922	161	0.23979591836734693	0.2919254658385093	0.042816091954022986
YOR076C	-1	-/-	-468.9634911119938	-16721.696237057447	161	0.23857868020304568	0.2919254658385093	0.04310344827586207
YOR151C	-1	-/-	-470.39994429051876	-17233.069408081472	161	0.23737373737373738	0.2919254658385093	0.04339080459770115
YDR177W	-1	-/-	-470.64407439529896	-16480.570286441594	161	0.23618090452261306	0.2919254658385093	0.04367816091954023
YPL180W	-1	-/-	-471.11468510329723	-15220.613916382194	161	0.235	0.2919254658385093	0.04396551724137931
YCL057W	0	0/0	-472.0761248450726	-31450.703924288973	644	0.235	0.2919254658385093	0.04396551724137931
YPL037C	-1	-/-	-473.0207185745239	-19375.448913361877	161	0.23383084577114427	0.2919254658385093	0.044252873563218394
YDR183W	-1	-/-	-473.3811492919922	-16631.16364596784	161	0.23267326732673269	0.2919254658385093	0.04454022988505747
YLR398C	-1	-/-	-473.4665429890156	-17856.596630502492	161	0.2315270935960591	0.2919254658385093	0.04482758620689655
YNL265C	0	0/-	-473.47286697570235	-31227.793436774053	644	0.2315270935960591	0.2919254658385093	0.04482758620689655
YLR404W	0	0/-	-474.1030944660306	-29635.105064082425	644	0.2315270935960591	0.2919254658385093	0.04482758620689655
YML048W	-1	-/-	-474.16781985759735	-18101.450517512858	161	0.23039215686274508	0.2919254658385093	0.04511494252873563
YDL137W	1	+/0	-475.29796306043863	-18328.312689594924	160	0.23414634146341465	0.2981366459627329	0.04511494252873563
YJL154C	-1	-/-	-475.8645325899124	-18034.602839946747	161	0.23300970873786409	0.2981366459627329	0.045402298850574715
YGL048C	-1	-/-	-475.9816971719265	-18301.516945779324	161	0.2318840579710145	0.2981366459627329	0.045689655172413794
YML012W	1	+/+	-476.0039056837559	-18138.215328618884	160	0.23557692307692307	0.30434782608695654	0.045689655172413794
YPL145C	1	+/+	-476.4291053414345	-16071.721829891205	160	0.23923444976076555	0.3105590062111801	0.045689655172413794
YJR118C	-1	-/-	-476.92373076081276	-18143.294530581683	161	0.23809523809523808	0.3105590062111801	0.04597701149425287
YML124C	-1	-/-	-477.07244262099266	-19072.20850484073	161	0.23696682464454977	0.3105590062111801	0.04626436781609195
YML036W	-1	-/-	-477.26449317485094	-17176.431599412113	161	0.2358490566037736	0.3105590062111801	0.04655172413793104
YKR027W	1	+/+	-477.4567360877991	-17806.095431484282	160	0.23943661971830985	0.3167701863354037	0.04655172413793104
YJR013W	-1	-/-	-477.47304102778435	-16804.438202224672	161	0.2383177570093458	0.3167701863354037	0.046839080459770116
YGR020C	-1	-/-	-477.48148560523987	-17934.03300241381	161	0.2372093023255814	0.3167701863354037	0.047126436781609195
YDL236W	-1	-/0	-478.2116756439209	-15618.922768156976	161	0.2361111111111111	0.3167701863354037	0.04741379310344827
YDR303C	-1	-/-	-478.3036755695939	-18010.07147026062	161	0.2350230414746544	0.3167701863354037	0.04770114942528736
YAR003W	-1	-/-	-478.37999180704355	-17278.015122309327	161	0.23394495412844038	0.3167701863354037	0.04798850574712644
YGR193C	-1	-/-	-478.5663143619895	-17828.08452384919	161	0.2328767123287671	0.3167701863354037	0.04827586206896552
YKL046C	-1	-/-	-478.70778085291386	-16039.675192549825	161	0.2318181818181818	0.3167701863354037	0.048563218390804595
YOR080W	-1	-/-	-478.94025318324566	-18421.604153975844	161	0.23076923076923078	0.3167701863354037	0.04885057471264368
YPR180W	0	0/-	-479.291706552729	-31017.78190345969	644	0.23076923076923078	0.3167701863354037	0.04885057471264368
YNL121C	-1	-/-	-479.50120179727674	-17983.91399300471	161	0.22972972972972974	0.3167701863354037	0.04913793103448276
YGL115W	-1	-/-	-479.646937251091	-17163.528326243162	161	0.22869955156950672	0.3167701863354037	0.04942528735632184
YPR173C	-1	-/-	-479.87869668379426	-15891.641217503697	161	0.22767857142857142	0.3167701863354037	0.04971264367816092
YOL049W	-1	-/0	-480.05058397352695	-18308.740032307804	161	0.22666666666666666	0.3167701863354037	0.05
YGR074W	-1	-/-	-480.40467534959316	-18817.040470927954	161	0.22566371681415928	0.3167701863354037	0.05028735632183908
YMR119W	-1	-/-	-480.9545597285032	-16992.3890812248	161	0.22466960352422907	0.3167701863354037	0.05057471264367816
YBR288C	1	+/+	-481.5616310611367	-18015.901462338865	160	0.22807017543859648	0.32298136645962733	0.05057471264367816
YMR212C	-1	-/0	-481.6253302395344	-18126.665331635624	161	0.22707423580786026	0.32298136645962733	0.05086206896551724
YML077W	1	+/+	-481.8024487644434	-17723.58169439435	160	0.23043478260869565	0.32919254658385094	0.05086206896551724
YOR122C	-1	-/-	-481.9729363024235	-18165.72576662153	161	0.22943722943722944	0.32919254658385094	0.051149425287356325
YDR407C	1	+/+	-482.28846246004105	-16329.29243592918	160	0.23275862068965517	0.33540372670807456	0.051149425287356325
YGR232W	0	0/0	-482.313791397959	-31788.400312684476	644	0.23275862068965517	0.33540372670807456	0.051149425287356325
YNL147W	-1	-/-	-482.3697535097599	-16785.50193427503	161	0.2317596566523605	0.33540372670807456	0.0514367816091954
YPR129W	0	0/-	-482.7524916306138	-29903.132522105705	644	0.2317596566523605	0.33540372670807456	0.0514367816091954
YHR063C	0	0/-	-482.9738618079573	-31374.71662656078	644	0.2317596566523605	0.33540372670807456	0.0514367816091954
YMR071C	0	0/0	-483.02668716106564	-30716.945804656483	644	0.2317596566523605	0.33540372670807456	0.0514367816091954
YGL233W	1	+/+	-484.1798244304955	-18478.148627001792	160	0.23504273504273504	0.3416149068322981	0.0514367816091954
YPL045W	1	+/+	-484.3488996475935	-17920.592357456684	160	0.23829787234042554	0.34782608695652173	0.0514367816091954
YDL029W	-1	-/-	-484.75941925495863	-19543.730658330023	161	0.23728813559322035	0.34782608695652173	0.05172413793103448
YDR251W	-1	-/-	-485.3559149503708	-15328.620614536107	161	0.23628691983122363	0.34782608695652173	0.05201149425287356
YGR163W	-1	-/-	-485.3720940500498	-16108.757560685277	161	0.23529411764705882	0.34782608695652173	0.052298850574712646
YLR260W	-1	-/-	-485.72071347385645	-16069.694544261321	161	0.23430962343096234	0.34782608695652173	0.052586206896551725
YNL307C	-1	-/-	-485.8283750861883	-17868.76300528273	161	0.23333333333333334	0.34782608695652173	0.052873563218390804
YHR027C	-1	-/-	-485.9222955107689	-17148.46881067753	161	0.23236514522821577	0.34782608695652173	0.05316091954022988
YNR052C	-1	-/-	-486.02340283989906	-16702.74465827644	161	0.23140495867768596	0.34782608695652173	0.05344827586206897
YML105C	-1	-/-	-486.4485463425517	-17724.68987841159	161	0.23045267489711935	0.34782608695652173	0.05373563218390805
YBR097W	-1	-/-	-486.4622841477394	-16482.68956513703	161	0.22950819672131148	0.34782608695652173	0.054022988505747126
YLR262C	-1	-/+	-486.4683105647564	-17537.416700929403	161	0.22857142857142856	0.34782608695652173	0.054310344827586204
YPR176C	-1	-/+	-486.56078937649727	-17476.072284942493	161	0.22764227642276422	0.34782608695652173	0.05459770114942529
YEL001C	0	0/0	-486.60441565699875	-33567.89679217152	644	0.22764227642276422	0.34782608695652173	0.05459770114942529
YJL004C	1	+/+	-486.6605080515146	-17000.91694007814	160	0.23076923076923078	0.35403726708074534	0.05459770114942529
YBR171W	-1	-/-	-486.71505185961723	-19147.94097762555	161	0.22983870967741934	0.35403726708074534	0.05488505747126437
YDR518W	-1	-/-	-486.81378531455994	-18030.01263781637	161	0.2289156626506024	0.35403726708074534	0.05517241379310345
YDR328C	-1	-/-	-487.0733409821987	-17124.251688782126	161	0.228	0.35403726708074534	0.055459770114942526
YHR043C	-1	-/0	-488.3546654507518	-19438.16396952048	161	0.22709163346613545	0.35403726708074534	0.05574712643678161
YMR079W	1	+/+	-488.4314814582467	-19856.925584279	160	0.23015873015873015	0.36024844720496896	0.05574712643678161
YJL029C	1	+/+	-488.46542443335056	-15681.208077400923	160	0.233201581027668	0.36645962732919257	0.05574712643678161
YEL051W	-1	-/-	-488.5033153295517	-16307.708102881908	161	0.23228346456692914	0.36645962732919257	0.05603448275862069
YFL017C	0	0/-	-488.6310003492981	-30266.31274085492	644	0.23228346456692914	0.36645962732919257	0.05603448275862069
YJR143C	-1	-/-	-488.7157548572868	-19122.103472998366	161	0.23137254901960785	0.36645962732919257	0.05632183908045977
YLR115W	-1	-/-	-488.8861345052719	-16263.588244974613	161	0.23046875	0.36645962732919257	0.05660919540229885
YPR188C	-1	-/-	-489.15494097955525	-17467.405159907416	161	0.22957198443579765	0.36645962732919257	0.056896551724137934
YDL226C	1	+/+	-489.1740496009588	-18293.25990652293	160	0.23255813953488372	0.37267080745341613	0.056896551724137934
YPR073C	-1	-/-	-489.2516372650862	-16895.7871914953	161	0.23166023166023167	0.37267080745341613	0.05718390804597701
YGL252C	-1	-/-	-489.56014624610543	-17206.74573155865	161	0.23076923076923078	0.37267080745341613	0.05747126436781609
YLR113W	-1	-/-	-489.6870850324631	-16786.97815604508	161	0.22988505747126436	0.37267080745341613	0.05775862068965517
YPL206C	-1	-/-	-489.9078485965729	-18982.311834439635	161	0.22900763358778625	0.37267080745341613	0.058045977011494256
YKL196C	1	+/+	-489.9901861399412	-17791.64080042392	160	0.23193916349809887	0.37888198757763975	0.058045977011494256
YGR284C	1	+/+	-490.1344864964485	-18025.376467190683	160	0.23484848484848486	0.38509316770186336	0.058045977011494256
YOR069W	-1	-/-	-490.3990792185068	-16604.280076272786	161	0.2339622641509434	0.38509316770186336	0.058333333333333334
YIL002C	-1	-/-	-490.5035350434482	-17307.347875539213	161	0.23308270676691728	0.38509316770186336	0.05862068965517241
YGL084C	-1	-/-	-490.5167419165373	-19253.614451393485	161	0.23220973782771537	0.38509316770186336	0.05890804597701149
YER157W	1	+/+	-490.5702460706234	-17909.48786918819	160	0.23507462686567165	0.391304347826087	0.05890804597701149
YNL272C	-1	-/-	-490.72390753030777	-17138.490369021893	161	0.2342007434944238	0.391304347826087	0.05919540229885058
YKR028W	-1	-/-	-490.7498841881752	-16245.605639234185	161	0.23333333333333334	0.391304347826087	0.059482758620689656
YGL161C	0	0/0	-491.069535959512	-33311.64522196073	644	0.23333333333333334	0.391304347826087	0.059482758620689656
YLR066W	-1	-/-	-491.3917193412781	-17556.39685243368	161	0.23247232472324722	0.391304347826087	0.059770114942528735
YDR182W	-1	-/-	-491.4521972090006	-17180.496660239995	161	0.23161764705882354	0.391304347826087	0.060057471264367814
YMR311C	-1	-/-	-491.67017562687397	-18668.77722784877	161	0.23076923076923078	0.391304347826087	0.0603448275862069
YLR351C	0	0/0	-492.7638038378209	-30564.88002483826	644	0.23076923076923078	0.391304347826087	0.0603448275862069
YNL051W	1	+/+	-492.8065527211875	-18313.53376399912	160	0.23357664233576642	0.39751552795031053	0.0603448275862069
YDL212W	1	+/+	-492.9698504768312	-18560.541569475085	160	0.23636363636363636	0.40372670807453415	0.0603448275862069
YOR232W	-1	-/-	-493.1958609968424	-17233.02408540249	161	0.23550724637681159	0.40372670807453415	0.06063218390804598
YMR113W	-1	-/0	-494.19454312324524	-16475.367150321603	161	0.23465703971119134	0.40372670807453415	0.06091954022988506
YCR003W	0	0/-	-494.31405663117766	-29837.766832077876	644	0.23465703971119134	0.40372670807453415	0.06091954022988506
YPL259C	1	+/+	-494.83210974931717	-16910.16034319997	160	0.23741007194244604	0.40993788819875776	0.06091954022988506
YMR029C	-1	-/-	-494.84195144474506	-17769.915237635374	161	0.23655913978494625	0.40993788819875776	0.061206896551724135
YGR216C	-1	-/-	-494.8878790140152	-16905.72239497304	161	0.2357142857142857	0.40993788819875776	0.06149425287356322
YMR013C	-1	-/-	-495.33441227674484	-17165.078076422215	161	0.23487544483985764	0.40993788819875776	0.0617816091954023
YKR001C	-1	-/-	-495.73721854388714	-17659.3915515095	161	0.23404255319148937	0.40993788819875776	0.06206896551724138
YKL145W	-1	-/-	-495.76096323132515	-16394.074844881892	161	0.2332155477031802	0.40993788819875776	0.06235632183908046
YDL126C	-1	-/-	-496.1677514910698	-17358.148265957832	161	0.2323943661971831	0.40993788819875776	0.06264367816091954
YGR063C	-1	-/-	-496.5578683875501	-17681.23648174852	161	0.23157894736842105	0.40993788819875776	0.06293103448275862
YJR135W-A	-1	-/-	-496.9900775551796	-16183.494049474597	161	0.23076923076923078	0.40993788819875776	0.06321839080459771
YJL074C	-1	-/-	-497.0454303473234	-17302.43890053034	161	0.22996515679442509	0.40993788819875776	0.06350574712643678
YGL019W	-1	-/-	-497.0929915904999	-17319.288546144962	161	0.22916666666666666	0.40993788819875776	0.06379310344827586
YOR280C	0	0/0	-497.2201348096132	-31005.10883655958	644	0.22916666666666666	0.40993788819875776	0.06379310344827586
YMR097C	-1	-/-	-498.0098015964031	-19199.56059895456	161	0.22837370242214533	0.40993788819875776	0.06408045977011494
YGL238W	-1	-/-	-498.0208258032799	-18182.499205686152	161	0.22758620689655173	0.40993788819875776	0.06436781609195402
YKL206C	-1	-/0	-498.0397865176201	-17078.863802284002	161	0.2268041237113402	0.40993788819875776	0.06465517241379311
YOR336W	0	0/-	-498.12392240203917	-31721.188668990042	644	0.2268041237113402	0.40993788819875776	0.06465517241379311
YOR045W	-1	-/-	-498.6297863572836	-17274.019134312868	161	0.22602739726027396	0.40993788819875776	0.06494252873563218
YGL167C	-1	-/-	-499.59248001873493	-14875.95919355005	161	0.22525597269624573	0.40993788819875776	0.06522988505747127
YIL036W	-1	-/-	-500.05572801828384	-17211.33300753683	161	0.22448979591836735	0.40993788819875776	0.06551724137931035
YLR410W	-1	-/0	-500.65656584501266	-15889.589584335685	161	0.22372881355932203	0.40993788819875776	0.06580459770114942
YGL110C	0	0/-	-500.9204852171242	-28915.376282111276	644	0.22372881355932203	0.40993788819875776	0.06580459770114942
YIL005W	0	0/-	-501.51506268046796	-29184.0533399852	644	0.22372881355932203	0.40993788819875776	0.06580459770114942
YBR077C	-1	-/-	-501.6764887794852	-17038.301854722202	161	0.22297297297297297	0.40993788819875776	0.06609195402298851
YDR164C	-1	-/-	-502.98659701645374	-17114.440663203597	161	0.2222222222222222	0.40993788819875776	0.06637931034482758
YKL057C	-1	-/-	-503.1245283782482	-17382.817503415048	161	0.2214765100671141	0.40993788819875776	0.06666666666666667
YKL069W	0	0/-	-503.3761794194579	-31205.43805788597	644	0.2214765100671141	0.40993788819875776	0.06666666666666667
YDL006W	-1	-/-	-503.4468598738313	-17815.29800669104	161	0.22073578595317725	0.40993788819875776	0.06695402298850575
YNL224C	0	0/-	-503.56928915996104	-29751.72078769328	644	0.22073578595317725	0.40993788819875776	0.06695402298850575
YML092C	-1	-/-	-503.6620990931988	-17159.417478442192	161	0.22	0.40993788819875776	0.06724137931034482
YNL049C	1	+/+	-503.94638584554195	-18373.84652067721	160	0.22259136212624583	0.4161490683229814	0.06724137931034482
YBR130C	-1	-/-	-504.0292139053345	-18058.480578824878	161	0.22185430463576158	0.4161490683229814	0.06752873563218391
YGL206C	-1	-/+	-504.33360666036606	-16979.898437827826	161	0.22112211221122113	0.4161490683229814	0.067816091954023
YOL112W	-1	-/-	-504.8490683734417	-15928.72972074151	161	0.22039473684210525	0.4161490683229814	0.06810344827586207
YGL195W	-1	-/-	-505.0220670104027	-17506.18049199879	161	0.21967213114754097	0.4161490683229814	0.06839080459770115
YDR016C	-1	-/-	-505.0290457010269	-17929.251205459237	161	0.21895424836601307	0.4161490683229814	0.06867816091954022
YMR054W	-1	-/-	-505.0544285476208	-16076.543823465705	161	0.2182410423452769	0.4161490683229814	0.06896551724137931
YDL192W	1	+/+	-505.13209933042526	-19180.056187994778	160	0.22077922077922077	0.422360248447205	0.06896551724137931
YJR040W	-1	-/-	-505.17419877648354	-16984.653352588415	161	0.22006472491909385	0.422360248447205	0.0692528735632184
YBR276C	-1	-/-	-505.3218355551362	-18356.418601356447	161	0.21935483870967742	0.422360248447205	0.06954022988505747
YJR062C	0	0/0	-505.84617360308766	-30149.73124215845	644	0.21935483870967742	0.422360248447205	0.06954022988505747
YOL090W	-1	-/-	-506.15141351521015	-18589.039396345615	161	0.21864951768488747	0.422360248447205	0.06982758620689655
YJL196C	-1	-/-	-506.218401029706	-18185.546955659986	161	0.21794871794871795	0.422360248447205	0.07011494252873564
YPR082C	-1	-/-	-506.3623313307762	-15712.765567317605	161	0.21725239616613418	0.422360248447205	0.07040229885057471
YOR039W	-1	-/-	-506.4886326491833	-17918.47687239945	161	0.21656050955414013	0.422360248447205	0.0706896551724138
YLR285W	-1	-/-	-506.5140047073364	-18540.48777411878	161	0.21587301587301588	0.422360248447205	0.07097701149425287
YDR354W	0	0/0	-506.52731025218964	-31013.59203349147	644	0.21587301587301588	0.422360248447205	0.07097701149425287
YPL002C	-1	-/-	-506.7215220928192	-17289.34102366399	161	0.21518987341772153	0.422360248447205	0.07126436781609195
YPR056W	-1	-/-	-506.86898355185986	-16368.55846453458	161	0.21451104100946372	0.422360248447205	0.07155172413793104
YPL001W	-1	-/-	-507.28912606835365	-17899.520221590996	161	0.2138364779874214	0.422360248447205	0.07183908045977011
YAL041W	-1	-/-	-507.72904366999865	-16365.563514210284	161	0.21316614420062696	0.422360248447205	0.0721264367816092
YNR030W	-1	-/-	-507.87492340803146	-17999.394244223833	161	0.2125	0.422360248447205	0.07241379310344828
YDR304C	0	0/-	-508.33773950114846	-32128.704335043207	644	0.2125	0.422360248447205	0.07241379310344828
YGL080W	0	0/-	-509.03627963829786	-32096.35270319041	644	0.2125	0.422360248447205	0.07241379310344828
YMR214W	-1	-/-	-509.12160961329937	-18271.185963235795	161	0.2118380062305296	0.422360248447205	0.07270114942528735
YDR118W	-1	-/-	-509.48458766937256	-16823.687410593033	161	0.2111801242236025	0.422360248447205	0.07298850574712644
YDL084W	-1	-/-	-509.5465413928032	-20421.75906458497	161	0.21052631578947367	0.422360248447205	0.07327586206896551
YPR023C	-1	-/-	-509.63945964723825	-17667.879919290543	161	0.20987654320987653	0.422360248447205	0.0735632183908046
YNL003C	-1	-/-	-509.6842887997627	-17742.57158705592	161	0.20923076923076922	0.422360248447205	0.07385057471264368
YML103C	-1	-/-	-509.8753113746643	-18211.37980338931	161	0.2085889570552147	0.422360248447205	0.07413793103448275
YGL220W	0	0/-	-509.95049444492906	-30338.61986835627	644	0.2085889570552147	0.422360248447205	0.07413793103448275
YGR276C	-1	-/-	-510.00731290876865	-15686.332892790437	161	0.20795107033639143	0.422360248447205	0.07442528735632184
YGR227W	-1	-/-	-510.5629632472992	-15845.163078941405	161	0.2073170731707317	0.422360248447205	0.07471264367816093
YER008C	1	+/+	-510.61568653583527	-16412.480050623417	160	0.20972644376899696	0.42857142857142855	0.07471264367816093
YER105C	-1	-/-	-510.63828533887863	-15605.50972609222	161	0.20909090909090908	0.42857142857142855	0.075
YDL193W	0	0/-	-510.843050820753	-32097.859762497246	644	0.20909090909090908	0.42857142857142855	0.075
YMR203W	-1	-/-	-510.9423769414425	-18259.766735751182	161	0.2084592145015106	0.42857142857142855	0.07528735632183908
YDL134C	-1	-/-	-511.1965346932411	-17293.5383349061	161	0.20783132530120482	0.42857142857142855	0.07557471264367815
YEL027W	-1	-/-	-511.751127615571	-17703.505713440478	161	0.2072072072072072	0.42857142857142855	0.07586206896551724
YPR055W	1	+/+	-511.84789288043976	-17000.440090350807	160	0.20958083832335328	0.43478260869565216	0.07586206896551724
YDL093W	-1	-/-	-511.9683472625911	-17841.377715643495	161	0.208955223880597	0.43478260869565216	0.07614942528735633
YLL031C	-1	-/-	-512.207506030798	-17881.588154882193	161	0.20833333333333334	0.43478260869565216	0.0764367816091954
YHR132C	0	0/-	-512.2855056840926	-31028.008804595098	644	0.20833333333333334	0.43478260869565216	0.0764367816091954
YMR237W	1	+/+	-512.3638272956014	-18989.20780261606	160	0.21068249258160238	0.4409937888198758	0.0764367816091954
YIL142W	-1	-/-	-512.4027817845345	-17967.739717125893	161	0.21005917159763313	0.4409937888198758	0.07672413793103448
YJR084W	-1	-/-	-512.5136100947857	-17665.260916158557	161	0.20943952802359883	0.4409937888198758	0.07701149425287357
YER063W	0	0/-	-512.915593136102	-29833.434411631897	644	0.20943952802359883	0.4409937888198758	0.07701149425287357
YMR158W	0	0/-	-512.9644776135683	-31072.750735661015	644	0.20943952802359883	0.4409937888198758	0.07701149425287357
YJL124C	-1	-/-	-513.0389408841729	-19378.256948187947	161	0.2088235294117647	0.4409937888198758	0.07729885057471264
YOR329C	-1	-/-	-513.0593185126781	-18660.065191872418	161	0.20821114369501467	0.4409937888198758	0.07758620689655173
YNL005C	0	0/-	-513.3470221497118	-29882.984602984972	644	0.20821114369501467	0.4409937888198758	0.07758620689655173
YJR102C	-1	-/-	-513.6125240027905	-18206.19370815903	161	0.20760233918128654	0.4409937888198758	0.0778735632183908
YMR289W	0	0/-	-513.8289450090379	-30992.04528050404	644	0.20760233918128654	0.4409937888198758	0.0778735632183908
YPL083C	-1	-/-	-513.8356184363365	-16233.965856164694	161	0.20699708454810495	0.4409937888198758	0.07816091954022988
YPL241C	-1	-/-	-513.9702891930938	-18094.05156414956	161	0.2063953488372093	0.4409937888198758	0.07844827586206897
YDR381W	-1	-/-	-514.2193097621202	-18170.067548669875	161	0.20579710144927535	0.4409937888198758	0.07873563218390804
YDR410C	0	0/-	-514.4479533396661	-29966.433211373165	644	0.20579710144927535	0.4409937888198758	0.07873563218390804
YGL130W	-1	-/-	-514.4807323589921	-16213.736759893596	161	0.20520231213872833	0.4409937888198758	0.07902298850574713
YOR149C	-1	-/-	-514.8280868977308	-16351.045613959432	161	0.20461095100864554	0.4409937888198758	0.07931034482758621
YER016W	-1	-/-	-514.9434522390366	-17307.415454901755	161	0.20402298850574713	0.4409937888198758	0.07959770114942528
YKL040C	-1	-/-	-515.3813415169716	-18118.163318291306	161	0.2034383954154728	0.4409937888198758	0.07988505747126437
YOR326W	-1	-/-	-515.6440836079419	-17687.097221571952	161	0.20285714285714285	0.4409937888198758	0.08017241379310344
YGR181W	-1	-/-	-515.7504227384925	-17850.28714015335	161	0.2022792022792023	0.4409937888198758	0.08045977011494253
YER107C	-1	-/-	-516.0099516361952	-18835.848650850356	161	0.20170454545454544	0.4409937888198758	0.08074712643678161
YOL018C	0	0/+	-516.2076549492776	-30279.65293372725	644	0.20170454545454544	0.4409937888198758	0.08074712643678161
YPR108W	-1	-/-	-516.2693760991096	-18350.905673637986	161	0.20113314447592068	0.4409937888198758	0.08103448275862069
YIL009C-A	-1	-/-	-516.4755603075027	-17091.514524154365	161	0.20056497175141244	0.4409937888198758	0.08132183908045977
YDR051C	0	0/-	-516.5283159259707	-29094.138511219993	644	0.20056497175141244	0.4409937888198758	0.08132183908045977
YPR088C	-1	-/-	-516.5858013182878	-18396.311391159892	161	0.2	0.4409937888198758	0.08160919540229886
YFL046W	0	0/-	-516.92278409563	-30621.84065993689	644	0.2	0.4409937888198758	0.08160919540229886
YBR221C	-1	-/-	-517.0495249927044	-18529.34615468979	161	0.199438202247191	0.4409937888198758	0.08189655172413793
YJL062W	-1	-/-	-517.2899168282747	-16641.982407838106	161	0.19887955182072828	0.4409937888198758	0.08218390804597701
YMR125W	-1	-/-	-517.3313884567469	-18888.164661778137	161	0.19832402234636873	0.4409937888198758	0.08247126436781609
YGR252W	-1	-/-	-517.3399230539799	-16789.28544434905	161	0.1977715877437326	0.4409937888198758	0.08275862068965517
YOL055C	-1	-/-	-517.3615730404854	-17909.859175220132	161	0.19722222222222222	0.4409937888198758	0.08304597701149426
YDL100C	1	+/+	-517.7555089592934	-18678.907761693	160	0.1994459833795014	0.4472049689440994	0.08304597701149426
YER094C	-1	-/-	-517.88610714674	-17073.296298906207	161	0.19889502762430938	0.4472049689440994	0.08333333333333333
YBR125C	0	0/-	-517.9172832779586	-31542.723648238927	644	0.19889502762430938	0.4472049689440994	0.08333333333333333
YPL084W	-1	-/-	-518.1615400537848	-18245.236331783235	161	0.19834710743801653	0.4472049689440994	0.08362068965517241
YER072W	-1	-/-	-518.36632335186	-17947.904869623482	161	0.1978021978021978	0.4472049689440994	0.0839080459770115
YKL179C	1	+/+	-518.6039541065693	-18836.699499085546	160	0.2	0.453416149068323	0.0839080459770115
YLR396C	1	+/+	-518.6674309372902	-17077.86167305708	160	0.20218579234972678	0.45962732919254656	0.0839080459770115
YOR217W	-1	-/-	-518.7271001935005	-17947.942937105894	161	0.2016348773841962	0.45962732919254656	0.08419540229885057
YIL109C	1	+/+	-518.7516790106893	-18120.287126306444	160	0.20380434782608695	0.4658385093167702	0.08419540229885057
YCR009C	-1	-/-	-519.3626348152757	-19382.836530297995	161	0.2032520325203252	0.4658385093167702	0.08448275862068966
YGR170W	-1	-/-	-519.4322886765003	-17792.44594898075	161	0.20270270270270271	0.4658385093167702	0.08477011494252873
YHR117W	0	0/-	-519.6676729340106	-31191.54746847786	644	0.20270270270270271	0.4658385093167702	0.08477011494252873
YBR036C	-1	-/-	-520.5775613188744	-17034.91179726273	161	0.20215633423180593	0.4658385093167702	0.08505747126436781
YIL040W	-1	-/-	-520.6238977611065	-17833.887085825205	161	0.20161290322580644	0.4658385093167702	0.0853448275862069
YMR225C	-1	-/-	-520.7370652258396	-16924.117778658867	161	0.20107238605898123	0.4658385093167702	0.08563218390804597
YMR247C	-1	-/-	-520.8631083369255	-16641.52236659825	161	0.20053475935828877	0.4658385093167702	0.08591954022988506
YOL103W	0	0/-	-520.9297087993473	-29984.908114249818	644	0.20053475935828877	0.4658385093167702	0.08591954022988506
YPL243W	-1	-/-	-520.9494194537401	-19735.39406594634	161	0.2	0.4658385093167702	0.08620689655172414
YHL034C	-1	-/0	-520.9611524939537	-18955.102304644883	161	0.19946808510638298	0.4658385093167702	0.08649425287356322
YOR197W	0	0/-	-521.03602120094	-29855.535855743103	644	0.19946808510638298	0.4658385093167702	0.08649425287356322
YOL012C	-1	-/-	-521.0910475850105	-17200.268625363708	161	0.1989389920424403	0.4658385093167702	0.0867816091954023
YBR166C	0	0/0	-521.2329404810444	-31641.583233223762	644	0.1989389920424403	0.4658385093167702	0.0867816091954023
YKL104C	0	0/-	-521.3136981073767	-31638.354825636372	644	0.1989389920424403	0.4658385093167702	0.0867816091954023
YBR110W	-1	-/-	-521.35810816288	-17594.627718508244	161	0.1984126984126984	0.4658385093167702	0.08706896551724137
YPL208W	-1	-/-	-521.4655081573874	-18765.92023971118	161	0.19788918205804748	0.4658385093167702	0.08735632183908046
YBR170C	-1	-/-	-521.4661997407675	-18014.664163835347	161	0.19736842105263158	0.4658385093167702	0.08764367816091954
YAL009W	-1	-/-	-521.4957796931267	-17522.858922988176	161	0.1968503937007874	0.4658385093167702	0.08793103448275862
YJR083C	-1	-/0	-522.2101516127586	-16746.14191581309	161	0.19633507853403143	0.4658385093167702	0.0882183908045977
YNL118C	-1	-/-	-522.2970236241817	-16826.79176670313	161	0.195822454308094	0.4658385093167702	0.08850574712643679
YER026C	-1	-/-	-522.4050482213497	-17626.61168333888	161	0.1953125	0.4658385093167702	0.08879310344827586
YBR272C	-1	-/-	-522.4086440205574	-18342.149594947696	161	0.19480519480519481	0.4658385093167702	0.08908045977011494
YDR320C-A	-1	-/-	-522.8355063199997	-14558.165988445282	161	0.19430051813471502	0.4658385093167702	0.08936781609195402
YBL105C	-1	-/-	-522.9225841760635	-16289.662313491106	161	0.1937984496124031	0.4658385093167702	0.0896551724137931
YDR057W	-1	-/-	-522.9646635353565	-17712.576624512672	161	0.19329896907216496	0.4658385093167702	0.08994252873563219
YDR068W	0	0/0	-523.6087980046868	-29361.521486137062	644	0.19329896907216496	0.4658385093167702	0.08994252873563219
YMR157C	0	0/0	-523.8748581148684	-31764.61440338567	644	0.19329896907216496	0.4658385093167702	0.08994252873563219
YIL051C	-1	-/-	-524.2664819955826	-16879.74229797721	161	0.1928020565552699	0.4658385093167702	0.09022988505747126
YDL232W	-1	-/-	-524.2926195040345	-19266.533189572394	161	0.19230769230769232	0.4658385093167702	0.09051724137931035
YGL095C	1	+/+	-524.3293796628714	-17543.58335064724	160	0.19437340153452684	0.4720496894409938	0.09051724137931035
YIL149C	-1	-/-	-524.436761379242	-16642.97400701046	161	0.19387755102040816	0.4720496894409938	0.09080459770114943
YGR024C	-1	-/-	-524.5921068415046	-16992.37417381257	161	0.19338422391857507	0.4720496894409938	0.0910919540229885
YGR135W	-1	-/-	-524.8945967853069	-19118.81441938877	161	0.19289340101522842	0.4720496894409938	0.09137931034482759
YPL053C	-1	-/+	-525.340424656868	-16867.869589149952	161	0.19240506329113924	0.4720496894409938	0.09166666666666666
YLR274W	-1	-/-	-525.3855908364058	-18505.3658355996	161	0.1919191919191919	0.4720496894409938	0.09195402298850575
YER100W	-1	-/-	-525.5517998933792	-17269.99641431868	161	0.19143576826196473	0.4720496894409938	0.09224137931034483
YOR143C	-1	-/-	-525.6556695997715	-18870.46984091401	161	0.19095477386934673	0.4720496894409938	0.0925287356321839
YMR072W	-1	-/-	-525.8016846179962	-18562.506266348064	161	0.19047619047619047	0.4720496894409938	0.09281609195402299
YFR004W	-1	-/-	-525.9833075273782	-16785.52884219028	161	0.19	0.4720496894409938	0.09310344827586207
YPR113W	-1	-/-	-526.0711351037025	-19701.642515018582	161	0.18952618453865336	0.4720496894409938	0.09339080459770115
YFL004W	-1	-/-	-526.7198376357555	-18428.541193589568	161	0.1890547263681592	0.4720496894409938	0.09367816091954023
YDL106C	-1	-/-	-526.7801882773638	-17745.657735913992	161	0.18858560794044665	0.4720496894409938	0.0939655172413793
YER123W	-1	-/-	-526.8393436074257	-16003.015096604824	161	0.18811881188118812	0.4720496894409938	0.09425287356321839
YKR030W	0	0/0	-526.914448270807	-30504.988196164602	644	0.18811881188118812	0.4720496894409938	0.09425287356321839
YOR094W	-1	-/-	-527.1700867414474	-17482.22723674774	161	0.18765432098765433	0.4720496894409938	0.09454022988505748
YJL024C	1	+/+	-527.2625733315945	-17719.526518017054	160	0.1896551724137931	0.4782608695652174	0.09454022988505748
YDL178W	-1	-/-	-527.3780384063721	-16479.534267246723	161	0.1891891891891892	0.4782608695652174	0.09482758620689655
YMR270C	-1	-/-	-527.5671836435795	-18130.860469445586	161	0.18872549019607843	0.4782608695652174	0.09511494252873563
YER183C	-1	-/0	-528.0522320568562	-17246.115517951548	161	0.1882640586797066	0.4782608695652174	0.09540229885057472
YBR103W	-1	-/-	-528.1472996175289	-17906.096663288772	161	0.1878048780487805	0.4782608695652174	0.09568965517241379
YDR226W	0	0/-	-528.1930662598461	-32512.47662041476	644	0.1878048780487805	0.4782608695652174	0.09568965517241379
YDR272W	-1	-/-	-528.338647916913	-18767.725046649575	161	0.1873479318734793	0.4782608695652174	0.09597701149425288
YDR135C	-1	-/-	-528.4178757369518	-17509.893407166004	161	0.18689320388349515	0.4782608695652174	0.09626436781609195
YMR211W	-1	-/-	-528.7426759600639	-18939.366465382278	161	0.1864406779661017	0.4782608695652174	0.09655172413793103
YMR197C	1	+/+	-528.8914383873343	-20283.95030423999	160	0.18840579710144928	0.484472049689441	0.09655172413793103
YIL014W	-1	-/-	-529.1351938247681	-16021.801944673061	161	0.18795180722891566	0.484472049689441	0.09683908045977012
YGL226C-A	-1	-/-	-529.1384316086769	-17482.620709739625	161	0.1875	0.484472049689441	0.09712643678160919
YJL117W	-1	-/+	-529.8300025463104	-16796.583098627627	161	0.18705035971223022	0.484472049689441	0.09741379310344828
YGR120C	1	+/+	-529.8462868928909	-17998.387262523174	160	0.18899521531100477	0.4906832298136646	0.09741379310344828
YBL017C	-1	-/+	-530.1406741589308	-17448.236648423597	161	0.18854415274463007	0.4906832298136646	0.09770114942528736
YJL003W	-1	-/-	-530.21684166044	-18518.7428701967	161	0.1880952380952381	0.4906832298136646	0.09798850574712643
YOR126C	-1	-/-	-530.8359073698521	-16370.530019156635	161	0.1876484560570071	0.4906832298136646	0.09827586206896552
YDR137W	-1	-/-	-530.9057444930077	-19198.646823585033	161	0.1872037914691943	0.4906832298136646	0.09856321839080459
YKR065C	-1	-/-	-531.1151006817818	-17665.616199344397	161	0.1867612293144208	0.4906832298136646	0.09885057471264368
YOR209C	-1	-/-	-531.1168909817934	-18425.378925152123	161	0.18632075471698112	0.4906832298136646	0.09913793103448276
YNR035C	-1	-/-	-531.4036025851965	-19254.080876767635	161	0.18588235294117647	0.4906832298136646	0.09942528735632183
YCL052C	-1	-/-	-531.5137401223183	-19498.91390621662	161	0.18544600938967137	0.4906832298136646	0.09971264367816092
YPR128C	-1	-/-	-532.0599836111069	-17357.97565213591	161	0.18501170960187355	0.4906832298136646	0.1
YKL117W	-1	-/-	-532.2728574723005	-19062.19140491262	161	0.18457943925233644	0.4906832298136646	0.10028735632183908
YBR176W	0	0/-	-532.7272587511688	-29370.202300557867	644	0.18457943925233644	0.4906832298136646	0.10028735632183908
YLR389C	0	0/-	-532.7292344681919	-30882.56781811081	644	0.18457943925233644	0.4906832298136646	0.10028735632183908
YKL140W	-1	-/-	-532.8220730274916	-19835.84088794142	161	0.18414918414918416	0.4906832298136646	0.10057471264367816
YNL084C	-1	-/-	-532.9346977472305	-17076.19400024414	161	0.18372093023255814	0.4906832298136646	0.10086206896551723
YOL102C	-1	-/-	-533.0199622139335	-17357.282381542027	161	0.18329466357308585	0.4906832298136646	0.10114942528735632
YOR286W	0	0/0	-533.1239640470594	-30329.3172448799	644	0.18329466357308585	0.4906832298136646	0.10114942528735632
YDR268W	-1	-/-	-533.60494607687	-18069.258867681026	161	0.18287037037037038	0.4906832298136646	0.1014367816091954
YJL143W	-1	-/-	-534.0227734446526	-16635.39036759734	161	0.18244803695150116	0.4906832298136646	0.10172413793103448
YLR310C	-1	-/-	-534.1885505989194	-16579.510468170047	161	0.18202764976958524	0.4906832298136646	0.10201149425287356
YDL219W	0	0/0	-534.3648116746917	-32137.452429277357	644	0.18202764976958524	0.4906832298136646	0.10201149425287356
YOR157C	-1	-/-	-534.5575152635574	-15697.262079834938	161	0.18160919540229886	0.4906832298136646	0.10229885057471265
YIR008C	-1	-/-	-534.6725687980652	-17698.616217188537	161	0.1811926605504587	0.4906832298136646	0.10258620689655172
YLR330W	1	+/+	-534.794771194458	-18235.693896979094	160	0.18306636155606407	0.4968944099378882	0.10258620689655172
YGR267C	-1	-/-	-535.0375716984272	-18443.747989825904	161	0.182648401826484	0.4968944099378882	0.1028735632183908
YKL017C	-1	-/-	-535.072374522686	-17161.98670655489	161	0.18223234624145787	0.4968944099378882	0.10316091954022988
YNL038W	-1	-/-	-535.1302081048489	-17128.894858300686	161	0.18181818181818182	0.4968944099378882	0.10344827586206896
YLR420W	0	0/-	-535.2655274812132	-32153.513826981187	644	0.18181818181818182	0.4968944099378882	0.10344827586206896
YOR141C	0	0/-	-535.2704288028181	-29439.300860172138	644	0.18181818181818182	0.4968944099378882	0.10344827586206896
YDR427W	-1	-/-	-535.2840977907181	-17308.177089214325	161	0.18140589569160998	0.4968944099378882	0.10373563218390805
YKR035W-A	-1	-/-	-535.4630092382431	-16508.262335956097	161	0.18099547511312217	0.4968944099378882	0.10402298850574712
YGR040W	-1	-/-	-535.761474698782	-16647.208599194884	161	0.18058690744920994	0.4968944099378882	0.10431034482758621
YNL330C	-1	-/-	-535.8582725152373	-17767.906179256737	161	0.18018018018018017	0.4968944099378882	0.10459770114942529
YNL315C	0	0/-	-535.9531022477895	-31349.358695327304	644	0.18018018018018017	0.4968944099378882	0.10459770114942529
YCR028C-A	-1	-/-	-536.0705752372742	-16746.103987395763	161	0.1797752808988764	0.4968944099378882	0.10488505747126436
YPL028W	-1	-/-	-536.1210049837828	-17823.13862042129	161	0.17937219730941703	0.4968944099378882	0.10517241379310345
YJL061W	-1	-/-	-536.2949417829514	-17536.671538174152	161	0.1789709172259508	0.4968944099378882	0.10545977011494252
YDL077C	-1	-/-	-536.389761120081	-18691.829181671143	161	0.17857142857142858	0.4968944099378882	0.10574712643678161
YDR201W	-1	-/-	-536.4754701852798	-17274.798332214355	161	0.17817371937639198	0.4968944099378882	0.1060344827586207
YJR101W	0	0/-	-536.5646553845145	-31136.46567157982	644	0.17817371937639198	0.4968944099378882	0.1060344827586207
YLR250W	0	0/0	-536.8212759047747	-32645.201307339594	644	0.17817371937639198	0.4968944099378882	0.1060344827586207
YNL161W	-1	-/-	-536.913490653038	-17961.455419525504	161	0.17777777777777778	0.4968944099378882	0.10632183908045977
YBR245C	-1	-/-	-536.9140860754997	-19319.488467352465	161	0.17738359201773837	0.4968944099378882	0.10660919540229885
YIL048W	1	+/+	-537.2164461612701	-17723.360361993313	160	0.17920353982300885	0.5031055900621118	0.10660919540229885
YFR005C	-1	-/-	-537.2431849241257	-16253.135682404041	161	0.17880794701986755	0.5031055900621118	0.10689655172413794
YKL039W	0	0/-	-537.2790223080665	-32759.252023119014	644	0.17880794701986755	0.5031055900621118	0.10689655172413794
YHR067W	-1	-/-	-537.3356682807207	-17049.34481761977	161	0.17841409691629956	0.5031055900621118	0.10718390804597701
YBR042C	-1	-/-	-537.6134297847748	-17338.743518412113	161	0.17802197802197803	0.5031055900621118	0.1074712643678161
YOL031C	-1	-/-	-537.725925501436	-18273.957997437567	161	0.17763157894736842	0.5031055900621118	0.10775862068965517
YDR071C	-1	-/-	-537.8453583270311	-18735.17763671279	161	0.1772428884026258	0.5031055900621118	0.10804597701149425
YLR102C	-1	-/-	-537.9437667876482	-17890.622592777014	161	0.17685589519650655	0.5031055900621118	0.10833333333333334
YDR320C	-1	-/-	-538.0224088374525	-17472.43772079982	161	0.17647058823529413	0.5031055900621118	0.10862068965517241
YCL001W	1	+/+	-538.0850818827748	-17837.12089048326	160	0.1782608695652174	0.5093167701863354	0.10862068965517241
YKL126W	-1	-/-	-538.1660109162331	-19030.510353937745	161	0.17787418655097614	0.5093167701863354	0.1089080459770115
YKL003C	0	0/-	-538.7361238840967	-31026.283622747287	644	0.17787418655097614	0.5093167701863354	0.1089080459770115
YAL023C	-1	-/-	-538.7497139275074	-18452.233811974525	161	0.1774891774891775	0.5093167701863354	0.10919540229885058
YJL001W	-1	-/-	-538.7573194876313	-18286.73326460272	161	0.1771058315334773	0.5093167701863354	0.10948275862068965
YER059W	0	0/-	-539.197385860607	-31605.54220514465	644	0.1771058315334773	0.5093167701863354	0.10948275862068965
YCR094W	-1	-/-	-539.2810187786818	-18448.249313667417	161	0.17672413793103448	0.5093167701863354	0.10977011494252874
YLR127C	-1	-/-	-539.420441865921	-16409.964220553637	161	0.17634408602150536	0.5093167701863354	0.11005747126436781
YFL047W	0	0/-	-539.5034857690334	-31384.644941890612	644	0.17634408602150536	0.5093167701863354	0.11005747126436781
YDL101C	-1	-/-	-539.6553811430931	-17940.095760032535	161	0.1759656652360515	0.5093167701863354	0.1103448275862069
YIL030C	-1	-/-	-539.6563956737518	-16045.596765369177	161	0.17558886509635974	0.5093167701863354	0.11063218390804598
YLR440C	0	0/+	-539.8415933549404	-29871.46375745721	644	0.17558886509635974	0.5093167701863354	0.11063218390804598
YJR058C	0	0/-	-540.9091409780085	-31070.793056389783	644	0.17558886509635974	0.5093167701863354	0.11063218390804598
YMR100W	-1	-/-	-540.9296227693558	-17909.12098580599	161	0.1752136752136752	0.5093167701863354	0.11091954022988505
YLR309C	1	+/+	-541.0578295662999	-19062.56863760203	160	0.17697228144989338	0.515527950310559	0.11091954022988505
YNL027W	-1	-/-	-541.1361676976085	-18413.11711955443	161	0.17659574468085107	0.515527950310559	0.11120689655172414
YMR129W	-1	-/-	-541.2491254806519	-18121.79571940005	161	0.1762208067940552	0.515527950310559	0.11149425287356322
YCR067C	1	+/+	-541.4811668992043	-17302.940879821777	160	0.17796610169491525	0.5217391304347826	0.11149425287356322
YER146W	-1	-/-	-541.7511506080627	-19615.697725312784	161	0.17758985200845667	0.5217391304347826	0.1117816091954023
YIL063C	-1	-/-	-542.0553281530738	-18254.461288772523	161	0.17721518987341772	0.5217391304347826	0.11206896551724138
YOR320C	-1	-/-	-542.2773610427976	-17832.616214819252	161	0.17684210526315788	0.5217391304347826	0.11235632183908045
YDL089W	0	0/-	-542.2829161919653	-32376.92639119178	644	0.17684210526315788	0.5217391304347826	0.11235632183908045
YJL008C	-1	-/-	-542.5470785498619	-18587.521378219128	161	0.17647058823529413	0.5217391304347826	0.11264367816091954
YNL026W	-1	-/-	-543.1450455784798	-20086.789686322212	161	0.1761006289308176	0.5217391304347826	0.11293103448275862
YPR028W	0	0/-	-543.6812630183995	-34162.96718651708	644	0.1761006289308176	0.5217391304347826	0.11293103448275862
YKL058W	-1	-/-	-544.5036984682083	-15309.370330415666	161	0.17573221757322174	0.5217391304347826	0.1132183908045977
YPR166C	0	0/-	-544.6544060986489	-31383.394922353327	644	0.17573221757322174	0.5217391304347826	0.1132183908045977
YER050C	0	0/-	-544.7811524700373	-29948.0041882433	644	0.17573221757322174	0.5217391304347826	0.1132183908045977
YJL097W	0	0/-	-545.1236899998039	-34188.11062283721	644	0.17573221757322174	0.5217391304347826	0.1132183908045977
YNL192W	-1	-/-	-545.1281585022807	-19187.942780718207	161	0.17536534446764093	0.5217391304347826	0.11350574712643678
YMR284W	-1	-/-	-545.4486458860338	-20028.94211957231	161	0.175	0.5217391304347826	0.11379310344827587
YOR189W	0	0/-	-545.563915817067	-30730.94330506958	644	0.175	0.5217391304347826	0.11379310344827587
YGL223C	1	+/+	-545.586582198739	-17114.73574602604	160	0.17671517671517672	0.5279503105590062	0.11379310344827587
YPL094C	-1	-/-	-545.6870880723	-20749.527471259236	161	0.17634854771784234	0.5279503105590062	0.11408045977011494
YNL039W	-1	-/-	-545.7586485743523	-16842.76322876662	161	0.17598343685300208	0.5279503105590062	0.11436781609195402
YMR264W	-1	-/-	-545.7602228820324	-18889.77657904476	161	0.1756198347107438	0.5279503105590062	0.1146551724137931
YNL267W	1	+/-	-545.8608939051628	-16881.8226778619	160	0.177319587628866	0.5341614906832298	0.1146551724137931
YMR028W	0	0/-	-546.039819072932	-30218.90515919309	644	0.177319587628866	0.5341614906832298	0.1146551724137931
YGL083W	0	0/-	-546.0590092744678	-29917.18424968794	644	0.177319587628866	0.5341614906832298	0.1146551724137931
YGR262C	-1	-/-	-546.062848418951	-18771.342943027616	161	0.17695473251028807	0.5341614906832298	0.11494252873563218
YHR073W	-1	-/-	-546.153968334198	-16123.203978821635	161	0.17659137577002054	0.5341614906832298	0.11522988505747127
YNR026C	1	+/+	-546.392275929451	-18390.604389429092	160	0.17827868852459017	0.5403726708074534	0.11522988505747127
YNL048W	-1	-/-	-546.5056518912315	-17463.909008860588	161	0.17791411042944785	0.5403726708074534	0.11551724137931034
YBR229C	0	0/-	-546.6210181489587	-31924.72133174166	644	0.17791411042944785	0.5403726708074534	0.11551724137931034
YJR099W	0	0/-	-547.042302550748	-32193.2172595514	644	0.17791411042944785	0.5403726708074534	0.11551724137931034
YNR037C	0	0/-	-547.3068830808625	-30618.141920519993	644	0.17791411042944785	0.5403726708074534	0.11551724137931034
YLR095C	-1	-/-	-547.6860723048449	-16836.0317325145	161	0.17755102040816326	0.5403726708074534	0.11580459770114943
YJL023C	0	0/-	-547.7655239738524	-31904.141281481832	644	0.17755102040816326	0.5403726708074534	0.11580459770114943
YOR124C	0	0/-	-547.7920061126351	-32988.41992493626	644	0.17755102040816326	0.5403726708074534	0.11580459770114943
YJR005W	0	0/-	-548.4135581757873	-30885.526557325386	644	0.17755102040816326	0.5403726708074534	0.11580459770114943
YDL052C	-1	-/-	-548.5754782706499	-18443.114679530263	161	0.17718940936863545	0.5403726708074534	0.11609195402298851
YNL153C	-1	-/-	-548.5762910395861	-18804.72184701264	161	0.17682926829268292	0.5403726708074534	0.11637931034482758
YDR267C	0	0/-	-548.5896781980991	-31341.303564690053	644	0.17682926829268292	0.5403726708074534	0.11637931034482758
YJR001W	-1	-/-	-548.6236855387688	-19108.550105571747	161	0.17647058823529413	0.5403726708074534	0.11666666666666667
YNL329C	-1	-/-	-548.7565812021494	-17017.30760206282	161	0.17611336032388664	0.5403726708074534	0.11695402298850574
YJR065C	-1	-/-	-549.0190923884511	-20513.406545877457	161	0.17575757575757575	0.5403726708074534	0.11724137931034483
YKL192C	-1	-/-	-549.2367153167725	-19039.908450357616	161	0.17540322580645162	0.5403726708074534	0.11752873563218391
YDR302W	-1	-/-	-549.2820045873523	-18453.707847103477	161	0.1750503018108652	0.5403726708074534	0.11781609195402298
YMR263W	-1	-/-	-549.5080202445388	-17859.481865249574	161	0.1746987951807229	0.5403726708074534	0.11810344827586207
YJL053W	-1	-/-	-549.9378933906555	-21084.183118507266	161	0.1743486973947896	0.5403726708074534	0.11839080459770115
YDR005C	-1	-/-	-550.1368035972118	-19557.51593258977	161	0.174	0.5403726708074534	0.11867816091954023
YMR091C	-1	-/-	-550.1458577811718	-18565.74514567852	161	0.17365269461077845	0.5403726708074534	0.11896551724137931
YOR362C	-1	-/-	-550.9146290719509	-19374.45377254486	161	0.17330677290836655	0.5403726708074534	0.11925287356321838
YGL086W	-1	-/-	-550.91495013237	-17581.19267040491	161	0.17296222664015903	0.5403726708074534	0.11954022988505747
YGL243W	-1	-/-	-551.0449893772602	-18088.799828767776	161	0.17261904761904762	0.5403726708074534	0.11982758620689656
YNL031C	-1	-/-	-551.3410387896001	-16893.484574567527	161	0.17227722772277226	0.5403726708074534	0.12011494252873563
YGL173C	-1	-/-	-551.3582298308611	-17327.33590706438	161	0.17193675889328064	0.5403726708074534	0.12040229885057471
YPR189W	-1	-/-	-551.4402698278427	-17574.228261232376	161	0.17159763313609466	0.5403726708074534	0.1206896551724138
YGL244W	-1	-/-	-551.4419634342194	-18373.145179986954	161	0.17125984251968504	0.5403726708074534	0.12097701149425287
YLR369W	-1	-/-	-551.6851021200418	-17014.189379006624	161	0.17092337917485265	0.5403726708074534	0.12126436781609196
YDL092W	-1	-/-	-551.9705663770437	-18998.150981944054	161	0.17058823529411765	0.5403726708074534	0.12155172413793103
YGL070C	-1	-/-	-552.0887958407402	-20372.386923633516	161	0.17025440313111545	0.5403726708074534	0.12183908045977011
YKL007W	-1	-/-	-552.1934731602669	-18782.618408933282	161	0.169921875	0.5403726708074534	0.1221264367816092
YLR021W	0	0/-	-552.7840193212032	-31953.99633111246	644	0.169921875	0.5403726708074534	0.1221264367816092
YHR207C	0	0/-	-553.0000229524449	-31754.368496113457	644	0.169921875	0.5403726708074534	0.1221264367816092
YDR139C	0	0/-	-553.0390119347721	-30536.647750407457	644	0.169921875	0.5403726708074534	0.1221264367816092
YFL028C	0	0/-	-553.0673914141953	-31552.43606261909	644	0.169921875	0.5403726708074534	0.1221264367816092
YDL043C	-1	-/-	-553.0817708969116	-16442.37730538845	161	0.1695906432748538	0.5403726708074534	0.12241379310344827
YCL017C	-1	-/-	-553.1623745560646	-17490.834474921227	161	0.16926070038910507	0.5403726708074534	0.12270114942528736
YJR057W	-1	-/-	-553.1972560286522	-17794.44683367014	161	0.16893203883495145	0.5403726708074534	0.12298850574712644
YNL167C	-1	-/-	-553.2791925668716	-17832.179500706494	161	0.1686046511627907	0.5403726708074534	0.12327586206896551
YBR102C	-1	-/+	-553.7431046962738	-17755.391028225422	161	0.16827852998065765	0.5403726708074534	0.1235632183908046
YHR114W	-1	-/-	-553.8231841623783	-18903.70669990033	161	0.16795366795366795	0.5403726708074534	0.12385057471264367
YDR452W	0	0/0	-553.9544591233134	-31439.85907534929	644	0.16795366795366795	0.5403726708074534	0.12385057471264367
YBR014C	0	0/-	-553.9584111087024	-32510.079371737316	644	0.16795366795366795	0.5403726708074534	0.12385057471264367
YHR076W	0	0/-	-554.3637544922531	-32678.882352151908	644	0.16795366795366795	0.5403726708074534	0.12385057471264367
YBL089W	0	0/-	-554.4344566836953	-30243.62125174515	644	0.16795366795366795	0.5403726708074534	0.12385057471264367
YLR114C	1	+/+	-554.6927015557885	-18017.239551581442	160	0.16955684007707128	0.546583850931677	0.12385057471264367
YBR127C	-1	-/-	-554.8311350345612	-18702.940660774708	161	0.16923076923076924	0.546583850931677	0.12413793103448276
YPR103W	-1	-/-	-554.943093329668	-17649.571768447757	161	0.1689059500959693	0.546583850931677	0.12442528735632184
YIL115C	-1	-/-	-555.1073026806116	-17541.244507804513	161	0.1685823754789272	0.546583850931677	0.12471264367816091
YDL091C	0	0/-	-555.1873020469211	-36101.21015881514	644	0.1685823754789272	0.546583850931677	0.12471264367816091
YOR090C	0	0/-	-555.8146062139422	-30870.098422104493	644	0.1685823754789272	0.546583850931677	0.12471264367816091
YFR043C	0	0/0	-555.9076946377754	-30999.990407153964	644	0.1685823754789272	0.546583850931677	0.12471264367816091
YOR112W	-1	-/-	-556.1432074904442	-18010.78773828596	161	0.1682600382409178	0.546583850931677	0.125
YGL257C	-1	-/-	-556.384819060564	-18094.090244591236	161	0.16793893129770993	0.546583850931677	0.12528735632183907
YHR121W	0	0/0	-556.5381122576073	-33005.45640612021	644	0.16793893129770993	0.546583850931677	0.12528735632183907
YLR105C	-1	-/-	-556.6520337611437	-17631.518923833966	161	0.1676190476190476	0.546583850931677	0.12557471264367817
YPL059W	-1	-/-	-556.7473548948765	-19105.10573066026	161	0.16730038022813687	0.546583850931677	0.12586206896551724
YBR087W	-1	-/-	-556.9593381434679	-18974.920732334256	161	0.16698292220113853	0.546583850931677	0.12614942528735631
YJR068W	-1	-/-	-557.1335060298443	-18335.845169276	161	0.16666666666666666	0.546583850931677	0.12643678160919541
YJL047C	-1	-/-	-557.1802876666188	-19204.854130364954	161	0.166351606805293	0.546583850931677	0.1267241379310345
YGR206W	-1	-/-	-557.2893444001675	-18905.834329545498	161	0.1660377358490566	0.546583850931677	0.12701149425287356
YPL227C	-1	-/-	-557.4457667768002	-20001.606920048594	161	0.1657250470809793	0.546583850931677	0.12729885057471266
YBL090W	-1	-/-	-557.5199735760689	-17518.990875057876	161	0.16541353383458646	0.546583850931677	0.12758620689655173
YGR147C	-1	-/-	-557.5572224855423	-17908.143021807075	161	0.1651031894934334	0.546583850931677	0.1278735632183908
YBR073W	-1	-/-	-557.8712129592896	-17608.974127203226	161	0.1647940074906367	0.546583850931677	0.12816091954022987
YKL114C	-1	-/-	-557.8830488696694	-19248.07399827242	161	0.16448598130841122	0.546583850931677	0.12844827586206897
YPL065W	-1	-/-	-557.9257256984711	-18031.076946407557	161	0.16417910447761194	0.546583850931677	0.12873563218390804
YBR123C	-1	-/-	-558.1460766792297	-18070.30824664235	161	0.16387337057728119	0.546583850931677	0.12902298850574712
YHR012W	-1	-/-	-558.224349424243	-18367.261264905334	161	0.16356877323420074	0.546583850931677	0.12931034482758622
YKL122C	-1	-/-	-558.2436348795891	-20225.884211197495	161	0.16326530612244897	0.546583850931677	0.1295977011494253
YPR171W	-1	-/-	-558.253712952137	-16696.002695657313	161	0.16296296296296298	0.546583850931677	0.12988505747126436
YJR086W	-1	-/-	-558.3423470854759	-17014.34875564277	161	0.16266173752310537	0.546583850931677	0.13017241379310346
YDL185W	-1	-/-	-558.3669575452805	-18441.63865662366	161	0.16236162361623616	0.546583850931677	0.13045977011494253
YER012W	-1	-/-	-558.5025991350412	-18642.515319779515	161	0.16206261510128914	0.546583850931677	0.1307471264367816
YDR067C	0	0/-	-558.9714453630149	-31101.13031508401	644	0.16206261510128914	0.546583850931677	0.1307471264367816
YJL140W	-1	-/-	-559.0450503230095	-18101.775140315294	161	0.16176470588235295	0.546583850931677	0.1310344827586207
YLR305C	-1	-/-	-559.3170904144645	-16529.75863739848	161	0.1614678899082569	0.546583850931677	0.13132183908045977
YLR170C	1	+/+	-559.3180228769779	-18599.565527115017	160	0.163003663003663	0.5527950310559007	0.13132183908045977
YPL050C	-1	-/-	-559.9569845199585	-19155.36823386699	161	0.16270566727605118	0.5527950310559007	0.13160919540229885
YER178W	-1	-/-	-560.2097444534302	-17266.947041004896	161	0.1624087591240876	0.5527950310559007	0.13189655172413794
YIR004W	-1	-/-	-560.2178286910057	-16828.668609663844	161	0.1621129326047359	0.5527950310559007	0.13218390804597702
YOR261C	-1	-/-	-560.3136630058289	-19247.57023211196	161	0.1618181818181818	0.5527950310559007	0.1324712643678161
YPR131C	-1	-/-	-560.4937633275986	-19224.94446453452	161	0.16152450090744103	0.5527950310559007	0.13275862068965516
YHL023C	0	0/-	-560.7095961496234	-30137.642501801252	644	0.16152450090744103	0.5527950310559007	0.13275862068965516
YER120W	-1	-/-	-560.7438207268715	-18429.195784032345	161	0.161231884057971	0.5527950310559007	0.13304597701149426
YGR199W	-1	-/-	-560.8879783600569	-18677.506879642606	161	0.1609403254972875	0.5527950310559007	0.13333333333333333
YDR105C	0	0/0	-560.9163388609886	-31664.436708384193	644	0.1609403254972875	0.5527950310559007	0.13333333333333333
YDR454C	0	0/-	-560.9726597331464	-34704.739646762144	644	0.1609403254972875	0.5527950310559007	0.13333333333333333
YDR086C	-1	-/-	-561.3015673160553	-20161.90110567212	161	0.16064981949458484	0.5527950310559007	0.1336206896551724
YDR424C	-1	-/-	-561.4043830037117	-18281.292723255232	161	0.16036036036036036	0.5527950310559007	0.1339080459770115
YBR274W	-1	-/-	-561.6369560360909	-17187.192533373833	161	0.16007194244604317	0.5527950310559007	0.13419540229885057
YOR275C	-1	-/-	-561.7735827490687	-19881.13006144762	161	0.15978456014362658	0.5527950310559007	0.13448275862068965
YKL116C	0	0/-	-562.0518460571766	-30322.443011939526	644	0.15978456014362658	0.5527950310559007	0.13448275862068965
YBR281C	0	0/0	-562.0702571487054	-32011.645561114885	644	0.15978456014362658	0.5527950310559007	0.13448275862068965
YDR145W	-1	-/-	-562.1117097735405	-17597.252669632435	161	0.15949820788530467	0.5527950310559007	0.13477011494252875
YNL291C	-1	-/-	-562.4411410093307	-17457.23219911754	161	0.1592128801431127	0.5527950310559007	0.13505747126436782
YNL312W	-1	-/-	-562.4588499963284	-19126.324858278036	161	0.15892857142857142	0.5527950310559007	0.1353448275862069
YGL155W	-1	-/0	-562.466235935688	-18150.037657037377	161	0.1586452762923351	0.5527950310559007	0.135632183908046
YML127W	-1	-/-	-562.4843196719885	-17449.297887310386	161	0.1583629893238434	0.5527950310559007	0.13591954022988506
YNR055C	0	0/-	-562.6207653321326	-29627.993754415773	644	0.1583629893238434	0.5527950310559007	0.13591954022988506
YFR010W	0	0/-	-562.7668591067195	-32160.70095336158	644	0.1583629893238434	0.5527950310559007	0.13591954022988506
YAL016W	-1	-/-	-562.8606710359454	-18881.126347623765	161	0.15808170515097691	0.5527950310559007	0.13620689655172413
YBR041W	-1	-/-	-562.9633142352104	-18696.091602683067	161	0.15780141843971632	0.5527950310559007	0.13649425287356323
YLR093C	0	0/-	-563.2665270324796	-34350.943780959584	644	0.15780141843971632	0.5527950310559007	0.13649425287356323
YJR010C-A	-1	-/-	-563.3079684376717	-17276.418961301446	161	0.15752212389380532	0.5527950310559007	0.1367816091954023
YGR046W	-1	-/-	-563.3943300247192	-19432.665151819587	161	0.15724381625441697	0.5527950310559007	0.13706896551724138
YAR002C-A	1	+/+	-563.7316655814648	-19761.256744913757	160	0.15873015873015872	0.5590062111801242	0.13706896551724138
YGR028W	-1	-/-	-563.8119894862175	-20339.22310782224	161	0.15845070422535212	0.5590062111801242	0.13735632183908045
YGR271W	0	0/-	-564.0248439125717	-31735.589568933472	644	0.15845070422535212	0.5590062111801242	0.13735632183908045
YJL179W	-1	-/-	-564.0557647645473	-20126.90271728486	161	0.15817223198594024	0.5590062111801242	0.13764367816091955
YOL004W	-1	-/-	-564.236593902111	-16727.97971186042	161	0.15789473684210525	0.5590062111801242	0.13793103448275862
YNL137C	0	0/-	-564.4277460426092	-30052.768326553516	644	0.15789473684210525	0.5590062111801242	0.13793103448275862
YFL009W	-1	-/-	-564.6796038523316	-17340.935056068003	161	0.15761821366024517	0.5590062111801242	0.1382183908045977
YKL018W	-1	-/-	-564.7266805917025	-18807.61133119464	161	0.15734265734265734	0.5590062111801242	0.1385057471264368
YJR133W	0	0/-	-564.9995007514954	-30774.498944740742	644	0.15734265734265734	0.5590062111801242	0.1385057471264368
YPL228W	-1	-/-	-565.2758458852768	-17408.108409047127	161	0.15706806282722513	0.5590062111801242	0.13879310344827586
YBR260C	-1	-/-	-565.337863534689	-17928.305993542075	161	0.156794425087108	0.5590062111801242	0.13908045977011493
YPL020C	-1	-/-	-565.5077457726002	-17599.976570352912	161	0.1565217391304348	0.5590062111801242	0.13936781609195403
YBL057C	-1	-/-	-565.5330658107996	-19046.57797689736	161	0.15625	0.5590062111801242	0.1396551724137931
YPL244C	-1	-/-	-565.6988296210766	-20251.873694479465	161	0.1559792027729636	0.5590062111801242	0.13994252873563218
YER003C	-1	-/-	-565.9360169544816	-21002.8503337875	161	0.15570934256055363	0.5590062111801242	0.14022988505747128
YDR435C	-1	-/-	-565.9391263388097	-19090.52958494425	161	0.15544041450777202	0.5590062111801242	0.14051724137931035
YGL098W	1	+/+	-565.9944097399712	-19160.14050397277	160	0.15689655172413794	0.5652173913043478	0.14051724137931035
YFR013W	-1	-/-	-566.3216082453728	-18156.928808420897	161	0.1566265060240964	0.5652173913043478	0.14080459770114942
YER048C	0	0/-	-566.3584655411541	-33267.071484712884	644	0.1566265060240964	0.5652173913043478	0.14080459770114942
YDR484W	1	+/+	-566.67004930228	-19238.51904103905	160	0.15807560137457044	0.5714285714285714	0.14080459770114942
YKL128C	0	0/0	-567.0046209711581	-33604.88149454445	644	0.15807560137457044	0.5714285714285714	0.14080459770114942
YPR175W	-1	-/-	-567.3726489543915	-19534.674256682396	161	0.15780445969125215	0.5714285714285714	0.14109195402298852
YOR109W	-1	-/-	-567.3738976120949	-17217.796125158668	161	0.15753424657534246	0.5714285714285714	0.1413793103448276
YPL129W	-1	-/-	-567.575921267271	-19203.96572600305	161	0.15726495726495726	0.5714285714285714	0.14166666666666666
YJL044C	0	0/0	-567.6906843036413	-30819.68464276567	644	0.15726495726495726	0.5714285714285714	0.14166666666666666
YNL127W	-1	-/-	-567.7323963046074	-19446.020190045238	161	0.15699658703071673	0.5714285714285714	0.14195402298850573
YGR100W	0	0/0	-568.5904282778502	-33415.91161364131	644	0.15699658703071673	0.5714285714285714	0.14195402298850573
YNL082W	-1	-/-	-568.7591278553009	-18472.112027175725	161	0.1567291311754685	0.5714285714285714	0.14224137931034483
YJR050W	-1	-/-	-568.9042000770569	-17565.06664557755	161	0.1564625850340136	0.5714285714285714	0.1425287356321839
YBR173C	-1	-/-	-569.2562618255615	-17856.45082063228	161	0.15619694397283532	0.5714285714285714	0.14281609195402298
YGL027C	-1	-/-	-569.3589878976345	-21258.179467231035	161	0.15593220338983052	0.5714285714285714	0.14310344827586208
YML115C	-1	-/-	-569.4127084314823	-18101.79216954112	161	0.155668358714044	0.5714285714285714	0.14339080459770115
YNL081C	0	0/-	-569.4163654856384	-31661.702917539515	644	0.155668358714044	0.5714285714285714	0.14339080459770115
YLR277C	-1	-/-	-569.5490937307477	-18356.05162856728	161	0.1554054054054054	0.5714285714285714	0.14367816091954022
YOR104W	0	0/0	-569.5611765533686	-30739.252302322537	644	0.1554054054054054	0.5714285714285714	0.14367816091954022
YLL043W	-1	-/-	-569.7689400911331	-17506.045934557915	161	0.1551433389544688	0.5714285714285714	0.14396551724137932
YFR009W	-1	-/-	-569.8164073228836	-20005.510834768414	161	0.15488215488215487	0.5714285714285714	0.1442528735632184
YNL325C	-1	-/-	-569.819928586483	-18532.33353459835	161	0.1546218487394958	0.5714285714285714	0.14454022988505746
YML097C	-1	-/+	-569.8262888491154	-18841.863449543715	161	0.15436241610738255	0.5714285714285714	0.14482758620689656
YLR412W	0	0/0	-570.264749886468	-33903.27898955904	644	0.15436241610738255	0.5714285714285714	0.14482758620689656
YDR088C	-1	-/-	-570.4330205917358	-17592.202810704708	161	0.1541038525963149	0.5714285714285714	0.14511494252873564
YDR200C	-1	-/-	-570.5293744802475	-19391.862350732088	161	0.15384615384615385	0.5714285714285714	0.1454022988505747
YDR483W	-1	-/-	-570.7629348635674	-16901.37758767605	161	0.15358931552587646	0.5714285714285714	0.1456896551724138
YDR404C	-1	-/-	-571.0024772882462	-18276.704680666327	161	0.15333333333333332	0.5714285714285714	0.14597701149425288
YPL013C	0	0/-	-571.1758109815419	-29710.254965344444	644	0.15333333333333332	0.5714285714285714	0.14597701149425288
YDR212W	-1	-/-	-571.1967858672142	-19160.111163444817	161	0.15307820299500832	0.5714285714285714	0.14626436781609195
YKR087C	-1	-/-	-571.2581098675728	-17178.302309185266	161	0.15282392026578073	0.5714285714285714	0.14655172413793102
YDR265W	-1	-/-	-571.3384904563427	-18153.39527720213	161	0.15257048092868988	0.5714285714285714	0.14683908045977012
YML049C	-1	-/-	-571.8138315081596	-17876.489575505257	161	0.152317880794702	0.5714285714285714	0.1471264367816092
YOR008C	-1	-/-	-572.4180808067322	-17376.54157036543	161	0.15206611570247933	0.5714285714285714	0.14741379310344827
YJR117W	0	0/-	-572.6961503233761	-32706.52507227473	644	0.15206611570247933	0.5714285714285714	0.14741379310344827
YPL060W	-1	-/-	-572.7885435223579	-19758.917475104332	161	0.15181518151815182	0.5714285714285714	0.14770114942528736
YBR106W	-1	-/-	-573.2274147868156	-21319.69810731709	161	0.1515650741350906	0.5714285714285714	0.14798850574712644
YHR074W	-1	-/-	-573.3647003173828	-19813.777230121195	161	0.1513157894736842	0.5714285714285714	0.1482758620689655
YDR414C	-1	-/-	-573.4748759642243	-19697.498661525548	161	0.1510673234811166	0.5714285714285714	0.1485632183908046
YNL090W	-1	-/-	-573.5622240677476	-20534.69867093861	161	0.15081967213114755	0.5714285714285714	0.14885057471264368
YFR025C	0	0/0	-573.6738481631037	-32541.84592091269	644	0.15081967213114755	0.5714285714285714	0.14885057471264368
YNL243W	-1	-/-	-573.8529655337334	-18247.813520491123	161	0.15057283142389524	0.5714285714285714	0.14913793103448275
YIL004C	1	+/+	-574.0626509785652	-17133.388660401106	160	0.15196078431372548	0.577639751552795	0.14913793103448275
YHR183W	-1	-/-	-574.0971920639277	-20287.87414239347	161	0.15171288743882544	0.577639751552795	0.14942528735632185
YAL029C	-1	-/-	-574.4366149902344	-18929.52784820646	161	0.15146579804560262	0.577639751552795	0.14971264367816092
YOL042W	-1	-/-	-574.4781777858734	-17803.33940193057	161	0.15121951219512195	0.577639751552795	0.15
YKR062W	-1	-/-	-574.5405507087708	-16860.31410060823	161	0.15097402597402598	0.577639751552795	0.1502873563218391
YOR357C	0	0/+	-574.5683760158718	-32128.040819542482	644	0.15097402597402598	0.577639751552795	0.1502873563218391
YDR393W	-1	-/-	-574.7063846588135	-17509.39493572712	161	0.1507293354943274	0.577639751552795	0.15057471264367817
YBR201W	-1	-/-	-574.8152448236942	-19584.75991459191	161	0.15048543689320387	0.577639751552795	0.15086206896551724
YDR480W	-1	-/-	-574.8512463122606	-18143.99131257832	161	0.15024232633279483	0.577639751552795	0.1511494252873563
YFL037W	-1	-/-	-574.8596748039126	-20076.978175200522	161	0.15	0.577639751552795	0.1514367816091954
YNL212W	0	0/0	-574.8853327855468	-30982.103992184624	644	0.15	0.577639751552795	0.1514367816091954
YGL221C	0	0/0	-574.9274696281645	-33712.18411198468	644	0.15	0.577639751552795	0.1514367816091954
YKR068C	1	+/+	-574.9712423682213	-18219.25039255619	160	0.15136876006441224	0.5838509316770186	0.1514367816091954
YIL118W	-1	-/-	-575.1414803266525	-19545.637713849545	161	0.15112540192926044	0.5838509316770186	0.15172413793103448
YLR442C	-1	-/-	-575.1963893771172	-18489.961791574955	161	0.1508828250401284	0.5838509316770186	0.15201149425287355
YOR075W	1	+/+	-575.3069910407066	-18319.61685488373	160	0.15224358974358973	0.5900621118012422	0.15201149425287355
YHR107C	-1	-/-	-575.5453172326088	-18315.587539047003	161	0.152	0.5900621118012422	0.15229885057471265
YER031C	-1	-/+	-575.6840707659721	-19345.435554876924	161	0.15175718849840256	0.5900621118012422	0.15258620689655172
YJL126W	0	0/0	-575.7354408875108	-32916.46400594711	644	0.15175718849840256	0.5900621118012422	0.15258620689655172
YOL146W	-1	-/-	-575.7930296957493	-18447.669019147754	161	0.15151515151515152	0.5900621118012422	0.1528735632183908
YBR215W	-1	-/-	-575.9159445166588	-17790.69727373123	161	0.15127388535031847	0.5900621118012422	0.1531609195402299
YDR228C	-1	-/-	-575.9446597099304	-17338.07203708589	161	0.151033386327504	0.5900621118012422	0.15344827586206897
YNR031C	-1	-/-	-576.0888533294201	-17756.079936534166	161	0.15079365079365079	0.5900621118012422	0.15373563218390804
YBR049C	-1	-/-	-576.3478544950485	-17328.89257158339	161	0.15055467511885895	0.5900621118012422	0.15402298850574714
YDR497C	0	0/-	-576.4912314750254	-30517.09800918959	644	0.15055467511885895	0.5900621118012422	0.15402298850574714
YDR386W	-1	-/-	-576.6715524196625	-18467.240536361933	161	0.15031645569620253	0.5900621118012422	0.1543103448275862
YDR331W	-1	-/-	-576.7457646429539	-18590.923567958176	161	0.1500789889415482	0.5900621118012422	0.15459770114942528
YBR111C	0	0/-	-577.031229193788	-34285.17686115345	644	0.1500789889415482	0.5900621118012422	0.15459770114942528
YNL025C	-1	-/-	-577.1292557865381	-18483.89022937417	161	0.1498422712933754	0.5900621118012422	0.15488505747126438
YNR022C	0	0/-	-577.5255466187373	-33239.08435882209	644	0.1498422712933754	0.5900621118012422	0.15488505747126438
YML126C	-1	-/-	-577.5261220633984	-18176.496098436415	161	0.14960629921259844	0.5900621118012422	0.15517241379310345
YGL142C	-1	-/-	-577.5780787467957	-17328.39281315729	161	0.14937106918238993	0.5900621118012422	0.15545977011494252
YGR047C	-1	-/-	-577.5855668783188	-17269.05835340917	161	0.14913657770800628	0.5900621118012422	0.1557471264367816
YCR075C	-1	-/-	-577.6247919127345	-19544.090909533203	161	0.14890282131661442	0.5900621118012422	0.1560344827586207
YOR016C	0	0/+	-577.8620391115546	-32088.478221637197	644	0.14890282131661442	0.5900621118012422	0.1560344827586207
YFL017W-A	-1	-/-	-577.8682318627834	-17952.65904894471	161	0.1486697965571205	0.5900621118012422	0.15632183908045977
YJL041W	-1	-/-	-577.8943662643433	-17450.771472543478	161	0.1484375	0.5900621118012422	0.15660919540229884
YJR126C	-1	-/-	-577.9370866343379	-19206.11265640706	161	0.1482059282371295	0.5900621118012422	0.15689655172413794
YOR037W	-1	-/-	-578.0999774932861	-18394.51314163208	161	0.14797507788161993	0.5900621118012422	0.157183908045977
YLR011W	-1	-/-	-578.2258401960135	-18739.367620185018	161	0.14774494556765164	0.5900621118012422	0.15747126436781608
YJR044C	-1	-/-	-578.3077440261841	-20185.929755449295	161	0.14751552795031056	0.5900621118012422	0.15775862068965518
YDR092W	-1	-/-	-578.3384559452534	-18009.329674750566	161	0.14728682170542637	0.5900621118012422	0.15804597701149425
YLR328W	-1	-/-	-578.7415842413902	-17241.63475139439	161	0.14705882352941177	0.5900621118012422	0.15833333333333333
YLR191W	-1	-/-	-578.8255726099014	-16957.520196817815	161	0.14683153013910355	0.5900621118012422	0.15862068965517243
YPR074C	-1	-/0	-578.9465184807777	-19305.425505638123	161	0.14660493827160495	0.5900621118012422	0.1589080459770115
YGR036C	-1	-/-	-579.1904214024544	-18671.326235353947	161	0.14637904468412943	0.5900621118012422	0.15919540229885057
YKR037C	-1	-/-	-579.2007737755775	-17091.943216204643	161	0.14615384615384616	0.5900621118012422	0.15948275862068967
YDR237W	0	0/-	-579.3217510804534	-32569.150885056704	644	0.14615384615384616	0.5900621118012422	0.15948275862068967
YBL102W	1	+/-	-580.1078258305788	-18820.373432710767	160	0.14746543778801843	0.5962732919254659	0.15948275862068967
YMR314W	-1	-/-	-581.1295288205147	-18946.924214303493	161	0.147239263803681	0.5962732919254659	0.15977011494252874
YJL134W	-1	-/-	-581.1536931991577	-17186.415436398238	161	0.14701378254211334	0.5962732919254659	0.1600574712643678
YDL018C	0	0/+	-581.2020751740783	-32969.22349122912	644	0.14701378254211334	0.5962732919254659	0.1600574712643678
YBR283C	-1	-/-	-581.4409862682223	-20576.288552112877	161	0.14678899082568808	0.5962732919254659	0.16034482758620688
YOR259C	-1	-/-	-581.4683623313904	-17338.906121835113	161	0.1465648854961832	0.5962732919254659	0.16063218390804598
YNL188W	-1	-/-	-581.5271797254682	-20107.77426633984	161	0.14634146341463414	0.5962732919254659	0.16091954022988506
YER090W	0	0/0	-581.5921040456742	-32688.379784050398	644	0.14634146341463414	0.5962732919254659	0.16091954022988506
YDR023W	-1	-/-	-581.7745003327727	-21682.669342104346	161	0.1461187214611872	0.5962732919254659	0.16120689655172413
YDL125C	0	0/-	-582.0647103805095	-34383.09941875376	644	0.1461187214611872	0.5962732919254659	0.16120689655172413
YDL008W	-1	-/-	-582.1097407341003	-19546.842641711235	161	0.1458966565349544	0.5962732919254659	0.16149425287356323
YPR045C	0	0/-	-582.7113815546036	-29735.420338841155	644	0.1458966565349544	0.5962732919254659	0.16149425287356323
YLR373C	0	0/-	-582.8138462156057	-30835.232436686754	644	0.1458966565349544	0.5962732919254659	0.16149425287356323
YMR022W	-1	-/-	-582.9853165000677	-19946.98286704719	161	0.1456752655538695	0.5962732919254659	0.1617816091954023
YNL071W	-1	-/-	-583.1208784580231	-18466.311156764627	161	0.14545454545454545	0.5962732919254659	0.16206896551724137
YMR025W	-1	-/-	-583.1688265800476	-18446.251982212067	161	0.14523449319213314	0.5962732919254659	0.16235632183908047
YKL045W	-1	-/-	-583.3613570928574	-18565.60168917477	161	0.14501510574018128	0.5962732919254659	0.16264367816091954
YFL034C-B	-1	-/-	-583.4419103264809	-18437.004257798195	161	0.14479638009049775	0.5962732919254659	0.1629310344827586
YNL316C	0	0/0	-583.670864565298	-33403.83206807077	644	0.14479638009049775	0.5962732919254659	0.1629310344827586
YOR332W	-1	-/-	-583.8998987674713	-18666.194304913282	161	0.14457831325301204	0.5962732919254659	0.1632183908045977
YOL009C	-1	-/-	-584.2573605179787	-19056.6056355834	161	0.1443609022556391	0.5962732919254659	0.16350574712643678
YJL054W	-1	-/-	-584.3533917069435	-17188.662110984325	161	0.14414414414414414	0.5962732919254659	0.16379310344827586
YFR031C	-1	-/-	-584.3587973490357	-18370.929298229516	161	0.14392803598200898	0.5962732919254659	0.16408045977011496
YPR017C	-1	-/+	-584.5447691082954	-18066.030742138624	161	0.1437125748502994	0.5962732919254659	0.16436781609195403
YOL070C	0	0/-	-584.5684547796845	-32474.14566071704	644	0.1437125748502994	0.5962732919254659	0.16436781609195403
YPL112C	-1	-/-	-584.830895960331	-18445.04986949265	161	0.14349775784753363	0.5962732919254659	0.1646551724137931
YIL098C	-1	-/-	-585.0185598731041	-18563.890934705734	161	0.14328358208955225	0.5962732919254659	0.16494252873563217
YLR133W	-1	-/-	-585.060662932694	-20702.531432293355	161	0.14307004470938897	0.5962732919254659	0.16522988505747127
YDR458C	0	0/0	-585.070574477315	-30843.899228930473	644	0.14307004470938897	0.5962732919254659	0.16522988505747127
YLR265C	-1	-/-	-585.2000982165337	-17401.038935482502	161	0.14285714285714285	0.5962732919254659	0.16551724137931034
YGL124C	-1	-/-	-585.6593255996704	-20081.81143128872	161	0.1426448736998514	0.5962732919254659	0.16580459770114941
YOL148C	-1	-/-	-585.7115093320608	-18089.213650897145	161	0.142433234421365	0.5962732919254659	0.1660919540229885
YLR209C	0	0/-	-585.9249925464392	-32165.610259856097	644	0.142433234421365	0.5962732919254659	0.1660919540229885
YER122C	1	+/+	-585.9509972631931	-20099.0747160092	160	0.1437037037037037	0.6024844720496895	0.1660919540229885
YJR069C	-1	-/-	-586.1007948517799	-20213.48410242796	161	0.14349112426035504	0.6024844720496895	0.16637931034482759
YJL123C	0	0/0	-586.2460993267596	-30860.28421864286	644	0.14349112426035504	0.6024844720496895	0.16637931034482759
YLR182W	-1	-/-	-586.331837117672	-18161.024729333818	161	0.1432791728212703	0.6024844720496895	0.16666666666666666
YDR219C	-1	-/-	-586.3619582056999	-18178.347141467035	161	0.1430678466076696	0.6024844720496895	0.16695402298850576
YLR370C	-1	-/-	-586.4477572441101	-21111.35097655654	161	0.14285714285714285	0.6024844720496895	0.16724137931034483
YPL235W	-1	-/-	-586.6529541015625	-20377.79665595293	161	0.1426470588235294	0.6024844720496895	0.1675287356321839
YBR135W	-1	-/-	-586.6538425683975	-18896.194404654205	161	0.14243759177679882	0.6024844720496895	0.167816091954023
YPL120W	-1	-/-	-586.8351344466209	-20605.702331267297	161	0.14222873900293256	0.6024844720496895	0.16810344827586207
YEL006W	0	0/-	-586.8928536698222	-32184.986257711425	644	0.14222873900293256	0.6024844720496895	0.16810344827586207
YIR021W	-1	-/-	-587.1342696547508	-18990.17124260962	161	0.14202049780380674	0.6024844720496895	0.16839080459770114
YKL064W	-1	-/-	-587.1624820232391	-19706.001934304833	161	0.14181286549707603	0.6024844720496895	0.16867816091954024
YNL139C	-1	-/-	-587.5147496461868	-16604.041159510612	161	0.1416058394160584	0.6024844720496895	0.16896551724137931
YOR070C	0	0/0	-588.0650609154254	-31887.265137013048	644	0.1416058394160584	0.6024844720496895	0.16896551724137931
YBL007C	-1	-/-	-588.5974677801132	-19003.31191676855	161	0.141399416909621	0.6024844720496895	0.1692528735632184
YJR051W	0	0/-	-588.7192407865077	-32722.02983938344	644	0.141399416909621	0.6024844720496895	0.1692528735632184
YMR161W	-1	-/-	-588.8558628559113	-17989.8422498703	161	0.14119359534206696	0.6024844720496895	0.16954022988505746
YML085C	-1	-/-	-588.9508230239153	-18658.89690245688	161	0.14098837209302326	0.6024844720496895	0.16982758620689656
YDR394W	-1	-/-	-589.042312502861	-19337.916574142873	161	0.14078374455732948	0.6024844720496895	0.17011494252873563
YDR245W	-1	-/-	-589.375185072422	-20171.192877069116	161	0.14057971014492754	0.6024844720496895	0.1704022988505747
YNL029C	-1	-/-	-589.8383668661118	-17307.18003052473	161	0.14037626628075253	0.6024844720496895	0.1706896551724138
YHR135C	-1	-/-	-589.9488478302956	-17078.31233304739	161	0.14017341040462428	0.6024844720496895	0.17097701149425287
YBR052C	0	0/0	-590.0434269290417	-35911.040755977854	644	0.14017341040462428	0.6024844720496895	0.17097701149425287
YNL169C	-1	-/-	-590.0675120949745	-18325.5571981892	161	0.13997113997113997	0.6024844720496895	0.17126436781609194
YDL002C	-1	-/-	-590.2637521028519	-17920.165121003985	161	0.13976945244956773	0.6024844720496895	0.17155172413793104
YKL210W	0	0/-	-590.4127636556514	-32228.55733845639	644	0.13976945244956773	0.6024844720496895	0.17155172413793104
YOR014W	-1	-/-	-590.4769533872604	-18744.558090537786	161	0.13956834532374102	0.6024844720496895	0.17183908045977012
YJR024C	0	0/0	-590.7486380785704	-32070.72756179236	644	0.13956834532374102	0.6024844720496895	0.17183908045977012
YHR060W	-1	-/-	-590.789019793272	-19044.56107264757	161	0.13936781609195403	0.6024844720496895	0.1721264367816092
YGL164C	0	0/0	-590.9705562032759	-32426.185522657353	644	0.13936781609195403	0.6024844720496895	0.1721264367816092
YIL075C	-1	-/-	-591.4072503149509	-19187.914049498737	161	0.13916786226685796	0.6024844720496895	0.1724137931034483
YPR070W	-1	-/-	-591.4201025366783	-18946.59173604846	161	0.13896848137535817	0.6024844720496895	0.17270114942528736
YGL129C	-1	-/-	-591.6388009488583	-17836.831693142653	161	0.13876967095851217	0.6024844720496895	0.17298850574712643
YDR428C	0	0/-	-591.6967716366053	-31858.623397514224	644	0.13876967095851217	0.6024844720496895	0.17298850574712643
YNL257C	-1	-/-	-591.9228018522263	-18986.221055924892	161	0.13857142857142857	0.6024844720496895	0.17327586206896553
YML106W	0	0/-	-592.5175572615117	-36256.00741269067	644	0.13857142857142857	0.6024844720496895	0.17327586206896553
YJR033C	-1	-/-	-592.6835094094276	-19248.11771723628	161	0.1383737517831669	0.6024844720496895	0.1735632183908046
YKL042W	-1	-/-	-592.714017868042	-17673.546945810318	161	0.13817663817663817	0.6024844720496895	0.17385057471264367
YMR278W	0	0/-	-592.79380906187	-34843.62707633758	644	0.13817663817663817	0.6024844720496895	0.17385057471264367
YGL250W	0	0/-	-592.8007152099162	-35511.241221453995	644	0.13817663817663817	0.6024844720496895	0.17385057471264367
YKR031C	-1	-/-	-593.2054845690727	-17922.94112817943	161	0.1379800853485064	0.6024844720496895	0.17413793103448275
YOR281C	-1	-/-	-593.7935100793839	-19849.385121285915	161	0.1377840909090909	0.6024844720496895	0.17442528735632185
YEL015W	-1	-/-	-594.1626317799091	-19252.619083553553	161	0.1375886524822695	0.6024844720496895	0.17471264367816092
YNL032W	-1	-/-	-594.2170140743256	-16403.00947123766	161	0.13739376770538245	0.6024844720496895	0.175
YLR273C	0	0/0	-594.2336378376931	-33483.587208656594	644	0.13739376770538245	0.6024844720496895	0.175
YMR092C	-1	-/-	-594.5333468988538	-22725.310502782464	161	0.1371994342291372	0.6024844720496895	0.1752873563218391
YPL118W	-1	-/-	-594.6135714054108	-17878.422432228923	161	0.1370056497175141	0.6024844720496895	0.17557471264367816
YNL225C	-1	-/-	-594.6264567375183	-19219.558165848255	161	0.1368124118476728	0.6024844720496895	0.17586206896551723
YLR417W	-1	-/-	-594.7687806487083	-17777.221595078707	161	0.13661971830985917	0.6024844720496895	0.17614942528735633
YBR160W	-1	-/+	-595.0029163882136	-20289.88353615254	161	0.13642756680731363	0.6024844720496895	0.1764367816091954
YGR029W	-1	-/-	-595.2415184378624	-18919.80539648235	161	0.13623595505617977	0.6024844720496895	0.17672413793103448
YBR011C	0	0/0	-595.2718556523323	-32775.240730131045	644	0.13623595505617977	0.6024844720496895	0.17672413793103448
YBR193C	-1	-/-	-595.3893856406212	-18185.62064099312	161	0.13604488078541374	0.6024844720496895	0.17701149425287357
YHR039C	-1	-/-	-595.4402101784945	-18935.81887830794	161	0.13585434173669467	0.6024844720496895	0.17729885057471265
YER095W	-1	-/-	-595.6325747966766	-17164.56185847521	161	0.13566433566433567	0.6024844720496895	0.17758620689655172
YPR069C	0	0/-	-595.8030401654541	-36974.88130149385	644	0.13566433566433567	0.6024844720496895	0.17758620689655172
YDL065C	-1	-/-	-596.328869342804	-16892.63289436698	161	0.13547486033519554	0.6024844720496895	0.17787356321839082
YDR486C	-1	-/-	-596.4002780914307	-19678.220673032105	161	0.13528591352859135	0.6024844720496895	0.1781609195402299
YDR284C	-1	-/-	-596.5356575995684	-21181.196219727397	161	0.13509749303621169	0.6024844720496895	0.17844827586206896
YER125W	-1	-/-	-596.5895205140114	-18687.133426304907	161	0.1349095966620306	0.6024844720496895	0.17873563218390803
YLL048C	0	0/-	-596.6039915978909	-30764.718949360307	644	0.1349095966620306	0.6024844720496895	0.17873563218390803
YML064C	-1	-/-	-596.6082927584648	-18031.609470188618	161	0.13472222222222222	0.6024844720496895	0.17902298850574713
YDR158W	-1	-/0	-596.6465501785278	-19467.117324776947	161	0.13453536754507628	0.6024844720496895	0.1793103448275862
YGL021W	-1	-/-	-596.6624023318291	-19191.01309353113	161	0.13434903047091412	0.6024844720496895	0.17959770114942528
YBR095C	-1	-/-	-596.7376924157143	-17649.60129609704	161	0.13416320885200553	0.6024844720496895	0.17988505747126438
YPL270W	-1	-/-	-596.8746353983879	-18099.406624883413	161	0.13397790055248618	0.6024844720496895	0.18017241379310345
YMR023C	-1	-/-	-596.9447495937347	-18273.854553699493	161	0.13379310344827586	0.6024844720496895	0.18045977011494252
YIL021W	-1	-/-	-597.0361694693565	-19384.590616762638	161	0.13360881542699724	0.6024844720496895	0.18074712643678162
YML071C	1	+/+	-597.1071855127811	-19137.206041567028	160	0.13480055020632736	0.6086956521739131	0.18074712643678162
YNL236W	-1	-/-	-597.516778588295	-18853.662401348352	161	0.1346153846153846	0.6086956521739131	0.1810344827586207
YBR162W-A	0	0/-	-597.570617556572	-33035.580757416785	644	0.1346153846153846	0.6086956521739131	0.1810344827586207
YFR021W	-1	-/-	-597.5948242545128	-18974.478377372026	161	0.13443072702331962	0.6086956521739131	0.18132183908045976
YJR093C	-1	-/-	-597.7662097215652	-17070.773630037904	161	0.13424657534246576	0.6086956521739131	0.18160919540229886
YGL190C	-1	-/-	-598.0235803499818	-17211.558357588947	161	0.13406292749658003	0.6086956521739131	0.18189655172413793
YAR007C	-1	-/-	-598.0359892100096	-19192.16691167839	161	0.13387978142076504	0.6086956521739131	0.182183908045977
YOR086C	0	0/-	-598.1483132317662	-33154.326650589705	644	0.13387978142076504	0.6086956521739131	0.182183908045977
YML129C	-1	-/-	-598.2259281426668	-19020.291665658355	161	0.13369713506139155	0.6086956521739131	0.1824712643678161
YJL128C	-1	-/-	-598.2749503999949	-17856.063959911466	161	0.1335149863760218	0.6086956521739131	0.18275862068965518
YML068W	0	0/-	-598.5449238754809	-33625.198454415426	644	0.1335149863760218	0.6086956521739131	0.18275862068965518
YER048W-A	0	0/0	-598.6937964111567	-32044.4358883854	644	0.1335149863760218	0.6086956521739131	0.18275862068965518
YGR241C	-1	-/-	-598.8221938684583	-18666.867207296193	161	0.13333333333333333	0.6086956521739131	0.18304597701149425
YIL137C	0	0/-	-598.829253314063	-32004.557391043752	644	0.13333333333333333	0.6086956521739131	0.18304597701149425
YOL089C	-1	-/-	-598.8452927470207	-18652.82086367905	161	0.1331521739130435	0.6086956521739131	0.18333333333333332
YJR090C	-1	-/-	-598.8704478144646	-17690.93576657772	161	0.13297150610583447	0.6086956521739131	0.18362068965517242
YKR098C	0	0/-	-599.0103081008419	-33145.490397232585	644	0.13297150610583447	0.6086956521739131	0.18362068965517242
YPR019W	-1	-/-	-599.2597752213478	-17723.92121529579	161	0.13279132791327913	0.6086956521739131	0.1839080459770115
YMR231W	1	+/+	-599.4205611944199	-19107.000792324543	160	0.13396481732070364	0.6149068322981367	0.1839080459770115
YIR002C	-1	-/-	-599.9463644772768	-17951.431171014905	161	0.13378378378378378	0.6149068322981367	0.18419540229885056
YDR371W	0	0/-	-600.2829002793878	-32069.94152150117	644	0.13378378378378378	0.6149068322981367	0.18419540229885056
YNL218W	-1	-/-	-600.3462466001511	-17538.725880503654	161	0.13360323886639677	0.6149068322981367	0.18448275862068966
YIR024C	0	0/-	-600.3716401346028	-33493.436768394895	644	0.13360323886639677	0.6149068322981367	0.18448275862068966
YPR021C	-1	-/-	-600.6777488589287	-18966.658581882715	161	0.1334231805929919	0.6149068322981367	0.18477011494252873
YNL323W	-1	-/-	-601.1366786360741	-17064.42296782136	161	0.13324360699865412	0.6149068322981367	0.1850574712643678
YBL003C	-1	-/-	-601.1625813692808	-18948.40191231668	161	0.13306451612903225	0.6149068322981367	0.1853448275862069
YDR318W	-1	-/-	-601.2827475667	-17882.481819808483	161	0.13288590604026845	0.6149068322981367	0.18563218390804598
YJL176C	-1	-/-	-601.3505625724792	-18295.06627702713	161	0.13270777479892762	0.6149068322981367	0.18591954022988505
YNL214W	-1	-/-	-601.5606881976128	-18996.487336158752	161	0.13253012048192772	0.6149068322981367	0.18620689655172415
YGR007W	-1	-/-	-601.5782966017723	-18456.339280068874	161	0.1323529411764706	0.6149068322981367	0.18649425287356322
YJL014W	-1	-/-	-601.6068494319916	-18675.34967456758	161	0.1321762349799733	0.6149068322981367	0.1867816091954023
YPR075C	-1	-/-	-601.6192962527275	-19366.828090429306	161	0.132	0.6149068322981367	0.1870689655172414
YER177W	-1	-/-	-601.752824306488	-17923.02567732334	161	0.1318242343541944	0.6149068322981367	0.18735632183908046
YDL078C	-1	-/-	-601.7637907266617	-20589.81402624026	161	0.13164893617021275	0.6149068322981367	0.18764367816091954
YMR183C	1	+/+	-601.9723337441683	-18267.625572159886	160	0.13280212483399734	0.6211180124223602	0.18764367816091954
YOR288C	-1	-/-	-602.0082802176476	-21546.656049512327	161	0.13262599469496023	0.6211180124223602	0.1879310344827586
YHR191C	-1	-/-	-602.250003322959	-18065.096677079797	161	0.13245033112582782	0.6211180124223602	0.1882183908045977
YER030W	-1	-/-	-602.3902428150177	-18663.982347548008	161	0.13227513227513227	0.6211180124223602	0.18850574712643678
YOR117W	-1	-/-	-602.4235608577728	-19200.987594246864	161	0.13210039630118892	0.6211180124223602	0.18879310344827585
YIL010W	-1	-/-	-602.8259619474411	-19522.44087384641	161	0.13192612137203166	0.6211180124223602	0.18908045977011495
YJR134C	0	0/0	-602.9557876288891	-32046.744928233325	644	0.13192612137203166	0.6211180124223602	0.18908045977011495
YOR179C	-1	-/-	-602.9911756515503	-18334.349301099777	161	0.13175230566534915	0.6211180124223602	0.18936781609195402
YOR175C	0	0/-	-603.2804994136095	-33489.68415263668	644	0.13175230566534915	0.6211180124223602	0.18936781609195402
YMR088C	-1	-/-	-603.2834320068359	-18800.50802102685	161	0.13157894736842105	0.6211180124223602	0.1896551724137931
YGR099W	-1	-/-	-603.360185623169	-18207.358901917934	161	0.1314060446780552	0.6211180124223602	0.1899425287356322
YPL139C	-1	-/-	-603.6161848902702	-18225.893192350864	161	0.13123359580052493	0.6211180124223602	0.19022988505747127
YKL101W	-1	-/-	-603.7038580775261	-18308.295150712132	161	0.1310615989515072	0.6211180124223602	0.19051724137931034
YER139C	0	0/-	-603.7128097042441	-35112.59984478168	644	0.1310615989515072	0.6211180124223602	0.19051724137931034
YDR080W	-1	-/-	-603.7210262417793	-19165.590726673603	161	0.13089005235602094	0.6211180124223602	0.19080459770114944
YEL031W	-1	-/-	-603.8181975483894	-19060.971929088235	161	0.13071895424836602	0.6211180124223602	0.1910919540229885
YBR121C	-1	-/-	-603.8907098919153	-22073.539245158434	161	0.13054830287206268	0.6211180124223602	0.19137931034482758
YKL135C	1	+/+	-603.9968436211348	-18900.929604694247	160	0.1316818774445893	0.6273291925465838	0.19137931034482758
YMR200W	-1	-/-	-604.1492686867714	-19195.765845507383	161	0.13151041666666666	0.6273291925465838	0.19166666666666668
YFR052W	-1	-/-	-604.1591106057167	-19571.388564407825	161	0.13133940182054615	0.6273291925465838	0.19195402298850575
YEL022W	1	+/+	-604.2987794727087	-20330.312567576766	160	0.13246753246753246	0.6335403726708074	0.19195402298850575
YPL125W	-1	-/0	-604.3485267907381	-17369.52473975718	161	0.13229571984435798	0.6335403726708074	0.19224137931034482
YMR098C	0	0/-	-604.9305048920214	-33034.93035692163	644	0.13229571984435798	0.6335403726708074	0.19224137931034482
YOR166C	0	0/-	-605.4706678390503	-32786.5142932795	644	0.13229571984435798	0.6335403726708074	0.19224137931034482
YOR256C	-1	-/-	-605.5735648348927	-19245.135125882924	161	0.13212435233160622	0.6335403726708074	0.1925287356321839
YPR089W	0	0/0	-605.7001834213734	-31047.491434637457	644	0.13212435233160622	0.6335403726708074	0.1925287356321839
YDL088C	-1	-/-	-605.8331012129784	-17540.662208583206	161	0.13195342820181113	0.6335403726708074	0.192816091954023
YLR421C	0	0/-	-605.9421380981803	-34038.571049253456	644	0.13195342820181113	0.6335403726708074	0.192816091954023
YGL151W	-1	-/-	-606.1637632846832	-19488.41389644146	161	0.13178294573643412	0.6335403726708074	0.19310344827586207
YKL184W	0	0/-	-606.4556949287653	-31571.748637653887	644	0.13178294573643412	0.6335403726708074	0.19310344827586207
YPR079W	0	0/0	-606.4794520512223	-31749.85278580524	644	0.13178294573643412	0.6335403726708074	0.19310344827586207
YKL211C	0	0/0	-606.837513259612	-33990.58571976144	644	0.13178294573643412	0.6335403726708074	0.19310344827586207
YDR041W	0	0/-	-606.9284698339179	-33206.50169036677	644	0.13178294573643412	0.6335403726708074	0.19310344827586207
YDR472W	1	+/+	-606.940558180213	-18304.829435035586	160	0.1329032258064516	0.639751552795031	0.19310344827586207
YJL036W	-1	-/+	-606.9550790786743	-20733.228996276855	161	0.1327319587628866	0.639751552795031	0.19339080459770114
YKL010C	0	0/-	-607.3201246112585	-31855.586909954436	644	0.1327319587628866	0.639751552795031	0.19339080459770114
YLR361C	-1	-/-	-607.4038344025612	-19225.80901069939	161	0.13256113256113256	0.639751552795031	0.19367816091954024
YEL053C	-1	-/-	-607.4963610172272	-19292.729845508933	161	0.13239074550128535	0.639751552795031	0.1939655172413793
YMR039C	-1	-/-	-607.538740709424	-19039.429846152663	161	0.13222079589216945	0.639751552795031	0.19425287356321838
YBR179C	-1	-/-	-607.7248132526875	-17938.70602246374	161	0.13205128205128205	0.639751552795031	0.19454022988505748
YPR133C	-1	-/-	-607.9166703224182	-18087.342523157597	161	0.13188220230473752	0.639751552795031	0.19482758620689655
YIR001C	0	0/0	-607.9752897322178	-32276.565340859815	644	0.13188220230473752	0.639751552795031	0.19482758620689655
YBL037W	0	0/-	-608.1086251288652	-31797.82943408843	644	0.13188220230473752	0.639751552795031	0.19482758620689655
YPR134W	-1	-/-	-608.168331682682	-20694.40080113709	161	0.13171355498721227	0.639751552795031	0.19511494252873562
YLR200W	-1	-/-	-608.2347608804703	-20045.80153325945	161	0.13154533844189017	0.639751552795031	0.19540229885057472
YKL094W	0	0/-	-608.2479033619165	-34998.65086015593	644	0.13154533844189017	0.639751552795031	0.19540229885057472
YEL044W	0	0/-	-608.2868792191148	-31374.059273071587	644	0.13154533844189017	0.639751552795031	0.19540229885057472
YBR129C	-1	-/-	-608.3674665689468	-17470.345517277718	161	0.13137755102040816	0.639751552795031	0.1956896551724138
YHR158C	-1	-/-	-608.4186328649521	-17604.243014469743	161	0.13121019108280255	0.639751552795031	0.19597701149425287
YKR006C	0	0/-	-608.6041568145156	-32923.78220802173	644	0.13121019108280255	0.639751552795031	0.19597701149425287
YGL174W	-1	-/-	-608.6924748122692	-19313.07562881708	161	0.13104325699745548	0.639751552795031	0.19626436781609197
YER007C-A	0	0/-	-608.7521223686635	-36899.69282404939	644	0.13104325699745548	0.639751552795031	0.19626436781609197
YJL104W	-1	-/-	-608.9403903111815	-18512.31920915097	161	0.13087674714104194	0.639751552795031	0.19655172413793104
YOR130C	-1	-/-	-609.030978217721	-19571.07365553081	161	0.13071065989847716	0.639751552795031	0.1968390804597701
YAL022C	-1	-/-	-609.4413887262344	-18659.05821675062	161	0.13054499366286437	0.639751552795031	0.19712643678160918
YIL085C	-1	-/-	-609.5062644481659	-16646.647188052535	161	0.13037974683544304	0.639751552795031	0.19741379310344828
YLR005W	-1	-/-	-609.6132969334722	-19010.930498071015	161	0.1302149178255373	0.639751552795031	0.19770114942528735
YBR161W	-1	-/-	-609.6928008198738	-19646.556376174092	161	0.13005050505050506	0.639751552795031	0.19798850574712643
YAR031W	-1	-/0	-609.7305856347084	-19534.785749912262	161	0.12988650693568726	0.639751552795031	0.19827586206896552
YLR423C	-1	-/-	-609.9810381531715	-20538.465006396174	161	0.1297229219143577	0.639751552795031	0.1985632183908046
YBR165W	-1	-/-	-609.9863336086273	-19022.943605720997	161	0.12955974842767295	0.639751552795031	0.19885057471264367
YPR198W	-1	-/-	-610.1552312374115	-18945.106767475605	161	0.12939698492462312	0.639751552795031	0.19913793103448277
YHR147C	0	0/-	-610.3856251016259	-34363.721271319315	644	0.12939698492462312	0.639751552795031	0.19913793103448277
YMR089C	-1	-/-	-610.5676783919334	-18611.59758696705	161	0.12923462986198245	0.639751552795031	0.19942528735632184
YGR282C	0	0/-	-610.7571867406368	-33100.43741140142	644	0.12923462986198245	0.639751552795031	0.19942528735632184
YNL290W	-1	-/-	-610.8190633952618	-19663.187022045255	161	0.12907268170426064	0.639751552795031	0.1997126436781609
YGR038W	-1	-/-	-610.8541820943356	-18776.31173900515	161	0.12891113892365458	0.639751552795031	0.2
YDR174W	-1	-/-	-610.8625228255987	-18681.283470079303	161	0.12875	0.639751552795031	0.20028735632183908
YBR119W	-1	-/-	-610.9008885025978	-19157.443893529475	161	0.1285892634207241	0.639751552795031	0.20057471264367815
YPR141C	-1	-/-	-610.9356275349855	-18381.400923863053	161	0.128428927680798	0.639751552795031	0.20086206896551725
YGR098C	-1	-/-	-611.1104904413223	-17993.1731877923	161	0.12826899128268993	0.639751552795031	0.20114942528735633
YLR199C	0	0/0	-611.1822803542018	-32228.636440224014	644	0.12826899128268993	0.639751552795031	0.20114942528735633
YLR020C	-1	-/-	-611.2757457196712	-19846.305237680674	161	0.1281094527363184	0.639751552795031	0.2014367816091954
YER129W	-1	-/-	-611.6861499547958	-17694.14646142721	161	0.12795031055900621	0.639751552795031	0.20172413793103447
YIL034C	-1	-/-	-612.021353572607	-21150.043738231063	161	0.12779156327543426	0.639751552795031	0.20201149425287357
YPL091W	-1	-/-	-612.4177531003952	-19644.304069429636	161	0.12763320941759604	0.639751552795031	0.20229885057471264
YNL154C	-1	-/-	-612.5554573237896	-19293.78516600281	161	0.12747524752475248	0.639751552795031	0.2025862068965517
YDL143W	-1	-/-	-612.7089197635651	-18760.920396775007	161	0.1273176761433869	0.639751552795031	0.2028735632183908
YDR181C	-1	-/-	-612.8453652262688	-18479.77103859186	161	0.1271604938271605	0.639751552795031	0.20316091954022988
YDR291W	0	0/-	-612.8945788890123	-31909.139133423567	644	0.1271604938271605	0.639751552795031	0.20316091954022988
YLR207W	-1	-/-	-612.9029482007027	-20501.04550331831	161	0.12700369913686807	0.639751552795031	0.20344827586206896
YGL172W	-1	-/-	-612.9089418053627	-18611.393595695496	161	0.1268472906403941	0.639751552795031	0.20373563218390806
YDL064W	-1	-/-	-612.9613049924374	-18283.756271839142	161	0.12669126691266913	0.639751552795031	0.20402298850574713
YGL210W	-1	-/+	-613.0076479911804	-17792.86668920517	161	0.12653562653562653	0.639751552795031	0.2043103448275862
YOR138C	0	0/-	-613.1716352142394	-33166.48946517892	644	0.12653562653562653	0.639751552795031	0.2043103448275862
YDR176W	-1	-/-	-613.1727360486984	-17714.798835396767	161	0.1263803680981595	0.639751552795031	0.2045977011494253
YGR077C	-1	-/-	-613.1893622875214	-18678.635592341423	161	0.12622549019607843	0.639751552795031	0.20488505747126437
YML021C	-1	-/-	-613.606027841568	-19951.569832086563	161	0.12607099143206854	0.639751552795031	0.20517241379310344
YDR027C	1	+/+	-614.0420018024743	-18698.970710936934	160	0.1271393643031785	0.6459627329192547	0.20517241379310344
YGR010W	-1	-/-	-614.1413561999798	-19804.556336805224	161	0.12698412698412698	0.6459627329192547	0.20545977011494254
YER021W	-1	-/-	-614.3868224024773	-19678.033782035112	161	0.12682926829268293	0.6459627329192547	0.2057471264367816
YNL293W	-1	-/-	-614.4321127086878	-20184.808375515044	161	0.12667478684531058	0.6459627329192547	0.20603448275862069
YNL259C	-1	-/-	-614.5640334784985	-18919.939579293132	161	0.12652068126520682	0.6459627329192547	0.20632183908045976
YNL168C	0	0/0	-614.5676283612847	-34342.47298228741	644	0.12652068126520682	0.6459627329192547	0.20632183908045976
YMR299C	-1	-/0	-614.7801065444946	-19211.931586265564	161	0.12636695018226002	0.6459627329192547	0.20660919540229886
YNL166C	-1	-/-	-614.7856916859746	-21416.90145341307	161	0.1262135922330097	0.6459627329192547	0.20689655172413793
YDR099W	-1	-/-	-615.2231516242027	-20047.889849811792	161	0.12606060606060607	0.6459627329192547	0.207183908045977
YNL056W	0	0/-	-615.2254671417177	-31703.86066170223	644	0.12606060606060607	0.6459627329192547	0.207183908045977
YNL159C	-1	-/-	-615.3559801280499	-21979.220622330904	161	0.12590799031476999	0.6459627329192547	0.2074712643678161
YNL004W	-1	-/-	-615.4523465633392	-18810.121714562178	161	0.12575574365175332	0.6459627329192547	0.20775862068965517
YMR176W	0	0/-	-615.5637487918139	-34429.99467814341	644	0.12575574365175332	0.6459627329192547	0.20775862068965517
YNL107W	-1	-/-	-615.593459546566	-18823.112575538456	161	0.12560386473429952	0.6459627329192547	0.20804597701149424
YKR007W	-1	-/-	-615.7541610598564	-18096.748103678226	161	0.12545235223160434	0.6459627329192547	0.20833333333333334
YPL008W	-1	-/-	-615.8246304988861	-19076.600637882948	161	0.12530120481927712	0.6459627329192547	0.20862068965517241
YFL022C	-1	-/-	-616.0095445215702	-21106.21139714122	161	0.12515042117930206	0.6459627329192547	0.2089080459770115
YER089C	-1	-/-	-616.0547441244125	-17746.129840016365	161	0.125	0.6459627329192547	0.20919540229885059
YLR212C	-1	-/-	-616.0975451469421	-21662.550555236638	161	0.12484993997599039	0.6459627329192547	0.20948275862068966
YIL128W	-1	-/-	-616.113481707871	-20820.58080224693	161	0.12470023980815348	0.6459627329192547	0.20977011494252873
YPL232W	1	+/-	-616.3346340954304	-18124.307333484292	160	0.12574850299401197	0.6521739130434783	0.20977011494252873
YDR221W	-1	-/0	-616.4092591404915	-19882.759434856474	161	0.1255980861244019	0.6521739130434783	0.21005747126436783
YML072C	0	0/-	-616.6038803905249	-31884.45115265064	644	0.1255980861244019	0.6521739130434783	0.21005747126436783
YPL099C	0	0/-	-616.6155769601464	-33048.39756145887	644	0.1255980861244019	0.6521739130434783	0.21005747126436783
YPL103C	0	0/-	-617.2582411468029	-32581.05236517638	644	0.1255980861244019	0.6521739130434783	0.21005747126436783
YLR427W	-1	-/-	-617.605663895607	-19164.90023163706	161	0.12544802867383512	0.6521739130434783	0.2103448275862069
YOR147W	-1	-/-	-617.6223500370979	-18501.07186126709	161	0.12529832935560858	0.6521739130434783	0.21063218390804597
YHR001W	-1	-/-	-617.630533516407	-19391.977472305298	161	0.12514898688915377	0.6521739130434783	0.21091954022988504
YHR110W	0	0/+	-617.6584674492478	-33699.2231193427	644	0.12514898688915377	0.6521739130434783	0.21091954022988504
YNL098C	-1	-/-	-617.6617439985275	-20832.123781323433	161	0.125	0.6521739130434783	0.21120689655172414
YBR058C-A	-1	-/-	-617.7188598811626	-19071.046864666045	161	0.1248513674197384	0.6521739130434783	0.21149425287356322
YJL167W	-1	-/-	-617.8398602828383	-21813.938914887607	161	0.12470308788598575	0.6521739130434783	0.2117816091954023
YGL224C	0	0/-	-617.9102721931413	-35340.8208977012	644	0.12470308788598575	0.6521739130434783	0.2117816091954023
YOR299W	1	+/+	-617.9961261749268	-18039.082868218422	160	0.1257413997627521	0.6583850931677019	0.2117816091954023
YCL028W	0	0/0	-618.0800688005984	-31977.75072798878	644	0.1257413997627521	0.6583850931677019	0.2117816091954023
YBR074W	0	0/0	-618.0884496830404	-33711.367250953335	644	0.1257413997627521	0.6583850931677019	0.2117816091954023
YBR264C	0	0/0	-618.1835241243243	-31819.676684569567	644	0.1257413997627521	0.6583850931677019	0.2117816091954023
YDR022C	-1	-/-	-618.2197858095169	-19353.629574000835	161	0.12559241706161137	0.6583850931677019	0.2120689655172414
YBR227C	0	0/-	-618.4498178437352	-33492.224250173196	644	0.12559241706161137	0.6583850931677019	0.2120689655172414
YPR036W	-1	-/-	-618.483067035675	-19115.799216672778	161	0.12544378698224853	0.6583850931677019	0.21235632183908046
YDR236C	-1	-/-	-618.4997198581696	-19581.84169346094	161	0.12529550827423167	0.6583850931677019	0.21264367816091953
YHR186C	-1	-/-	-618.8093647956848	-18343.26204419136	161	0.12514757969303425	0.6583850931677019	0.21293103448275863
YHR123W	-1	-/-	-618.8971009254456	-19417.067639231682	161	0.125	0.6583850931677019	0.2132183908045977
YOR322C	-1	-/-	-618.9096975326538	-17597.97512948513	161	0.1248527679623086	0.6583850931677019	0.21350574712643677
YDR279W	-1	-/-	-618.955592572689	-18939.390207529068	161	0.12470588235294118	0.6583850931677019	0.21379310344827587
YIL049W	-1	-/-	-619.0027638524771	-18713.488936290145	161	0.1245593419506463	0.6583850931677019	0.21408045977011494
YDR062W	-1	-/-	-619.0246043801308	-19265.246860936284	161	0.12441314553990611	0.6583850931677019	0.21436781609195402
YBR216C	-1	-/-	-619.070271551609	-20363.953424543142	161	0.1242672919109027	0.6583850931677019	0.21465517241379312
YDR142C	-1	-/-	-619.1340309381485	-19132.604877203703	161	0.12412177985948478	0.6583850931677019	0.2149425287356322
YFL029C	-1	-/-	-619.16309684515	-19629.648353889585	161	0.1239766081871345	0.6583850931677019	0.21522988505747126
YMR267W	-1	-/-	-619.2660509347916	-18434.743296936154	161	0.12383177570093458	0.6583850931677019	0.21551724137931033
YGR104C	-1	-/-	-619.5113706588745	-19028.21817970276	161	0.12368728121353559	0.6583850931677019	0.21580459770114943
YLR181C	-1	-/-	-619.565767288208	-19675.87867128849	161	0.12354312354312354	0.6583850931677019	0.2160919540229885
YOR061W	-1	-/-	-619.7890829145908	-19438.142429053783	161	0.12339930151338765	0.6583850931677019	0.21637931034482757
YMR115W	0	0/-	-620.0281590502709	-34196.10582616739	644	0.12339930151338765	0.6583850931677019	0.21637931034482757
YNL106C	-1	-/-	-620.0303049087524	-18727.27410493791	161	0.12325581395348838	0.6583850931677019	0.21666666666666667
YMR047C	-1	-/-	-620.154234290123	-17936.493935525417	161	0.12311265969802555	0.6583850931677019	0.21695402298850575
YDR379W	-1	-/-	-620.1773747205734	-17854.7631149292	161	0.12296983758700696	0.6583850931677019	0.21724137931034482
YCL014W	-1	-/-	-620.2056623697281	-17940.345039874315	161	0.12282734646581692	0.6583850931677019	0.21752873563218392
YIL016W	-1	-/-	-620.2541405558586	-20194.498776063323	161	0.12268518518518519	0.6583850931677019	0.217816091954023
YAR002W	-1	-/-	-620.7442767620087	-20422.778637319803	161	0.12254335260115606	0.6583850931677019	0.21810344827586206
YPR118W	0	0/0	-620.7596351327375	-36210.59217798803	644	0.12254335260115606	0.6583850931677019	0.21810344827586206
YGL060W	0	0/-	-620.8327574059367	-34554.30484580994	644	0.12254335260115606	0.6583850931677019	0.21810344827586206
YMR048W	-1	-/-	-620.956024184823	-19466.480132982135	161	0.12240184757505773	0.6583850931677019	0.21839080459770116
YPL246C	0	0/0	-621.0899618677795	-33613.751935531385	644	0.12240184757505773	0.6583850931677019	0.21839080459770116
YBL076C	0	0/-	-621.1678096018732	-38056.607537476346	644	0.12240184757505773	0.6583850931677019	0.21839080459770116
YNL070W	-1	-/-	-621.3806082010269	-20414.418674468994	161	0.12226066897347174	0.6583850931677019	0.21867816091954023
YDR469W	-1	-/-	-621.4091821461916	-19193.81799340248	161	0.12211981566820276	0.6583850931677019	0.2189655172413793
YKL028W	-1	-/-	-621.6831117868423	-19350.313728630543	161	0.12197928653624857	0.6583850931677019	0.2192528735632184
YGL002W	0	0/+	-621.7260993793607	-33959.46348801628	644	0.12197928653624857	0.6583850931677019	0.2192528735632184
YHR013C	-1	-/-	-622.0137959271669	-21722.5591532737	161	0.12183908045977011	0.6583850931677019	0.21954022988505748
YOL003C	-1	-/-	-622.0397889614105	-17954.358413517475	161	0.12169919632606199	0.6583850931677019	0.21982758620689655
YGR076C	0	0/-	-622.208041831851	-31940.741150705144	644	0.12169919632606199	0.6583850931677019	0.21982758620689655
YJR105W	-1	-/-	-622.2624186873436	-20510.631922513247	161	0.12155963302752294	0.6583850931677019	0.22011494252873562
YOR311C	0	0/-	-622.3588476516306	-32511.61748640705	644	0.12155963302752294	0.6583850931677019	0.22011494252873562
YDR463W	-1	-/-	-622.3915123343468	-17942.68373197317	161	0.12142038946162657	0.6583850931677019	0.22040229885057472
YHR005C-A	-1	-/-	-622.5920431911945	-19616.592454761267	161	0.12128146453089245	0.6583850931677019	0.2206896551724138
YCR071C	-1	-/-	-622.7956819534302	-18209.25613695383	161	0.12114285714285715	0.6583850931677019	0.22097701149425286
YDR227W	-1	-/-	-623.1467748880386	-17329.884661138058	161	0.12100456621004566	0.6583850931677019	0.22126436781609196
YHR161C	-1	-/-	-623.2702438831329	-20972.88701325655	161	0.12086659064994298	0.6583850931677019	0.22155172413793103
YAL026C	1	+/+	-623.3315467834473	-19928.96489018202	160	0.12186788154897495	0.6645962732919255	0.22155172413793103
YML078W	-1	-/-	-623.4270150065422	-18869.78403094411	161	0.1217292377701934	0.6645962732919255	0.2218390804597701
YOR150W	-1	-/-	-623.6487227678299	-19732.51871033013	161	0.1215909090909091	0.6645962732919255	0.2221264367816092
YMR255W	-1	-/-	-623.6820216178894	-20482.569473683834	161	0.12145289443813848	0.6645962732919255	0.22241379310344828
YNR007C	-1	-/-	-623.7417659163475	-22839.64874947816	161	0.12131519274376418	0.6645962732919255	0.22270114942528735
YGL051W	-1	-/+	-623.7790002822876	-17745.140078663826	161	0.12117780294450736	0.6645962732919255	0.22298850574712645
YML031W	-1	-/-	-623.8284217268229	-19829.18041230738	161	0.12104072398190045	0.6645962732919255	0.22327586206896552
YBR289W	-1	-/-	-623.8907496333122	-18847.063339486718	161	0.12090395480225989	0.6645962732919255	0.2235632183908046
YJL121C	-1	-/0	-623.9060961604118	-20441.19360280037	161	0.12076749435665914	0.6645962732919255	0.2238505747126437
YPL019C	-1	-/-	-623.9460048675537	-19554.045904934406	161	0.12063134160090191	0.6645962732919255	0.22413793103448276
YLR082C	0	0/0	-624.3663040120155	-33098.13939360157	644	0.12063134160090191	0.6645962732919255	0.22413793103448276
YAL051W	-1	-/-	-624.3690090477467	-19669.251138448715	161	0.1204954954954955	0.6645962732919255	0.22442528735632183
YLR240W	-1	-/-	-624.36966907233	-22059.925662748516	161	0.1203599550056243	0.6645962732919255	0.2247126436781609
YGR113W	-1	-/-	-624.446005821228	-19582.70821905136	161	0.12022471910112359	0.6645962732919255	0.225
YHR119W	-1	-/-	-624.5564298033714	-18243.0565816164	161	0.12008978675645342	0.6645962732919255	0.22528735632183908
YBR279W	-1	-/-	-624.6335208415985	-18734.70847117901	161	0.11995515695067265	0.6645962732919255	0.22557471264367815
YDR356W	-1	-/-	-624.7042311429977	-19329.37906897068	161	0.11982082866741321	0.6645962732919255	0.22586206896551725
YDR466W	0	0/-	-624.7580513581634	-32617.194594521075	644	0.11982082866741321	0.6645962732919255	0.22586206896551725
YJL186W	-1	-/-	-624.8170129060745	-17114.613902807236	161	0.11968680089485459	0.6645962732919255	0.22614942528735632
YAL010C	-1	-/-	-624.9906776100397	-19163.865131124854	161	0.11955307262569832	0.6645962732919255	0.2264367816091954
YER083C	1	+/+	-625.0585501194	-19278.856242358685	160	0.12053571428571429	0.6708074534161491	0.2264367816091954
YBR268W	0	0/-	-625.3227152526379	-32744.305272687227	644	0.12053571428571429	0.6708074534161491	0.2264367816091954
YMR281W	-1	-/-	-625.3825116530061	-21550.538533881307	161	0.12040133779264214	0.6708074534161491	0.2267241379310345
YJL072C	-1	-/-	-625.487637758255	-19927.29644626379	161	0.12026726057906459	0.6708074534161491	0.22701149425287356
YGR178C	-1	-/-	-625.6225807666779	-18414.770957425237	161	0.12013348164627363	0.6708074534161491	0.22729885057471264
YGL150C	-1	-/-	-625.719643831253	-18585.326485812664	161	0.12	0.6708074534161491	0.22758620689655173
YGL091C	0	0/-	-625.9531753957272	-34179.46680319868	644	0.12	0.6708074534161491	0.22758620689655173
YOR249C	-1	-/-	-626.0192853212357	-18774.11326044798	161	0.11986681465038845	0.6708074534161491	0.2278735632183908
YDL115C	-1	-/0	-626.025878071785	-22847.000081807375	161	0.1197339246119734	0.6708074534161491	0.22816091954022988
YGR218W	-1	-/-	-626.1527563333511	-18183.58477616869	161	0.11960132890365449	0.6708074534161491	0.22844827586206898
YDL099W	1	+/+	-626.2132049798965	-18918.788900636137	160	0.12057522123893805	0.6770186335403726	0.22844827586206898
YNR006W	-1	-/-	-626.2376083731651	-20249.294765390456	161	0.12044198895027625	0.6770186335403726	0.22873563218390805
YNL229C	-1	-/-	-626.2989223003387	-18001.255227804184	161	0.12030905077262694	0.6770186335403726	0.22902298850574712
YKR064W	0	0/-	-626.3507843613625	-31536.503206442576	644	0.12030905077262694	0.6770186335403726	0.22902298850574712
YMR078C	-1	-/-	-626.666360616684	-20379.29580169916	161	0.12017640573318633	0.6770186335403726	0.2293103448275862
YPL022W	-1	-/-	-626.6762468218803	-18295.368793964386	161	0.12004405286343613	0.6770186335403726	0.2295977011494253
YFL049W	-1	-/-	-626.71672976017	-19041.47312784195	161	0.11991199119911991	0.6770186335403726	0.22988505747126436
YDR100W	0	0/0	-626.8176750969142	-35428.90361860301	644	0.11991199119911991	0.6770186335403726	0.22988505747126436
YDL010W	0	0/-	-626.9382969588041	-33338.01297427155	644	0.11991199119911991	0.6770186335403726	0.22988505747126436
YJL139C	-1	-/-	-627.2809559702873	-18147.189534813166	161	0.11978021978021978	0.6770186335403726	0.23017241379310344
YJL099W	1	+/+	-627.4403917193413	-19371.46229594946	160	0.1207464324917673	0.6832298136645962	0.23017241379310344
YKL137W	0	0/-	-627.516372025013	-32863.494018066674	644	0.1207464324917673	0.6832298136645962	0.23017241379310344
YDR147W	-1	-/-	-627.7848765254021	-19957.6771594733	161	0.1206140350877193	0.6832298136645962	0.23045977011494254
YNR047W	-1	-/-	-627.8070697188377	-20290.06777280569	161	0.12048192771084337	0.6832298136645962	0.2307471264367816
YKR014C	-1	-/+	-627.9514209628105	-21111.60154041648	161	0.12035010940919037	0.6832298136645962	0.23103448275862068
YOL008W	-1	-/-	-627.9717793464661	-19220.267548561096	161	0.12021857923497267	0.6832298136645962	0.23132183908045978
YCR096C	0	0/-	-628.0572173446417	-32537.76782713458	644	0.12021857923497267	0.6832298136645962	0.23132183908045978
YIL129C	-1	-/-	-628.1521985828876	-19892.081451565027	161	0.12008733624454149	0.6832298136645962	0.23160919540229885
YOR118W	0	0/0	-628.3070821166039	-32288.71354410611	644	0.12008733624454149	0.6832298136645962	0.23160919540229885
YER057C	0	0/0	-628.3485503531992	-32539.16442340985	644	0.12008733624454149	0.6832298136645962	0.23160919540229885
YLL003W	-1	-/-	-628.7954976558685	-18527.166433900595	161	0.11995637949836423	0.6832298136645962	0.23189655172413792
YBR112C	-1	-/-	-628.9421799480915	-19508.537090152502	161	0.11982570806100218	0.6832298136645962	0.23218390804597702
YBR211C	-1	-/-	-629.5731476545334	-18298.40163242817	161	0.11969532100108814	0.6832298136645962	0.2324712643678161
YPL110C	-1	-/-	-629.9608221054077	-21305.89446977526	161	0.11956521739130435	0.6832298136645962	0.23275862068965517
YBL047C	-1	-/-	-630.0114548802376	-20513.30931419134	161	0.11943539630836048	0.6832298136645962	0.23304597701149427
YHR044C	0	0/0	-630.3737570941448	-32769.591335222125	644	0.11943539630836048	0.6832298136645962	0.23304597701149427
YFR008W	-1	-/-	-630.4459734857082	-20527.964655786753	161	0.1193058568329718	0.6832298136645962	0.23333333333333334
YOR257W	-1	-/-	-630.6477148532867	-18031.848634094	161	0.11917659804983749	0.6832298136645962	0.2336206896551724
YOL145C	-1	-/-	-630.9533679485321	-18690.978842675686	161	0.11904761904761904	0.6832298136645962	0.23390804597701148
YBL060W	0	0/-	-631.2386838495731	-32742.248541750945	644	0.11904761904761904	0.6832298136645962	0.23390804597701148
YAR018C	-1	-/-	-631.2772293686867	-17801.22136360407	161	0.11891891891891893	0.6832298136645962	0.23419540229885058
YHR155W	0	0/-	-631.320231422782	-33100.46126199886	644	0.11891891891891893	0.6832298136645962	0.23419540229885058
YDR305C	0	0/-	-631.4866277873516	-31415.55241668597	644	0.11891891891891893	0.6832298136645962	0.23419540229885058
YGR082W	-1	-/-	-631.6487120687962	-19341.04875893891	161	0.11879049676025918	0.6832298136645962	0.23448275862068965
YBL050W	1	+/+	-631.7569098472595	-19427.805226147175	160	0.11974110032362459	0.6894409937888198	0.23448275862068965
YLR259C	-1	-/-	-631.8300371170044	-18327.254772551358	161	0.11961206896551724	0.6894409937888198	0.23477011494252872
YGL058W	-1	-/-	-632.0460052490234	-19069.83665215969	161	0.11948331539289558	0.6894409937888198	0.23505747126436782
YOR176W	0	0/0	-632.093941045925	-35872.16095203161	644	0.11948331539289558	0.6894409937888198	0.23505747126436782
YCR053W	-1	-/0	-632.2877290844917	-21107.35914844647	161	0.11935483870967742	0.6894409937888198	0.2353448275862069
YPR133W-A	-1	-/-	-632.431959271431	-19034.378487557173	161	0.11922663802363051	0.6894409937888198	0.23563218390804597
YML086C	-1	-/-	-632.6047080755234	-18692.54584287107	161	0.11909871244635194	0.6894409937888198	0.23591954022988507
YER027C	-1	-/-	-632.6098475754261	-18922.794950395823	161	0.1189710610932476	0.6894409937888198	0.23620689655172414
YHR163W	-1	-/0	-632.7337703108788	-20187.617940366268	161	0.11884368308351177	0.6894409937888198	0.2364942528735632
YKL121W	0	0/0	-632.7705977773294	-36578.85955824144	644	0.11884368308351177	0.6894409937888198	0.2364942528735632
YDL128W	-1	-/-	-632.8825001716614	-17982.624726325274	161	0.11871657754010695	0.6894409937888198	0.2367816091954023
YGL068W	-1	-/-	-632.9292510151863	-19817.59614610672	161	0.11858974358974358	0.6894409937888198	0.23706896551724138
YPR164W	-1	-/-	-633.2235130667686	-17691.91635930538	161	0.11846318036286019	0.6894409937888198	0.23735632183908045
YDR047W	0	0/0	-633.2365418151021	-31906.376815460622	644	0.11846318036286019	0.6894409937888198	0.23735632183908045
YKL034W	-1	-/-	-633.269290626049	-20941.2217451334	161	0.11833688699360341	0.6894409937888198	0.23764367816091955
YIL071C	0	0/-	-633.3392885327339	-33177.6035002321	644	0.11833688699360341	0.6894409937888198	0.23764367816091955
YMR135C	-1	-/-	-633.408011674881	-21040.144469618797	161	0.1182108626198083	0.6894409937888198	0.23793103448275862
YDR129C	-1	-/-	-633.6452578902245	-19899.649572890252	161	0.11808510638297873	0.6894409937888198	0.2382183908045977
YOL133W	-1	-/-	-633.6532670110464	-19876.5680757612	161	0.1179596174282678	0.6894409937888198	0.23850574712643677
YOR211C	-1	-/-	-633.8457959890366	-17811.633776962757	161	0.1178343949044586	0.6894409937888198	0.23879310344827587
YDR332W	0	0/-	-633.9943331182003	-32139.961526528	644	0.1178343949044586	0.6894409937888198	0.23879310344827587
YOL096C	0	0/0	-634.0428423732519	-36296.6497708559	644	0.1178343949044586	0.6894409937888198	0.23879310344827587
YBR290W	-1	-/-	-634.094361834228	-21974.725295491517	161	0.11770943796394485	0.6894409937888198	0.23908045977011494
YJL183W	-1	-/-	-634.245105266571	-20910.760873377323	161	0.11758474576271187	0.6894409937888198	0.239367816091954
YEL017C-A	-1	-/0	-634.333489894867	-19156.09181022644	161	0.11746031746031746	0.6894409937888198	0.2396551724137931
YLR353W	-1	-/-	-634.4194674491882	-17324.44721800089	161	0.11733615221987315	0.6894409937888198	0.23994252873563218
YKL167C	0	0/-	-634.4867625162005	-33235.75307931937	644	0.11733615221987315	0.6894409937888198	0.23994252873563218
YPL042C	-1	-/-	-634.5441135168076	-19207.498062849045	161	0.11721224920802534	0.6894409937888198	0.24022988505747125
YDR081C	-1	-/-	-634.5698527097702	-18188.120603188872	161	0.11708860759493671	0.6894409937888198	0.24051724137931035
YNL288W	-1	-/-	-634.8692647814751	-17335.524359881878	161	0.11696522655426765	0.6894409937888198	0.24080459770114943
YDR207C	-1	-/-	-634.9804003238678	-17698.90352371335	161	0.1168421052631579	0.6894409937888198	0.2410919540229885
YMR238W	-1	-/-	-635.0167468190193	-20930.953749358654	161	0.1167192429022082	0.6894409937888198	0.2413793103448276
YOR127W	-1	-/-	-635.0565738677979	-19469.142822027206	161	0.11659663865546219	0.6894409937888198	0.24166666666666667
YLR039C	-1	-/-	-635.1431039571762	-19529.371431350708	161	0.11647429171038824	0.6894409937888198	0.24195402298850574
YKL025C	-1	-/-	-635.214891076088	-18411.450974166393	161	0.11635220125786164	0.6894409937888198	0.24224137931034484
YMR012W	-1	-/-	-635.2913017272949	-20496.822979271412	161	0.1162303664921466	0.6894409937888198	0.2425287356321839
YER174C	-1	-/-	-635.4659571051598	-18249.55016195774	161	0.11610878661087866	0.6894409937888198	0.24281609195402298
YGL016W	-1	-/0	-635.4902250766754	-19064.780577342957	161	0.11598746081504702	0.6894409937888198	0.24310344827586206
YJR032W	0	0/-	-635.560029540211	-33277.27081600949	644	0.11598746081504702	0.6894409937888198	0.24310344827586206
YLR150W	-1	-/-	-635.5848135948181	-23067.705292999744	161	0.11586638830897704	0.6894409937888198	0.24339080459770115
YKL146W	-1	-/-	-635.7224763631821	-19273.854380488396	161	0.11574556830031282	0.6894409937888198	0.24367816091954023
YOL139C	-1	-/-	-635.8226101920009	-23500.199699155986	161	0.115625	0.6894409937888198	0.2439655172413793
YNL021W	-1	-/-	-635.8459838628769	-18233.61263461411	161	0.11550468262226847	0.6894409937888198	0.2442528735632184
YLR147C	-1	-/-	-636.0410311818123	-17968.07901209593	161	0.11538461538461539	0.6894409937888198	0.24454022988505747
YGL011C	-1	-/-	-636.3789476752281	-19927.155256927013	161	0.11526479750778816	0.6894409937888198	0.24482758620689654
YML041C	-1	-/-	-636.4096964597702	-20363.757420659065	161	0.11514522821576763	0.6894409937888198	0.24511494252873564
YDR319C	0	0/-	-636.5167323946953	-33968.47122999653	644	0.11514522821576763	0.6894409937888198	0.24511494252873564
YMR298W	-1	-/-	-636.5749370455742	-19753.099521279335	161	0.11502590673575129	0.6894409937888198	0.2454022988505747
YIL139C	-1	-/-	-636.6813270449638	-18673.01760971546	161	0.11490683229813664	0.6894409937888198	0.24568965517241378
YKR021W	0	0/-	-636.8738432005048	-32758.699623295106	644	0.11490683229813664	0.6894409937888198	0.24568965517241378
YOR142W	-1	-/-	-636.8753011226654	-21207.802058316767	161	0.11478800413650465	0.6894409937888198	0.24597701149425288
YDR363W-A	-1	-/-	-637.0435432195663	-18889.523029595613	161	0.11466942148760331	0.6894409937888198	0.24626436781609196
YIL124W	-1	-/-	-637.2374323010445	-20361.499222215265	161	0.11455108359133127	0.6894409937888198	0.24655172413793103
YJL039C	-1	-/-	-637.5816921442747	-20064.420742079616	161	0.11443298969072165	0.6894409937888198	0.24683908045977013
YDR224C	-1	-/-	-637.6484053134918	-18457.485157072544	161	0.11431513903192585	0.6894409937888198	0.2471264367816092
YGR263C	0	0/-	-637.7526971399784	-33683.211244298145	644	0.11431513903192585	0.6894409937888198	0.2471264367816092
YJL085W	1	+/+	-637.7671024799347	-18171.257293894887	160	0.11522633744855967	0.6956521739130435	0.2471264367816092
YBL006C	-1	-/-	-638.0313012599945	-17662.146504342556	161	0.11510791366906475	0.6956521739130435	0.24741379310344827
YDR421W	-1	-/-	-638.5711714625359	-20441.5824559927	161	0.11498973305954825	0.6956521739130435	0.24770114942528734
YDR119W	0	0/-	-638.5972410961986	-34967.80365272239	644	0.11498973305954825	0.6956521739130435	0.24770114942528734
YLR025W	-1	-/-	-638.6543009877205	-19431.93383961916	161	0.11487179487179487	0.6956521739130435	0.24798850574712644
YMR274C	0	0/-	-638.852034419775	-33490.088774472475	644	0.11487179487179487	0.6956521739130435	0.24798850574712644
YCR030C	0	0/-	-638.9113471359015	-35423.21612190502	644	0.11487179487179487	0.6956521739130435	0.24798850574712644
YDR093W	-1	-/-	-639.1191180348396	-18255.598192214966	161	0.11475409836065574	0.6956521739130435	0.2482758620689655
YNL252C	0	0/-	-639.1959065990523	-32052.089622152038	644	0.11475409836065574	0.6956521739130435	0.2482758620689655
YDR167W	-1	-/-	-639.2217214107513	-18916.940596610308	161	0.11463664278403275	0.6956521739130435	0.24856321839080459
YPR068C	-1	-/-	-639.2249206900597	-19705.88628554344	161	0.11451942740286299	0.6956521739130435	0.24885057471264369
YJR136C	0	0/-	-639.444129338488	-32099.22550763376	644	0.11451942740286299	0.6956521739130435	0.24885057471264369
YKL065C	0	0/+	-639.4774421490729	-39591.99236017	644	0.11451942740286299	0.6956521739130435	0.24885057471264369
YMR076C	-1	-/-	-639.5449655056	-19183.386187136173	161	0.11440245148110317	0.6956521739130435	0.24913793103448276
YLR436C	0	0/-	-639.5497550666332	-31913.49407505151	644	0.11440245148110317	0.6956521739130435	0.24913793103448276
YGR057C	1	+/-	-639.5826762914658	-18532.897759657353	160	0.11530612244897959	0.7018633540372671	0.24913793103448276
YOR187W	-1	-/-	-639.6564620733261	-20444.791851192713	161	0.11518858307849134	0.7018633540372671	0.24942528735632183
YNL183C	0	0/-	-639.7240311913192	-33465.58615899086	644	0.11518858307849134	0.7018633540372671	0.24942528735632183
YKL154W	-1	-/-	-639.7240718901157	-21836.457707613707	161	0.11507128309572301	0.7018633540372671	0.24971264367816093
YBR094W	0	0/0	-639.8016454782337	-32270.575108505785	644	0.11507128309572301	0.7018633540372671	0.24971264367816093
YDR346C	-1	-/-	-640.0360510349274	-19270.269132852554	161	0.11495422177009156	0.7018633540372671	0.25
YIL088C	0	0/-	-640.0608128737658	-34292.381562123075	644	0.11495422177009156	0.7018633540372671	0.25
YNL099C	-1	-/-	-640.1411899328232	-18601.242582201958	161	0.11483739837398374	0.7018633540372671	0.25028735632183907
YDL007W	-1	-/-	-640.6957878470421	-19225.28626871109	161	0.11472081218274112	0.7018633540372671	0.25057471264367814
YLR028C	-1	-/-	-640.7041973471642	-19424.309420645237	161	0.11460446247464504	0.7018633540372671	0.2508620689655172
YOL149W	-1	-/-	-640.7808015942574	-20557.499072492123	161	0.11448834853090173	0.7018633540372671	0.25114942528735634
YLR363C	-1	-/-	-640.8153413236141	-20602.244702905416	161	0.11437246963562753	0.7018633540372671	0.2514367816091954
YKL012W	-1	-/-	-640.8927527666092	-19449.679465949535	161	0.11425682507583418	0.7018633540372671	0.2517241379310345
YMR026C	-1	-/-	-641.0641704052687	-17573.109445020556	161	0.11414141414141414	0.7018633540372671	0.25201149425287356
YER166W	-1	-/-	-641.3080408573151	-17482.73958325386	161	0.11402623612512613	0.7018633540372671	0.25229885057471263
YMR275C	-1	-/-	-641.3443313837051	-18551.262215971947	161	0.11391129032258064	0.7018633540372671	0.2525862068965517
YBR163W	0	0/-	-641.6659432053566	-33666.48676049337	644	0.11391129032258064	0.7018633540372671	0.2525862068965517
YJR017C	-1	-/-	-641.7002248764038	-17938.404627799988	161	0.11379657603222558	0.7018633540372671	0.25287356321839083
YNL001W	-1	-/-	-641.7063068449497	-21171.581870019436	161	0.11368209255533199	0.7018633540372671	0.2531609195402299
YER176W	0	0/-	-641.7464154586196	-33612.63363634795	644	0.11368209255533199	0.7018633540372671	0.2531609195402299
YBL041W	-1	-/-	-641.7914168834686	-19863.794723838568	161	0.1135678391959799	0.7018633540372671	0.253448275862069
YDR028C	-1	-/-	-641.8230726122856	-20474.94753307104	161	0.11345381526104417	0.7018633540372671	0.25373563218390804
YOL138C	-1	-/-	-641.8570275902748	-18873.2282679379	161	0.11334002006018054	0.7018633540372671	0.2540229885057471
YGL198W	0	0/+	-642.0518945157528	-34939.323978053406	644	0.11334002006018054	0.7018633540372671	0.2540229885057471
YLL049W	0	0/-	-642.4777898937464	-32751.706334982067	644	0.11334002006018054	0.7018633540372671	0.2540229885057471
YOR106W	1	+/+	-642.4969757795334	-18494.351756751537	160	0.11422845691382766	0.7080745341614907	0.2540229885057471
YKL174C	0	0/-	-642.8448633104563	-32924.50624222867	644	0.11422845691382766	0.7080745341614907	0.2540229885057471
YAL042W	1	+/+	-643.337910681963	-21287.827091783285	160	0.11511511511511512	0.7142857142857143	0.2540229885057471
YIL147C	-1	-/-	-643.4051732420921	-18216.268582344055	161	0.115	0.7142857142857143	0.2543103448275862
YDR052C	-1	-/-	-643.4086685180664	-18186.25951910019	161	0.11488511488511488	0.7142857142857143	0.2545977011494253
YBR188C	-1	-/-	-643.4236058592796	-19097.19216887653	161	0.11477045908183632	0.7142857142857143	0.2548850574712644
YGR196C	0	0/0	-643.6650381684303	-32065.13974945247	644	0.11477045908183632	0.7142857142857143	0.2548850574712644
YLR059C	-1	-/-	-644.144866168499	-18285.344696730375	161	0.11465603190428714	0.7142857142857143	0.25517241379310346
YBR015C	-1	-/-	-644.2022838890553	-18623.671047002077	161	0.1145418326693227	0.7142857142857143	0.25545977011494253
YOR216C	1	+/+	-644.3901421427727	-20919.328038930893	160	0.1154228855721393	0.7204968944099379	0.25545977011494253
YIL140W	-1	-/-	-644.4734991788864	-19438.770310282707	161	0.11530815109343936	0.7204968944099379	0.2557471264367816
YLR204W	0	0/-	-644.5311146602035	-32039.562546022236	644	0.11530815109343936	0.7204968944099379	0.2557471264367816
YAL047C	-1	-/-	-644.5837452411652	-17913.33113206923	161	0.11519364448857994	0.7204968944099379	0.2560344827586207
YLR060W	-1	-/-	-644.721414744854	-21920.56084945798	161	0.11507936507936507	0.7204968944099379	0.25632183908045975
YHR023W	-1	-/-	-644.8382338285446	-18664.282421648502	161	0.11496531219028741	0.7204968944099379	0.2566091954022989
YGL049C	-1	-/-	-645.8606484532356	-19398.939493715763	161	0.11485148514851486	0.7204968944099379	0.25689655172413794
YLL021W	-1	-/-	-645.8759659528732	-18847.44197100401	161	0.11473788328387735	0.7204968944099379	0.257183908045977
YGL013C	-1	-/-	-645.90939193964	-18114.81286933273	161	0.11462450592885376	0.7204968944099379	0.2574712643678161
YML111W	0	0/-	-646.0258490368724	-32652.638761647046	644	0.11462450592885376	0.7204968944099379	0.2574712643678161
YLR360W	-1	-/-	-646.0994938611984	-20222.739880621433	161	0.11451135241855874	0.7204968944099379	0.25775862068965516
YPR162C	-1	-/-	-646.2348698973656	-19357.298743516207	161	0.11439842209072978	0.7204968944099379	0.25804597701149423
YDR198C	-1	-/-	-646.3521632552147	-20104.482769042253	161	0.11428571428571428	0.7204968944099379	0.25833333333333336
YKL127W	0	0/-	-646.3809394352138	-33706.4443229069	644	0.11428571428571428	0.7204968944099379	0.25833333333333336
YML009C	0	0/-	-646.6123337857425	-34243.30755456723	644	0.11428571428571428	0.7204968944099379	0.25833333333333336
YDR141C	-1	-/+	-646.6770679950714	-20357.365032553673	161	0.1141732283464567	0.7204968944099379	0.25862068965517243
YPR051W	-1	-/-	-646.9152284860611	-18734.62373036146	161	0.11406096361848574	0.7204968944099379	0.2589080459770115
YNR028W	0	0/-	-647.1398433446884	-33845.76245293394	644	0.11406096361848574	0.7204968944099379	0.2589080459770115
YAL058W	-1	-/-	-647.2697486579418	-19167.975741818547	161	0.11394891944990176	0.7204968944099379	0.2591954022988506
YKL142W	0	0/0	-647.2843366265297	-37831.28237152286	644	0.11394891944990176	0.7204968944099379	0.2591954022988506
YJL094C	-1	-/-	-647.4860225170851	-19552.523312970996	161	0.11383709519136408	0.7204968944099379	0.25948275862068965
YJL205C	0	0/0	-647.5556130353361	-34239.70927166194	644	0.11383709519136408	0.7204968944099379	0.25948275862068965
YDR229W	0	0/-	-647.6045200712979	-33976.88914879598	644	0.11383709519136408	0.7204968944099379	0.25948275862068965
YGR092W	-1	-/-	-647.6902348995209	-17981.24917000532	161	0.11372549019607843	0.7204968944099379	0.2597701149425287
YNL108C	0	0/0	-648.0369330793619	-35238.730107823154	644	0.11372549019607843	0.7204968944099379	0.2597701149425287
YKL212W	-1	-/-	-648.0898625254631	-20472.785849571228	161	0.11361410381978453	0.7204968944099379	0.2600574712643678
YNL317W	-1	-/-	-648.0902013778687	-18935.49815785885	161	0.11350293542074363	0.7204968944099379	0.2603448275862069
YGR157W	-1	-/-	-648.4060855507851	-20131.220582574606	161	0.11339198435972629	0.7204968944099379	0.260632183908046
YCR052W	-1	-/-	-648.5997052192688	-20653.698177456856	161	0.11328125	0.7204968944099379	0.26091954022988506
YPR093C	-1	-/-	-648.6479849666357	-20590.127976879478	161	0.11317073170731708	0.7204968944099379	0.26120689655172413
YER007W	-1	-/-	-648.6909103393555	-17946.335875988007	161	0.11306042884990253	0.7204968944099379	0.2614942528735632
YBL019W	-1	-/-	-648.7399604320526	-19334.469783604145	161	0.11295034079844206	0.7204968944099379	0.2617816091954023
YNL261W	-1	-/-	-649.0585952997208	-19253.88138267398	161	0.11284046692607004	0.7204968944099379	0.2620689655172414
YLR386W	-1	-/-	-649.0911329984665	-19595.00784291327	161	0.11273080660835763	0.7204968944099379	0.2623563218390805
YMR235C	-1	-/-	-649.2810779288411	-22957.58028397709	161	0.11262135922330097	0.7204968944099379	0.26264367816091955
YOR353C	-1	-/-	-649.4587391018867	-19917.392611920834	161	0.11251212415130941	0.7204968944099379	0.2629310344827586
YNL148C	-1	-/-	-649.7263499498367	-19817.10647636652	161	0.1124031007751938	0.7204968944099379	0.2632183908045977
YOR162C	-1	-/-	-649.7790480256081	-20570.60259670019	161	0.1122942884801549	0.7204968944099379	0.26350574712643676
YDR058C	-1	-/-	-649.8140402585268	-20640.25880254805	161	0.11218568665377177	0.7204968944099379	0.2637931034482759
YLR368W	-1	-/-	-649.8306794166565	-18296.76156681776	161	0.11207729468599034	0.7204968944099379	0.26408045977011496
YER019C-A	-1	-/-	-650.1592223644257	-19288.938572078943	161	0.11196911196911197	0.7204968944099379	0.26436781609195403
YKL079W	-1	-/-	-650.1596044301987	-18472.832553327084	161	0.11186113789778207	0.7204968944099379	0.2646551724137931
YML016C	-1	-/-	-650.2125668525696	-19395.441247045994	161	0.11175337186897881	0.7204968944099379	0.2649425287356322
YDR264C	-1	-/-	-650.2983046174049	-19644.32788735628	161	0.11164581328200192	0.7204968944099379	0.26522988505747125
YMR004W	-1	-/-	-650.3190313577652	-19681.280147746205	161	0.11153846153846154	0.7204968944099379	0.2655172413793103
YLR027C	0	0/0	-650.4250771477818	-33832.73203903064	644	0.11153846153846154	0.7204968944099379	0.2655172413793103
YDR197W	0	0/-	-650.4423984885216	-34089.23244565725	644	0.11153846153846154	0.7204968944099379	0.2655172413793103
YDR108W	1	+/+	-650.5924310088158	-20430.65666347742	160	0.11239193083573487	0.7267080745341615	0.2655172413793103
YBL058W	-1	-/-	-650.6338319778442	-19333.546100616455	161	0.11228406909788867	0.7267080745341615	0.26580459770114945
YDR260C	-1	-/-	-650.7843291759491	-18103.656862705946	161	0.11217641418983701	0.7267080745341615	0.2660919540229885
YML062C	-1	-/-	-650.8411915302277	-19329.603979349136	161	0.11206896551724138	0.7267080745341615	0.2663793103448276
YBL001C	0	0/0	-651.0931388363242	-34407.97290159576	644	0.11206896551724138	0.7267080745341615	0.2663793103448276
YDR375C	-1	-/-	-651.0943388938904	-19323.55115546286	161	0.11196172248803828	0.7267080745341615	0.26666666666666666
YDL120W	-1	-/-	-651.2315814495087	-19553.30952256918	161	0.1118546845124283	0.7267080745341615	0.26695402298850573
YML058W	-1	-/-	-651.3207224607468	-18292.449006021023	161	0.11174785100286533	0.7267080745341615	0.2672413793103448
YJL173C	-1	-/-	-651.4075592756271	-19927.682316362858	161	0.11164122137404581	0.7267080745341615	0.26752873563218393
YDR440W	-1	-/-	-651.4403719902039	-19325.456199526787	161	0.111534795042898	0.7267080745341615	0.267816091954023
YBR175W	-1	-/-	-651.5452406704426	-20034.65797355771	161	0.11142857142857143	0.7267080745341615	0.2681034482758621
YER005W	-1	-/-	-651.6536300778389	-19132.025769241154	161	0.11132254995242626	0.7267080745341615	0.26839080459770115
YCR082W	-1	-/-	-651.8138878643513	-18991.5844899714	161	0.1112167300380228	0.7267080745341615	0.2686781609195402
YDL053C	0	0/0	-651.8322026282549	-31570.87937134877	644	0.1112167300380228	0.7267080745341615	0.2686781609195402
YOR038C	-1	-/-	-652.148886680603	-19297.71278244257	161	0.1111111111111111	0.7267080745341615	0.2689655172413793
YDL164C	-1	-/-	-652.2579956650734	-19378.89309936762	161	0.1110056925996205	0.7267080745341615	0.26925287356321836
YDR532C	-1	-/0	-652.2971165180206	-19002.551863104105	161	0.11090047393364928	0.7267080745341615	0.2695402298850575
YMR198W	-1	-/-	-652.3236708641052	-19668.601332247257	161	0.11079545454545454	0.7267080745341615	0.26982758620689656
YPL242C	-1	-/-	-652.3503522872925	-20496.481805056334	161	0.11069063386944182	0.7267080745341615	0.27011494252873564
YJR043C	-1	-/-	-652.4098989963531	-19352.0099350214	161	0.11058601134215501	0.7267080745341615	0.2704022988505747
YDR495C	-1	-/-	-652.5003069937229	-19857.303916484118	161	0.11048158640226628	0.7267080745341615	0.2706896551724138
YCR027C	-1	-/-	-652.6036098599434	-18864.286317698658	161	0.11037735849056604	0.7267080745341615	0.27097701149425285
YBR086C	-1	-/-	-652.750621676445	-19002.700185596943	161	0.11027332704995288	0.7267080745341615	0.271264367816092
YPR042C	-1	-/-	-652.751068353653	-18141.02428996563	161	0.11016949152542373	0.7267080745341615	0.27155172413793105
YGL092W	-1	-/-	-652.7901711463928	-19332.9050411582	161	0.11006585136406397	0.7267080745341615	0.2718390804597701
YER143W	-1	-/-	-652.8990113735199	-21258.97651541233	161	0.1099624060150376	0.7267080745341615	0.2721264367816092
YML101C	0	0/0	-653.220825875178	-34673.38721201103	644	0.1099624060150376	0.7267080745341615	0.2721264367816092
YMR109W	-1	-/-	-653.6754929423332	-20369.74783590436	161	0.10985915492957747	0.7267080745341615	0.27241379310344827
YMR188C	-1	-/-	-653.8895573616028	-18460.737786881626	161	0.10975609756097561	0.7267080745341615	0.27270114942528734
YLR026C	1	+/+	-653.9302254393697	-20174.36873782426	160	0.1105904404873477	0.7329192546583851	0.27270114942528734
YPL074W	0	0/0	-654.0158316642046	-32287.51446505543	644	0.1105904404873477	0.7329192546583851	0.27270114942528734
YML029W	-1	-/-	-654.0211579799652	-19883.81469374895	161	0.1104868913857678	0.7329192546583851	0.27298850574712646
YKR003W	-1	-/-	-654.0351353436708	-21999.312356323004	161	0.11038353601496725	0.7329192546583851	0.27327586206896554
YOR231W	-1	-/-	-654.1643121242523	-18507.282207727432	161	0.1102803738317757	0.7329192546583851	0.2735632183908046
YDL188C	-1	-/-	-654.2446296215057	-19401.60511520505	161	0.11017740429505135	0.7329192546583851	0.2738505747126437
YOR132W	-1	-/-	-654.6572745069861	-22279.878684423864	161	0.11007462686567164	0.7329192546583851	0.27413793103448275
YMR208W	-1	-/-	-654.8384826183319	-19565.398618876934	161	0.10997204100652376	0.7329192546583851	0.2744252873563218
YDL113C	-1	-/+	-654.9000193178654	-23272.814635150135	161	0.10986964618249534	0.7329192546583851	0.2747126436781609
YBR070C	-1	-/-	-654.936883687973	-19884.457637488842	161	0.10976744186046512	0.7329192546583851	0.275
YGL241W	-1	-/-	-655.1048438549042	-19400.066816091537	161	0.10966542750929369	0.7329192546583851	0.2752873563218391
YMR083W	-1	-/0	-655.1099273562431	-20223.73368728161	161	0.1095636025998143	0.7329192546583851	0.27557471264367817
YLR239C	0	0/-	-655.6195689886808	-33984.10558807291	644	0.1095636025998143	0.7329192546583851	0.27557471264367817
YKR029C	-1	-/-	-655.6896584630013	-18877.969599962234	161	0.10946196660482375	0.7329192546583851	0.27586206896551724
YCR095C	0	0/0	-655.7252395451069	-32539.450831728056	644	0.10946196660482375	0.7329192546583851	0.27586206896551724
YJL096W	0	0/-	-655.7570608891547	-33934.67889878992	644	0.10946196660482375	0.7329192546583851	0.27586206896551724
YLR380W	-1	-/+	-655.8038992583752	-20673.406131893396	161	0.10936051899907322	0.7329192546583851	0.2761494252873563
YGR255C	0	0/0	-655.8467605561018	-35692.70931330323	644	0.10936051899907322	0.7329192546583851	0.2761494252873563
YDL155W	-1	-/-	-655.9529348015785	-19739.715577065945	161	0.10925925925925926	0.7329192546583851	0.2764367816091954
YML015C	-1	-/-	-656.4849427938461	-19826.58869125694	161	0.1091581868640148	0.7329192546583851	0.2767241379310345
YGR208W	0	0/0	-656.6803069114685	-37873.76690087188	644	0.1091581868640148	0.7329192546583851	0.2767241379310345
YLR201C	-1	-/0	-656.8708086013794	-21504.139234244823	161	0.10905730129390019	0.7329192546583851	0.2770114942528736
YDR002W	-1	-/-	-657.0563227236271	-21122.65370877832	161	0.10895660203139428	0.7329192546583851	0.27729885057471265
YMR073C	-1	-/-	-657.1881015896797	-19849.64785081148	161	0.1088560885608856	0.7329192546583851	0.2775862068965517
YFL018C	-1	-/-	-657.189863204956	-20595.869038678706	161	0.10875576036866359	0.7329192546583851	0.2778735632183908
YDR310C	-1	-/-	-657.5339295864105	-17510.586443662643	161	0.10865561694290976	0.7329192546583851	0.27816091954022987
YJL093C	-1	-/-	-657.6997623443604	-19780.82385468483	161	0.10855565777368906	0.7329192546583851	0.27844827586206894
YDR376W	-1	-/-	-657.9536094665527	-20131.621098339558	161	0.10845588235294118	0.7329192546583851	0.27873563218390807
YLR118C	0	0/-	-658.1249005342834	-35985.94397043204	644	0.10845588235294118	0.7329192546583851	0.27873563218390807
YDL224C	-1	-/-	-658.338968038559	-19282.65263453126	161	0.10835629017447199	0.7329192546583851	0.27902298850574714
YHR041C	-1	-/-	-658.7008764743805	-20366.66471874714	161	0.10825688073394496	0.7329192546583851	0.2793103448275862
YJL187C	-1	-/-	-658.7150304317474	-18916.347652614117	161	0.10815765352887259	0.7329192546583851	0.2795977011494253
YLR033W	-1	-/-	-658.9618407487869	-19032.81237244606	161	0.10805860805860806	0.7329192546583851	0.27988505747126435
YBR168W	-1	-/-	-658.9673182964325	-18986.43230330944	161	0.10795974382433669	0.7329192546583851	0.2801724137931034
YIL041W	0	0/-	-658.9700235761702	-33764.06448913552	644	0.10795974382433669	0.7329192546583851	0.2801724137931034
YDR066C	0	0/-	-658.9887675847858	-34225.732890864834	644	0.10795974382433669	0.7329192546583851	0.2801724137931034
YNL306W	0	0/-	-659.0193052627146	-32882.66669690609	644	0.10795974382433669	0.7329192546583851	0.2801724137931034
YIL145C	0	0/-	-659.0737312324345	-35435.469600751996	644	0.10795974382433669	0.7329192546583851	0.2801724137931034
YDR315C	0	0/-	-659.2149430662394	-33973.462861109525	644	0.10795974382433669	0.7329192546583851	0.2801724137931034
YER051W	-1	-/-	-659.3662042617798	-17926.466021299362	161	0.10786106032906764	0.7329192546583851	0.28045977011494255
YBR107C	-1	-/-	-659.4017651081085	-18984.635408639908	161	0.10776255707762557	0.7329192546583851	0.2807471264367816
YLR043C	1	+/+	-659.6186941862106	-20373.764489106834	160	0.10857664233576643	0.7391304347826086	0.2807471264367816
YPR081C	-1	-/-	-659.7119585871696	-21821.9925339818	161	0.10847766636280766	0.7391304347826086	0.2810344827586207
YKL006C-A	1	+/+	-659.7434977293015	-19177.240207523108	160	0.1092896174863388	0.7453416149068323	0.2810344827586207
YLL001W	-1	-/-	-659.7535886764526	-19610.038102924824	161	0.1091901728844404	0.7453416149068323	0.28132183908045977
YJR082C	-1	-/-	-659.773470044136	-18844.865757107735	161	0.10909090909090909	0.7453416149068323	0.28160919540229884
YHR034C	-1	-/-	-659.8613133430481	-18888.603322267532	161	0.10899182561307902	0.7453416149068323	0.2818965517241379
YGR141W	-1	-/-	-660.0585563182831	-19948.234066069126	161	0.1088929219600726	0.7453416149068323	0.28218390804597704
YKR055W	-1	-/-	-660.0733811855316	-19137.070576936007	161	0.10879419764279238	0.7453416149068323	0.2824712643678161
YHR193C	-1	-/-	-660.1887897849083	-23620.784593470395	161	0.10869565217391304	0.7453416149068323	0.2827586206896552
YJR122W	0	0/-	-660.2679278589785	-33657.2472040914	644	0.10869565217391304	0.7453416149068323	0.2827586206896552
YLR288C	-1	-/-	-660.3419740200043	-19461.555255830288	161	0.1085972850678733	0.7453416149068323	0.28304597701149425
YDR107C	0	0/-	-660.3596657924354	-34175.09502551891	644	0.1085972850678733	0.7453416149068323	0.28304597701149425
YML059C	-1	-/-	-660.5683077573776	-18585.6567324996	161	0.10849909584086799	0.7453416149068323	0.2833333333333333
YER161C	-1	-/-	-660.6444020271301	-19296.638127952814	161	0.10840108401084012	0.7453416149068323	0.2836206896551724
YBR143C	-1	-/-	-660.7273501753807	-21555.092070043087	161	0.10830324909747292	0.7453416149068323	0.28390804597701147
YKR085C	-1	-/-	-660.7328933775425	-19746.74538463354	161	0.10820559062218214	0.7453416149068323	0.2841954022988506
YGR209C	1	+/+	-660.8265650272369	-21781.877884685993	160	0.109009009009009	0.7515527950310559	0.2841954022988506
YPR046W	-1	-/-	-660.9680265188217	-20226.611834168434	161	0.10891089108910891	0.7515527950310559	0.28448275862068967
YCR088W	-1	-/-	-661.0940601229668	-21355.748920321465	161	0.10881294964028777	0.7515527950310559	0.28477011494252874
YHR017W	0	0/0	-661.189480945468	-34889.34741970897	644	0.10881294964028777	0.7515527950310559	0.28477011494252874
YGL005C	1	+/+	-661.4202862977982	-20215.567355353385	160	0.1096136567834681	0.7577639751552795	0.28477011494252874
YHR028C	0	0/-	-661.5616242438555	-36252.53630789742	644	0.1096136567834681	0.7577639751552795	0.28477011494252874
YKL053C-A	-1	-/-	-661.6015672683716	-19247.352379649878	161	0.10951526032315978	0.7577639751552795	0.2850574712643678
YLR119W	-1	-/-	-661.6252743005753	-21398.267454221845	161	0.10941704035874439	0.7577639751552795	0.2853448275862069
YDR362C	-1	-/-	-661.6497029066086	-18305.96318590641	161	0.10931899641577061	0.7577639751552795	0.28563218390804596
YPR107C	-1	-/-	-661.8613721430302	-19749.131434977055	161	0.10922112802148612	0.7577639751552795	0.2859195402298851
YFR014C	-1	-/-	-661.8739821910858	-21214.526753276587	161	0.10912343470483005	0.7577639751552795	0.28620689655172415
YER111C	-1	-/-	-661.8771659135818	-19563.955670952797	161	0.10902591599642537	0.7577639751552795	0.2864942528735632
YCL055W	-1	-/-	-661.8914619684219	-20130.142727851868	161	0.10892857142857143	0.7577639751552795	0.2867816091954023
YPR057W	-1	-/-	-661.90260887146	-19242.96040380001	161	0.10883140053523639	0.7577639751552795	0.28706896551724137
YFL062W	0	0/-	-662.0975444614887	-36451.14370219037	644	0.10883140053523639	0.7577639751552795	0.28706896551724137
YDR457W	-1	-/-	-662.179955124855	-18400.57520751655	161	0.10873440285204991	0.7577639751552795	0.28735632183908044
YKL186C	-1	-/-	-662.1816829442978	-19228.17100341618	161	0.10863757791629564	0.7577639751552795	0.2876436781609195
YNL133C	-1	-/-	-662.2096204161644	-20362.93465288356	161	0.10854092526690391	0.7577639751552795	0.28793103448275864
YDL248W	0	0/-	-662.3100172281265	-35941.301843605936	644	0.10854092526690391	0.7577639751552795	0.28793103448275864
YDL046W	-1	-/-	-662.4398461580276	-19732.286453425884	161	0.10844444444444444	0.7577639751552795	0.2882183908045977
YDR188W	-1	-/-	-662.4469479322433	-18614.925782620907	161	0.108348134991119	0.7577639751552795	0.2885057471264368
YIR033W	-1	-/-	-662.8164602518082	-19602.09759736061	161	0.10825199645075421	0.7577639751552795	0.28879310344827586
YGR222W	-1	-/-	-662.9789944887161	-20592.317074015737	161	0.10815602836879433	0.7577639751552795	0.28908045977011493
YBR167C	-1	-/-	-663.0425505638123	-20469.764345109463	161	0.10806023029229407	0.7577639751552795	0.289367816091954
YJL031C	-1	-/+	-663.1925568580627	-20288.03178693354	161	0.1079646017699115	0.7577639751552795	0.2896551724137931
YCL050C	0	0/-	-663.3339904174209	-34372.90402965993	644	0.1079646017699115	0.7577639751552795	0.2896551724137931
YHR068W	-1	-/-	-663.4522750377655	-22425.608749449253	161	0.10786914235190097	0.7577639751552795	0.2899425287356322
YDR261C	0	0/-	-663.4532682560384	-34924.37683321256	644	0.10786914235190097	0.7577639751552795	0.2899425287356322
YKL160W	-1	-/-	-663.4804278612137	-20482.367035537958	161	0.10777385159010601	0.7577639751552795	0.29022988505747127
YDR013W	-1	-/-	-663.6757883429527	-21260.049665033817	161	0.10767872903795234	0.7577639751552795	0.29051724137931034
YPL169C	-1	-/-	-664.057187974453	-19954.93045796454	161	0.10758377425044091	0.7577639751552795	0.2908045977011494
YMR064W	0	0/0	-664.2166856899858	-31895.288142116275	644	0.10758377425044091	0.7577639751552795	0.2908045977011494
YNL177C	-1	-/-	-664.2216130495071	-19535.212378174067	161	0.10748898678414097	0.7577639751552795	0.2910919540229885
YBR252W	0	0/-	-664.2863564901054	-39129.31633414514	644	0.10748898678414097	0.7577639751552795	0.2910919540229885
YGR220C	-1	-/-	-664.3821440935135	-19521.791766524315	161	0.1073943661971831	0.7577639751552795	0.2913793103448276
YNR043W	-1	-/-	-664.3944180607796	-20703.383730413392	161	0.10729991204925242	0.7577639751552795	0.2916666666666667
YLL002W	-1	-/-	-664.4837955534458	-21506.48856009543	161	0.10720562390158173	0.7577639751552795	0.29195402298850576
YOR350C	0	0/-	-664.5540466755629	-33487.360299061984	644	0.10720562390158173	0.7577639751552795	0.29195402298850576
YMR177W	-1	-/-	-664.6067844629288	-21114.507220342755	161	0.10711150131694469	0.7577639751552795	0.29224137931034483
YCL061C	-1	-/-	-664.7288157939911	-19445.352338016033	161	0.10701754385964912	0.7577639751552795	0.2925287356321839
YDR498C	1	+/+	-664.8405462503433	-19809.60920611024	160	0.10780017528483786	0.7639751552795031	0.2925287356321839
YKL159C	0	0/-	-664.9627422243357	-34799.63599604368	644	0.10780017528483786	0.7639751552795031	0.2925287356321839
YLR097C	-1	-/-	-665.1074759960175	-21388.350022226572	161	0.10770577933450087	0.7639751552795031	0.292816091954023
YOR079C	-1	-/-	-665.25935536623	-21467.428511321545	161	0.10761154855643044	0.7639751552795031	0.29310344827586204
YPL209C	-1	-/-	-665.2661774158478	-19820.330410271883	161	0.10751748251748251	0.7639751552795031	0.29339080459770117
YFL033C	-1	-/-	-665.4628639817238	-21124.150593847036	161	0.10742358078602621	0.7639751552795031	0.29367816091954024
YLL006W	-1	-/-	-665.5024036169052	-20652.25772663951	161	0.10732984293193717	0.7639751552795031	0.2939655172413793
YNL264C	-1	-/+	-665.5413524508476	-21770.762248024344	161	0.10723626852659111	0.7639751552795031	0.2942528735632184
YNL088W	-1	-/-	-665.7127007246017	-20859.437699459493	161	0.10714285714285714	0.7639751552795031	0.29454022988505746
YPR047W	0	0/-	-665.8253826573491	-36138.94395857304	644	0.10714285714285714	0.7639751552795031	0.29454022988505746
YDR337W	-1	-/-	-665.972894191742	-19253.572818376124	161	0.10704960835509138	0.7639751552795031	0.29482758620689653
YBR273C	-1	-/-	-666.0085380077362	-20944.32539727539	161	0.10695652173913044	0.7639751552795031	0.29511494252873566
YJR106W	0	0/-	-666.0532378181815	-33717.30678682774	644	0.10695652173913044	0.7639751552795031	0.29511494252873566
YJL165C	-1	-/-	-666.3324720859528	-19136.410016655922	161	0.10686359687228497	0.7639751552795031	0.29540229885057473
YKL015W	-1	-/-	-666.3560018241405	-19145.01155012101	161	0.10677083333333333	0.7639751552795031	0.2956896551724138
YDR096W	-1	-/-	-666.6421406269073	-20537.474357247353	161	0.10667823070251518	0.7639751552795031	0.2959770114942529
YHR142W	1	+/+	-666.8642459511757	-21679.800227090716	160	0.10745233968804159	0.7701863354037267	0.2959770114942529
YBR151W	0	0/0	-666.8933404423296	-36125.94712279737	644	0.10745233968804159	0.7701863354037267	0.2959770114942529
YAL030W	1	+/+	-667.0270112454891	-21151.90349432826	160	0.10822510822510822	0.7763975155279503	0.2959770114942529
YML038C	-1	-/-	-667.0837817788124	-18464.10828202963	161	0.10813148788927336	0.7763975155279503	0.29626436781609194
YDR050C	0	0/-	-667.1266726534814	-34930.74921228364	644	0.10813148788927336	0.7763975155279503	0.29626436781609194
YBR233W	0	0/-	-667.1561770681292	-32648.276920275763	644	0.10813148788927336	0.7763975155279503	0.29626436781609194
YPL069C	-1	-/-	-667.1845739483833	-18254.792189836502	161	0.10803802938634399	0.7763975155279503	0.296551724137931
YMR228W	0	0/-	-667.5932748392224	-33641.13535216544	644	0.10803802938634399	0.7763975155279503	0.296551724137931
YLL036C	-1	-/-	-667.6582968831062	-18694.53710219264	161	0.1079447322970639	0.7763975155279503	0.2968390804597701
YJR131W	-1	-/-	-667.6687247753143	-19445.77952080965	161	0.10785159620362382	0.7763975155279503	0.2971264367816092
YDR288W	-1	-/-	-667.8570795059204	-19257.871022045612	161	0.10775862068965517	0.7763975155279503	0.2974137931034483
YBR192W	-1	-/-	-667.8594205379486	-18499.75083953142	161	0.10766580534022395	0.7763975155279503	0.29770114942528736
YBL025W	-1	-/-	-667.9449825286865	-19286.91589283943	161	0.10757314974182444	0.7763975155279503	0.29798850574712643
YOL065C	-1	-/-	-668.1317956447601	-21457.443913042545	161	0.10748065348237318	0.7763975155279503	0.2982758620689655
YLR319C	-1	-/-	-668.2425282001495	-20334.853244217113	161	0.10738831615120274	0.7763975155279503	0.2985632183908046
YDR225W	-1	-/-	-668.4531470537186	-18996.73753529787	161	0.1072961373390558	0.7763975155279503	0.2988505747126437
YDR494W	-1	-/-	-668.4789068698883	-19459.39758735895	161	0.1072041166380789	0.7763975155279503	0.2991379310344828
YLR067C	-1	-/-	-668.6109906435013	-18111.053545832634	161	0.10711225364181662	0.7763975155279503	0.29942528735632185
YKL059C	-1	-/-	-668.9220948815346	-18176.819461375475	161	0.10702054794520548	0.7763975155279503	0.2997126436781609
YIL105C	-1	-/-	-669.4385372400284	-21842.38865736872	161	0.10692899914456801	0.7763975155279503	0.3
YGR179C	-1	-/-	-669.4592137336731	-20089.30365896225	161	0.10683760683760683	0.7763975155279503	0.30028735632183906
YDR191W	-1	-/-	-669.710874915123	-20051.56799852848	161	0.1067463706233988	0.7763975155279503	0.3005747126436782
YOR144C	-1	-/-	-669.7403665781021	-20010.88234460354	161	0.10665529010238908	0.7763975155279503	0.30086206896551726
YGR231C	-1	-/-	-669.7918362617493	-20700.2113218233	161	0.10656436487638533	0.7763975155279503	0.30114942528735633
YDR243C	-1	-/-	-670.0400665402412	-17925.528563261032	161	0.10647359454855196	0.7763975155279503	0.3014367816091954
YBR286W	-1	-/0	-670.3143131136894	-21862.48275411129	161	0.10638297872340426	0.7763975155279503	0.3017241379310345
YLR321C	-1	-/-	-670.4043517112732	-20601.799818009138	161	0.10629251700680271	0.7763975155279503	0.30201149425287355
YJL201W	-1	-/-	-670.406321823597	-20445.624564625323	161	0.10620220900594732	0.7763975155279503	0.3022988505747126
YGL038C	-1	-/-	-670.8252826333046	-19990.51889270544	161	0.10611205432937182	0.7763975155279503	0.30258620689655175
YHR024C	-1	-/-	-670.8418717235327	-19120.817630842328	161	0.10602205258693809	0.7763975155279503	0.3028735632183908
YLR083C	0	0/-	-671.1416752291843	-39579.1205781633	644	0.10602205258693809	0.7763975155279503	0.3028735632183908
YJL146W	-1	-/-	-671.3039320409298	-20034.32373777032	161	0.1059322033898305	0.7763975155279503	0.3031609195402299
YKL098W	0	0/0	-671.4076644778252	-33366.414595492184	644	0.1059322033898305	0.7763975155279503	0.3031609195402299
YLR077W	0	0/-	-671.4265170544386	-32907.20231453888	644	0.1059322033898305	0.7763975155279503	0.3031609195402299
YIL126W	-1	-/-	-671.4417445659637	-20034.726233243942	161	0.10584250635055038	0.7763975155279503	0.30344827586206896
YMR168C	-1	-/-	-671.4929729104042	-19068.39281654358	161	0.10575296108291032	0.7763975155279503	0.30373563218390803
YPL215W	0	0/-	-671.7117387652397	-34538.33077553287	644	0.10575296108291032	0.7763975155279503	0.30373563218390803
YGL253W	-1	-/-	-671.9310947656631	-22103.757727861404	161	0.10566356720202874	0.7763975155279503	0.3040229885057471
YKR083C	-1	-/-	-672.0436478853226	-18796.92510342598	161	0.10557432432432433	0.7763975155279503	0.30431034482758623
YER151C	-1	-/+	-672.223618388176	-18557.383331008255	161	0.10548523206751055	0.7763975155279503	0.3045977011494253
YDL142C	-1	-/-	-672.3876634836197	-22205.751475661993	161	0.10539629005059022	0.7763975155279503	0.3048850574712644
YNL215W	0	0/-	-672.4406348224729	-35355.564674915746	644	0.10539629005059022	0.7763975155279503	0.3048850574712644
YGL066W	-1	-/-	-672.5848066806793	-20295.61537504196	161	0.10530749789385004	0.7763975155279503	0.30517241379310345
YPR095C	-1	-/-	-672.768581867218	-18375.00430560112	161	0.10521885521885523	0.7763975155279503	0.3054597701149425
YFR044C	0	0/0	-672.862336486578	-36585.317624988034	644	0.10521885521885523	0.7763975155279503	0.3054597701149425
YMR053C	-1	-/0	-672.8781321048737	-21256.561017632484	161	0.10513036164844407	0.7763975155279503	0.3057471264367816
YJR125C	1	+/+	-672.9333529472351	-19890.29207420349	160	0.10588235294117647	0.782608695652174	0.3057471264367816
YLR371W	-1	-/-	-673.014756321907	-19796.523218601942	161	0.10579345088161209	0.782608695652174	0.30603448275862066
YGR198W	0	0/-	-673.520403040573	-34652.928019147366	644	0.10579345088161209	0.782608695652174	0.30603448275862066
YBR025C	0	0/-	-673.5532236006111	-36057.94792864472	644	0.10579345088161209	0.782608695652174	0.30603448275862066
YBR024W	-1	-/-	-673.5593643188477	-21448.563507318497	161	0.10570469798657718	0.782608695652174	0.3063218390804598
YER014W	0	0/0	-673.9380451962352	-36398.11577433348	644	0.10570469798657718	0.782608695652174	0.3063218390804598
YMR080C	-1	-/-	-673.9563093185425	-18895.44040644169	161	0.10561609388097234	0.782608695652174	0.30660919540229886
YPL063W	-1	-/-	-673.9739773869514	-20198.713623404503	161	0.10552763819095477	0.782608695652174	0.30689655172413793
YOR354C	-1	-/-	-674.130064368248	-19885.873623907566	161	0.10543933054393305	0.782608695652174	0.307183908045977
YIR025W	-1	-/-	-674.1783738732338	-19474.950514376163	161	0.10535117056856187	0.782608695652174	0.3074712643678161
YML094W	-1	-/-	-674.3907114267349	-21690.36178177595	161	0.10526315789473684	0.782608695652174	0.30775862068965515
YGR185C	-1	-/-	-674.4817672371864	-21479.09690041095	161	0.10517529215358931	0.782608695652174	0.3080459770114943
YKL195W	-1	-/-	-674.5404953956604	-21486.164010822773	161	0.10508757297748124	0.782608695652174	0.30833333333333335
YDR034C	0	0/-	-674.6004509292543	-32551.64156555198	644	0.10508757297748124	0.782608695652174	0.30833333333333335
YIL134W	0	0/-	-674.925130918622	-34847.6513261348	644	0.10508757297748124	0.782608695652174	0.30833333333333335
YPR100W	-1	-/-	-675.0279026031494	-19994.186944246292	161	0.105	0.782608695652174	0.3086206896551724
YNR023W	-1	-/-	-675.1936202049255	-20301.80873939395	161	0.10491257285595337	0.782608695652174	0.3089080459770115
YKL020C	-1	-/-	-675.2790639400482	-19290.64702862501	161	0.1048252911813644	0.782608695652174	0.30919540229885056
YDR032C	0	0/0	-675.5377201139927	-37482.06550313532	644	0.1048252911813644	0.782608695652174	0.30919540229885056
YOR159C	-1	-/-	-675.7872872948647	-20740.20125967264	161	0.10473815461346633	0.782608695652174	0.30948275862068964
YOR250C	-1	-/-	-675.8696769475937	-19479.74444103241	161	0.10465116279069768	0.782608695652174	0.30977011494252876
YJL012C	-1	-/-	-675.9191803336143	-19990.66776460409	161	0.1045643153526971	0.782608695652174	0.31005747126436783
YOR163W	0	0/-	-675.9668129682541	-35596.30959114432	644	0.1045643153526971	0.782608695652174	0.31005747126436783
YGL226W	0	0/-	-676.039033845067	-33875.64032373484	644	0.1045643153526971	0.782608695652174	0.31005747126436783
YMR292W	1	+/+	-676.1529470682144	-21329.82082992792	160	0.10530679933665009	0.7888198757763976	0.31005747126436783
YBR081C	-1	-/-	-676.1768287420273	-20566.760108023882	161	0.1052195526097763	0.7888198757763976	0.3103448275862069
YOL043C	-1	-/-	-676.2144929170609	-19001.578653872013	161	0.10513245033112582	0.7888198757763976	0.310632183908046
YOL005C	-1	-/-	-676.269619345665	-19127.113773167133	161	0.10504549214226634	0.7888198757763976	0.31091954022988505
YJL111W	-1	-/-	-676.4052444696426	-19760.44880002737	161	0.10495867768595041	0.7888198757763976	0.3112068965517241
YOL122C	-1	-/-	-676.5063626691699	-19853.695823587477	161	0.10487200660611065	0.7888198757763976	0.3114942528735632
YDL005C	-1	-/-	-676.8132076859474	-21286.713204979897	161	0.10478547854785479	0.7888198757763976	0.3117816091954023
YDR489W	-1	-/-	-676.9202295839787	-20309.513063378632	161	0.10469909315746084	0.7888198757763976	0.3120689655172414
YOR160W	-1	-/-	-677.3590371012688	-17668.056383132935	161	0.10461285008237232	0.7888198757763976	0.31235632183908046
YKL213C	-1	-/-	-677.3599659204483	-21205.000841498375	161	0.10452674897119342	0.7888198757763976	0.31264367816091954
YPR135W	-1	-/-	-677.3773971796036	-19196.185195803642	161	0.10444078947368421	0.7888198757763976	0.3129310344827586
YBR199W	-1	-/-	-677.4420374631882	-22599.768605530262	161	0.10435497124075596	0.7888198757763976	0.3132183908045977
YBR044C	0	0/-	-677.5199359357357	-33519.114050231874	644	0.10435497124075596	0.7888198757763976	0.3132183908045977
YBR122C	0	0/-	-677.5588569305837	-34388.243550967425	644	0.10435497124075596	0.7888198757763976	0.3132183908045977
YBR008C	-1	-/-	-677.6339912414551	-18319.457892119884	161	0.10426929392446634	0.7888198757763976	0.3135057471264368
YNL246W	-1	-/-	-677.8598546981812	-20126.565882623196	161	0.10418375717801477	0.7888198757763976	0.3137931034482759
YHR047C	0	0/0	-678.3447779715061	-34974.89450216852	644	0.10418375717801477	0.7888198757763976	0.3137931034482759
YLR357W	-1	-/-	-678.3864864110947	-18717.024141192436	161	0.1040983606557377	0.7888198757763976	0.31408045977011495
YBL079W	-1	-/-	-678.453955590725	-19079.285327106714	161	0.10401310401310401	0.7888198757763976	0.314367816091954
YGR229C	-1	-/-	-678.6384406685829	-21238.640104055405	161	0.1039279869067103	0.7888198757763976	0.3146551724137931
YGR253C	-1	-/-	-678.6595487594604	-20792.351366579533	161	0.10384300899427637	0.7888198757763976	0.31494252873563217
YJR007W	-1	-/-	-678.8186233043671	-20478.00160729885	161	0.10375816993464053	0.7888198757763976	0.31522988505747124
YDR159W	-1	-/-	-678.8767585754395	-18899.391795158386	161	0.1036734693877551	0.7888198757763976	0.31551724137931036
YIR011C	-1	-/-	-678.8933547735214	-19755.407342851162	161	0.10358890701468189	0.7888198757763976	0.31580459770114944
YCR004C	0	0/0	-679.0436899662018	-35665.73110283911	644	0.10358890701468189	0.7888198757763976	0.31580459770114944
YDR512C	-1	-/-	-679.1985101699829	-21462.75175243616	161	0.10350448247758762	0.7888198757763976	0.3160919540229885
YEL056W	-1	-/-	-679.2987266778946	-20599.443170964718	161	0.10342019543973942	0.7888198757763976	0.3163793103448276
YOL063C	-1	-/-	-679.3020566105843	-20494.572984281927	161	0.10333604556550041	0.7888198757763976	0.31666666666666665
YER068W	-1	-/-	-679.3391379117966	-19309.94706183672	161	0.10325203252032521	0.7888198757763976	0.3169540229885057
YDR322W	0	0/-	-679.638950034976	-33459.8972375188	644	0.10325203252032521	0.7888198757763976	0.3169540229885057
YPL213W	-1	-/-	-679.9713823795319	-19451.070390835404	161	0.10316815597075549	0.7888198757763976	0.31724137931034485
YOR011W	-1	-/-	-680.128036737442	-19922.28597867489	161	0.10308441558441558	0.7888198757763976	0.3175287356321839
YFL027C	0	0/+	-680.256396189332	-34981.57868728414	644	0.10308441558441558	0.7888198757763976	0.3175287356321839
YBL061C	-1	-/-	-680.2949194312096	-20154.687928557396	161	0.1030008110300081	0.7888198757763976	0.317816091954023
YDR462W	0	0/-	-680.4397305101156	-32642.996202737093	644	0.1030008110300081	0.7888198757763976	0.317816091954023
YHR188C	-1	-/-	-680.6370619535446	-19833.332121670246	161	0.10291734197730956	0.7888198757763976	0.31810344827586207
YCL005W	0	0/-	-680.7655493319035	-33908.96059541404	644	0.10291734197730956	0.7888198757763976	0.31810344827586207
YKR002W	-1	-/-	-680.859029173851	-20052.895774662495	161	0.10283400809716599	0.7888198757763976	0.31839080459770114
YER171W	-1	-/-	-681.0604785680771	-21863.301720023155	161	0.10275080906148867	0.7888198757763976	0.3186781609195402
YPL219W	0	0/-	-681.0854108333588	-36412.77733955905	644	0.10275080906148867	0.7888198757763976	0.3186781609195402
YJR067C	0	0/-	-681.1108469516039	-34888.97454485297	644	0.10275080906148867	0.7888198757763976	0.3186781609195402
YMR282C	0	0/-	-681.1592754041776	-33402.28861457389	644	0.10275080906148867	0.7888198757763976	0.3186781609195402
YJR110W	-1	-/-	-681.2494468092918	-21826.005490481853	161	0.1026677445432498	0.7888198757763976	0.31896551724137934
YGL093W	-1	-/-	-681.3244298398495	-22186.434304758906	161	0.10258481421647819	0.7888198757763976	0.3192528735632184
YJR140C	-1	-/-	-681.3575718402863	-19638.63323253393	161	0.10250201775625505	0.7888198757763976	0.3195402298850575
YPL144W	-1	-/0	-681.4656339287758	-20468.347686350346	161	0.10241935483870968	0.7888198757763976	0.31982758620689655
YNL262W	-1	-/-	-681.4880788326263	-19073.723477363586	161	0.10233682514101532	0.7888198757763976	0.3201149425287356
YGR002C	-1	-/-	-681.6433627605438	-19557.359721899033	161	0.10225442834138486	0.7888198757763976	0.3204022988505747
YMR019W	0	0/-	-681.6512953564525	-34523.77939519659	644	0.10225442834138486	0.7888198757763976	0.3204022988505747
YDL058W	1	+/+	-681.6975930929184	-19413.25990796089	160	0.10297666934835076	0.7950310559006211	0.3204022988505747
YDR179C	-1	-/-	-681.826250910759	-18596.797145307064	161	0.10289389067524116	0.7950310559006211	0.32068965517241377
YDL207W	-1	-/-	-681.8329284191132	-18383.95092368126	161	0.10281124497991968	0.7950310559006211	0.3209770114942529
YMR139W	-1	-/-	-681.8604638576508	-22273.103036776185	161	0.10272873194221509	0.7950310559006211	0.32126436781609197
YMR286W	0	0/-	-681.8672251403332	-32645.24415074289	644	0.10272873194221509	0.7950310559006211	0.32126436781609197
YBR256C	-1	-/-	-681.9191187620163	-20591.579155743122	161	0.10264635124298316	0.7950310559006211	0.32155172413793104
YER168C	-1	-/-	-681.941258251667	-21093.721294999123	161	0.10256410256410256	0.7950310559006211	0.3218390804597701
YMR132C	0	0/0	-682.3111468851566	-34243.6014556773	644	0.10256410256410256	0.7950310559006211	0.3218390804597701
YDR341C	-1	-/-	-682.4049121141434	-20296.14145463705	161	0.10248198558847077	0.7950310559006211	0.3221264367816092
YPR179C	-1	-/-	-682.434743642807	-19255.250039100647	161	0.1024	0.7950310559006211	0.32241379310344825
YGR295C	0	0/-	-682.5191243737936	-34959.59958884865	644	0.1024	0.7950310559006211	0.32241379310344825
YBR136W	-1	-/-	-682.651246547699	-19662.80275130272	161	0.10231814548361311	0.7950310559006211	0.3227011494252874
YNL206C	-1	-/-	-682.6729156970978	-19809.31781488657	161	0.10223642172523961	0.7950310559006211	0.32298850574712645
YKL019W	-1	-/-	-682.6933764517307	-20806.647504776716	161	0.10215482841181166	0.7950310559006211	0.3232758620689655
YKL138C	0	0/-	-682.7569118738174	-34017.120592142455	644	0.10215482841181166	0.7950310559006211	0.3232758620689655
YPL196W	-1	-/-	-682.8249540925026	-24013.377988755703	161	0.10207336523125997	0.7950310559006211	0.3235632183908046
YMR219W	-1	-/-	-682.8686355352402	-19080.096420496702	161	0.10199203187250996	0.7950310559006211	0.32385057471264367
YNL020C	-1	-/-	-682.9166686534882	-20410.588445186615	161	0.10191082802547771	0.7950310559006211	0.32413793103448274
YOR020C	-1	-/-	-682.9204695224762	-21192.89673858881	161	0.10182975338106603	0.7950310559006211	0.3244252873563218
YOR148C	-1	-/-	-682.9478532075882	-20507.17760016024	161	0.10174880763116058	0.7950310559006211	0.32471264367816094
YBR010W	-1	-/-	-682.9764323830605	-19267.174462914467	161	0.10166799046862589	0.7950310559006211	0.325
YKL041W	-1	-/-	-683.1429823637009	-20097.284218132496	161	0.10158730158730159	0.7950310559006211	0.3252873563218391
YEL029C	-1	-/-	-683.2739577889442	-20431.49115087092	161	0.10150674068199841	0.7950310559006211	0.32557471264367815
YCL033C	-1	-/-	-683.3028537631035	-21540.34289252758	161	0.10142630744849446	0.7950310559006211	0.3258620689655172
YNL280C	-1	-/-	-683.3727184832096	-20339.64781333506	161	0.10134600158353127	0.7950310559006211	0.3261494252873563
YLR138W	-1	-/-	-683.4676132202148	-17926.556000173092	161	0.10126582278481013	0.7950310559006211	0.3264367816091954
YDR353W	-1	-/-	-683.5565029382706	-23049.980089336634	161	0.10118577075098814	0.7950310559006211	0.3267241379310345
YOL019W	0	0/0	-683.6219884455204	-34853.31033983268	644	0.10118577075098814	0.7950310559006211	0.3267241379310345
YBR140C	0	0/-	-683.8189703579992	-35522.01765630394	644	0.10118577075098814	0.7950310559006211	0.3267241379310345
YOL143C	-1	-/-	-683.8531434237957	-21732.925645560026	161	0.10110584518167456	0.7950310559006211	0.32701149425287357
YKL056C	-1	-/-	-683.9529755115509	-22354.82792633027	161	0.10102604577742699	0.7950310559006211	0.32729885057471264
YJL080C	-1	-/-	-683.9871802330017	-22123.76953676343	161	0.10094637223974763	0.7950310559006211	0.3275862068965517
YFR024C-A	-1	-/-	-684.0057932138443	-22257.92599093914	161	0.1008668242710796	0.7950310559006211	0.3278735632183908
YDR397C	-1	-/-	-684.0082262456417	-17816.011265188456	161	0.10078740157480315	0.7950310559006211	0.3281609195402299
YBL063W	-1	-/-	-684.0201804041862	-18880.001440636814	161	0.1007081038552321	0.7950310559006211	0.328448275862069
YEL037C	-1	-/-	-684.1523652076721	-18860.00239366293	161	0.10062893081761007	0.7950310559006211	0.32873563218390806
YGR191W	-1	-/-	-684.2061651349068	-19379.69503426552	161	0.10054988216810684	0.7950310559006211	0.3290229885057471
YLR266C	-1	-/-	-684.2564964294434	-21191.67257332802	161	0.10047095761381476	0.7950310559006211	0.3293103448275862
YJR130C	0	0/0	-684.2788628488779	-36452.159573344514	644	0.10047095761381476	0.7950310559006211	0.3293103448275862
YLR342W	-1	-/-	-684.2891031503677	-19764.25033634901	161	0.1003921568627451	0.7950310559006211	0.32959770114942527
YGL201C	-1	-/-	-684.6019133329391	-20722.832263052464	161	0.10031347962382445	0.7950310559006211	0.32988505747126434
YCR032W	0	0/-	-684.7179736495018	-34487.788387066685	644	0.10031347962382445	0.7950310559006211	0.32988505747126434
YJR075W	0	0/-	-684.7664238587022	-33948.83235806227	644	0.10031347962382445	0.7950310559006211	0.32988505747126434
YBR302C	0	0/-	-684.8827014602721	-37022.22227599844	644	0.10031347962382445	0.7950310559006211	0.32988505747126434
YDR503C	-1	-/-	-684.9823895692825	-20941.205980181694	161	0.10023492560689115	0.7950310559006211	0.33017241379310347
YER182W	0	0/0	-685.0295729190111	-36059.682531571016	644	0.10023492560689115	0.7950310559006211	0.33017241379310347
YNL094W	-1	-/-	-685.090340256691	-19664.10851726681	161	0.10015649452269171	0.7950310559006211	0.33045977011494254
YML004C	-1	-/-	-685.2011511325836	-23956.48939500004	161	0.10007818608287725	0.7950310559006211	0.3307471264367816
YNL076W	0	0/-	-685.236380815506	-33177.59917652607	644	0.10007818608287725	0.7950310559006211	0.3307471264367816
YFL042C	0	0/-	-685.246435418725	-38325.28489213064	644	0.10007818608287725	0.7950310559006211	0.3307471264367816
YER080W	0	0/0	-685.3024064078927	-33912.48766595125	644	0.10007818608287725	0.7950310559006211	0.3307471264367816
YBR255W	0	0/0	-685.4144339486957	-35463.38175661117	644	0.10007818608287725	0.7950310559006211	0.3307471264367816
YPL143W	0	0/-	-685.4570552483201	-39413.08448591083	644	0.10007818608287725	0.7950310559006211	0.3307471264367816
YDL072C	0	0/+	-685.5374860204756	-38798.09474748187	644	0.10007818608287725	0.7950310559006211	0.3307471264367816
YKL108W	-1	-/-	-685.5792388916016	-18645.87549906969	161	0.1	0.7950310559006211	0.3310344827586207
YHR111W	-1	-/-	-685.595272064209	-19453.74085559696	161	0.09992193598750976	0.7950310559006211	0.33132183908045976
YFR032C-A	0	0/-	-685.6212677359581	-34421.87315366231	644	0.09992193598750976	0.7950310559006211	0.33132183908045976
YJR138W	0	0/-	-685.6775219142437	-34901.411389000714	644	0.09992193598750976	0.7950310559006211	0.33132183908045976
YDR499W	-1	-/-	-685.8134967684746	-19920.22636973858	161	0.0998439937597504	0.7950310559006211	0.33160919540229883
YKR101W	-1	-/-	-686.1746798157692	-20430.643682062626	161	0.09976617303195635	0.7950310559006211	0.33189655172413796
YBL034C	-1	-/-	-686.4160124659538	-19826.856196820736	161	0.09968847352024922	0.7950310559006211	0.332183908045977
YGL228W	0	0/-	-686.5502502769232	-34415.83218521066	644	0.09968847352024922	0.7950310559006211	0.332183908045977
YPL003W	0	0/-	-686.5724696740508	-37862.25635450706	644	0.09968847352024922	0.7950310559006211	0.332183908045977
YMR060C	-1	-/-	-686.5870095491409	-20526.373235344887	161	0.09961089494163425	0.7950310559006211	0.3324712643678161
YLR438C-A	-1	-/-	-686.6739852428436	-19138.41384831071	161	0.09953343701399689	0.7950310559006211	0.33275862068965517
YDL056W	-1	-/-	-686.7256016731262	-18974.533564209938	161	0.09945609945609946	0.7950310559006211	0.33304597701149424
YGL178W	-1	-/-	-686.8772826194763	-17582.36118301004	161	0.09937888198757763	0.7950310559006211	0.3333333333333333
YBR005W	0	0/-	-686.8776898421347	-35837.00432509929	644	0.09937888198757763	0.7950310559006211	0.3333333333333333
YDR487C	-1	-/-	-686.9324637055397	-22372.571015387774	161	0.09930178432893716	0.7950310559006211	0.3336206896551724
YBL055C	-1	-/-	-686.9869122505188	-18570.14937493205	161	0.09922480620155039	0.7950310559006211	0.3339080459770115
YPR159W	0	0/-	-687.0173083171248	-32103.746145742014	644	0.09922480620155039	0.7950310559006211	0.3339080459770115
YPL096W	-1	-/-	-687.0546932220459	-20330.6714502573	161	0.09914794732765299	0.7950310559006211	0.3341954022988506
YHR143W-A	-1	-/-	-687.3126097917557	-20710.822925567627	161	0.09907120743034056	0.7950310559006211	0.33448275862068966
YDR330W	-1	-/-	-687.418310046196	-20754.99803364277	161	0.09899458623356536	0.7950310559006211	0.33477011494252873
YNL310C	-1	-/-	-687.5283804535866	-20394.524805009365	161	0.09891808346213292	0.7950310559006211	0.3350574712643678
YNR059W	-1	-/-	-687.5436201989651	-21836.949391573668	161	0.09884169884169884	0.7950310559006211	0.3353448275862069
YJL065C	-1	-/-	-687.5971562862396	-17644.888881504536	161	0.09876543209876543	0.7950310559006211	0.335632183908046
YMR024W	0	0/-	-687.6443733125925	-34349.83576806262	644	0.09876543209876543	0.7950310559006211	0.335632183908046
YPL087W	-1	-/-	-687.7129797637463	-21497.27762505412	161	0.09868928296067848	0.7950310559006211	0.33591954022988507
YAL027W	0	0/-	-687.8877736330032	-34913.62344499305	644	0.09868928296067848	0.7950310559006211	0.33591954022988507
YOR026W	-1	-/-	-688.1345434188843	-20362.11105376482	161	0.09861325115562404	0.7950310559006211	0.33620689655172414
YPL064C	0	0/-	-688.2347333729267	-33077.91456585005	644	0.09861325115562404	0.7950310559006211	0.33620689655172414
YPR199C	-1	-/-	-688.2607253789902	-18870.65794199705	161	0.09853733641262509	0.7950310559006211	0.3364942528735632
YHR164C	-1	-/-	-688.4706140756607	-20311.638448417187	161	0.09846153846153846	0.7950310559006211	0.3367816091954023
YHR127W	0	0/-	-688.5756829231977	-34877.34839921631	644	0.09846153846153846	0.7950310559006211	0.3367816091954023
YGR033C	-1	-/-	-688.9427713155746	-19511.934685617685	161	0.0983858570330515	0.7950310559006211	0.33706896551724136
YDR192C	-1	-/-	-689.0392582416534	-18171.548785418272	161	0.09831029185867896	0.7950310559006211	0.3373563218390805
YER118C	-1	-/-	-689.5054039955139	-22545.53852534294	161	0.09823484267075978	0.7950310559006211	0.33764367816091956
YLR372W	1	+/+	-689.5368021726608	-23151.450304031372	160	0.09892638036809816	0.8012422360248447	0.33764367816091956
YOL121C	-1	-/-	-689.5899789333344	-19922.47852307558	161	0.09885057471264368	0.8012422360248447	0.33793103448275863
YDR294C	-1	-/-	-689.6121051907539	-21530.885542467237	161	0.09877488514548238	0.8012422360248447	0.3382183908045977
YMR156C	-1	-/-	-689.6223553419113	-21799.271761715412	161	0.09869931140015302	0.8012422360248447	0.3385057471264368
YBR035C	-1	-/-	-689.7525118589401	-20959.661300495267	161	0.09862385321100918	0.8012422360248447	0.33879310344827585
YCR034W	-1	-/-	-689.7557313740253	-24513.378942735493	161	0.0985485103132162	0.8012422360248447	0.3390804597701149
YOR276W	0	0/-	-689.8382263481617	-39210.52909629047	644	0.0985485103132162	0.8012422360248447	0.3390804597701149
YLR086W	-1	-/-	-689.9791723489761	-20592.470694184303	161	0.0984732824427481	0.8012422360248447	0.33936781609195404
YMR123W	0	0/0	-690.0967953894287	-39221.66595737077	644	0.0984732824427481	0.8012422360248447	0.33936781609195404
YHR195W	0	0/0	-690.2172847986221	-37407.18326906115	644	0.0984732824427481	0.8012422360248447	0.33936781609195404
YAL014C	0	0/+	-690.2621911168098	-33418.410573884845	644	0.0984732824427481	0.8012422360248447	0.33936781609195404
YGL186C	0	0/-	-690.2984850741923	-32348.052977249026	644	0.0984732824427481	0.8012422360248447	0.33936781609195404
YIL078W	0	0/-	-690.4073096811771	-39987.09282497596	644	0.0984732824427481	0.8012422360248447	0.33936781609195404
YBL023C	-1	-/-	-690.4847861528397	-20029.37918585539	161	0.09839816933638444	0.8012422360248447	0.3396551724137931
YNL286W	-1	-/-	-690.7271999120712	-19307.855156600475	161	0.09832317073170732	0.8012422360248447	0.3399425287356322
YOR028C	-1	-/-	-690.7322062849998	-22317.84958475828	161	0.09824828636709824	0.8012422360248447	0.34022988505747126
YDR408C	0	0/-	-690.9238392859697	-34548.728531021625	644	0.09824828636709824	0.8012422360248447	0.34022988505747126
YDL090C	-1	-/0	-690.9311401844025	-19521.029324173927	161	0.09817351598173515	0.8012422360248447	0.34051724137931033
YDL074C	-1	-/-	-690.9782370626926	-21534.870737954974	161	0.09809885931558936	0.8012422360248447	0.3408045977011494
YML104C	-1	-/-	-690.9898336529732	-20573.20955234766	161	0.0980243161094225	0.8012422360248447	0.34109195402298853
YNL130C	-1	-/-	-691.1043386459351	-21008.628590106964	161	0.0979498861047836	0.8012422360248447	0.3413793103448276
YLR350W	-1	-/-	-691.1799416542053	-22125.171834349632	161	0.09787556904400607	0.8012422360248447	0.3416666666666667
YCR024C-A	-1	-/0	-691.3198930025101	-19910.804495811462	161	0.0978013646702047	0.8012422360248447	0.34195402298850575
YBR060C	-1	-/-	-691.3484213352203	-21512.515891730785	161	0.09772727272727273	0.8012422360248447	0.3422413793103448
YNR008W	-1	-/-	-691.424175620079	-20968.660109877586	161	0.09765329295987887	0.8012422360248447	0.3425287356321839
YKL033W	0	0/-	-691.4342163056135	-36470.272607966326	644	0.09765329295987887	0.8012422360248447	0.3425287356321839
YDL117W	-1	-/-	-691.4690896272659	-21196.182403326035	161	0.09757942511346444	0.8012422360248447	0.34281609195402296
YDL216C	-1	-/-	-691.4857692718506	-21218.378186911345	161	0.09750566893424037	0.8012422360248447	0.3431034482758621
YOR323C	0	0/0	-691.54732196033	-36292.084497381	644	0.09750566893424037	0.8012422360248447	0.3431034482758621
YOR068C	-1	-/-	-691.8557186126709	-18985.00049686432	161	0.09743202416918428	0.8012422360248447	0.34339080459770116
YAL043C	-1	-/-	-691.9013948440552	-19514.635885946453	161	0.09735849056603774	0.8012422360248447	0.34367816091954023
YDR162C	-1	-/-	-692.2614398002625	-21094.767804980278	161	0.09728506787330317	0.8012422360248447	0.3439655172413793
YGR212W	-1	-/-	-692.5603923797607	-19868.21353304386	161	0.09721175584024115	0.8012422360248447	0.3442528735632184
YHR079C	-1	-/-	-692.606218457222	-19177.071537733078	161	0.09713855421686747	0.8012422360248447	0.34454022988505745
YOR372C	-1	-/-	-692.6872695684433	-19354.219399511814	161	0.09706546275395034	0.8012422360248447	0.3448275862068966
YLL015W	-1	-/-	-692.7958802580833	-22053.672671690583	161	0.09699248120300752	0.8012422360248447	0.34511494252873565
YKL130C	-1	-/-	-693.0490304529667	-21985.23630976677	161	0.09691960931630353	0.8012422360248447	0.3454022988505747
YOR375C	0	0/0	-693.086468141526	-35846.361941115	644	0.09691960931630353	0.8012422360248447	0.3454022988505747
YJL138C	-1	-/-	-693.2031791806221	-21533.79679709673	161	0.09684684684684684	0.8012422360248447	0.3456896551724138
YLR190W	-1	-/-	-693.2248841524124	-20254.450946047902	161	0.0967741935483871	0.8012422360248447	0.34597701149425286
YPR060C	0	0/0	-693.2676758943126	-39397.965199523605	644	0.0967741935483871	0.8012422360248447	0.34597701149425286
YPL267W	-1	-/-	-693.2774299383163	-20737.65202265978	161	0.0967016491754123	0.8012422360248447	0.34626436781609193
YKR011C	0	0/0	-693.4430273845792	-38383.71513566375	644	0.0967016491754123	0.8012422360248447	0.34626436781609193
YIR006C	-1	-/-	-693.4973936080933	-20020.19604331255	161	0.09662921348314607	0.8012422360248447	0.34655172413793106
YOR290C	-1	-/-	-693.5314192771912	-18799.479384303093	161	0.09655688622754491	0.8012422360248447	0.34683908045977013
YBL009W	-1	-/-	-693.6202831864357	-21736.550831735134	161	0.09648466716529544	0.8012422360248447	0.3471264367816092
YOR319W	-1	-/-	-693.6676213741302	-18695.174070358276	161	0.09641255605381166	0.8012422360248447	0.3474137931034483
YJR034W	0	0/-	-693.7201393842697	-35568.21805035882	644	0.09641255605381166	0.8012422360248447	0.3474137931034483
YOR035C	-1	-/-	-693.7987741827965	-23307.029464945197	161	0.09634055265123226	0.8012422360248447	0.34770114942528735
YJR144W	-1	-/-	-693.8456754684448	-20322.239700317383	161	0.0962686567164179	0.8012422360248447	0.3479885057471264
YOL002C	-1	-/-	-693.9498718976974	-19498.759562313557	161	0.09619686800894854	0.8012422360248447	0.3482758620689655
YDR460W	-1	-/-	-694.0391243100166	-20211.496344327927	161	0.09612518628912071	0.8012422360248447	0.3485632183908046
YOR213C	-1	-/-	-694.0899187326431	-19972.55961163342	161	0.0960536113179449	0.8012422360248447	0.3488505747126437
YKL219W	0	0/-	-694.166901782155	-35619.55897534639	644	0.0960536113179449	0.8012422360248447	0.3488505747126437
YFR050C	-1	-/-	-694.2945981025696	-20809.33029267192	161	0.09598214285714286	0.8012422360248447	0.34913793103448276
YOR046C	-1	-/-	-694.3935109376907	-22587.632882356644	161	0.09591078066914498	0.8012422360248447	0.34942528735632183
YDR439W	-1	-/-	-694.4264490604401	-19505.456097126007	161	0.09583952451708767	0.8012422360248447	0.3497126436781609
YLR443W	0	0/-	-694.6917450129986	-32834.34318219125	644	0.09583952451708767	0.8012422360248447	0.3497126436781609
YPR111W	-1	-/-	-694.9142187833786	-19156.011785566807	161	0.0957683741648107	0.8012422360248447	0.35
YEL062W	-1	-/-	-694.916380174458	-21570.24587316066	161	0.0956973293768546	0.8012422360248447	0.3502873563218391
YOL006C	-1	-/-	-694.9965452700853	-19150.19516314566	161	0.09562638991845812	0.8012422360248447	0.3505747126436782
YCR066W	-1	-/-	-695.3014004230499	-19284.14492022991	161	0.09555555555555556	0.8012422360248447	0.35086206896551725
YHL025W	-1	-/-	-695.3051213175058	-19595.225903704762	161	0.09548482605477424	0.8012422360248447	0.3511494252873563
YOR171C	-1	-/-	-695.3438801765442	-18202.892522215843	161	0.09541420118343195	0.8012422360248447	0.3514367816091954
YPL051W	1	+/+	-695.7544656395912	-19952.13974350691	160	0.09608277900960828	0.8074534161490683	0.3514367816091954
YDR003W	0	0/0	-695.8057995885611	-39214.65633851895	644	0.09608277900960828	0.8074534161490683	0.3514367816091954
YDR169C	0	0/-	-695.9313436374068	-35159.71785188466	644	0.09608277900960828	0.8074534161490683	0.3514367816091954
YHL031C	1	+/+	-695.9952154159546	-19829.59292653203	160	0.0967503692762186	0.8136645962732919	0.3514367816091954
YPL149W	-1	-/-	-696.3826714754105	-20883.57121565938	161	0.09667896678966789	0.8136645962732919	0.35172413793103446
YEL016C	-1	-/-	-696.4819574356079	-19570.164454460144	161	0.09660766961651918	0.8136645962732919	0.35201149425287354
YPR033C	-1	-/-	-696.5671563223004	-24736.67585594952	161	0.09653647752394989	0.8136645962732919	0.35229885057471266
YGR202C	-1	-/-	-696.7937628030777	-19906.264804899693	161	0.09646539027982327	0.8136645962732919	0.35258620689655173
YLL029W	0	0/-	-696.8311856091022	-34186.55415182095	644	0.09646539027982327	0.8136645962732919	0.35258620689655173
YDR104C	0	0/-	-697.1563111841679	-34841.75558164343	644	0.09646539027982327	0.8136645962732919	0.35258620689655173
YJL034W	-1	-/-	-697.2125337123871	-21136.80100417137	161	0.0963944076526858	0.8136645962732919	0.3528735632183908
YOL025W	0	0/-	-697.3469657152891	-35394.04328228533	644	0.0963944076526858	0.8136645962732919	0.3528735632183908
YML013W	-1	-/-	-697.3509356975555	-20560.513291478157	161	0.09632352941176471	0.8136645962732919	0.3531609195402299
YBL092W	0	0/-	-698.01965688169	-37346.52346183732	644	0.09632352941176471	0.8136645962732919	0.3531609195402299
YKL002W	-1	-/-	-698.209966480732	-20719.081579387188	161	0.09625275532696546	0.8136645962732919	0.35344827586206895
YER074W-A	1	+/+	-698.549042224884	-17535.499210119247	160	0.09691629955947137	0.8198757763975155	0.35344827586206895
YGL251C	-1	-/-	-698.6286506652832	-19350.22302788496	161	0.09684519442406456	0.8198757763975155	0.353735632183908
YLR192C	-1	-/-	-698.6998762786388	-21918.976291388273	161	0.0967741935483871	0.8198757763975155	0.35402298850574715
YGL026C	0	0/0	-698.7257750481367	-35924.491327129304	644	0.0967741935483871	0.8198757763975155	0.35402298850574715
YOR219C	0	0/-	-698.830076828599	-34864.57971767336	644	0.0967741935483871	0.8198757763975155	0.35402298850574715
YNL233W	-1	-/-	-698.9985622763634	-21267.30066987872	161	0.0967032967032967	0.8198757763975155	0.3543103448275862
YOR110W	-1	-/-	-699.0726709365845	-20095.635108351707	161	0.09663250366032211	0.8198757763975155	0.3545977011494253
YER093C	-1	-/-	-699.241267323494	-19635.78761613369	161	0.09656181419166057	0.8198757763975155	0.35488505747126436
YAL002W	-1	-/-	-699.4456894397736	-19073.239826999605	161	0.09649122807017543	0.8198757763975155	0.35517241379310344
YDL107W	0	0/-	-699.4919964373112	-37150.78011352569	644	0.09649122807017543	0.8198757763975155	0.35517241379310344
YFL007W	0	0/-	-699.5001372210681	-33514.54371097498	644	0.09649122807017543	0.8198757763975155	0.35517241379310344
YMR261C	0	0/-	-699.6586674898863	-37395.507577605546	644	0.09649122807017543	0.8198757763975155	0.35517241379310344
YHR201C	0	0/0	-699.7580800652504	-35938.13575948961	644	0.09649122807017543	0.8198757763975155	0.35517241379310344
YLR272C	-1	-/-	-699.9289703369141	-21042.525667905807	161	0.09642074506939372	0.8198757763975155	0.3554597701149425
YDR127W	0	0/0	-699.9872186481953	-33467.398841403425	644	0.09642074506939372	0.8198757763975155	0.3554597701149425
YJL137C	0	0/0	-700.0471505224705	-36104.109171912074	644	0.09642074506939372	0.8198757763975155	0.3554597701149425
YGR056W	-1	-/-	-700.7020274400711	-19987.577066600323	161	0.09635036496350365	0.8198757763975155	0.35574712643678164
YOR073W	-1	-/-	-700.7039818763733	-20798.109105229378	161	0.0962800875273523	0.8198757763975155	0.3560344827586207
YGR184C	0	0/-	-700.9929177723825	-34930.252548282966	644	0.0962800875273523	0.8198757763975155	0.3560344827586207
YMR220W	-1	-/-	-701.0495190024376	-19013.749571174383	161	0.09620991253644315	0.8198757763975155	0.3563218390804598
YBR261C	0	0/-	-701.1868437230587	-35761.37805559859	644	0.09620991253644315	0.8198757763975155	0.3563218390804598
YFR046C	-1	-/-	-701.1964663267136	-18896.57117551565	161	0.09613983976693372	0.8198757763975155	0.35660919540229885
YER092W	0	0/-	-701.4674016982317	-33050.48671576381	644	0.09613983976693372	0.8198757763975155	0.35660919540229885
YGL232W	-1	-/-	-701.5558798313141	-21027.494692653418	161	0.09606986899563319	0.8198757763975155	0.3568965517241379
YPL176C	-1	-/-	-701.9049153327942	-19738.693475425243	161	0.096	0.8198757763975155	0.357183908045977
YDR257C	0	0/-	-701.9558152109385	-35277.871823616326	644	0.096	0.8198757763975155	0.357183908045977
YKR082W	-1	-/-	-702.0799525082111	-20901.076822668314	161	0.09593023255813954	0.8198757763975155	0.35747126436781607
YOR194C	-1	-/-	-702.2725384235382	-18928.440266251564	161	0.09586056644880174	0.8198757763975155	0.3577586206896552
YDR349C	0	0/-	-702.3129076957703	-34308.841941952705	644	0.09586056644880174	0.8198757763975155	0.3577586206896552
YLR135W	-1	-/-	-702.3454833030701	-20331.768527194858	161	0.09579100145137881	0.8198757763975155	0.35804597701149427
YPL140C	-1	-/-	-702.3536703586578	-21078.66219446063	161	0.09572153734590283	0.8198757763975155	0.35833333333333334
YGL076C	0	0/-	-702.4394698999822	-39889.490031026304	644	0.09572153734590283	0.8198757763975155	0.35833333333333334
YML028W	-1	-/-	-702.5117197036743	-21306.75050985813	161	0.09565217391304348	0.8198757763975155	0.3586206896551724
YCR086W	-1	-/-	-702.5254489183426	-19895.40819567442	161	0.09558291093410572	0.8198757763975155	0.3589080459770115
YDL132W	-1	-/-	-702.5835806131363	-20433.54916703701	161	0.0955137481910275	0.8198757763975155	0.35919540229885055
YGR027C	0	0/-	-702.8494130708277	-38146.2719934769	644	0.0955137481910275	0.8198757763975155	0.35919540229885055
YDL198C	-1	-/-	-702.9134848117828	-19910.191608458757	161	0.09544468546637744	0.8198757763975155	0.3594827586206897
YBR017C	-1	-/-	-702.9563250541687	-21738.947407484055	161	0.0953757225433526	0.8198757763975155	0.35977011494252875
YIL062C	-1	-/-	-702.9699442386627	-22295.084922134876	161	0.09530685920577617	0.8198757763975155	0.3600574712643678
YPR161C	-1	-/-	-703.1273594498634	-18949.10989895463	161	0.09523809523809523	0.8198757763975155	0.3603448275862069
YBR200W	-1	-/-	-703.9137612581253	-20666.272469818592	161	0.09516943042537851	0.8198757763975155	0.36063218390804597
YDR477W	-1	-/-	-704.0064896345139	-19020.186259888113	161	0.09510086455331412	0.8198757763975155	0.36091954022988504
YGL050W	0	0/-	-704.4162159943953	-36357.61245226767	644	0.09510086455331412	0.8198757763975155	0.36091954022988504
YGL145W	1	+/+	-704.4857794046402	-21994.69535601139	160	0.09575233981281497	0.8260869565217391	0.36091954022988504
YDR329C	-1	-/-	-704.5937547385693	-21709.330090492964	161	0.09568345323741007	0.8260869565217391	0.3612068965517241
YKL005C	-1	-/-	-704.6615363955498	-19999.97853344679	161	0.09561466570812366	0.8260869565217391	0.36149425287356324
YOL001W	-1	-/-	-704.7017142772675	-19773.561022788286	161	0.09554597701149425	0.8260869565217391	0.3617816091954023
YGL202W	0	0/0	-704.7486791573465	-37627.60107778385	644	0.09554597701149425	0.8260869565217391	0.3617816091954023
YBL020W	-1	-/-	-704.9040999412537	-20529.03040456772	161	0.09547738693467336	0.8260869565217391	0.3620689655172414
YLR347C	-1	-/-	-705.0175415873528	-18620.83515918255	161	0.09540889526542325	0.8260869565217391	0.36235632183908045
YEL064C	0	0/-	-705.2309956848621	-33398.10014743358	644	0.09540889526542325	0.8260869565217391	0.36235632183908045
YER060W	0	0/-	-705.4428115896881	-35317.1876553148	644	0.09540889526542325	0.8260869565217391	0.36235632183908045
YDL098C	-1	-/-	-705.4732310771942	-19306.966210126877	161	0.0953405017921147	0.8260869565217391	0.3626436781609195
YMR068W	-1	-/-	-705.4849733710289	-22551.574241876602	161	0.09527220630372493	0.8260869565217391	0.3629310344827586
YLR154C	-1	-/-	-705.5352021455765	-20937.3979100585	161	0.09520400858983537	0.8260869565217391	0.3632183908045977
YBR153W	-1	-/-	-705.762579202652	-19002.773899555206	161	0.09513590844062947	0.8260869565217391	0.3635057471264368
YGR085C	-1	-/-	-705.7687606215477	-22923.347828030586	161	0.09506790564689063	0.8260869565217391	0.36379310344827587
YCR093W	-1	-/-	-705.7720606327057	-19194.607012301683	161	0.095	0.8260869565217391	0.36408045977011494
YBR282W	0	0/-	-705.8332810550928	-33929.76591235399	644	0.095	0.8260869565217391	0.36408045977011494
YOR184W	0	0/-	-705.871883481741	-35649.51552781835	644	0.095	0.8260869565217391	0.36408045977011494
YBR003W	0	0/-	-705.969024412334	-37078.634161643684	644	0.095	0.8260869565217391	0.36408045977011494
YLR254C	-1	-/0	-706.0765973329544	-21350.512222588062	161	0.09493219129193434	0.8260869565217391	0.364367816091954
YGR204W	-1	-/-	-706.2830648422241	-21133.441337645054	161	0.09486447931526391	0.8260869565217391	0.3646551724137931
YHL011C	-1	-/-	-706.4460602998734	-22356.121372520924	161	0.0947968638631504	0.8260869565217391	0.3649425287356322
YML070W	0	0/-	-706.6690993718803	-38169.47381282039	644	0.0947968638631504	0.8260869565217391	0.3649425287356322
YLR176C	-1	-/-	-706.7181419432163	-21574.653576642275	161	0.09472934472934473	0.8260869565217391	0.3652298850574713
YNL158W	0	0/-	-706.7777397222817	-33679.673181703314	644	0.09472934472934473	0.8260869565217391	0.3652298850574713
YEL047C	0	0/-	-707.356538683176	-35261.0414516516	644	0.09472934472934473	0.8260869565217391	0.3652298850574713
YLR298C	-1	-/-	-707.4532706737518	-18729.842938125134	161	0.09466192170818505	0.8260869565217391	0.36551724137931035
YDR430C	0	0/-	-707.5867892205715	-33462.81056350097	644	0.09466192170818505	0.8260869565217391	0.36551724137931035
YLR103C	-1	-/-	-707.6290439367294	-22167.08230406046	161	0.0945945945945946	0.8260869565217391	0.3658045977011494
YGL097W	-1	-/-	-707.6353060007095	-21512.54011529684	161	0.0945273631840796	0.8260869565217391	0.3660919540229885
YDR130C	-1	-/-	-707.6721335053444	-19458.2353823781	161	0.09446022727272728	0.8260869565217391	0.36637931034482757
YJR060W	-1	-/-	-707.99984395504	-21192.981098413467	161	0.09439318665720368	0.8260869565217391	0.36666666666666664
YOR210W	-1	-/-	-708.0076007246971	-23271.83299702406	161	0.09432624113475177	0.8260869565217391	0.36695402298850577
YGL012W	-1	-/-	-708.2050921916962	-20996.420961618423	161	0.09425939050318922	0.8260869565217391	0.36724137931034484
YGL168W	-1	-/-	-708.3134745359421	-19912.359557405114	161	0.09419263456090651	0.8260869565217391	0.3675287356321839
YDL019C	-1	-/-	-708.445679306984	-21727.55108100176	161	0.09412597310686482	0.8260869565217391	0.367816091954023
YMR285C	-1	-/-	-708.4550876617432	-19943.431969106197	161	0.09405940594059406	0.8260869565217391	0.36810344827586206
YHR004C	-1	-/-	-708.5679523944855	-21637.799169421196	161	0.0939929328621908	0.8260869565217391	0.3683908045977011
YKL049C	-1	-/-	-708.9417291283607	-19989.47110724449	161	0.09392655367231638	0.8260869565217391	0.36867816091954025
YMR241W	-1	-/-	-709.0423337817192	-22878.256454348564	161	0.09386026817219478	0.8260869565217391	0.3689655172413793
YDR470C	-1	-/-	-709.1384813189507	-20049.37666362524	161	0.09379407616361073	0.8260869565217391	0.3692528735632184
YFL039C	-1	-/-	-709.2438195943832	-19808.597996890545	161	0.09372797744890768	0.8260869565217391	0.36954022988505747
YJL203W	-1	-/-	-709.3444366455078	-20536.033366024494	161	0.09366197183098592	0.8260869565217391	0.36982758620689654
YAL021C	-1	-/-	-709.3922517299652	-18856.733145914972	161	0.09359605911330049	0.8260869565217391	0.3701149425287356
YBR133C	-1	-/-	-709.4221727848053	-19836.267758071423	161	0.09353023909985936	0.8260869565217391	0.3704022988505747
YHR174W	-1	-/-	-709.4351750612259	-21795.336740598083	161	0.09346451159522136	0.8260869565217391	0.3706896551724138
YGR004W	-1	-/-	-709.6729649305344	-20270.25829410553	161	0.09339887640449439	0.8260869565217391	0.3709770114942529
YGL208W	-1	-/-	-709.9805616736412	-23327.402955174446	161	0.09333333333333334	0.8260869565217391	0.37126436781609196
YKL149C	-1	-/-	-710.0398768186569	-19745.724979519844	161	0.09326788218793829	0.8260869565217391	0.371551724137931
YOL094C	-1	-/-	-710.0629149079323	-22322.060195103288	161	0.09320252277505256	0.8260869565217391	0.3718390804597701
YCR019W	0	0/0	-710.079749991186	-33583.03623705078	644	0.09320252277505256	0.8260869565217391	0.3718390804597701
YMR075W	-1	-/-	-710.1536284685135	-19199.298032283783	161	0.09313725490196079	0.8260869565217391	0.37212643678160917
YPL273W	0	0/-	-710.19674231112	-39491.6267073378	644	0.09313725490196079	0.8260869565217391	0.37212643678160917
YCR024C	0	0/-	-710.2663631439209	-35125.67062746361	644	0.09313725490196079	0.8260869565217391	0.37212643678160917
YOR264W	0	0/0	-710.2879983782768	-35490.776177521795	644	0.09313725490196079	0.8260869565217391	0.37212643678160917
YAL035W	-1	-/-	-710.3987972736359	-20492.89375436306	161	0.09307207837648705	0.8260869565217391	0.3724137931034483
YHR064C	0	0/-	-710.5373336914927	-39166.680555602536	644	0.09307207837648705	0.8260869565217391	0.3724137931034483
YCR020C-A	-1	-/-	-710.6335288286209	-20020.708551496267	161	0.09300699300699301	0.8260869565217391	0.37270114942528737
YDL141W	0	0/0	-710.6911351084709	-34873.50281371176	644	0.09300699300699301	0.8260869565217391	0.37270114942528737
YHR005C	-1	-/-	-710.8333366513252	-20480.15497264266	161	0.09294199860237597	0.8260869565217391	0.37298850574712644
YNL172W	-1	-/-	-710.9297831654549	-20418.525107622147	161	0.09287709497206705	0.8260869565217391	0.3732758620689655
YIL094C	0	0/0	-711.0941260531545	-36940.52575414628	644	0.09287709497206705	0.8260869565217391	0.3732758620689655
YLR431C	-1	-/-	-711.1255540847778	-19562.407570421696	161	0.0928122819260293	0.8260869565217391	0.3735632183908046
YER099C	0	0/-	-711.2001252099872	-31241.137918304652	644	0.0928122819260293	0.8260869565217391	0.3735632183908046
YJL189W	0	0/-	-711.3139786496758	-37984.35569820367	644	0.0928122819260293	0.8260869565217391	0.3735632183908046
YDR316W	0	0/0	-711.4222201704979	-34886.62394566834	644	0.0928122819260293	0.8260869565217391	0.3735632183908046
YDR301W	-1	-/-	-711.4566271901131	-20157.70236337185	161	0.09274755927475593	0.8260869565217391	0.37385057471264366
YNL199C	-1	-/-	-711.4909209012985	-19135.88595238328	161	0.09268292682926829	0.8260869565217391	0.3741379310344828
YOR243C	-1	-/-	-711.6828564405441	-22441.039857923985	161	0.09261838440111421	0.8260869565217391	0.37442528735632186
YGR089W	-1	-/0	-711.737979054451	-20010.643283247948	161	0.09255393180236604	0.8260869565217391	0.37471264367816093
YNL222W	-1	-/-	-711.7930071353912	-20002.12385749817	161	0.09248956884561892	0.8260869565217391	0.375
YJR080C	0	0/-	-711.880371466279	-36530.84238637984	644	0.09248956884561892	0.8260869565217391	0.375
YBR258C	-1	-/-	-711.934711933136	-19707.365182876587	161	0.09242529534398888	0.8260869565217391	0.37528735632183907
YGL227W	-1	-/-	-712.1825397014618	-23820.776303946972	161	0.09236111111111112	0.8260869565217391	0.37557471264367814
YHR030C	-1	-/-	-712.3308316469193	-20279.446168780327	161	0.0922970159611381	0.8260869565217391	0.3758620689655172
YHR021C	-1	-/-	-712.3766074180603	-22932.0695746243	161	0.09223300970873786	0.8260869565217391	0.37614942528735634
YLR131C	-1	-/-	-712.4648197889328	-18858.00830358267	161	0.09216909216909216	0.8260869565217391	0.3764367816091954
YGR030C	-1	-/-	-712.6736178398132	-20930.94034177065	161	0.09210526315789473	0.8260869565217391	0.3767241379310345
YBR118W	-1	-/-	-712.9054930210114	-19309.77891790867	161	0.09204152249134948	0.8260869565217391	0.37701149425287356
YOR363C	-1	-/-	-712.9168801307678	-21325.846836328506	161	0.09197786998616875	0.8260869565217391	0.37729885057471263
YDR175C	-1	-/-	-713.2480924129486	-20071.872737377882	161	0.09191430545957152	0.8260869565217391	0.3775862068965517
YLR219W	-1	-/-	-713.2586052417755	-22409.76193833351	161	0.09185082872928177	0.8260869565217391	0.37787356321839083
YPL210C	-1	-/-	-713.4677659869194	-23270.148211658	161	0.09178743961352658	0.8260869565217391	0.3781609195402299
YOL026C	-1	-/-	-713.5812249183655	-21487.08123242855	161	0.09172413793103448	0.8260869565217391	0.378448275862069
YKR048C	-1	-/-	-713.6460678577423	-18591.800768375397	161	0.09166092350103378	0.8260869565217391	0.37873563218390804
YJL151C	0	0/-	-713.7439338192344	-36934.09214360826	644	0.09166092350103378	0.8260869565217391	0.37873563218390804
YOR089C	-1	-/+	-713.7925381660461	-20054.00955915451	161	0.09159779614325068	0.8260869565217391	0.3790229885057471
YBL002W	-1	-/-	-714.0096093416214	-20812.161628842354	161	0.09153475567790778	0.8260869565217391	0.3793103448275862
YDR287W	0	0/-	-714.2189434096217	-39107.53023750521	644	0.09153475567790778	0.8260869565217391	0.3793103448275862
YHR150W	-1	-/-	-714.2798634171486	-19404.873871728778	161	0.09147180192572214	0.8260869565217391	0.3795977011494253
YBR082C	-1	-/-	-714.6082978546619	-22494.66160622239	161	0.09140893470790377	0.8260869565217391	0.3798850574712644
YCR020W-B	-1	-/-	-714.6909513473511	-19515.311200618744	161	0.09134615384615384	0.8260869565217391	0.38017241379310346
YGL154C	0	0/0	-714.7183038443327	-35620.340894408524	644	0.09134615384615384	0.8260869565217391	0.38017241379310346
YML121W	-1	-/-	-714.7638567686081	-19707.245329856873	161	0.091283459162663	0.8260869565217391	0.38045977011494253
YFR028C	-1	-/-	-714.8538674116135	-21427.717457413673	161	0.09122085048010974	0.8260869565217391	0.3807471264367816
YNR013C	-1	-/-	-715.0897414684296	-21050.64066132903	161	0.09115832762165867	0.8260869565217391	0.3810344827586207
YBL022C	-1	-/-	-715.2225688695908	-20137.665259480476	161	0.0910958904109589	0.8260869565217391	0.38132183908045975
YMR106C	-1	-/-	-715.228776216507	-20830.37131500244	161	0.09103353867214237	0.8260869565217391	0.3816091954022989
YDR368W	0	0/-	-715.3994184397161	-38386.654878491536	644	0.09103353867214237	0.8260869565217391	0.3816091954022989
YHR083W	-1	-/-	-715.4044916629791	-20384.95061993599	161	0.09097127222982217	0.8260869565217391	0.38189655172413794
YDR116C	-1	-/-	-715.576552271843	-20381.839782357216	161	0.09090909090909091	0.8260869565217391	0.382183908045977
YEL025C	0	0/0	-715.6306957006454	-33624.99586819112	644	0.09090909090909091	0.8260869565217391	0.382183908045977
YDL017W	-1	-/-	-715.8238639831543	-20521.994671165943	161	0.09084699453551913	0.8260869565217391	0.3824712643678161
YLR151C	0	0/-	-715.8413875699043	-36378.42598116398	644	0.09084699453551913	0.8260869565217391	0.3824712643678161
YFR007W	0	0/0	-715.8994964808226	-36357.0943761915	644	0.09084699453551913	0.8260869565217391	0.3824712643678161
YDR325W	-1	-/-	-715.9937545061111	-19707.649975538254	161	0.09078498293515358	0.8260869565217391	0.38275862068965516
YLL033W	0	0/-	-716.2595934718847	-35194.06075734645	644	0.09078498293515358	0.8260869565217391	0.38275862068965516
YBR059C	-1	-/-	-716.280856013298	-22197.74914574623	161	0.09072305593451568	0.8260869565217391	0.38304597701149423
YDR335W	-1	-/-	-716.3025214672089	-20535.30163115263	161	0.09066121336059986	0.8260869565217391	0.38333333333333336
YGL119W	-1	-/0	-716.3677614331245	-19245.957764565945	161	0.09059945504087194	0.8260869565217391	0.38362068965517243
YKL124W	0	0/-	-716.4137410372496	-36794.34571834281	644	0.09059945504087194	0.8260869565217391	0.38362068965517243
YML088W	-1	-/-	-716.4346177577972	-19356.471786759794	161	0.09053778080326753	0.8260869565217391	0.3839080459770115
YGR091W	-1	-/-	-716.4793000221252	-19350.470034897327	161	0.09047619047619047	0.8260869565217391	0.3841954022988506
YBR115C	0	0/0	-716.4877045154572	-36617.65685840696	644	0.09047619047619047	0.8260869565217391	0.3841954022988506
YOR168W	-1	-/-	-716.5061103105545	-21197.486945729703	161	0.09041468388851122	0.8260869565217391	0.38448275862068965
YKL205W	-1	-/-	-716.5704376101494	-23088.95905843377	161	0.09035326086956522	0.8260869565217391	0.3847701149425287
YFR037C	-1	-/-	-716.6871498823166	-21481.518666148186	161	0.09029192124915139	0.8260869565217391	0.3850574712643678
YER086W	0	0/0	-716.75494415313	-35858.96505255718	644	0.09029192124915139	0.8260869565217391	0.3850574712643678
YKL175W	-1	-/-	-717.07362896204	-20333.215938538313	161	0.09023066485753053	0.8260869565217391	0.3853448275862069
YML112W	-1	-/-	-717.111640393734	-19951.186939805746	161	0.09016949152542372	0.8260869565217391	0.385632183908046
YMR044W	-1	-/-	-717.1361097097397	-18633.383610606194	161	0.09010840108401084	0.8260869565217391	0.38591954022988506
YNL129W	-1	-/-	-717.1432431340218	-21811.746746480465	161	0.09004739336492891	0.8260869565217391	0.38620689655172413
YHR050W	-1	-/-	-717.3970559239388	-19643.622791826725	161	0.08998646820027063	0.8260869565217391	0.3864942528735632
YPL104W	0	0/-	-717.4822143241763	-34888.41721923649	644	0.08998646820027063	0.8260869565217391	0.3864942528735632
YPR018W	-1	-/-	-717.6307171583176	-22528.0221824646	161	0.08992562542258282	0.8260869565217391	0.3867816091954023
YJL095W	-1	-/-	-717.6438034772873	-20432.859267234802	161	0.08986486486486486	0.8260869565217391	0.3870689655172414
YIL009W	-1	-/-	-717.9462442398071	-19827.189905703068	161	0.08980418636056718	0.8260869565217391	0.3873563218390805
YDR323C	1	+/+	-718.2978066205978	-22585.853742927313	160	0.09041835357624832	0.8322981366459627	0.3873563218390805
YHR072W-A	-1	-/-	-718.4784958362579	-17677.99481034279	161	0.09035738368172623	0.8322981366459627	0.38764367816091955
YJR089W	-1	-/-	-718.6072919368744	-19747.637904167175	161	0.09029649595687332	0.8322981366459627	0.3879310344827586
YBR194W	0	0/0	-719.0126604884863	-36280.59085696936	644	0.09029649595687332	0.8322981366459627	0.3879310344827586
YOR236W	-1	-/0	-719.0315216779709	-21852.94632678479	161	0.09023569023569024	0.8322981366459627	0.3882183908045977
YOL129W	-1	-/-	-719.2142910957336	-22804.801244303584	161	0.0901749663526245	0.8322981366459627	0.38850574712643676
YOL127W	-1	-/-	-719.3173532485962	-22943.815950989723	161	0.09011432414256892	0.8322981366459627	0.3887931034482759
YCR077C	-1	-/-	-719.7482357621193	-19417.926314771175	161	0.09005376344086022	0.8322981366459627	0.38908045977011496
YCL032W	-1	-/-	-719.8103973865509	-21800.55449476838	161	0.08999328408327736	0.8322981366459627	0.38936781609195403
YDL243C	-1	-/0	-719.9490287899971	-20889.38599139452	161	0.08993288590604027	0.8322981366459627	0.3896551724137931
YLR046C	0	0/0	-720.0744186341763	-33364.637853719294	644	0.08993288590604027	0.8322981366459627	0.3896551724137931
YPL249C	1	+/+	-720.0852780938148	-22196.175700962543	160	0.09054325955734406	0.8385093167701864	0.3896551724137931
YLL004W	-1	-/-	-720.1211175918579	-21003.302011549473	161	0.09048257372654156	0.8385093167701864	0.3899425287356322
YMR223W	0	0/-	-720.359356880188	-35541.03679140657	644	0.09048257372654156	0.8385093167701864	0.3899425287356322
YLR022C	-1	-/-	-720.3954663276672	-22174.38374441862	161	0.09042196918955124	0.8385093167701864	0.39022988505747125
YDR078C	-1	-/-	-720.4581017792225	-21714.672313928604	161	0.09036144578313253	0.8385093167701864	0.3905172413793103
YBR280C	-1	-/-	-720.7356902360916	-25552.95831632614	161	0.0903010033444816	0.8385093167701864	0.39080459770114945
YDR493W	0	0/-	-720.8631023615599	-34811.6210366413	644	0.0903010033444816	0.8385093167701864	0.39080459770114945
YNL238W	0	0/-	-720.9272746443748	-34769.235855450854	644	0.0903010033444816	0.8385093167701864	0.39080459770114945
YCL034W	-1	-/-	-721.2480357885361	-20919.92251867056	161	0.09024064171122995	0.8385093167701864	0.3910919540229885
YHR115C	-1	-/-	-721.2571219205856	-19097.92406166345	161	0.09018036072144289	0.8385093167701864	0.3913793103448276
YPL154C	-1	-/-	-721.574526309967	-22396.49397920072	161	0.09012016021361816	0.8385093167701864	0.39166666666666666
YDR073W	-1	-/-	-721.6289618611336	-20966.878589451313	161	0.09006004002668445	0.8385093167701864	0.39195402298850573
YML095C	-1	-/-	-721.7048563957214	-20650.514293670654	161	0.09	0.8385093167701864	0.3922413793103448
YHL048W	-1	-/-	-721.7320647835732	-21032.31411653757	161	0.0899400399733511	0.8385093167701864	0.39252873563218393
YPL181W	-1	-/-	-721.7887277603149	-20370.29304242134	161	0.08988015978695073	0.8385093167701864	0.392816091954023
YOR167C	0	0/-	-721.8724138587713	-40101.87111654878	644	0.08988015978695073	0.8385093167701864	0.392816091954023
YDR233C	0	0/-	-722.0514696985483	-35732.966892935336	644	0.08988015978695073	0.8385093167701864	0.392816091954023
YNL249C	0	0/0	-722.2424575537443	-33820.00564144552	644	0.08988015978695073	0.8385093167701864	0.392816091954023
YPL100W	-1	-/-	-722.3998930454254	-20984.358118340373	161	0.08982035928143713	0.8385093167701864	0.3931034482758621
YDR031W	0	0/-	-722.518645785749	-37238.458453847095	644	0.08982035928143713	0.8385093167701864	0.3931034482758621
YLR163C	-1	-/-	-722.5585718154907	-19957.804714649916	161	0.08976063829787234	0.8385093167701864	0.39339080459770115
YGL044C	-1	-/-	-722.7033978700638	-20386.45670235157	161	0.08970099667774087	0.8385093167701864	0.3936781609195402
YGR165W	-1	-/-	-722.7616021335125	-20775.254756093025	161	0.08964143426294821	0.8385093167701864	0.3939655172413793
YOR284W	-1	-/0	-722.905944108963	-20472.911166131496	161	0.08958195089581951	0.8385093167701864	0.39425287356321836
YGR223C	0	0/-	-723.1773774176836	-37924.71831126511	644	0.08958195089581951	0.8385093167701864	0.39425287356321836
YGR140W	-1	-/-	-723.2046922445297	-19472.197470784187	161	0.08952254641909814	0.8385093167701864	0.3945402298850575
YHR190W	-1	-/-	-723.2838551998138	-21317.718366071582	161	0.08946322067594434	0.8385093167701864	0.39482758620689656
YBR098W	-1	-/-	-723.3680124282837	-19555.488854408264	161	0.08940397350993377	0.8385093167701864	0.39511494252873564
YOR368W	-1	-/-	-723.5168099403381	-20398.243612408638	161	0.08934480476505625	0.8385093167701864	0.3954022988505747
YDR385W	-1	-/-	-723.8303598165512	-20435.443731546402	161	0.08928571428571429	0.8385093167701864	0.3956896551724138
YIL095W	-1	-/-	-723.9808382093906	-20523.551504462957	161	0.08922670191672175	0.8385093167701864	0.39597701149425285
YBL082C	-1	-/-	-724.0736408233643	-21650.957802176476	161	0.0891677675033025	0.8385093167701864	0.396264367816092
YDR036C	-1	-/-	-724.1306849718094	-20228.068117536604	161	0.0891089108910891	0.8385093167701864	0.39655172413793105
YDL175C	-1	-/-	-724.1687141656876	-20490.123538434505	161	0.08905013192612138	0.8385093167701864	0.3968390804597701
YMR202W	-1	-/-	-724.1944658756256	-21302.414293408394	161	0.08899143045484509	0.8385093167701864	0.3971264367816092
YLR381W	-1	-/-	-724.250495672226	-20534.423473596573	161	0.08893280632411067	0.8385093167701864	0.39741379310344827
YDL044C	-1	-/-	-724.5014050006866	-19668.556005597115	161	0.08887425938117183	0.8385093167701864	0.39770114942528734
YPR183W	-1	-/-	-724.5305691957474	-21614.239593729377	161	0.08881578947368421	0.8385093167701864	0.39798850574712646
YIL116W	0	0/0	-724.7972121834755	-36699.27664896846	644	0.08881578947368421	0.8385093167701864	0.39798850574712646
YJR035W	-1	-/-	-724.8107662200928	-22420.423448503017	161	0.08875739644970414	0.8385093167701864	0.39827586206896554
YLR035C	-1	-/-	-724.9306954145432	-19894.401004433632	161	0.08869908015768725	0.8385093167701864	0.3985632183908046
YPR024W	-1	-/-	-725.0769475102425	-21092.067266091704	161	0.08864084044648719	0.8385093167701864	0.3988505747126437
YJR072C	0	0/-	-725.1837049052119	-37536.260134693235	644	0.08864084044648719	0.8385093167701864	0.3988505747126437
YCR026C	-1	-/-	-725.2083379030228	-19192.94058215618	161	0.08858267716535433	0.8385093167701864	0.39913793103448275
YLR291C	-1	-/-	-725.4281806945801	-21413.756982445717	161	0.08852459016393442	0.8385093167701864	0.3994252873563218
YMR213W	-1	-/-	-725.6452884674072	-20502.400210171938	161	0.08846657929226737	0.8385093167701864	0.3997126436781609
YMR191W	0	0/0	-725.750279776752	-38126.854293931276	644	0.08846657929226737	0.8385093167701864	0.3997126436781609
YOL013C	-1	-/-	-725.8019902706146	-21823.88818243146	161	0.08840864440078586	0.8385093167701864	0.4
YOR307C	1	+/+	-726.198380947113	-18723.205280780792	160	0.08900523560209424	0.84472049689441	0.4
YGR152C	-1	-/-	-726.3055820465088	-22172.09217584133	161	0.08894702419882276	0.84472049689441	0.4002873563218391
YIL073C	-1	-/-	-726.3549792766571	-20482.21783053875	161	0.08888888888888889	0.84472049689441	0.40057471264367817
YPR086W	-1	-/-	-726.4296034574509	-21245.127374053	161	0.08883082952318747	0.84472049689441	0.40086206896551724
YOL027C	-1	-/-	-726.5064449310303	-18568.23941028118	161	0.08877284595300261	0.84472049689441	0.4011494252873563
YHR154W	-1	-/-	-726.5274958610535	-20916.814630627632	161	0.08871493803000652	0.84472049689441	0.4014367816091954
YJR161C	0	0/-	-726.5426647663116	-36754.478693291545	644	0.08871493803000652	0.84472049689441	0.4014367816091954
YOR212W	-1	-/-	-726.5736014842987	-21466.507657170296	161	0.08865710560625815	0.84472049689441	0.4017241379310345
YOL076W	-1	-/-	-726.6124936342239	-22936.07061100006	161	0.08859934853420195	0.84472049689441	0.4020114942528736
YNL336W	0	0/-	-726.66050106287	-37448.24626168609	644	0.08859934853420195	0.84472049689441	0.4020114942528736
YKL074C	-1	-/-	-726.917924284935	-20260.803730010986	161	0.08854166666666667	0.84472049689441	0.40229885057471265
YPL164C	-1	-/-	-727.0453505516052	-22533.83092611283	161	0.08848405985686401	0.84472049689441	0.4025862068965517
YER101C	0	0/-	-727.1915644779801	-36873.14239787683	644	0.08848405985686401	0.84472049689441	0.4025862068965517
YDR121W	-1	-/-	-727.2454944849014	-22156.1005358696	161	0.08842652795838751	0.84472049689441	0.4028735632183908
YCR073W-A	-1	-/-	-727.3823049068451	-21026.636958122253	161	0.08836907082521117	0.84472049689441	0.40316091954022987
YMR061W	-1	-/-	-727.5748710036278	-20558.869483411312	161	0.08831168831168831	0.84472049689441	0.40344827586206894
YOL033W	-1	-/-	-727.6906964182854	-21099.78569316864	161	0.0882543802725503	0.84472049689441	0.40373563218390807
YPR187W	-1	-/-	-727.7391341924667	-22892.160566091537	161	0.08819714656290532	0.84472049689441	0.40402298850574714
YOL061W	-1	-/-	-727.8057840466499	-21360.80366754532	161	0.0881399870382372	0.84472049689441	0.4043103448275862
YMR146C	-1	-/-	-727.9669291973114	-23901.790160536766	161	0.08808290155440414	0.84472049689441	0.4045977011494253
YFR047C	-1	-/-	-728.0170978307724	-23552.065386623144	161	0.08802588996763754	0.84472049689441	0.40488505747126435
YDR138W	-1	-/-	-728.0537120103836	-19994.57215511799	161	0.08796895213454076	0.84472049689441	0.4051724137931034
YIL156W	0	0/-	-728.0958056375384	-34726.006016049534	644	0.08796895213454076	0.84472049689441	0.4051724137931034
YMR308C	-1	-/-	-728.2697523832321	-22657.942378520966	161	0.08791208791208792	0.84472049689441	0.40545977011494255
YLR146C	0	0/-	-728.2836845517159	-38928.81958147138	644	0.08791208791208792	0.84472049689441	0.40545977011494255
YFL057C	-1	-/0	-728.3836591243744	-22079.590054154396	161	0.08785529715762273	0.84472049689441	0.4057471264367816
YDR085C	-1	-/-	-728.6540094614029	-23667.99508178234	161	0.08779857972885732	0.84472049689441	0.4060344827586207
YDR422C	-1	-/-	-728.9387979507446	-19585.478551208973	161	0.08774193548387096	0.84472049689441	0.40632183908045977
YLR008C	-1	-/-	-729.070475935936	-22437.493949711323	161	0.08768536428110896	0.84472049689441	0.40660919540229884
YLR424W	-1	-/-	-729.1106218099594	-21411.13172376156	161	0.08762886597938144	0.84472049689441	0.4068965517241379
YDR254W	-1	-/-	-729.3519945144653	-20429.368372797966	161	0.0875724404378622	0.84472049689441	0.40718390804597704
[truncated: 3,961 more rows]
