# Supplementary material for: Revisiting co-expression-based automated function prediction in yeast with neural networks and updated Gene Ontology annotations
Source: PLoS One. 2026 Apr 16;21(4):e0322689. doi: 10.1371/journal.pone.0322689 (PMC13086303; doi:10.1371/journal.pone.0322689)
Supplement: S1 File — A zip file of tables in csv format containing individual genes ranked by their predicted involvement in each predicted GO term. These predictions were made by Model 1 as described in Table A of S1 Text. (ZIP) [file pone.0322689.s002.zip › GO0048284_SingleGeneRanking.csv]

Gene	Label	Annos	Score	Background Score	Num pos pairs	Precision	Recall	False Positive Rate
YOR308C	-1	-/-	-158.8175549507141	-28366.559448719025	22	0.0	0.0	0.00027631942525559546
YER074W-A	-1	-/-	-159.0824065208435	-27629.254992961884	22	0.0	0.0	0.0005526388505111909
YBL035C	-1	-/-	-160.18390464782715	-29806.22198152542	22	0.0	0.0	0.0008289582757667864
YHR129C	-1	-/-	-160.80017137527466	-30037.69776535034	22	0.0	0.0	0.0011052777010223818
YOL034W	-1	-/-	-161.14745378494263	-28232.99634027481	22	0.0	0.0	0.0013815971262779773
YPL192C	1	+/+	-161.48068380355835	-29247.667444705963	21	0.16666666666666666	0.045454545454545456	0.0013815971262779773
YER087C-B	-1	-/-	-162.1585602760315	-28549.454944610596	22	0.14285714285714285	0.045454545454545456	0.0016579165515335729
YLR385C	-1	-/-	-162.15896654129028	-27938.30031299591	22	0.125	0.045454545454545456	0.0019342359767891683
YGR056W	-1	-/-	-163.194438457489	-28541.813140392303	22	0.1111111111111111	0.045454545454545456	0.0022105554020447637
YKR095W-A	-1	-/-	-163.70203590393066	-27657.901517868042	22	0.1	0.045454545454545456	0.0024868748273003593
YPR141C	1	+/+	-164.69050645828247	-30966.012362957	21	0.18181818181818182	0.09090909090909091	0.0024868748273003593
YJL073W	1	+/+	-165.188485622406	-30487.275053977966	21	0.25	0.13636363636363635	0.0024868748273003593
YOL076W	-1	-/-	-165.2666735649109	-30133.99428510666	22	0.23076923076923078	0.13636363636363635	0.0027631942525559545
YDL102W	-1	-/-	-165.27479457855225	-28866.35567188263	22	0.21428571428571427	0.13636363636363635	0.00303951367781155
YCR042C	-1	-/-	-165.50116062164307	-29538.86696100235	22	0.2	0.13636363636363635	0.0033158331030671458
YCR058C	-1	-/-	-165.80961561203003	-28071.110809326172	22	0.1875	0.13636363636363635	0.003592152528322741
YMR117C	-1	-/-	-165.84481048583984	-28898.089643478394	22	0.17647058823529413	0.13636363636363635	0.0038684719535783366
YGL241W	-1	-/-	-165.9583559036255	-28752.834201335907	22	0.16666666666666666	0.13636363636363635	0.004144791378833932
YDL003W	-1	-/-	-166.18337392807007	-30539.871990680695	22	0.15789473684210525	0.13636363636363635	0.004421110804089527
YER180C-A	-1	-/0	-166.58477020263672	-27970.11318588257	22	0.15	0.13636363636363635	0.004697430229345123
YGL113W	-1	-/-	-166.66665506362915	-29310.81763935089	22	0.14285714285714285	0.13636363636363635	0.004973749654600719
YNL188W	1	+/+	-166.73165941238403	-30044.55322742462	21	0.18181818181818182	0.18181818181818182	0.004973749654600719
YDR310C	-1	-/-	-166.80747079849243	-29307.43984556198	22	0.17391304347826086	0.18181818181818182	0.005250069079856314
YLR103C	-1	-/-	-166.85630798339844	-30554.218834400177	22	0.16666666666666666	0.18181818181818182	0.005526388505111909
YCL062W	-1	-/-	-166.99545431137085	-28421.0491938591	22	0.16	0.18181818181818182	0.005802707930367505
YLR277C	-1	-/-	-167.06146430969238	-28967.125663280487	22	0.15384615384615385	0.18181818181818182	0.0060790273556231
YHR172W	-1	-/-	-167.21642446517944	-29738.718049049377	22	0.14814814814814814	0.18181818181818182	0.0063553467808786955
YER155C	-1	-/-	-167.30504369735718	-30017.807638645172	22	0.14285714285714285	0.18181818181818182	0.0066316662061342915
YDR176W	-1	-/-	-167.43667697906494	-29899.33337688446	22	0.13793103448275862	0.18181818181818182	0.006907985631389887
YDR320C-A	-1	-/-	-167.56733894348145	-28266.52553510666	22	0.13333333333333333	0.18181818181818182	0.007184305056645482
YBR200W	-1	-/+	-167.5794529914856	-30051.328687667847	22	0.12903225806451613	0.18181818181818182	0.007460624481901078
YFR005C	-1	-/-	-167.72506713867188	-29442.1101398468	22	0.125	0.18181818181818182	0.007736943907156673
YHR077C	-1	-/-	-167.74234437942505	-29512.72855949402	22	0.12121212121212122	0.18181818181818182	0.00801326333241227
YBR081C	-1	-/-	-167.75026988983154	-29322.393177986145	22	0.11764705882352941	0.18181818181818182	0.008289582757667864
YML103C	-1	-/-	-167.7670497894287	-30862.713466644287	22	0.11428571428571428	0.18181818181818182	0.00856590218292346
YLR212C	-1	-/-	-167.971351146698	-30328.986639499664	22	0.1111111111111111	0.18181818181818182	0.008842221608179055
YHR084W	-1	-/-	-168.15450525283813	-30860.891337394714	22	0.10810810810810811	0.18181818181818182	0.00911854103343465
YML064C	-1	-/-	-168.35831022262573	-30309.321457862854	22	0.10526315789473684	0.18181818181818182	0.009394860458690245
YPL129W	-1	-/-	-168.37972021102905	-30390.720395088196	22	0.10256410256410256	0.18181818181818182	0.009671179883945842
YBR111W-A	-1	-/-	-168.44300746917725	-28543.486907482147	22	0.1	0.18181818181818182	0.009947499309201437
YHR079C-B	-1	-/-	-168.45498657226562	-28226.1255774498	22	0.0975609756097561	0.18181818181818182	0.010223818734457032
YPL253C	-1	-/-	-168.50315141677856	-29470.771942138672	22	0.09523809523809523	0.18181818181818182	0.010500138159712628
YLR312C-B	-1	-/-	-168.50916481018066	-28881.320248126984	22	0.09302325581395349	0.18181818181818182	0.010776457584968223
YGR276C	-1	-/-	-168.53580617904663	-30051.8582072258	22	0.09090909090909091	0.18181818181818182	0.011052777010223818
YJL176C	-1	-/-	-168.5861177444458	-29604.716112613678	22	0.08888888888888889	0.18181818181818182	0.011329096435479415
YGL210W-A	-1	-/-	-168.59621715545654	-28251.01610660553	22	0.08695652173913043	0.18181818181818182	0.01160541586073501
YLR086W	-1	-/-	-168.6775450706482	-29584.219944000244	22	0.0851063829787234	0.18181818181818182	0.011881735285990605
YMR127C	-1	-/-	-168.7047724723816	-29836.414815425873	22	0.08333333333333333	0.18181818181818182	0.0121580547112462
YGR252W	-1	-/-	-168.70676851272583	-29151.684990882874	22	0.08163265306122448	0.18181818181818182	0.012434374136501796
YER007W	-1	-/-	-168.74606037139893	-29198.72332048416	22	0.08	0.18181818181818182	0.012710693561757391
YLR321C	-1	-/-	-168.8199543952942	-30098.142817497253	22	0.0784313725490196	0.18181818181818182	0.012987012987012988
YLR114C	-1	-/-	-169.09255170822144	-30148.671188354492	22	0.07692307692307693	0.18181818181818182	0.013263332412268583
YCL005W-A	-1	-/-	-169.13137912750244	-28020.117212295532	22	0.07547169811320754	0.18181818181818182	0.013539651837524178
YBL071W-A	-1	-/-	-169.22935962677002	-29159.950915813446	22	0.07407407407407407	0.18181818181818182	0.013815971262779773
YJL012C-A	-1	-/+	-169.25147342681885	-27837.053050994873	22	0.07272727272727272	0.18181818181818182	0.014092290688035369
YMR299C	-1	-/0	-169.29237413406372	-29863.779857635498	22	0.07142857142857142	0.18181818181818182	0.014368610113290964
YDR501W	-1	-/0	-169.32826709747314	-29543.739008426666	22	0.07017543859649122	0.18181818181818182	0.014644929538546559
YHR107C	-1	-/-	-169.34076833724976	-30300.540090084076	22	0.06896551724137931	0.18181818181818182	0.014921248963802156
YGL244W	-1	-/-	-169.37523698806763	-29604.832854270935	22	0.06779661016949153	0.18181818181818182	0.015197568389057751
YCR002C	-1	-/-	-169.37721824645996	-30386.837243556976	22	0.06666666666666667	0.18181818181818182	0.015473887814313346
YER157W	-1	-/-	-169.37803506851196	-30560.61622619629	22	0.06557377049180328	0.18181818181818182	0.015750207239568943
YOR211C	1	+/+	-169.3827862739563	-30222.241618156433	21	0.08064516129032258	0.22727272727272727	0.015750207239568943
YHR072W-A	-1	-/-	-169.38595962524414	-28684.42675971985	22	0.07936507936507936	0.22727272727272727	0.01602652666482454
YBR233W-A	-1	-/-	-169.39579391479492	-28469.752952575684	22	0.078125	0.22727272727272727	0.016302846090080134
YDR219C	-1	-/-	-169.4082145690918	-29878.340903282166	22	0.07692307692307693	0.22727272727272727	0.01657916551533573
YMR048W	-1	-/-	-169.42086458206177	-30429.89880990982	22	0.07575757575757576	0.22727272727272727	0.016855484940591324
YBR060C	-1	-/-	-169.44247245788574	-29928.922991275787	22	0.07462686567164178	0.22727272727272727	0.01713180436584692
YLR067C	-1	-/-	-169.44329452514648	-28909.96142435074	22	0.07352941176470588	0.22727272727272727	0.017408123791102514
YFR013W	-1	-/-	-169.49039459228516	-29673.710173130035	22	0.07246376811594203	0.22727272727272727	0.01768444321635811
YIR015W	-1	-/-	-169.4942774772644	-29380.04137277603	22	0.07142857142857142	0.22727272727272727	0.017960762641613705
YKL130C	-1	-/-	-169.55418825149536	-30596.50063085556	22	0.07042253521126761	0.22727272727272727	0.0182370820668693
YLR115W	-1	-/-	-169.5611753463745	-29819.15012550354	22	0.06944444444444445	0.22727272727272727	0.018513401492124895
YDR303C	-1	-/-	-169.56908988952637	-30138.202499866486	22	0.0684931506849315	0.22727272727272727	0.01878972091738049
YGL137W	-1	-/-	-169.57430458068848	-30405.505067825317	22	0.06756756756756757	0.22727272727272727	0.01906604034263609
YBR100W	-1	-/-	-169.63895797729492	-28526.180553913116	22	0.06666666666666667	0.22727272727272727	0.019342359767891684
YDR227W	-1	-/-	-169.65605211257935	-29219.604342460632	22	0.06578947368421052	0.22727272727272727	0.01961867919314728
YDR301W	-1	-/-	-169.81793689727783	-29791.734045028687	22	0.06493506493506493	0.22727272727272727	0.019894998618402875
YBL063W	-1	-/-	-169.83457469940186	-29472.20029401779	22	0.0641025641025641	0.22727272727272727	0.02017131804365847
YBR253W	-1	-/-	-169.89320516586304	-29792.096310138702	22	0.06329113924050633	0.22727272727272727	0.020447637468914065
YJR043C	-1	-/-	-169.896324634552	-30613.50735425949	22	0.0625	0.22727272727272727	0.02072395689416966
YDL117W	-1	-/-	-169.9140772819519	-29955.816987991333	22	0.06172839506172839	0.22727272727272727	0.021000276319425255
YBL009W	-1	-/-	-169.94104051589966	-31959.996177196503	22	0.06097560975609756	0.22727272727272727	0.02127659574468085
YLR319C	-1	-/-	-169.9900097846985	-29934.224577903748	22	0.060240963855421686	0.22727272727272727	0.021552915169936446
YER014C-A	-1	-/-	-170.06341743469238	-28608.068317890167	22	0.05952380952380952	0.22727272727272727	0.02182923459519204
YGL046W	-1	-/-	-170.07728481292725	-28533.089334011078	22	0.058823529411764705	0.22727272727272727	0.022105554020447636
YNL225C	-1	-/-	-170.08036470413208	-29956.698375225067	22	0.05813953488372093	0.22727272727272727	0.02238187344570323
YLR166C	-1	-/-	-170.0957326889038	-29876.67732667923	22	0.05747126436781609	0.22727272727272727	0.02265819287095883
YJR076C	-1	-/-	-170.15671253204346	-30291.16532278061	22	0.056818181818181816	0.22727272727272727	0.022934512296214425
YPR128C	-1	-/-	-170.16136598587036	-30000.848360061646	22	0.056179775280898875	0.22727272727272727	0.02321083172147002
YMR270C	-1	-/-	-170.1754698753357	-29858.785657405853	22	0.05555555555555555	0.22727272727272727	0.023487151146725616
YHR119W	-1	-/-	-170.18189811706543	-29899.09768486023	22	0.054945054945054944	0.22727272727272727	0.02376347057198121
YCR054C	0	0/0	-170.19438421726227	-49867.200090646744	88	0.054945054945054944	0.22727272727272727	0.02376347057198121
YNL139C	-1	-/-	-170.22461605072021	-29197.992744922638	22	0.05434782608695652	0.22727272727272727	0.024039789997236806
YOL112W	-1	-/-	-170.22498607635498	-29357.014363765717	22	0.053763440860215055	0.22727272727272727	0.0243161094224924
YGL116W	-1	-/-	-170.27817392349243	-30138.002751350403	22	0.05319148936170213	0.22727272727272727	0.024592428847747996
YMR138W	-1	-/-	-170.32145595550537	-30183.576162815094	22	0.05263157894736842	0.22727272727272727	0.02486874827300359
YLR310C	-1	-/-	-170.3254532814026	-29542.770542621613	22	0.052083333333333336	0.22727272727272727	0.025145067698259187
YPR104C	-1	-/-	-170.35691833496094	-29270.468062400818	22	0.05154639175257732	0.22727272727272727	0.025421387123514782
YDL095W	-1	-/-	-170.4137692451477	-30166.92825460434	22	0.05102040816326531	0.22727272727272727	0.025697706548770377
YLR314C	-1	-/-	-170.4444227218628	-30145.37885951996	22	0.050505050505050504	0.22727272727272727	0.025974025974025976
YMR125W	-1	-/-	-170.48039436340332	-30269.82305240631	22	0.05	0.22727272727272727	0.02625034539928157
YNL166C	-1	-/-	-170.50434589385986	-30791.962716579437	22	0.04950495049504951	0.22727272727272727	0.026526664824537166
YBR205W	-1	-/-	-170.5102367401123	-30453.177842140198	22	0.049019607843137254	0.22727272727272727	0.02680298424979276
YDR108W	-1	-/-	-170.57782363891602	-29559.13907766342	22	0.04854368932038835	0.22727272727272727	0.027079303675048357
YGL021W	-1	-/-	-170.58605480194092	-30407.05073595047	22	0.04807692307692308	0.22727272727272727	0.02735562310030395
YER109C	-1	-/-	-170.59083700180054	-29392.132040023804	22	0.047619047619047616	0.22727272727272727	0.027631942525559547
YBR160W	-1	-/-	-170.6053614616394	-31635.769580364227	22	0.04716981132075472	0.22727272727272727	0.027908261950815142
YLR363C	-1	-/-	-170.63128995895386	-30225.99969625473	22	0.04672897196261682	0.22727272727272727	0.028184581376070737
YOR074C	-1	-/-	-170.63465070724487	-31877.476447582245	22	0.046296296296296294	0.22727272727272727	0.028460900801326332
YDR146C	-1	-/-	-170.67693996429443	-31164.832761764526	22	0.045871559633027525	0.22727272727272727	0.028737220226581928
YOL069W	-1	-/-	-170.67827224731445	-29637.39121389389	22	0.045454545454545456	0.22727272727272727	0.029013539651837523
YKR001C	-1	-/-	-170.67853498458862	-30818.37565946579	22	0.04504504504504504	0.22727272727272727	0.029289859077093118
YPL083C	-1	-/-	-170.71251392364502	-29778.861554145813	22	0.044642857142857144	0.22727272727272727	0.029566178502348717
YJL041W	-1	-/-	-170.72285223007202	-29875.68571281433	22	0.04424778761061947	0.22727272727272727	0.029842497927604312
YNL130C-A	0	0/0	-170.73235774040222	-48718.705551981926	88	0.04424778761061947	0.22727272727272727	0.029842497927604312
YMR224C	-1	-/-	-170.7634720802307	-29564.041571617126	22	0.043859649122807015	0.22727272727272727	0.030118817352859907
YPR119W	-1	-/-	-170.7672781944275	-30338.252076625824	22	0.043478260869565216	0.22727272727272727	0.030395136778115502
YKL048C	-1	-/-	-170.7691240310669	-30401.84764099121	22	0.04310344827586207	0.22727272727272727	0.030671456203371097
YDR448W	-1	-/-	-170.79373836517334	-30216.910485744476	22	0.042735042735042736	0.22727272727272727	0.030947775628626693
YBL020W	-1	-/-	-170.79611015319824	-29724.906669139862	22	0.0423728813559322	0.22727272727272727	0.031224095053882288
YIR023W	-1	-/-	-170.80159902572632	-30514.080763816833	22	0.04201680672268908	0.22727272727272727	0.031500414479137887
YNL082W	-1	-/-	-170.8163480758667	-29860.52319765091	22	0.041666666666666664	0.22727272727272727	0.03177673390439348
YML071C	-1	-/-	-170.8380012512207	-30710.34440803528	22	0.04132231404958678	0.22727272727272727	0.03205305332964908
YNL267W	-1	-/-	-170.885507106781	-29744.14684534073	22	0.040983606557377046	0.22727272727272727	0.03232937275490467
YDR118W	-1	-/-	-170.90439891815186	-29825.707589626312	22	0.04065040650406504	0.22727272727272727	0.03260569218016027
YHR153C	0	0/-	-170.90866887569427	-50021.30201160908	88	0.04065040650406504	0.22727272727272727	0.03260569218016027
YMR013C	-1	-/-	-170.90962982177734	-29931.910742282867	22	0.04032258064516129	0.22727272727272727	0.03288201160541586
YER111C	-1	-/-	-170.92408847808838	-30430.35373735428	22	0.04	0.22727272727272727	0.03315833103067146
YPL001W	-1	-/-	-170.9310598373413	-29930.820793151855	22	0.03968253968253968	0.22727272727272727	0.03343465045592705
YMR065W	1	+/+	-170.93215370178223	-31863.112053871155	21	0.047244094488188976	0.2727272727272727	0.03343465045592705
YDR243C	-1	-/-	-170.9580273628235	-29697.28649330139	22	0.046875	0.2727272727272727	0.03371096988118265
YMR055C	-1	-/-	-170.96129274368286	-30099.994276046753	22	0.046511627906976744	0.2727272727272727	0.03398728930643824
YMR268C	-1	-/-	-170.97318983078003	-29481.484127998352	22	0.046153846153846156	0.2727272727272727	0.03426360873169384
YIL004C	-1	-/+	-171.0075855255127	-30233.881175518036	22	0.04580152671755725	0.2727272727272727	0.03453992815694943
YLR313C	-1	-/-	-171.01612424850464	-29517.20374727249	22	0.045454545454545456	0.2727272727272727	0.03481624758220503
YMR198W	1	+/+	-171.0182294845581	-31117.61292743683	21	0.05263157894736842	0.3181818181818182	0.03481624758220503
YKL011C	-1	-/-	-171.03343200683594	-30043.365416049957	22	0.05223880597014925	0.3181818181818182	0.03509256700746063
YDL090C	-1	-/0	-171.0407543182373	-30475.56296825409	22	0.05185185185185185	0.3181818181818182	0.03536888643271622
YCR077C	-1	-/-	-171.05387830734253	-29394.1226272583	22	0.051470588235294115	0.3181818181818182	0.03564520585797182
YDR524C	-1	-/-	-171.0846447944641	-29699.452632427216	22	0.051094890510948905	0.3181818181818182	0.03592152528322741
YML019W	-1	-/-	-171.0939497947693	-30150.498472213745	22	0.050724637681159424	0.3181818181818182	0.03619784470848301
YHR200W	-1	-/-	-171.09689712524414	-31823.43910551071	22	0.050359712230215826	0.3181818181818182	0.0364741641337386
YHR058C	-1	-/-	-171.12798261642456	-29211.862769126892	22	0.05	0.3181818181818182	0.0367504835589942
YDR464W	-1	-/0	-171.13170051574707	-30029.935023784637	22	0.04964539007092199	0.3181818181818182	0.03702680298424979
YDL069C	-1	-/-	-171.1723027229309	-29440.33789539337	22	0.04929577464788732	0.3181818181818182	0.03730312240950539
YER016W	-1	-/-	-171.214928150177	-31008.22070121765	22	0.04895104895104895	0.3181818181818182	0.03757944183476098
YDR170C	-1	-/-	-171.22991228103638	-29701.033079624176	22	0.04861111111111111	0.3181818181818182	0.03785576126001658
YML105C	-1	-/-	-171.2416524887085	-30998.79665517807	22	0.04827586206896552	0.3181818181818182	0.03813208068527218
YDL017W	-1	-/-	-171.24461603164673	-30559.571249485016	22	0.04794520547945205	0.3181818181818182	0.03840840011052777
YOR171C	-1	-/-	-171.27425956726074	-29482.140590190887	22	0.047619047619047616	0.3181818181818182	0.03868471953578337
YAL024C	-1	-/-	-171.30924558639526	-28949.23465871811	22	0.0472972972972973	0.3181818181818182	0.03896103896103896
YMR167W	-1	-/-	-171.32082653045654	-29598.82743692398	22	0.04697986577181208	0.3181818181818182	0.03923735838629456
YJR060W	-1	-/-	-171.3396520614624	-30247.640189647675	22	0.04666666666666667	0.3181818181818182	0.03951367781155015
YJL090C	-1	-/-	-171.38825178146362	-30120.616450309753	22	0.046357615894039736	0.3181818181818182	0.03978999723680575
YJR053W	-1	-/-	-171.41466760635376	-29969.006979465485	22	0.046052631578947366	0.3181818181818182	0.04006631666206134
YCL029C	1	+/+	-171.43088579177856	-31170.68218278885	21	0.05228758169934641	0.36363636363636365	0.04006631666206134
YKL112W	-1	-/-	-171.44736576080322	-30385.80474615097	22	0.05194805194805195	0.36363636363636365	0.04034263608731694
YBR152W	-1	-/-	-171.46129608154297	-30026.03005552292	22	0.05161290322580645	0.36363636363636365	0.04061895551257253
YGL145W	-1	-/-	-171.50748014450073	-30571.823471546173	22	0.05128205128205128	0.36363636363636365	0.04089527493782813
YML033W	-1	-/-	-171.5778088569641	-28650.48433446884	22	0.050955414012738856	0.36363636363636365	0.04117159436308372
YHR073W	1	+/+	-171.5831561088562	-29850.34427547455	21	0.056962025316455694	0.4090909090909091	0.04117159436308372
YHR115C	-1	-/-	-171.58330297470093	-30302.166072368622	22	0.05660377358490566	0.4090909090909091	0.04144791378833932
YPR019W	-1	-/-	-171.61547660827637	-30150.358560562134	22	0.05625	0.4090909090909091	0.04172423321359492
YDL005C	-1	-/-	-171.6165313720703	-30221.796195983887	22	0.055900621118012424	0.4090909090909091	0.04200055263885051
YOL115W	-1	-/-	-171.62094497680664	-30218.631363391876	22	0.05555555555555555	0.4090909090909091	0.04227687206410611
YPL208W	-1	-/-	-171.63344764709473	-30895.4588599205	22	0.05521472392638037	0.4090909090909091	0.0425531914893617
YDL038C	-1	-/0	-171.63788080215454	-28848.103207588196	22	0.054878048780487805	0.4090909090909091	0.0428295109146173
YPL161C	-1	-/-	-171.6575813293457	-30535.90909051895	22	0.05454545454545454	0.4090909090909091	0.04310583033987289
YEL022W	-1	-/-	-171.66243410110474	-30583.36019229889	22	0.05421686746987952	0.4090909090909091	0.04338214976512849
YOR151C	-1	-/-	-171.6654691696167	-30134.695130348206	22	0.05389221556886228	0.4090909090909091	0.04365846919038408
YBL034C	-1	-/-	-171.73997735977173	-30530.339138507843	22	0.05357142857142857	0.4090909090909091	0.04393478861563968
YDR414C	-1	-/-	-171.81906032562256	-30497.19211626053	22	0.05325443786982249	0.4090909090909091	0.04421110804089527
YJR092W	-1	-/-	-171.81946849822998	-29654.61949443817	22	0.052941176470588235	0.4090909090909091	0.04448742746615087
YJL087C	-1	-/-	-171.830424785614	-29727.558341503143	22	0.05263157894736842	0.4090909090909091	0.04476374689140646
YNL090W	-1	-/-	-171.84542512893677	-30858.696528434753	22	0.05232558139534884	0.4090909090909091	0.04504006631666206
YPL241C	-1	-/-	-171.84851551055908	-30641.32713842392	22	0.05202312138728324	0.4090909090909091	0.04531638574191766
YKR086W	-1	-/-	-171.87245416641235	-29770.331607341766	22	0.05172413793103448	0.4090909090909091	0.04559270516717325
YML058W	-1	-/-	-171.87734746932983	-30671.803392887115	22	0.05142857142857143	0.4090909090909091	0.04586902459242885
YLR145W	-1	-/-	-171.87832260131836	-29681.067651748657	22	0.05113636363636364	0.4090909090909091	0.04614534401768444
YJL092W	-1	-/-	-171.8842339515686	-30289.27267742157	22	0.05084745762711865	0.4090909090909091	0.04642166344294004
YGL233W	-1	-/-	-171.89187097549438	-30236.285269260406	22	0.05056179775280899	0.4090909090909091	0.04669798286819563
YDR207C	-1	-/-	-171.90815019607544	-30427.71567440033	22	0.05027932960893855	0.4090909090909091	0.04697430229345123
YPL116W	-1	-/-	-171.9181523323059	-30063.21662759781	22	0.05	0.4090909090909091	0.04725062171870682
YPL065W	-1	-/-	-171.93608856201172	-29934.780775547028	22	0.049723756906077346	0.4090909090909091	0.04752694114396242
YER108C	-1	-/-	-171.93846988677979	-29033.271322727203	22	0.04945054945054945	0.4090909090909091	0.04780326056921801
YMR112C	-1	-/-	-171.94622039794922	-30328.475922584534	22	0.04918032786885246	0.4090909090909091	0.04807957999447361
YBR275C	-1	-/-	-171.95419454574585	-29358.171983242035	22	0.04891304347826087	0.4090909090909091	0.048355899419729204
YML109W	-1	-/-	-171.9733910560608	-30007.780702114105	22	0.04864864864864865	0.4090909090909091	0.0486322188449848
YOR033C	-1	-/-	-172.00971603393555	-29943.493698120117	22	0.04838709677419355	0.4090909090909091	0.0489085382702404
YDR440W	-1	-/-	-172.01209926605225	-30890.588176250458	22	0.0481283422459893	0.4090909090909091	0.04918485769549599
YML021C	-1	-/-	-172.05330419540405	-30267.22354745865	22	0.047872340425531915	0.4090909090909091	0.04946117712075159
YBR243C	-1	-/-	-172.05426836013794	-30772.77738571167	22	0.047619047619047616	0.4090909090909091	0.04973749654600718
YGR075C	-1	-/-	-172.07993078231812	-29752.82438850403	22	0.04736842105263158	0.4090909090909091	0.05001381597126278
YKR090W	-1	-/-	-172.10417461395264	-29996.22071123123	22	0.04712041884816754	0.4090909090909091	0.05029013539651837
YOL145C	-1	-/-	-172.12136363983154	-29436.148901939392	22	0.046875	0.4090909090909091	0.05056645482177397
YBR080C	-1	-/+	-172.13375091552734	-29894.828642845154	22	0.046632124352331605	0.4090909090909091	0.050842774247029564
YML036W	-1	-/-	-172.1619429588318	-30493.60529613495	22	0.04639175257731959	0.4090909090909091	0.05111909367228516
YDR461W	-1	-/-	-172.1760482788086	-31033.48857831955	22	0.046153846153846156	0.4090909090909091	0.051395413097540754
YIL049W	-1	-/-	-172.18276691436768	-31017.4668302536	22	0.04591836734693878	0.4090909090909091	0.05167173252279635
YFL049W	-1	-/-	-172.21448278427124	-29643.32164335251	22	0.04568527918781726	0.4090909090909091	0.05194805194805195
YOR330C	-1	-/-	-172.21612453460693	-30048.73731136322	22	0.045454545454545456	0.4090909090909091	0.05222437137330754
YEL061C	-1	-/-	-172.22321844100952	-30943.03923511505	22	0.04522613065326633	0.4090909090909091	0.05250069079856314
YGR119C	-1	-/-	-172.25021076202393	-30339.399612426758	22	0.045	0.4090909090909091	0.052777010223818734
YJL201W	-1	-/-	-172.2563328742981	-30403.153671741486	22	0.04477611940298507	0.4090909090909091	0.05305332964907433
YLL038C	-1	-/-	-172.2698426246643	-29805.423204421997	22	0.04455445544554455	0.4090909090909091	0.053329649074329924
YMR220W	-1	-/-	-172.28162002563477	-30856.166670799255	22	0.04433497536945813	0.4090909090909091	0.05360596849958552
YOR326W	-1	-/-	-172.32892370224	-30526.262142181396	22	0.04411764705882353	0.4090909090909091	0.053882287924841114
YGL167C	-1	-/-	-172.35132312774658	-30122.344352722168	22	0.04390243902439024	0.4090909090909091	0.05415860735009671
YER044C-A	-1	-/-	-172.37378978729248	-29917.561878204346	22	0.043689320388349516	0.4090909090909091	0.054434926775352305
YCR094W	-1	-/-	-172.37591218948364	-30283.208518981934	22	0.043478260869565216	0.4090909090909091	0.0547112462006079
YCL063W	-1	-/-	-172.38029098510742	-30286.278703689575	22	0.04326923076923077	0.4090909090909091	0.054987565625863495
YDR309C	-1	-/-	-172.38193225860596	-30847.73910856247	22	0.0430622009569378	0.4090909090909091	0.055263885051119094
YML124C	1	+/-	-172.4262981414795	-32753.692053318024	21	0.047619047619047616	0.45454545454545453	0.055263885051119094
YIL026C	-1	-/-	-172.42951250076294	-31568.23041009903	22	0.04739336492890995	0.45454545454545453	0.05554020447637469
YML016C	-1	-/-	-172.48735666275024	-30039.409183502197	22	0.04716981132075472	0.45454545454545453	0.055816523901630284
YBR186W	-1	-/-	-172.4885950088501	-29380.407426834106	22	0.046948356807511735	0.45454545454545453	0.05609284332688588
YCR106W	-1	-/-	-172.49781894683838	-30280.66992521286	22	0.04672897196261682	0.45454545454545453	0.056369162752141475
YDR201W	-1	-/-	-172.54430675506592	-29890.095100402832	22	0.046511627906976744	0.45454545454545453	0.05664548217739707
YML001W	-1	-/+	-172.55064058303833	-30127.235987186432	22	0.046296296296296294	0.45454545454545453	0.056921801602652665
YGL155W	-1	-/0	-172.5906219482422	-30605.251286506653	22	0.04608294930875576	0.45454545454545453	0.057198121027908264
YML027W	-1	-/-	-172.60670375823975	-31280.204244613647	22	0.045871559633027525	0.45454545454545453	0.057474440453163855
YBR167C	-1	-/-	-172.62549448013306	-30839.21331357956	22	0.045662100456621	0.45454545454545453	0.057750759878419454
YPL127C	-1	-/-	-172.63200426101685	-31343.14104127884	22	0.045454545454545456	0.45454545454545453	0.058027079303675046
YFR052W	-1	-/-	-172.68605375289917	-31725.771508216858	22	0.04524886877828054	0.45454545454545453	0.058303398728930644
YER105C	-1	-/-	-172.69772243499756	-29955.779223918915	22	0.04504504504504504	0.45454545454545453	0.058579718154186236
YPL269W	-1	-/+	-172.70315027236938	-30969.902344226837	22	0.04484304932735426	0.45454545454545453	0.058856037579441835
YGL011C	-1	-/-	-172.73316621780396	-32453.424942970276	22	0.044642857142857144	0.45454545454545453	0.05913235700469743
YBR090C-A	-1	-/-	-172.73824167251587	-28442.099066257477	22	0.044444444444444446	0.45454545454545453	0.059408676429953025
YJL192C	-1	-/-	-172.75555419921875	-30620.043585300446	22	0.04424778761061947	0.45454545454545453	0.059684995855208624
YBR098W	-1	-/-	-172.75721073150635	-29513.07743549347	22	0.04405286343612335	0.45454545454545453	0.059961315280464215
YOR068C	-1	-/+	-172.76296663284302	-29141.438972473145	22	0.043859649122807015	0.45454545454545453	0.060237634705719814
YMR207C	-1	-/-	-172.76420736312866	-29690.56439113617	22	0.043668122270742356	0.45454545454545453	0.060513954130975406
YCR039C	-1	-/-	-172.76835823059082	-29659.03150653839	22	0.043478260869565216	0.45454545454545453	0.060790273556231005
YLR410W	-1	-/0	-172.80313301086426	-30084.17277097702	22	0.04329004329004329	0.45454545454545453	0.061066592981486596
YDR191W	-1	-/-	-172.80770921707153	-30696.138674736023	22	0.04310344827586207	0.45454545454545453	0.061342912406742195
YOL054W	-1	-/-	-172.8477602005005	-30865.6941280365	22	0.04291845493562232	0.45454545454545453	0.06161923183199779
YFL018W-A	-1	-/-	-172.85048532485962	-28628.40056848526	22	0.042735042735042736	0.45454545454545453	0.061895551257253385
YGL249W	-1	-/-	-172.8578290939331	-29055.460946559906	22	0.0425531914893617	0.45454545454545453	0.06217187068250898
YFR031C	-1	-/-	-172.866614818573	-29997.68861913681	22	0.0423728813559322	0.45454545454545453	0.062448190107764576
YDL100C	-1	-/-	-172.8805012702942	-31905.706944942474	22	0.04219409282700422	0.45454545454545453	0.06272450953302017
YNR031C	-1	-/-	-172.8811116218567	-29998.103499889374	22	0.04201680672268908	0.45454545454545453	0.06300082895827577
YDR305C	0	0/-	-172.90765416622162	-49010.97804737091	88	0.04201680672268908	0.45454545454545453	0.06300082895827577
YLR381W	-1	-/-	-172.9158272743225	-30170.89531469345	22	0.04184100418410042	0.45454545454545453	0.06327714838353136
YGR169C-A	0	0/-	-172.92742156982422	-48596.571469426155	88	0.04184100418410042	0.45454545454545453	0.06327714838353136
YOR087W	-1	-/-	-172.95358657836914	-30963.928721904755	22	0.041666666666666664	0.45454545454545453	0.06355346780878696
YBR135W	-1	-/-	-172.9703974723816	-30111.491302013397	22	0.04149377593360996	0.45454545454545453	0.06382978723404255
YBL025W	-1	-/-	-172.992018699646	-30541.678065299988	22	0.04132231404958678	0.45454545454545453	0.06410610665929815
YOL009C	-1	-/-	-172.99846935272217	-29757.581190109253	22	0.0411522633744856	0.45454545454545453	0.06438242608455375
YNL138W-A	0	0/-	-173.02866971492767	-48730.701563477516	88	0.0411522633744856	0.45454545454545453	0.06438242608455375
YCL012C	0	0/0	-173.05264484882355	-48897.99691963196	88	0.0411522633744856	0.45454545454545453	0.06438242608455375
YAR044W	-1	-/-	-173.05431413650513	-28917.046510219574	22	0.040983606557377046	0.45454545454545453	0.06465874550980934
YBR058C	-1	-/-	-173.05983304977417	-30239.879249572754	22	0.04081632653061224	0.45454545454545453	0.06493506493506493
YDR488C	-1	-/-	-173.08213329315186	-30300.669051647186	22	0.04065040650406504	0.45454545454545453	0.06521138436032053
YDR457W	-1	-/-	-173.10450839996338	-29790.585176467896	22	0.04048582995951417	0.45454545454545453	0.06548770378557613
YIL144W	-1	-/-	-173.10518741607666	-30772.411764621735	22	0.04032258064516129	0.45454545454545453	0.06576402321083172
YNL021W	-1	-/-	-173.11289072036743	-29975.60495710373	22	0.040160642570281124	0.45454545454545453	0.06604034263608732
YDR200C	-1	-/-	-173.12137746810913	-30116.56335258484	22	0.04	0.45454545454545453	0.06631666206134292
YGR218W	-1	-/-	-173.1308560371399	-29575.78840112686	22	0.0398406374501992	0.45454545454545453	0.06659298148659851
YHR076W	0	0/-	-173.15218889713287	-51159.11772298813	88	0.0398406374501992	0.45454545454545453	0.06659298148659851
YBR107C	-1	-/-	-173.18352699279785	-29790.594348430634	22	0.03968253968253968	0.45454545454545453	0.0668693009118541
YNL258C	-1	-/-	-173.19372081756592	-30335.08920955658	22	0.039525691699604744	0.45454545454545453	0.0671456203371097
YNL298W	-1	-/-	-173.20040273666382	-31659.582097530365	22	0.03937007874015748	0.45454545454545453	0.0674219397623653
YDR498C	-1	-/+	-173.2190318107605	-30306.51045703888	22	0.0392156862745098	0.45454545454545453	0.06769825918762089
YMR168C	-1	-/-	-173.24016189575195	-29886.66082715988	22	0.0390625	0.45454545454545453	0.06797457861287648
YNL085W	-1	-/-	-173.24993801116943	-30934.609721660614	22	0.038910505836575876	0.45454545454545453	0.06825089803813209
YBR123C	-1	-/-	-173.2562117576599	-30700.84754896164	22	0.03875968992248062	0.45454545454545453	0.06852721746338768
YER172C	-1	-/-	-173.26104593276978	-30330.586159706116	22	0.03861003861003861	0.45454545454545453	0.06880353688864327
YLR353W	-1	-/-	-173.2717900276184	-30158.6376452446	22	0.038461538461538464	0.45454545454545453	0.06907985631389886
YER174C	-1	-/-	-173.2794909477234	-29659.423050403595	22	0.038314176245210725	0.45454545454545453	0.06935617573915447
YLR373C	0	0/-	-173.3027023077011	-51045.890169262886	88	0.038314176245210725	0.45454545454545453	0.06935617573915447
YGR040W	-1	-/-	-173.3063325881958	-30087.31827735901	22	0.03816793893129771	0.45454545454545453	0.06963249516441006
YJR006W	-1	-/-	-173.31997728347778	-30046.43043279648	22	0.03802281368821293	0.45454545454545453	0.06990881458966565
YER027C	-1	-/-	-173.34493494033813	-30468.67936038971	22	0.03787878787878788	0.45454545454545453	0.07018513401492125
YPR173C	-1	-/-	-173.36618041992188	-29838.986663341522	22	0.03773584905660377	0.45454545454545453	0.07046145344017685
YCR080W	-1	-/-	-173.38303899765015	-28783.2744679451	22	0.03759398496240601	0.45454545454545453	0.07073777286543244
YCR028C-A	-1	-/-	-173.38391208648682	-30354.063662052155	22	0.03745318352059925	0.45454545454545453	0.07101409229068803
YCL055W	1	+/+	-173.41439199447632	-32513.53066635132	21	0.041044776119402986	0.5	0.07101409229068803
YBR254C	-1	-/-	-173.43464994430542	-29822.530923843384	22	0.040892193308550186	0.5	0.07129041171594364
YOR088W	-1	-/-	-173.45206117630005	-29115.35196495056	22	0.040740740740740744	0.5	0.07156673114119923
YLR274W	-1	-/-	-173.45325088500977	-30256.391107559204	22	0.04059040590405904	0.5	0.07184305056645482
YER100W	-1	-/-	-173.4546341896057	-30771.845407485962	22	0.04044117647058824	0.5	0.07211936999171041
YFR027W	-1	-/-	-173.47157859802246	-30354.417751789093	22	0.040293040293040296	0.5	0.07239568941696602
YJL170C	-1	-/-	-173.47979259490967	-30956.881601810455	22	0.040145985401459854	0.5	0.07267200884222161
YDL127W	0	0/-	-173.49699926376343	-50465.732270121574	88	0.040145985401459854	0.5	0.07267200884222161
YOR025W	-1	-/-	-173.52091073989868	-29895.839864253998	22	0.04	0.5	0.0729483282674772
YOR188W	-1	-/0	-173.53774547576904	-31465.10659646988	22	0.03985507246376811	0.5	0.0732246476927328
YDR323C	-1	-/+	-173.55484437942505	-30277.539162158966	22	0.039711191335740074	0.5	0.0735009671179884
YDL190C	-1	-/-	-173.58487939834595	-29614.35517501831	22	0.039568345323741004	0.5	0.07377728654324399
YCL061C	-1	-/-	-173.6057243347168	-30609.57641029358	22	0.03942652329749104	0.5	0.07405360596849958
YDR113C	-1	-/-	-173.60851335525513	-32314.726953029633	22	0.039285714285714285	0.5	0.07432992539375519
YOR123C	-1	-/-	-173.61737966537476	-30680.786618232727	22	0.03914590747330961	0.5	0.07460624481901078
YER164W	-1	-/-	-173.62283849716187	-30458.159677505493	22	0.03900709219858156	0.5	0.07488256424426637
YBL040C	-1	-/-	-173.63094472885132	-30402.953001976013	22	0.038869257950530034	0.5	0.07515888366952196
YGR113W	-1	-/-	-173.636549949646	-32224.568816184998	22	0.03873239436619718	0.5	0.07543520309477757
YNL078W	-1	-/-	-173.64179039001465	-30257.585170269012	22	0.03859649122807018	0.5	0.07571152252003316
YKR095W	-1	-/-	-173.66726779937744	-29738.894227981567	22	0.038461538461538464	0.5	0.07598784194528875
YNL329C	-1	-/-	-173.67083930969238	-30385.440948486328	22	0.03832752613240418	0.5	0.07626416137054436
YMR228W	0	0/-	-173.6907594203949	-50921.58575856686	88	0.03832752613240418	0.5	0.07626416137054436
YLR389C	0	0/-	-173.72142803668976	-50381.83939743042	88	0.03832752613240418	0.5	0.07626416137054436
YGR099W	-1	-/-	-173.72299575805664	-31802.502574920654	22	0.03819444444444445	0.5	0.07654048079579995
YKL176C	-1	-/-	-173.73229312896729	-30675.966747760773	22	0.03806228373702422	0.5	0.07681680022105554
YBR057C	-1	-/-	-173.73630809783936	-30557.23035287857	22	0.03793103448275862	0.5	0.07709311964631113
YNR052C	-1	-/-	-173.7472701072693	-30260.461822986603	22	0.037800687285223365	0.5	0.07736943907156674
YER190W	-1	-/-	-173.76343774795532	-29668.288382530212	22	0.03767123287671233	0.5	0.07764575849682233
YLR265C	-1	-/-	-173.79866409301758	-30115.63042116165	22	0.03754266211604096	0.5	0.07792207792207792
YGL032C	-1	-/-	-173.80100202560425	-31245.536954402924	22	0.03741496598639456	0.5	0.07819839734733351
YGR217W	-1	-/-	-173.8027982711792	-29644.97504377365	22	0.03728813559322034	0.5	0.07847471677258912
YBR180W	0	0/-	-173.8188580274582	-49308.97640132904	88	0.03728813559322034	0.5	0.07847471677258912
YOR144C	-1	-/-	-173.8239312171936	-30678.747963905334	22	0.037162162162162164	0.5	0.07875103619784471
YHR036W	-1	-/-	-173.82675647735596	-30750.099439144135	22	0.037037037037037035	0.5	0.0790273556231003
YJL004C	-1	-/-	-173.83895778656006	-30688.58722114563	22	0.03691275167785235	0.5	0.07930367504835589
YJL162C	0	0/-	-173.86039245128632	-49976.883762836456	88	0.03691275167785235	0.5	0.07930367504835589
YOR334W	-1	-/-	-173.87112951278687	-30814.4757437706	22	0.03678929765886288	0.5	0.0795799944736115
YLR309C	-1	-/-	-173.8721785545349	-31080.157039165497	22	0.03666666666666667	0.5	0.07985631389886709
YMR106C	-1	-/-	-173.87632036209106	-30649.87540960312	22	0.036544850498338874	0.5	0.08013263332412268
YKL101W	-1	-/-	-173.87868785858154	-30043.258029937744	22	0.03642384105960265	0.5	0.08040895274937829
YKR064W	0	0/-	-173.89112055301666	-50332.56346523762	88	0.03642384105960265	0.5	0.08040895274937829
YJL081C	-1	-/-	-173.9069995880127	-30872.074214935303	22	0.036303630363036306	0.5	0.08068527217463388
YOR160W	-1	-/-	-173.91436958312988	-29922.857691287994	22	0.03618421052631579	0.5	0.08096159159988947
YDL220C	-1	-/-	-173.9464545249939	-29909.716522216797	22	0.036065573770491806	0.5	0.08123791102514506
YNL283C	-1	-/-	-173.9615421295166	-30985.24871492386	22	0.03594771241830065	0.5	0.08151423045040067
YJR140C	-1	-/-	-173.9615602493286	-29379.89102077484	22	0.035830618892508145	0.5	0.08179054987565626
YDL224C	-1	-/-	-173.9678053855896	-30418.338775634766	22	0.03571428571428571	0.5	0.08206686930091185
YLR131C	-1	-/-	-173.97629690170288	-29761.131152629852	22	0.03559870550161812	0.5	0.08234318872616744
YGR109C	-1	-/-	-173.98400497436523	-31282.104748249054	22	0.035483870967741936	0.5	0.08261950815142305
YMR054W	-1	-/-	-173.990394115448	-30287.066266536713	22	0.03536977491961415	0.5	0.08289582757667864
YMR232W	-1	-/+	-174.02276039123535	-30909.54477930069	22	0.035256410256410256	0.5	0.08317214700193423
YDR507C	-1	-/-	-174.0300555229187	-30679.12479543686	22	0.03514376996805112	0.5	0.08344846642718984
YJL127C-B	0	0/-	-174.0553481578827	-49267.72268652916	88	0.03514376996805112	0.5	0.08344846642718984
YLR190W	-1	-/-	-174.05587339401245	-30352.883655548096	22	0.03503184713375796	0.5	0.08372478585244543
YKR068C	-1	-/-	-174.06640529632568	-30330.043701171875	22	0.03492063492063492	0.5	0.08400110527770102
YKL042W	-1	-/-	-174.0759253501892	-30112.376255989075	22	0.03481012658227848	0.5	0.08427742470295661
YKL196C	-1	-/+	-174.08462142944336	-31991.719398498535	22	0.03470031545741325	0.5	0.08455374412821222
YDL240W	0	0/-	-174.10064363479614	-50836.17512714863	88	0.03470031545741325	0.5	0.08455374412821222
YOR189W	0	0/-	-174.11209106445312	-50687.561660408974	88	0.03470031545741325	0.5	0.08455374412821222
YML085C	1	+/-	-174.11992597579956	-32709.369675159454	21	0.03773584905660377	0.5454545454545454	0.08455374412821222
YIL139C	-1	-/-	-174.1219630241394	-29506.698476314545	22	0.03761755485893417	0.5454545454545454	0.08483006355346781
YLR127C	-1	-/-	-174.15008068084717	-29906.651787281036	22	0.0375	0.5454545454545454	0.0851063829787234
YEL032W	-1	-/-	-174.1740403175354	-30333.30555677414	22	0.037383177570093455	0.5454545454545454	0.085382702403979
YIL147C	-1	-/-	-174.1746711730957	-30288.35590648651	22	0.037267080745341616	0.5454545454545454	0.0856590218292346
YJL021C	-1	-/-	-174.1762523651123	-28637.22165775299	22	0.03715170278637771	0.5454545454545454	0.08593534125449019
YDR363W	-1	-/-	-174.18247842788696	-29937.109211444855	22	0.037037037037037035	0.5454545454545454	0.08621166067974578
YCL005W	0	0/-	-174.19673562049866	-50716.25350499153	88	0.037037037037037035	0.5454545454545454	0.08621166067974578
YDR235W	-1	-/-	-174.2062211036682	-29737.2799243927	22	0.036923076923076927	0.5454545454545454	0.08648798010500137
YNL206C	-1	-/-	-174.2227087020874	-31015.16406726837	22	0.03680981595092025	0.5454545454545454	0.08676429953025698
YNL272C	-1	-/-	-174.23219299316406	-30182.942358016968	22	0.03669724770642202	0.5454545454545454	0.08704061895551257
YDR081C	-1	-/-	-174.2422103881836	-30200.426309108734	22	0.036585365853658534	0.5454545454545454	0.08731693838076816
YML111W	0	0/-	-174.2487986087799	-49897.046071887016	88	0.036585365853658534	0.5454545454545454	0.08731693838076816
YMR164C	-1	-/-	-174.25271081924438	-30779.479879379272	22	0.0364741641337386	0.5454545454545454	0.08759325780602377
YDL140C	-1	-/-	-174.25477409362793	-30572.257674217224	22	0.03636363636363636	0.5454545454545454	0.08786957723127936
YEL002C	-1	-/-	-174.26717805862427	-30374.427271842957	22	0.03625377643504532	0.5454545454545454	0.08814589665653495
YPL180W	-1	-/-	-174.2751145362854	-30570.326101779938	22	0.03614457831325301	0.5454545454545454	0.08842221608179054
YAL007C	-1	-/-	-174.27886056900024	-31478.011615276337	22	0.036036036036036036	0.5454545454545454	0.08869853550704615
YAL034W-A	-1	-/-	-174.3085126876831	-30087.427937984467	22	0.03592814371257485	0.5454545454545454	0.08897485493230174
YDL164C	-1	-/-	-174.31853723526	-31800.332116127014	22	0.03582089552238806	0.5454545454545454	0.08925117435755733
YOR104W	0	0/0	-174.31873404979706	-51088.502492547035	88	0.03582089552238806	0.5454545454545454	0.08925117435755733
YBL005W-B	-1	-/-	-174.32813024520874	-29663.88116979599	22	0.03571428571428571	0.5454545454545454	0.08952749378281293
YAL047C	-1	-/+	-174.34748792648315	-29994.51385641098	22	0.03560830860534125	0.5454545454545454	0.08980381320806853
YDL088C	-1	-/-	-174.36069107055664	-29426.72122812271	22	0.03550295857988166	0.5454545454545454	0.09008013263332412
YLR071C	-1	-/-	-174.37500762939453	-30508.26042699814	22	0.035398230088495575	0.5454545454545454	0.09035645205857971
YEL016C	-1	-/-	-174.39086055755615	-30136.18843269348	22	0.03529411764705882	0.5454545454545454	0.09063277148383532
YBR038W	-1	-/-	-174.39556789398193	-29903.25408601761	22	0.03519061583577713	0.5454545454545454	0.09090909090909091
YPL155C	-1	-/-	-174.39988946914673	-30213.29775094986	22	0.03508771929824561	0.5454545454545454	0.0911854103343465
YFR048W	-1	-/-	-174.40265226364136	-29715.569635391235	22	0.03498542274052478	0.5454545454545454	0.0914617297596021
YJR110W	-1	-/-	-174.40507698059082	-30458.234097480774	22	0.03488372093023256	0.5454545454545454	0.0917380491848577
YJL154C	-1	-/-	-174.42009496688843	-30435.24197769165	22	0.034782608695652174	0.5454545454545454	0.09201436861011329
YEL013W	-1	-/+	-174.4449439048767	-30861.92405128479	22	0.03468208092485549	0.5454545454545454	0.09229068803536888
YNL197C	-1	-/-	-174.4484338760376	-30348.675956726074	22	0.0345821325648415	0.5454545454545454	0.09256700746062448
YPR034W	-1	-/-	-174.48198986053467	-30517.325301647186	22	0.034482758620689655	0.5454545454545454	0.09284332688588008
YPL174C	-1	-/-	-174.48810338974	-30979.14303255081	22	0.034383954154727794	0.5454545454545454	0.09311964631113567
YBL052C	-1	-/-	-174.4897141456604	-30325.913824558258	22	0.03428571428571429	0.5454545454545454	0.09339596573639126
YBR049C	-1	-/-	-174.49371194839478	-30157.017784118652	22	0.03418803418803419	0.5454545454545454	0.09367228516164687
YHR120W	-1	-/-	-174.50354623794556	-30959.50780248642	22	0.03409090909090909	0.5454545454545454	0.09394860458690246
YDL103C	0	0/-	-174.5089704990387	-51396.988088965416	88	0.03409090909090909	0.5454545454545454	0.09394860458690246
YOR085W	-1	-/-	-174.52792835235596	-30700.756536483765	22	0.0339943342776204	0.5454545454545454	0.09422492401215805
YLR268W	-1	-/+	-174.52886772155762	-30639.20493555069	22	0.03389830508474576	0.5454545454545454	0.09450124343741365
YBL100W-C	0	0/0	-174.54487431049347	-49301.53293919563	88	0.03389830508474576	0.5454545454545454	0.09450124343741365
YER051W	-1	-/-	-174.55282545089722	-29756.573233127594	22	0.03380281690140845	0.5454545454545454	0.09477756286266925
YDL056W	-1	-/-	-174.55463933944702	-30300.938002586365	22	0.033707865168539325	0.5454545454545454	0.09505388228792484
YDL015C	-1	-/-	-174.5576777458191	-30635.65865802765	22	0.03361344537815126	0.5454545454545454	0.09533020171318043
YMR132C	0	0/0	-174.57488775253296	-50805.7761182785	88	0.03361344537815126	0.5454545454545454	0.09533020171318043
YAR003W	-1	-/-	-174.57628870010376	-30673.33864068985	22	0.0335195530726257	0.5454545454545454	0.09560652113843603
YOR367W	-1	-/-	-174.58287525177002	-30713.458674907684	22	0.033426183844011144	0.5454545454545454	0.09588284056369163
YOR172W	-1	-/-	-174.5886526107788	-29456.361933231354	22	0.03333333333333333	0.5454545454545454	0.09615915998894722
YFR002W	-1	-/-	-174.60451889038086	-30740.791633605957	22	0.0332409972299169	0.5454545454545454	0.09643547941420282
YJR055W	-1	-/-	-174.6049337387085	-30274.602890968323	22	0.03314917127071823	0.5454545454545454	0.09671179883945841
YKR054C	-1	-/+	-174.60673332214355	-30799.89054632187	22	0.03305785123966942	0.5454545454545454	0.09698811826471401
YMR268W-A	0	0/-	-174.62201011180878	-49273.364057183266	88	0.03305785123966942	0.5454545454545454	0.09698811826471401
YPL175W	-1	-/-	-174.6233491897583	-30261.070051670074	22	0.03296703296703297	0.5454545454545454	0.0972644376899696
YLR305C	-1	-/+	-174.62399530410767	-29852.09967470169	22	0.03287671232876712	0.5454545454545454	0.0975407571152252
YNL059C	-1	-/-	-174.62847089767456	-30846.908215999603	22	0.03278688524590164	0.5454545454545454	0.0978170765404808
YOR014W	-1	-/-	-174.6300139427185	-30506.67380142212	22	0.0326975476839237	0.5454545454545454	0.0980933959657364
YJR119C	-1	-/-	-174.6310634613037	-30781.34490442276	22	0.03260869565217391	0.5454545454545454	0.09836971539099199
YCR029C-A	0	0/-	-174.64297997951508	-48755.86937427521	88	0.03260869565217391	0.5454545454545454	0.09836971539099199
YJR136C	0	0/-	-174.6443680524826	-49604.975131869316	88	0.03260869565217391	0.5454545454545454	0.09836971539099199
YOR089C	-1	-/-	-174.66818857192993	-31810.660131931305	22	0.032520325203252036	0.5454545454545454	0.09864603481624758
YJR022W	-1	-/-	-174.67986249923706	-29678.202278137207	22	0.032432432432432434	0.5454545454545454	0.09892235424150318
YGR120C	-1	-/-	-174.7194242477417	-30765.720163822174	22	0.03234501347708895	0.5454545454545454	0.09919867366675877
YOL078W	-1	-/-	-174.72019863128662	-30112.58075094223	22	0.03225806451612903	0.5454545454545454	0.09947499309201437
YFL047W	0	0/-	-174.7273359298706	-51707.70682287216	88	0.03225806451612903	0.5454545454545454	0.09947499309201437
YGL175C	-1	-/-	-174.74720001220703	-30302.74677658081	22	0.032171581769437	0.5454545454545454	0.09975131251726996
YPL189C-A	0	0/-	-174.74890732765198	-49206.78908896446	88	0.032171581769437	0.5454545454545454	0.09975131251726996
YJL127C	-1	-/-	-174.75425148010254	-29554.311098098755	22	0.03208556149732621	0.5454545454545454	0.10002763194252556
YDR332W	0	0/-	-174.78562462329865	-49555.51339793205	88	0.03208556149732621	0.5454545454545454	0.10002763194252556
YDR079C-A	-1	-/-	-174.7886257171631	-29810.175386428833	22	0.032	0.5454545454545454	0.10030395136778116
YDL042C	-1	-/-	-174.79715490341187	-30327.11245250702	22	0.031914893617021274	0.5454545454545454	0.10058027079303675
YDR027C	-1	-/-	-174.79770040512085	-30067.47538805008	22	0.03183023872679045	0.5454545454545454	0.10085659021829235
YNL097C-B	0	0/0	-174.8025050163269	-48982.99438202381	88	0.03183023872679045	0.5454545454545454	0.10085659021829235
YIL038C	-1	-/-	-174.82281255722046	-30784.812738895416	22	0.031746031746031744	0.5454545454545454	0.10113290964354794
YLR233C	-1	-/-	-174.82763671875	-30144.769710063934	22	0.0316622691292876	0.5454545454545454	0.10140922906880354
YPR175W	-1	-/-	-174.829083442688	-31035.751165390015	22	0.031578947368421054	0.5454545454545454	0.10168554849405913
YCR027C	-1	-/-	-174.83632469177246	-30368.600539684296	22	0.031496062992125984	0.5454545454545454	0.10196186791931473
YOL077W-A	-1	-/-	-174.85506439208984	-29579.119760990143	22	0.031413612565445025	0.5454545454545454	0.10223818734457032
YBR133C	-1	-/-	-174.87662553787231	-29777.726710796356	22	0.031331592689295036	0.5454545454545454	0.10251450676982592
YKL116C	0	0/-	-174.88371455669403	-49900.403332948685	88	0.031331592689295036	0.5454545454545454	0.10251450676982592
YLR015W	-1	-/-	-174.8943953514099	-30374.65278339386	22	0.03125	0.5454545454545454	0.10279082619508151
YKR035W-A	-1	-/-	-174.89939641952515	-30117.544043064117	22	0.03116883116883117	0.5454545454545454	0.10306714562033711
YGR278W	-1	-/-	-174.90187072753906	-30270.731266975403	22	0.031088082901554404	0.5454545454545454	0.1033434650455927
YOL090W	-1	-/-	-174.90522146224976	-30940.816853523254	22	0.031007751937984496	0.5454545454545454	0.1036197844708483
YOR240W	-1	-/-	-174.9209690093994	-29404.05253314972	22	0.030927835051546393	0.5454545454545454	0.1038961038961039
YNL048W	-1	-/-	-174.92243337631226	-30435.87261724472	22	0.030848329048843187	0.5454545454545454	0.1041724233213595
YJL173C	-1	-/-	-174.92620277404785	-31171.455358982086	22	0.03076923076923077	0.5454545454545454	0.10444874274661509
YML059C	-1	-/-	-174.92767477035522	-30586.576201438904	22	0.030690537084398978	0.5454545454545454	0.10472506217187068
YBR202W	-1	-/-	-174.92966604232788	-30680.318037986755	22	0.030612244897959183	0.5454545454545454	0.10500138159712628
YIL009C-A	-1	-/-	-174.93569374084473	-30483.694895267487	22	0.030534351145038167	0.5454545454545454	0.10527770102238188
YDR052C	-1	-/-	-174.95549488067627	-30252.81104707718	22	0.030456852791878174	0.5454545454545454	0.10555402044763747
YOR290C	-1	-/-	-174.97213506698608	-29521.68915462494	22	0.030379746835443037	0.5454545454545454	0.10583033987289306
YGR092W	-1	-/-	-174.97342491149902	-30579.723387241364	22	0.030303030303030304	0.5454545454545454	0.10610665929814866
YOR217W	-1	-/-	-174.981436252594	-30690.196871757507	22	0.030226700251889168	0.5454545454545454	0.10638297872340426
YLR098C	-1	-/-	-174.98350715637207	-30968.251802444458	22	0.03015075376884422	0.5454545454545454	0.10665929814865985
YLR288C	-1	-/-	-174.98961877822876	-31410.69336080551	22	0.03007518796992481	0.5454545454545454	0.10693561757391544
YNL216W	-1	-/-	-174.99240255355835	-30491.535148620605	22	0.03	0.5454545454545454	0.10721193699917105
YOR073W	-1	-/-	-175.00954008102417	-31194.97738647461	22	0.029925187032418952	0.5454545454545454	0.10748825642442664
YGL067W	-1	-/-	-175.01515007019043	-30513.166164398193	22	0.029850746268656716	0.5454545454545454	0.10776457584968223
YBL031W	0	0/-	-175.0169641971588	-51242.82945072651	88	0.029850746268656716	0.5454545454545454	0.10776457584968223
YDR356W	-1	-/+	-175.01769256591797	-30539.463260173798	22	0.02977667493796526	0.5454545454545454	0.10804089527493783
YGR274C	-1	-/-	-175.03528785705566	-30256.109276771545	22	0.0297029702970297	0.5454545454545454	0.10831721470019343
YJR134C	0	0/0	-175.04003584384918	-50019.08898806572	88	0.0297029702970297	0.5454545454545454	0.10831721470019343
YJL054W	-1	-/-	-175.04482316970825	-30229.2358417511	22	0.02962962962962963	0.5454545454545454	0.10859353412544902
YIL030C	-1	-/-	-175.05697059631348	-29745.55680513382	22	0.029556650246305417	0.5454545454545454	0.10886985355070461
YGR202C	-1	-/-	-175.06102800369263	-30700.026597499847	22	0.029484029484029485	0.5454545454545454	0.10914617297596022
YEL027W	-1	-/-	-175.06275844573975	-31211.169747829437	22	0.029411764705882353	0.5454545454545454	0.1094224924012158
YLR453C	-1	-/-	-175.07496690750122	-29446.04254579544	22	0.029339853300733496	0.5454545454545454	0.1096988118264714
YLR330W	-1	-/-	-175.07927417755127	-31853.64550447464	22	0.02926829268292683	0.5454545454545454	0.10997513125172699
YNL072W	-1	-/-	-175.08045625686646	-30487.39155101776	22	0.029197080291970802	0.5454545454545454	0.1102514506769826
YPL267W	-1	-/-	-175.08318376541138	-31482.543268680573	22	0.02912621359223301	0.5454545454545454	0.11052777010223819
YJR024C	0	0/0	-175.095529794693	-50836.93867647648	88	0.02912621359223301	0.5454545454545454	0.11052777010223819
YDR104C	0	0/-	-175.1050741672516	-50830.8407753706	88	0.02912621359223301	0.5454545454545454	0.11052777010223819
YLR195C	-1	-/-	-175.12575578689575	-30566.66065597534	22	0.029055690072639227	0.5454545454545454	0.11080408952749378
YFL017C	0	0/-	-175.12692189216614	-50474.73004388809	88	0.029055690072639227	0.5454545454545454	0.11080408952749378
YNR028W	0	0/-	-175.12740898132324	-52790.23806655407	88	0.029055690072639227	0.5454545454545454	0.11080408952749378
YLR141W	-1	-/-	-175.1279296875	-30113.280314445496	22	0.028985507246376812	0.5454545454545454	0.11108040895274938
YGL153W	-1	-/-	-175.12830305099487	-30755.62285757065	22	0.02891566265060241	0.5454545454545454	0.11135672837800498
YNL323W	-1	-/-	-175.13423681259155	-29809.741586208344	22	0.028846153846153848	0.5454545454545454	0.11163304780326057
YPR055W	-1	-/-	-175.13732814788818	-30438.617602348328	22	0.02877697841726619	0.5454545454545454	0.11190936722851616
YDR065W	-1	-/-	-175.1594581604004	-29535.75908088684	22	0.028708133971291867	0.5454545454545454	0.11218568665377177
YHR117W	0	0/-	-175.1625429391861	-50400.88278925419	88	0.028708133971291867	0.5454545454545454	0.11218568665377177
YBR227C	0	0/-	-175.16265428066254	-50635.280723810196	88	0.028708133971291867	0.5454545454545454	0.11218568665377177
YPR072W	-1	-/-	-175.16465425491333	-30770.476418972015	22	0.028639618138424822	0.5454545454545454	0.11246200607902736
YIL128W	-1	-/-	-175.17038583755493	-30818.66236782074	22	0.02857142857142857	0.5454545454545454	0.11273832550428295
YOR179C	-1	-/-	-175.17309761047363	-31029.50507259369	22	0.028503562945368172	0.5454545454545454	0.11301464492953854
YCL069W	-1	-/-	-175.18002128601074	-29021.037927150726	22	0.02843601895734597	0.5454545454545454	0.11329096435479415
YLR403W	-1	-/-	-175.18404865264893	-29879.586094856262	22	0.028368794326241134	0.5454545454545454	0.11356728378004974
YDL028C	-1	-/-	-175.18789625167847	-30797.58531808853	22	0.02830188679245283	0.5454545454545454	0.11384360320530533
YGL213C	-1	-/-	-175.19093656539917	-30665.573723316193	22	0.02823529411764706	0.5454545454545454	0.11411992263056092
YDR240C	-1	-/-	-175.19798231124878	-29994.255799770355	22	0.028169014084507043	0.5454545454545454	0.11439624205581653
YPR164W	-1	-/-	-175.20125007629395	-29896.74443244934	22	0.02810304449648712	0.5454545454545454	0.11467256148107212
YBR211C	-1	-/-	-175.20331716537476	-29905.091382026672	22	0.028037383177570093	0.5454545454545454	0.11494888090632771
YDR522C	0	0/-	-175.20829379558563	-49569.23620951176	88	0.028037383177570093	0.5454545454545454	0.11494888090632771
YOR236W	-1	-/0	-175.2115364074707	-31834.8072347641	22	0.027972027972027972	0.5454545454545454	0.11522520033158332
YGL133W	-1	-/-	-175.2198052406311	-29658.13482761383	22	0.027906976744186046	0.5454545454545454	0.11550151975683891
YNL233W	-1	-/-	-175.2307629585266	-30542.64362192154	22	0.027842227378190254	0.5454545454545454	0.1157778391820945
YGR179C	-1	-/-	-175.2359094619751	-30410.165861606598	22	0.027777777777777776	0.5454545454545454	0.11605415860735009
YGL065C	-1	-/-	-175.23851203918457	-30424.676470279694	22	0.02771362586605081	0.5454545454545454	0.1163304780326057
YBR201W	-1	-/-	-175.2443389892578	-31572.414111614227	22	0.027649769585253458	0.5454545454545454	0.11660679745786129
YER125W	-1	-/-	-175.24493312835693	-30551.92577314377	22	0.027586206896551724	0.5454545454545454	0.11688311688311688
YDR470C	1	+/+	-175.24598598480225	-31598.479025363922	21	0.02981651376146789	0.5909090909090909	0.11688311688311688
YGL033W	-1	-/-	-175.25578451156616	-30175.07370376587	22	0.029748283752860413	0.5909090909090909	0.11715943630837247
YIL071C	0	0/-	-175.26064574718475	-49823.55842447281	88	0.029748283752860413	0.5909090909090909	0.11715943630837247
YOL042W	-1	-/-	-175.26583623886108	-29846.91861152649	22	0.02968036529680365	0.5909090909090909	0.11743575573362808
YLR285W	-1	-/-	-175.26914596557617	-31692.82040166855	22	0.029612756264236904	0.5909090909090909	0.11771207515888367
YHR135C	-1	-/-	-175.27095746994019	-30892.597041130066	22	0.029545454545454545	0.5909090909090909	0.11798839458413926
YKR004C-A	0	0/-	-175.27336418628693	-49022.9352325201	88	0.029545454545454545	0.5909090909090909	0.11798839458413926
YOL004W	-1	-/-	-175.2756404876709	-29750.518379211426	22	0.02947845804988662	0.5909090909090909	0.11826471400939487
YPR070W	-1	-/-	-175.2887682914734	-30308.411590099335	22	0.029411764705882353	0.5909090909090909	0.11854103343465046
YNL020C	-1	-/-	-175.2913990020752	-30163.98056936264	22	0.029345372460496615	0.5909090909090909	0.11881735285990605
YFR024C	-1	-/-	-175.2986192703247	-29142.385819911957	22	0.02927927927927928	0.5909090909090909	0.11909367228516164
YJL062W	-1	-/-	-175.31363487243652	-30159.060779571533	22	0.029213483146067417	0.5909090909090909	0.11936999171041725
YLR010C	-1	-/-	-175.31863260269165	-30287.858488559723	22	0.02914798206278027	0.5909090909090909	0.11964631113567284
YHR199C-A	0	0/-	-175.33644127845764	-48795.898062705994	88	0.02914798206278027	0.5909090909090909	0.11964631113567284
YFR028C	-1	-/-	-175.33777046203613	-31974.362854003906	22	0.029082774049217	0.5909090909090909	0.11992263056092843
YLR188W	0	0/-	-175.34026300907135	-50824.41403090954	88	0.029082774049217	0.5909090909090909	0.11992263056092843
YLR438C-A	-1	-/-	-175.345468044281	-30415.256266593933	22	0.029017857142857144	0.5909090909090909	0.12019894998618402
YBR264C	0	0/0	-175.35190045833588	-51117.86015689373	88	0.029017857142857144	0.5909090909090909	0.12019894998618402
YMR204C	-1	-/-	-175.36830139160156	-31848.540153503418	22	0.028953229398663696	0.5909090909090909	0.12047526941143963
YIL106W	-1	-/-	-175.38250494003296	-31026.307595729828	22	0.028888888888888888	0.5909090909090909	0.12075158883669522
YOL095C	-1	-/-	-175.38425731658936	-29744.30899953842	22	0.028824833702882482	0.5909090909090909	0.12102790826195081
YMR223W	0	0/-	-175.39960598945618	-51359.37746167183	88	0.028824833702882482	0.5909090909090909	0.12102790826195081
YDR159W	-1	-/-	-175.4241452217102	-29575.109509944916	22	0.028761061946902654	0.5909090909090909	0.12130422768720642
YER171W	-1	-/-	-175.42650032043457	-31601.757491111755	22	0.02869757174392936	0.5909090909090909	0.12158054711246201
YGR024C	-1	-/-	-175.42961025238037	-30341.411581516266	22	0.028634361233480177	0.5909090909090909	0.1218568665377176
YPL255W	-1	-/-	-175.47705554962158	-30623.674667835236	22	0.02857142857142857	0.5909090909090909	0.12213318596297319
YKR028W	-1	-/-	-175.47876691818237	-29645.1518368721	22	0.02850877192982456	0.5909090909090909	0.1224095053882288
YHR023W	-1	-/-	-175.48103761672974	-30334.59756422043	22	0.028446389496717725	0.5909090909090909	0.12268582481348439
YNL172W	-1	-/-	-175.48330116271973	-30638.09029197693	22	0.028384279475982533	0.5909090909090909	0.12296214423873998
YGR058W	0	0/-	-175.5276837348938	-49474.972242593765	88	0.028384279475982533	0.5909090909090909	0.12296214423873998
YDR400W	-1	-/-	-175.52783250808716	-30972.185029029846	22	0.02832244008714597	0.5909090909090909	0.12323846366399557
YER022W	-1	-/-	-175.53038358688354	-30410.37456512451	22	0.02826086956521739	0.5909090909090909	0.12351478308925118
YDR468C	0	0/+	-175.532772898674	-50778.27278506756	88	0.02826086956521739	0.5909090909090909	0.12351478308925118
YCL026C-B	0	0/-	-175.5358247756958	-49745.86314249039	88	0.02826086956521739	0.5909090909090909	0.12351478308925118
YGL051W	-1	-/-	-175.54024028778076	-31032.315305233	22	0.028199566160520606	0.5909090909090909	0.12379110251450677
YOR279C	-1	-/-	-175.55767250061035	-31460.615399360657	22	0.02813852813852814	0.5909090909090909	0.12406742193976236
YNL091W	-1	-/-	-175.55927896499634	-31471.555571079254	22	0.028077753779697623	0.5909090909090909	0.12434374136501795
YLR404W	0	0/-	-175.5644532442093	-50898.28097188473	88	0.028077753779697623	0.5909090909090909	0.12434374136501795
YPL254W	-1	-/-	-175.575514793396	-31634.85484981537	22	0.028017241379310345	0.5909090909090909	0.12462006079027356
YOR117W	-1	-/-	-175.58541440963745	-31866.257544994354	22	0.02795698924731183	0.5909090909090909	0.12489638021552915
YHR155W	0	0/-	-175.58569490909576	-49964.752091646194	88	0.02795698924731183	0.5909090909090909	0.12489638021552915
YDR397C	-1	-/-	-175.59648275375366	-29803.686512947083	22	0.027896995708154508	0.5909090909090909	0.12517269964078476
YHR021W-A	0	0/-	-175.60143661499023	-49969.831908106804	88	0.027896995708154508	0.5909090909090909	0.12517269964078476
YGR270W	-1	-/-	-175.60400581359863	-30061.165820598602	22	0.027837259100642397	0.5909090909090909	0.12544901906604033
YBR276C	-1	-/-	-175.6059284210205	-30082.855810642242	22	0.027777777777777776	0.5909090909090909	0.12572533849129594
YPL176C	-1	-/-	-175.6113419532776	-30017.235275268555	22	0.02771855010660981	0.5909090909090909	0.12600165791655155
YBR161W	-1	-/-	-175.61190938949585	-31889.21499490738	22	0.027659574468085105	0.5909090909090909	0.12627797734180712
YGR098C	-1	-/-	-175.61281824111938	-31344.832491874695	22	0.027600849256900213	0.5909090909090909	0.12655429676706273
YKL200C	-1	-/-	-175.61359357833862	-29323.476410865784	22	0.02754237288135593	0.5909090909090909	0.1268306161923183
YGL164C	0	0/0	-175.6141471862793	-50450.67280495167	88	0.02754237288135593	0.5909090909090909	0.1268306161923183
YKL155C	0	0/-	-175.62240862846375	-50678.46537256241	88	0.02754237288135593	0.5909090909090909	0.1268306161923183
YDR195W	-1	-/-	-175.65456342697144	-30711.60774230957	22	0.02748414376321353	0.5909090909090909	0.1271069356175739
YOR322C	-1	-/-	-175.66068983078003	-30364.159790992737	22	0.027426160337552744	0.5909090909090909	0.12738325504282952
YPR131C	-1	-/-	-175.6798357963562	-29883.683317661285	22	0.02736842105263158	0.5909090909090909	0.1276595744680851
YOR124C	0	0/+	-175.68865442276	-51542.46283817291	88	0.02736842105263158	0.5909090909090909	0.1276595744680851
YMR076C	-1	-/-	-175.69204807281494	-30087.696527957916	22	0.0273109243697479	0.5909090909090909	0.1279358938933407
YGL044C	-1	-/-	-175.69437980651855	-30691.62493467331	22	0.027253668763102725	0.5909090909090909	0.1282122133185963
YNL079C	-1	-/-	-175.69808340072632	-31140.616784095764	22	0.027196652719665274	0.5909090909090909	0.12848853274385189
YMR192W	-1	-/-	-175.70004081726074	-30676.52173423767	22	0.027139874739039668	0.5909090909090909	0.1287648521691075
YCR092C	-1	-/-	-175.70279216766357	-30526.494705200195	22	0.027083333333333334	0.5909090909090909	0.1290411715943631
YLR209C	0	0/-	-175.71685934066772	-50999.399351119995	88	0.027083333333333334	0.5909090909090909	0.1290411715943631
YNL219C	-1	-/-	-175.72013187408447	-30264.17870759964	22	0.02702702702702703	0.5909090909090909	0.12931749101961867
YLR088W	-1	-/-	-175.72389030456543	-30599.879925251007	22	0.026970954356846474	0.5909090909090909	0.12959381044487428
YBR094W	0	0/0	-175.73840844631195	-51274.18601560593	88	0.026970954356846474	0.5909090909090909	0.12959381044487428
YER063W	0	0/-	-175.74340045452118	-50425.14904284477	88	0.026970954356846474	0.5909090909090909	0.12959381044487428
YJL074C	-1	-/-	-175.74860620498657	-30998.461457252502	22	0.026915113871635612	0.5909090909090909	0.12987012987012986
YNL304W	-1	-/-	-175.75083303451538	-29701.30584383011	22	0.026859504132231406	0.5909090909090909	0.13014644929538546
YOL156W	-1	-/-	-175.75639295578003	-30232.105182170868	22	0.026804123711340205	0.5909090909090909	0.13042276872064107
YBL013W	-1	-/-	-175.76840257644653	-30323.887720108032	22	0.026748971193415638	0.5909090909090909	0.13069908814589665
YOR249C	-1	-/-	-175.78025722503662	-30435.130817890167	22	0.026694045174537988	0.5909090909090909	0.13097540757115225
YDR121W	-1	-/-	-175.78185939788818	-30263.976391792297	22	0.02663934426229508	0.5909090909090909	0.13125172699640786
YLR182W	-1	-/-	-175.78255558013916	-29932.966963768005	22	0.026584867075664622	0.5909090909090909	0.13152804642166344
YDR254W	-1	-/-	-175.7837257385254	-31842.808039665222	22	0.026530612244897958	0.5909090909090909	0.13180436584691904
YBR110W	-1	-/-	-175.7838020324707	-31005.032635211945	22	0.026476578411405296	0.5909090909090909	0.13208068527217465
YOL138C	-1	-/-	-175.78779697418213	-30036.93616771698	22	0.026422764227642278	0.5909090909090909	0.13235700469743023
YNL262W	-1	-/-	-175.78895235061646	-30073.73902130127	22	0.02636916835699797	0.5909090909090909	0.13263332412268583
YLR096W	-1	-/-	-175.78923416137695	-30594.173553943634	22	0.02631578947368421	0.5909090909090909	0.1329096435479414
YGL060W	0	0/-	-175.79309558868408	-52056.516729712486	88	0.02631578947368421	0.5909090909090909	0.1329096435479414
YGR170W	-1	-/-	-175.80081224441528	-30486.589639663696	22	0.026262626262626262	0.5909090909090909	0.13318596297319701
YOL063C	-1	-/-	-175.80467557907104	-30551.550970077515	22	0.02620967741935484	0.5909090909090909	0.13346228239845262
YBR228W	-1	-/-	-175.80797386169434	-30311.623074531555	22	0.026156941649899398	0.5909090909090909	0.1337386018237082
YIL014W	-1	-/-	-175.8247332572937	-30151.985846042633	22	0.02610441767068273	0.5909090909090909	0.1340149212489638
YIR002C	-1	-/-	-175.82826948165894	-30827.807416439056	22	0.026052104208416832	0.5909090909090909	0.1342912406742194
YNL042W	-1	-/-	-175.83020782470703	-31494.34693145752	22	0.026	0.5909090909090909	0.134567560099475
YBL088C	-1	-/-	-175.8611216545105	-29953.55945444107	22	0.02594810379241517	0.5909090909090909	0.1348438795247306
YJL039C	-1	-/-	-175.8656029701233	-30614.115374565125	22	0.025896414342629483	0.5909090909090909	0.1351201989499862
YIL149C	-1	-/-	-175.8737187385559	-30555.074411392212	22	0.02584493041749503	0.5909090909090909	0.13539651837524178
YDR515W	-1	-/-	-175.87855625152588	-32091.87512922287	22	0.025793650793650792	0.5909090909090909	0.13567283780049738
YHR108W	-1	-/-	-175.89772367477417	-30966.913990020752	22	0.02574257425742574	0.5909090909090909	0.13594915722575296
YDR424C	-1	-/-	-175.90670347213745	-30266.376626968384	22	0.025691699604743084	0.5909090909090909	0.13622547665100856
YDR510W	0	0/-	-175.92366206645966	-51683.20787703991	88	0.025691699604743084	0.5909090909090909	0.13622547665100856
YBR136W	-1	-/-	-175.92533683776855	-29955.27177286148	22	0.02564102564102564	0.5909090909090909	0.13650179607626417
YOR221C	-1	-/-	-175.9336724281311	-30353.20893383026	22	0.025590551181102362	0.5909090909090909	0.13677811550151975
YLR226W	-1	-/-	-175.93808555603027	-30721.677899360657	22	0.025540275049115914	0.5909090909090909	0.13705443492677535
YFL011W-A	-1	-/-	-175.94604969024658	-29770.88372039795	22	0.025490196078431372	0.5909090909090909	0.13733075435203096
YPL128C	-1	-/-	-175.94606971740723	-30627.79593372345	22	0.025440313111545987	0.5909090909090909	0.13760707377728654
YPL060W	-1	-/-	-175.95007276535034	-30610.964044570923	22	0.025390625	0.5909090909090909	0.13788339320254214
YPL051W	-1	-/-	-175.95771074295044	-30618.233328819275	22	0.025341130604288498	0.5909090909090909	0.13815971262779772
YKL190W	-1	-/-	-175.96136140823364	-30799.41263484955	22	0.02529182879377432	0.5909090909090909	0.13843603205305333
YDR244W	-1	-/-	-175.96777153015137	-29854.18578338623	22	0.02524271844660194	0.5909090909090909	0.13871235147830893
YBL037W	0	0/-	-175.97059881687164	-50550.81979572773	88	0.02524271844660194	0.5909090909090909	0.13871235147830893
YMR231W	-1	-/+	-175.97133588790894	-30181.315175056458	22	0.025193798449612403	0.5909090909090909	0.1389886709035645
YJL095W	-1	-/-	-175.98055601119995	-31324.97714281082	22	0.025145067698259187	0.5909090909090909	0.13926499032882012
YDL116W	-1	-/-	-175.98268508911133	-30926.291801452637	22	0.025096525096525095	0.5909090909090909	0.13954130975407572
YHL022C	-1	-/-	-175.9868221282959	-30330.689929008484	22	0.025048169556840076	0.5909090909090909	0.1398176291793313
YJR138W	0	0/-	-176.0064468383789	-50318.8577529192	88	0.025048169556840076	0.5909090909090909	0.1398176291793313
YBR171W	-1	-/-	-176.03781461715698	-31771.152720928192	22	0.025	0.5909090909090909	0.1400939486045869
YNL236W	-1	-/-	-176.04015827178955	-30374.8165807724	22	0.02495201535508637	0.5909090909090909	0.1403702680298425
YDR489W	-1	-/-	-176.0572829246521	-30552.155001163483	22	0.02490421455938697	0.5909090909090909	0.1406465874550981
YFL008W	-1	-/-	-176.05887603759766	-32044.127322673798	22	0.0248565965583174	0.5909090909090909	0.1409229068803537
YIL112W	-1	-/-	-176.06993532180786	-30949.968868732452	22	0.02480916030534351	0.5909090909090909	0.14119922630560927
YML061C	-1	-/-	-176.07122945785522	-31537.201308250427	22	0.024761904761904763	0.5909090909090909	0.14147554573086488
YAL043C	-1	-/-	-176.09207248687744	-30730.479967594147	22	0.024714828897338403	0.5909090909090909	0.14175186515612048
YOR351C	-1	-/-	-176.09681940078735	-29326.560893535614	22	0.024667931688804556	0.5909090909090909	0.14202818458137606
YJR139C	-1	-/0	-176.09688138961792	-31347.712880134583	22	0.02462121212121212	0.5909090909090909	0.14230450400663167
YDR267C	0	0/-	-176.09777879714966	-50829.60160255432	88	0.02462121212121212	0.5909090909090909	0.14230450400663167
YPL053C	-1	-/-	-176.0997190475464	-30852.963248729706	22	0.024574669187145556	0.5909090909090909	0.14258082343188727
YNL318C	-1	-/-	-176.10190773010254	-30034.577786922455	22	0.024528301886792454	0.5909090909090909	0.14285714285714285
YJL061W	-1	-/-	-176.10311698913574	-30974.137084960938	22	0.02448210922787194	0.5909090909090909	0.14313346228239845
YOL125W	-1	-/-	-176.10312223434448	-31593.817274093628	22	0.02443609022556391	0.5909090909090909	0.14340978170765406
YLR157W-E	0	0/0	-176.10536468029022	-49564.731905937195	88	0.02443609022556391	0.5909090909090909	0.14340978170765406
YDR308C	-1	-/-	-176.12871742248535	-30219.624700069427	22	0.024390243902439025	0.5909090909090909	0.14368610113290964
YLR442C	-1	-/-	-176.14958477020264	-30259.532086849213	22	0.024344569288389514	0.5909090909090909	0.14396242055816524
YBR258C	-1	-/-	-176.14970779418945	-30272.032213687897	22	0.024299065420560748	0.5909090909090909	0.14423873998342082
YJR090C	-1	-/-	-176.16738891601562	-31158.424362659454	22	0.024253731343283583	0.5909090909090909	0.14451505940867643
YPR082C	-1	-/-	-176.17136812210083	-30117.18116235733	22	0.024208566108007448	0.5909090909090909	0.14479137883393203
YML038C	-1	-/-	-176.17384433746338	-30507.225449562073	22	0.024163568773234202	0.5909090909090909	0.1450676982591876
YPR042C	-1	-/-	-176.17762184143066	-29966.62028169632	22	0.02411873840445269	0.5909090909090909	0.14534401768444322
YPR068C	-1	-/-	-176.18143606185913	-30244.990181446075	22	0.024074074074074074	0.5909090909090909	0.14562033710969882
YLR459W	-1	-/-	-176.1915307044983	-31412.702309131622	22	0.024029574861367836	0.5909090909090909	0.1458966565349544
YGR272C	-1	-/-	-176.20323181152344	-29503.784473896027	22	0.023985239852398525	0.5909090909090909	0.14617297596021
YDR372C	-1	-/-	-176.2185983657837	-31486.437692165375	22	0.02394106813996317	0.5909090909090909	0.1464492953854656
YNL038W	-1	-/-	-176.22607469558716	-30372.132501602173	22	0.02389705882352941	0.5909090909090909	0.1467256148107212
YDL087C	-1	-/-	-176.22785472869873	-30685.566614151	22	0.023853211009174313	0.5909090909090909	0.1470019342359768
YDR458C	0	0/0	-176.2482568025589	-49837.74207174778	88	0.023853211009174313	0.5909090909090909	0.1470019342359768
YPR162C	-1	-/-	-176.25264692306519	-30467.99686717987	22	0.023809523809523808	0.5909090909090909	0.14727825366123237
YMR314W	-1	-/-	-176.25336265563965	-31779.139229297638	22	0.02376599634369287	0.5909090909090909	0.14755457308648798
YLR457C	0	0/-	-176.27010190486908	-50644.853525042534	88	0.02376599634369287	0.5909090909090909	0.14755457308648798
YGL252C	-1	-/-	-176.27648162841797	-31944.185017585754	22	0.023722627737226276	0.5909090909090909	0.14783089251174358
YNL287W	-1	-/-	-176.2766170501709	-31185.01641845703	22	0.023679417122040074	0.5909090909090909	0.14810721193699916
YFR009W	-1	-/-	-176.27757167816162	-31591.491019248962	22	0.023636363636363636	0.5909090909090909	0.14838353136225477
YGR135W	-1	-/-	-176.28445529937744	-31814.71388244629	22	0.023593466424682397	0.5909090909090909	0.14865985078751037
YHR204W	-1	-/-	-176.28501653671265	-30707.295039653778	22	0.02355072463768116	0.5909090909090909	0.14893617021276595
YAL013W	-1	-/-	-176.29193830490112	-30346.34712743759	22	0.023508137432188065	0.5909090909090909	0.14921248963802156
YGL190C	-1	-/-	-176.2996211051941	-29902.17927455902	22	0.023465703971119134	0.5909090909090909	0.14948880906327716
YPR122W	-1	-/-	-176.30338430404663	-31345.48289489746	22	0.023423423423423424	0.5909090909090909	0.14976512848853274
YBR192W	-1	-/-	-176.31481981277466	-30620.495602607727	22	0.023381294964028777	0.5909090909090909	0.15004144791378835
YDL154W	-1	-/-	-176.32417917251587	-30041.427728176117	22	0.02333931777378815	0.5909090909090909	0.15031776733904392
YPR088C	-1	-/-	-176.32607555389404	-31700.05881166458	22	0.023297491039426525	0.5909090909090909	0.15059408676429953
YGL063W	-1	-/-	-176.33391761779785	-30459.100051879883	22	0.023255813953488372	0.5909090909090909	0.15087040618955513
YGL127C	-1	-/-	-176.3351287841797	-30678.359797477722	22	0.023214285714285715	0.5909090909090909	0.1511467256148107
YLR315W	0	0/-	-176.34718716144562	-49371.922924757004	88	0.023214285714285715	0.5909090909090909	0.1511467256148107
YLR357W	-1	-/-	-176.35712385177612	-30336.966771125793	22	0.023172905525846704	0.5909090909090909	0.15142304504006632
YGL083W	0	0/-	-176.39059722423553	-51112.00392353535	88	0.023172905525846704	0.5909090909090909	0.15142304504006632
YGR086C	-1	-/-	-176.39191198349	-31795.432317256927	22	0.023131672597864767	0.5909090909090909	0.15169936446532192
YMR277W	-1	-/-	-176.4036159515381	-31533.956218719482	22	0.023090586145648313	0.5909090909090909	0.1519756838905775
YML034W	-1	-/-	-176.40582180023193	-31088.66897392273	22	0.02304964539007092	0.5909090909090909	0.1522520033158331
YGL173C	1	+/+	-176.4076223373413	-31410.225739002228	21	0.024778761061946902	0.6363636363636364	0.1522520033158331
YCL060C	-1	-/-	-176.41981506347656	-29441.05823278427	22	0.024734982332155476	0.6363636363636364	0.1525283227410887
YOR373W	-1	-/-	-176.42462921142578	-31424.228272914886	22	0.024691358024691357	0.6363636363636364	0.1528046421663443
YGL212W	-1	-/+	-176.42757272720337	-31052.0278506279	22	0.02464788732394366	0.6363636363636364	0.1530809615915999
YJR005W	0	0/-	-176.43020009994507	-49917.813153505325	88	0.02464788732394366	0.6363636363636364	0.1530809615915999
YDR279W	-1	-/-	-176.4516134262085	-31176.55147600174	22	0.02460456942003515	0.6363636363636364	0.15335728101685547
YPR186C	-1	-/-	-176.4613218307495	-30086.278062343597	22	0.02456140350877193	0.6363636363636364	0.15363360044211108
YFR043C	0	0/0	-176.50499820709229	-50494.614802122116	88	0.02456140350877193	0.6363636363636364	0.15363360044211108
YDL141W	0	0/0	-176.5056848526001	-50424.047688007355	88	0.02456140350877193	0.6363636363636364	0.15363360044211108
YCL012W	-1	-/-	-176.5069351196289	-29770.523027420044	22	0.024518388791593695	0.6363636363636364	0.15390991986736668
YGR116W	-1	-/-	-176.51606559753418	-30582.995213985443	22	0.024475524475524476	0.6363636363636364	0.15418623929262226
YOR030W	-1	-/-	-176.54071474075317	-29930.79175567627	22	0.02443280977312391	0.6363636363636364	0.15446255871787787
YKL135C	-1	-/-	-176.55152702331543	-30777.38210773468	22	0.024390243902439025	0.6363636363636364	0.15473887814313347
YOR115C	-1	-/-	-176.5585036277771	-30817.96892118454	22	0.02434782608695652	0.6363636363636364	0.15501519756838905
YFL003C	-1	-/-	-176.56308507919312	-30296.849909305573	22	0.024305555555555556	0.6363636363636364	0.15529151699364466
YPR018W	-1	-/-	-176.58510494232178	-32205.93353319168	22	0.024263431542461005	0.6363636363636364	0.15556783641890023
YJR010C-A	-1	-/-	-176.58538150787354	-30482.06847190857	22	0.02422145328719723	0.6363636363636364	0.15584415584415584
YOL104C	-1	-/-	-176.58672714233398	-30552.879923820496	22	0.024179620034542316	0.6363636363636364	0.15612047526941145
YOR127W	-1	-/-	-176.5876226425171	-30064.12596130371	22	0.02413793103448276	0.6363636363636364	0.15639679469466702
YGL049C	-1	-/-	-176.60243320465088	-30357.98911380768	22	0.024096385542168676	0.6363636363636364	0.15667311411992263
YLR210W	-1	-/-	-176.60718059539795	-31671.603699207306	22	0.024054982817869417	0.6363636363636364	0.15694943354517824
YER120W	-1	-/-	-176.60974836349487	-30735.467587947845	22	0.024013722126929673	0.6363636363636364	0.1572257529704338
YOR094W	-1	-/-	-176.63600635528564	-30408.207798480988	22	0.023972602739726026	0.6363636363636364	0.15750207239568942
YGR271W	0	0/-	-176.64998924732208	-49572.10986471176	88	0.023972602739726026	0.6363636363636364	0.15750207239568942
YGR238C	-1	-/-	-176.65067958831787	-31372.90872478485	22	0.023931623931623933	0.6363636363636364	0.15777839182094502
YDL006W	-1	-/-	-176.6663064956665	-30589.968105793	22	0.023890784982935155	0.6363636363636364	0.1580547112462006
YPR017C	-1	-/-	-176.669282913208	-30539.56363916397	22	0.02385008517887564	0.6363636363636364	0.1583310306714562
YPR032W	-1	-/-	-176.67289066314697	-30936.885211467743	22	0.023809523809523808	0.6363636363636364	0.15860735009671179
YDR371W	0	0/-	-176.68599390983582	-50799.171493172646	88	0.023809523809523808	0.6363636363636364	0.15860735009671179
YDR252W	-1	-/-	-176.68640613555908	-31460.359243392944	22	0.023769100169779286	0.6363636363636364	0.1588836695219674
YBR198C	-1	-/-	-176.697988986969	-30411.271380901337	22	0.023728813559322035	0.6363636363636364	0.159159988947223
YMR158C-A	0	0/0	-176.70119893550873	-49852.66384470463	88	0.023728813559322035	0.6363636363636364	0.159159988947223
YJR153W	-1	-/-	-176.70822715759277	-30464.368099689484	22	0.023688663282571912	0.6363636363636364	0.15943630837247857
YKR099C-A	0	0/-	-176.7157086133957	-49268.23992788792	88	0.023688663282571912	0.6363636363636364	0.15943630837247857
YNL189W	0	0/-	-176.71919894218445	-50865.10528039932	88	0.023688663282571912	0.6363636363636364	0.15943630837247857
YAL021C	-1	-/-	-176.7257776260376	-29849.902450561523	22	0.02364864864864865	0.6363636363636364	0.15971262779773418
YAR002C-A	-1	-/-	-176.72692108154297	-32303.463376045227	22	0.023608768971332208	0.6363636363636364	0.15998894722298979
YDR080W	-1	-/+	-176.73388004302979	-30152.59552526474	22	0.02356902356902357	0.6363636363636364	0.16026526664824536
YGL124C	-1	-/-	-176.7558250427246	-30870.5472407341	22	0.023529411764705882	0.6363636363636364	0.16054158607350097
YML046W	-1	-/-	-176.76426029205322	-32163.499489307404	22	0.02348993288590604	0.6363636363636364	0.16081790549875657
YJR097W	-1	-/-	-176.77291584014893	-32424.711679935455	22	0.023450586264656615	0.6363636363636364	0.16109422492401215
YOR194C	-1	-/-	-176.7755355834961	-30213.36426782608	22	0.023411371237458192	0.6363636363636364	0.16137054434926776
YPL072W	0	0/-	-176.78582561016083	-50992.94835960865	88	0.023411371237458192	0.6363636363636364	0.16137054434926776
YIL073C	-1	-/-	-176.7900013923645	-30617.546103954315	22	0.02337228714524207	0.6363636363636364	0.16164686377452334
YBR163W	0	0/-	-176.79516398906708	-51945.5577198267	88	0.02337228714524207	0.6363636363636364	0.16164686377452334
YAL009W	-1	-/-	-176.80396509170532	-30653.046290397644	22	0.023333333333333334	0.6363636363636364	0.16192318319977894
YPL125W	-1	-/0	-176.8066372871399	-30364.248330116272	22	0.02329450915141431	0.6363636363636364	0.16219950262503455
YDR151C	-1	-/-	-176.81433248519897	-31067.508589744568	22	0.023255813953488372	0.6363636363636364	0.16247582205029013
YKL114C	-1	-/-	-176.82974433898926	-31873.208003997803	22	0.02321724709784411	0.6363636363636364	0.16275214147554573
YBR131W	1	+/-	-176.84038496017456	-31942.042025089264	21	0.024834437086092714	0.6818181818181818	0.16275214147554573
YGL232W	-1	-/-	-176.84125137329102	-30885.339584350586	22	0.024793388429752067	0.6818181818181818	0.16302846090080134
YPL124W	-1	-/-	-176.85178136825562	-30429.062948703766	22	0.024752475247524754	0.6818181818181818	0.16330478032605691
YNL309W	-1	-/-	-176.85790967941284	-29854.997227191925	22	0.02471169686985173	0.6818181818181818	0.16358109975131252
YGL251C	-1	-/-	-176.86172437667847	-29840.961758613586	22	0.024671052631578948	0.6818181818181818	0.16385741917656813
YIL129C	-1	-/-	-176.86181497573853	-31071.855437278748	22	0.024630541871921183	0.6818181818181818	0.1641337386018237
YNR009W	0	0/-	-176.8705132007599	-52122.90249252319	88	0.024630541871921183	0.6818181818181818	0.1641337386018237
YJL126W	0	0/0	-176.8772302865982	-51141.16772329807	88	0.024630541871921183	0.6818181818181818	0.1641337386018237
YDR410C	0	0/-	-176.88765156269073	-50728.37302565575	88	0.024630541871921183	0.6818181818181818	0.1641337386018237
YLR368W	1	+/+	-176.8889307975769	-31760.95724630356	21	0.02622950819672131	0.7272727272727273	0.1641337386018237
YDR389W	-1	-/-	-176.91277885437012	-30704.865138053894	22	0.02618657937806874	0.7272727272727273	0.1644100580270793
YJL139C	-1	-/-	-176.91326189041138	-30768.8542137146	22	0.026143790849673203	0.7272727272727273	0.1646863774523349
YMR235C	-1	-/-	-176.9171028137207	-31761.886023044586	22	0.026101141924959218	0.7272727272727273	0.1649626968775905
YNL088W	-1	-/-	-176.92068815231323	-30416.273958683014	22	0.026058631921824105	0.7272727272727273	0.1652390163028461
YLR227C	0	0/-	-176.92133057117462	-50538.550859093666	88	0.026058631921824105	0.7272727272727273	0.1652390163028461
YBR119W	-1	-/-	-176.9269790649414	-30715.950240135193	22	0.026016260162601626	0.7272727272727273	0.16551533572810168
YDR314C	-1	-/-	-176.92991018295288	-31242.67928981781	22	0.025974025974025976	0.7272727272727273	0.16579165515335728
YCL014W	-1	-/-	-176.92993879318237	-29817.9446849823	22	0.02593192868719611	0.7272727272727273	0.1660679745786129
YLR215C	-1	-/-	-176.94801950454712	-31009.752507686615	22	0.025889967637540454	0.7272727272727273	0.16634429400386846
YMR190C	-1	-/-	-176.94964838027954	-31372.4163274765	22	0.025848142164781908	0.7272727272727273	0.16662061342912407
YLR021W	0	0/-	-176.9498666524887	-50643.45841050148	88	0.025848142164781908	0.7272727272727273	0.16662061342912407
YJR135W-A	-1	-/-	-176.95248651504517	-30903.718056678772	22	0.025806451612903226	0.7272727272727273	0.16689693285437968
YDL209C	-1	-/-	-176.95843267440796	-30633.110351085663	22	0.02576489533011272	0.7272727272727273	0.16717325227963525
YMR266W	-1	-/-	-176.96521615982056	-30607.0427236557	22	0.02572347266881029	0.7272727272727273	0.16744957170489086
YER180C	0	0/-	-176.9657437801361	-51080.840242147446	88	0.02572347266881029	0.7272727272727273	0.16744957170489086
YMR177W	-1	-/-	-176.97499179840088	-31226.354925632477	22	0.025682182985553772	0.7272727272727273	0.16772589113014644
YIL048W	-1	-/-	-176.97566270828247	-31088.027322292328	22	0.02564102564102564	0.7272727272727273	0.16800221055540204
YPL195W	-1	-/-	-176.97896242141724	-29690.25203514099	22	0.0256	0.7272727272727273	0.16827852998065765
YGL206C	-1	-/-	-176.98060846328735	-30053.57819890976	22	0.025559105431309903	0.7272727272727273	0.16855484940591323
YNL230C	-1	-/-	-176.9852318763733	-30563.716735363007	22	0.025518341307814992	0.7272727272727273	0.16883116883116883
YJL051W	0	0/-	-176.9932255744934	-51909.67474985123	88	0.025518341307814992	0.7272727272727273	0.16883116883116883
YCL027W	-1	-/-	-176.99542093276978	-32126.56538772583	22	0.025477707006369428	0.7272727272727273	0.16910748825642444
YBR097W	-1	-/-	-177.0005373954773	-30454.58090877533	22	0.025437201907790145	0.7272727272727273	0.16938380768168002
YNL257C	-1	-/-	-177.00655889511108	-30790.625024318695	22	0.025396825396825397	0.7272727272727273	0.16966012710693562
YPR133W-A	-1	-/-	-177.0148024559021	-30387.581550121307	22	0.025356576862123614	0.7272727272727273	0.16993644653219123
YKL199C	0	0/-	-177.01572406291962	-49371.7124966383	88	0.025356576862123614	0.7272727272727273	0.16993644653219123
YKL127W	0	0/-	-177.02851128578186	-52472.64794361591	88	0.025356576862123614	0.7272727272727273	0.16993644653219123
YBR138C	0	0/0	-177.03100895881653	-51171.14542937279	88	0.025356576862123614	0.7272727272727273	0.16993644653219123
YKL179C	-1	-/-	-177.05316495895386	-31780.167300224304	22	0.02531645569620253	0.7272727272727273	0.1702127659574468
YLR138W	-1	-/-	-177.0543851852417	-30272.345640182495	22	0.02527646129541864	0.7272727272727273	0.1704890853827024
YDR477W	-1	-/-	-177.06308126449585	-30244.802607536316	22	0.025236593059936908	0.7272727272727273	0.170765404807958
YLR035C	-1	-/-	-177.07831144332886	-30862.480858802795	22	0.025196850393700787	0.7272727272727273	0.1710417242332136
YOR118W	0	0/0	-177.08395493030548	-50136.192125201225	88	0.025196850393700787	0.7272727272727273	0.1710417242332136
YML099C	-1	-/-	-177.08578491210938	-30239.934757232666	22	0.025157232704402517	0.7272727272727273	0.1713180436584692
YCR070W	0	0/-	-177.10064554214478	-49066.81070673466	88	0.025157232704402517	0.7272727272727273	0.1713180436584692
YLL002W	-1	-/-	-177.1015830039978	-30915.00767993927	22	0.02511773940345369	0.7272727272727273	0.17159436308372478
YML015C	-1	-/-	-177.10388898849487	-30251.356800079346	22	0.025078369905956112	0.7272727272727273	0.17187068250898038
YHR121W	0	0/0	-177.11949467658997	-51576.29842543602	88	0.025078369905956112	0.7272727272727273	0.17187068250898038
YDR180W	-1	-/-	-177.12678337097168	-30279.68733024597	22	0.025039123630672927	0.7272727272727273	0.172147001934236
YKR089C	-1	-/-	-177.13517379760742	-30876.756907463074	22	0.025	0.7272727272727273	0.17242332135949157
YDR381W	-1	-/-	-177.140522480011	-31061.619178295135	22	0.0249609984399376	0.7272727272727273	0.17269964078474717
YDR062W	-1	-/-	-177.14741468429565	-30864.901921272278	22	0.024922118380062305	0.7272727272727273	0.17297596021000275
YMR240C	-1	-/-	-177.1583113670349	-30808.86977291107	22	0.024883359253499222	0.7272727272727273	0.17325227963525835
YDR528W	0	0/-	-177.16894114017487	-52035.86052751541	88	0.024883359253499222	0.7272727272727273	0.17325227963525835
YOL003C	-1	-/-	-177.17707109451294	-31289.22942495346	22	0.024844720496894408	0.7272727272727273	0.17352859906051396
YOR147W	-1	-/-	-177.18008422851562	-31157.95097541809	22	0.024806201550387597	0.7272727272727273	0.17380491848576954
YMR283C	-1	-/-	-177.1824870109558	-30717.750388145447	22	0.02476780185758514	0.7272727272727273	0.17408123791102514
YOR198C	-1	-/-	-177.1890149116516	-31655.53137397766	22	0.02472952086553323	0.7272727272727273	0.17435755733628075
YML088W	-1	-/-	-177.19289875030518	-30152.770268440247	22	0.024691358024691357	0.7272727272727273	0.17463387676153633
YJR007W	-1	-/-	-177.2031741142273	-33069.10983800888	22	0.02465331278890601	0.7272727272727273	0.17491019618679193
YGL203C	0	0/0	-177.2129443883896	-51197.94105911255	88	0.02465331278890601	0.7272727272727273	0.17491019618679193
YGL151W	-1	-/-	-177.2196593284607	-30337.179406642914	22	0.024615384615384615	0.7272727272727273	0.17518651561204754
YPL283C	-1	-/-	-177.22259902954102	-30108.484508514404	22	0.02457757296466974	0.7272727272727273	0.17546283503730312
YFL035C-B	0	0/-	-177.22700154781342	-49184.55560696125	88	0.02457757296466974	0.7272727272727273	0.17546283503730312
YGL075C	-1	-/+	-177.22768306732178	-30392.804677963257	22	0.024539877300613498	0.7272727272727273	0.17573915446255872
YOL148C	-1	-/-	-177.23275804519653	-30539.767072200775	22	0.02450229709035222	0.7272727272727273	0.1760154738878143
YER032W	-1	-/-	-177.23397254943848	-31409.635432243347	22	0.024464831804281346	0.7272727272727273	0.1762917933130699
YDR068W	0	0/0	-177.24113404750824	-50320.85244619846	88	0.024464831804281346	0.7272727272727273	0.1762917933130699
YMR047C	-1	-/-	-177.24433040618896	-30570.065474510193	22	0.024427480916030534	0.7272727272727273	0.1765681127383255
YOL102C	-1	-/-	-177.2452826499939	-30920.344768047333	22	0.024390243902439025	0.7272727272727273	0.1768444321635811
YLR214W	-1	-/-	-177.25531101226807	-31262.704355716705	22	0.0243531202435312	0.7272727272727273	0.1771207515888367
YOR269W	-1	-/-	-177.2609429359436	-31404.77494430542	22	0.0243161094224924	0.7272727272727273	0.1773970710140923
YPL242C	-1	-/-	-177.2682580947876	-30400.28607559204	22	0.024279210925644917	0.7272727272727273	0.17767339043934788
YGR166W	-1	-/-	-177.27757215499878	-30505.71118593216	22	0.024242424242424242	0.7272727272727273	0.17794970986460348
YLR200W	-1	-/-	-177.28871488571167	-31939.460745334625	22	0.024205748865355523	0.7272727272727273	0.1782260292898591
YJL183W	-1	-/-	-177.28993463516235	-31660.833477973938	22	0.02416918429003021	0.7272727272727273	0.17850234871511467
YAR018C	-1	-/-	-177.2948441505432	-30266.585468292236	22	0.024132730015082957	0.7272727272727273	0.17877866814037027
YDR238C	-1	-/-	-177.29900312423706	-30857.145165920258	22	0.024096385542168676	0.7272727272727273	0.17905498756562585
YGL240W	-1	-/-	-177.30020475387573	-30496.480026721954	22	0.02406015037593985	0.7272727272727273	0.17933130699088146
YOR141C	0	0/-	-177.30653154850006	-51050.047067046165	88	0.02406015037593985	0.7272727272727273	0.17933130699088146
YDR351W	0	0/-	-177.3207470178604	-49796.97129893303	88	0.02406015037593985	0.7272727272727273	0.17933130699088146
YGR222W	-1	-/-	-177.32120275497437	-31257.250549316406	22	0.024024024024024024	0.7272727272727273	0.17960762641613706
YLR238W	-1	-/-	-177.32271528244019	-31572.1295170784	22	0.0239880059970015	0.7272727272727273	0.17988394584139264
YMR274C	0	0/-	-177.33832776546478	-50717.98919415474	88	0.0239880059970015	0.7272727272727273	0.17988394584139264
YOR354C	-1	-/-	-177.33911800384521	-31622.024544239044	22	0.023952095808383235	0.7272727272727273	0.18016026526664825
YKL018W	-1	-/-	-177.34302806854248	-30767.979024887085	22	0.02391629297458894	0.7272727272727273	0.18043658469190385
YPL145C	-1	-/-	-177.35903644561768	-30508.265077590942	22	0.023880597014925373	0.7272727272727273	0.18071290411715943
YNR008W	-1	-/-	-177.3669891357422	-30232.694704532623	22	0.02384500745156483	0.7272727272727273	0.18098922354241503
YDL216C	-1	-/-	-177.37994575500488	-30816.90510034561	22	0.023809523809523808	0.7272727272727273	0.18126554296767064
YLR085C	-1	-/-	-177.39035415649414	-30578.767515182495	22	0.0237741456166419	0.7272727272727273	0.18154186239292622
YKR061W	-1	-/-	-177.41502046585083	-31109.14930820465	22	0.02373887240356083	0.7272727272727273	0.18181818181818182
YLL033W	0	0/-	-177.42814338207245	-50984.07319331169	88	0.02373887240356083	0.7272727272727273	0.18181818181818182
YGL163C	-1	-/-	-177.42907857894897	-31668.347219467163	22	0.023703703703703703	0.7272727272727273	0.1820945012434374
YPR045C	0	0/-	-177.43140292167664	-49710.5864880085	88	0.023703703703703703	0.7272727272727273	0.1820945012434374
YPR029C	-1	-/-	-177.43814182281494	-30138.595936775208	22	0.023668639053254437	0.7272727272727273	0.182370820668693
YEL025C	0	0/0	-177.45252311229706	-50278.79094684124	88	0.023668639053254437	0.7272727272727273	0.182370820668693
YLR148W	-1	-/+	-177.45415687561035	-30510.96754217148	22	0.023633677991137372	0.7272727272727273	0.1826471400939486
YLR183C	-1	-/0	-177.47062730789185	-31400.844034671783	22	0.02359882005899705	0.7272727272727273	0.1829234595192042
YHR166C	-1	-/-	-177.47383451461792	-30932.71217441559	22	0.023564064801178203	0.7272727272727273	0.1831997789444598
YKR021W	0	0/-	-177.48053061962128	-50475.89814674854	88	0.023564064801178203	0.7272727272727273	0.1831997789444598
YKR027W	-1	-/-	-177.48084259033203	-31427.484811782837	22	0.023529411764705882	0.7272727272727273	0.1834760983697154
YDL225W	-1	-/-	-177.48211812973022	-31088.887267112732	22	0.023494860499265784	0.7272727272727273	0.18375241779497098
YIL039W	-1	-/-	-177.4840316772461	-30631.988739013672	22	0.02346041055718475	0.7272727272727273	0.18402873722022658
YEL037C	-1	-/-	-177.4848232269287	-31127.43226480484	22	0.02342606149341142	0.7272727272727273	0.1843050566454822
YDR434W	-1	-/-	-177.48760890960693	-31469.57948255539	22	0.023391812865497075	0.7272727272727273	0.18458137607073777
YGR091W	-1	-/-	-177.49267578125	-30272.575290203094	22	0.02335766423357664	0.7272727272727273	0.18485769549599337
YBR040W	-1	-/-	-177.4930338859558	-31653.35284137726	22	0.023323615160349854	0.7272727272727273	0.18513401492124895
YDR105C	0	0/0	-177.499178647995	-50945.103628754616	88	0.023323615160349854	0.7272727272727273	0.18513401492124895
YOR396W	0	0/0	-177.50140190124512	-49716.97012388706	88	0.023323615160349854	0.7272727272727273	0.18513401492124895
YJL168C	-1	-/-	-177.5044083595276	-30905.457822799683	22	0.023289665211062592	0.7272727272727273	0.18541033434650456
YMR133W	-1	-/-	-177.50648880004883	-30319.78200817108	22	0.023255813953488372	0.7272727272727273	0.18568665377176016
YDR205W	-1	-/-	-177.5149049758911	-30777.07116127014	22	0.023222060957910014	0.7272727272727273	0.18596297319701574
YGL003C	-1	-/-	-177.52528429031372	-31001.45975446701	22	0.02318840579710145	0.7272727272727273	0.18623929262227135
YIL031W	-1	-/-	-177.52838039398193	-31074.741631507874	22	0.023154848046309694	0.7272727272727273	0.18651561204752695
YER176W	0	0/-	-177.53198528289795	-51337.88456141949	88	0.023154848046309694	0.7272727272727273	0.18651561204752695
YBR002C	-1	-/-	-177.5343189239502	-32448.465098381042	22	0.023121387283236993	0.7272727272727273	0.18679193147278253
YGL106W	-1	-/-	-177.5511302947998	-30960.764211177826	22	0.023088023088023088	0.7272727272727273	0.18706825089803814
YEL017W	0	0/0	-177.55725932121277	-51447.078828692436	88	0.023088023088023088	0.7272727272727273	0.18706825089803814
YKR004C	0	0/-	-177.5603060722351	-51391.977513074875	88	0.023088023088023088	0.7272727272727273	0.18706825089803814
YKL097W-A	0	0/-	-177.56657803058624	-49302.60631275177	88	0.023088023088023088	0.7272727272727273	0.18706825089803814
YOL027C	-1	-/-	-177.5683093070984	-30746.943004131317	22	0.023054755043227664	0.7272727272727273	0.18734457032329374
YBR102C	-1	-/-	-177.58954572677612	-31275.04066324234	22	0.02302158273381295	0.7272727272727273	0.18762088974854932
YOR233W	-1	-/-	-177.59534072875977	-31278.48494386673	22	0.022988505747126436	0.7272727272727273	0.18789720917380492
YLR181C	-1	-/-	-177.60351657867432	-32034.821942806244	22	0.02295552367288379	0.7272727272727273	0.1881735285990605
YJL110C	-1	-/-	-177.60964107513428	-30350.670676231384	22	0.022922636103151862	0.7272727272727273	0.1884498480243161
YJR117W	0	0/-	-177.62438428401947	-51558.36552274227	88	0.022922636103151862	0.7272727272727273	0.1884498480243161
YGR246C	-1	-/-	-177.62817287445068	-31869.579087734222	22	0.022889842632331903	0.7272727272727273	0.1887261674495717
YIL126W	-1	-/-	-177.63376474380493	-30529.35136461258	22	0.022857142857142857	0.7272727272727273	0.1890024868748273
YKR008W	-1	-/-	-177.63485765457153	-30827.355383872986	22	0.02282453637660485	0.7272727272727273	0.1892788063000829
YBR257W	-1	-/-	-177.64142322540283	-31130.402278900146	22	0.022792022792022793	0.7272727272727273	0.1895551257253385
YOR350C	0	0/-	-177.64164412021637	-51238.12960958481	88	0.022792022792022793	0.7272727272727273	0.1895551257253385
YNL102W	-1	-/-	-177.6427230834961	-31441.472334861755	22	0.02275960170697013	0.7272727272727273	0.18983144515059408
YNL080C	-1	-/-	-177.65579175949097	-30785.20538330078	22	0.022727272727272728	0.7272727272727273	0.19010776457584969
YGR013W	-1	-/-	-177.66106414794922	-31538.365269184113	22	0.02269503546099291	0.7272727272727273	0.1903840840011053
YOR112W	-1	-/-	-177.66430282592773	-31718.43927526474	22	0.0226628895184136	0.7272727272727273	0.19066040342636087
YLR443W	0	0/-	-177.67697203159332	-50368.75940144062	88	0.0226628895184136	0.7272727272727273	0.19066040342636087
YOL012C	-1	-/-	-177.6779441833496	-31839.200476646423	22	0.02263083451202263	0.7272727272727273	0.19093672285161647
YMR078C	-1	-/-	-177.6788420677185	-31346.84623336792	22	0.022598870056497175	0.7272727272727273	0.19121304227687205
YOR190W	0	0/-	-177.67927885055542	-50445.601598739624	88	0.022598870056497175	0.7272727272727273	0.19121304227687205
YOR295W	-1	-/-	-177.6955714225769	-30984.006561279297	22	0.022566995768688293	0.7272727272727273	0.19148936170212766
YJR032W	0	0/-	-177.7002319097519	-51316.964631676674	88	0.022566995768688293	0.7272727272727273	0.19148936170212766
YDR422C	-1	-/-	-177.70192670822144	-30419.095257759094	22	0.022535211267605635	0.7272727272727273	0.19176568112738326
YJL058C	-1	-/-	-177.70526504516602	-30963.223122119904	22	0.02250351617440225	0.7272727272727273	0.19204200055263884
YNL032W	-1	-/-	-177.70753622055054	-29729.699348449707	22	0.02247191011235955	0.7272727272727273	0.19231831997789445
YOR212W	-1	-/-	-177.71478176116943	-31524.36590909958	22	0.02244039270687237	0.7272727272727273	0.19259463940315005
YGL226C-A	-1	-/-	-177.71744298934937	-31313.809064865112	22	0.022408963585434174	0.7272727272727273	0.19287095882840563
YML043C	-1	-/-	-177.7185492515564	-31688.65453863144	22	0.022377622377622378	0.7272727272727273	0.19314727825366124
YPL041C	-1	-/0	-177.7229905128479	-30185.918009757996	22	0.0223463687150838	0.7272727272727273	0.19342359767891681
YER112W	-1	-/-	-177.72611284255981	-30571.892540454865	22	0.022315202231520222	0.7272727272727273	0.19369991710417242
YER122C	-1	-/-	-177.7291874885559	-30940.37295627594	22	0.022284122562674095	0.7272727272727273	0.19397623652942803
YJL187C	-1	-/-	-177.72995281219482	-30704.436411380768	22	0.022253129346314324	0.7272727272727273	0.1942525559546836
YJL133W	-1	-/-	-177.73153924942017	-31575.14837884903	22	0.022222222222222223	0.7272727272727273	0.1945288753799392
YOL053C-A	0	0/-	-177.73183143138885	-49083.3437371254	88	0.022222222222222223	0.7272727272727273	0.1945288753799392
YBR188C	-1	-/-	-177.73802375793457	-31176.13300228119	22	0.022191400832177532	0.7272727272727273	0.19480519480519481
YJR075W	0	0/-	-177.73879194259644	-52046.258472561836	88	0.022191400832177532	0.7272727272727273	0.19480519480519481
YDR017C	-1	-/-	-177.74297523498535	-31085.221190929413	22	0.0221606648199446	0.7272727272727273	0.1950815142304504
YDR097C	-1	-/-	-177.75014781951904	-31194.296005249023	22	0.022130013831258646	0.7272727272727273	0.195357833655706
YHR164C	-1	-/-	-177.75151014328003	-31334.287981510162	22	0.022099447513812154	0.7272727272727273	0.1956341530809616
YOL116W	-1	-/-	-177.75258779525757	-30763.623189926147	22	0.022068965517241378	0.7272727272727273	0.19591047250621718
YJL034W	1	+/+	-177.7613024711609	-32265.54151201248	21	0.023415977961432508	0.7727272727272727	0.19591047250621718
YNL076W	0	0/-	-177.76985895633698	-50016.988656044006	88	0.023415977961432508	0.7727272727272727	0.19591047250621718
YDL098C	-1	-/-	-177.77442121505737	-30823.05286502838	22	0.023383768913342505	0.7727272727272727	0.1961867919314728
YML005W	-1	-/-	-177.7766637802124	-30518.52405500412	22	0.023351648351648352	0.7727272727272727	0.19646311135672836
YBL051C	-1	-/-	-177.77786684036255	-30303.197298526764	22	0.023319615912208505	0.7727272727272727	0.19673943078198397
YJL207C	-1	-/-	-177.7815661430359	-29928.460423469543	22	0.023287671232876714	0.7727272727272727	0.19701575020723958
YLR229C	-1	-/+	-177.78282260894775	-31058.447433948517	22	0.023255813953488372	0.7727272727272727	0.19729206963249515
YHL038C	-1	-/-	-177.78576183319092	-30637.616159915924	22	0.023224043715846996	0.7727272727272727	0.19756838905775076
YLR020C	-1	-/-	-177.7893772125244	-31192.678003311157	22	0.023192360163710776	0.7727272727272727	0.19784470848300637
YDL246C	0	0/0	-177.79304814338684	-50164.02542388439	88	0.023192360163710776	0.7727272727272727	0.19784470848300637
YKL057C	-1	-/-	-177.79367971420288	-31775.746551513672	22	0.02316076294277929	0.7727272727272727	0.19812102790826194
YDR326C	0	0/-	-177.80525863170624	-51640.970541238785	88	0.02316076294277929	0.7727272727272727	0.19812102790826194
YGR229C	-1	-/-	-177.81191635131836	-31539.44704914093	22	0.02312925170068027	0.7727272727272727	0.19839734733351755
YKL158W	0	0/0	-177.82892513275146	-49575.46813130379	88	0.02312925170068027	0.7727272727272727	0.19839734733351755
YGL119W	-1	-/0	-177.83381032943726	-30247.30122613907	22	0.02309782608695652	0.7727272727272727	0.19867366675877315
YBR015C	-1	-/-	-177.85073280334473	-30621.277999401093	22	0.023066485753052916	0.7727272727272727	0.19894998618402873
YNL249C	0	0/0	-177.85300290584564	-50117.257732987404	88	0.023066485753052916	0.7727272727272727	0.19894998618402873
YOL038W	-1	-/-	-177.8595905303955	-32188.709584236145	22	0.023035230352303523	0.7727272727272727	0.19922630560928434
YMR183C	-1	-/+	-177.8683943748474	-30413.445885181427	22	0.023004059539918808	0.7727272727272727	0.19950262503453992
YER129W	-1	-/-	-177.87449026107788	-30553.14427947998	22	0.022972972972972974	0.7727272727272727	0.19977894445979552
YDR166C	-1	-/-	-177.874849319458	-30832.941603660583	22	0.022941970310391364	0.7727272727272727	0.20005526388505113
YDR217C	-1	-/-	-177.8779845237732	-30453.770758152008	22	0.022911051212938006	0.7727272727272727	0.2003315833103067
YNR070W	0	0/-	-177.87970411777496	-49534.27331805229	88	0.022911051212938006	0.7727272727272727	0.2003315833103067
YCR026C	-1	-/-	-177.88615369796753	-31512.32327604294	22	0.02288021534320323	0.7727272727272727	0.2006079027355623
YLL005C	0	0/-	-177.88888788223267	-50570.48226630688	88	0.02288021534320323	0.7727272727272727	0.2006079027355623
YBR041W	-1	-/-	-177.90130376815796	-30669.221580028534	22	0.0228494623655914	0.7727272727272727	0.20088422216081792
YML031W	-1	-/-	-177.90353536605835	-31660.35085439682	22	0.022818791946308724	0.7727272727272727	0.2011605415860735
YNL290W	-1	-/-	-177.90365648269653	-31249.09607553482	22	0.022788203753351208	0.7727272727272727	0.2014368610113291
YGR196C	0	0/0	-177.90924608707428	-51371.1903295517	88	0.022788203753351208	0.7727272727272727	0.2014368610113291
YGR036C	-1	-/-	-177.9108338356018	-30450.71908903122	22	0.022757697456492636	0.7727272727272727	0.2017131804365847
YLR440C	0	0/-	-177.91145360469818	-50864.430825829506	88	0.022757697456492636	0.7727272727272727	0.2017131804365847
YFR050C	-1	-/-	-177.9204707145691	-32553.418801784515	22	0.022727272727272728	0.7727272727272727	0.20198949986184028
YHR186C	-1	-/-	-177.92851161956787	-30603.222564697266	22	0.022696929238985315	0.7727272727272727	0.2022658192870959
YPL002C	-1	-/-	-177.93509340286255	-30105.90233230591	22	0.02266666666666667	0.7727272727272727	0.20254213871235147
YGR122W	-1	-/-	-177.95573568344116	-29915.78381729126	22	0.022636484687083888	0.7727272727272727	0.20281845813760707
YGL200C	-1	-/-	-177.96093320846558	-31763.765236377716	22	0.022606382978723406	0.7727272727272727	0.20309477756286268
YPR089W	0	0/0	-177.96356642246246	-49972.50199139118	88	0.022606382978723406	0.7727272727272727	0.20309477756286268
YML017W	0	0/-	-177.96501183509827	-49883.97537231445	88	0.022606382978723406	0.7727272727272727	0.20309477756286268
YOR313C	-1	-/-	-177.96767807006836	-31320.66011762619	22	0.02257636122177955	0.7727272727272727	0.20337109698811826
YJR029W	-1	-/-	-177.97463655471802	-30002.43697977066	22	0.022546419098143235	0.7727272727272727	0.20364741641337386
YLL003W	-1	-/-	-177.98341703414917	-30198.328914642334	22	0.022516556291390728	0.7727272727272727	0.20392373583862947
YKL020C	-1	-/-	-177.98344039916992	-30814.243851661682	22	0.022486772486772486	0.7727272727272727	0.20420005526388504
YNL152W	0	0/-	-177.9887194633484	-50980.20450234413	88	0.022486772486772486	0.7727272727272727	0.20420005526388504
YGR288W	-1	-/-	-177.99067306518555	-31370.81281375885	22	0.022457067371202115	0.7727272727272727	0.20447637468914065
YDR362C	-1	-/-	-177.9914197921753	-31792.066385269165	22	0.022427440633245383	0.7727272727272727	0.20475269411439626
YDR518W	-1	-/-	-177.9982123374939	-31894.25486278534	22	0.022397891963109356	0.7727272727272727	0.20502901353965183
YDR110W	-1	-/-	-177.99922561645508	-30969.47432088852	22	0.02236842105263158	0.7727272727272727	0.20530533296490744
YNL307C	-1	-/-	-178.00850439071655	-30826.808735370636	22	0.022339027595269383	0.7727272727272727	0.20558165239016302
YOR149C	-1	-/-	-178.01639413833618	-30470.961698055267	22	0.02230971128608924	0.7727272727272727	0.20585797181541862
YBR175W	-1	-/-	-178.02276134490967	-30859.990569591522	22	0.022280471821756225	0.7727272727272727	0.20613429124067423
YHR134W	0	0/-	-178.0298638343811	-50805.62969446182	88	0.022280471821756225	0.7727272727272727	0.20613429124067423
YDR532C	-1	-/0	-178.03287982940674	-29657.326130867004	22	0.02225130890052356	0.7727272727272727	0.2064106106659298
YLR378C	-1	-/-	-178.03584480285645	-31901.119241714478	22	0.022222222222222223	0.7727272727272727	0.2066869300911854
YIL068C	-1	-/+	-178.0373878479004	-30594.423350334167	22	0.022193211488250653	0.7727272727272727	0.20696324951644102
YCR093W	-1	-/-	-178.04553413391113	-29572.460168361664	22	0.02216427640156454	0.7727272727272727	0.2072395689416966
YPL064C	0	0/-	-178.04677093029022	-50752.49010050297	88	0.02216427640156454	0.7727272727272727	0.2072395689416966
YKL088W	-1	-/-	-178.04804611206055	-29910.581281661987	22	0.022135416666666668	0.7727272727272727	0.2075158883669522
YDR469W	-1	-/-	-178.0549259185791	-30383.61624622345	22	0.022106631989596878	0.7727272727272727	0.2077922077922078
YBR289W	-1	-/-	-178.05683517456055	-31074.731099128723	22	0.02207792207792208	0.7727272727272727	0.20806852721746338
YDR466W	0	0/-	-178.05935835838318	-50877.368188261986	88	0.02207792207792208	0.7727272727272727	0.20806852721746338
YLL004W	-1	-/-	-178.06467390060425	-31367.533534049988	22	0.02204928664072633	0.7727272727272727	0.208344846642719
YOR264W	0	0/0	-178.06984627246857	-51209.087292313576	88	0.02204928664072633	0.7727272727272727	0.208344846642719
YLR262C	-1	-/-	-178.07728147506714	-31247.290259361267	22	0.022020725388601035	0.7727272727272727	0.20862116606797457
YOR038C	-1	-/-	-178.08149576187134	-30540.60434103012	22	0.02199223803363519	0.7727272727272727	0.20889748549323017
YFR038W	0	0/-	-178.08278703689575	-51905.22893965244	88	0.02199223803363519	0.7727272727272727	0.20889748549323017
YIL132C	-1	-/-	-178.09147310256958	-30343.38498687744	22	0.021963824289405683	0.7727272727272727	0.20917380491848578
YLR234W	-1	-/-	-178.1092872619629	-30192.9263586998	22	0.02193548387096774	0.7727272727272727	0.20945012434374136
YEL069C	-1	-/-	-178.109703540802	-30232.95259809494	22	0.02190721649484536	0.7727272727272727	0.20972644376899696
YJR001W	-1	-/-	-178.11068773269653	-31109.072969436646	22	0.021879021879021878	0.7727272727272727	0.21000276319425257
YCR065W	-1	-/-	-178.11219453811646	-31503.21930217743	22	0.021850899742930592	0.7727272727272727	0.21027908261950815
YOR307C	-1	-/-	-178.12136459350586	-30348.535868167877	22	0.021822849807445442	0.7727272727272727	0.21055540204476375
YJL056C	-1	-/-	-178.1253924369812	-30680.85635662079	22	0.021794871794871794	0.7727272727272727	0.21083172147001933
YDR140W	-1	-/-	-178.13522243499756	-30758.30947971344	22	0.02176696542893726	0.7727272727272727	0.21110804089527493
YIL085C	-1	-/-	-178.14117336273193	-30972.396713733673	22	0.021739130434782608	0.7727272727272727	0.21138436032053054
YPL052W-A	0	0/-	-178.14127373695374	-49605.9273699522	88	0.021739130434782608	0.7727272727272727	0.21138436032053054
YJL030W	-1	-/-	-178.14401388168335	-30633.56221628189	22	0.021711366538952746	0.7727272727272727	0.21166067974578612
YDR383C	0	0/-	-178.14681017398834	-50276.20881795883	88	0.021711366538952746	0.7727272727272727	0.21166067974578612
YML097C	-1	-/-	-178.14939403533936	-31395.03404521942	22	0.021683673469387755	0.7727272727272727	0.21193699917104172
YKL104C	0	0/-	-178.15512013435364	-52317.39681887627	88	0.021683673469387755	0.7727272727272727	0.21193699917104172
YOL023W	-1	-/-	-178.15903425216675	-30994.59934568405	22	0.02165605095541401	0.7727272727272727	0.21221331859629733
YLR087C	0	0/-	-178.1634578704834	-49108.7656724453	88	0.02165605095541401	0.7727272727272727	0.21221331859629733
YLR341W	0	0/-	-178.1671620607376	-50502.290794849396	88	0.02165605095541401	0.7727272727272727	0.21221331859629733
YGL247W	-1	-/-	-178.1678490638733	-30652.072073459625	22	0.021628498727735368	0.7727272727272727	0.2124896380215529
YFR041C	-1	-/-	-178.17166566848755	-31205.880583763123	22	0.021601016518424398	0.7727272727272727	0.2127659574468085
YKL022C	-1	-/-	-178.17878913879395	-31526.54034471512	22	0.021573604060913704	0.7727272727272727	0.21304227687206412
YLL013C	-1	-/-	-178.1800355911255	-30140.654975891113	22	0.021546261089987327	0.7727272727272727	0.2133185962973197
YBR044C	0	0/-	-178.18809473514557	-50749.39665746689	88	0.021546261089987327	0.7727272727272727	0.2133185962973197
YDL043C	-1	-/-	-178.1971640586853	-29984.669453144073	22	0.021518987341772152	0.7727272727272727	0.2135949157225753
YEL051W	-1	-/-	-178.19926834106445	-30604.166612148285	22	0.021491782553729456	0.7727272727272727	0.21387123514783088
YBR112C	-1	-/-	-178.21088552474976	-30543.554574012756	22	0.021464646464646464	0.7727272727272727	0.21414755457308648
YDL101C	-1	-/-	-178.2143030166626	-30832.572140216827	22	0.021437578814627996	0.7727272727272727	0.2144238739983421
YLL036C	-1	-/-	-178.22188711166382	-31044.26340198517	22	0.021410579345088162	0.7727272727272727	0.21470019342359767
YCL024W	-1	-/-	-178.2239556312561	-31748.79506111145	22	0.021383647798742137	0.7727272727272727	0.21497651284885327
YNL326C	-1	-/+	-178.22586297988892	-30372.051538944244	22	0.02135678391959799	0.7727272727272727	0.21525283227410888
YCR038C	-1	-/-	-178.23594093322754	-31276.632044792175	22	0.02132998745294856	0.7727272727272727	0.21552915169936446
YLR013W	-1	-/-	-178.2368745803833	-29944.99018383026	22	0.021303258145363407	0.7727272727272727	0.21580547112462006
YNL229C	-1	-/-	-178.24372386932373	-30604.390606880188	22	0.02127659574468085	0.7727272727272727	0.21608179054987567
YLL015W	-1	-/+	-178.24819040298462	-30777.022931098938	22	0.02125	0.7727272727272727	0.21635810997513125
YPL112C	-1	-/-	-178.2657241821289	-31125.735864162445	22	0.02122347066167291	0.7727272727272727	0.21663442940038685
YOR129C	-1	-/-	-178.2674422264099	-30796.797614097595	22	0.02119700748129676	0.7727272727272727	0.21691074882564243
YGL016W	-1	-/0	-178.2867569923401	-31280.21429347992	22	0.021170610211706103	0.7727272727272727	0.21718706825089804
YLR066W	-1	-/-	-178.28767108917236	-31149.29470872879	22	0.021144278606965175	0.7727272727272727	0.21746338767615364
YJL186W	-1	-/-	-178.3022861480713	-30357.364485263824	22	0.02111801242236025	0.7727272727272727	0.21773970710140922
YJL143W	-1	-/-	-178.30259132385254	-31012.440940380096	22	0.02109181141439206	0.7727272727272727	0.21801602652666482
YLR206W	-1	-/-	-178.30963230133057	-31857.28640937805	22	0.021065675340768277	0.7727272727272727	0.21829234595192043
YDL064W	-1	-/-	-178.31780576705933	-31396.481511592865	22	0.02103960396039604	0.7727272727272727	0.218568665377176
YER041W	-1	-/-	-178.32067966461182	-30745.45179271698	22	0.021013597033374538	0.7727272727272727	0.2188449848024316
YHR149C	0	0/-	-178.32349359989166	-53074.72199523449	88	0.021013597033374538	0.7727272727272727	0.2188449848024316
YDR013W	-1	-/-	-178.3267822265625	-32173.536210536957	22	0.020987654320987655	0.7727272727272727	0.21912130422768722
YMR312W	-1	-/-	-178.32838439941406	-32079.792786598206	22	0.02096177558569667	0.7727272727272727	0.2193976236529428
YDR331W	-1	-/-	-178.3366847038269	-31053.643485069275	22	0.020935960591133004	0.7727272727272727	0.2196739430781984
YKR010C	0	0/-	-178.3498147726059	-51604.38097071648	88	0.020935960591133004	0.7727272727272727	0.2196739430781984
YDR523C	-1	-/-	-178.35751485824585	-31143.94786453247	22	0.020910209102091022	0.7727272727272727	0.21995026250345398
YJR099W	0	0/-	-178.36452293395996	-51180.56860780716	88	0.020910209102091022	0.7727272727272727	0.21995026250345398
YLR176C	-1	-/-	-178.3682599067688	-30867.3614654541	22	0.020884520884520884	0.7727272727272727	0.22022658192870959
YLR426W	-1	-/-	-178.385160446167	-29712.95027589798	22	0.020858895705521473	0.7727272727272727	0.2205029013539652
YPL074W	0	0/0	-178.39265310764313	-50410.60308253765	88	0.020858895705521473	0.7727272727272727	0.2205029013539652
YDL080C	-1	-/-	-178.39428520202637	-30739.779686927795	22	0.020833333333333332	0.7727272727272727	0.22077922077922077
YPL259C	-1	-/-	-178.4002561569214	-29896.369285583496	22	0.0208078335373317	0.7727272727272727	0.22105554020447638
YDR386W	-1	-/-	-178.40053367614746	-30580.375072479248	22	0.02078239608801956	0.7727272727272727	0.22133185962973198
YMR037C	-1	-/-	-178.40157461166382	-31725.653025627136	22	0.020757020757020756	0.7727272727272727	0.22160817905498756
YDR385W	-1	-/-	-178.4234700202942	-31270.543980121613	22	0.020731707317073172	0.7727272727272727	0.22188449848024316
YLR391W-A	-1	-/-	-178.4330849647522	-29763.558778762817	22	0.020706455542021926	0.7727272727272727	0.22216081790549877
YCL066W	-1	-/-	-178.43578386306763	-29934.6249127388	22	0.02068126520681265	0.7727272727272727	0.22243713733075435
YPL082C	-1	-/-	-178.4460792541504	-31014.068710803986	22	0.020656136087484813	0.7727272727272727	0.22271345675600995
YLR335W	-1	-/-	-178.44696044921875	-31720.20333480835	22	0.02063106796116505	0.7727272727272727	0.22298977618126553
YML010W	-1	-/-	-178.44992876052856	-31033.145805358887	22	0.020606060606060607	0.7727272727272727	0.22326609560652114
YBR195C	-1	-/-	-178.45191192626953	-30420.921701431274	22	0.020581113801452784	0.7727272727272727	0.22354241503177674
YPL167C	-1	-/-	-178.45289373397827	-30746.959215164185	22	0.020556227327690448	0.7727272727272727	0.22381873445703232
YML012W	-1	-/-	-178.45696878433228	-32105.390442848206	22	0.020531400966183576	0.7727272727272727	0.22409505388228793
YOR016C	0	0/-	-178.45704340934753	-50542.17990207672	88	0.020531400966183576	0.7727272727272727	0.22409505388228793
YBL104C	0	0/-	-178.45899999141693	-50570.77952373028	88	0.020531400966183576	0.7727272727272727	0.22409505388228793
YKL122C	-1	-/-	-178.47153234481812	-31799.066175937653	22	0.020506634499396863	0.7727272727272727	0.22437137330754353
YLR045C	-1	-/-	-178.47931814193726	-32168.809553146362	22	0.020481927710843374	0.7727272727272727	0.2246476927327991
YBR216C	-1	-/-	-178.4889407157898	-30554.55877971649	22	0.02045728038507822	0.7727272727272727	0.22492401215805471
YNL291C	-1	-/-	-178.49349641799927	-30946.36984682083	22	0.020432692307692308	0.7727272727272727	0.22520033158331032
YLR390W-A	-1	-/-	-178.49674272537231	-31068.480509757996	22	0.02040816326530612	0.7727272727272727	0.2254766510085659
YNL238W	0	0/-	-178.497922539711	-51956.68761432171	88	0.02040816326530612	0.7727272727272727	0.2254766510085659
YMR287C	-1	-/-	-178.5012321472168	-31104.083100795746	22	0.02038369304556355	0.7727272727272727	0.2257529704338215
YNL053W	-1	-/-	-178.50393915176392	-30449.67778635025	22	0.02035928143712575	0.7727272727272727	0.22602928985907708
YDL189W	0	0/0	-178.50440907478333	-51534.34346973896	88	0.02035928143712575	0.7727272727272727	0.22602928985907708
YNL106C	-1	-/-	-178.50563144683838	-30815.994102954865	22	0.02033492822966507	0.7727272727272727	0.2263056092843327
YBR229C	0	0/-	-178.5120896100998	-51125.58641922474	88	0.02033492822966507	0.7727272727272727	0.2263056092843327
YPR139C	-1	-/-	-178.51453685760498	-30681.551696300507	22	0.02031063321385902	0.7727272727272727	0.2265819287095883
YLR272C	-1	-/-	-178.51949882507324	-32021.690854549408	22	0.02028639618138425	0.7727272727272727	0.22685824813484387
YIL134W	0	0/-	-178.52615916728973	-51114.21601212025	88	0.02028639618138425	0.7727272727272727	0.22685824813484387
YER048W-A	0	0/0	-178.53230893611908	-50945.02478039265	88	0.02028639618138425	0.7727272727272727	0.22685824813484387
YJL059W	-1	-/-	-178.5342206954956	-31126.77692270279	22	0.02026221692491061	0.7727272727272727	0.22713456756009948
YOL128C	-1	-/-	-178.53636741638184	-31671.168721675873	22	0.02023809523809524	0.7727272727272727	0.22741088698535508
YDR402C	0	0/-	-178.53796350955963	-50132.568816542625	88	0.02023809523809524	0.7727272727272727	0.22741088698535508
YBR017C	-1	-/-	-178.54552936553955	-31572.468703746796	22	0.020214030915576695	0.7727272727272727	0.22768720641061066
YLR436C	0	0/-	-178.5474181175232	-50382.75373697281	88	0.020214030915576695	0.7727272727272727	0.22768720641061066
YNL047C	-1	-/-	-178.54746389389038	-30836.775412082672	22	0.020190023752969122	0.7727272727272727	0.22796352583586627
YGL192W	-1	-/-	-178.5493679046631	-30575.94011926651	22	0.020166073546856466	0.7727272727272727	0.22823984526112184
YMR273C	-1	-/-	-178.5595726966858	-30294.50387239456	22	0.02014218009478673	0.7727272727272727	0.22851616468637745
YKL119C	-1	-/-	-178.56266164779663	-30433.556092262268	22	0.020118343195266272	0.7727272727272727	0.22879248411163305
YBL105C	-1	-/-	-178.56584548950195	-30317.192673683167	22	0.02009456264775414	0.7727272727272727	0.22906880353688863
YHR012W	-1	-/-	-178.5692400932312	-31594.597601890564	22	0.020070838252656435	0.7727272727272727	0.22934512296214424
YPR161C	-1	-/-	-178.57319259643555	-31039.83928155899	22	0.020047169811320754	0.7727272727272727	0.22962144238739984
YMR306W	0	0/-	-178.57350265979767	-50524.53854262829	88	0.020047169811320754	0.7727272727272727	0.22962144238739984
YOR299W	-1	-/-	-178.5815782546997	-31104.032920360565	22	0.020023557126030624	0.7727272727272727	0.22989776181265542
YJL002C	-1	-/-	-178.58493518829346	-31974.623298168182	22	0.02	0.7727272727272727	0.23017408123791103
YHR118C	-1	-/-	-178.59387588500977	-30466.60596513748	22	0.0199764982373678	0.7727272727272727	0.23045040066316663
YPL069C	-1	-/-	-178.5967435836792	-30697.41183757782	22	0.01995305164319249	0.7727272727272727	0.2307267200884222
YDL165W	-1	-/-	-178.60306978225708	-30989.104890346527	22	0.01992966002344666	0.7727272727272727	0.23100303951367782
YBR245C	-1	-/-	-178.60328197479248	-30863.752637386322	22	0.01990632318501171	0.7727272727272727	0.2312793589389334
YGR262C	-1	-/-	-178.61042261123657	-31387.12468290329	22	0.019883040935672516	0.7727272727272727	0.231555678364189
YER040W	-1	-/-	-178.6306095123291	-30955.939767360687	22	0.01985981308411215	0.7727272727272727	0.2318319977894446
YDR268W	-1	-/-	-178.6352891921997	-31464.7493391037	22	0.019836639439906652	0.7727272727272727	0.23210831721470018
YIR008C	-1	-/-	-178.63829517364502	-31613.007421970367	22	0.019813519813519812	0.7727272727272727	0.2323846366399558
YNL254C	0	0/0	-178.65545845031738	-51244.93336415291	88	0.019813519813519812	0.7727272727272727	0.2323846366399558
YNR015W	-1	-/-	-178.6657156944275	-32600.300228118896	22	0.01979045401629802	0.7727272727272727	0.2326609560652114
YCR086W	-1	-/-	-178.6696925163269	-31623.71637058258	22	0.019767441860465116	0.7727272727272727	0.23293727549046697
YBR129C	-1	-/-	-178.67449712753296	-31142.976276397705	22	0.019744483159117306	0.7727272727272727	0.23321359491572258
YDR346C	-1	-/-	-178.6760697364807	-32298.237726688385	22	0.019721577726218097	0.7727272727272727	0.23348991434097818
YGL112C	-1	-/-	-178.69044589996338	-31921.914129257202	22	0.019698725376593278	0.7727272727272727	0.23376623376623376
YKL089W	-1	-/-	-178.69653034210205	-31226.426854610443	22	0.019675925925925927	0.7727272727272727	0.23404255319148937
YJL197W	0	0/+	-178.6996533870697	-50685.57740545273	88	0.019675925925925927	0.7727272727272727	0.23404255319148937
YCR052W	-1	-/-	-178.70089483261108	-31124.673721313477	22	0.019653179190751446	0.7727272727272727	0.23431887261674494
YMR001C	-1	-/-	-178.7058973312378	-31604.774983882904	22	0.019630484988452657	0.7727272727272727	0.23459519204200055
YER132C	0	0/-	-178.7126625776291	-49966.00808608532	88	0.019630484988452657	0.7727272727272727	0.23459519204200055
YOL070C	0	0/-	-178.71722507476807	-51803.82787644863	88	0.019630484988452657	0.7727272727272727	0.23459519204200055
YHR206W	-1	-/-	-178.7273554801941	-31303.36048221588	22	0.0196078431372549	0.7727272727272727	0.23487151146725616
YPR086W	-1	-/-	-178.73506355285645	-31505.394804000854	22	0.019585253456221197	0.7727272727272727	0.23514783089251173
YOR066W	0	0/-	-178.77175152301788	-51033.71057331562	88	0.019585253456221197	0.7727272727272727	0.23514783089251173
YLR386W	-1	-/-	-178.7790675163269	-31615.245530605316	22	0.019562715765247412	0.7727272727272727	0.23542415031776734
YER021W	-1	-/-	-178.78192615509033	-32307.692249298096	22	0.01954022988505747	0.7727272727272727	0.23570046974302294
YCR095C	0	0/0	-178.78517770767212	-51015.15685522556	88	0.01954022988505747	0.7727272727272727	0.23570046974302294
YOR304W	-1	-/-	-178.78754711151123	-30916.114446640015	22	0.01951779563719862	0.7727272727272727	0.23597678916827852
YDR117C	0	0/-	-178.79147827625275	-52857.030678629875	88	0.01951779563719862	0.7727272727272727	0.23597678916827852
YLR273C	0	0/0	-178.79826319217682	-51108.691672325134	88	0.01951779563719862	0.7727272727272727	0.23597678916827852
YGL228W	0	0/-	-178.80791199207306	-51894.69997680187	88	0.01951779563719862	0.7727272727272727	0.23597678916827852
YBL014C	-1	-/-	-178.81336116790771	-30824.299664497375	22	0.0194954128440367	0.7727272727272727	0.23625310859353413
YNL054W	-1	-/-	-178.81870889663696	-31541.228095531464	22	0.019473081328751432	0.7727272727272727	0.23652942801878973
YJL145W	-1	-/-	-178.82797574996948	-33032.89374065399	22	0.019450800915331808	0.7727272727272727	0.2368057474440453
YNL273W	-1	-/-	-178.82798385620117	-31136.106037139893	22	0.019428571428571427	0.7727272727272727	0.23708206686930092
YLR005W	-1	-/-	-178.8312029838562	-30774.34410047531	22	0.019406392694063926	0.7727272727272727	0.2373583862945565
YDR334W	-1	-/-	-178.83839559555054	-31104.643008232117	22	0.019384264538198404	0.7727272727272727	0.2376347057198121
YHR103W	0	0/-	-178.85171234607697	-50728.26364052296	88	0.019384264538198404	0.7727272727272727	0.2376347057198121
YJL206C-A	0	0/0	-178.85277271270752	-49398.570885658264	88	0.019384264538198404	0.7727272727272727	0.2376347057198121
YJL205C-A	0	0/0	-178.852774143219	-49398.57086789608	88	0.019384264538198404	0.7727272727272727	0.2376347057198121
YDR432W	-1	-/-	-178.8580060005188	-31251.128432273865	22	0.0193621867881549	0.7727272727272727	0.2379110251450677
YGR163W	-1	-/-	-178.86975049972534	-30682.156455039978	22	0.019340159271899887	0.7727272727272727	0.23818734457032328
YJL008C	-1	-/-	-178.8762264251709	-31056.823799610138	22	0.019318181818181818	0.7727272727272727	0.2384636639955789
YPR108W	-1	-/-	-178.8782548904419	-31992.817363739014	22	0.019296254256526674	0.7727272727272727	0.2387399834208345
YDR251W	-1	-/-	-178.88317823410034	-31215.915784835815	22	0.01927437641723356	0.7727272727272727	0.23901630284609007
YOR166C	0	0/-	-178.88471257686615	-51347.982010006905	88	0.01927437641723356	0.7727272727272727	0.23901630284609007
YOR080W	-1	-/-	-178.88504314422607	-31394.19680070877	22	0.01925254813137033	0.7727272727272727	0.23929262227134568
YBR176W	0	0/-	-178.8905862569809	-50513.60484004021	88	0.01925254813137033	0.7727272727272727	0.23929262227134568
YHL048W	-1	-/-	-178.89486837387085	-31200.065067768097	22	0.019230769230769232	0.7727272727272727	0.23956894169660128
YHR061C	-1	-/-	-178.9007215499878	-31329.153265953064	22	0.0192090395480226	0.7727272727272727	0.23984526112185686
YDR213W	-1	-/-	-178.90380334854126	-30426.220519065857	22	0.019187358916478554	0.7727272727272727	0.24012158054711247
YDL008W	-1	-/-	-178.90507650375366	-30525.224264144897	22	0.019165727170236752	0.7727272727272727	0.24039789997236805
YGL064C	0	0/-	-178.9130675792694	-52172.48625934124	88	0.019165727170236752	0.7727272727272727	0.24039789997236805
YGL110C	0	0/-	-178.91745829582214	-51092.78526031971	88	0.019165727170236752	0.7727272727272727	0.24039789997236805
YHR181W	-1	-/-	-178.91764402389526	-30754.20245075226	22	0.019144144144144143	0.7727272727272727	0.24067421939762365
YDR490C	-1	-/-	-178.9179630279541	-30948.176098823547	22	0.019122609673790775	0.7727272727272727	0.24095053882287926
YDL159W-A	0	0/0	-178.92071449756622	-50215.652586102486	88	0.019122609673790775	0.7727272727272727	0.24095053882287926
YKL208W	-1	-/-	-178.92236185073853	-31516.140756607056	22	0.019101123595505618	0.7727272727272727	0.24122685824813483
YMR052W	-1	-/-	-178.93636894226074	-31369.211449623108	22	0.019079685746352413	0.7727272727272727	0.24150317767339044
YOR219C	0	0/-	-178.9562884569168	-51756.394911170006	88	0.019079685746352413	0.7727272727272727	0.24150317767339044
YPR200C	-1	-/-	-178.958598613739	-31015.36631155014	22	0.01905829596412556	0.7727272727272727	0.24177949709864605
YNL222W	-1	-/-	-178.9613757133484	-31174.61932373047	22	0.019036954087346025	0.7727272727272727	0.24205581652390162
YER160C	-1	-/-	-178.96717023849487	-29991.212487220764	22	0.01901565995525727	0.7727272727272727	0.24233213594915723
YPR031W	-1	-/-	-178.97504234313965	-30474.899311065674	22	0.01899441340782123	0.7727272727272727	0.24260845537441283
YPR165W	-1	-/+	-178.9862084388733	-32170.494136333466	22	0.018973214285714284	0.7727272727272727	0.2428847747996684
YDL179W	0	0/-	-178.9864627122879	-51408.34300804138	88	0.018973214285714284	0.7727272727272727	0.2428847747996684
YIL035C	-1	-/-	-178.9921317100525	-31496.77637577057	22	0.0189520624303233	0.7727272727272727	0.24316109422492402
YBR012W-B	-1	-/-	-178.99575519561768	-30042.99967432022	22	0.01893095768374165	0.7727272727272727	0.2434374136501796
YGR227W	-1	-/-	-178.99903011322021	-30900.46493959427	22	0.018909899888765295	0.7727272727272727	0.2437137330754352
YNL263C	-1	-/-	-179.00421047210693	-30972.896816253662	22	0.01888888888888889	0.7727272727272727	0.2439900525006908
YDR099W	-1	-/-	-179.01010704040527	-32249.417712688446	22	0.018867924528301886	0.7727272727272727	0.24426637192594639
YHR039C-A	-1	-/-	-179.0156054496765	-29944.140229701996	22	0.018847006651884702	0.7727272727272727	0.244542691351202
YOR284W	-1	-/0	-179.02064847946167	-30911.084582328796	22	0.018826135105204873	0.7727272727272727	0.2448190107764576
YOR368W	-1	-/-	-179.0223708152771	-30174.352501392365	22	0.018805309734513276	0.7727272727272727	0.24509533020171317
YLR126C	-1	-/-	-179.02331495285034	-30538.723249912262	22	0.01878453038674033	0.7727272727272727	0.24537164962696878
YOR154W	0	0/-	-179.03946912288666	-50905.923622488976	88	0.01878453038674033	0.7727272727272727	0.24537164962696878
YDR261C	0	0/-	-179.04310846328735	-52826.892768740654	88	0.01878453038674033	0.7727272727272727	0.24537164962696878
YGR167W	-1	-/-	-179.04540824890137	-31343.97986650467	22	0.018763796909492272	0.7727272727272727	0.24564796905222436
YKR030W	0	0/0	-179.04869484901428	-50687.11066913605	88	0.018763796909492272	0.7727272727272727	0.24564796905222436
YHR154W	-1	-/-	-179.05079889297485	-30728.32925271988	22	0.018743109151047408	0.7727272727272727	0.24592428847747996
YNL330C	-1	-/-	-179.05130052566528	-31051.782154083252	22	0.018722466960352423	0.7727272727272727	0.24620060790273557
YLR337C	-1	-/-	-179.05320978164673	-30528.423439502716	22	0.0187018701870187	0.7727272727272727	0.24647692732799115
YMR176W	0	0/-	-179.05780744552612	-51691.62149631977	88	0.0187018701870187	0.7727272727272727	0.24647692732799115
YJL146W	-1	-/-	-179.05900382995605	-31250.499378204346	22	0.01868131868131868	0.7727272727272727	0.24675324675324675
YLR452C	-1	-/-	-179.06057691574097	-31210.94941329956	22	0.018660812294182216	0.7727272727272727	0.24702956617850236
YCR019W	0	0/0	-179.0617175102234	-50943.57106089592	88	0.018660812294182216	0.7727272727272727	0.24702956617850236
YER113C	0	0/-	-179.06435108184814	-51929.96487033367	88	0.018660812294182216	0.7727272727272727	0.24702956617850236
YDR407C	-1	-/-	-179.0717420578003	-30917.965231895447	22	0.01864035087719298	0.7727272727272727	0.24730588560375794
YFL006W	0	0/-	-179.0720489025116	-49823.65438950062	88	0.01864035087719298	0.7727272727272727	0.24730588560375794
YBR070C	-1	-/-	-179.08404970169067	-30733.627968788147	22	0.018619934282584884	0.7727272727272727	0.24758220502901354
YIL080W	-1	-/0	-179.09755086898804	-29766.172733306885	22	0.018599562363238512	0.7727272727272727	0.24785852445426915
YBL074C	-1	-/-	-179.10329008102417	-30098.2320394516	22	0.018579234972677595	0.7727272727272727	0.24813484387952472
YEL007W	0	0/0	-179.1039683818817	-50821.715367913246	88	0.018579234972677595	0.7727272727272727	0.24813484387952472
YBL091C	0	0/-	-179.10892963409424	-50726.11705696583	88	0.018579234972677595	0.7727272727272727	0.24813484387952472
YMR161W	-1	-/-	-179.11035060882568	-30711.114288330078	22	0.018558951965065504	0.7727272727272727	0.24841116330478033
YGR172C	-1	-/+	-179.11038494110107	-31638.27402114868	22	0.018538713195201745	0.7727272727272727	0.2486874827300359
YGR140W	-1	-/-	-179.11382341384888	-30476.975585460663	22	0.018518518518518517	0.7727272727272727	0.2489638021552915
YDL160C	-1	-/-	-179.12122631072998	-31426.833743095398	22	0.018498367791077257	0.7727272727272727	0.24924012158054712
YLR095C	-1	-/-	-179.13254117965698	-30922.301351070404	22	0.01847826086956522	0.7727272727272727	0.2495164410058027
YOL018C	0	0/+	-179.1435866355896	-51498.14704287052	88	0.01847826086956522	0.7727272727272727	0.2495164410058027
YJL093C	-1	-/-	-179.14449977874756	-31269.00929737091	22	0.018458197611292075	0.7727272727272727	0.2497927604310583
YIL071W	0	0/-	-179.15625488758087	-49568.089490532875	88	0.018458197611292075	0.7727272727272727	0.2497927604310583
YLR128W	0	0/-	-179.1691699028015	-50600.98860156536	88	0.018458197611292075	0.7727272727272727	0.2497927604310583
YHR056C	-1	-/-	-179.17870616912842	-29875.61637353897	22	0.01843817787418655	0.7727272727272727	0.2500690798563139
YPL050C	-1	-/-	-179.18344736099243	-31629.09720134735	22	0.018418201516793065	0.7727272727272727	0.2503453992815695
YDL145C	-1	-/-	-179.18371295928955	-31223.129727840424	22	0.0183982683982684	0.7727272727272727	0.2506217187068251
YKL046C	-1	-/-	-179.18799114227295	-31029.819070339203	22	0.018378378378378378	0.7727272727272727	0.25089803813208067
YHR127W	0	0/-	-179.19675481319427	-52068.646651268005	88	0.018378378378378378	0.7727272727272727	0.25089803813208067
YNL118C	-1	-/-	-179.20411014556885	-30843.48380947113	22	0.0183585313174946	0.7727272727272727	0.2511743575573363
YIL137C	0	0/-	-179.20542335510254	-51158.895105838776	88	0.0183585313174946	0.7727272727272727	0.2511743575573363
YDL226C	-1	-/-	-179.21755027770996	-31435.28893852234	22	0.018338727076591153	0.7727272727272727	0.2514506769825919
YLR342W	-1	-/-	-179.23065376281738	-31885.435368061066	22	0.018318965517241378	0.7727272727272727	0.25172699640784746
YER133W	-1	-/-	-179.23125791549683	-30702.04603433609	22	0.01829924650161464	0.7727272727272727	0.2520033158331031
YHR086W	-1	-/-	-179.24336624145508	-32124.221190929413	22	0.01827956989247312	0.7727272727272727	0.25227963525835867
YDR263C	-1	-/-	-179.24865531921387	-31283.757243156433	22	0.018259935553168637	0.7727272727272727	0.25255595468361425
YDL231C	-1	-/-	-179.25391006469727	-31297.71292924881	22	0.018240343347639486	0.7727272727272727	0.2528322741088699
YDR183W	-1	-/-	-179.2567172050476	-31163.331050395966	22	0.01822079314040729	0.7727272727272727	0.25310859353412546
YFR046C	-1	-/-	-179.260648727417	-30572.85646057129	22	0.018201284796573874	0.7727272727272727	0.25338491295938104
YIL131C	-1	-/-	-179.26077318191528	-31618.165370464325	22	0.01818181818181818	0.7727272727272727	0.2536612323846366
YCL001W	-1	-/-	-179.2611427307129	-30910.131176948547	22	0.018162393162393164	0.7727272727272727	0.25393755180989225
YLR320W	-1	-/-	-179.26898765563965	-30012.437832832336	22	0.01814300960512273	0.7727272727272727	0.2542138712351478
YER116C	-1	-/-	-179.26952695846558	-31468.967654705048	22	0.01812366737739872	0.7727272727272727	0.2544901906604034
YDR390C	0	0/-	-179.27139842510223	-51695.701499700546	88	0.01812366737739872	0.7727272727272727	0.2544901906604034
YOL165C	-1	-/0	-179.2829008102417	-30727.96008825302	22	0.01810436634717785	0.7727272727272727	0.25476651008565904
YJL129C	-1	-/-	-179.2870569229126	-30762.514934062958	22	0.018085106382978722	0.7727272727272727	0.2550428295109146
YPL047W	-1	-/-	-179.29227113723755	-30488.775362968445	22	0.018065887353878853	0.7727272727272727	0.2553191489361702
YOR067C	-1	-/-	-179.30937719345093	-31245.515025138855	22	0.018046709129511677	0.7727272727272727	0.2555954683614258
YKR084C	0	0/-	-179.31055653095245	-51221.60993885994	88	0.018046709129511677	0.7727272727272727	0.2555954683614258
YDL052C	-1	-/-	-179.31220865249634	-31888.031921863556	22	0.018027571580063628	0.7727272727272727	0.2558717877866814
YLR097C	-1	-/-	-179.33819150924683	-31268.06730222702	22	0.018008474576271187	0.7727272727272727	0.256148107211937
YER093C	-1	-/-	-179.34063053131104	-30865.743460655212	22	0.01798941798941799	0.7727272727272727	0.2564244266371926
YGL144C	-1	-/-	-179.34441137313843	-30836.4507727623	22	0.017970401691331923	0.7727272727272727	0.2567007460624482
YPR135W	-1	-/-	-179.35002040863037	-30856.760276317596	22	0.01795142555438226	0.7727272727272727	0.25697706548770377
YIL005W	0	0/-	-179.35534071922302	-50101.790209174156	88	0.01795142555438226	0.7727272727272727	0.25697706548770377
YOR099W	-1	-/-	-179.36682844161987	-31599.139924049377	22	0.017932489451476793	0.7727272727272727	0.2572533849129594
YDR189W	-1	-/+	-179.36786890029907	-31849.40487098694	22	0.01791359325605901	0.7727272727272727	0.257529704338215
YOL031C	-1	-/-	-179.3717703819275	-32145.669262886047	22	0.017894736842105262	0.7727272727272727	0.25780602376347056
YMR215W	0	0/-	-179.37329149246216	-53347.15474843979	88	0.017894736842105262	0.7727272727272727	0.25780602376347056
YPR021C	-1	-/-	-179.38095140457153	-30968.390800476074	22	0.017875920084121977	0.7727272727272727	0.2580823431887262
YLR292C	-1	-/-	-179.38461303710938	-31464.69318819046	22	0.017857142857142856	0.7727272727272727	0.25835866261398177
YER060W	0	0/-	-179.39102172851562	-50853.28516340256	88	0.017857142857142856	0.7727272727272727	0.25835866261398177
YNL039W	-1	-/-	-179.39221620559692	-31038.67490386963	22	0.017838405036726127	0.7727272727272727	0.25863498203923735
YIL044C	-1	-/-	-179.4029083251953	-31739.137546539307	22	0.01781970649895178	0.7727272727272727	0.2589113014644929
YPR052C	-1	-/-	-179.41516733169556	-31387.54599761963	22	0.01780104712041885	0.7727272727272727	0.25918762088974856
YBR179C	1	+/+	-179.4176754951477	-32703.482501983643	21	0.01882845188284519	0.8181818181818182	0.25918762088974856
YNR075W	-1	-/-	-179.41848516464233	-31331.046931266785	22	0.018808777429467086	0.8181818181818182	0.25946394031500414
YDR093W	-1	-/-	-179.42113637924194	-30857.486500263214	22	0.018789144050104383	0.8181818181818182	0.2597402597402597
YHR017W	0	0/0	-179.42663848400116	-51520.44982993603	88	0.018789144050104383	0.8181818181818182	0.2597402597402597
YER019W	-1	-/-	-179.43170309066772	-31836.851927757263	22	0.018769551616266946	0.8181818181818182	0.26001657916551535
YBR087W	-1	-/-	-179.43469953536987	-30680.481806755066	22	0.01875	0.8181818181818182	0.2602928985907709
YPR129W	0	0/-	-179.43893265724182	-51539.79707455635	88	0.01875	0.8181818181818182	0.2602928985907709
YGR224W	-1	-/-	-179.4550142288208	-30929.131539821625	22	0.018730489073881373	0.8181818181818182	0.2605692180160265
YFL037W	1	+/-	-179.4706048965454	-33551.72710609436	21	0.01975051975051975	0.8636363636363636	0.2605692180160265
YHL006C	-1	-/-	-179.47197580337524	-30225.64197397232	22	0.01973001038421599	0.8636363636363636	0.26084553744128214
YPR056W	-1	-/-	-179.47198152542114	-30728.508671283722	22	0.01970954356846473	0.8636363636363636	0.2611218568665377
YGR158C	-1	-/-	-179.47277688980103	-33793.93450307846	22	0.019689119170984457	0.8636363636363636	0.2613981762917933
YPR095C	-1	-/-	-179.48137044906616	-29577.885462760925	22	0.019668737060041408	0.8636363636363636	0.2616744957170489
YKR020W	-1	-/-	-179.48336124420166	-30399.213179588318	22	0.01964839710444674	0.8636363636363636	0.2619508151423045
YCR067C	-1	-/-	-179.48652935028076	-30833.564373493195	22	0.01962809917355372	0.8636363636363636	0.2622271345675601
YPL023C	0	0/0	-179.50077652931213	-50628.52086222172	88	0.01962809917355372	0.8636363636363636	0.2622271345675601
YNL227C	-1	-/-	-179.50508832931519	-31281.772075653076	22	0.0196078431372549	0.8636363636363636	0.2625034539928157
YCR003W	0	0/-	-179.51408994197845	-52312.61669969559	88	0.0196078431372549	0.8636363636363636	0.2625034539928157
YMR214W	-1	-/-	-179.51587200164795	-32275.292083263397	22	0.01958762886597938	0.8636363636363636	0.2627797734180713
YKL121W	0	0/0	-179.51874029636383	-52592.746435165405	88	0.01958762886597938	0.8636363636363636	0.2627797734180713
YNL289W	0	0/-	-179.5237910747528	-51500.579387784004	88	0.01958762886597938	0.8636363636363636	0.2627797734180713
YMR073C	-1	-/-	-179.52490091323853	-30797.415112495422	22	0.01956745623069001	0.8636363636363636	0.26305609284332687
YDR409W	-1	-/-	-179.52576732635498	-29886.054379940033	22	0.01954732510288066	0.8636363636363636	0.2633324122685825
YIL072W	-1	-/-	-179.52584075927734	-30546.235504627228	22	0.019527235354573486	0.8636363636363636	0.2636087316938381
YML115C	-1	-/-	-179.528968334198	-31469.644964694977	22	0.019507186858316223	0.8636363636363636	0.26388505111909366
YPL258C	-1	-/-	-179.5526328086853	-31002.605173110962	22	0.019487179487179488	0.8636363636363636	0.2641613705443493
YER005W	-1	-/-	-179.55480575561523	-31592.763295650482	22	0.0194672131147541	0.8636363636363636	0.26443768996960487
YBR030W	-1	-/-	-179.55704832077026	-32019.01051902771	22	0.019447287615148412	0.8636363636363636	0.26471400939486045
YHR185C	0	0/-	-179.56436419487	-50289.52506673336	88	0.019447287615148412	0.8636363636363636	0.26471400939486045
YMR029C	-1	-/-	-179.56955337524414	-31424.47957086563	22	0.019427402862985686	0.8636363636363636	0.26499032882011603
YHR063C	0	0/-	-179.57060742378235	-52815.231719732285	88	0.019427402862985686	0.8636363636363636	0.26499032882011603
YER123W	-1	-/-	-179.5740065574646	-31020.987379074097	22	0.01940755873340143	0.8636363636363636	0.26526664824537166
YNL136W	-1	-/-	-179.5748291015625	-31120.296621322632	22	0.019387755102040816	0.8636363636363636	0.26554296767062724
YPR171W	-1	-/-	-179.58017492294312	-30321.32208919525	22	0.019367991845056064	0.8636363636363636	0.2658192870958828
YDR419W	-1	-/-	-179.58189821243286	-31254.234510421753	22	0.019348268839103868	0.8636363636363636	0.26609560652113845
YJL117W	-1	-/-	-179.5844168663025	-31003.868134975433	22	0.019328585961342827	0.8636363636363636	0.26637192594639403
YGR198W	0	0/-	-179.5933393239975	-52650.17191410065	88	0.019328585961342827	0.8636363636363636	0.26637192594639403
YDL217C	-1	-/-	-179.59621381759644	-30380.051568984985	22	0.019308943089430895	0.8636363636363636	0.2666482453716496
YML114C	-1	-/-	-179.59749031066895	-31700.73488664627	22	0.019289340101522844	0.8636363636363636	0.26692456479690524
YNR055C	0	0/-	-179.60082626342773	-51654.27066779137	88	0.019289340101522844	0.8636363636363636	0.26692456479690524
YEL019C	-1	-/-	-179.60404109954834	-30761.18127298355	22	0.019269776876267748	0.8636363636363636	0.2672008842221608
YIL150C	-1	-/-	-179.60599327087402	-30519.28169488907	22	0.019250253292806486	0.8636363636363636	0.2674772036474164
YDR393W	-1	-/-	-179.60744667053223	-30742.285400867462	22	0.019230769230769232	0.8636363636363636	0.26775352307267203
YKL166C	-1	-/-	-179.60779333114624	-31134.080843925476	22	0.019211324570273004	0.8636363636363636	0.2680298424979276
YLR266C	-1	-/-	-179.61287212371826	-31644.49124956131	22	0.01919191919191919	0.8636363636363636	0.2683061619231832
YPL100W	-1	-/-	-179.6197690963745	-31121.271926879883	22	0.01917255297679112	0.8636363636363636	0.2685824813484388
YDR538W	0	0/-	-179.62181186676025	-50889.202231884	88	0.01917255297679112	0.8636363636363636	0.2685824813484388
YHL003C	-1	-/-	-179.62315845489502	-32035.334500312805	22	0.019153225806451613	0.8636363636363636	0.2688588007736944
YDR367W	0	0/-	-179.62964987754822	-49903.06697642803	88	0.019153225806451613	0.8636363636363636	0.2688588007736944
YLR019W	0	0/-	-179.63977146148682	-50978.25014638901	88	0.019153225806451613	0.8636363636363636	0.2688588007736944
YPL190C	-1	-/-	-179.65150547027588	-31126.265588760376	22	0.019133937562940583	0.8636363636363636	0.26913512019895
YJL091C	-1	-/-	-179.66414642333984	-32325.272206783295	22	0.019114688128772636	0.8636363636363636	0.2694114396242056
YDR078C	-1	-/-	-179.66457891464233	-31310.05890750885	22	0.019095477386934675	0.8636363636363636	0.2696877590494612
YNL147W	-1	-/-	-179.67484951019287	-30452.83687543869	22	0.019076305220883535	0.8636363636363636	0.26996407847471676
YGR089W	-1	-/0	-179.6773452758789	-30446.64714384079	22	0.01905717151454363	0.8636363636363636	0.2702403978999724
YER008C	-1	-/-	-179.6792049407959	-30887.577815532684	22	0.01903807615230461	0.8636363636363636	0.270516717325228
YCL008C	-1	-/-	-179.693706035614	-30954.50751209259	22	0.01901901901901902	0.8636363636363636	0.27079303675048355
YFL033C	-1	-/-	-179.69792366027832	-31391.23486852646	22	0.019	0.8636363636363636	0.27106935617573913
YMR032W	-1	-/-	-179.70056438446045	-31175.091257572174	22	0.01898101898101898	0.8636363636363636	0.27134567560099476
YLR006C	-1	-/-	-179.70079851150513	-31092.265907287598	22	0.018962075848303395	0.8636363636363636	0.27162199502625034
YFR010W	0	0/-	-179.70821297168732	-52051.82520651817	88	0.018962075848303395	0.8636363636363636	0.27162199502625034
YFR023W	0	0/0	-179.712144613266	-51545.303520321846	88	0.018962075848303395	0.8636363636363636	0.27162199502625034
YFL048C	-1	-/-	-179.714524269104	-31564.98378419876	22	0.018943170488534396	0.8636363636363636	0.2718983144515059
YDL040C	-1	-/-	-179.71570301055908	-32502.8192820549	22	0.018924302788844622	0.8636363636363636	0.27217463387676155
YPL233W	-1	-/-	-179.71613883972168	-31465.356594085693	22	0.01890547263681592	0.8636363636363636	0.27245095330201713
YOL137W	0	0/-	-179.7206470966339	-51493.020678162575	88	0.01890547263681592	0.8636363636363636	0.27245095330201713
YHL002W	-1	-/-	-179.72146558761597	-31690.417550563812	22	0.018886679920477135	0.8636363636363636	0.2727272727272727
YDR318W	-1	-/-	-179.72384691238403	-31006.874787807465	22	0.018867924528301886	0.8636363636363636	0.27300359215252834
YNL297C	-1	-/-	-179.73346281051636	-30875.47679758072	22	0.018849206349206348	0.8636363636363636	0.2732799115777839
YMR091C	-1	-/-	-179.75515604019165	-32041.709471702576	22	0.018830525272547076	0.8636363636363636	0.2735562310030395
YBL023C	-1	-/-	-179.76010417938232	-31110.060578346252	22	0.01881188118811881	0.8636363636363636	0.27383255042829513
YIL015W	0	0/-	-179.76378345489502	-52435.639714598656	88	0.01881188118811881	0.8636363636363636	0.27383255042829513
YMR236W	-1	-/-	-179.78272104263306	-31384.529572963715	22	0.018793273986152326	0.8636363636363636	0.2741088698535507
YEL030W	-1	-/-	-179.79022026062012	-31052.05647802353	22	0.018774703557312252	0.8636363636363636	0.2743851892788063
YML086C	-1	-/-	-179.8041548728943	-31669.880135536194	22	0.018756169792694965	0.8636363636363636	0.2746615087040619
YNL041C	-1	-/-	-179.80814790725708	-31736.36768102646	22	0.01873767258382643	0.8636363636363636	0.2749378281293175
YHR090C	-1	-/-	-179.80984020233154	-30628.782037734985	22	0.0187192118226601	0.8636363636363636	0.2752141475545731
YGL013C	-1	-/-	-179.81175327301025	-32025.379175662994	22	0.018700787401574805	0.8636363636363636	0.2754904669798287
YMR094W	0	0/-	-179.81475186347961	-51043.077719926834	88	0.018700787401574805	0.8636363636363636	0.2754904669798287
YER151C	-1	-/-	-179.81516647338867	-30624.414609909058	22	0.018682399213372666	0.8636363636363636	0.2757667864050843
YOL105C	-1	-/-	-179.82030534744263	-30767.179519176483	22	0.018664047151277015	0.8636363636363636	0.27604310583033986
YDL018C	0	0/-	-179.82056212425232	-51419.209969997406	88	0.018664047151277015	0.8636363636363636	0.27604310583033986
YDL001W	0	0/-	-179.82222044467926	-51516.80560064316	88	0.018664047151277015	0.8636363636363636	0.27604310583033986
YMR153W	-1	-/-	-179.8270845413208	-31022.774283885956	22	0.018645731108930325	0.8636363636363636	0.27631942525559544
YDR034C	0	0/-	-179.83911728858948	-50949.43391871452	88	0.018645731108930325	0.8636363636363636	0.27631942525559544
YIR006C	-1	-/-	-179.85469913482666	-29967.540753364563	22	0.018627450980392157	0.8636363636363636	0.2765957446808511
YPL141C	0	0/-	-179.86143004894257	-50030.49947476387	88	0.018627450980392157	0.8636363636363636	0.2765957446808511
YER031C	-1	-/-	-179.86534690856934	-32235.796468257904	22	0.01860920666013712	0.8636363636363636	0.27687206410610665
YCR073C	-1	-/-	-179.86983823776245	-31083.734688282013	22	0.018590998043052837	0.8636363636363636	0.27714838353136223
YMR159C	0	0/-	-179.87241339683533	-50407.85547530651	88	0.018590998043052837	0.8636363636363636	0.27714838353136223
YGL220W	0	0/-	-179.87244200706482	-51337.46707904339	88	0.018590998043052837	0.8636363636363636	0.27714838353136223
YJR040W	-1	-/-	-179.87876796722412	-30483.923138141632	22	0.01857282502443793	0.8636363636363636	0.27742470295661786
YBL082C	-1	-/-	-179.89405584335327	-31782.360407352448	22	0.0185546875	0.8636363636363636	0.27770102238187344
YLR078C	-1	-/+	-179.89466667175293	-31645.605659484863	22	0.018536585365853658	0.8636363636363636	0.277977341807129
YDL135C	-1	-/+	-179.90561628341675	-31313.0759973526	22	0.018518518518518517	0.8636363636363636	0.27825366123238465
YIL169C	0	0/-	-179.90638768672943	-50653.653082728386	88	0.018518518518518517	0.8636363636363636	0.27825366123238465
YKL073W	-1	-/-	-179.91109561920166	-31912.79858636856	22	0.018500486854917234	0.8636363636363636	0.27852998065764023
YDR460W	-1	-/-	-179.9115228652954	-32075.62729024887	22	0.01848249027237354	0.8636363636363636	0.2788063000828958
YFL034C-B	-1	-/-	-179.9145336151123	-31180.783791065216	22	0.0184645286686103	0.8636363636363636	0.27908261950815144
YLR132C	-1	-/-	-179.9319896697998	-30661.302758693695	22	0.018446601941747572	0.8636363636363636	0.279358938933407
YKL059C	-1	-/-	-179.9362063407898	-31088.616020679474	22	0.01842870999030068	0.8636363636363636	0.2796352583586626
YLR228C	-1	-/-	-179.93637418746948	-30787.06449651718	22	0.018410852713178296	0.8636363636363636	0.27991157778391823
YHR041C	-1	-/-	-179.94078636169434	-31508.469215869904	22	0.018393030009680542	0.8636363636363636	0.2801878972091738
YML067C	-1	-/-	-179.94164276123047	-31781.627729415894	22	0.0183752417794971	0.8636363636363636	0.2804642166344294
YOR349W	-1	-/-	-179.9468116760254	-30751.982788085938	22	0.018357487922705314	0.8636363636363636	0.280740536059685
YNR011C	-1	-/-	-179.95225048065186	-30970.520624637604	22	0.01833976833976834	0.8636363636363636	0.2810168554849406
YFL060C	-1	-/-	-179.95499563217163	-30187.48940563202	22	0.01832208293153327	0.8636363636363636	0.2812931749101962
YKL025C	-1	-/-	-179.95664358139038	-30603.102952957153	22	0.018304431599229287	0.8636363636363636	0.2815694943354518
YGL014W	-1	-/-	-179.95730829238892	-31751.557662010193	22	0.01828681424446583	0.8636363636363636	0.2818458137607074
YNL049C	-1	-/-	-179.96077871322632	-31347.42927312851	22	0.01826923076923077	0.8636363636363636	0.28212213318596296
YBR168W	-1	-/-	-179.9650068283081	-30606.778124332428	22	0.01825168107588857	0.8636363636363636	0.28239845261121854
YGR059W	-1	-/-	-179.9767451286316	-30629.969588279724	22	0.018234165067178502	0.8636363636363636	0.2826747720364742
YER070W	-1	-/-	-179.97796821594238	-32080.22882413864	22	0.01821668264621285	0.8636363636363636	0.28295109146172975
YMR208W	-1	-/-	-179.99525594711304	-31707.63959312439	22	0.018199233716475097	0.8636363636363636	0.28322741088698533
YDL155W	-1	-/-	-179.99562788009644	-31041.846921920776	22	0.01818181818181818	0.8636363636363636	0.28350373031224096
YMR179W	-1	-/-	-179.9986596107483	-31020.57284450531	22	0.018164435946462717	0.8636363636363636	0.28378004973749654
YDR485C	-1	-/-	-180.0002145767212	-30867.366996765137	22	0.018147086914995225	0.8636363636363636	0.2840563691627521
YKR025W	-1	-/-	-180.00091552734375	-31967.94488477707	22	0.01812977099236641	0.8636363636363636	0.28433268858800775
YIR021W	-1	-/-	-180.00302648544312	-31133.333826065063	22	0.01811248808388942	0.8636363636363636	0.28460900801326333
YLR433C	-1	-/-	-180.01116466522217	-31227.161429405212	22	0.018095238095238095	0.8636363636363636	0.2848853274385189
YOL044W	-1	-/-	-180.02401781082153	-30682.400279045105	22	0.01807802093244529	0.8636363636363636	0.28516164686377454
YGR212W	-1	-/-	-180.0286350250244	-31451.483590126038	22	0.01806083650190114	0.8636363636363636	0.2854379662890301
YMR025W	-1	-/-	-180.03052377700806	-30651.201612472534	22	0.018043684710351376	0.8636363636363636	0.2857142857142857
YOR377W	-1	-/0	-180.04475355148315	-31894.432940006256	22	0.018026565464895637	0.8636363636363636	0.28599060513954133
YHL014C	0	0/0	-180.0571210384369	-51239.55966603756	88	0.018026565464895637	0.8636363636363636	0.28599060513954133
YGR063C	-1	-/-	-180.05738878250122	-31383.760484695435	22	0.01800947867298578	0.8636363636363636	0.2862669245647969
YBL089W	0	0/-	-180.06257915496826	-50174.11055314541	88	0.01800947867298578	0.8636363636363636	0.2862669245647969
YAL033W	-1	-/-	-180.0715832710266	-32574.333227157593	22	0.017992424242424244	0.8636363636363636	0.2865432439900525
YOR195W	-1	-/-	-180.08130550384521	-31075.73793363571	22	0.017975402081362345	0.8636363636363636	0.2868195634153081
YOL117W	-1	-/-	-180.08591079711914	-31113.8503408432	22	0.017958412098298678	0.8636363636363636	0.2870958828405637
YER146W	-1	-/-	-180.0872220993042	-31516.660712242126	22	0.01794145420207743	0.8636363636363636	0.2873722022658193
YNL316C	0	0/0	-180.08810341358185	-52130.716158390045	88	0.01794145420207743	0.8636363636363636	0.2873722022658193
YGL238W	-1	-/-	-180.0921459197998	-31223.306549072266	22	0.017924528301886792	0.8636363636363636	0.2876485216910749
YOR130C	-1	-/-	-180.09818410873413	-31319.010130882263	22	0.017907634307257305	0.8636363636363636	0.2879248411163305
YDL227C	-1	-/-	-180.09878063201904	-32157.87604856491	22	0.017890772128060263	0.8636363636363636	0.28820116054158607
YDR192C	-1	-/-	-180.09894132614136	-30316.834297180176	22	0.017873941674506115	0.8636363636363636	0.28847747996684164
YKR098C	0	0/-	-180.11764347553253	-51565.908138513565	88	0.017873941674506115	0.8636363636363636	0.28847747996684164
YKL213C	-1	-/-	-180.11950731277466	-31704.436307430267	22	0.017857142857142856	0.8636363636363636	0.2887537993920973
YHR005C	-1	-/+	-180.12392854690552	-32495.700925827026	22	0.01784037558685446	0.8636363636363636	0.28903011881735285
YPL048W	-1	-/-	-180.12760257720947	-30739.528964042664	22	0.017823639774859287	0.8636363636363636	0.28930643824260843
YBL085W	-1	-/+	-180.12813091278076	-31650.64569711685	22	0.01780693533270853	0.8636363636363636	0.28958275766786407
YGL170C	0	0/-	-180.13173651695251	-52213.37450325489	88	0.01780693533270853	0.8636363636363636	0.28958275766786407
YDL138W	-1	-/-	-180.13186693191528	-31016.59185028076	22	0.017790262172284643	0.8636363636363636	0.28985907709311964
YFL046W	0	0/-	-180.13960325717926	-51435.83934032917	88	0.017790262172284643	0.8636363636363636	0.28985907709311964
YCL048W	0	0/-	-180.14430248737335	-50708.17687058449	88	0.017790262172284643	0.8636363636363636	0.28985907709311964
YDR075W	-1	-/-	-180.14567518234253	-31850.686781406403	22	0.01777362020579981	0.8636363636363636	0.2901353965183752
YOR156C	-1	-/-	-180.1459527015686	-30478.221239089966	22	0.017757009345794394	0.8636363636363636	0.29041171594363085
YLR016C	-1	-/-	-180.14858436584473	-30383.698472976685	22	0.017740429505135387	0.8636363636363636	0.29068803536888643
YPL101W	-1	-/-	-180.14954280853271	-31586.431824207306	22	0.017723880597014924	0.8636363636363636	0.290964354794142
YBR153W	-1	-/-	-180.15770387649536	-30986.90579366684	22	0.017707362534948742	0.8636363636363636	0.29124067421939764
YPL105C	0	0/-	-180.15849900245667	-51878.50427424908	88	0.017707362534948742	0.8636363636363636	0.29124067421939764
YOR159C	-1	-/-	-180.17407894134521	-31799.219260692596	22	0.017690875232774673	0.8636363636363636	0.2915169936446532
YPL209C	-1	-/-	-180.1745924949646	-31171.267362594604	22	0.017674418604651163	0.8636363636363636	0.2917933130699088
YCL051W	-1	-/-	-180.17939472198486	-31076.022070407867	22	0.017657992565055763	0.8636363636363636	0.29206963249516443
YLR318W	-1	-/-	-180.18022632598877	-30811.471304893494	22	0.017641597028783658	0.8636363636363636	0.29234595192042
YER048C	0	0/-	-180.1851989030838	-52598.166040182114	88	0.017641597028783658	0.8636363636363636	0.29234595192042
YFR037C	-1	-/-	-180.19640350341797	-31953.822681427002	22	0.017625231910946195	0.8636363636363636	0.2926222713456756
YOR237W	-1	-/-	-180.19944286346436	-31640.52067422867	22	0.017608897126969416	0.8636363636363636	0.2928985907709312
YGR104C	-1	-/-	-180.20110988616943	-32231.56552219391	22	0.017592592592592594	0.8636363636363636	0.2931749101961868
YOR090C	0	0/-	-180.20648729801178	-50787.22914099693	88	0.017592592592592594	0.8636363636363636	0.2931749101961868
YBR014C	0	0/-	-180.20802307128906	-52558.09310615063	88	0.017592592592592594	0.8636363636363636	0.2931749101961868
YCL027C-A	0	0/-	-180.21695590019226	-50184.7024050951	88	0.017592592592592594	0.8636363636363636	0.2931749101961868
YPR181C	-1	-/-	-180.22133827209473	-31473.99329805374	22	0.01757631822386679	0.8636363636363636	0.2934512296214424
YKL033W	0	0/-	-180.23458623886108	-51153.31013798714	88	0.01757631822386679	0.8636363636363636	0.2934512296214424
YLR246W	-1	-/-	-180.23936891555786	-32178.93677330017	22	0.01756007393715342	0.8636363636363636	0.29372754904669796
YIL009W	-1	-/-	-180.24319648742676	-31371.817623138428	22	0.017543859649122806	0.8636363636363636	0.2940038684719536
YGL129C	-1	-/-	-180.24393129348755	-30505.12658548355	22	0.017527675276752766	0.8636363636363636	0.29428018789720917
YMR089C	-1	-/-	-180.24639320373535	-31565.582458496094	22	0.017511520737327188	0.8636363636363636	0.29455650732246474
YGL100W	-1	-/-	-180.24746561050415	-31431.441928863525	22	0.017495395948434623	0.8636363636363636	0.2948328267477204
YOR339C	0	0/-	-180.2495585680008	-51397.33052110672	88	0.017495395948434623	0.8636363636363636	0.2948328267477204
YDR438W	0	0/0	-180.25427448749542	-51220.160151958466	88	0.017495395948434623	0.8636363636363636	0.2948328267477204
YBL091C-A	0	0/-	-180.25435602664948	-51809.31426811218	88	0.017495395948434623	0.8636363636363636	0.2948328267477204
YPR120C	-1	-/-	-180.25792360305786	-31412.796813964844	22	0.017479300827966882	0.8636363636363636	0.29510914617297596
YLR291C	-1	-/-	-180.2618956565857	-32682.974836826324	22	0.017463235294117647	0.8636363636363636	0.29538546559823153
YLR084C	-1	-/-	-180.2728877067566	-31163.5678358078	22	0.017447199265381085	0.8636363636363636	0.29566178502348717
YDL047W	-1	-/-	-180.2844376564026	-30861.104269981384	22	0.01743119266055046	0.8636363636363636	0.29593810444874274
YPL122C	-1	-/-	-180.28473377227783	-31174.611792564392	22	0.017415215398716773	0.8636363636363636	0.2962144238739983
YGL092W	-1	-/-	-180.29754304885864	-31267.018392562866	22	0.0173992673992674	0.8636363636363636	0.29649074329925396
YOL015W	0	0/0	-180.29849076271057	-52185.3905415535	88	0.0173992673992674	0.8636363636363636	0.29649074329925396
YJR027W	-1	-/-	-180.3003749847412	-30233.078187465668	22	0.01738334858188472	0.8636363636363636	0.29676706272450953
YKL002W	-1	-/-	-180.30094194412231	-31936.733691215515	22	0.01736745886654479	0.8636363636363636	0.2970433821497651
YDL134C	-1	-/-	-180.3053617477417	-30797.060687065125	22	0.017351598173515982	0.8636363636363636	0.29731970157502075
YAL064C-A	0	0/0	-180.31393229961395	-50003.17384123802	88	0.017351598173515982	0.8636363636363636	0.29731970157502075
YHR015W	-1	-/0	-180.31667757034302	-31769.799884796143	22	0.017335766423357664	0.8636363636363636	0.2975960210002763
YIL062C	-1	-/-	-180.31803941726685	-32469.42050075531	22	0.01731996353691887	0.8636363636363636	0.2978723404255319
YDL236W	-1	-/0	-180.31866216659546	-30646.37597513199	22	0.017304189435336976	0.8636363636363636	0.29814865985078753
YLR223C	-1	-/-	-180.32072687149048	-31205.599916934967	22	0.017288444040036398	0.8636363636363636	0.2984249792760431
YBR210W	-1	-/-	-180.32667446136475	-30730.045513629913	22	0.017272727272727273	0.8636363636363636	0.2987012987012987
YOR209C	-1	-/-	-180.32740449905396	-31588.50729084015	22	0.01725703905540418	0.8636363636363636	0.2989776181265543
YOL121C	-1	-/-	-180.3298888206482	-31286.20875453949	22	0.017241379310344827	0.8636363636363636	0.2992539375518099
YIR033W	-1	-/-	-180.34440660476685	-31647.592378139496	22	0.017225747960108794	0.8636363636363636	0.2995302569770655
YDR439W	-1	-/-	-180.3504285812378	-30711.29799413681	22	0.017210144927536232	0.8636363636363636	0.29980657640232106
YDR130C	-1	-/-	-180.36225366592407	-31031.575077533722	22	0.017194570135746608	0.8636363636363636	0.3000828958275767
YOR321W	-1	-/-	-180.3693447113037	-31613.931715011597	22	0.017179023508137433	0.8636363636363636	0.30035921525283227
YDR067C	0	0/-	-180.37729465961456	-50415.375183582306	88	0.017179023508137433	0.8636363636363636	0.30035921525283227
YHR167W	-1	-/-	-180.38562059402466	-31518.182475090027	22	0.017163504968383016	0.8636363636363636	0.30063553467808785
YDL111C	-1	-/-	-180.3940782546997	-32431.719866275787	22	0.017148014440433214	0.8636363636363636	0.3009118541033435
YKR060W	-1	-/-	-180.395977973938	-32397.552631378174	22	0.017132551848512173	0.8636363636363636	0.30118817352859906
YNL204C	0	0/-	-180.3969211578369	-51245.68451666832	88	0.017132551848512173	0.8636363636363636	0.30118817352859906
YCR020W-B	-1	-/-	-180.4046173095703	-30975.875383377075	22	0.017117117117117116	0.8636363636363636	0.30146449295385463
YLR298C	-1	-/-	-180.4066982269287	-30488.751183986664	22	0.017101710171017102	0.8636363636363636	0.30174081237911027
YDR483W	-1	-/-	-180.40702390670776	-30652.4263586998	22	0.0170863309352518	0.8636363636363636	0.30201713180436585
YBL067C	0	0/-	-180.40850448608398	-51524.15706169605	88	0.0170863309352518	0.8636363636363636	0.30201713180436585
YHR188C	-1	-/-	-180.415762424469	-31488.155820846558	22	0.017070979335130278	0.8636363636363636	0.3022934512296214
YPR176C	-1	-/-	-180.4216651916504	-31085.210686206818	22	0.017055655296229804	0.8636363636363636	0.30256977065487706
YPR049C	-1	-/-	-180.42355585098267	-31440.164456367493	22	0.017040358744394617	0.8636363636363636	0.30284609008013263
YMR070W	-1	-/-	-180.42970848083496	-31096.296696662903	22	0.017025089605734768	0.8636363636363636	0.3031224095053882
YDR404C	-1	-/-	-180.43225955963135	-32168.432537078857	22	0.017009847806624886	0.8636363636363636	0.30339872893064385
YNL288W	-1	-/-	-180.4374566078186	-30742.712378501892	22	0.01699463327370304	0.8636363636363636	0.3036750483558994
YIL140W	-1	-/-	-180.4379539489746	-32497.12898349762	22	0.016979445933869526	0.8636363636363636	0.303951367781155
YDR221W	-1	-/0	-180.4406385421753	-31277.65887451172	22	0.016964285714285713	0.8636363636363636	0.30422768720641064
YGL207W	-1	-/-	-180.44138193130493	-31647.912181854248	22	0.01694915254237288	0.8636363636363636	0.3045040066316662
YMR282C	0	0/-	-180.44161927700043	-50965.50699424744	88	0.01694915254237288	0.8636363636363636	0.3045040066316662
YKL069W	0	0/-	-180.44544446468353	-52415.34876179695	88	0.01694915254237288	0.8636363636363636	0.3045040066316662
YKL126W	-1	-/-	-180.44584608078003	-31416.779349327087	22	0.01693404634581105	0.8636363636363636	0.3047803260569218
YDR451C	-1	-/-	-180.44965171813965	-31590.870485305786	22	0.016918967052537846	0.8636363636363636	0.3050566454821774
YDR379W	-1	-/-	-180.45139837265015	-30680.942971229553	22	0.016903914590747332	0.8636363636363636	0.305332964907433
YBR156C	-1	-/-	-180.45223140716553	-32216.229883670807	22	0.016888888888888887	0.8636363636363636	0.3056092843326886
YMR313C	-1	-/-	-180.45258283615112	-30838.780744552612	22	0.016873889875666074	0.8636363636363636	0.30588560375794416
YGL257C	-1	-/-	-180.4549789428711	-31529.78400182724	22	0.01685891748003549	0.8636363636363636	0.3061619231831998
YDR260C	-1	-/-	-180.45746421813965	-30490.0017414093	22	0.016843971631205674	0.8636363636363636	0.30643824260845537
YCR017C	0	0/-	-180.462388753891	-50713.325159311295	88	0.016843971631205674	0.8636363636363636	0.30643824260845537
YJL076W	-1	-/-	-180.46336030960083	-31465.620868206024	22	0.01682905225863596	0.8636363636363636	0.30671456203371095
YDL143W	-1	-/-	-180.46924209594727	-31756.372480392456	22	0.016814159292035398	0.8636363636363636	0.3069908814589666
YER104W	-1	-/-	-180.47485065460205	-30757.318610668182	22	0.016799292661361626	0.8636363636363636	0.30726720088422216
YBL011W	-1	-/-	-180.4756407737732	-30047.07029390335	22	0.01678445229681979	0.8636363636363636	0.30754352030947774
YLR398C	-1	-/-	-180.48190832138062	-30969.61744785309	22	0.01676963812886143	0.8636363636363636	0.30781983973473337
YAL031C	-1	-/-	-180.49023628234863	-31596.969636917114	22	0.01675485008818342	0.8636363636363636	0.30809615915998895
YGL131C	0	0/-	-180.5005247592926	-50834.68992686272	88	0.01675485008818342	0.8636363636363636	0.30809615915998895
YPL179W	-1	-/-	-180.50073385238647	-30834.380280971527	22	0.016740088105726872	0.8636363636363636	0.3083724785852445
YIL061C	-1	-/-	-180.50327682495117	-30498.954957962036	22	0.016725352112676055	0.8636363636363636	0.30864879801050016
YOR274W	-1	-/-	-180.50428581237793	-31465.304070472717	22	0.016710642040457344	0.8636363636363636	0.30892511743575574
YPL029W	-1	-/-	-180.50933837890625	-31015.76122903824	22	0.016695957820738138	0.8636363636363636	0.3092014368610113
YDR103W	-1	-/-	-180.50944137573242	-31134.309259414673	22	0.016681299385425813	0.8636363636363636	0.30947775628626695
YBL057C	-1	-/-	-180.51136207580566	-31469.88925218582	22	0.016666666666666666	0.8636363636363636	0.3097540757115225
YIR010W	-1	-/-	-180.51319789886475	-31410.12149000168	22	0.016652059596844872	0.8636363636363636	0.3100303951367781
YPR111W	-1	-/-	-180.5210452079773	-30869.097727298737	22	0.016637478108581436	0.8636363636363636	0.31030671456203374
YGL066W	-1	-/-	-180.5231876373291	-31145.612322330475	22	0.016622922134733157	0.8636363636363636	0.3105830339872893
YJL178C	-1	-/-	-180.53414297103882	-31547.18273639679	22	0.016608391608391608	0.8636363636363636	0.3108593534125449
YLR059C	-1	-/-	-180.5343680381775	-31184.141844272614	22	0.016593886462882096	0.8636363636363636	0.31113567283780047
YGL168W	-1	-/-	-180.53673028945923	-31144.36280107498	22	0.016579406631762654	0.8636363636363636	0.3114119922630561
YOR001W	-1	-/-	-180.5386552810669	-32071.45420217514	22	0.016564952048823016	0.8636363636363636	0.3116883116883117
YDR443C	-1	-/-	-180.54191493988037	-31642.798956871033	22	0.016550522648083623	0.8636363636363636	0.31196463111356726
YKL045W	-1	-/-	-180.5454387664795	-31815.201893806458	22	0.016536118363794605	0.8636363636363636	0.3122409505388229
YKR003W	-1	-/-	-180.54607486724854	-32242.80992460251	22	0.01652173913043478	0.8636363636363636	0.31251726996407847
YOR278W	0	0/0	-180.54656624794006	-52031.444640636444	88	0.01652173913043478	0.8636363636363636	0.31251726996407847
YBR103W	-1	-/-	-180.55916929244995	-31594.625866413116	22	0.016507384882710686	0.8636363636363636	0.31279358938933405
YBL056W	-1	-/-	-180.5610294342041	-31443.72798395157	22	0.016493055555555556	0.8636363636363636	0.3130699088145897
YKL201C	-1	-/-	-180.56121635437012	-32000.609616279602	22	0.01647875108412836	0.8636363636363636	0.31334622823984526
YKL184W	0	0/-	-180.57739901542664	-51842.95183813572	88	0.01647875108412836	0.8636363636363636	0.31334622823984526
YBR288C	-1	-/-	-180.57994079589844	-31837.67882680893	22	0.016464471403812825	0.8636363636363636	0.31362254766510084
YOR086C	0	0/-	-180.58291804790497	-51349.76099610329	88	0.016464471403812825	0.8636363636363636	0.31362254766510084
YNL299W	-1	-/-	-180.59015798568726	-32788.41928768158	22	0.01645021645021645	0.8636363636363636	0.31389886709035647
YNL158W	0	0/-	-180.59947800636292	-52110.583909511566	88	0.01645021645021645	0.8636363636363636	0.31389886709035647
YOR253W	-1	-/-	-180.60044527053833	-31562.03597688675	22	0.01643598615916955	0.8636363636363636	0.31417518651561205
YOL089C	-1	-/-	-180.6011815071106	-30274.21638584137	22	0.016421780466724288	0.8636363636363636	0.3144515059408676
YBL039W-B	0	0/0	-180.61288619041443	-50139.66459786892	88	0.016421780466724288	0.8636363636363636	0.3144515059408676
YMR021C	-1	-/-	-180.613055229187	-30751.976191043854	22	0.016407599309153715	0.8636363636363636	0.31472782536612326
YHL023C	0	0/-	-180.6158094406128	-51192.11666226387	88	0.016407599309153715	0.8636363636363636	0.31472782536612326
YNL083W	0	0/-	-180.6183441877365	-51864.24922513962	88	0.016407599309153715	0.8636363636363636	0.31472782536612326
YCR066W	-1	-/-	-180.63476276397705	-30698.54123687744	22	0.01639344262295082	0.8636363636363636	0.31500414479137884
YKR103W	0	0/-	-180.6404218673706	-50451.656708717346	88	0.01639344262295082	0.8636363636363636	0.31500414479137884
YKR079C	-1	-/-	-180.64828824996948	-31927.546456813812	22	0.016379310344827588	0.8636363636363636	0.3152804642166344
YDR197W	0	0/-	-180.654705286026	-51545.18303132057	88	0.016379310344827588	0.8636363636363636	0.3152804642166344
YIL138C	-1	-/-	-180.65818309783936	-31462.379433631897	22	0.01636520241171404	0.8636363636363636	0.31555678364189005
YMR079W	-1	-/-	-180.65948915481567	-32215.29939031601	22	0.016351118760757316	0.8636363636363636	0.3158331030671456
YOR357C	0	0/-	-180.6634750366211	-50906.965522646904	88	0.016351118760757316	0.8636363636363636	0.3158331030671456
YLR117C	-1	-/-	-180.66826581954956	-30458.244296073914	22	0.01633705932932072	0.8636363636363636	0.3161094224924012
YPR054W	-1	-/-	-180.67673587799072	-30912.74867773056	22	0.01632302405498282	0.8636363636363636	0.31638574191765684
YBL018C	-1	-/-	-180.6911177635193	-31061.25790309906	22	0.01630901287553648	0.8636363636363636	0.3166620613429124
YOR005C	-1	-/-	-180.69158220291138	-30819.47498035431	22	0.016295025728987993	0.8636363636363636	0.316938380768168
YOL013W-A	0	0/0	-180.69706416130066	-49470.990505337715	88	0.016295025728987993	0.8636363636363636	0.316938380768168
YNL167C	-1	-/-	-180.70376586914062	-31425.604510307312	22	0.016281062553556127	0.8636363636363636	0.31721470019342357
YPL194W	-1	-/-	-180.70618438720703	-31080.751596450806	22	0.016267123287671232	0.8636363636363636	0.3174910196186792
YOR048C	-1	-/-	-180.70802354812622	-31211.813331127167	22	0.016253207869974338	0.8636363636363636	0.3177673390439348
YGL115W	-1	-/-	-180.71425342559814	-30911.29870414734	22	0.01623931623931624	0.8636363636363636	0.31804365846919036
YJL184W	-1	-/-	-180.72070121765137	-31802.63235759735	22	0.016225448334756618	0.8636363636363636	0.318319977894446
YPR046W	-1	-/-	-180.72132635116577	-31488.712483882904	22	0.016211604095563138	0.8636363636363636	0.31859629731970157
YPL084W	-1	-/-	-180.72900772094727	-31640.85398197174	22	0.01619778346121057	0.8636363636363636	0.31887261674495715
YER089C	-1	-/-	-180.72903776168823	-30911.65437078476	22	0.016183986371379896	0.8636363636363636	0.3191489361702128
YGR134W	-1	-/-	-180.7341866493225	-31102.488914489746	22	0.016170212765957447	0.8636363636363636	0.31942525559546836
YBR237W	-1	-/-	-180.73645067214966	-32442.449299812317	22	0.016156462585034014	0.8636363636363636	0.31970157502072394
YPL049C	-1	-/-	-180.737877368927	-31203.33034133911	22	0.016142735768903994	0.8636363636363636	0.31997789444597957
YFL017W-A	-1	-/-	-180.73814582824707	-30797.05997991562	22	0.016129032258064516	0.8636363636363636	0.32025421387123515
YAL016W	-1	-/-	-180.74128532409668	-31605.286955356598	22	0.016115351993214587	0.8636363636363636	0.3205305332964907
YGL122C	-1	-/-	-180.7489252090454	-31054.91987514496	22	0.016101694915254237	0.8636363636363636	0.32080685272174636
YBL019W	-1	-/-	-180.74995231628418	-30455.15121126175	22	0.016088060965283656	0.8636363636363636	0.32108317214700194
YGL172W	-1	-/-	-180.7537956237793	-31960.65559387207	22	0.016074450084602367	0.8636363636363636	0.3213594915722575
YMR293C	-1	-/-	-180.76263093948364	-31223.466875076294	22	0.016060862214708368	0.8636363636363636	0.32163581099751315
YDR147W	-1	-/-	-180.76462697982788	-31811.22740840912	22	0.016047297297297296	0.8636363636363636	0.3219121304227687
YBL100W-A	-1	-/-	-180.76738357543945	-30380.490496635437	22	0.016033755274261603	0.8636363636363636	0.3221884498480243
YMR039C	-1	-/-	-180.77905225753784	-31179.42560863495	22	0.016020236087689713	0.8636363636363636	0.32246476927327994
YDR265W	-1	-/-	-180.79229307174683	-31559.99329996109	22	0.016006739679865205	0.8636363636363636	0.3227410886985355
YNL056W	0	0/-	-180.79887557029724	-51518.29460763931	88	0.016006739679865205	0.8636363636363636	0.3227410886985355
YKL175W	-1	-/-	-180.80432510375977	-31287.57151222229	22	0.015993265993265993	0.8636363636363636	0.3230174081237911
YNL224C	0	0/-	-180.80540299415588	-51364.00247323513	88	0.015993265993265993	0.8636363636363636	0.3230174081237911
YIL027C	0	0/-	-180.80997586250305	-51434.9810359478	88	0.015993265993265993	0.8636363636363636	0.3230174081237911
YPR106W	0	0/-	-180.81153631210327	-52467.62787282467	88	0.015993265993265993	0.8636363636363636	0.3230174081237911
YLR055C	-1	-/-	-180.81773138046265	-30463.023158073425	22	0.0159798149705635	0.8636363636363636	0.32329372754904667
YHR177W	0	0/-	-180.8232228755951	-50567.41435575485	88	0.0159798149705635	0.8636363636363636	0.32329372754904667
YDR014W	0	0/-	-180.8251212835312	-50426.63141441345	88	0.0159798149705635	0.8636363636363636	0.32329372754904667
YER107C	-1	-/-	-180.82575225830078	-32532.072952747345	22	0.015966386554621848	0.8636363636363636	0.3235700469743023
YDR363W-A	-1	-/-	-180.83000564575195	-31055.09825181961	22	0.01595298068849706	0.8636363636363636	0.3238463663995579
YKL140W	-1	-/-	-180.83965158462524	-31250.07768058777	22	0.015939597315436243	0.8636363636363636	0.32412268582481346
YDL188C	-1	-/-	-180.86012411117554	-31171.539316177368	22	0.01592623637887678	0.8636363636363636	0.3243990052500691
YGR185C	-1	-/-	-180.86593770980835	-32838.55742406845	22	0.015912897822445562	0.8636363636363636	0.3246753246753247
YBR193C	-1	-/-	-180.87664127349854	-31386.449152946472	22	0.015899581589958158	0.8636363636363636	0.32495164410058025
YFR029W	-1	-/-	-180.88060235977173	-30955.1605219841	22	0.01588628762541806	0.8636363636363636	0.3252279635258359
YOR070C	0	0/0	-180.88352620601654	-50813.625136733055	88	0.01588628762541806	0.8636363636363636	0.3252279635258359
YMR163C	-1	-/-	-180.89016485214233	-30615.358066082	22	0.015873015873015872	0.8636363636363636	0.32550428295109146
YNL098C	-1	-/-	-180.89056491851807	-31642.1334233284	22	0.015859766277128547	0.8636363636363636	0.32578060237634704
YNR072W	-1	-/-	-180.89087104797363	-29959.92367696762	22	0.0158465387823186	0.8636363636363636	0.3260569218016027
YDL202W	0	0/-	-180.8912297487259	-52331.484939455986	88	0.0158465387823186	0.8636363636363636	0.3260569218016027
YML041C	-1	-/-	-180.89228105545044	-31359.51471710205	22	0.015833333333333335	0.8636363636363636	0.32633324122685825
YGR275W	-1	-/-	-180.8926010131836	-31235.09934282303	22	0.01582014987510408	0.8636363636363636	0.32660956065211383
YIL159W	-1	-/-	-180.8929238319397	-30188.45631170273	22	0.015806988352745424	0.8636363636363636	0.32688588007736946
YCR040W	-1	-/-	-180.89993572235107	-30533.61964035034	22	0.015793848711554447	0.8636363636363636	0.32716219950262504
YKL072W	0	0/0	-180.91096997261047	-53028.01145994663	88	0.015793848711554447	0.8636363636363636	0.32716219950262504
YKL092C	-1	-/-	-180.91941452026367	-31366.43101167679	22	0.015780730897009966	0.8636363636363636	0.3274385189278806
YMR026C	-1	-/-	-180.92010831832886	-31290.200404644012	22	0.015767634854771784	0.8636363636363636	0.32771483835313625
YJR086W	-1	-/-	-180.93303394317627	-31037.546536922455	22	0.015754560530679935	0.8636363636363636	0.32799115777839183
YGL222C	-1	-/-	-180.93661165237427	-30771.675703525543	22	0.015741507870753936	0.8636363636363636	0.3282674772036474
YDR337W	-1	-/-	-180.94114017486572	-32262.75460958481	22	0.015728476821192054	0.8636363636363636	0.328543796628903
YHR072W	-1	-/-	-180.94241905212402	-32624.197978019714	22	0.015715467328370553	0.8636363636363636	0.3288201160541586
YDR430C	0	0/-	-180.94990479946136	-51462.230375766754	88	0.015715467328370553	0.8636363636363636	0.3288201160541586
YKL134C	-1	-/-	-180.95088148117065	-32088.12708091736	22	0.015702479338842976	0.8636363636363636	0.3290964354794142
YKL015W	-1	-/-	-180.95528745651245	-30508.666196346283	22	0.01568951279933939	0.8636363636363636	0.3293727549046698
YGL025C	-1	-/-	-180.9571681022644	-30225.19568347931	22	0.015676567656765675	0.8636363636363636	0.3296490743299254
YDR163W	-1	-/-	-180.95726442337036	-31385.547412872314	22	0.015663643858202802	0.8636363636363636	0.329925393755181
YNR074C	-1	-/-	-180.96617364883423	-30864.89764547348	22	0.015650741350906095	0.8636363636363636	0.33020171318043656
YJR058C	0	0/-	-180.96770334243774	-50717.50544130802	88	0.015650741350906095	0.8636363636363636	0.33020171318043656
YNL123W	-1	-/-	-180.96990585327148	-32466.86058330536	22	0.015637860082304528	0.8636363636363636	0.3304780326056922
YFL050C	-1	-/-	-180.9729356765747	-30936.60590839386	22	0.015625	0.8636363636363636	0.3307543520309478
YPR159W	0	0/-	-180.97297477722168	-52076.704751849174	88	0.015625	0.8636363636363636	0.3307543520309478
YLR250W	0	0/0	-180.9860886335373	-52208.851252913475	88	0.015625	0.8636363636363636	0.3307543520309478
YML077W	-1	-/-	-180.98785781860352	-31723.893380641937	22	0.015612161051766639	0.8636363636363636	0.33103067145620335
YNL250W	-1	-/-	-180.99220371246338	-31031.40640449524	22	0.015599343185550082	0.8636363636363636	0.331306990881459
YDR211W	-1	-/-	-181.00006008148193	-32626.788801193237	22	0.015586546349466776	0.8636363636363636	0.33158331030671456
YKR065C	-1	-/-	-181.00132036209106	-32122.076737880707	22	0.01557377049180328	0.8636363636363636	0.33185962973197014
YKL132C	0	0/0	-181.00593221187592	-52234.0511841774	88	0.01557377049180328	0.8636363636363636	0.33185962973197014
YLR113W	-1	-/-	-181.00714254379272	-31208.959691524506	22	0.015561015561015561	0.8636363636363636	0.3321359491572258
YMR058W	-1	-/-	-181.0130934715271	-32135.15231370926	22	0.015548281505728314	0.8636363636363636	0.33241226858248135
YEL006W	0	0/-	-181.02432584762573	-50736.27150464058	88	0.015548281505728314	0.8636363636363636	0.33241226858248135
YNL148C	-1	-/-	-181.0255093574524	-30427.643854141235	22	0.01553556827473426	0.8636363636363636	0.33268858800773693
YMR033W	-1	-/-	-181.0262942314148	-31823.9767537117	22	0.015522875816993464	0.8636363636363636	0.33296490743299256
YIR018W	-1	-/-	-181.03499126434326	-31059.938776016235	22	0.015510204081632653	0.8636363636363636	0.33324122685824814
YPL157W	-1	-/-	-181.0393328666687	-31822.902060985565	22	0.015497553017944535	0.8636363636363636	0.3335175462835037
YAR042W	-1	-/-	-181.0405249595642	-30956.639435768127	22	0.015484922575387123	0.8636363636363636	0.33379386570875935
YDL133C-A	0	0/-	-181.04562842845917	-50225.38803124428	88	0.015484922575387123	0.8636363636363636	0.33379386570875935
YPR199C	-1	-/-	-181.04696464538574	-30734.19046497345	22	0.015472312703583062	0.8636363636363636	0.33407018513401493
YDL205C	0	0/-	-181.05326187610626	-51445.476459264755	88	0.015472312703583062	0.8636363636363636	0.33407018513401493
YAL056W	-1	-/-	-181.05551481246948	-31052.595422267914	22	0.015459723352318959	0.8636363636363636	0.3343465045592705
YBR125C	0	0/-	-181.05726957321167	-51107.85680437088	88	0.015459723352318959	0.8636363636363636	0.3343465045592705
YNL121C	-1	-/-	-181.0580701828003	-31425.609318256378	22	0.015447154471544716	0.8636363636363636	0.3346228239845261
YDL230W	-1	-/-	-181.08139848709106	-32864.408152103424	22	0.015434606011372868	0.8636363636363636	0.3348991434097817
YNL218W	-1	-/-	-181.0882830619812	-31622.21219444275	22	0.015422077922077922	0.8636363636363636	0.3351754628350373
YBR281C	0	0/0	-181.0900079011917	-52034.245908498764	88	0.015422077922077922	0.8636363636363636	0.3351754628350373
YOR165W	0	0/+	-181.09041595458984	-51718.04100739956	88	0.015422077922077922	0.8636363636363636	0.3351754628350373
YDL105W	-1	-/-	-181.10248517990112	-30474.864300251007	22	0.015409570154095702	0.8636363636363636	0.3354517822602929
YER075C	-1	-/-	-181.1027855873108	-31151.347532749176	22	0.01539708265802269	0.8636363636363636	0.3357281016855485
YDL099W	-1	-/-	-181.10376739501953	-32067.982838630676	22	0.015384615384615385	0.8636363636363636	0.3360044211108041
YDR520C	0	0/-	-181.1094262599945	-51096.57591331005	88	0.015384615384615385	0.8636363636363636	0.3360044211108041
YDR257C	0	0/-	-181.11219024658203	-52196.66352510452	88	0.015384615384615385	0.8636363636363636	0.3360044211108041
YJL047C	-1	-/-	-181.112548828125	-31492.165206432343	22	0.015372168284789644	0.8636363636363636	0.33628074053605966
YER169W	-1	-/-	-181.11796474456787	-32068.498270988464	22	0.015359741309620048	0.8636363636363636	0.3365570599613153
YBR007C	0	0/0	-181.12264370918274	-52359.04969000816	88	0.015359741309620048	0.8636363636363636	0.3365570599613153
YLR467W	-1	-/-	-181.12394618988037	-30906.009536743164	22	0.015347334410339256	0.8636363636363636	0.3368333793865709
YNL164C	-1	-/-	-181.12594890594482	-31474.441480636597	22	0.01533494753833737	0.8636363636363636	0.33710969881182645
YDR153C	-1	-/-	-181.12895917892456	-32304.831251621246	22	0.01532258064516129	0.8636363636363636	0.3373860182370821
YOL030W	0	0/-	-181.13426160812378	-52707.04932701588	88	0.01532258064516129	0.8636363636363636	0.3373860182370821
YOR026W	-1	-/-	-181.1365466117859	-31891.792919158936	22	0.015310233682514102	0.8636363636363636	0.33766233766233766
YLR033W	-1	-/-	-181.1524748802185	-30755.264111042023	22	0.015297906602254429	0.8636363636363636	0.33793865708759324
YIL043C	0	0/-	-181.15257060527802	-52127.683598160744	88	0.015297906602254429	0.8636363636363636	0.33793865708759324
YBR263W	0	0/-	-181.15479850769043	-52498.359162688255	88	0.015297906602254429	0.8636363636363636	0.33793865708759324
YKR072C	-1	-/-	-181.15483236312866	-30729.63703775406	22	0.015285599356395816	0.8636363636363636	0.3382149765128489
YDL089W	0	0/-	-181.15776538848877	-53112.38581728935	88	0.015285599356395816	0.8636363636363636	0.3382149765128489
YKR036C	-1	-/-	-181.15912008285522	-31517.934758663177	22	0.01527331189710611	0.8636363636363636	0.33849129593810445
YDR280W	-1	-/-	-181.1609492301941	-32632.913336277008	22	0.015261044176706828	0.8636363636363636	0.33876761536336003
YDL178W	-1	-/-	-181.17345762252808	-30673.992476463318	22	0.015248796147672551	0.8636363636363636	0.33904393478861566
YMR126C	0	0/0	-181.17935466766357	-50965.14742398262	88	0.015248796147672551	0.8636363636363636	0.33904393478861566
YIR013C	-1	-/-	-181.1843662261963	-30532.470949172974	22	0.015236567762630313	0.8636363636363636	0.33932025421387124
YDR106W	-1	-/-	-181.18689107894897	-30711.815380096436	22	0.015224358974358974	0.8636363636363636	0.3395965736391268
YFR051C	-1	-/-	-181.19484186172485	-31481.176726818085	22	0.01521216973578863	0.8636363636363636	0.33987289306438245
YNR059W	-1	-/-	-181.20342350006104	-31957.587490558624	22	0.0152	0.8636363636363636	0.34014921248963803
YPR069C	0	0/-	-181.20462465286255	-53096.45594608784	88	0.0152	0.8636363636363636	0.34014921248963803
YBL006C	-1	-/-	-181.210551738739	-30508.44857263565	22	0.015187849720223821	0.8636363636363636	0.3404255319148936
YOL091W	-1	-/-	-181.21444606781006	-31287.44486093521	22	0.015175718849840255	0.8636363636363636	0.3407018513401492
YBL007C	-1	-/-	-181.21519374847412	-31312.11607980728	22	0.015163607342378291	0.8636363636363636	0.3409781707654048
YGR206W	-1	-/-	-181.21554899215698	-31103.87843990326	22	0.015151515151515152	0.8636363636363636	0.3412544901906604
YJR143C	-1	-/-	-181.22445821762085	-32789.897721767426	22	0.015139442231075698	0.8636363636363636	0.341530809615916
YKL010C	0	0/-	-181.2261449098587	-50726.52898359299	88	0.015139442231075698	0.8636363636363636	0.341530809615916
YDR378C	-1	-/-	-181.23164701461792	-31645.453299045563	22	0.015127388535031847	0.8636363636363636	0.3418071290411716
YFL035C-A	-1	-/-	-181.23759365081787	-30166.44065284729	22	0.015115354017501989	0.8636363636363636	0.3420834484664272
YFL035C	-1	-/-	-181.2375955581665	-30166.440633296967	22	0.015103338632750398	0.8636363636363636	0.34235976789168276
YMR044W	-1	-/-	-181.23851680755615	-31355.600641727448	22	0.015091342335186657	0.8636363636363636	0.3426360873169384
YNL210W	-1	-/-	-181.2518949508667	-30811.91459083557	22	0.01507936507936508	0.8636363636363636	0.342912406742194
YDL033C	-1	-/-	-181.25456047058105	-31375.4330534935	22	0.01506740681998414	0.8636363636363636	0.34318872616744955
YER161C	-1	-/-	-181.2573685646057	-31614.53343820572	22	0.015055467511885896	0.8636363636363636	0.3434650455927052
YLR371W	-1	-/-	-181.26032876968384	-30702.280197143555	22	0.015043547110055424	0.8636363636363636	0.34374136501796076
YBR255W	0	0/0	-181.26180636882782	-52228.521570920944	88	0.015043547110055424	0.8636363636363636	0.34374136501796076
YGR047C	-1	-/-	-181.26512622833252	-30881.25549030304	22	0.015031645569620253	0.8636363636363636	0.34401768444321634
YDR348C	0	0/-	-181.27529680728912	-50423.12260723114	88	0.015031645569620253	0.8636363636363636	0.34401768444321634
YOL005C	-1	-/-	-181.27603101730347	-30544.401983737946	22	0.015019762845849802	0.8636363636363636	0.344294003868472
YGL223C	-1	-/-	-181.2789168357849	-31554.0894241333	22	0.015007898894154818	0.8636363636363636	0.34457032329372755
YKL219W	0	0/-	-181.2839297056198	-51943.31752073765	88	0.015007898894154818	0.8636363636363636	0.34457032329372755
YLR077W	0	0/-	-181.28416240215302	-51605.6481410265	88	0.015007898894154818	0.8636363636363636	0.34457032329372755
YBR250W	-1	-/-	-181.28580045700073	-30473.266659736633	22	0.01499605367008682	0.8636363636363636	0.34484664271898313
YHR184W	0	0/-	-181.28982782363892	-51315.24130702019	88	0.01499605367008682	0.8636363636363636	0.34484664271898313
YHR163W	-1	-/0	-181.29044198989868	-30927.892897605896	22	0.01498422712933754	0.8636363636363636	0.34512296214423877
YAL010C	-1	-/-	-181.29269695281982	-31203.49731683731	22	0.014972419227738377	0.8636363636363636	0.34539928156949434
YKR083C	-1	-/-	-181.2964038848877	-30732.31140089035	22	0.014960629921259842	0.8636363636363636	0.3456756009947499
YML076C	-1	-/-	-181.2968611717224	-31641.583701610565	22	0.014948859166011016	0.8636363636363636	0.3459519204200055
YKL165C	-1	-/-	-181.31045055389404	-31432.764532089233	22	0.014937106918238994	0.8636363636363636	0.34622823984526113
YJL071W	-1	-/0	-181.31292724609375	-31491.474054336548	22	0.014925373134328358	0.8636363636363636	0.3465045592705167
YNR044W	-1	-/-	-181.32584190368652	-32403.072126865387	22	0.014913657770800628	0.8636363636363636	0.3467808786957723
YHR207C	0	0/-	-181.32967591285706	-51681.38108778	88	0.014913657770800628	0.8636363636363636	0.3467808786957723
YLR376C	-1	-/-	-181.331702709198	-31793.806992530823	22	0.014901960784313726	0.8636363636363636	0.3470571981210279
YDR472W	-1	-/-	-181.33573722839355	-30157.474425792694	22	0.014890282131661442	0.8636363636363636	0.3473335175462835
YGR105W	0	0/0	-181.3365000486374	-51379.169466257095	88	0.014890282131661442	0.8636363636363636	0.3473335175462835
YNL126W	-1	-/-	-181.34310150146484	-31901.215431690216	22	0.014878621769772905	0.8636363636363636	0.3476098369715391
YEL064C	0	0/-	-181.3476985692978	-50503.18766438961	88	0.014878621769772905	0.8636363636363636	0.3476098369715391
YDL245C	-1	-/-	-181.34901475906372	-31041.83240556717	22	0.01486697965571205	0.8636363636363636	0.3478861563967947
YOR191W	-1	-/-	-181.35004472732544	-31062.06886291504	22	0.014855355746677092	0.8636363636363636	0.3481624758220503
YAR009C	-1	-/-	-181.3512086868286	-30408.942165374756	22	0.01484375	0.8636363636363636	0.34843879524730587
YIL003W	0	0/-	-181.35460448265076	-51755.09496295452	88	0.01484375	0.8636363636363636	0.34843879524730587
YIL109C	-1	-/-	-181.35567903518677	-31240.262595653534	22	0.01483216237314598	0.8636363636363636	0.3487151146725615
YHR152W	-1	-/-	-181.36256456375122	-32055.68247270584	22	0.014820592823712949	0.8636363636363636	0.3489914340978171
YAL041W	-1	-/-	-181.36337614059448	-30996.47206544876	22	0.014809041309431021	0.8636363636363636	0.34926775352307265
YGL018C	-1	-/-	-181.36706447601318	-30358.1128988266	22	0.014797507788161994	0.8636363636363636	0.3495440729483283
YHL007C	-1	-/-	-181.36850929260254	-32061.427990436554	22	0.014785992217898832	0.8636363636363636	0.34982039237358387
YBL103C-A	0	0/-	-181.36950778961182	-49971.030365109444	88	0.014785992217898832	0.8636363636363636	0.34982039237358387
YKR100C	0	0/-	-181.37391889095306	-51252.72790288925	88	0.014785992217898832	0.8636363636363636	0.34982039237358387
YDR452W	0	0/0	-181.37396001815796	-52026.193865180016	88	0.014785992217898832	0.8636363636363636	0.34982039237358387
YER106W	-1	-/-	-181.37647438049316	-31071.030408382416	22	0.014774494556765163	0.8636363636363636	0.35009671179883944
YBR019C	0	0/0	-181.37799561023712	-51157.84652996063	88	0.014774494556765163	0.8636363636363636	0.35009671179883944
YGL023C	0	0/-	-181.37913048267365	-51111.050726771355	88	0.014774494556765163	0.8636363636363636	0.35009671179883944
YBR278W	-1	-/-	-181.3917407989502	-30747.510756969452	22	0.014763014763014764	0.8636363636363636	0.3503730312240951
YDR066C	0	0/-	-181.3938648700714	-50603.16436326504	88	0.014763014763014764	0.8636363636363636	0.3503730312240951
YDR478W	-1	-/-	-181.4012794494629	-31611.481378555298	22	0.014751552795031056	0.8636363636363636	0.35064935064935066
YGL263W	0	0/-	-181.40443193912506	-52298.2889957428	88	0.014751552795031056	0.8636363636363636	0.35064935064935066
YNL212W	0	0/0	-181.40694749355316	-52076.094099640846	88	0.014751552795031056	0.8636363636363636	0.35064935064935066
YFL061W	0	0/-	-181.41386783123016	-50331.90946996212	88	0.014751552795031056	0.8636363636363636	0.35064935064935066
YEL001C	0	0/0	-181.4171884059906	-53357.61767590046	88	0.014751552795031056	0.8636363636363636	0.35064935064935066
YPL020C	-1	-/-	-181.42299270629883	-30841.661607265472	22	0.01474010861132661	0.8636363636363636	0.35092567007460623
YLR011W	-1	-/-	-181.4242124557495	-31287.819848537445	22	0.014728682170542635	0.8636363636363636	0.35120198949986187
YIL084C	-1	-/-	-181.42928647994995	-30969.237209796906	22	0.01471727343144849	0.8636363636363636	0.35147830892511744
YIL135C	-1	-/-	-181.4348907470703	-31916.09494447708	22	0.014705882352941176	0.8636363636363636	0.351754628350373
YER080W	0	0/0	-181.44295012950897	-52144.171609044075	88	0.014705882352941176	0.8636363636363636	0.351754628350373
YMR066W	0	0/-	-181.4460483789444	-50649.119957089424	88	0.014705882352941176	0.8636363636363636	0.351754628350373
YOR266W	-1	-/-	-181.44762468338013	-30188.612558841705	22	0.014694508894044857	0.8636363636363636	0.3520309477756286
YDR137W	-1	-/-	-181.44940948486328	-30609.364483356476	22	0.014683153013910355	0.8636363636363636	0.35230726720088423
YNL275W	-1	-/-	-181.45453262329102	-30327.343049049377	22	0.014671814671814672	0.8636363636363636	0.3525835866261398
YBR236C	-1	-/-	-181.46672344207764	-31541.070747852325	22	0.014660493827160493	0.8636363636363636	0.3528599060513954
YGL174W	-1	-/-	-181.46679544448853	-32376.520092010498	22	0.014649190439475714	0.8636363636363636	0.353136225476651
YPR188C	-1	-/-	-181.46776008605957	-31139.32085943222	22	0.014637904468412942	0.8636363636363636	0.3534125449019066
YER147C	-1	-/-	-181.47386407852173	-30498.34722852707	22	0.014626635873749037	0.8636363636363636	0.3536888643271622
YMR289W	0	0/-	-181.48646306991577	-51495.43263924122	88	0.014626635873749037	0.8636363636363636	0.3536888643271622
YLR412W	0	0/0	-181.48669040203094	-52471.603179335594	88	0.014626635873749037	0.8636363636363636	0.3536888643271622
YBR252W	0	0/-	-181.49474966526031	-54188.72827422619	88	0.014626635873749037	0.8636363636363636	0.3536888643271622
YOR287C	-1	-/-	-181.4954800605774	-31232.08306121826	22	0.014615384615384615	0.8636363636363636	0.3539651837524178
YHR151C	0	0/0	-181.4971797466278	-50784.62597453594	88	0.014615384615384615	0.8636363636363636	0.3539651837524178
YLL046C	0	0/0	-181.50150537490845	-51598.65836954117	88	0.014615384615384615	0.8636363636363636	0.3539651837524178
YBR037C	-1	-/-	-181.50238418579102	-32703.698884010315	22	0.014604150653343582	0.8636363636363636	0.3542415031776734
YDR057W	-1	-/-	-181.50992107391357	-31324.327414512634	22	0.014592933947772658	0.8636363636363636	0.35451782260292897
YOL068C	-1	-/-	-181.51188230514526	-31503.83132791519	22	0.014581734458940905	0.8636363636363636	0.3547941420281846
YLL021W	-1	-/-	-181.51821660995483	-31671.475439548492	22	0.014570552147239263	0.8636363636363636	0.3550704614534402
YCR105W	0	0/0	-181.52183663845062	-50842.60354709625	88	0.014570552147239263	0.8636363636363636	0.3550704614534402
YBL061C	-1	-/-	-181.52552556991577	-32203.09532880783	22	0.014559386973180077	0.8636363636363636	0.35534678087869576
YPL115C	-1	-/-	-181.52609729766846	-31805.578209400177	22	0.01454823889739663	0.8636363636363636	0.3556231003039514
YGL243W	-1	-/-	-181.5290060043335	-31523.202212810516	22	0.014537107880642693	0.8636363636363636	0.35589941972920697
YHR005C-A	-1	-/-	-181.52955675125122	-32042.610099315643	22	0.01452599388379205	0.8636363636363636	0.35617573915446255
YPR179C	-1	-/-	-181.53016567230225	-31674.47730731964	22	0.014514896867838044	0.8636363636363636	0.3564520585797182
YLR187W	0	0/-	-181.54908275604248	-51395.50896680355	88	0.014514896867838044	0.8636363636363636	0.3564520585797182
YDR315C	0	0/-	-181.5575349330902	-51349.2200961113	88	0.014514896867838044	0.8636363636363636	0.3564520585797182
YDL161W	-1	-/-	-181.55841779708862	-31394.948295116425	22	0.01450381679389313	0.8636363636363636	0.35672837800497376
YHR004C	-1	-/-	-181.56174993515015	-31541.191036224365	22	0.014492753623188406	0.8636363636363636	0.35700469743022933
YIL010W	-1	-/-	-181.5631766319275	-32076.508872032166	22	0.014481707317073171	0.8636363636363636	0.35728101685548497
YIL076W	-1	-/-	-181.56597518920898	-32230.847611904144	22	0.014470677837014471	0.8636363636363636	0.35755733628074055
YOR113W	-1	-/-	-181.57366132736206	-31542.802965164185	22	0.01445966514459665	0.8636363636363636	0.3578336557059961
YOL001W	-1	-/+	-181.58392524719238	-31142.640154838562	22	0.014448669201520912	0.8636363636363636	0.3581099751312517
YMR077C	-1	-/-	-181.5853910446167	-31275.72750377655	22	0.014437689969604863	0.8636363636363636	0.35838629455650733
YLR424W	-1	-/-	-181.5868525505066	-32138.635771751404	22	0.01442672741078208	0.8636363636363636	0.3586626139817629
YLR351C	0	0/0	-181.59352672100067	-51359.144145965576	88	0.01442672741078208	0.8636363636363636	0.3586626139817629
YFL005W	-1	-/+	-181.59425497055054	-31539.148026943207	22	0.014415781487101669	0.8636363636363636	0.3589389334070185
YKL209C	0	0/-	-181.59952664375305	-51974.6348105669	88	0.014415781487101669	0.8636363636363636	0.3589389334070185
YHR105W	0	0/0	-181.59999299049377	-51562.23070216179	88	0.014415781487101669	0.8636363636363636	0.3589389334070185
YDR459C	-1	-/-	-181.60177516937256	-31202.68190431595	22	0.014404852160727824	0.8636363636363636	0.3592152528322741
YHR034C	-1	-/-	-181.6105980873108	-31532.46496295929	22	0.014393939393939395	0.8636363636363636	0.3594915722575297
YJL104W	-1	-/-	-181.61102962493896	-31650.062381267548	22	0.014383043149129448	0.8636363636363636	0.3597678916827853
YNL253W	-1	-/-	-181.61221265792847	-31644.819297790527	22	0.014372163388804841	0.8636363636363636	0.3600442111080409
YBR246W	0	0/-	-181.61411714553833	-51022.46167886257	88	0.014372163388804841	0.8636363636363636	0.3600442111080409
YDL010W	0	0/-	-181.61500799655914	-52639.654412031174	88	0.014372163388804841	0.8636363636363636	0.3600442111080409
YNR043W	-1	-/-	-181.6167540550232	-32086.951436042786	22	0.01436130007558579	0.8636363636363636	0.3603205305332965
YDR145W	-1	-/-	-181.6186008453369	-31748.851667404175	22	0.014350453172205438	0.8636363636363636	0.36059684995855207
YNL099C	-1	-/-	-181.61912775039673	-31791.03722190857	22	0.014339622641509434	0.8636363636363636	0.3608731693838077
YDR208W	-1	-/-	-181.62013339996338	-31431.580421447754	22	0.014328808446455505	0.8636363636363636	0.3611494888090633
YDR228C	-1	-/-	-181.6231164932251	-31412.342718601227	22	0.014318010550113038	0.8636363636363636	0.36142580823431886
YDL036C	-1	-/-	-181.62360668182373	-31434.5877327919	22	0.01430722891566265	0.8636363636363636	0.3617021276595745
YDR098C	-1	-/-	-181.63036823272705	-32684.749298095703	22	0.014296463506395787	0.8636363636363636	0.36197844708483007
YDR129C	-1	-/-	-181.63879489898682	-32187.28991127014	22	0.014285714285714285	0.8636363636363636	0.36225476651008565
YBL016W	-1	-/-	-181.64179706573486	-32570.37167787552	22	0.014274981217129978	0.8636363636363636	0.3625310859353413
YIL130W	0	0/-	-181.65193486213684	-51338.689935564995	88	0.014274981217129978	0.8636363636363636	0.3625310859353413
YPL200W	-1	-/-	-181.6548523902893	-30814.83097553253	22	0.014264264264264264	0.8636363636363636	0.36280740536059686
YCR018C	-1	-/-	-181.6701979637146	-30885.066395759583	22	0.014253563390847712	0.8636363636363636	0.36308372478585244
YBR166C	0	0/0	-181.67278563976288	-51376.61309874058	88	0.014253563390847712	0.8636363636363636	0.36308372478585244
YPL138C	-1	-/-	-181.6798176765442	-31566.146745681763	22	0.01424287856071964	0.8636363636363636	0.36336004421110807
YMR069W	-1	-/-	-181.69054412841797	-31064.635616779327	22	0.014232209737827715	0.8636363636363636	0.36363636363636365
YML047C	-1	-/-	-181.6905574798584	-31783.022599220276	22	0.014221556886227544	0.8636363636363636	0.3639126830616192
YMR288W	-1	-/-	-181.69266366958618	-31057.42178964615	22	0.014210919970082274	0.8636363636363636	0.3641890024868748
YDL074C	-1	-/-	-181.6983118057251	-31903.843505382538	22	0.014200298953662182	0.8636363636363636	0.36446532191213044
YKL183W	0	0/-	-181.6998575925827	-51404.80341506004	88	0.014200298953662182	0.8636363636363636	0.36446532191213044
YJL124C	-1	-/-	-181.70427227020264	-33093.93012857437	22	0.014189693801344288	0.8636363636363636	0.364741641337386
YKL006C-A	-1	-/+	-181.706476688385	-31412.203617095947	22	0.014179104477611941	0.8636363636363636	0.3650179607626416
YKL108W	-1	-/-	-181.70839738845825	-31113.382060050964	22	0.014168530947054437	0.8636363636363636	0.3652942801878972
YMR023C	-1	-/-	-181.7138442993164	-31179.648814201355	22	0.014157973174366617	0.8636363636363636	0.3655705996131528
YDR169C	0	0/-	-181.72102797031403	-52528.242173194885	88	0.014157973174366617	0.8636363636363636	0.3655705996131528
YJL044C	0	0/0	-181.72311794757843	-50830.3803358078	88	0.014157973174366617	0.8636363636363636	0.3655705996131528
YJL065C	-1	-/-	-181.7330379486084	-30378.68177509308	22	0.014147431124348473	0.8636363636363636	0.3658469190384084
YHR024C	-1	-/-	-181.73312854766846	-30986.612486839294	22	0.014136904761904762	0.8636363636363636	0.366123238463664
YNL293W	-1	-/-	-181.7384991645813	-31692.7675242424	22	0.01412639405204461	0.8636363636363636	0.3663995578889196
YNL321W	0	0/-	-181.75287401676178	-52286.152466893196	88	0.01412639405204461	0.8636363636363636	0.3663995578889196
YER098W	0	0/-	-181.7564675807953	-52412.85065495968	88	0.01412639405204461	0.8636363636363636	0.3663995578889196
YDR107C	0	0/-	-181.75726211071014	-52255.78207433224	88	0.01412639405204461	0.8636363636363636	0.3663995578889196
YCR084C	-1	-/-	-181.76273012161255	-31529.810133457184	22	0.01411589895988113	0.8636363636363636	0.36667587731417517
YNL328C	-1	-/-	-181.79040050506592	-31142.892856121063	22	0.014105419450631032	0.8636363636363636	0.3669521967394308
YMR154C	0	0/-	-181.79279375076294	-51331.72378885746	88	0.014105419450631032	0.8636363636363636	0.3669521967394308
YJR069C	-1	-/-	-181.79389667510986	-32518.780131816864	22	0.014094955489614243	0.8636363636363636	0.3672285161646864
YOL007C	0	0/0	-181.79812622070312	-53035.13060283661	88	0.014094955489614243	0.8636363636363636	0.3672285161646864
YGR153W	0	0/0	-181.8002690076828	-51630.85726642609	88	0.014094955489614243	0.8636363636363636	0.3672285161646864
YMR172W	-1	-/-	-181.8117790222168	-31750.518456935883	22	0.014084507042253521	0.8636363636363636	0.36750483558994196
YDR495C	-1	-/+	-181.81367349624634	-31404.537053585052	22	0.014074074074074074	0.8636363636363636	0.3677811550151976
YKL188C	-1	-/-	-181.8206672668457	-33039.69814014435	22	0.014063656550703183	0.8636363636363636	0.36805747444045317
YKR048C	-1	-/-	-181.82287549972534	-30480.739929676056	22	0.014053254437869823	0.8636363636363636	0.36833379386570875
YKL149C	-1	-/-	-181.8235993385315	-31549.976251602173	22	0.014042867701404288	0.8636363636363636	0.3686101132909644
YKL106W	0	0/0	-181.82763528823853	-53164.499009013176	88	0.014042867701404288	0.8636363636363636	0.3686101132909644
YEL029C	-1	-/-	-181.83361959457397	-31239.56251192093	22	0.014032496307237814	0.8636363636363636	0.36888643271621996
YKR007W	-1	-/-	-181.83936643600464	-30710.764374256134	22	0.014022140221402213	0.8636363636363636	0.36916275214147554
YGR006W	-1	-/-	-181.84154176712036	-31109.422508716583	22	0.014011799410029498	0.8636363636363636	0.3694390715667311
YFL001W	0	0/-	-181.84653294086456	-53269.332948088646	88	0.014011799410029498	0.8636363636363636	0.3694390715667311
YGL136C	-1	-/-	-181.8506579399109	-31071.915278434753	22	0.01400147383935151	0.8636363636363636	0.36971539099198675
YHR044C	0	0/0	-181.85423851013184	-50690.49328875542	88	0.01400147383935151	0.8636363636363636	0.36971539099198675
YGR004W	-1	-/-	-181.859055519104	-31687.207367420197	22	0.013991163475699559	0.8636363636363636	0.3699917104172423
YGR046W	-1	-/-	-181.86786127090454	-31834.36813879013	22	0.013980868285504048	0.8636363636363636	0.3702680298424979
YNL103W	-1	-/-	-181.87892866134644	-31122.57777118683	22	0.013970588235294118	0.8636363636363636	0.37054434926775354
YCR097WB	0	0/-	-181.8814741373062	-49894.041345477104	88	0.013970588235294118	0.8636363636363636	0.37054434926775354
YGR084C	0	0/-	-181.88168787956238	-52925.65688061714	88	0.013970588235294118	0.8636363636363636	0.37054434926775354
YNR030W	-1	-/-	-181.88375282287598	-31232.060537338257	22	0.013960323291697281	0.8636363636363636	0.3708206686930091
YMR019W	0	0/-	-181.88816034793854	-51765.99671423435	88	0.013960323291697281	0.8636363636363636	0.3708206686930091
YDR291W	0	0/-	-181.88851535320282	-51568.726165652275	88	0.013960323291697281	0.8636363636363636	0.3708206686930091
YNR026C	-1	-/-	-181.88903951644897	-31824.11287355423	22	0.013950073421439061	0.8636363636363636	0.3710969881182647
YKR063C	-1	-/-	-181.9055552482605	-32223.915342330933	22	0.013939838591342627	0.8636363636363636	0.3713733075435203
YGR014W	-1	-/-	-181.90909433364868	-31381.366374969482	22	0.013929618768328446	0.8636363636363636	0.3716496269687759
YJR084W	-1	-/-	-181.92255973815918	-30858.030478477478	22	0.01391941391941392	0.8636363636363636	0.3719259463940315
YCR081W	-1	-/-	-181.92267179489136	-31414.31747484207	22	0.013909224011713031	0.8636363636363636	0.3722022658192871
YNR048W	-1	-/-	-181.9243655204773	-31955.162212848663	22	0.013899049012435992	0.8636363636363636	0.3724785852445427
YFR040W	-1	-/-	-181.93125677108765	-31131.399850845337	22	0.013888888888888888	0.8636363636363636	0.37275490466979827
YOR355W	-1	-/-	-181.93361139297485	-32161.7030544281	22	0.013878743608473338	0.8636363636363636	0.3730312240950539
YFL013C	-1	-/-	-181.93494415283203	-32326.523470401764	22	0.013868613138686132	0.8636363636363636	0.3733075435203095
YDR131C	-1	-/-	-181.93821811676025	-30066.888690948486	22	0.013858497447118891	0.8636363636363636	0.37358386294556506
YHR039C-B	-1	-/-	-181.94268083572388	-29865.279458522797	22	0.013848396501457727	0.8636363636363636	0.3738601823708207
YDR164C	-1	-/+	-181.94597625732422	-31959.013421058655	22	0.013838310269482883	0.8636363636363636	0.37413650179607627
YLR079W	-1	-/-	-181.94638204574585	-31627.415974617004	22	0.013828238719068414	0.8636363636363636	0.37441282122133185
YBL026W	-1	-/-	-181.94731998443604	-31430.31850194931	22	0.013818181818181818	0.8636363636363636	0.3746891406465875
YGR065C	0	0/-	-181.95706474781036	-51150.873525977135	88	0.013818181818181818	0.8636363636363636	0.3746891406465875
YJR147W	-1	-/-	-181.95833921432495	-31616.06019926071	22	0.013808139534883721	0.8636363636363636	0.37496546007184306
YKR037C	-1	-/-	-181.96747016906738	-30501.95181941986	22	0.013798111837327523	0.8636363636363636	0.37524177949709864
YPR066W	0	0/-	-181.970787525177	-51925.6274176836	88	0.013798111837327523	0.8636363636363636	0.37524177949709864
YOR125C	0	0/0	-181.97472655773163	-51713.999099612236	88	0.013798111837327523	0.8636363636363636	0.37524177949709864
YFR025C	0	0/0	-181.97579061985016	-52770.270998716354	88	0.013798111837327523	0.8636363636363636	0.37524177949709864
YLR289W	0	0/0	-181.98319792747498	-51603.66062831879	88	0.013798111837327523	0.8636363636363636	0.37524177949709864
YKL068W	-1	-/-	-181.98605155944824	-31472.542149066925	22	0.013788098693759071	0.8636363636363636	0.3755180989223542
YNL012W	-1	-/-	-182.00031042099	-32149.148827552795	22	0.013778100072516316	0.8636363636363636	0.37579441834760985
YHR013C	-1	-/-	-182.01521062850952	-32161.296241760254	22	0.013768115942028985	0.8636363636363636	0.3760707377728654
YJL108C	-1	-/-	-182.02083921432495	-31350.9163813591	22	0.013758146270818247	0.8636363636363636	0.376347057198121
YOR356W	-1	-/-	-182.02260208129883	-30090.238063812256	22	0.013748191027496382	0.8636363636363636	0.37662337662337664
YOR363C	-1	-/-	-182.02728414535522	-31507.99503993988	22	0.01373825018076645	0.8636363636363636	0.3768996960486322
YDR005C	-1	-/-	-182.03245162963867	-30771.993961811066	22	0.013728323699421965	0.8636363636363636	0.3771760154738878
YJR108W	-1	-/-	-182.0399227142334	-30004.071180820465	22	0.013718411552346571	0.8636363636363636	0.3774523348991434
YGR072W	-1	-/-	-182.040789604187	-31831.372536182404	22	0.013708513708513708	0.8636363636363636	0.377728654324399
YDR302W	-1	-/-	-182.04887771606445	-31851.99603652954	22	0.0136986301369863	0.8636363636363636	0.3780049737496546
YEL003W	-1	-/-	-182.04992485046387	-31404.758847236633	22	0.013688760806916427	0.8636363636363636	0.3782812931749102
YGR281W	-1	-/-	-182.05555200576782	-31761.438506126404	22	0.013678905687544997	0.8636363636363636	0.3785576126001658
YAL030W	-1	-/+	-182.06546068191528	-32381.79899597168	22	0.013669064748201438	0.8636363636363636	0.37883393202542137
YER178W	-1	-/-	-182.06736516952515	-30953.303711891174	22	0.013659237958303379	0.8636363636363636	0.379110251450677
YMR284W	-1	-/-	-182.06780004501343	-32137.051733970642	22	0.013649425287356323	0.8636363636363636	0.3793865708759326
YFL007W	0	0/-	-182.06933045387268	-52041.75115275383	88	0.013649425287356323	0.8636363636363636	0.3793865708759326
YNL169C	-1	-/+	-182.07293891906738	-32609.766379356384	22	0.013639626704953339	0.8636363636363636	0.37966289030118816
YKL095W	-1	-/-	-182.0732479095459	-30688.714050769806	22	0.013629842180774749	0.8636363636363636	0.3799392097264438
YPL153C	-1	-/-	-182.0755534172058	-31867.38369655609	22	0.013620071684587814	0.8636363636363636	0.38021552915169937
YPL022W	-1	-/-	-182.07605838775635	-32215.297290802002	22	0.013610315186246419	0.8636363636363636	0.38049184857695495
YKL041W	-1	-/-	-182.07748460769653	-32157.142206668854	22	0.013600572655690766	0.8636363636363636	0.3807681680022106
YOL013W-B	0	0/0	-182.07851004600525	-50808.02457869053	88	0.013600572655690766	0.8636363636363636	0.3807681680022106
YGR247W	-1	-/-	-182.08577346801758	-31007.19913339615	22	0.013590844062947067	0.8636363636363636	0.38104448742746616
YKL070W	-1	-/0	-182.09232997894287	-30284.627780914307	22	0.013581129378127233	0.8636363636363636	0.38132080685272174
YPL059W	-1	-/-	-182.09249639511108	-32548.212554454803	22	0.013571428571428571	0.8636363636363636	0.3815971262779773
YOR196C	0	0/-	-182.09900617599487	-51296.121112823486	88	0.013571428571428571	0.8636363636363636	0.3815971262779773
YBR162W-A	0	0/-	-182.09902775287628	-52953.55618906021	88	0.013571428571428571	0.8636363636363636	0.3815971262779773
YJR118C	-1	-/-	-182.10398864746094	-31047.886263370514	22	0.013561741613133477	0.8636363636363636	0.38187344570323295
YCR032W	0	0/-	-182.1096898317337	-50682.56644153595	88	0.013561741613133477	0.8636363636363636	0.38187344570323295
YJL084C	0	0/-	-182.11242723464966	-52027.51504099369	88	0.013561741613133477	0.8636363636363636	0.38187344570323295
YOR126C	-1	-/-	-182.12397003173828	-30832.574902057648	22	0.01355206847360913	0.8636363636363636	0.3821497651284885
YML074C	-1	-/-	-182.1321930885315	-33483.041853904724	22	0.0135424091233072	0.8636363636363636	0.3824260845537441
YEL062W	-1	-/-	-182.13947534561157	-30754.69527578354	22	0.013532763532763533	0.8636363636363636	0.38270240397899974
YOL103W	0	0/-	-182.14374160766602	-51413.5441621542	88	0.013532763532763533	0.8636363636363636	0.38270240397899974
YJR120W	-1	-/-	-182.14430618286133	-30146.014981746674	22	0.013523131672597865	0.8636363636363636	0.3829787234042553
YEL041W	-1	-/-	-182.155827999115	-32556.93974685669	22	0.013513513513513514	0.8636363636363636	0.3832550428295109
YDR420W	-1	-/-	-182.17384147644043	-31088.15007162094	22	0.013503909026297086	0.8636363636363636	0.38353136225476653
YJL098W	-1	-/-	-182.17434978485107	-33249.217351436615	22	0.013494318181818182	0.8636363636363636	0.3838076816800221
YDR212W	-1	-/-	-182.18529510498047	-33223.825145721436	22	0.0134847409510291	0.8636363636363636	0.3840840011052777
YFL024C	-1	-/-	-182.19861888885498	-31430.072113513947	22	0.01347517730496454	0.8636363636363636	0.3843603205305333
YDR484W	-1	-/-	-182.2037968635559	-31245.843449115753	22	0.013465627214741318	0.8636363636363636	0.3846366399557889
YGR071C	0	0/-	-182.22866594791412	-50431.80674302578	88	0.013465627214741318	0.8636363636363636	0.3846366399557889
YDL203C	0	0/-	-182.23284661769867	-52237.60123169422	88	0.013465627214741318	0.8636363636363636	0.3846366399557889
YLR399C	-1	-/-	-182.23591232299805	-30983.353246212006	22	0.013456090651558074	0.8636363636363636	0.3849129593810445
YBR239C	0	0/-	-182.24435114860535	-50367.88084447384	88	0.013456090651558074	0.8636363636363636	0.3849129593810445
YEL015W	-1	-/-	-182.24610710144043	-32021.36054086685	22	0.013446567586694975	0.8636363636363636	0.3851892788063001
YPL184C	0	0/-	-182.2528748512268	-50397.92951834202	88	0.013446567586694975	0.8636363636363636	0.3851892788063001
YNL004W	-1	-/-	-182.25457572937012	-31834.942655563354	22	0.013437057991513438	0.8636363636363636	0.3854655982315557
YML035C	0	0/-	-182.2546933889389	-50791.558097839355	88	0.013437057991513438	0.8636363636363636	0.3854655982315557
YGR077C	-1	-/-	-182.25703191757202	-31665.173377513885	22	0.01342756183745583	0.8636363636363636	0.38574191765681126
YBL032W	-1	-/-	-182.2574372291565	-32223.933372974396	22	0.013418079096045197	0.8636363636363636	0.3860182370820669
YML006C	-1	-/-	-182.2643141746521	-31395.81915616989	22	0.013408609738884969	0.8636363636363636	0.3862945565073225
YGL139W	0	0/-	-182.26568567752838	-51868.862716794014	88	0.013408609738884969	0.8636363636363636	0.3862945565073225
YBL004W	-1	-/-	-182.26975345611572	-32243.82575416565	22	0.013399153737658674	0.8636363636363636	0.38657087593257805
YPL096C-A	-1	-/-	-182.2775330543518	-30954.579429149628	22	0.013389711064129669	0.8636363636363636	0.38684719535783363
YGR231C	-1	-/-	-182.2824296951294	-32939.64543676376	22	0.013380281690140845	0.8636363636363636	0.38712351478308926
YLL063C	0	0/-	-182.28446090221405	-51501.05220293999	88	0.013380281690140845	0.8636363636363636	0.38712351478308926
YMR213W	-1	-/-	-182.28668308258057	-31874.56753730774	22	0.013370865587614356	0.8636363636363636	0.38739983420834484
YKL090W	0	0/-	-182.29463636875153	-51491.92354595661	88	0.013370865587614356	0.8636363636363636	0.38739983420834484
YML095C	-1	-/-	-182.29837846755981	-31276.70300245285	22	0.013361462728551337	0.8636363636363636	0.3876761536336004
YBR018C	0	0/0	-182.30009377002716	-52021.39483165741	88	0.013361462728551337	0.8636363636363636	0.3876761536336004
YER059W	0	0/-	-182.30246710777283	-52117.095293045044	88	0.013361462728551337	0.8636363636363636	0.3876761536336004
YFR021W	-1	-/-	-182.3051872253418	-30976.40418958664	22	0.013352073085031623	0.8636363636363636	0.38795247305885605
YPL234C	-1	-/-	-182.3088116645813	-31666.854882717133	22	0.013342696629213483	0.8636363636363636	0.38822879248411163
YKR042W	-1	-/-	-182.30937814712524	-32554.698996543884	22	0.013333333333333334	0.8636363636363636	0.3885051119093672
YHR014W	-1	-/-	-182.31007480621338	-32281.385689735413	22	0.01332398316970547	0.8636363636363636	0.38878143133462284
YOR197W	0	0/-	-182.31339371204376	-52296.692771196365	88	0.01332398316970547	0.8636363636363636	0.38878143133462284
YDL092W	-1	-/-	-182.315993309021	-31199.498237133026	22	0.013314646110721794	0.8636363636363636	0.3890577507598784
YLR224W	-1	-/-	-182.31657648086548	-30065.03760623932	22	0.01330532212885154	0.8636363636363636	0.389334070185134
YLR199C	0	0/0	-182.32115817070007	-51745.828226566315	88	0.01330532212885154	0.8636363636363636	0.389334070185134
YML049C	-1	-/-	-182.32307386398315	-31408.844842910767	22	0.013296011196641007	0.8636363636363636	0.38961038961038963
YPR189W	-1	-/-	-182.32337379455566	-31434.30945110321	22	0.013286713286713287	0.8636363636363636	0.3898867090356452
YNL196C	0	0/-	-182.32841300964355	-50972.33910405636	88	0.013286713286713287	0.8636363636363636	0.3898867090356452
YGL210W	-1	-/-	-182.3285517692566	-32093.383071899414	22	0.013277428371767994	0.8636363636363636	0.3901630284609008
YDR427W	-1	-/-	-182.3341383934021	-31449.44080877304	22	0.013268156424581005	0.8636363636363636	0.3904393478861564
YMR158W	0	0/-	-182.33580112457275	-52683.145842552185	88	0.013268156424581005	0.8636363636363636	0.3904393478861564
YMR165C	-1	-/+	-182.3380856513977	-31695.71185016632	22	0.013258897418004187	0.8636363636363636	0.390715667311412
YML104C	-1	-/-	-182.33828115463257	-32486.335289478302	22	0.013249651324965132	0.8636363636363636	0.3909919867366676
YDR428C	0	0/-	-182.34405398368835	-51447.18938803673	88	0.013249651324965132	0.8636363636363636	0.3909919867366676
YCL020W	-1	-/-	-182.35068893432617	-30570.80463695526	22	0.0132404181184669	0.8636363636363636	0.3912683061619232
YOL146W	-1	-/-	-182.35607767105103	-31492.392160892487	22	0.013231197771587743	0.8636363636363636	0.3915446255871788
YER023W	0	0/0	-182.35632610321045	-52553.66830289364	88	0.013231197771587743	0.8636363636363636	0.3915446255871788
YIL040W	-1	-/-	-182.36698007583618	-31409.678324699402	22	0.013221990257480862	0.8636363636363636	0.39182094501243436
YNL145W	-1	-/-	-182.37231540679932	-32205.728514671326	22	0.01321279554937413	0.8636363636363636	0.39209726443769
YCL010C	-1	-/-	-182.37849712371826	-31383.84217262268	22	0.01320361362056984	0.8636363636363636	0.3923735838629456
YGL142C	-1	-/-	-182.3803849220276	-31299.242902755737	22	0.013194444444444444	0.8636363636363636	0.39264990328820115
YER092W	0	0/-	-182.38135373592377	-51252.3734344244	88	0.013194444444444444	0.8636363636363636	0.39264990328820115
YJL024C	-1	-/-	-182.38860321044922	-31388.73096704483	22	0.0131852879944483	0.8636363636363636	0.39292622271345673
YDR376W	-1	-/-	-182.39338970184326	-31287.76377058029	22	0.013176144244105409	0.8636363636363636	0.39320254213871236
YDR519W	0	0/-	-182.39484107494354	-52754.32336843014	88	0.013176144244105409	0.8636363636363636	0.39320254213871236
YNL070W	-1	-/-	-182.39763593673706	-31413.267909049988	22	0.013167013167013167	0.8636363636363636	0.39347886156396794
YMR100W	-1	-/-	-182.39901494979858	-31885.029129505157	22	0.013157894736842105	0.8636363636363636	0.3937551809892235
YAL020C	-1	-/-	-182.40652227401733	-30633.179342746735	22	0.01314878892733564	0.8636363636363636	0.39403150041447915
YMR276W	-1	-/-	-182.40946340560913	-31839.72793483734	22	0.01313969571230982	0.8636363636363636	0.39430781983973473
YOR232W	-1	-/-	-182.41168642044067	-31896.547815322876	22	0.013130615065653075	0.8636363636363636	0.3945841392649903
YKL040C	-1	-/-	-182.41559743881226	-31624.001735687256	22	0.013121546961325966	0.8636363636363636	0.39486045869024594
YLR240W	-1	-/-	-182.41747188568115	-32062.568501472473	22	0.013112491373360938	0.8636363636363636	0.3951367781155015
YDR506C	0	0/-	-182.4180418252945	-50704.47281396389	88	0.013112491373360938	0.8636363636363636	0.3951367781155015
YDR295C	-1	-/-	-182.42075204849243	-30968.097373962402	22	0.01310344827586207	0.8636363636363636	0.3954130975407571
YBR089C-A	-1	-/-	-182.42191219329834	-32588.601482868195	22	0.013094417643004824	0.8636363636363636	0.39568941696601273
YMR184W	-1	-/-	-182.42307996749878	-31273.834649562836	22	0.013085399449035813	0.8636363636363636	0.3959657363912683
YPL021W	-1	-/-	-182.42337703704834	-30372.361990451813	22	0.01307639366827254	0.8636363636363636	0.3962420558165239
YHR187W	-1	-/-	-182.42927503585815	-31525.522272586823	22	0.013067400275103164	0.8636363636363636	0.3965183752417795
YJR031C	-1	-/-	-182.44641399383545	-32496.98331308365	22	0.013058419243986255	0.8636363636363636	0.3967946946670351
YJL097W	0	0/-	-182.44919681549072	-53371.407277822495	88	0.013058419243986255	0.8636363636363636	0.3967946946670351
YER072W	-1	-/+	-182.45057344436646	-31611.407418251038	22	0.01304945054945055	0.8636363636363636	0.3970710140922907
YLR165C	-1	-/-	-182.4514183998108	-32507.043558120728	22	0.013040494166094716	0.8636363636363636	0.3973473335175463
YMR101C	-1	-/-	-182.45967197418213	-30368.404682159424	22	0.013031550068587106	0.8636363636363636	0.3976236529428019
YPL189W	0	0/-	-182.47106873989105	-52219.467453598976	88	0.013031550068587106	0.8636363636363636	0.3976236529428019
YGR253C	-1	-/-	-182.47281217575073	-33065.37941646576	22	0.013022618231665525	0.8636363636363636	0.39789997236805746
YOR315W	-1	-/-	-182.47393226623535	-32119.005186080933	22	0.013013698630136987	0.8636363636363636	0.3981762917933131
YGL017W	-1	-/-	-182.47861433029175	-31474.812168598175	22	0.013004791238877482	0.8636363636363636	0.3984526112185687
YJL106W	-1	-/-	-182.48067426681519	-32430.889708518982	22	0.012995896032831737	0.8636363636363636	0.39872893064382425
YML023C	-1	-/-	-182.48202085494995	-31963.52209663391	22	0.012987012987012988	0.8636363636363636	0.39900525006907983
YML098W	-1	-/-	-182.48247051239014	-32488.133931159973	22	0.012978142076502733	0.8636363636363636	0.39928156949433546
YDL077C	-1	-/+	-182.49541854858398	-30556.711334705353	22	0.012969283276450512	0.8636363636363636	0.39955788891959104
YOR241W	-1	-/0	-182.4990439414978	-31823.324739456177	22	0.01296043656207367	0.8636363636363636	0.3998342083448466
YBR009C	-1	-/-	-182.50694942474365	-31469.445133686066	22	0.012951601908657124	0.8636363636363636	0.40011052777010225
YDL166C	-1	-/-	-182.51226711273193	-33435.28115940094	22	0.012942779291553134	0.8636363636363636	0.40038684719535783
YKR062W	-1	-/-	-182.52064180374146	-31375.737060070038	22	0.012933968686181076	0.8636363636363636	0.4006631666206134
YJR091C	-1	-/-	-182.52479076385498	-31938.802497386932	22	0.01292517006802721	0.8636363636363636	0.40093948604586904
YOR324C	0	0/-	-182.53153324127197	-51744.37388563156	88	0.01292517006802721	0.8636363636363636	0.40093948604586904
YNL035C	0	0/0	-182.5345902442932	-51321.99423742294	88	0.01292517006802721	0.8636363636363636	0.40093948604586904
YFR026C	0	0/-	-182.54357755184174	-51335.2915045023	88	0.01292517006802721	0.8636363636363636	0.40093948604586904
YDL113C	-1	-/-	-182.54877710342407	-32180.566160678864	22	0.01291638341264446	0.8636363636363636	0.4012158054711246
YGL050W	0	0/-	-182.55347430706024	-52309.37498354912	88	0.01291638341264446	0.8636363636363636	0.4012158054711246
YMR292W	-1	-/-	-182.55880165100098	-31418.561168670654	22	0.012907608695652174	0.8636363636363636	0.4014921248963802
YLR417W	-1	-/-	-182.5656876564026	-31132.160718917847	22	0.012898845892735914	0.8636363636363636	0.40176844432163583
YKL032C	-1	-/-	-182.56830644607544	-31783.554663181305	22	0.012890094979647219	0.8636363636363636	0.4020447637468914
YCR008W	-1	-/-	-182.57188606262207	-30566.04375743866	22	0.01288135593220339	0.8636363636363636	0.402321083172147
YOR164C	0	0/-	-182.58312380313873	-50997.877980709076	88	0.01288135593220339	0.8636363636363636	0.402321083172147
YOR311C	0	0/-	-182.58328354358673	-51510.614099025726	88	0.01288135593220339	0.8636363636363636	0.402321083172147
YGL097W	-1	-/-	-182.58963775634766	-32980.78923034668	22	0.012872628726287264	0.8636363636363636	0.4025974025974026
YOL008W	-1	-/-	-182.59541416168213	-30788.415576934814	22	0.012863913337846988	0.8636363636363636	0.4028737220226582
YGL086W	-1	-/-	-182.5968861579895	-31148.93391084671	22	0.012855209742895805	0.8636363636363636	0.4031500414479138
YAL026C	-1	-/-	-182.59979152679443	-31427.891465187073	22	0.012846517917511832	0.8636363636363636	0.4034263608731694
YLR392C	0	0/-	-182.60067188739777	-50600.30562150478	88	0.012846517917511832	0.8636363636363636	0.4034263608731694
YOR239W	-1	-/-	-182.60404443740845	-32444.795605659485	22	0.012837837837837839	0.8636363636363636	0.403702680298425
YDR493W	0	0/-	-182.60404884815216	-51590.28947222233	88	0.012837837837837839	0.8636363636363636	0.403702680298425
YPL181W	-1	-/-	-182.6048994064331	-30883.740671157837	22	0.012829169480081027	0.8636363636363636	0.40397899972368057
YDR179C	-1	-/-	-182.60980939865112	-31349.38051509857	22	0.01282051282051282	0.8636363636363636	0.40425531914893614
YOR157C	-1	-/-	-182.611563205719	-31401.22725057602	22	0.012811867835468645	0.8636363636363636	0.4045316385741918
YCL045C	0	0/-	-182.61320757865906	-50657.617003798485	88	0.012811867835468645	0.8636363636363636	0.4045316385741918
YEL070W	0	0/0	-182.6219871044159	-51013.565123677254	88	0.012811867835468645	0.8636363636363636	0.4045316385741918
YNR013C	-1	-/-	-182.63231706619263	-31918.440879821777	22	0.012803234501347708	0.8636363636363636	0.40480795799944735
YKL174C	0	0/-	-182.63631331920624	-51655.51938557625	88	0.012803234501347708	0.8636363636363636	0.40480795799944735
YGL231C	0	0/-	-182.64021492004395	-51694.575199723244	88	0.012803234501347708	0.8636363636363636	0.40480795799944735
YNL030W	-1	-/-	-182.64211130142212	-31959.889048099518	22	0.012794612794612794	0.8636363636363636	0.40508427742470293
YMR171C	0	0/-	-182.6421321630478	-51731.83772456646	88	0.012794612794612794	0.8636363636363636	0.40508427742470293
YBR010W	-1	-/-	-182.64886713027954	-31941.00736951828	22	0.01278600269179004	0.8636363636363636	0.40536059684995857
YKL185W	-1	-/-	-182.65389013290405	-32265.184061527252	22	0.012777404169468728	0.8636363636363636	0.40563691627521414
YHL028W	-1	-/-	-182.6567440032959	-32040.846526145935	22	0.012768817204301076	0.8636363636363636	0.4059132357004697
YHL030W	0	0/-	-182.6629637479782	-53362.13984489441	88	0.012768817204301076	0.8636363636363636	0.4059132357004697
YAR031W	-1	-/0	-182.6639757156372	-31809.90723514557	22	0.012760241773002015	0.8636363636363636	0.40618955512572535
YOR257W	-1	-/-	-182.66443967819214	-31144.701479911804	22	0.012751677852348993	0.8636363636363636	0.40646587455098093
YOR275C	-1	-/-	-182.68070697784424	-32085.30575942993	22	0.012743125419181758	0.8636363636363636	0.4067421939762365
YBR130C	-1	-/-	-182.68410730361938	-32571.96669101715	22	0.012734584450402145	0.8636363636363636	0.40701851340149214
YPL163C	-1	-/0	-182.68842792510986	-32920.180403232574	22	0.012726054922973878	0.8636363636363636	0.4072948328267477
YJR067C	0	0/-	-182.69218349456787	-51990.13972437382	88	0.012726054922973878	0.8636363636363636	0.4072948328267477
YLR144C	-1	-/-	-182.6935110092163	-31650.782582759857	22	0.012717536813922356	0.8636363636363636	0.4075711522520033
YDR142C	-1	-/-	-182.69639682769775	-30822.65353870392	22	0.012709030100334449	0.8636363636363636	0.40784747167725893
YMR222C	0	0/0	-182.70060348510742	-51503.02480792999	88	0.012709030100334449	0.8636363636363636	0.40784747167725893
YKR087C	-1	-/-	-182.70265531539917	-30803.61738538742	22	0.01270053475935829	0.8636363636363636	0.4081237911025145
YAL055W	-1	-/-	-182.71324253082275	-31475.46577644348	22	0.012692050768203072	0.8636363636363636	0.4084001105277701
YKL220C	-1	-/-	-182.7223038673401	-31150.020441055298	22	0.012683578104138851	0.8636363636363636	0.4086764299530257
YAL015C	-1	-/-	-182.72734546661377	-32150.60769891739	22	0.012675116744496331	0.8636363636363636	0.4089527493782813
YNL311C	-1	-/-	-182.73049449920654	-30985.024400234222	22	0.012666666666666666	0.8636363636363636	0.4092290688035369
YDR236C	-1	-/-	-182.73642539978027	-32049.576684951782	22	0.012658227848101266	0.8636363636363636	0.4095053882287925
YEL035C	0	0/0	-182.74341070652008	-49955.57464146614	88	0.012658227848101266	0.8636363636363636	0.4095053882287925
YOL002C	-1	-/-	-182.7507872581482	-32233.330025672913	22	0.012649800266311585	0.8636363636363636	0.4097817076540481
YMR046C	-1	-/-	-182.75156545639038	-30467.627492427826	22	0.012641383898868928	0.8636363636363636	0.41005802707930367
YMR059W	-1	-/-	-182.75635719299316	-31282.147648334503	22	0.012632978723404254	0.8636363636363636	0.41033434650455924
YNL127W	-1	-/-	-182.7567367553711	-31463.277329921722	22	0.012624584717607974	0.8636363636363636	0.4106106659298149
YAL023C	-1	-/-	-182.75825452804565	-31986.834057331085	22	0.012616201859229747	0.8636363636363636	0.41088698535507046
YLR260W	-1	-/-	-182.76391744613647	-31239.40681028366	22	0.012607830126078301	0.8636363636363636	0.41116330478032603
YDR395W	-1	-/-	-182.76815271377563	-33610.53959798813	22	0.012599469496021221	0.8636363636363636	0.41143962420558167
YEL065W	-1	-/-	-182.76914644241333	-32350.777318954468	22	0.012591119946984758	0.8636363636363636	0.41171594363083724
YHR099W	-1	-/-	-182.77318716049194	-31616.23887014389	22	0.012582781456953643	0.8636363636363636	0.4119922630560928
YNL108C	0	0/0	-182.77549970149994	-51737.5027204752	88	0.012582781456953643	0.8636363636363636	0.4119922630560928
YMR063W	0	0/-	-182.7756575345993	-51106.12591171265	88	0.012582781456953643	0.8636363636363636	0.4119922630560928
YKL129C	-1	-/-	-182.77754497528076	-32174.087205410004	22	0.01257445400397088	0.8636363636363636	0.41226858248134846
YBR151W	0	0/0	-182.77779757976532	-52689.89181661606	88	0.01257445400397088	0.8636363636363636	0.41226858248134846
YPL165C	0	0/-	-182.78202712535858	-51126.78619503975	88	0.01257445400397088	0.8636363636363636	0.41226858248134846
YDR170W-A	-1	-/-	-182.78806447982788	-30522.214448928833	22	0.012566137566137565	0.8636363636363636	0.41254490190660403
YLR307W	0	0/-	-182.79140424728394	-51523.437814831734	88	0.012566137566137565	0.8636363636363636	0.41254490190660403
YDR047W	0	0/0	-182.80327320098877	-53351.69921076298	88	0.012566137566137565	0.8636363636363636	0.41254490190660403
YHR144C	0	0/-	-182.80622148513794	-54183.397698402405	88	0.012566137566137565	0.8636363636363636	0.41254490190660403
YPL046C	-1	-/-	-182.80662775039673	-31402.786828041077	22	0.01255783212161269	0.8636363636363636	0.4128212213318596
YBR008C	-1	-/-	-182.81817054748535	-31756.90155649185	22	0.012549537648612946	0.8636363636363636	0.41309754075711524
YOR077W	0	0/0	-182.82069754600525	-50495.827986359596	88	0.012549537648612946	0.8636363636363636	0.41309754075711524
YBL084C	-1	-/-	-182.83684587478638	-31372.97141647339	22	0.012541254125412541	0.8636363636363636	0.4133738601823708
YGR002C	-1	-/-	-182.84068822860718	-32364.081651687622	22	0.012532981530343008	0.8636363636363636	0.4136501796076264
YJL038C	0	0/-	-182.84308052062988	-51739.07072079182	88	0.012532981530343008	0.8636363636363636	0.4136501796076264
YOL062C	0	0/-	-182.8446034193039	-51563.5730766058	88	0.012532981530343008	0.8636363636363636	0.4136501796076264
YJR035W	-1	-/-	-182.84769487380981	-31342.97326374054	22	0.012524719841793012	0.8636363636363636	0.41392649903288203
YGR106C	0	0/0	-182.84814548492432	-52117.19640862942	88	0.012524719841793012	0.8636363636363636	0.41392649903288203
YLR332W	-1	-/-	-182.8504147529602	-31704.63220691681	22	0.012516469038208168	0.8636363636363636	0.4142028184581376
YMR113W	-1	-/0	-182.8510274887085	-30780.322924137115	22	0.012508229098090849	0.8636363636363636	0.4144791378833932
YGL221C	0	0/0	-182.85542154312134	-53531.83926475048	88	0.012508229098090849	0.8636363636363636	0.4144791378833932
YMR241W	-1	-/-	-182.85647869110107	-33156.91541147232	22	0.0125	0.8636363636363636	0.4147554573086488
YLR369W	-1	-/-	-182.8565492630005	-30967.574412822723	22	0.012491781722550954	0.8636363636363636	0.4150317767339044
YMR150C	-1	-/-	-182.85768604278564	-31102.351443767548	22	0.012483574244415242	0.8636363636363636	0.41530809615916
YIL120W	-1	-/-	-182.86351251602173	-31456.835409641266	22	0.01247537754432042	0.8636363636363636	0.4155844155844156
YNR023W	-1	-/-	-182.8665738105774	-32433.428164482117	22	0.012467191601049869	0.8636363636363636	0.4158607350096712
YJL222W	-1	-/-	-182.8666262626648	-30805.17406988144	22	0.012459016393442624	0.8636363636363636	0.41613705443492677
YJL019W	1	+/+	-182.870267868042	-31784.50877761841	21	0.01310615989515072	0.9090909090909091	0.41613705443492677
YLR014C	-1	-/-	-182.8709578514099	-31554.002457141876	22	0.01309757694826457	0.9090909090909091	0.41641337386018235
YML040W	-1	-/-	-182.87244749069214	-30438.813435077667	22	0.013089005235602094	0.9090909090909091	0.416689693285438
YJL134W	-1	-/-	-182.87283277511597	-31069.80763244629	22	0.013080444735120994	0.9090909090909091	0.41696601271069356
YLL010C	0	0/-	-182.87430846691132	-51132.18703150749	88	0.013080444735120994	0.9090909090909091	0.41696601271069356
YGR057C	-1	-/-	-182.87662267684937	-31778.281729221344	22	0.013071895424836602	0.9090909090909091	0.41724233213594913
YHR201C	0	0/0	-182.8809665441513	-53230.59202134609	88	0.013071895424836602	0.9090909090909091	0.41724233213594913
YBR091C	-1	-/-	-182.88267135620117	-31611.321345806122	22	0.013063357282821686	0.9090909090909091	0.41751865156120477
YOR081C	-1	-/-	-182.89347171783447	-31595.010477542877	22	0.013054830287206266	0.9090909090909091	0.41779497098646035
YBR215W	-1	-/-	-182.8969283103943	-31609.160369873047	22	0.01304631441617743	0.9090909090909091	0.4180712904117159
YKR031C	-1	-/-	-182.89775705337524	-30971.442578792572	22	0.01303780964797914	0.9090909090909091	0.41834760983697156
YER095W	-1	-/-	-182.89947319030762	-31156.02122116089	22	0.013029315960912053	0.9090909090909091	0.41862392926222713
YMR071C	0	0/0	-182.90261852741241	-52308.266793489456	88	0.013029315960912053	0.9090909090909091	0.41862392926222713
YOL142W	-1	-/-	-182.90551471710205	-32608.40447282791	22	0.013020833333333334	0.9090909090909091	0.4189002486874827
YBR272C	-1	-/-	-182.9106616973877	-31884.557823181152	22	0.013012361743656473	0.9090909090909091	0.41917656811273835
YDR540C	0	0/-	-182.92080116271973	-51674.051638007164	88	0.013012361743656473	0.9090909090909091	0.41917656811273835
YJR088C	0	0/-	-182.9230399131775	-51120.67235004902	88	0.013012361743656473	0.9090909090909091	0.41917656811273835
YPR009W	-1	-/-	-182.93731021881104	-31795.27783060074	22	0.013003901170351105	0.9090909090909091	0.4194528875379939
YPL076W	-1	-/-	-182.94445753097534	-32153.64182329178	22	0.01299545159194282	0.9090909090909091	0.4197292069632495
YPL132W	-1	-/-	-182.95475721359253	-31772.23475408554	22	0.012987012987012988	0.9090909090909091	0.42000552638850513
YDL058W	-1	-/+	-182.96468496322632	-31650.08896446228	22	0.012978585334198572	0.9090909090909091	0.4202818458137607
YBL055C	-1	-/-	-182.96607065200806	-30883.490949630737	22	0.01297016861219196	0.9090909090909091	0.4205581652390163
YJL174W	0	0/-	-182.97003817558289	-51605.91592812538	88	0.01297016861219196	0.9090909090909091	0.4205581652390163
YOR110W	-1	-/-	-182.9743733406067	-31551.848368644714	22	0.012961762799740765	0.9090909090909091	0.4208344846642719
YJR093C	-1	-/-	-182.97775077819824	-30917.874232292175	22	0.012953367875647668	0.9090909090909091	0.4211108040895275
YDR160W	-1	-/-	-182.9811053276062	-31381.49201488495	22	0.012944983818770227	0.9090909090909091	0.4213871235147831
YPR073C	-1	-/-	-182.9819827079773	-31348.20237827301	22	0.0129366106080207	0.9090909090909091	0.42166344294003866
YGL019W	-1	-/-	-182.98654699325562	-31141.46735572815	22	0.012928248222365869	0.9090909090909091	0.4219397623652943
YOR017W	0	0/0	-182.98819506168365	-51723.64954125881	88	0.012928248222365869	0.9090909090909091	0.4219397623652943
YLR207W	-1	-/-	-182.9968295097351	-31380.065309524536	22	0.012919896640826873	0.9090909090909091	0.42221608179054987
YJR017C	-1	-/-	-183.01516151428223	-30834.779844760895	22	0.012911555842479019	0.9090909090909091	0.42249240121580545
YDR450W	-1	-/-	-183.01536464691162	-32420.66696548462	22	0.012903225806451613	0.9090909090909091	0.4227687206410611
YDR474C	0	0/-	-183.0163950920105	-50270.288209438324	88	0.012903225806451613	0.9090909090909091	0.4227687206410611
YGL054C	-1	-/-	-183.01970720291138	-30832.26254606247	22	0.012894906511927788	0.9090909090909091	0.42304504006631666
YPL144W	-1	-/0	-183.0226330757141	-31972.44101667404	22	0.01288659793814433	0.9090909090909091	0.42332135949157224
YLR201C	-1	-/0	-183.03423690795898	-31754.34529542923	22	0.0128783000643915	0.9090909090909091	0.42359767891682787
YDR524W-C	0	0/0	-183.03533411026	-50943.415340662	88	0.0128783000643915	0.9090909090909091	0.42359767891682787
YLL018C-A	-1	-/-	-183.0404930114746	-31457.255078315735	22	0.01287001287001287	0.9090909090909091	0.42387399834208345
YBR279W	-1	-/-	-183.04360437393188	-31738.041863918304	22	0.012861736334405145	0.9090909090909091	0.424150317767339
YDR335W	-1	-/-	-183.04497957229614	-31952.182590961456	22	0.012853470437017995	0.9090909090909091	0.42442663719259466
YKL211C	0	0/0	-183.04672050476074	-51687.04982638359	88	0.012853470437017995	0.9090909090909091	0.42442663719259466
YOR049C	-1	-/-	-183.05325937271118	-30763.175644397736	22	0.012845215157353885	0.9090909090909091	0.42470295661785024
YBR233W	0	0/-	-183.0560004711151	-52684.351610183716	88	0.012845215157353885	0.9090909090909091	0.42470295661785024
YPR152C	0	0/-	-183.05915820598602	-50928.20231771469	88	0.012845215157353885	0.9090909090909091	0.42470295661785024
YDL125C	0	0/-	-183.06067419052124	-52710.42424952984	88	0.012845215157353885	0.9090909090909091	0.42470295661785024
YLR135W	-1	-/-	-183.06665992736816	-31056.34619283676	22	0.012836970474967908	0.9090909090909091	0.4249792760431058
YJR132W	-1	-/0	-183.0709571838379	-31678.48914861679	22	0.012828736369467608	0.9090909090909091	0.42525559546836145
YNL068C	-1	-/-	-183.07592153549194	-31804.988482952118	22	0.01282051282051282	0.9090909090909091	0.425531914893617
YBR106W	-1	-/-	-183.08443593978882	-33532.172025203705	22	0.012812299807815503	0.9090909090909091	0.4258082343188726
YKL205W	-1	-/-	-183.09738063812256	-32354.796185016632	22	0.012804097311139564	0.9090909090909091	0.42608455374412824
YPL228W	-1	-/-	-183.11163234710693	-30521.302662849426	22	0.012795905310300703	0.9090909090909091	0.4263608731693838
YKL168C	0	0/-	-183.11870646476746	-53202.84943640232	88	0.012795905310300703	0.9090909090909091	0.4263608731693838
YKL161C	0	0/-	-183.12555503845215	-52018.97126197815	88	0.012795905310300703	0.9090909090909091	0.4263608731693838
YOR327C	-1	-/+	-183.13183736801147	-32718.008249759674	22	0.01278772378516624	0.9090909090909091	0.4266371925946394
YJL131C	0	0/-	-183.138978600502	-50631.58423888683	88	0.01278772378516624	0.9090909090909091	0.4266371925946394
YDR049W	0	0/-	-183.13943922519684	-50986.04868888855	88	0.01278772378516624	0.9090909090909091	0.4266371925946394
YLR431C	-1	-/-	-183.14013147354126	-30894.46629190445	22	0.012779552715654952	0.9090909090909091	0.426913512019895
YNL180C	0	0/-	-183.1473560333252	-51340.80613780022	88	0.012779552715654952	0.9090909090909091	0.426913512019895
YFR042W	0	0/-	-183.14893925189972	-51800.687252402306	88	0.012779552715654952	0.9090909090909091	0.426913512019895
YJR051W	0	0/-	-183.15354251861572	-50899.53788518906	88	0.012779552715654952	0.9090909090909091	0.426913512019895
YOL067C	-1	-/-	-183.15368747711182	-32440.836025714874	22	0.01277139208173691	0.9090909090909091	0.4271898314451506
YNL116W	-1	-/-	-183.156587600708	-32177.891898155212	22	0.012763241863433313	0.9090909090909091	0.4274661508704062
YLR380W	-1	-/-	-183.15661430358887	-31658.69635295868	22	0.012755102040816327	0.9090909090909091	0.42774247029566176
YPR180W	0	0/-	-183.15724098682404	-52367.67899000645	88	0.012755102040816327	0.9090909090909091	0.42774247029566176
YHR101C	0	0/-	-183.15758454799652	-53023.49583244324	88	0.012755102040816327	0.9090909090909091	0.42774247029566176
YDR499W	-1	-/-	-183.15799045562744	-31688.531492233276	22	0.012746972594008922	0.9090909090909091	0.4280187897209174
YML052W	-1	-/-	-183.15894269943237	-32028.11882686615	22	0.012738853503184714	0.9090909090909091	0.42829510914617297
YOR075W	-1	-/+	-183.15899801254272	-31747.522889614105	22	0.012730744748567792	0.9090909090909091	0.42857142857142855
YJR106W	0	0/-	-183.17225241661072	-51141.75987863541	88	0.012730744748567792	0.9090909090909091	0.42857142857142855
YMR060C	-1	-/-	-183.1724705696106	-30403.77941083908	22	0.01272264631043257	0.9090909090909091	0.4288477479966842
YLR383W	-1	-/-	-183.173264503479	-32165.98898935318	22	0.012714558169103624	0.9090909090909091	0.42912406742193976
YGR037C	-1	-/-	-183.17725276947021	-31950.475182533264	22	0.012706480304955527	0.9090909090909091	0.42940038684719534
YBR284W	-1	-/0	-183.1808204650879	-30682.0861492157	22	0.012698412698412698	0.9090909090909091	0.42967670627245097
YFL027C	0	0/-	-183.18733167648315	-53158.780324816704	88	0.012698412698412698	0.9090909090909091	0.42967670627245097
YGL179C	0	0/-	-183.1914495229721	-52322.01463890076	88	0.012698412698412698	0.9090909090909091	0.42967670627245097
YPL032C	-1	-/-	-183.19235706329346	-31579.25275707245	22	0.012690355329949238	0.9090909090909091	0.42995302569770655
YKL178C	-1	-/-	-183.1961498260498	-32899.16997671127	22	0.012682308180088777	0.9090909090909091	0.4302293451229621
YOR039W	-1	-/-	-183.19897413253784	-31893.091186523438	22	0.012674271229404309	0.9090909090909091	0.43050566454821776
[truncated: 3,961 more rows]
