# Supplementary material for: Revisiting co-expression-based automated function prediction in yeast with neural networks and updated Gene Ontology annotations
Source: PLoS One. 2026 Apr 16;21(4):e0322689. doi: 10.1371/journal.pone.0322689 (PMC13086303; doi:10.1371/journal.pone.0322689)
Supplement: S1 File — A zip file of tables in csv format containing individual genes ranked by their predicted involvement in each predicted GO term. These predictions were made by Model 1 as described in Table A of S1 Text. (ZIP) [file pone.0322689.s002.zip › GO0048308_SingleGeneRanking.csv]

Gene	Label	Annos	Score	Background Score	Num pos pairs	Precision	Recall	False Positive Rate
YOR087W	-1	-/-	-221.61135482788086	-24134.319548368454	41	0.0	0.0	0.0002777777777777778
YAL016W	-1	-/-	-222.70522046089172	-24156.266948223114	41	0.0	0.0	0.0005555555555555556
YNL138W	-1	-/-	-224.62787294387817	-24605.45044517517	41	0.0	0.0	0.0008333333333333334
YML001W	1	+/+	-225.481098651886	-24893.794352531433	40	0.25	0.024390243902439025	0.0008333333333333334
YBR221C	-1	-/-	-225.86078453063965	-25471.61514520645	41	0.2	0.024390243902439025	0.0011111111111111111
YNL297C	-1	-/-	-225.91958451271057	-25202.561719417572	41	0.16666666666666666	0.024390243902439025	0.001388888888888889
YGR167W	-1	-/-	-226.14094233512878	-25653.482115268707	41	0.14285714285714285	0.024390243902439025	0.0016666666666666668
YNL079C	1	+/+	-226.83371579647064	-25711.03090631962	40	0.25	0.04878048780487805	0.0016666666666666668
YDL135C	-1	-/-	-229.91826820373535	-25053.040944814682	41	0.2222222222222222	0.04878048780487805	0.0019444444444444444
YDR099W	-1	-/-	-230.96793937683105	-24743.21960067749	41	0.2	0.04878048780487805	0.0022222222222222222
YKR001C	-1	-/-	-231.52474093437195	-25480.416013479233	41	0.18181818181818182	0.04878048780487805	0.0025
YPR181C	-1	-/-	-231.76097202301025	-24013.233092546463	41	0.16666666666666666	0.04878048780487805	0.002777777777777778
YNR035C	1	+/-	-232.1424322128296	-24963.778853416443	40	0.23076923076923078	0.07317073170731707	0.002777777777777778
YDL029W	1	+/+	-232.32625484466553	-24755.459773540497	40	0.2857142857142857	0.0975609756097561	0.002777777777777778
YBR234C	1	+/-	-232.70976376533508	-25617.394298553467	40	0.3333333333333333	0.12195121951219512	0.002777777777777778
YER136W	0	0/-	-233.06323355436325	-43009.19309324026	164	0.3333333333333333	0.12195121951219512	0.002777777777777778
YER023W	0	0/0	-233.42494481801987	-42933.034274578094	164	0.3333333333333333	0.12195121951219512	0.002777777777777778
YEL002C	-1	-/-	-233.79350066184998	-24840.242883205414	41	0.3125	0.12195121951219512	0.0030555555555555557
YGR037C	-1	-/-	-233.97800707817078	-25136.058582782745	41	0.29411764705882354	0.12195121951219512	0.0033333333333333335
YPL218W	-1	-/-	-234.00501108169556	-25178.9501452446	41	0.2777777777777778	0.12195121951219512	0.003611111111111111
YER087C-B	-1	-/-	-234.21713256835938	-23547.46795797348	41	0.2631578947368421	0.12195121951219512	0.0038888888888888888
YML110C	-1	-/-	-234.62506794929504	-25063.97774219513	41	0.25	0.12195121951219512	0.004166666666666667
YHL034C	-1	-/0	-234.81266903877258	-24998.804617404938	41	0.23809523809523808	0.12195121951219512	0.0044444444444444444
YPL091W	-1	-/-	-234.86200857162476	-25820.974256515503	41	0.22727272727272727	0.12195121951219512	0.004722222222222222
YML028W	-1	-/-	-234.88250470161438	-24370.007122516632	41	0.21739130434782608	0.12195121951219512	0.005
YPR176C	-1	-/-	-235.0166049003601	-25321.422932863235	41	0.20833333333333334	0.12195121951219512	0.005277777777777778
YBL102W	-1	-/-	-235.2310676574707	-25128.201561689377	41	0.2	0.12195121951219512	0.005555555555555556
YOR117W	-1	-/-	-235.33475637435913	-25621.621623277664	41	0.19230769230769232	0.12195121951219512	0.005833333333333334
YOR002W	-1	-/-	-235.86780190467834	-25104.987196683884	41	0.18518518518518517	0.12195121951219512	0.006111111111111111
YPR029C	-1	-/-	-236.35876655578613	-25769.045819997787	41	0.17857142857142858	0.12195121951219512	0.006388888888888889
YKL126W	-1	-/-	-237.01046514511108	-25168.820538520813	41	0.1724137931034483	0.12195121951219512	0.006666666666666667
YOR099W	-1	-/-	-237.15211248397827	-25069.466019392014	41	0.16666666666666666	0.12195121951219512	0.006944444444444444
YDL100C	-1	-/-	-237.66626262664795	-24818.68891620636	41	0.16129032258064516	0.12195121951219512	0.007222222222222222
YNL219C	-1	-/-	-238.07488584518433	-24612.058096408844	41	0.15625	0.12195121951219512	0.0075
YJR065C	1	+/-	-238.14734315872192	-26387.120815992355	40	0.18181818181818182	0.14634146341463414	0.0075
YIL005W	0	0/-	-238.1781149506569	-42077.00195872784	164	0.18181818181818182	0.14634146341463414	0.0075
YGR284C	-1	-/-	-238.2607765197754	-25290.66692996025	41	0.17647058823529413	0.14634146341463414	0.0077777777777777776
YLR354C	-1	-/0	-238.55072903633118	-24918.85135126114	41	0.17142857142857143	0.14634146341463414	0.008055555555555555
YKL013C	1	+/-	-238.791907787323	-26049.68154191971	40	0.19444444444444445	0.17073170731707318	0.008055555555555555
YDR435C	-1	-/-	-239.27982091903687	-25780.00806903839	41	0.1891891891891892	0.17073170731707318	0.008333333333333333
YIL124W	-1	-/-	-239.624361038208	-25427.61555147171	41	0.18421052631578946	0.17073170731707318	0.008611111111111111
YLR268W	-1	-/-	-239.73067378997803	-26242.01400089264	41	0.1794871794871795	0.17073170731707318	0.008888888888888889
YBR080C	1	+/-	-239.9073085784912	-25027.00697851181	40	0.2	0.1951219512195122	0.008888888888888889
YOL038W	-1	-/-	-240.07299280166626	-25832.306326389313	41	0.1951219512195122	0.1951219512195122	0.009166666666666667
YDR304C	0	0/-	-240.1736227273941	-42812.39965581894	164	0.1951219512195122	0.1951219512195122	0.009166666666666667
YPR073C	-1	-/-	-240.36030888557434	-25997.58713388443	41	0.19047619047619047	0.1951219512195122	0.009444444444444445
YPR108W	-1	-/-	-240.51390719413757	-25635.58003640175	41	0.18604651162790697	0.1951219512195122	0.009722222222222222
YFR052W	-1	-/-	-240.64878630638123	-25155.70791745186	41	0.18181818181818182	0.1951219512195122	0.01
YKL119C	-1	-/-	-240.73695588111877	-25228.23062801361	41	0.17777777777777778	0.1951219512195122	0.010277777777777778
YLR330W	-1	-/-	-241.2149534225464	-25799.378693580627	41	0.17391304347826086	0.1951219512195122	0.010555555555555556
YDR100W	0	0/0	-241.3538225889206	-43377.993271410465	164	0.17391304347826086	0.1951219512195122	0.010555555555555556
YFL005W	-1	-/-	-241.4060320854187	-25088.72190761566	41	0.1702127659574468	0.1951219512195122	0.010833333333333334
YIL039W	-1	-/-	-241.74815344810486	-26358.0352332592	41	0.16666666666666666	0.1951219512195122	0.011111111111111112
YBR253W	-1	-/-	-241.75139665603638	-25767.915627002716	41	0.16326530612244897	0.1951219512195122	0.01138888888888889
YOL062C	0	0/-	-241.78776222467422	-42449.51895868778	164	0.16326530612244897	0.1951219512195122	0.01138888888888889
YGL137W	-1	-/-	-241.8532519340515	-25602.320501327515	41	0.16	0.1951219512195122	0.011666666666666667
YIL138C	1	+/+	-242.13703751564026	-26263.907204389572	40	0.17647058823529413	0.21951219512195122	0.011666666666666667
YHR043C	-1	-/0	-242.2624213695526	-26302.572251081467	41	0.17307692307692307	0.21951219512195122	0.011944444444444445
YGR135W	-1	-/-	-242.35369348526	-25589.93377685547	41	0.16981132075471697	0.21951219512195122	0.012222222222222223
YKL007W	-1	-/-	-242.3717589378357	-25705.512948274612	41	0.16666666666666666	0.21951219512195122	0.0125
YDL190C	-1	-/-	-242.4419174194336	-25779.232444763184	41	0.16363636363636364	0.21951219512195122	0.012777777777777779
YJR001W	-1	-/-	-243.08620166778564	-25854.600463867188	41	0.16071428571428573	0.21951219512195122	0.013055555555555556
YGL115W	-1	-/-	-243.1527624130249	-25360.735081911087	41	0.15789473684210525	0.21951219512195122	0.013333333333333334
YOR122C	-1	-/-	-243.4150447845459	-25759.083923339844	41	0.15517241379310345	0.21951219512195122	0.01361111111111111
YNL168C	0	0/0	-243.55566102266312	-43738.76199644804	164	0.15517241379310345	0.21951219512195122	0.01361111111111111
YNL055C	-1	-/-	-243.57662630081177	-25617.84674358368	41	0.15254237288135594	0.21951219512195122	0.013888888888888888
YDR434W	-1	-/-	-243.60447216033936	-25095.9579975605	41	0.15	0.21951219512195122	0.014166666666666666
YMR314W	-1	-/-	-243.7310905456543	-25704.916375398636	41	0.14754098360655737	0.21951219512195122	0.014444444444444444
YNL177C	-1	-/-	-243.84203243255615	-25241.257672786713	41	0.14516129032258066	0.21951219512195122	0.014722222222222222
YGL173C	-1	-/-	-243.9007134437561	-25481.139533996582	41	0.14285714285714285	0.21951219512195122	0.015
YIL062C	1	+/+	-244.5425100326538	-26093.35880422592	40	0.15625	0.24390243902439024	0.015
YGL084C	-1	-/-	-244.75299429893494	-26183.151908397675	41	0.15384615384615385	0.24390243902439024	0.015277777777777777
YOR321W	-1	-/-	-244.84498929977417	-26978.981896162033	41	0.15151515151515152	0.24390243902439024	0.015555555555555555
YMR149W	-1	-/-	-244.9106321334839	-25886.53609609604	41	0.14925373134328357	0.24390243902439024	0.015833333333333335
YIL051C	-1	-/-	-245.05267214775085	-25466.416250944138	41	0.14705882352941177	0.24390243902439024	0.01611111111111111
YML048W	-1	-/-	-245.1243977546692	-25245.706217765808	41	0.14492753623188406	0.24390243902439024	0.01638888888888889
YBR024W	-1	-/-	-245.1303427219391	-26014.99725842476	41	0.14285714285714285	0.24390243902439024	0.016666666666666666
YDR272W	-1	-/-	-245.13329792022705	-25870.41112613678	41	0.14084507042253522	0.24390243902439024	0.016944444444444446
YLR310C	-1	-/-	-245.42163133621216	-26364.17899274826	41	0.1388888888888889	0.24390243902439024	0.017222222222222222
YDL126C	-1	-/-	-245.43708181381226	-24983.90267443657	41	0.136986301369863	0.24390243902439024	0.0175
YGL252C	-1	-/-	-245.5197982788086	-27177.861225128174	41	0.13513513513513514	0.24390243902439024	0.017777777777777778
YJL001W	-1	-/-	-245.55935907363892	-25767.729418992996	41	0.13333333333333333	0.24390243902439024	0.018055555555555554
YMR022W	-1	-/-	-245.57620358467102	-26248.790052175522	41	0.13157894736842105	0.24390243902439024	0.018333333333333333
YPR028W	0	0/+	-245.6145092844963	-42773.872762322426	164	0.13157894736842105	0.24390243902439024	0.018333333333333333
YDR129C	-1	-/-	-245.72204184532166	-25510.58296775818	41	0.12987012987012986	0.24390243902439024	0.01861111111111111
YKL039W	0	0/-	-245.91105264425278	-43644.79813325405	164	0.12987012987012986	0.24390243902439024	0.01861111111111111
YIL043C	0	0/-	-245.9405009150505	-43476.41859418154	164	0.12987012987012986	0.24390243902439024	0.01861111111111111
YHR108W	-1	-/-	-245.989590883255	-26386.82344698906	41	0.1282051282051282	0.24390243902439024	0.01888888888888889
YOR150W	-1	-/-	-246.26747703552246	-25437.367819309235	41	0.12658227848101267	0.24390243902439024	0.019166666666666665
YGL190C	-1	-/-	-246.28104448318481	-25451.489153385162	41	0.125	0.24390243902439024	0.019444444444444445
YMR150C	-1	-/-	-246.377019405365	-25801.455998659134	41	0.12345679012345678	0.24390243902439024	0.01972222222222222
YBL091C	0	0/-	-246.42075967788696	-43558.46161234379	164	0.12345679012345678	0.24390243902439024	0.01972222222222222
YGR106C	0	0/0	-246.492152094841	-43184.40129703283	164	0.12345679012345678	0.24390243902439024	0.01972222222222222
YPR072W	-1	-/-	-246.62183594703674	-27280.698091983795	41	0.12195121951219512	0.24390243902439024	0.02
YGR086C	-1	-/-	-246.6297173500061	-25137.21553683281	41	0.12048192771084337	0.24390243902439024	0.020277777777777777
YNL258C	-1	-/-	-246.74836826324463	-26766.99114704132	41	0.11904761904761904	0.24390243902439024	0.020555555555555556
YLR188W	0	0/-	-246.92164808511734	-43374.9958742857	164	0.11904761904761904	0.24390243902439024	0.020555555555555556
YER125W	-1	-/-	-246.98390531539917	-25620.948152780533	41	0.11764705882352941	0.24390243902439024	0.020833333333333332
YBR109C	-1	-/-	-246.9884226322174	-25403.024421930313	41	0.11627906976744186	0.24390243902439024	0.021111111111111112
YBL040C	-1	-/-	-247.0349760055542	-25261.760915756226	41	0.11494252873563218	0.24390243902439024	0.021388888888888888
YGR231C	-1	-/+	-247.05520844459534	-25535.763704061508	41	0.11363636363636363	0.24390243902439024	0.021666666666666667
YPL161C	-1	-/-	-247.0611515045166	-26949.42018675804	41	0.11235955056179775	0.24390243902439024	0.021944444444444444
YBR111C	0	0/-	-247.14649212360382	-42862.50241428614	164	0.11235955056179775	0.24390243902439024	0.021944444444444444
YDR084C	0	0/0	-247.29105722904205	-43709.74609905481	164	0.11235955056179775	0.24390243902439024	0.021944444444444444
YKL213C	-1	-/-	-247.29612588882446	-26055.19672226906	41	0.1111111111111111	0.24390243902439024	0.022222222222222223
YGR206W	-1	-/-	-247.38971376419067	-25782.399411201477	41	0.10989010989010989	0.24390243902439024	0.0225
YFR050C	-1	-/-	-247.69104766845703	-26475.57675600052	41	0.10869565217391304	0.24390243902439024	0.02277777777777778
YPR165W	-1	-/-	-247.77581596374512	-24989.136566877365	41	0.10752688172043011	0.24390243902439024	0.023055555555555555
YJL196C	-1	-/-	-247.96384859085083	-26383.236837863922	41	0.10638297872340426	0.24390243902439024	0.023333333333333334
YNL085W	-1	-/-	-248.0226173400879	-26836.404392004013	41	0.10526315789473684	0.24390243902439024	0.02361111111111111
YEL013W	1	+/+	-248.04615688323975	-26545.368731975555	40	0.11458333333333333	0.2682926829268293	0.02361111111111111
YHL031C	-1	-/-	-248.22660207748413	-25007.8540828228	41	0.1134020618556701	0.2682926829268293	0.02388888888888889
YOR085W	-1	-/-	-248.25014638900757	-26060.065873622894	41	0.11224489795918367	0.2682926829268293	0.024166666666666666
YOR086C	0	0/-	-248.3242472410202	-43555.54131305218	164	0.11224489795918367	0.2682926829268293	0.024166666666666666
YPL059W	-1	-/-	-248.49681520462036	-24992.489656686783	41	0.1111111111111111	0.2682926829268293	0.024444444444444446
YDR182W	-1	-/-	-248.64547681808472	-26016.576278686523	41	0.11	0.2682926829268293	0.024722222222222222
YHR132C	0	0/-	-248.7623638510704	-43659.00368511677	164	0.11	0.2682926829268293	0.024722222222222222
YGL161C	0	0/0	-248.77266865968704	-44380.16566628218	164	0.11	0.2682926829268293	0.024722222222222222
YDL095W	-1	-/-	-248.77682399749756	-25766.16095638275	41	0.10891089108910891	0.2682926829268293	0.025
YDL046W	-1	-/-	-248.7939429283142	-26141.685307979584	41	0.10784313725490197	0.2682926829268293	0.025277777777777777
YKL104C	0	0/-	-248.80504077672958	-44107.27953016758	164	0.10784313725490197	0.2682926829268293	0.025277777777777777
YCL057W	0	0/0	-248.9451840519905	-43625.496096253395	164	0.10784313725490197	0.2682926829268293	0.025277777777777777
YER021W	-1	-/-	-248.97371125221252	-25839.421438217163	41	0.10679611650485436	0.2682926829268293	0.025555555555555557
YMR112C	-1	-/-	-249.06693267822266	-26589.856095552444	41	0.10576923076923077	0.2682926829268293	0.025833333333333333
YDL137W	-1	-/0	-249.07418537139893	-25945.34770131111	41	0.10476190476190476	0.2682926829268293	0.026111111111111113
YLR208W	-1	-/-	-249.13563442230225	-25865.395789146423	41	0.10377358490566038	0.2682926829268293	0.02638888888888889
YLR028C	-1	-/-	-249.19197750091553	-25690.63436484337	41	0.102803738317757	0.2682926829268293	0.02666666666666667
YLR351C	0	0/0	-249.1962428689003	-44031.303077340126	164	0.102803738317757	0.2682926829268293	0.02666666666666667
YBR035C	-1	-/-	-249.22965812683105	-25384.58957695961	41	0.10185185185185185	0.2682926829268293	0.026944444444444444
YCR075C	-1	-/-	-249.30692958831787	-26031.8324239254	41	0.10091743119266056	0.2682926829268293	0.02722222222222222
YCR030C	0	0/-	-249.36359256505966	-44182.49166589975	164	0.10091743119266056	0.2682926829268293	0.02722222222222222
YGL011C	-1	-/-	-249.40587043762207	-26574.36655163765	41	0.1	0.2682926829268293	0.0275
YBL105C	-1	-/-	-249.4096450805664	-25992.291351795197	41	0.0990990990990991	0.2682926829268293	0.027777777777777776
YFR042W	0	0/-	-249.4766594171524	-43946.01927149296	164	0.0990990990990991	0.2682926829268293	0.027777777777777776
YGL245W	-1	-/-	-249.56455755233765	-26076.816158771515	41	0.09821428571428571	0.2682926829268293	0.028055555555555556
YBR205W	-1	-/-	-249.61129713058472	-26347.031960964203	41	0.09734513274336283	0.2682926829268293	0.028333333333333332
YPL078C	-1	-/-	-249.72133350372314	-25127.125597000122	41	0.09649122807017543	0.2682926829268293	0.02861111111111111
YLR386W	1	+/-	-249.8213973045349	-27367.343393802643	40	0.10434782608695652	0.2926829268292683	0.02861111111111111
YKL116C	0	0/-	-249.940300822258	-43887.89685058594	164	0.10434782608695652	0.2926829268292683	0.02861111111111111
YJL062W	-1	-/-	-250.0185046195984	-25961.361481666565	41	0.10344827586206896	0.2926829268292683	0.028888888888888888
YDL188C	-1	-/-	-250.06186509132385	-25409.201343536377	41	0.10256410256410256	0.2926829268292683	0.029166666666666667
YML012W	-1	-/-	-250.10108017921448	-25848.844465255737	41	0.1016949152542373	0.2926829268292683	0.029444444444444443
YER178W	-1	-/-	-250.1106996536255	-25383.573495149612	41	0.10084033613445378	0.2926829268292683	0.029722222222222223
YBR036C	-1	-/-	-250.31631422042847	-25287.866919517517	41	0.1	0.2926829268292683	0.03
YBL037W	0	0/-	-250.34197509288788	-44055.757732629776	164	0.1	0.2926829268292683	0.03
YDR251W	-1	-/-	-250.43048763275146	-25524.598268032074	41	0.09917355371900827	0.2926829268292683	0.03027777777777778
YPL270W	-1	-/-	-250.48962879180908	-26583.416484117508	41	0.09836065573770492	0.2926829268292683	0.030555555555555555
YDL045C	-1	-/-	-250.58065271377563	-26195.98485159874	41	0.0975609756097561	0.2926829268292683	0.030833333333333334
YML078W	-1	-/-	-250.58184576034546	-25542.64385485649	41	0.0967741935483871	0.2926829268292683	0.03111111111111111
YDR170C	-1	-/-	-250.6183159351349	-26259.293627023697	41	0.096	0.2926829268292683	0.03138888888888889
YLR043C	1	+/+	-250.6599678993225	-26010.83056497574	40	0.10317460317460317	0.3170731707317073	0.03138888888888889
YER012W	-1	-/-	-250.69464826583862	-25697.408349752426	41	0.10236220472440945	0.3170731707317073	0.03166666666666667
YOR197W	0	0/-	-250.83263450860977	-44058.973927140236	164	0.10236220472440945	0.3170731707317073	0.03166666666666667
YDR456W	-1	-/-	-250.96023416519165	-25175.376147031784	41	0.1015625	0.3170731707317073	0.03194444444444444
YJR044C	-1	-/-	-250.97509717941284	-27132.705681562424	41	0.10077519379844961	0.3170731707317073	0.03222222222222222
YPL259C	-1	-/-	-250.99420356750488	-26569.992706298828	41	0.1	0.3170731707317073	0.0325
YMR284W	-1	-/-	-251.0101158618927	-27102.043946027756	41	0.09923664122137404	0.3170731707317073	0.03277777777777778
YPL015C	-1	-/-	-251.08712911605835	-25934.052001953125	41	0.09848484848484848	0.3170731707317073	0.03305555555555555
YDR238C	-1	-/-	-251.1017336845398	-25579.61107110977	41	0.09774436090225563	0.3170731707317073	0.03333333333333333
YDL097C	-1	-/-	-251.1054458618164	-25920.435643196106	41	0.09701492537313433	0.3170731707317073	0.03361111111111111
YDR393W	-1	-/-	-251.13248586654663	-25050.826557397842	41	0.0962962962962963	0.3170731707317073	0.03388888888888889
YPR052C	-1	-/-	-251.13408708572388	-26842.678044080734	41	0.09558823529411764	0.3170731707317073	0.034166666666666665
YGL200C	-1	-/-	-251.14387249946594	-26272.857498645782	41	0.0948905109489051	0.3170731707317073	0.034444444444444444
YGL206C	-1	-/-	-251.1531000137329	-25439.15378856659	41	0.09420289855072464	0.3170731707317073	0.034722222222222224
YGR232W	0	0/0	-251.19701200723648	-43278.98255842924	164	0.09420289855072464	0.3170731707317073	0.034722222222222224
YDR330W	-1	-/-	-251.25519967079163	-26081.489505290985	41	0.09352517985611511	0.3170731707317073	0.035
YDL077C	-1	-/-	-251.39492011070251	-26950.317353487015	41	0.09285714285714286	0.3170731707317073	0.035277777777777776
YOR286W	0	0/0	-251.56749427318573	-43297.9547816515	164	0.09285714285714286	0.3170731707317073	0.035277777777777776
YCL028W	0	0/0	-251.58060878515244	-42957.90910381079	164	0.09285714285714286	0.3170731707317073	0.035277777777777776
YDL226C	-1	-/-	-251.65359497070312	-26432.77298927307	41	0.09219858156028368	0.3170731707317073	0.035555555555555556
YDR452W	0	0/0	-251.69316244125366	-43655.840650975704	164	0.09219858156028368	0.3170731707317073	0.035555555555555556
YBR193C	-1	-/-	-251.7496747970581	-25178.45875287056	41	0.09154929577464789	0.3170731707317073	0.035833333333333335
YDR510W	0	0/-	-251.76353311538696	-43433.880204856396	164	0.09154929577464789	0.3170731707317073	0.035833333333333335
YCR003W	0	0/-	-251.8196358680725	-43550.86389565468	164	0.09154929577464789	0.3170731707317073	0.035833333333333335
YKL080W	-1	-/-	-251.87333273887634	-27087.13977241516	41	0.09090909090909091	0.3170731707317073	0.03611111111111111
YER048C	0	0/-	-251.9079732298851	-44617.44300174713	164	0.09090909090909091	0.3170731707317073	0.03611111111111111
YKL196C	-1	-/-	-252.0439486503601	-25853.0418946743	41	0.09027777777777778	0.3170731707317073	0.03638888888888889
YAL010C	1	+/-	-252.1023817062378	-26226.845738887787	40	0.09655172413793103	0.34146341463414637	0.03638888888888889
YMR025W	-1	-/-	-252.12405729293823	-25577.86311864853	41	0.0958904109589041	0.34146341463414637	0.03666666666666667
YLL050C	-1	-/-	-252.253253698349	-26013.260693073273	41	0.09523809523809523	0.34146341463414637	0.036944444444444446
YER133W	-1	-/-	-252.26906299591064	-25167.30445599556	41	0.0945945945945946	0.34146341463414637	0.03722222222222222
YDR519W	0	0/-	-252.27165460586548	-44862.19164556265	164	0.0945945945945946	0.34146341463414637	0.03722222222222222
YOR109W	-1	-/-	-252.51571083068848	-25352.339287042618	41	0.09395973154362416	0.34146341463414637	0.0375
YCR002C	-1	-/-	-252.5222237110138	-25767.686873197556	41	0.09333333333333334	0.34146341463414637	0.03777777777777778
YKL214C	-1	-/-	-252.52746319770813	-26378.8464114666	41	0.09271523178807947	0.34146341463414637	0.03805555555555556
YJR033C	-1	-/-	-252.55144596099854	-25903.0044400692	41	0.09210526315789473	0.34146341463414637	0.03833333333333333
YPL084W	-1	-/-	-252.5562584400177	-26559.807480096817	41	0.0915032679738562	0.34146341463414637	0.03861111111111111
YPR129W	0	0/-	-252.56865519285202	-44540.87736338377	164	0.0915032679738562	0.34146341463414637	0.03861111111111111
YGL067W	-1	-/-	-252.57499980926514	-26242.62141084671	41	0.09090909090909091	0.34146341463414637	0.03888888888888889
YPR103W	-1	-/-	-252.61166739463806	-26423.75791120529	41	0.09032258064516129	0.34146341463414637	0.03916666666666667
YNL257C	-1	-/-	-252.67987823486328	-25892.501594543457	41	0.08974358974358974	0.34146341463414637	0.03944444444444444
YJR118C	-1	-/-	-252.7454319000244	-26612.518046855927	41	0.08917197452229299	0.34146341463414637	0.03972222222222222
YFL038C	-1	-/-	-252.8740954399109	-25775.035061836243	41	0.08860759493670886	0.34146341463414637	0.04
YDR356W	-1	-/-	-252.94145154953003	-27155.475425958633	41	0.0880503144654088	0.34146341463414637	0.04027777777777778
YCR036W	0	0/0	-253.16684406995773	-43831.30885285139	164	0.0880503144654088	0.34146341463414637	0.04027777777777778
YER094C	-1	-/-	-253.31118083000183	-25402.604298114777	41	0.0875	0.34146341463414637	0.04055555555555555
YDL248W	0	0/-	-253.47102224826813	-43690.76602399349	164	0.0875	0.34146341463414637	0.04055555555555555
YBL050W	-1	-/-	-253.62731504440308	-25992.810217618942	41	0.08695652173913043	0.34146341463414637	0.04083333333333333
YJL004C	-1	-/-	-253.66852521896362	-26777.82538485527	41	0.08641975308641975	0.34146341463414637	0.04111111111111111
YNL263C	-1	-/-	-253.68924951553345	-25800.959851026535	41	0.08588957055214724	0.34146341463414637	0.04138888888888889
YGR295C	0	0/-	-253.7218760251999	-44661.18533039093	164	0.08588957055214724	0.34146341463414637	0.04138888888888889
YLR077W	0	0/-	-253.76848876476288	-42883.892272531986	164	0.08588957055214724	0.34146341463414637	0.04138888888888889
YGL213C	-1	-/-	-253.7832314968109	-26902.480579853058	41	0.08536585365853659	0.34146341463414637	0.041666666666666664
YDR071C	-1	-/-	-253.84756350517273	-25724.6884663105	41	0.08484848484848485	0.34146341463414637	0.041944444444444444
YER074W-A	-1	-/-	-253.8555064201355	-24124.621065616608	41	0.08433734939759036	0.34146341463414637	0.042222222222222223
YAL007C	-1	-/-	-253.86239671707153	-27001.20352578163	41	0.08383233532934131	0.34146341463414637	0.0425
YOL042W	-1	-/-	-253.8939414024353	-25437.489676475525	41	0.08333333333333333	0.34146341463414637	0.042777777777777776
YMR119W	-1	-/-	-253.90106201171875	-25315.42329478264	41	0.08284023668639054	0.34146341463414637	0.043055555555555555
YLR209C	0	0/-	-253.97802686691284	-43863.66884154081	164	0.08284023668639054	0.34146341463414637	0.043055555555555555
YIL076W	-1	-/-	-253.99121618270874	-26635.720771551132	41	0.08235294117647059	0.34146341463414637	0.043333333333333335
YKL129C	-1	-/-	-254.02803468704224	-26414.90196943283	41	0.08187134502923976	0.34146341463414637	0.043611111111111114
YLR370C	1	+/-	-254.11122035980225	-27607.55822968483	40	0.0872093023255814	0.36585365853658536	0.043611111111111114
YFL062W	0	0/-	-254.2176982164383	-45223.524471879005	164	0.0872093023255814	0.36585365853658536	0.043611111111111114
YLR190W	1	+/+	-254.483314037323	-26485.3383436203	40	0.09248554913294797	0.3902439024390244	0.043611111111111114
YNL265C	0	0/-	-254.81251722574234	-44069.841516554356	164	0.09248554913294797	0.3902439024390244	0.043611111111111114
YGR193C	-1	-/-	-254.9547562599182	-26903.335342407227	41	0.09195402298850575	0.3902439024390244	0.04388888888888889
YMR047C	-1	-/-	-254.96214485168457	-25697.983530044556	41	0.09142857142857143	0.3902439024390244	0.04416666666666667
YEL031W	-1	-/-	-254.96763849258423	-25440.571662425995	41	0.09090909090909091	0.3902439024390244	0.044444444444444446
YMR071C	0	0/0	-254.97145420312881	-43039.929540634155	164	0.09090909090909091	0.3902439024390244	0.044444444444444446
YNL005C	0	0/-	-254.9906120300293	-43679.59106469154	164	0.09090909090909091	0.3902439024390244	0.044444444444444446
YHR027C	-1	-/-	-255.00946712493896	-25607.361056804657	41	0.0903954802259887	0.3902439024390244	0.04472222222222222
YLR314C	-1	-/-	-255.0165274143219	-26603.293551683426	41	0.0898876404494382	0.3902439024390244	0.045
YOR149C	-1	-/-	-255.0512089729309	-26490.454481840134	41	0.0893854748603352	0.3902439024390244	0.04527777777777778
YPL195W	-1	-/-	-255.08627033233643	-26067.209884643555	41	0.08888888888888889	0.3902439024390244	0.04555555555555556
YOR165W	0	0/-	-255.30826741456985	-44536.10552042723	164	0.08888888888888889	0.3902439024390244	0.04555555555555556
YKL210W	0	0/-	-255.32148426771164	-43599.08054417372	164	0.08888888888888889	0.3902439024390244	0.04555555555555556
YER063W	0	0/-	-255.38062357902527	-43707.53065222502	164	0.08888888888888889	0.3902439024390244	0.04555555555555556
YPL099C	0	0/-	-255.43849337100983	-43281.42042398453	164	0.08888888888888889	0.3902439024390244	0.04555555555555556
YMR184W	-1	-/-	-255.46161675453186	-26553.713306188583	41	0.08839779005524862	0.3902439024390244	0.04583333333333333
YER111C	-1	-/-	-255.54254627227783	-26953.96517109871	41	0.08791208791208792	0.3902439024390244	0.04611111111111111
YMR311C	-1	-/-	-255.55998873710632	-26726.861917972565	41	0.08743169398907104	0.3902439024390244	0.04638888888888889
YOR336W	0	0/-	-255.63881981372833	-45125.57499444485	164	0.08743169398907104	0.3902439024390244	0.04638888888888889
YOR198C	-1	-/-	-255.68932628631592	-27264.44454050064	41	0.08695652173913043	0.3902439024390244	0.04666666666666667
YER030W	-1	-/-	-255.74404406547546	-26921.423077344894	41	0.08648648648648649	0.3902439024390244	0.04694444444444444
YLR100W	-1	-/-	-255.7866587638855	-26439.282547712326	41	0.08602150537634409	0.3902439024390244	0.04722222222222222
YLL001W	1	+/+	-255.89730024337769	-26545.983143806458	40	0.09090909090909091	0.4146341463414634	0.04722222222222222
YDR201W	-1	-/-	-255.93717575073242	-26538.57659626007	41	0.09042553191489362	0.4146341463414634	0.0475
YGR253C	-1	-/-	-255.976975440979	-26441.48213148117	41	0.08994708994708994	0.4146341463414634	0.04777777777777778
YLR353W	-1	-/-	-256.0265417098999	-25534.182579517365	41	0.08947368421052632	0.4146341463414634	0.04805555555555555
YNL137C	0	0/-	-256.0331543684006	-43299.30834642053	164	0.08947368421052632	0.4146341463414634	0.04805555555555555
YKL046C	-1	-/-	-256.05326795578003	-25380.699947357178	41	0.08900523560209424	0.4146341463414634	0.04833333333333333
YIL027C	0	0/-	-256.1268191933632	-44560.669830322266	164	0.08900523560209424	0.4146341463414634	0.04833333333333333
YIL149C	-1	-/-	-256.14343786239624	-26712.315894842148	41	0.08854166666666667	0.4146341463414634	0.04861111111111111
YGL226C-A	-1	-/-	-256.1733617782593	-25543.10505747795	41	0.08808290155440414	0.4146341463414634	0.04888888888888889
YKL117W	-1	-/-	-256.18720746040344	-26725.65794968605	41	0.08762886597938144	0.4146341463414634	0.049166666666666664
YPR105C	-1	-/-	-256.27101850509644	-26622.608105897903	41	0.08717948717948718	0.4146341463414634	0.049444444444444444
YPR155C	-1	-/-	-256.27327156066895	-27121.852922201157	41	0.08673469387755102	0.4146341463414634	0.04972222222222222
YDL125C	0	0/-	-256.34323239326477	-44641.19190311432	164	0.08673469387755102	0.4146341463414634	0.04972222222222222
YDR096W	-1	-/-	-256.4601171016693	-25909.24927687645	41	0.08629441624365482	0.4146341463414634	0.05
YGL054C	-1	-/-	-256.5325012207031	-26275.251856803894	41	0.08585858585858586	0.4146341463414634	0.050277777777777775
YOR142W	-1	-/-	-256.5616044998169	-26903.284937620163	41	0.08542713567839195	0.4146341463414634	0.050555555555555555
YNR030W	-1	-/-	-256.56918144226074	-25759.299879074097	41	0.085	0.4146341463414634	0.050833333333333335
YPL002C	-1	-/-	-256.60107231140137	-26301.1430208683	41	0.0845771144278607	0.4146341463414634	0.051111111111111114
YOL049W	-1	-/0	-256.68888807296753	-26813.873356103897	41	0.08415841584158416	0.4146341463414634	0.05138888888888889
YGL100W	-1	-/-	-256.69613313674927	-26880.945095300674	41	0.08374384236453201	0.4146341463414634	0.051666666666666666
YFR025C	0	0/0	-256.74284785985947	-45230.46299767494	164	0.08374384236453201	0.4146341463414634	0.051666666666666666
YKR066C	-1	-/-	-256.7705569267273	-26502.179271697998	41	0.08333333333333333	0.4146341463414634	0.051944444444444446
YJL073W	-1	-/-	-256.806809425354	-26614.92861008644	41	0.08292682926829269	0.4146341463414634	0.052222222222222225
YNL287W	-1	-/-	-256.8369073867798	-26473.951778173447	41	0.0825242718446602	0.4146341463414634	0.0525
YPR188C	-1	-/-	-256.92902517318726	-27313.35272860527	41	0.0821256038647343	0.4146341463414634	0.05277777777777778
YIL010W	-1	-/-	-256.97251534461975	-27181.62182378769	41	0.08173076923076923	0.4146341463414634	0.05305555555555556
YCR017C	0	0/-	-257.00384306907654	-42649.978491067886	164	0.08173076923076923	0.4146341463414634	0.05305555555555556
YHR117W	0	0/-	-257.0343150496483	-42862.937414586544	164	0.08173076923076923	0.4146341463414634	0.05305555555555556
YOL129W	-1	-/-	-257.0394163131714	-27001.10940504074	41	0.08133971291866028	0.4146341463414634	0.05333333333333334
YLR195C	-1	-/-	-257.0658288002014	-27567.07701253891	41	0.08095238095238096	0.4146341463414634	0.05361111111111111
YJL003W	-1	-/-	-257.0730142593384	-25660.948209285736	41	0.08056872037914692	0.4146341463414634	0.05388888888888889
YML092C	-1	-/-	-257.1095356941223	-26871.45434641838	41	0.08018867924528301	0.4146341463414634	0.05416666666666667
YBR052C	0	0/0	-257.1102571487427	-44231.98104763031	164	0.08018867924528301	0.4146341463414634	0.05416666666666667
YBR177C	-1	-/-	-257.1204843521118	-25880.585916042328	41	0.07981220657276995	0.4146341463414634	0.05444444444444444
YMR012W	-1	-/-	-257.13390254974365	-27135.53630900383	41	0.0794392523364486	0.4146341463414634	0.05472222222222222
YJR135W-A	-1	-/-	-257.14353704452515	-25577.714600086212	41	0.07906976744186046	0.4146341463414634	0.055
YJR139C	-1	-/0	-257.1499767303467	-26779.93245792389	41	0.0787037037037037	0.4146341463414634	0.05527777777777778
YPL010W	-1	-/-	-257.2217147350311	-26880.614006757736	41	0.07834101382488479	0.4146341463414634	0.05555555555555555
YHR135C	-1	-/-	-257.2832713127136	-25172.690634012222	41	0.0779816513761468	0.4146341463414634	0.05583333333333333
YDR141C	-1	-/-	-257.2866291999817	-26772.946504592896	41	0.0776255707762557	0.4146341463414634	0.05611111111111111
YBL089W	0	0/-	-257.3178324699402	-44644.275066554546	164	0.0776255707762557	0.4146341463414634	0.05611111111111111
YBR286W	-1	-/0	-257.3568956851959	-26814.633101940155	41	0.07727272727272727	0.4146341463414634	0.05638888888888889
YMR072W	1	+/+	-257.6725239753723	-25939.785797595978	40	0.08144796380090498	0.43902439024390244	0.05638888888888889
YPL001W	-1	-/-	-257.69532775878906	-26595.845089673996	41	0.08108108108108109	0.43902439024390244	0.056666666666666664
YLR378C	-1	-/-	-257.7281675338745	-27120.180606126785	41	0.08071748878923767	0.43902439024390244	0.05694444444444444
YER026C	-1	-/-	-257.7611246109009	-27253.552037477493	41	0.08035714285714286	0.43902439024390244	0.05722222222222222
YBR168W	-1	-/-	-257.7719941139221	-25402.50191426277	41	0.08	0.43902439024390244	0.0575
YOR124C	0	0/-	-257.77223765850067	-44957.414942383766	164	0.08	0.43902439024390244	0.0575
YDR427W	-1	-/-	-257.7899475097656	-25876.627394914627	41	0.07964601769911504	0.43902439024390244	0.057777777777777775
YHR001W	-1	-/-	-257.8351860046387	-25849.797451496124	41	0.07929515418502203	0.43902439024390244	0.058055555555555555
YDR205W	-1	-/-	-257.84701585769653	-26211.332584142685	41	0.07894736842105263	0.43902439024390244	0.058333333333333334
YOR176W	0	0/0	-257.945588350296	-44941.19563549757	164	0.07894736842105263	0.43902439024390244	0.058333333333333334
YLR447C	-1	-/-	-257.9459819793701	-25710.067059993744	41	0.07860262008733625	0.43902439024390244	0.058611111111111114
YLR429W	-1	-/-	-258.01310539245605	-25820.804296970367	41	0.0782608695652174	0.43902439024390244	0.058888888888888886
YGL065C	-1	-/-	-258.0281205177307	-26635.32475590706	41	0.07792207792207792	0.43902439024390244	0.059166666666666666
YER080W	0	0/0	-258.0478479862213	-43686.95094269514	164	0.07792207792207792	0.43902439024390244	0.059166666666666666
YMR203W	-1	-/-	-258.09432888031006	-26307.703526496887	41	0.07758620689655173	0.43902439024390244	0.059444444444444446
YDR284C	-1	-/-	-258.180335521698	-26995.20831346512	41	0.07725321888412018	0.43902439024390244	0.059722222222222225
YBL099W	-1	-/-	-258.1924338340759	-25230.128144025803	41	0.07692307692307693	0.43902439024390244	0.06
YPL098C	-1	-/-	-258.1953454017639	-26380.28696870804	41	0.07659574468085106	0.43902439024390244	0.06027777777777778
YCL043C	-1	-/-	-258.21786189079285	-26186.68586587906	41	0.07627118644067797	0.43902439024390244	0.06055555555555556
YDR394W	-1	-/-	-258.2527594566345	-27096.599321126938	41	0.0759493670886076	0.43902439024390244	0.060833333333333336
YCR094W	-1	-/-	-258.3387463092804	-27714.731089115143	41	0.07563025210084033	0.43902439024390244	0.06111111111111111
YMR237W	-1	-/-	-258.359073638916	-26790.061852693558	41	0.07531380753138076	0.43902439024390244	0.06138888888888889
YGR040W	-1	-/-	-258.3666763305664	-25998.734048366547	41	0.075	0.43902439024390244	0.06166666666666667
YDR164C	-1	-/-	-258.3814687728882	-26018.1775932312	41	0.07468879668049792	0.43902439024390244	0.06194444444444445
YOR367W	-1	-/-	-258.40695810317993	-27122.280406475067	41	0.0743801652892562	0.43902439024390244	0.06222222222222222
YMR098C	0	0/-	-258.44235348701477	-44078.77591460943	164	0.0743801652892562	0.43902439024390244	0.06222222222222222
YNL003C	-1	-/-	-258.48973083496094	-27207.853170394897	41	0.07407407407407407	0.43902439024390244	0.0625
YIL048W	-1	-/-	-258.54535722732544	-26020.22417831421	41	0.07377049180327869	0.43902439024390244	0.06277777777777778
YOR280C	0	0/0	-258.56058847904205	-44354.04248768091	164	0.07377049180327869	0.43902439024390244	0.06277777777777778
YGL207W	-1	-/-	-258.62607526779175	-26382.61124563217	41	0.07346938775510205	0.43902439024390244	0.06305555555555556
YGR220C	-1	-/-	-258.6664848327637	-26275.168147087097	41	0.07317073170731707	0.43902439024390244	0.06333333333333334
YPL031C	-1	-/-	-258.7114052772522	-25743.112796783447	41	0.0728744939271255	0.43902439024390244	0.0636111111111111
YDL103C	0	0/-	-258.7114250063896	-44845.37003684044	164	0.0728744939271255	0.43902439024390244	0.0636111111111111
YJL002C	-1	-/-	-258.72408533096313	-26277.723151683807	41	0.07258064516129033	0.43902439024390244	0.06388888888888888
YGR199W	-1	-/-	-258.739914894104	-26860.00241804123	41	0.07228915662650602	0.43902439024390244	0.06416666666666666
YKL069W	0	0/-	-258.782900929451	-44776.58262449503	164	0.07228915662650602	0.43902439024390244	0.06416666666666666
YOR157C	-1	-/-	-258.8425199985504	-26471.828097581863	41	0.072	0.43902439024390244	0.06444444444444444
YDR032C	0	0/0	-258.9935678243637	-44759.646007180214	164	0.072	0.43902439024390244	0.06444444444444444
YDL225W	-1	-/-	-259.01198959350586	-27250.897178649902	41	0.07171314741035857	0.43902439024390244	0.06472222222222222
YMR157C	0	0/0	-259.10444808006287	-43581.15324497223	164	0.07171314741035857	0.43902439024390244	0.06472222222222222
YBR185C	-1	-/-	-259.27837800979614	-26947.3934173584	41	0.07142857142857142	0.43902439024390244	0.065
YPL262W	-1	-/-	-259.3474533557892	-26166.35510158539	41	0.07114624505928854	0.43902439024390244	0.06527777777777778
YER057C	0	0/0	-259.40900135040283	-44235.82037359476	164	0.07114624505928854	0.43902439024390244	0.06527777777777778
YHR034C	-1	-/-	-259.42497396469116	-27222.29837346077	41	0.07086614173228346	0.43902439024390244	0.06555555555555556
YPL053C	-1	-/-	-259.4287714958191	-26492.321625709534	41	0.07058823529411765	0.43902439024390244	0.06583333333333333
YDL232W	-1	-/-	-259.43697690963745	-27555.013189315796	41	0.0703125	0.43902439024390244	0.0661111111111111
YPL096W	-1	-/-	-259.48254442214966	-26557.123224258423	41	0.07003891050583658	0.43902439024390244	0.06638888888888889
YNR028W	0	0/-	-259.48663955926895	-46084.333153009415	164	0.07003891050583658	0.43902439024390244	0.06638888888888889
YKR065C	-1	-/-	-259.50565099716187	-26870.542693138123	41	0.06976744186046512	0.43902439024390244	0.06666666666666667
YDR177W	-1	-/-	-259.528201341629	-26526.285699129105	41	0.0694980694980695	0.43902439024390244	0.06694444444444445
YJL091C	-1	-/-	-259.55207204818726	-27406.616770982742	41	0.06923076923076923	0.43902439024390244	0.06722222222222222
YBR229C	0	0/-	-259.6134166121483	-43893.127875983715	164	0.06923076923076923	0.43902439024390244	0.06722222222222222
YJR076C	-1	-/-	-259.6145851612091	-27346.06343817711	41	0.06896551724137931	0.43902439024390244	0.0675
YJR040W	-1	-/-	-259.6467251777649	-27046.136899232864	41	0.06870229007633588	0.43902439024390244	0.06777777777777778
YJL081C	-1	-/-	-259.6904630661011	-26378.41130566597	41	0.06844106463878327	0.43902439024390244	0.06805555555555555
YJR086W	-1	-/-	-259.71453976631165	-25484.519716501236	41	0.06818181818181818	0.43902439024390244	0.06833333333333333
YMR267W	-1	-/-	-259.80738639831543	-25670.336188554764	41	0.06792452830188679	0.43902439024390244	0.06861111111111111
YJR117W	0	0/-	-259.8750251531601	-44912.691514611244	164	0.06792452830188679	0.43902439024390244	0.06861111111111111
YGR261C	-1	-/-	-259.8878617286682	-26388.381962776184	41	0.06766917293233082	0.43902439024390244	0.06888888888888889
YKR031C	-1	-/-	-259.91619992256165	-25910.956785440445	41	0.06741573033707865	0.43902439024390244	0.06916666666666667
YFR041C	-1	-/-	-259.9165093898773	-27001.607159376144	41	0.06716417910447761	0.43902439024390244	0.06944444444444445
YNL081C	0	0/-	-259.94731092453003	-43888.68671447039	164	0.06716417910447761	0.43902439024390244	0.06944444444444445
YJL029C	-1	-/-	-259.9544186592102	-26869.920428037643	41	0.06691449814126393	0.43902439024390244	0.06972222222222223
YKL002W	-1	-/-	-259.97884798049927	-26604.114387750626	41	0.06666666666666667	0.43902439024390244	0.07
YOR141C	0	0/-	-259.9900859594345	-43781.73871177435	164	0.06666666666666667	0.43902439024390244	0.07
YGR157W	-1	-/-	-260.0140299797058	-27096.44294977188	41	0.06642066420664207	0.43902439024390244	0.07027777777777777
YPR128C	-1	-/-	-260.0699758529663	-26352.402296066284	41	0.0661764705882353	0.43902439024390244	0.07055555555555555
YNL054W	1	+/+	-260.0768723487854	-27663.37778568268	40	0.0695970695970696	0.4634146341463415	0.07055555555555555
YKR003W	-1	-/-	-260.0807285308838	-26620.957104444504	41	0.06934306569343066	0.4634146341463415	0.07083333333333333
YOR357C	0	0/-	-260.12625110149384	-44048.66179788113	164	0.06934306569343066	0.4634146341463415	0.07083333333333333
YOR070C	0	0/0	-260.17245173454285	-44208.947033047676	164	0.06934306569343066	0.4634146341463415	0.07083333333333333
YMR298W	-1	-/-	-260.20859813690186	-25576.653690338135	41	0.06909090909090909	0.4634146341463415	0.07111111111111111
YDR296W	-1	-/-	-260.2676486968994	-25875.155168771744	41	0.06884057971014493	0.4634146341463415	0.07138888888888889
YMR186W	-1	-/-	-260.28178691864014	-25515.831105947495	41	0.06859205776173286	0.4634146341463415	0.07166666666666667
YJL176C	-1	-/-	-260.2877550125122	-27106.939778089523	41	0.0683453237410072	0.4634146341463415	0.07194444444444445
YNL307C	-1	-/-	-260.369580745697	-26050.16433238983	41	0.06810035842293907	0.4634146341463415	0.07222222222222222
YPR036W	-1	-/-	-260.37033796310425	-25618.62536382675	41	0.06785714285714285	0.4634146341463415	0.0725
YGR100W	0	0/0	-260.45061099529266	-44173.98215943575	164	0.06785714285714285	0.4634146341463415	0.0725
YKR088C	0	0/-	-260.55815947055817	-44744.60928338766	164	0.06785714285714285	0.4634146341463415	0.0725
YLR093C	0	0/-	-260.565414249897	-43951.713031589985	164	0.06785714285714285	0.4634146341463415	0.0725
YGL167C	-1	-/-	-260.5847096443176	-25374.23269867897	41	0.06761565836298933	0.4634146341463415	0.07277777777777777
YPL094C	-1	-/-	-260.5921187400818	-28467.71629524231	41	0.0673758865248227	0.4634146341463415	0.07305555555555555
YDL015C	-1	-/-	-260.6159944534302	-25441.765151262283	41	0.06713780918727916	0.4634146341463415	0.07333333333333333
YFR010W	0	0/-	-260.6453961133957	-44373.14850616455	164	0.06713780918727916	0.4634146341463415	0.07333333333333333
YCL052C	-1	-/-	-260.6742100715637	-27844.44977736473	41	0.06690140845070422	0.4634146341463415	0.07361111111111111
YJL192C	-1	-/-	-260.68754625320435	-26946.743950605392	41	0.06666666666666667	0.4634146341463415	0.07388888888888889
YLR088W	-1	-/-	-260.7468228340149	-27078.077331781387	41	0.06643356643356643	0.4634146341463415	0.07416666666666667
YGR271W	0	0/-	-260.76703929901123	-44619.81711393595	164	0.06643356643356643	0.4634146341463415	0.07416666666666667
YLR250W	0	0/0	-260.79877626895905	-44579.08995831013	164	0.06643356643356643	0.4634146341463415	0.07416666666666667
YFR024C-A	-1	-/-	-260.8318381309509	-26434.989676237106	41	0.06620209059233449	0.4634146341463415	0.07444444444444444
YGR252W	-1	-/-	-260.8810935020447	-26704.732321739197	41	0.06597222222222222	0.4634146341463415	0.07472222222222222
YBR276C	-1	-/-	-260.9295620918274	-26396.53697323799	41	0.0657439446366782	0.4634146341463415	0.075
YPL241C	-1	-/-	-260.93255519866943	-26993.87088727951	41	0.06551724137931035	0.4634146341463415	0.07527777777777778
YML086C	-1	-/-	-260.9386730194092	-26543.836515903473	41	0.06529209621993128	0.4634146341463415	0.07555555555555556
YBR151W	0	0/0	-260.9477758407593	-44527.08726608753	164	0.06529209621993128	0.4634146341463415	0.07555555555555556
YPL083C	-1	-/-	-260.95520210266113	-25887.43873643875	41	0.06506849315068493	0.4634146341463415	0.07583333333333334
YDR303C	-1	-/-	-260.96878814697266	-27763.79516196251	41	0.06484641638225255	0.4634146341463415	0.07611111111111112
YDR513W	-1	-/-	-260.97207593917847	-26417.67739009857	41	0.06462585034013606	0.4634146341463415	0.0763888888888889
YKL179C	-1	-/-	-261.03141832351685	-26764.039863824844	41	0.06440677966101695	0.4634146341463415	0.07666666666666666
YKL145W	-1	-/-	-261.06410908699036	-27489.07815670967	41	0.06418918918918919	0.4634146341463415	0.07694444444444444
YNL253W	-1	-/-	-261.0653352737427	-26971.522572278976	41	0.06397306397306397	0.4634146341463415	0.07722222222222222
YLR102C	-1	-/-	-261.1889305114746	-26635.944899082184	41	0.06375838926174497	0.4634146341463415	0.0775
YDR335W	-1	-/-	-261.21186351776123	-26616.000911712646	41	0.06354515050167224	0.4634146341463415	0.07777777777777778
YKL057C	-1	-/-	-261.2265944480896	-26563.002383708954	41	0.06333333333333334	0.4634146341463415	0.07805555555555556
YBL056W	-1	-/-	-261.2303457260132	-26491.089013576508	41	0.06312292358803986	0.4634146341463415	0.07833333333333334
YCR073W-A	-1	-/-	-261.3443012237549	-26588.0661110878	41	0.06291390728476821	0.4634146341463415	0.07861111111111112
YDR168W	-1	-/-	-261.3904161453247	-26262.684146881104	41	0.0627062706270627	0.4634146341463415	0.07888888888888888
YGR218W	-1	-/-	-261.42785930633545	-26712.04992222786	41	0.0625	0.4634146341463415	0.07916666666666666
YNL121C	-1	-/-	-261.45730352401733	-27065.776109933853	41	0.06229508196721312	0.4634146341463415	0.07944444444444444
YOR189W	0	0/-	-261.49935418367386	-44089.76255053282	164	0.06229508196721312	0.4634146341463415	0.07944444444444444
YDL134C	-1	-/-	-261.5144672393799	-26535.356009483337	41	0.06209150326797386	0.4634146341463415	0.07972222222222222
YKL135C	-1	-/-	-261.5224959850311	-25984.752780675888	41	0.06188925081433225	0.4634146341463415	0.08
YKR084C	0	0/-	-261.5354159474373	-44868.75132071972	164	0.06188925081433225	0.4634146341463415	0.08
YAR002C-A	-1	-/-	-261.5583004951477	-26156.994151353836	41	0.06168831168831169	0.4634146341463415	0.08027777777777778
YMR029C	-1	-/-	-261.70380544662476	-27200.43964457512	41	0.061488673139158574	0.4634146341463415	0.08055555555555556
YNL267W	-1	-/-	-261.9217872619629	-27096.321228981018	41	0.06129032258064516	0.4634146341463415	0.08083333333333333
YBR011C	0	0/0	-261.93386429548264	-44312.470812380314	164	0.06129032258064516	0.4634146341463415	0.08083333333333333
YCR028C-A	-1	-/-	-262.0293855667114	-26187.905868291855	41	0.06109324758842444	0.4634146341463415	0.0811111111111111
YFR044C	0	0/0	-262.1402555704117	-44716.81627821922	164	0.06109324758842444	0.4634146341463415	0.0811111111111111
YMR168C	-1	-/-	-262.16607570648193	-26376.503153324127	41	0.060897435897435896	0.4634146341463415	0.08138888888888889
YPR164W	-1	-/-	-262.24775218963623	-25577.36454296112	41	0.06070287539936102	0.4634146341463415	0.08166666666666667
YIL088C	0	0/-	-262.26205039024353	-45026.612928271294	164	0.06070287539936102	0.4634146341463415	0.08166666666666667
YMR054W	-1	-/-	-262.28101205825806	-26075.40346431732	41	0.06050955414012739	0.4634146341463415	0.08194444444444444
YIL109C	-1	-/-	-262.3980038166046	-27484.82915496826	41	0.06031746031746032	0.4634146341463415	0.08222222222222222
YGL142C	-1	-/-	-262.4895181655884	-26013.36607527733	41	0.060126582278481014	0.4634146341463415	0.0825
YJR099W	0	0/-	-262.5124527812004	-43443.20877593756	164	0.060126582278481014	0.4634146341463415	0.0825
YLR229C	-1	-/-	-262.5128734111786	-27482.27903485298	41	0.05993690851735016	0.4634146341463415	0.08277777777777778
YHR074W	-1	-/-	-262.57252407073975	-26606.697375297546	41	0.059748427672955975	0.4634146341463415	0.08305555555555555
YGL027C	-1	-/-	-262.5959210395813	-28766.573917150497	41	0.05956112852664577	0.4634146341463415	0.08333333333333333
YHR017W	0	0/0	-262.6185522079468	-44689.189575493336	164	0.05956112852664577	0.4634146341463415	0.08333333333333333
YDR276C	-1	-/-	-262.6385154724121	-25975.50148844719	41	0.059375	0.4634146341463415	0.08361111111111111
YOR103C	-1	-/-	-262.71007108688354	-26058.617678165436	41	0.059190031152647975	0.4634146341463415	0.08388888888888889
YDL161W	-1	-/-	-262.74739360809326	-27225.287252426147	41	0.059006211180124224	0.4634146341463415	0.08416666666666667
YNL084C	-1	-/-	-262.7750401496887	-26521.200484752655	41	0.058823529411764705	0.4634146341463415	0.08444444444444445
YBL047C	-1	-/-	-262.84349155426025	-27312.832708358765	41	0.05864197530864197	0.4634146341463415	0.08472222222222223
YGR241C	-1	-/-	-262.88416743278503	-26515.76878142357	41	0.05846153846153846	0.4634146341463415	0.085
YLR066W	-1	-/-	-262.9085373878479	-27273.83632707596	41	0.05828220858895705	0.4634146341463415	0.08527777777777777
YBR302C	0	0/-	-262.931410074234	-45279.1209192276	164	0.05828220858895705	0.4634146341463415	0.08527777777777777
YJL128C	-1	-/-	-262.96171379089355	-26652.820250034332	41	0.0581039755351682	0.4634146341463415	0.08555555555555555
YKL092C	-1	-/-	-262.99005031585693	-27603.195095300674	41	0.057926829268292686	0.4634146341463415	0.08583333333333333
YDR517W	-1	-/-	-263.0017466545105	-26550.073568344116	41	0.057750759878419454	0.4634146341463415	0.08611111111111111
YGL048C	-1	-/-	-263.07242369651794	-26927.45976114273	41	0.05757575757575758	0.4634146341463415	0.08638888888888889
YNL071W	-1	-/-	-263.16722202301025	-26645.664974451065	41	0.05740181268882175	0.4634146341463415	0.08666666666666667
YBR272C	-1	-/-	-263.1966757774353	-26794.681101322174	41	0.0572289156626506	0.4634146341463415	0.08694444444444445
YHL048W	-1	-/-	-263.21322298049927	-27271.331116199493	41	0.057057057057057055	0.4634146341463415	0.08722222222222223
YIL009C-A	-1	-/-	-263.2274580001831	-26873.842973470688	41	0.05688622754491018	0.4634146341463415	0.0875
YNL315C	0	0/-	-263.24251186847687	-44436.38658171892	164	0.05688622754491018	0.4634146341463415	0.0875
YER003C	-1	-/-	-263.2591872215271	-27553.711525917053	41	0.056716417910447764	0.4634146341463415	0.08777777777777777
YLR305C	-1	-/-	-263.26966381073	-26425.232722759247	41	0.05654761904761905	0.4634146341463415	0.08805555555555555
YKL190W	-1	-/-	-263.29670000076294	-26900.634293079376	41	0.05637982195845697	0.4634146341463415	0.08833333333333333
YOL089C	-1	-/-	-263.3175024986267	-27510.876985549927	41	0.05621301775147929	0.4634146341463415	0.08861111111111111
YCR004C	0	0/0	-263.33231300115585	-43402.224897801876	164	0.05621301775147929	0.4634146341463415	0.08861111111111111
YPR023C	-1	-/-	-263.35935735702515	-26646.79441690445	41	0.05604719764011799	0.4634146341463415	0.08888888888888889
YOR163W	0	0/-	-263.39276975393295	-45451.91240721941	164	0.05604719764011799	0.4634146341463415	0.08888888888888889
YLR248W	-1	-/-	-263.40082263946533	-27401.168122768402	41	0.05588235294117647	0.4634146341463415	0.08916666666666667
YFL037W	-1	-/-	-263.4117040634155	-27406.111382722855	41	0.05571847507331378	0.4634146341463415	0.08944444444444444
YNL243W	-1	-/-	-263.5178337097168	-26020.396145820618	41	0.05555555555555555	0.4634146341463415	0.08972222222222222
YDR388W	-1	-/-	-263.5420413017273	-26531.225282907486	41	0.05539358600583091	0.4634146341463415	0.09
YNL272C	-1	-/-	-263.63309621810913	-27213.15347480774	41	0.055232558139534885	0.4634146341463415	0.09027777777777778
YPL249C	-1	-/-	-263.66025733947754	-27376.512512922287	41	0.05507246376811594	0.4634146341463415	0.09055555555555556
YGL228W	0	0/-	-263.660267829895	-45277.75189995766	164	0.05507246376811594	0.4634146341463415	0.09055555555555556
YKR098C	0	0/-	-263.6613553762436	-44919.73351216316	164	0.05507246376811594	0.4634146341463415	0.09055555555555556
YEL052W	0	0/-	-263.72888469696045	-44533.29615622759	164	0.05507246376811594	0.4634146341463415	0.09055555555555556
YDR189W	-1	-/-	-263.7566180229187	-27578.56489133835	41	0.05491329479768786	0.4634146341463415	0.09083333333333334
YJR125C	-1	-/-	-263.7789192199707	-26457.810114383698	41	0.05475504322766571	0.4634146341463415	0.09111111111111111
YOR008C	-1	-/-	-263.7793960571289	-26261.529271364212	41	0.05459770114942529	0.4634146341463415	0.0913888888888889
YJR013W	-1	-/-	-263.8382797241211	-27369.253412246704	41	0.054441260744985676	0.4634146341463415	0.09166666666666666
YHR200W	-1	-/-	-263.87382316589355	-26560.487929582596	41	0.054285714285714284	0.4634146341463415	0.09194444444444444
YGR163W	-1	-/-	-263.893958568573	-26413.60239124298	41	0.05413105413105413	0.4634146341463415	0.09222222222222222
YPL234C	-1	-/-	-263.9500913619995	-25430.530076026917	41	0.05397727272727273	0.4634146341463415	0.0925
YKL192C	-1	-/-	-263.95528650283813	-26682.990293741226	41	0.053824362606232294	0.4634146341463415	0.09277777777777778
YBL034C	-1	-/-	-263.9648756980896	-27966.692501544952	41	0.05367231638418079	0.4634146341463415	0.09305555555555556
YLR262C	-1	-/-	-263.9783706665039	-26310.181965351105	41	0.05352112676056338	0.4634146341463415	0.09333333333333334
YHR121W	0	0/0	-264.01370710134506	-45208.94054687023	164	0.05352112676056338	0.4634146341463415	0.09333333333333334
YIR022W	-1	-/-	-264.0219316482544	-26229.074899196625	41	0.05337078651685393	0.4634146341463415	0.09361111111111112
YNL167C	-1	-/-	-264.0564651489258	-26822.721455335617	41	0.05322128851540616	0.4634146341463415	0.09388888888888888
YDR407C	-1	-/-	-264.0715970993042	-27153.905631303787	41	0.05307262569832402	0.4634146341463415	0.09416666666666666
YML085C	-1	-/-	-264.0912628173828	-26804.01261472702	41	0.052924791086350974	0.4634146341463415	0.09444444444444444
YJL178C	-1	-/-	-264.1252999305725	-26643.46753668785	41	0.05277777777777778	0.4634146341463415	0.09472222222222222
YNL106C	-1	-/-	-264.1392183303833	-26191.01536989212	41	0.05263157894736842	0.4634146341463415	0.095
YHR076W	0	0/-	-264.1761298775673	-44279.1954832077	164	0.05263157894736842	0.4634146341463415	0.095
YHR063C	0	0/-	-264.18208235502243	-45587.90660172701	164	0.05263157894736842	0.4634146341463415	0.095
YOR320C	-1	-/-	-264.22365283966064	-28292.068311452866	41	0.052486187845303865	0.4634146341463415	0.09527777777777778
YBR127C	-1	-/-	-264.2491054534912	-25178.176733255386	41	0.05234159779614325	0.4634146341463415	0.09555555555555556
YLR459W	-1	-/-	-264.31789112091064	-26943.81358885765	41	0.0521978021978022	0.4634146341463415	0.09583333333333334
YIL036W	-1	-/-	-264.32192611694336	-26024.67152070999	41	0.052054794520547946	0.4634146341463415	0.0961111111111111
YML072C	0	0/-	-264.3375418186188	-44882.90181916952	164	0.052054794520547946	0.4634146341463415	0.0961111111111111
YER105C	-1	-/-	-264.34527015686035	-26735.298572301865	41	0.05191256830601093	0.4634146341463415	0.09638888888888889
YFR013W	-1	-/-	-264.3828239440918	-27435.11372947693	41	0.051771117166212535	0.4634146341463415	0.09666666666666666
YKR006C	0	0/-	-264.38674998283386	-44915.705361783504	164	0.051771117166212535	0.4634146341463415	0.09666666666666666
YIL002C	-1	-/-	-264.39720153808594	-26917.81578207016	41	0.051630434782608696	0.4634146341463415	0.09694444444444444
YBR210W	-1	-/-	-264.4064779281616	-25553.10524082184	41	0.051490514905149054	0.4634146341463415	0.09722222222222222
YPL118W	-1	-/-	-264.5096483230591	-26653.066455364227	41	0.051351351351351354	0.4634146341463415	0.0975
YNL135C	-1	-/-	-264.51096630096436	-26252.267355918884	41	0.05121293800539083	0.4634146341463415	0.09777777777777778
YBR049C	-1	-/-	-264.53287839889526	-27395.529700756073	41	0.051075268817204304	0.4634146341463415	0.09805555555555556
YDL066W	0	0/-	-264.5930196046829	-44705.78825610876	164	0.051075268817204304	0.4634146341463415	0.09805555555555556
YOR332W	-1	-/-	-264.61587858200073	-25982.26839709282	41	0.05093833780160858	0.4634146341463415	0.09833333333333333
YMR190C	-1	-/-	-264.6434745788574	-27139.336379528046	41	0.05080213903743316	0.4634146341463415	0.09861111111111111
YML064C	-1	-/-	-264.6484594345093	-26854.30976009369	41	0.050666666666666665	0.4634146341463415	0.09888888888888889
YIL112W	-1	-/-	-264.6552805900574	-26846.00208592415	41	0.05053191489361702	0.4634146341463415	0.09916666666666667
YDR116C	-1	-/-	-264.70293283462524	-26566.617941617966	41	0.050397877984084884	0.4634146341463415	0.09944444444444445
YOR144C	-1	-/-	-264.7080373764038	-27406.562968730927	41	0.05026455026455026	0.4634146341463415	0.09972222222222223
YLR148W	-1	-/-	-264.7789087295532	-25385.994932174683	41	0.05013192612137203	0.4634146341463415	0.1
YMR109W	-1	-/-	-264.7896909713745	-26791.15257501602	41	0.05	0.4634146341463415	0.10027777777777777
YDL193W	0	0/-	-264.79178100824356	-44880.70213407278	164	0.05	0.4634146341463415	0.10027777777777777
YKR054C	-1	-/-	-264.8040118217468	-26532.246522903442	41	0.049868766404199474	0.4634146341463415	0.10055555555555555
YBR014C	0	0/-	-264.8119628429413	-45396.076765716076	164	0.049868766404199474	0.4634146341463415	0.10055555555555555
YKR030W	0	0/0	-264.8271490931511	-44384.881206035614	164	0.049868766404199474	0.4634146341463415	0.10055555555555555
YGL080W	0	0/-	-264.85682076215744	-45583.05720359087	164	0.049868766404199474	0.4634146341463415	0.10055555555555555
YHR181W	-1	-/-	-264.8798909187317	-26685.868972301483	41	0.049738219895287955	0.4634146341463415	0.10083333333333333
YHR188C	-1	-/-	-264.9318597316742	-26901.941534996033	41	0.04960835509138381	0.4634146341463415	0.10111111111111111
YNL139C	-1	-/-	-264.9842195510864	-26011.841502189636	41	0.049479166666666664	0.4634146341463415	0.10138888888888889
YOR039W	-1	-/-	-265.03939485549927	-26786.824614048004	41	0.04935064935064935	0.4634146341463415	0.10166666666666667
YCR077C	-1	-/-	-265.12646436691284	-26020.83148407936	41	0.04922279792746114	0.4634146341463415	0.10194444444444445
YJL167W	-1	-/-	-265.1286106109619	-27482.109457731247	41	0.04909560723514212	0.4634146341463415	0.10222222222222223
YPR166C	0	0/-	-265.1474198102951	-45188.684380710125	164	0.04909560723514212	0.4634146341463415	0.10222222222222223
YDR320C-A	-1	-/-	-265.2135558128357	-25109.93805027008	41	0.04896907216494845	0.4634146341463415	0.1025
YEL001C	0	0/0	-265.2353495359421	-46558.31819802523	164	0.04896907216494845	0.4634146341463415	0.1025
YPL061W	-1	-/-	-265.24782276153564	-26087.10435771942	41	0.04884318766066838	0.4634146341463415	0.10277777777777777
YKL040C	-1	-/-	-265.3795976638794	-27370.102301597595	41	0.04871794871794872	0.4634146341463415	0.10305555555555555
YER048W-A	0	0/0	-265.424382686615	-44090.95841765404	164	0.04871794871794872	0.4634146341463415	0.10305555555555555
YHR050W	-1	-/-	-265.4280571937561	-26110.7679708004	41	0.04859335038363171	0.4634146341463415	0.10333333333333333
YGL022W	-1	-/-	-265.4340853691101	-26869.71037220955	41	0.04846938775510204	0.4634146341463415	0.10361111111111111
YOR118W	0	0/0	-265.5572258234024	-44519.69765150547	164	0.04846938775510204	0.4634146341463415	0.10361111111111111
YMR008C	-1	-/-	-265.56477212905884	-27763.28451180458	41	0.04834605597964377	0.4634146341463415	0.10388888888888889
YPR141C	-1	-/-	-265.58291959762573	-27188.723096847534	41	0.048223350253807105	0.4634146341463415	0.10416666666666667
YKL206C	-1	-/0	-265.60789155960083	-26468.846187591553	41	0.04810126582278481	0.4634146341463415	0.10444444444444445
YJR006W	-1	-/-	-265.6244297027588	-27096.54843521118	41	0.047979797979797977	0.4634146341463415	0.10472222222222222
YDR354W	0	0/0	-265.63373017311096	-45685.49008911848	164	0.047979797979797977	0.4634146341463415	0.10472222222222222
YGL191W	-1	-/-	-265.6522641181946	-26654.592143535614	41	0.04785894206549118	0.4634146341463415	0.105
YMR026C	-1	-/-	-265.6709723472595	-26408.279292583466	41	0.04773869346733668	0.4634146341463415	0.10527777777777778
YJL123C	0	0/0	-265.67927968502045	-44103.240820646286	164	0.04773869346733668	0.4634146341463415	0.10527777777777778
YLR115W	-1	-/-	-265.71094942092896	-26683.901946544647	41	0.047619047619047616	0.4634146341463415	0.10555555555555556
YOR290C	-1	-/-	-265.7613596916199	-27152.80281352997	41	0.0475	0.4634146341463415	0.10583333333333333
YGL198W	0	0/-	-265.81280940771103	-44195.42757689953	164	0.0475	0.4634146341463415	0.10583333333333333
YDR368W	0	0/-	-265.8356000781059	-45877.94892883301	164	0.0475	0.4634146341463415	0.10583333333333333
YOR126C	-1	-/-	-265.84266805648804	-25871.359739780426	41	0.04738154613466334	0.4634146341463415	0.10611111111111111
YER031C	-1	-/-	-265.90642261505127	-26702.842254161835	41	0.0472636815920398	0.4634146341463415	0.1063888888888889
YIL041W	0	0/-	-265.9195787906647	-44173.68740016222	164	0.0472636815920398	0.4634146341463415	0.1063888888888889
YPR173C	-1	-/-	-265.94576930999756	-26237.044332027435	41	0.04714640198511166	0.4634146341463415	0.10666666666666667
YMR089C	-1	-/-	-265.9467339515686	-27392.73630952835	41	0.04702970297029703	0.4634146341463415	0.10694444444444444
YJR134C	0	0/0	-265.97077202796936	-44775.6133158803	164	0.04702970297029703	0.4634146341463415	0.10694444444444444
YDL230W	-1	-/-	-266.04690313339233	-27341.977375030518	41	0.04691358024691358	0.4634146341463415	0.10722222222222222
YLR027C	0	0/0	-266.0531678199768	-44220.76846468449	164	0.04691358024691358	0.4634146341463415	0.10722222222222222
YOR090C	0	0/-	-266.13363885879517	-43920.41435807943	164	0.04691358024691358	0.4634146341463415	0.10722222222222222
YJR051W	0	0/-	-266.15700352191925	-44118.20337098837	164	0.04691358024691358	0.4634146341463415	0.10722222222222222
YGR098C	-1	-/-	-266.15892267227173	-27046.382696151733	41	0.046798029556650245	0.4634146341463415	0.1075
YOR080W	-1	-/-	-266.17468452453613	-27466.42084980011	41	0.04668304668304668	0.4634146341463415	0.10777777777777778
YML019W	-1	-/-	-266.2049608230591	-27479.580167770386	41	0.04656862745098039	0.4634146341463415	0.10805555555555556
YDR005C	-1	-/-	-266.208270072937	-26617.46928834915	41	0.04645476772616137	0.4634146341463415	0.10833333333333334
YOL026C	-1	-/-	-266.2882900238037	-27415.192702293396	41	0.046341463414634146	0.4634146341463415	0.10861111111111112
YOR326W	1	+/+	-266.31453371047974	-26998.400853157043	40	0.04866180048661801	0.4878048780487805	0.10861111111111112
YBR201W	-1	-/-	-266.38156032562256	-26548.20243024826	41	0.04854368932038835	0.4878048780487805	0.10888888888888888
YDR468C	0	0/-	-266.4093118906021	-44387.81217491627	164	0.04854368932038835	0.4878048780487805	0.10888888888888888
YBR097W	-1	-/+	-266.47688341140747	-26587.86625957489	41	0.048426150121065374	0.4878048780487805	0.10916666666666666
YNL051W	-1	-/-	-266.4862451553345	-26889.17886519432	41	0.04830917874396135	0.4878048780487805	0.10944444444444444
YLR404W	0	0/-	-266.5221484899521	-44878.08925849199	164	0.04830917874396135	0.4878048780487805	0.10944444444444444
YGL106W	-1	-/-	-266.5304522514343	-27384.565970420837	41	0.04819277108433735	0.4878048780487805	0.10972222222222222
YJL074C	-1	-/-	-266.5599751472473	-27947.318447828293	41	0.04807692307692308	0.4878048780487805	0.11
YKR028W	-1	-/-	-266.56329441070557	-26629.60612463951	41	0.047961630695443645	0.4878048780487805	0.11027777777777778
YKR016W	0	0/-	-266.5648547410965	-45940.83092993498	164	0.047961630695443645	0.4878048780487805	0.11027777777777778
YOR347C	-1	-/-	-266.59829092025757	-27581.51868581772	41	0.04784688995215311	0.4878048780487805	0.11055555555555556
YJL137C	0	0/0	-266.60752832889557	-44886.024683237076	164	0.04784688995215311	0.4878048780487805	0.11055555555555556
YMR158W	0	0/-	-266.6087035536766	-44829.24419820309	164	0.04784688995215311	0.4878048780487805	0.11055555555555556
YDL072C	0	0/-	-266.61304527521133	-46124.907274484634	164	0.04784688995215311	0.4878048780487805	0.11055555555555556
YNL321W	0	0/-	-266.7786034345627	-44869.0746639967	164	0.04784688995215311	0.4878048780487805	0.11055555555555556
YDR236C	-1	-/-	-266.8181185722351	-25507.73433494568	41	0.0477326968973747	0.4878048780487805	0.11083333333333334
YPL206C	-1	-/-	-266.84133672714233	-28747.241806983948	41	0.047619047619047616	0.4878048780487805	0.1111111111111111
YJL054W	-1	-/-	-266.84696531295776	-26606.990311145782	41	0.047505938242280284	0.4878048780487805	0.11138888888888888
YDR443C	-1	-/-	-266.8533434867859	-26785.552312612534	41	0.04739336492890995	0.4878048780487805	0.11166666666666666
YGR172C	-1	-/-	-266.915105342865	-27552.947387456894	41	0.04728132387706856	0.4878048780487805	0.11194444444444444
YFR004W	-1	-/-	-266.9373254776001	-27670.419538497925	41	0.04716981132075472	0.4878048780487805	0.11222222222222222
YOR266W	-1	-/-	-266.94512605667114	-26082.024114370346	41	0.047058823529411764	0.4878048780487805	0.1125
YKR055W	-1	-/-	-266.9488363265991	-27552.38570833206	41	0.046948356807511735	0.4878048780487805	0.11277777777777778
YDR518W	-1	-/-	-266.9789409637451	-27287.384237766266	41	0.0468384074941452	0.4878048780487805	0.11305555555555556
YKL003C	0	0/-	-266.99392437934875	-44688.480383098125	164	0.0468384074941452	0.4878048780487805	0.11305555555555556
YBR273C	-1	-/-	-267.00036239624023	-27202.391048192978	41	0.04672897196261682	0.4878048780487805	0.11333333333333333
YDR328C	-1	-/-	-267.00099754333496	-27173.829273223877	41	0.046620046620046623	0.4878048780487805	0.11361111111111111
YJL143W	-1	-/-	-267.0224733352661	-26336.420293331146	41	0.046511627906976744	0.4878048780487805	0.11388888888888889
YDR268W	-1	-/-	-267.02328729629517	-26663.048599004745	41	0.04640371229698376	0.4878048780487805	0.11416666666666667
YLR078C	-1	-/-	-267.09011793136597	-25851.702155590057	41	0.046296296296296294	0.4878048780487805	0.11444444444444445
YKL160W	-1	-/-	-267.11206007003784	-26929.390501499176	41	0.046189376443418015	0.4878048780487805	0.11472222222222223
YOR239W	-1	-/-	-267.1122078895569	-27774.66090130806	41	0.04608294930875576	0.4878048780487805	0.115
YCR067C	-1	-/-	-267.12445306777954	-27132.684106349945	41	0.04597701149425287	0.4878048780487805	0.11527777777777778
YNL059C	-1	-/-	-267.1255588531494	-26591.96759223938	41	0.045871559633027525	0.4878048780487805	0.11555555555555555
YJL030W	-1	-/-	-267.16247367858887	-26522.642988204956	41	0.04576659038901602	0.4878048780487805	0.11583333333333333
YIL115C	-1	-/-	-267.1796956062317	-26882.453936576843	41	0.045662100456621	0.4878048780487805	0.11611111111111111
YNR052C	-1	-/-	-267.18572187423706	-26352.062692165375	41	0.04555808656036447	0.4878048780487805	0.11638888888888889
YCR071C	-1	-/-	-267.2072534561157	-26101.096500873566	41	0.045454545454545456	0.4878048780487805	0.11666666666666667
YOR278W	0	0/0	-267.21563708782196	-45433.30663251877	164	0.045454545454545456	0.4878048780487805	0.11666666666666667
YGR010W	-1	-/-	-267.2595019340515	-26348.141069173813	41	0.045351473922902494	0.4878048780487805	0.11694444444444445
YDR318W	-1	-/-	-267.27415466308594	-26016.76251602173	41	0.04524886877828054	0.4878048780487805	0.11722222222222223
YMR163C	1	+/+	-267.31540632247925	-26355.50461292267	40	0.04740406320541761	0.5121951219512195	0.11722222222222223
YJR094C	-1	-/-	-267.3169836997986	-27924.355241298676	41	0.0472972972972973	0.5121951219512195	0.1175
YJR080C	0	0/-	-267.31909453868866	-44747.19516992569	164	0.0472972972972973	0.5121951219512195	0.1175
YJL097W	0	0/-	-267.34577363729477	-46987.96071976423	164	0.0472972972972973	0.5121951219512195	0.1175
YLR418C	-1	-/-	-267.44310665130615	-26973.21973466873	41	0.04719101123595506	0.5121951219512195	0.11777777777777777
YOL096C	0	0/0	-267.451917052269	-45218.87093311548	164	0.04719101123595506	0.5121951219512195	0.11777777777777777
YLR371W	-1	-/-	-267.4584288597107	-27417.04035449028	41	0.04708520179372197	0.5121951219512195	0.11805555555555555
YMR208W	-1	-/-	-267.4628257751465	-26114.808624744415	41	0.04697986577181208	0.5121951219512195	0.11833333333333333
YPL028W	-1	-/-	-267.4860768318176	-27139.80736207962	41	0.046875	0.5121951219512195	0.11861111111111111
YPR082C	-1	-/-	-267.5364742279053	-26217.142964839935	41	0.0467706013363029	0.5121951219512195	0.11888888888888889
YPR089W	0	0/0	-267.5783543586731	-44600.266622424126	164	0.0467706013363029	0.5121951219512195	0.11888888888888889
YBR260C	-1	-/-	-267.6317090988159	-27084.64228630066	41	0.04666666666666667	0.5121951219512195	0.11916666666666667
YJR005W	0	0/-	-267.63660395145416	-44506.17392420769	164	0.04666666666666667	0.5121951219512195	0.11916666666666667
YPR069C	0	0/-	-267.72821658849716	-46535.31291073561	164	0.04666666666666667	0.5121951219512195	0.11916666666666667
YLR095C	-1	-/-	-267.7303819656372	-26753.810495376587	41	0.04656319290465632	0.5121951219512195	0.11944444444444445
YKR087C	-1	-/-	-267.74164152145386	-27656.297691583633	41	0.046460176991150445	0.5121951219512195	0.11972222222222222
YJR062C	0	0/0	-267.7642778158188	-44238.21337866783	164	0.046460176991150445	0.5121951219512195	0.11972222222222222
YAL042W	-1	-/-	-267.789098739624	-27864.096744537354	41	0.046357615894039736	0.5121951219512195	0.12
YNL283C	-1	-/-	-267.8078384399414	-27168.753077983856	41	0.046255506607929514	0.5121951219512195	0.12027777777777778
YLR319C	-1	-/-	-267.81340312957764	-28787.58120727539	41	0.046153846153846156	0.5121951219512195	0.12055555555555555
YLR421C	0	0/-	-267.90739393234253	-46461.508355379105	164	0.046153846153846156	0.5121951219512195	0.12055555555555555
YKL025C	-1	-/-	-267.9358777999878	-26571.93492603302	41	0.046052631578947366	0.5121951219512195	0.12083333333333333
YOR316C	-1	-/-	-267.9474563598633	-27034.08802652359	41	0.045951859956236324	0.5121951219512195	0.12111111111111111
YJL180C	0	0/-	-267.95292377471924	-44586.88677203655	164	0.045951859956236324	0.5121951219512195	0.12111111111111111
YGL001C	-1	-/-	-267.9629602432251	-28147.380334854126	41	0.04585152838427948	0.5121951219512195	0.1213888888888889
YJR059W	-1	-/-	-267.9940233230591	-27513.027589797974	41	0.0457516339869281	0.5121951219512195	0.12166666666666667
YDR466W	0	0/-	-267.99987894296646	-44091.71953511238	164	0.0457516339869281	0.5121951219512195	0.12166666666666667
YER051W	-1	-/-	-268.0492172241211	-27176.495899677277	41	0.04565217391304348	0.5121951219512195	0.12194444444444444
YNR031C	-1	-/-	-268.06053829193115	-26684.390870809555	41	0.0455531453362256	0.5121951219512195	0.12222222222222222
YKL017C	-1	-/-	-268.0938172340393	-26861.56228494644	41	0.045454545454545456	0.5121951219512195	0.1225
YDR529C	-1	-/-	-268.10111713409424	-26624.443072795868	41	0.04535637149028078	0.5121951219512195	0.12277777777777778
YOL138C	-1	-/-	-268.1710352897644	-28019.271927833557	41	0.04525862068965517	0.5121951219512195	0.12305555555555556
YDR480W	-1	-/-	-268.17249059677124	-27459.430946350098	41	0.04516129032258064	0.5121951219512195	0.12333333333333334
YLR039C	-1	-/-	-268.21454524993896	-26577.336137771606	41	0.045064377682403435	0.5121951219512195	0.12361111111111112
YNL233W	-1	-/-	-268.2212700843811	-28114.060552597046	41	0.044967880085653104	0.5121951219512195	0.1238888888888889
YLR273C	0	0/0	-268.2913815975189	-44805.546184301376	164	0.044967880085653104	0.5121951219512195	0.1238888888888889
YOR113W	-1	-/-	-268.34266090393066	-26512.61296224594	41	0.04487179487179487	0.5121951219512195	0.12416666666666666
YDL018C	0	0/-	-268.35693418979645	-44883.82451033592	164	0.04487179487179487	0.5121951219512195	0.12416666666666666
YDR373W	0	0/-	-268.3914006948471	-44651.558725595474	164	0.04487179487179487	0.5121951219512195	0.12416666666666666
YPL145C	-1	-/-	-268.46523666381836	-26486.392268419266	41	0.04477611940298507	0.5121951219512195	0.12444444444444444
YLR181C	-1	-/-	-268.4884490966797	-27584.820629119873	41	0.04468085106382979	0.5121951219512195	0.12472222222222222
YGL004C	-1	-/-	-268.48939514160156	-26505.14420890808	41	0.044585987261146494	0.5121951219512195	0.125
YMR238W	-1	-/-	-268.49992990493774	-27609.07720899582	41	0.04449152542372881	0.5121951219512195	0.12527777777777777
YDR174W	-1	-/-	-268.5443148612976	-26226.594975948334	41	0.04439746300211417	0.5121951219512195	0.12555555555555556
YOL008W	-1	-/-	-268.60627460479736	-26132.811685562134	41	0.04430379746835443	0.5121951219512195	0.12583333333333332
YIL033C	-1	-/-	-268.6180205345154	-26303.599017620087	41	0.04421052631578947	0.5121951219512195	0.12611111111111112
YDR057W	-1	-/-	-268.6211347579956	-26444.61381483078	41	0.04411764705882353	0.5121951219512195	0.12638888888888888
YMR264W	-1	-/-	-268.64389085769653	-27374.799929142	41	0.0440251572327044	0.5121951219512195	0.12666666666666668
YBR245C	-1	-/-	-268.6671187877655	-28453.242726564407	41	0.043933054393305436	0.5121951219512195	0.12694444444444444
YKL170W	-1	-/-	-268.6834707260132	-26050.81413078308	41	0.04384133611691023	0.5121951219512195	0.1272222222222222
YMR092C	-1	-/-	-268.7887797355652	-28070.182618141174	41	0.04375	0.5121951219512195	0.1275
YAL022C	-1	-/-	-268.7894039154053	-27241.296580314636	41	0.04365904365904366	0.5121951219512195	0.12777777777777777
YCL001W	-1	-/-	-268.82984805107117	-26798.308371782303	41	0.043568464730290454	0.5121951219512195	0.12805555555555556
YDL076C	-1	-/-	-268.8478488922119	-26684.700296878815	41	0.043478260869565216	0.5121951219512195	0.12833333333333333
YOR036W	-1	-/+	-268.88628816604614	-28319.191817760468	41	0.04338842975206612	0.5121951219512195	0.12861111111111112
YEL006W	0	0/-	-268.9261405467987	-44248.43633443117	164	0.04338842975206612	0.5121951219512195	0.12861111111111112
YBR207W	-1	-/-	-268.94422483444214	-25777.48225545883	41	0.04329896907216495	0.5121951219512195	0.1288888888888889
YKL121W	0	0/0	-268.9539576768875	-45868.95378321409	164	0.04329896907216495	0.5121951219512195	0.1288888888888889
YGR147C	-1	-/-	-268.9714946746826	-27453.318207502365	41	0.043209876543209874	0.5121951219512195	0.12916666666666668
YHR067W	-1	-/-	-268.9726047515869	-26649.428176403046	41	0.043121149897330596	0.5121951219512195	0.12944444444444445
YPL154C	-1	-/-	-268.99825143814087	-27727.419773340225	41	0.0430327868852459	0.5121951219512195	0.1297222222222222
YGR046W	-1	-/-	-269.01314306259155	-27533.563585281372	41	0.04294478527607362	0.5121951219512195	0.13
YMR278W	0	0/-	-269.0363476872444	-44895.27438849211	164	0.04294478527607362	0.5121951219512195	0.13
YGL233W	-1	-/-	-269.0746064186096	-27705.96147632599	41	0.04285714285714286	0.5121951219512195	0.13027777777777777
YOR209C	-1	-/-	-269.12376260757446	-27056.826429843903	41	0.04276985743380855	0.5121951219512195	0.13055555555555556
YBR086C	-1	-/-	-269.1459231376648	-26205.35289287567	41	0.042682926829268296	0.5121951219512195	0.13083333333333333
YJR126C	-1	-/-	-269.1460123062134	-27435.228887081146	41	0.04259634888438134	0.5121951219512195	0.13111111111111112
YDR458C	0	0/0	-269.1626226902008	-44393.122263908386	164	0.04259634888438134	0.5121951219512195	0.13111111111111112
YNL041C	-1	-/-	-269.20649003982544	-28022.959999084473	41	0.04251012145748988	0.5121951219512195	0.1313888888888889
YGL021W	-1	-/-	-269.21979093551636	-28086.23768901825	41	0.04242424242424243	0.5121951219512195	0.13166666666666665
YOL088C	-1	-/-	-269.22149300575256	-28086.999353170395	41	0.04233870967741935	0.5121951219512195	0.13194444444444445
YGR276C	-1	-/-	-269.2859058380127	-26028.378432750702	41	0.04225352112676056	0.5121951219512195	0.1322222222222222
YJL005W	-1	-/-	-269.3040370941162	-28116.6235435009	41	0.04216867469879518	0.5121951219512195	0.1325
YDR477W	-1	-/-	-269.3050971031189	-26502.586903095245	41	0.04208416833667335	0.5121951219512195	0.13277777777777777
YKR027W	-1	-/-	-269.3437452316284	-27339.24951982498	41	0.042	0.5121951219512195	0.13305555555555557
YKL065C	0	0/-	-269.34922021627426	-47564.74232238531	164	0.042	0.5121951219512195	0.13305555555555557
YLR389C	0	0/-	-269.42594015598297	-45808.12834173441	164	0.042	0.5121951219512195	0.13305555555555557
YML067C	-1	-/-	-269.43559646606445	-25881.145468235016	41	0.041916167664670656	0.5121951219512195	0.13333333333333333
YEL058W	0	0/-	-269.46534091234207	-45044.83339881897	164	0.041916167664670656	0.5121951219512195	0.13333333333333333
YDR036C	-1	-/-	-269.5117173194885	-25725.00311231613	41	0.04183266932270916	0.5121951219512195	0.13361111111111112
YLR259C	-1	-/-	-269.56734895706177	-26669.081289291382	41	0.041749502982107355	0.5121951219512195	0.1338888888888889
YLR361C	-1	-/-	-269.58477687835693	-27265.229004383087	41	0.041666666666666664	0.5121951219512195	0.13416666666666666
YHR161C	-1	-/-	-269.6005256175995	-27731.201357603073	41	0.041584158415841586	0.5121951219512195	0.13444444444444445
YDL116W	-1	-/-	-269.600670337677	-28506.549283981323	41	0.041501976284584984	0.5121951219512195	0.13472222222222222
YGR141W	-1	-/-	-269.6009364128113	-27159.034492492676	41	0.04142011834319527	0.5121951219512195	0.135
YGL129C	-1	-/-	-269.60235691070557	-27090.44294643402	41	0.04133858267716536	0.5121951219512195	0.13527777777777777
YCR012W	-1	-/-	-269.6271381378174	-26997.753752708435	41	0.0412573673870334	0.5121951219512195	0.13555555555555557
YKR035W-A	-1	-/-	-269.6385169029236	-26267.416405677795	41	0.041176470588235294	0.5121951219512195	0.13583333333333333
YBR164C	-1	-/-	-269.64111375808716	-28204.24378490448	41	0.0410958904109589	0.5121951219512195	0.1361111111111111
YDR079W	-1	-/-	-269.6582932472229	-27011.838542461395	41	0.041015625	0.5121951219512195	0.1363888888888889
YPL042C	-1	-/-	-269.68242931365967	-27276.584667682648	41	0.04093567251461988	0.5121951219512195	0.13666666666666666
YBR173C	-1	-/-	-269.6830253601074	-27614.372331142426	41	0.04085603112840467	0.5121951219512195	0.13694444444444445
YBR236C	-1	-/-	-269.7240445613861	-27488.29275417328	41	0.040776699029126215	0.5121951219512195	0.13722222222222222
YKL032C	-1	-/-	-269.7369337081909	-27451.44992876053	41	0.040697674418604654	0.5121951219512195	0.1375
YBR110W	-1	-/-	-269.7383060455322	-26752.192225456238	41	0.04061895551257253	0.5121951219512195	0.13777777777777778
YER050C	0	0/-	-269.7571088671684	-44713.29056495428	164	0.04061895551257253	0.5121951219512195	0.13777777777777778
YDR226W	0	0/-	-269.7575562596321	-44991.61502093077	164	0.04061895551257253	0.5121951219512195	0.13777777777777778
YOR270C	-1	-/-	-269.78394079208374	-25327.55530333519	41	0.04054054054054054	0.5121951219512195	0.13805555555555554
YGR076C	0	0/-	-269.7945250272751	-44203.7853872776	164	0.04054054054054054	0.5121951219512195	0.13805555555555554
YPR134W	-1	-/-	-269.83025598526	-27392.645759105682	41	0.04046242774566474	0.5121951219512195	0.13833333333333334
YHR107C	-1	-/-	-269.83640241622925	-27413.507932424545	41	0.04038461538461539	0.5121951219512195	0.1386111111111111
YGL095C	-1	-/+	-269.8534746170044	-27422.515598773956	41	0.04030710172744722	0.5121951219512195	0.1388888888888889
YDR265W	-1	-/-	-269.85968589782715	-27227.176693439484	41	0.040229885057471264	0.5121951219512195	0.13916666666666666
YNL020C	-1	-/-	-269.8693137168884	-27313.72060441971	41	0.040152963671128104	0.5121951219512195	0.13944444444444445
YER107C	-1	-/-	-269.8876371383667	-27717.874305963516	41	0.04007633587786259	0.5121951219512195	0.13972222222222222
YFR051C	-1	-/+	-269.8912019729614	-26759.434595108032	41	0.04	0.5121951219512195	0.14
YOL070C	0	0/-	-269.92853713035583	-46487.90476793051	164	0.04	0.5121951219512195	0.14
YDL147W	-1	-/-	-269.93508529663086	-27460.558198928833	41	0.039923954372623575	0.5121951219512195	0.14027777777777778
YMR176W	0	0/-	-269.9511775970459	-45815.228378236294	164	0.039923954372623575	0.5121951219512195	0.14027777777777778
YDR378C	-1	-/-	-269.95338249206543	-26027.605642795563	41	0.03984819734345351	0.5121951219512195	0.14055555555555554
YOR089C	-1	-/+	-269.96692848205566	-26761.197091817856	41	0.03977272727272727	0.5121951219512195	0.14083333333333334
YDR470C	-1	-/-	-269.98375034332275	-26762.606306552887	41	0.03969754253308128	0.5121951219512195	0.1411111111111111
YDR155C	0	0/-	-270.01531702280045	-43537.25445270538	164	0.03969754253308128	0.5121951219512195	0.1411111111111111
YJL146W	-1	-/-	-270.0556125640869	-27660.689912557602	41	0.03962264150943396	0.5121951219512195	0.1413888888888889
YER174C	-1	-/-	-270.07075357437134	-26433.43434691429	41	0.03954802259887006	0.5121951219512195	0.14166666666666666
YDR169C	0	0/-	-270.0935071706772	-45803.92568230629	164	0.03954802259887006	0.5121951219512195	0.14166666666666666
YDR080W	-1	-/-	-270.1367883682251	-27135.200734376907	41	0.039473684210526314	0.5121951219512195	0.14194444444444446
YEL012W	-1	-/-	-270.1385192871094	-27792.44287776947	41	0.039399624765478425	0.5121951219512195	0.14222222222222222
YDR041W	0	0/-	-270.162906229496	-43841.95790374279	164	0.039399624765478425	0.5121951219512195	0.14222222222222222
YNL016W	-1	-/-	-270.1745729446411	-26801.44293665886	41	0.03932584269662921	0.5121951219512195	0.1425
YMR077C	-1	-/-	-270.19458770751953	-28482.12080192566	41	0.03925233644859813	0.5121951219512195	0.14277777777777778
YBR089C-A	-1	-/-	-270.22606897354126	-26265.38189482689	41	0.03917910447761194	0.5121951219512195	0.14305555555555555
YPL085W	-1	-/-	-270.26776790618896	-26948.486892700195	41	0.03910614525139665	0.5121951219512195	0.14333333333333334
YBR254C	-1	-/-	-270.29187393188477	-26954.02410030365	41	0.03903345724907063	0.5121951219512195	0.1436111111111111
YER139C	0	0/-	-270.2984502315521	-45913.54402512312	164	0.03903345724907063	0.5121951219512195	0.1436111111111111
YBL091C-A	0	0/-	-270.31284683942795	-44717.82968741655	164	0.03903345724907063	0.5121951219512195	0.1436111111111111
YGL257C	-1	-/-	-270.31651067733765	-26337.85807609558	41	0.03896103896103896	0.5121951219512195	0.1438888888888889
YLR204W	0	0/-	-270.31768238544464	-43704.8107637167	164	0.03896103896103896	0.5121951219512195	0.1438888888888889
YKR083C	-1	-/-	-270.32306718826294	-27356.02426290512	41	0.03888888888888889	0.5121951219512195	0.14416666666666667
YFL007W	0	0/-	-270.35395991802216	-44915.71549129486	164	0.03888888888888889	0.5121951219512195	0.14416666666666667
YBR288C	-1	-/-	-270.36266803741455	-26457.591826677322	41	0.038817005545286505	0.5121951219512195	0.14444444444444443
YDR098C	-1	-/-	-270.3694877624512	-27090.336907863617	41	0.03874538745387454	0.5121951219512195	0.14472222222222222
YBL007C	-1	-/-	-270.3759751319885	-27394.97298693657	41	0.03867403314917127	0.5121951219512195	0.145
YML025C	-1	-/-	-270.3825159072876	-26253.792036771774	41	0.03860294117647059	0.5121951219512195	0.14527777777777778
YOL018C	0	0/-	-270.4229166507721	-45290.33506500721	164	0.03860294117647059	0.5121951219512195	0.14527777777777778
YER182W	0	0/0	-270.46601647138596	-44232.28190481663	164	0.03860294117647059	0.5121951219512195	0.14527777777777778
YOR264W	0	0/0	-270.5274956226349	-45267.23390573263	164	0.03860294117647059	0.5121951219512195	0.14527777777777778
YPR042C	-1	-/-	-270.5685272216797	-25588.02443432808	41	0.03853211009174312	0.5121951219512195	0.14555555555555555
YDR319C	0	0/-	-270.6044101715088	-44516.16744989157	164	0.03853211009174312	0.5121951219512195	0.14555555555555555
YER166W	-1	-/-	-270.65110874176025	-26872.36272573471	41	0.038461538461538464	0.5121951219512195	0.14583333333333334
YJR010C-A	-1	-/-	-270.6545081138611	-27067.319301605225	41	0.038391224862888484	0.5121951219512195	0.1461111111111111
YKL182W	-1	-/-	-270.66018438339233	-26854.683670520782	41	0.03832116788321168	0.5121951219512195	0.1463888888888889
YDR289C	-1	-/-	-270.6715202331543	-26497.22680234909	41	0.03825136612021858	0.5121951219512195	0.14666666666666667
YLR006C	-1	-/-	-270.75228452682495	-26901.904576301575	41	0.038181818181818185	0.5121951219512195	0.14694444444444443
YGR047C	-1	-/-	-270.76087474823	-27236.106421470642	41	0.038112522686025406	0.5121951219512195	0.14722222222222223
YLR410W	-1	-/0	-270.77100372314453	-27437.678682088852	41	0.03804347826086957	0.5121951219512195	0.1475
YDR107C	0	0/-	-270.78040647506714	-45590.602747797966	164	0.03804347826086957	0.5121951219512195	0.1475
YDR487C	-1	-/-	-270.7847456932068	-26997.208176612854	41	0.0379746835443038	0.5121951219512195	0.14777777777777779
YBR082C	-1	-/-	-270.7858462333679	-26544.22325515747	41	0.03790613718411552	0.5121951219512195	0.14805555555555555
YGL221C	0	0/0	-270.79448741674423	-46444.27709931135	164	0.03790613718411552	0.5121951219512195	0.14805555555555555
YOR181W	-1	-/-	-270.81901597976685	-27675.231232643127	41	0.03783783783783784	0.5121951219512195	0.14833333333333334
YLL002W	-1	-/-	-270.83570289611816	-27876.98383498192	41	0.03776978417266187	0.5121951219512195	0.1486111111111111
YNR037C	0	0/-	-270.8385057449341	-45038.570264697075	164	0.03776978417266187	0.5121951219512195	0.1486111111111111
YIL007C	-1	-/0	-270.86317682266235	-27292.60120534897	41	0.03770197486535009	0.5121951219512195	0.14888888888888888
YBR037C	-1	-/-	-270.89998054504395	-26243.97634291649	41	0.03763440860215054	0.5121951219512195	0.14916666666666667
YGR105W	0	0/0	-270.9222992658615	-45556.087843835354	164	0.03763440860215054	0.5121951219512195	0.14916666666666667
YNL329C	-1	-/-	-270.99391174316406	-27202.376272201538	41	0.03756708407871199	0.5121951219512195	0.14944444444444444
YDR353W	-1	-/-	-271.08252239227295	-27531.702105998993	41	0.0375	0.5121951219512195	0.14972222222222223
YNL188W	-1	-/-	-271.1074585914612	-27931.126233816147	41	0.0374331550802139	0.5121951219512195	0.15
YNL241C	-1	-/-	-271.1410930156708	-26324.47474503517	41	0.037366548042704624	0.5121951219512195	0.1502777777777778
YGR181W	-1	-/-	-271.19274139404297	-27075.02343416214	41	0.037300177619893425	0.5121951219512195	0.15055555555555555
YDR298C	-1	-/-	-271.24205780029297	-27408.090171575546	41	0.03723404255319149	0.5121951219512195	0.15083333333333335
YDR118W	-1	-/-	-271.26692724227905	-27078.09114217758	41	0.03716814159292035	0.5121951219512195	0.1511111111111111
YJR144W	-1	-/-	-271.27617263793945	-28121.293956279755	41	0.037102473498233215	0.5121951219512195	0.15138888888888888
YDR068W	0	0/0	-271.3777083158493	-43874.00079590082	164	0.037102473498233215	0.5121951219512195	0.15138888888888888
YDL099W	-1	-/-	-271.40357398986816	-26853.118069648743	41	0.037037037037037035	0.5121951219512195	0.15166666666666667
YPL224C	-1	-/-	-271.4230704307556	-28564.800571918488	41	0.03697183098591549	0.5121951219512195	0.15194444444444444
YLR109W	-1	-/-	-271.4339256286621	-25828.190524578094	41	0.03690685413005272	0.5121951219512195	0.15222222222222223
YDR135C	-1	-/-	-271.441828250885	-25833.476690769196	41	0.03684210526315789	0.5121951219512195	0.1525
YOL146W	-1	-/-	-271.45707845687866	-28136.62940311432	41	0.03677758318739054	0.5121951219512195	0.1527777777777778
YDL128W	-1	-/-	-271.49950218200684	-26080.315482378006	41	0.03671328671328671	0.5121951219512195	0.15305555555555556
YJR131W	-1	-/-	-271.50265550613403	-26897.987143039703	41	0.03664921465968586	0.5121951219512195	0.15333333333333332
YER059W	0	0/-	-271.51817440986633	-45053.211589396	164	0.03664921465968586	0.5121951219512195	0.15333333333333332
YDR027C	-1	-/-	-271.5265645980835	-27916.249136924744	41	0.036585365853658534	0.5121951219512195	0.15361111111111111
YOL013C	-1	-/-	-271.54547929763794	-27976.75116968155	41	0.036521739130434785	0.5121951219512195	0.15388888888888888
YML027W	-1	-/-	-271.54779148101807	-27451.190226078033	41	0.036458333333333336	0.5121951219512195	0.15416666666666667
YGR077C	-1	-/-	-271.55755043029785	-26128.436310768127	41	0.036395147313691506	0.5121951219512195	0.15444444444444444
YNR022C	0	0/-	-271.56191819906235	-44934.12531453371	164	0.036395147313691506	0.5121951219512195	0.15444444444444444
YEL050C	-1	-/-	-271.5865578651428	-26760.73556160927	41	0.03633217993079585	0.5121951219512195	0.15472222222222223
YAL056W	-1	-/-	-271.6024088859558	-26124.729873657227	41	0.03626943005181347	0.5121951219512195	0.155
YAL031C	-1	-/-	-271.60915327072144	-26386.362449645996	41	0.03620689655172414	0.5121951219512195	0.15527777777777776
YGL040C	0	0/0	-271.61924397945404	-45249.43074774742	164	0.03620689655172414	0.5121951219512195	0.15527777777777776
YNL118C	-1	-/-	-271.6231565475464	-26249.446797847748	41	0.03614457831325301	0.5121951219512195	0.15555555555555556
YPR171W	-1	-/-	-271.63164615631104	-26264.842524528503	41	0.03608247422680412	0.5121951219512195	0.15583333333333332
YLR133W	-1	-/-	-271.648775100708	-27335.170303344727	41	0.036020583190394515	0.5121951219512195	0.15611111111111112
YIL065C	-1	-/-	-271.66774559020996	-26824.033159017563	41	0.03595890410958904	0.5121951219512195	0.15638888888888888
YPR032W	-1	-/-	-271.67384004592896	-26828.88752746582	41	0.035897435897435895	0.5121951219512195	0.15666666666666668
YOR324C	0	0/-	-271.7086591720581	-45382.866040706635	164	0.035897435897435895	0.5121951219512195	0.15666666666666668
YLL031C	-1	-/-	-271.7464351654053	-27479.128997325897	41	0.03583617747440273	0.5121951219512195	0.15694444444444444
YJR133W	0	0/-	-271.77110624313354	-46045.20306622982	164	0.03583617747440273	0.5121951219512195	0.15694444444444444
YGL195W	-1	-/-	-271.8604965209961	-26792.889101028442	41	0.03577512776831346	0.5121951219512195	0.15722222222222224
YML008C	-1	-/-	-271.8734555244446	-28790.53431558609	41	0.03571428571428571	0.5121951219512195	0.1575
YOL003C	-1	-/-	-271.9047598838806	-27697.15855407715	41	0.035653650254668934	0.5121951219512195	0.15777777777777777
YER095W	-1	-/-	-271.92910718917847	-25770.265786886215	41	0.03559322033898305	0.5121951219512195	0.15805555555555556
YOR115C	-1	-/-	-271.9302055835724	-27500.371952056885	41	0.03553299492385787	0.5121951219512195	0.15833333333333333
YBR222C	0	0/-	-271.9445571899414	-45191.12341940403	164	0.03553299492385787	0.5121951219512195	0.15833333333333333
YHR012W	-1	-/-	-271.96536016464233	-27041.176229953766	41	0.03547297297297297	0.5121951219512195	0.15861111111111112
YLR398C	-1	-/-	-272.0207190513611	-27921.439590215683	41	0.03541315345699832	0.5121951219512195	0.15888888888888889
YJR106W	0	0/-	-272.0626654624939	-44648.529696941376	164	0.03541315345699832	0.5121951219512195	0.15888888888888889
YAL026C	-1	-/-	-272.1555519104004	-27686.090082645416	41	0.03535353535353535	0.5121951219512195	0.15916666666666668
YLR347C	-1	-/-	-272.16289615631104	-26817.71775150299	41	0.03529411764705882	0.5121951219512195	0.15944444444444444
YLR309C	-1	-/-	-272.23186898231506	-28210.166976690292	41	0.03523489932885906	0.5121951219512195	0.1597222222222222
YMR161W	-1	-/-	-272.24336099624634	-26798.086840867996	41	0.035175879396984924	0.5121951219512195	0.16
YKL167C	0	0/-	-272.25769686698914	-44279.538908839226	164	0.035175879396984924	0.5121951219512195	0.16
YJL094C	-1	-/-	-272.2670512199402	-27498.30420780182	41	0.03511705685618729	0.5121951219512195	0.16027777777777777
YEL051W	-1	-/-	-272.2873783111572	-27027.998180389404	41	0.035058430717863104	0.5121951219512195	0.16055555555555556
YFL017C	0	0/-	-272.29139840602875	-44850.10810506344	164	0.035058430717863104	0.5121951219512195	0.16055555555555556
YKL137W	0	0/-	-272.3563144207001	-44765.1962031126	164	0.035058430717863104	0.5121951219512195	0.16055555555555556
YBR135W	-1	-/-	-272.3706154823303	-28241.23522424698	41	0.035	0.5121951219512195	0.16083333333333333
YPL203W	-1	-/-	-272.42857694625854	-28349.471997261047	41	0.03494176372712146	0.5121951219512195	0.16111111111111112
YOR014W	-1	-/-	-272.44362115859985	-27663.267100811005	41	0.03488372093023256	0.5121951219512195	0.1613888888888889
YOR127W	-1	-/-	-272.44501876831055	-26541.52138185501	41	0.03482587064676617	0.5121951219512195	0.16166666666666665
YIR001C	0	0/0	-272.4478830695152	-45432.50571912527	164	0.03482587064676617	0.5121951219512195	0.16166666666666665
YDR031W	0	0/-	-272.49537110328674	-45139.79680484533	164	0.03482587064676617	0.5121951219512195	0.16166666666666665
YGL020C	-1	-/-	-272.5223197937012	-27903.57749581337	41	0.0347682119205298	0.5121951219512195	0.16194444444444445
YBL090W	-1	-/-	-272.5245785713196	-26435.833346366882	41	0.03471074380165289	0.5121951219512195	0.1622222222222222
YKR068C	-1	-/-	-272.53917026519775	-27447.0966899395	41	0.034653465346534656	0.5121951219512195	0.1625
YKL127W	0	0/-	-272.5454589128494	-47130.00776612759	164	0.034653465346534656	0.5121951219512195	0.1625
YCL033C	-1	-/-	-272.5529203414917	-26809.39173722267	41	0.03459637561779242	0.5121951219512195	0.16277777777777777
YNL306W	0	0/-	-272.5820412635803	-44240.83562934399	164	0.03459637561779242	0.5121951219512195	0.16277777777777777
YDR158W	-1	-/0	-272.58495235443115	-27036.39244556427	41	0.03453947368421053	0.5121951219512195	0.16305555555555556
YIL030C	-1	-/-	-272.5909972190857	-27043.522401332855	41	0.034482758620689655	0.5121951219512195	0.16333333333333333
YKL064W	-1	-/-	-272.59150409698486	-27234.678648471832	41	0.03442622950819672	0.5121951219512195	0.16361111111111112
YML124C	-1	-/-	-272.60705852508545	-28768.12248134613	41	0.03436988543371522	0.5121951219512195	0.1638888888888889
YNL044W	-1	-/-	-272.6126217842102	-27877.2548725605	41	0.03431372549019608	0.5121951219512195	0.16416666666666666
YBR179C	-1	-/-	-272.64722967147827	-27039.667750597	41	0.03425774877650897	0.5121951219512195	0.16444444444444445
YMR282C	0	0/-	-272.65311908721924	-45524.46040904522	164	0.03425774877650897	0.5121951219512195	0.16444444444444445
YBR129C	-1	-/-	-272.67395973205566	-26571.76283478737	41	0.03420195439739414	0.5121951219512195	0.16472222222222221
YGR255C	0	0/0	-272.7116791009903	-46392.372312903404	164	0.03420195439739414	0.5121951219512195	0.16472222222222221
YIL147C	-1	-/-	-272.7254705429077	-27155.494026184082	41	0.03414634146341464	0.5121951219512195	0.165
YOR147W	1	+/+	-272.7439408302307	-27755.915872097015	40	0.03571428571428571	0.5365853658536586	0.165
YOR362C	-1	-/-	-272.77755975723267	-27910.756947040558	41	0.03565640194489465	0.5365853658536586	0.16527777777777777
YGR044C	-1	-/-	-272.7797555923462	-27487.705873966217	41	0.03559870550161812	0.5365853658536586	0.16555555555555557
YLR114C	-1	-/-	-272.78246784210205	-27329.93656539917	41	0.035541195476575124	0.5365853658536586	0.16583333333333333
YLR219W	-1	-/-	-272.8052906990051	-27547.7763402462	41	0.035483870967741936	0.5365853658536586	0.1661111111111111
YNL229C	-1	-/-	-272.80977487564087	-26686.497943878174	41	0.03542673107890499	0.5365853658536586	0.1663888888888889
YKR011C	0	0/0	-272.8184789419174	-47035.0328091979	164	0.03542673107890499	0.5365853658536586	0.1663888888888889
YMR088C	-1	-/-	-272.82421827316284	-28247.79444694519	41	0.03536977491961415	0.5365853658536586	0.16666666666666666
YKL053C-A	-1	-/-	-272.8383812904358	-26558.666253328323	41	0.03531300160513644	0.5365853658536586	0.16694444444444445
YCR052W	-1	-/-	-272.8566327095032	-27873.488368988037	41	0.035256410256410256	0.5365853658536586	0.16722222222222222
YDR424C	-1	-/-	-272.86564445495605	-27421.681641817093	41	0.0352	0.5365853658536586	0.1675
YKL157W	0	0/0	-272.8672790527344	-46140.14772206545	164	0.0352	0.5365853658536586	0.1675
YJL024C	-1	-/-	-272.89532136917114	-27126.771484851837	41	0.03514376996805112	0.5365853658536586	0.16777777777777778
YOL004W	-1	-/-	-272.92347383499146	-26335.41908121109	41	0.03508771929824561	0.5365853658536586	0.16805555555555557
YNL048W	-1	-/-	-272.9240961074829	-26849.65564417839	41	0.03503184713375796	0.5365853658536586	0.16833333333333333
YBR243C	-1	-/-	-272.94905281066895	-26042.237374782562	41	0.034976152623211444	0.5365853658536586	0.1686111111111111
YLR360W	-1	-/-	-272.9752836227417	-27638.027980804443	41	0.03492063492063492	0.5365853658536586	0.1688888888888889
YOR069W	-1	-/-	-272.98846530914307	-27069.14773750305	41	0.03486529318541997	0.5365853658536586	0.16916666666666666
YGL038C	-1	-/-	-272.99721670150757	-27920.992715358734	41	0.03481012658227848	0.5365853658536586	0.16944444444444445
YML081C-A	-1	-/-	-273.0042176246643	-25892.70050740242	41	0.03475513428120063	0.5365853658536586	0.16972222222222222
YKL016C	-1	-/-	-273.0227541923523	-27086.66841673851	41	0.03470031545741325	0.5365853658536586	0.17
YMR286W	0	0/-	-273.0373327732086	-44709.30525970459	164	0.03470031545741325	0.5365853658536586	0.17
YMR106C	-1	-/-	-273.062509059906	-27944.138954162598	41	0.03464566929133858	0.5365853658536586	0.17027777777777778
YLR246W	-1	-/-	-273.1330280303955	-27499.73037004471	41	0.03459119496855346	0.5365853658536586	0.17055555555555554
YER177W	-1	-/-	-273.1797070503235	-26428.03230047226	41	0.03453689167974882	0.5365853658536586	0.17083333333333334
YFL046W	0	0/-	-273.1851021051407	-45331.52948510647	164	0.03453689167974882	0.5365853658536586	0.17083333333333334
YNL180C	0	0/-	-273.23410081863403	-43871.017093122005	164	0.03453689167974882	0.5365853658536586	0.17083333333333334
YLR085C	-1	-/-	-273.23545122146606	-28064.714592695236	41	0.034482758620689655	0.5365853658536586	0.1711111111111111
YIL156W	0	0/-	-273.27352142333984	-45401.97580713034	164	0.034482758620689655	0.5365853658536586	0.1711111111111111
YOR125C	0	0/0	-273.2828094959259	-45263.554667413235	164	0.034482758620689655	0.5365853658536586	0.1711111111111111
YKL035W	-1	-/-	-273.29270935058594	-28312.05753827095	41	0.03442879499217527	0.5365853658536586	0.1713888888888889
YAR007C	-1	-/-	-273.3291883468628	-27372.477271556854	41	0.034375	0.5365853658536586	0.17166666666666666
YBR149W	0	0/0	-273.3481985926628	-46244.67835557461	164	0.034375	0.5365853658536586	0.17166666666666666
YML029W	-1	-/-	-273.3623685836792	-27933.808351516724	41	0.0343213728549142	0.5365853658536586	0.17194444444444446
YDL200C	-1	-/-	-273.36649656295776	-27274.1841340065	41	0.03426791277258567	0.5365853658536586	0.17222222222222222
YEL037C	-1	-/-	-273.3874044418335	-26094.358986616135	41	0.03421461897356143	0.5365853658536586	0.1725
YBR112C	-1	-/-	-273.4071774482727	-26946.317814588547	41	0.034161490683229816	0.5365853658536586	0.17277777777777778
YDL017W	-1	-/-	-273.41940450668335	-28142.905448436737	41	0.034108527131782945	0.5365853658536586	0.17305555555555555
YPL127C	-1	-/-	-273.42315912246704	-27076.261001110077	41	0.034055727554179564	0.5365853658536586	0.17333333333333334
YKL134C	-1	-/-	-273.4288377761841	-27493.71941757202	41	0.03400309119010819	0.5365853658536586	0.1736111111111111
YOL122C	-1	-/-	-273.4450521469116	-27249.043946504593	41	0.033950617283950615	0.5365853658536586	0.1738888888888889
YMR313C	-1	-/-	-273.5049571990967	-27000.516192913055	41	0.03389830508474576	0.5365853658536586	0.17416666666666666
YDL165W	-1	-/-	-273.53164196014404	-26442.632082223892	41	0.033846153846153845	0.5365853658536586	0.17444444444444446
YDR176W	-1	-/-	-273.5497841835022	-27190.91527223587	41	0.03379416282642089	0.5365853658536586	0.17472222222222222
YOL133W	-1	-/-	-273.56165313720703	-28840.128170251846	41	0.03374233128834356	0.5365853658536586	0.175
YMR297W	0	0/-	-273.57939553260803	-46493.57095050812	164	0.03374233128834356	0.5365853658536586	0.175
YHR039C-A	-1	-/-	-273.58489751815796	-26377.113634586334	41	0.033690658499234305	0.5365853658536586	0.17527777777777778
YOR156C	-1	-/-	-273.61816787719727	-27251.68803882599	41	0.03363914373088685	0.5365853658536586	0.17555555555555555
YER170W	0	0/-	-273.6234632730484	-45230.41928869486	164	0.03363914373088685	0.5365853658536586	0.17555555555555555
YCR009C	-1	-/-	-273.63212871551514	-27529.28233718872	41	0.03358778625954199	0.5365853658536586	0.17583333333333334
YOR067C	-1	-/-	-273.6354169845581	-27585.158411502838	41	0.03353658536585366	0.5365853658536586	0.1761111111111111
YDL008W	-1	-/-	-273.63955879211426	-26871.64750432968	41	0.0334855403348554	0.5365853658536586	0.1763888888888889
YDR237W	0	0/-	-273.64322435855865	-45178.10345172882	164	0.0334855403348554	0.5365853658536586	0.1763888888888889
YOL012C	-1	-/-	-273.64418029785156	-26506.04867696762	41	0.03343465045592705	0.5365853658536586	0.17666666666666667
YDR322W	0	0/-	-273.64970457553864	-45080.995111227036	164	0.03343465045592705	0.5365853658536586	0.17666666666666667
YML069W	-1	-/-	-273.71326780319214	-27749.096149921417	41	0.03338391502276176	0.5365853658536586	0.17694444444444443
YGL197W	0	0/-	-273.71722239255905	-45714.952556312084	164	0.03338391502276176	0.5365853658536586	0.17694444444444443
YPL070W	0	0/-	-273.7319973707199	-45833.15340489149	164	0.03338391502276176	0.5365853658536586	0.17694444444444443
YDR481C	-1	-/-	-273.74606943130493	-28035.77530479431	41	0.03333333333333333	0.5365853658536586	0.17722222222222223
YPL115C	-1	-/-	-273.7675681114197	-27851.292109012604	41	0.03328290468986384	0.5365853658536586	0.1775
YDR052C	-1	-/-	-273.7775688171387	-27028.455318927765	41	0.03323262839879154	0.5365853658536586	0.17777777777777778
YKL034W	-1	-/-	-273.7896218299866	-27764.127777576447	41	0.033182503770739065	0.5365853658536586	0.17805555555555555
YDR294C	-1	-/-	-273.832368850708	-27198.950346946716	41	0.03313253012048193	0.5365853658536586	0.17833333333333334
YLR166C	-1	-/-	-273.8583583831787	-28149.0914208889	41	0.03308270676691729	0.5365853658536586	0.1786111111111111
YDR483W	-1	-/-	-273.91162967681885	-27029.038717985153	41	0.03303303303303303	0.5365853658536586	0.17888888888888888
YPR180W	0	0/-	-273.9181572198868	-46117.47888636589	164	0.03303303303303303	0.5365853658536586	0.17888888888888888
YML034W	-1	-/-	-273.91933822631836	-26274.864211797714	41	0.03298350824587706	0.5365853658536586	0.17916666666666667
YCL017C	-1	-/-	-273.9317946434021	-26431.750818252563	41	0.03293413173652695	0.5365853658536586	0.17944444444444443
YPL178W	-1	-/-	-273.9503855705261	-27728.278178215027	41	0.03288490284005979	0.5365853658536586	0.17972222222222223
YNL262W	-1	-/-	-273.9787516593933	-26879.424301624298	41	0.03283582089552239	0.5365853658536586	0.18
YOR249C	-1	-/-	-274.0380291938782	-26925.640785455704	41	0.03278688524590164	0.5365853658536586	0.1802777777777778
YDR497C	0	0/-	-274.07017731666565	-45599.5290017128	164	0.03278688524590164	0.5365853658536586	0.1802777777777778
YFL018C	-1	-/-	-274.08173751831055	-28007.13031888008	41	0.03273809523809524	0.5365853658536586	0.18055555555555555
YCR088W	-1	-/-	-274.14339876174927	-27776.807537078857	41	0.03268945022288262	0.5365853658536586	0.18083333333333335
YPR189W	-1	-/-	-274.14915657043457	-26969.54806613922	41	0.032640949554896145	0.5365853658536586	0.1811111111111111
YPR055W	-1	-/+	-274.1699695587158	-27536.920065402985	41	0.03259259259259259	0.5365853658536586	0.18138888888888888
YOR187W	-1	-/-	-274.1933608055115	-27480.575510025024	41	0.03254437869822485	0.5365853658536586	0.18166666666666667
YOL063C	-1	-/-	-274.20828580856323	-27425.195868253708	41	0.03249630723781388	0.5365853658536586	0.18194444444444444
YGL098W	-1	-/-	-274.2149291038513	-27306.41132068634	41	0.032448377581120944	0.5365853658536586	0.18222222222222223
YML055W	-1	-/-	-274.22405910491943	-26517.868936300278	41	0.03240058910162003	0.5365853658536586	0.1825
YKL019W	-1	-/-	-274.23439502716064	-27664.13374233246	41	0.03235294117647059	0.5365853658536586	0.1827777777777778
YBR263W	0	0/-	-274.26735615730286	-45705.48745769262	164	0.03235294117647059	0.5365853658536586	0.1827777777777778
YMR097C	-1	-/-	-274.3165979385376	-28006.43426513672	41	0.032305433186490456	0.5365853658536586	0.18305555555555555
YDR308C	-1	-/-	-274.3383483886719	-27659.77953672409	41	0.03225806451612903	0.5365853658536586	0.18333333333333332
YKL101W	-1	-/-	-274.343457698822	-27297.43996810913	41	0.032210834553440704	0.5365853658536586	0.1836111111111111
YGR029W	-1	-/-	-274.3682589530945	-27683.22514986992	41	0.03216374269005848	0.5365853658536586	0.18388888888888888
YMR289W	0	0/-	-274.3685873746872	-44837.57425504923	164	0.03216374269005848	0.5365853658536586	0.18388888888888888
YDL004W	-1	-/-	-274.3902745246887	-27756.233181476593	41	0.032116788321167884	0.5365853658536586	0.18416666666666667
YPR107C	-1	-/-	-274.40069246292114	-27575.11356306076	41	0.03206997084548105	0.5365853658536586	0.18444444444444444
YMR198W	-1	-/-	-274.4259090423584	-27826.34392642975	41	0.03202328966521106	0.5365853658536586	0.18472222222222223
YOL102C	-1	-/-	-274.43214225769043	-28052.510214328766	41	0.03197674418604651	0.5365853658536586	0.185
YAL041W	-1	-/-	-274.4523491859436	-26550.762799739838	41	0.03193033381712627	0.5365853658536586	0.1852777777777778
YHR158C	-1	-/-	-274.48099279403687	-27546.22523880005	41	0.03188405797101449	0.5365853658536586	0.18555555555555556
YDR105C	0	0/0	-274.5450396537781	-45094.10717356205	164	0.03188405797101449	0.5365853658536586	0.18555555555555556
YIL063C	-1	-/-	-274.5490212440491	-26408.319589614868	41	0.03183791606367583	0.5365853658536586	0.18583333333333332
YLR201C	-1	-/0	-274.5628571510315	-28029.31138563156	41	0.031791907514450865	0.5365853658536586	0.18611111111111112
YDL106C	-1	-/-	-274.567617893219	-27297.911236286163	41	0.031746031746031744	0.5365853658536586	0.18638888888888888
YEL047C	0	0/-	-274.5789541006088	-45785.47798138857	164	0.031746031746031744	0.5365853658536586	0.18638888888888888
YDR219C	-1	-/-	-274.59875297546387	-27278.089921474457	41	0.03170028818443804	0.5365853658536586	0.18666666666666668
YOL051W	-1	-/-	-274.599485874176	-26601.09853553772	41	0.031654676258992806	0.5365853658536586	0.18694444444444444
YKL184W	0	0/-	-274.6002336740494	-45458.74454718828	164	0.031654676258992806	0.5365853658536586	0.18694444444444444
YGL164C	0	0/0	-274.6629458665848	-45212.73076581955	164	0.031654676258992806	0.5365853658536586	0.18694444444444444
YIR037W	-1	-/-	-274.66863536834717	-26880.63795232773	41	0.031609195402298854	0.5365853658536586	0.18722222222222223
YKL204W	-1	-/-	-274.67288064956665	-27196.43067598343	41	0.03156384505021521	0.5365853658536586	0.1875
YDL145C	-1	-/-	-274.68367052078247	-28046.126586437225	41	0.03151862464183381	0.5365853658536586	0.18777777777777777
YPR021C	-1	-/-	-274.6942434310913	-26917.834339141846	41	0.031473533619456366	0.5365853658536586	0.18805555555555556
YCR024C	0	0/-	-274.7649163007736	-45403.982862234116	164	0.031473533619456366	0.5365853658536586	0.18805555555555556
YFR043C	0	0/0	-274.77181005477905	-44834.48915183544	164	0.031473533619456366	0.5365853658536586	0.18805555555555556
YHR198C	0	0/0	-274.78089785575867	-44938.65710788965	164	0.031473533619456366	0.5365853658536586	0.18805555555555556
YDR254W	-1	-/-	-274.78468132019043	-26682.926868915558	41	0.03142857142857143	0.5365853658536586	0.18833333333333332
YDL107W	0	0/-	-274.7850887775421	-45168.75126874447	164	0.03142857142857143	0.5365853658536586	0.18833333333333332
YMR212C	-1	-/0	-274.7924065589905	-27219.777989387512	41	0.03138373751783167	0.5365853658536586	0.18861111111111112
YLR423C	-1	-/-	-274.8692240715027	-28382.38103580475	41	0.03133903133903134	0.5365853658536586	0.18888888888888888
YGR099W	-1	-/-	-274.89622926712036	-27283.51360988617	41	0.031294452347083924	0.5365853658536586	0.18916666666666668
YER154W	-1	-/-	-274.913010597229	-25835.98680639267	41	0.03125	0.5365853658536586	0.18944444444444444
YOR076C	-1	-/-	-274.9291715621948	-27540.31728029251	41	0.031205673758865248	0.5365853658536586	0.1897222222222222
YKL149C	-1	-/-	-274.93233919143677	-27003.03719186783	41	0.031161473087818695	0.5365853658536586	0.19
YFL004W	-1	-/-	-274.9603371620178	-27686.68564939499	41	0.031117397454031116	0.5365853658536586	0.19027777777777777
YPR139C	-1	-/-	-274.9738965034485	-27332.994646072388	41	0.031073446327683617	0.5365853658536586	0.19055555555555556
YNL031C	-1	-/-	-274.99585008621216	-26464.17173051834	41	0.031029619181946404	0.5365853658536586	0.19083333333333333
YGL002W	0	0/-	-275.0044080018997	-46348.93055444956	164	0.031029619181946404	0.5365853658536586	0.19083333333333333
YKL020C	-1	-/-	-275.01882123947144	-26976.139092206955	41	0.030985915492957747	0.5365853658536586	0.19111111111111112
YLR203C	0	0/-	-275.0385602712631	-45965.260199427605	164	0.030985915492957747	0.5365853658536586	0.19111111111111112
YNL159C	-1	-/-	-275.07137298583984	-27931.682229042053	41	0.030942334739803096	0.5365853658536586	0.1913888888888889
YPL045W	-1	-/-	-275.0715684890747	-27933.24273443222	41	0.03089887640449438	0.5365853658536586	0.19166666666666668
YHR103W	0	0/-	-275.1957927942276	-44592.04107123613	164	0.03089887640449438	0.5365853658536586	0.19166666666666668
YOR265W	-1	-/-	-275.1966743469238	-28809.56414794922	41	0.030855539971949508	0.5365853658536586	0.19194444444444445
YMR222C	0	0/0	-275.20485043525696	-44482.727892935276	164	0.030855539971949508	0.5365853658536586	0.19194444444444445
YPL013C	0	0/-	-275.2219182252884	-44621.79404693842	164	0.030855539971949508	0.5365853658536586	0.19194444444444445
YNL323W	-1	-/-	-275.22682762145996	-27700.756377220154	41	0.03081232492997199	0.5365853658536586	0.1922222222222222
YBR118W	-1	-/-	-275.2284927368164	-25745.360739707947	41	0.03076923076923077	0.5365853658536586	0.1925
YGR113W	-1	-/-	-275.23070001602173	-28445.514991283417	41	0.030726256983240222	0.5365853658536586	0.19277777777777777
YCR044C	-1	-/-	-275.23973274230957	-26318.506984949112	41	0.030683403068340307	0.5365853658536586	0.19305555555555556
YLL003W	-1	-/-	-275.28340196609497	-28117.139402389526	41	0.03064066852367688	0.5365853658536586	0.19333333333333333
YDR386W	-1	-/-	-275.2879514694214	-28117.903934955597	41	0.030598052851182198	0.5365853658536586	0.19361111111111112
YIL004C	-1	-/-	-275.30038022994995	-27406.591359376907	41	0.030555555555555555	0.5365853658536586	0.1938888888888889
YJL096W	0	0/-	-275.3596034049988	-46116.52314966917	164	0.030555555555555555	0.5365853658536586	0.1938888888888889
YDR051C	0	0/-	-275.3863750696182	-44611.76350355148	164	0.030555555555555555	0.5365853658536586	0.1938888888888889
YAL055W	-1	-/-	-275.40223264694214	-26384.80529165268	41	0.030513176144244106	0.5365853658536586	0.19416666666666665
YPL100W	-1	-/-	-275.4236078262329	-26720.120282649994	41	0.030470914127423823	0.5365853658536586	0.19444444444444445
YLR163C	-1	-/-	-275.4256372451782	-26451.869475126266	41	0.030428769017980636	0.5365853658536586	0.1947222222222222
YFR021W	-1	-/-	-275.48026847839355	-26813.167469501495	41	0.03038674033149171	0.5365853658536586	0.195
YIL068C	-1	-/-	-275.5321788787842	-28007.233138799667	41	0.030344827586206897	0.5365853658536586	0.19527777777777777
YIL075C	-1	-/-	-275.5551280975342	-27498.39729452133	41	0.030303030303030304	0.5365853658536586	0.19555555555555557
YCR084C	-1	-/-	-275.55921936035156	-26292.367804288864	41	0.030261348005502064	0.5365853658536586	0.19583333333333333
YLR265C	-1	-/-	-275.56748962402344	-26764.693642139435	41	0.03021978021978022	0.5365853658536586	0.19611111111111112
YFR005C	-1	-/-	-275.58626556396484	-26768.75032186508	41	0.03017832647462277	0.5365853658536586	0.1963888888888889
YBR161W	-1	-/-	-275.6153211593628	-27380.24189376831	41	0.030136986301369864	0.5365853658536586	0.19666666666666666
YPL215W	0	0/-	-275.62018501758575	-45599.354988753796	164	0.030136986301369864	0.5365853658536586	0.19666666666666666
YNL148C	-1	-/-	-275.6239857673645	-26761.973853111267	41	0.030095759233926128	0.5365853658536586	0.19694444444444445
YDL010W	0	0/-	-275.68929731845856	-46212.808476507664	164	0.030095759233926128	0.5365853658536586	0.19694444444444445
YLR420W	0	0/-	-275.73462212085724	-46962.76013356447	164	0.030095759233926128	0.5365853658536586	0.19694444444444445
YHR028C	0	0/-	-275.74232947826385	-46166.15104454756	164	0.030095759233926128	0.5365853658536586	0.19694444444444445
YPL180W	-1	-/-	-275.8042268753052	-27570.98237800598	41	0.030054644808743168	0.5365853658536586	0.19722222222222222
YPL208W	-1	-/-	-275.8109350204468	-27817.112681627274	41	0.030013642564802184	0.5365853658536586	0.1975
YHR147C	0	0/-	-275.84529626369476	-44711.15483003855	164	0.030013642564802184	0.5365853658536586	0.1975
YMR236W	-1	-/-	-275.847336769104	-27040.79550552368	41	0.02997275204359673	0.5365853658536586	0.19777777777777777
YMR053C	-1	-/0	-275.888072013855	-26886.10809803009	41	0.029931972789115645	0.5365853658536586	0.19805555555555557
YCR028C	-1	-/-	-275.92369413375854	-26969.29910182953	41	0.029891304347826088	0.5365853658536586	0.19833333333333333
YDR462W	0	0/-	-275.9334317445755	-44946.42935830355	164	0.029891304347826088	0.5365853658536586	0.19833333333333333
YLR450W	-1	-/-	-275.9624762535095	-28157.443743228912	41	0.029850746268656716	0.5365853658536586	0.1986111111111111
YGL181W	-1	-/-	-275.96772289276123	-27084.663537979126	41	0.02981029810298103	0.5365853658536586	0.1988888888888889
YOR386W	-1	-/-	-275.9686632156372	-28098.816050052643	41	0.029769959404600813	0.5365853658536586	0.19916666666666666
YLR011W	-1	-/-	-275.9919853210449	-27142.389560699463	41	0.02972972972972973	0.5365853658536586	0.19944444444444445
YLL049W	0	0/-	-276.03485929965973	-45489.385663211346	164	0.02972972972972973	0.5365853658536586	0.19944444444444445
YML057W	-1	-/-	-276.05798149108887	-27073.942903518677	41	0.029689608636977057	0.5365853658536586	0.19972222222222222
YKL073W	-1	-/-	-276.0649561882019	-28069.740469694138	41	0.029649595687331536	0.5365853658536586	0.2
YER155C	-1	-/-	-276.0798125267029	-26425.441437721252	41	0.029609690444145357	0.5365853658536586	0.20027777777777778
YOR175C	0	0/-	-276.0878566503525	-46118.4934874773	164	0.029609690444145357	0.5365853658536586	0.20027777777777778
YLR153C	-1	-/-	-276.10397481918335	-28276.981320381165	41	0.02956989247311828	0.5365853658536586	0.20055555555555554
YDR379W	-1	-/-	-276.10774326324463	-26919.628223896027	41	0.02953020134228188	0.5365853658536586	0.20083333333333334
YLR260W	-1	-/-	-276.1249885559082	-27367.095576763153	41	0.029490616621983913	0.5365853658536586	0.2011111111111111
YEL056W	-1	-/-	-276.1840114593506	-26775.169401168823	41	0.029451137884872823	0.5365853658536586	0.2013888888888889
YMR261C	0	0/-	-276.18581557273865	-46593.56199735403	164	0.029451137884872823	0.5365853658536586	0.2013888888888889
YPR133W-A	-1	-/-	-276.1946859359741	-26571.130016088486	41	0.029411764705882353	0.5365853658536586	0.20166666666666666
YIL098C	-1	-/-	-276.19478368759155	-26550.51886034012	41	0.029372496662216287	0.5365853658536586	0.20194444444444445
YFR046C	-1	-/-	-276.20395612716675	-27113.928606987	41	0.029333333333333333	0.5365853658536586	0.20222222222222222
YCL014W	-1	-/-	-276.22985076904297	-27186.52507686615	41	0.02929427430093209	0.5365853658536586	0.2025
YLR067C	-1	-/-	-276.2473840713501	-27393.145141124725	41	0.02925531914893617	0.5365853658536586	0.20277777777777778
YBL001C	0	0/0	-276.25428676605225	-44171.210942447186	164	0.02925531914893617	0.5365853658536586	0.20277777777777778
YLR120C	0	0/-	-276.27070820331573	-46220.14040732384	164	0.02925531914893617	0.5365853658536586	0.20277777777777778
YLR436C	0	0/-	-276.27517879009247	-44948.436785936356	164	0.02925531914893617	0.5365853658536586	0.20277777777777778
YDR142C	-1	-/-	-276.3131914138794	-27694.47753095627	41	0.029216467463479414	0.5365853658536586	0.20305555555555554
YIL137C	0	0/-	-276.33879578113556	-44891.328315496445	164	0.029216467463479414	0.5365853658536586	0.20305555555555554
YPL087W	-1	-/-	-276.3583788871765	-27563.49467587471	41	0.029177718832891247	0.5365853658536586	0.20333333333333334
YDR372C	-1	-/-	-276.3832983970642	-27819.141408920288	41	0.02913907284768212	0.5365853658536586	0.2036111111111111
YBR125C	0	0/-	-276.38717353343964	-45844.368845164776	164	0.02913907284768212	0.5365853658536586	0.2036111111111111
YDL164C	-1	-/-	-276.3963112831116	-27876.99601459503	41	0.0291005291005291	0.5365853658536586	0.2038888888888889
YFR019W	-1	-/-	-276.44864892959595	-27561.22580099106	41	0.02906208718626156	0.5365853658536586	0.20416666666666666
YMR270C	-1	-/-	-276.46388387680054	-27611.66729927063	41	0.029023746701846966	0.5365853658536586	0.20444444444444446
YJL154C	-1	-/-	-276.4929943084717	-27274.332766532898	41	0.028985507246376812	0.5365853658536586	0.20472222222222222
YHR123W	-1	-/-	-276.51984119415283	-28983.276886701584	41	0.02894736842105263	0.5365853658536586	0.205
YMR113W	-1	-/0	-276.52663803100586	-27579.525789260864	41	0.02890932982917214	0.5365853658536586	0.20527777777777778
YPR133C	-1	-/-	-276.546190738678	-27389.242562294006	41	0.028871391076115485	0.5365853658536586	0.20555555555555555
YMR273C	-1	-/-	-276.55880880355835	-27349.959576129913	41	0.028833551769331587	0.5365853658536586	0.20583333333333334
YDR316W	0	0/0	-276.56492096185684	-45415.55101633072	164	0.028833551769331587	0.5365853658536586	0.20583333333333334
YNL098C	-1	-/-	-276.5924620628357	-27183.103967905045	41	0.028795811518324606	0.5365853658536586	0.2061111111111111
YNL189W	0	0/-	-276.6351594924927	-45110.023061811924	164	0.028795811518324606	0.5365853658536586	0.2061111111111111
YPL063W	-1	-/-	-276.637713432312	-27322.33777499199	41	0.02875816993464052	0.5365853658536586	0.2063888888888889
YJR140C	-1	-/-	-276.64577531814575	-27584.11047744751	41	0.028720626631853787	0.5365853658536586	0.20666666666666667
YMR035W	-1	-/-	-276.67376470565796	-27818.497494459152	41	0.028683181225554105	0.5365853658536586	0.20694444444444443
YBR176W	0	0/-	-276.7034704685211	-45271.54751598835	164	0.028683181225554105	0.5365853658536586	0.20694444444444443
YLL040C	-1	-/-	-276.75950360298157	-28145.284957647324	41	0.028645833333333332	0.5365853658536586	0.20722222222222222
YML101C	0	0/0	-276.763258934021	-46124.862802147865	164	0.028645833333333332	0.5365853658536586	0.20722222222222222
YHL002W	-1	-/-	-276.767671585083	-26937.0806183815	41	0.02860858257477243	0.5365853658536586	0.2075
YGR116W	-1	-/-	-276.7799253463745	-27150.367352962494	41	0.02857142857142857	0.5365853658536586	0.20777777777777778
YKL194C	-1	-/-	-276.8163003921509	-28117.248492479324	41	0.028534370946822308	0.5365853658536586	0.20805555555555555
YDR390C	0	0/-	-276.8258767127991	-46482.28968590498	164	0.028534370946822308	0.5365853658536586	0.20805555555555555
YNR036C	0	0/-	-276.8274681568146	-45269.513544380665	164	0.028534370946822308	0.5365853658536586	0.20805555555555555
YLR127C	-1	-/-	-276.84709429740906	-27133.255149126053	41	0.02849740932642487	0.5365853658536586	0.20833333333333334
YHR072W-A	-1	-/-	-276.8638014793396	-24765.230431079865	41	0.028460543337645538	0.5365853658536586	0.2086111111111111
YDR329C	-1	-/+	-276.90101146698	-28679.42101430893	41	0.028423772609819122	0.5365853658536586	0.2088888888888889
YPL271W	-1	-/-	-276.92230319976807	-27834.547945261	41	0.02838709677419355	0.5365853658536586	0.20916666666666667
YHL030W	0	0/-	-277.00012397766113	-45548.638787567616	164	0.02838709677419355	0.5365853658536586	0.20916666666666667
YGL019W	-1	-/-	-277.0237045288086	-26667.62943148613	41	0.028350515463917526	0.5365853658536586	0.20944444444444443
YLR369W	-1	-/-	-277.08376455307007	-27789.414265871048	41	0.028314028314028315	0.5365853658536586	0.20972222222222223
YIL129C	-1	-/-	-277.0915250778198	-28789.961263418198	41	0.028277634961439587	0.5365853658536586	0.21
YDR320C	-1	-/+	-277.0967450141907	-28400.67908525467	41	0.028241335044929396	0.5365853658536586	0.21027777777777779
YKR064W	0	0/-	-277.1332679986954	-46821.11184120178	164	0.028241335044929396	0.5365853658536586	0.21027777777777779
YOR259C	-1	-/-	-277.16447591781616	-27700.956248283386	41	0.028205128205128206	0.5365853658536586	0.21055555555555555
YCR026C	-1	-/-	-277.18045711517334	-26144.77885913849	41	0.028169014084507043	0.5365853658536586	0.21083333333333334
YJR122W	0	0/-	-277.21259796619415	-44665.63512301445	164	0.028169014084507043	0.5365853658536586	0.21083333333333334
YOR112W	-1	-/-	-277.2154664993286	-27477.460972309113	41	0.028132992327365727	0.5365853658536586	0.2111111111111111
YDR197W	0	0/-	-277.2321345806122	-44998.38319116831	164	0.028132992327365727	0.5365853658536586	0.2111111111111111
YFL048C	-1	-/-	-277.2334728240967	-28636.430329322815	41	0.0280970625798212	0.5365853658536586	0.21138888888888888
YER123W	-1	-/-	-277.30301809310913	-26617.634971141815	41	0.02806122448979592	0.5365853658536586	0.21166666666666667
YDR079C-A	-1	-/-	-277.3102512359619	-25509.98537015915	41	0.02802547770700637	0.5365853658536586	0.21194444444444444
YDR088C	-1	-/-	-277.3106846809387	-26847.119695186615	41	0.027989821882951654	0.5365853658536586	0.21222222222222223
YHL003C	-1	-/-	-277.32240104675293	-27126.44862127304	41	0.02795425667090216	0.5365853658536586	0.2125
YCL051W	-1	-/-	-277.322642326355	-27185.67826318741	41	0.027918781725888325	0.5365853658536586	0.2127777777777778
YDR295C	-1	-/-	-277.34638929367065	-27923.372358322144	41	0.02788339670468948	0.5365853658536586	0.21305555555555555
YMR200W	-1	-/-	-277.35023641586304	-27588.011998653412	41	0.027848101265822784	0.5365853658536586	0.21333333333333335
YJR017C	-1	-/-	-277.35469245910645	-26689.424823760986	41	0.02781289506953224	0.5365853658536586	0.2136111111111111
YKL146W	-1	-/-	-277.40639305114746	-27921.640511751175	41	0.027777777777777776	0.5365853658536586	0.21388888888888888
YHR026W	-1	-/-	-277.40767765045166	-26240.570297718048	41	0.027742749054224466	0.5365853658536586	0.21416666666666667
YHR044C	0	0/0	-277.4107360839844	-44615.023938298225	164	0.027742749054224466	0.5365853658536586	0.21416666666666667
YGR101W	-1	-/-	-277.43297386169434	-27929.815785884857	41	0.027707808564231738	0.5365853658536586	0.21444444444444444
YIL034C	-1	-/-	-277.47068786621094	-28553.687639951706	41	0.027672955974842768	0.5365853658536586	0.21472222222222223
YOR373W	-1	-/-	-277.49253845214844	-26557.48175549507	41	0.02763819095477387	0.5365853658536586	0.215
YBR223C	-1	-/-	-277.4929747581482	-27240.819533109665	41	0.027603513174404015	0.5365853658536586	0.2152777777777778
YDR229W	0	0/-	-277.5269628763199	-44781.069602906704	164	0.027603513174404015	0.5365853658536586	0.2152777777777778
YBR111W-A	-1	-/-	-277.55371856689453	-25355.63758611679	41	0.02756892230576441	0.5365853658536586	0.21555555555555556
YPL065W	-1	-/-	-277.5648910999298	-27191.6569378376	41	0.02753441802252816	0.5365853658536586	0.21583333333333332
YOR137C	-1	-/-	-277.57770013809204	-28688.912816524506	41	0.0275	0.5365853658536586	0.21611111111111111
YOR217W	-1	-/-	-277.58766651153564	-28171.540605068207	41	0.02746566791510612	0.5365853658536586	0.21638888888888888
YLR381W	-1	-/-	-277.6109890937805	-26776.533071041107	41	0.02743142144638404	0.5365853658536586	0.21666666666666667
YGR209C	1	+/+	-277.6517267227173	-28565.279848575592	40	0.028642590286425903	0.5609756097560976	0.21666666666666667
YDL192W	-1	-/-	-277.67258739471436	-26756.124108076096	41	0.028606965174129355	0.5609756097560976	0.21694444444444444
YOL027C	-1	-/-	-277.68564224243164	-27654.300412893295	41	0.02857142857142857	0.5609756097560976	0.21722222222222223
YNL027W	-1	-/-	-277.69239568710327	-28078.53500699997	41	0.028535980148883373	0.5609756097560976	0.2175
YDL219W	0	0/0	-277.7107443809509	-46977.03066563606	164	0.028535980148883373	0.5609756097560976	0.2175
YBR171W	-1	-/-	-277.717267036438	-27990.768629550934	41	0.028500619578686492	0.5609756097560976	0.21777777777777776
YHR086W	-1	-/-	-277.7235584259033	-27180.15537214279	41	0.028465346534653466	0.5609756097560976	0.21805555555555556
YEL066W	-1	-/-	-277.73206853866577	-28969.72132706642	41	0.02843016069221261	0.5609756097560976	0.21833333333333332
YHR073W	-1	-/-	-277.73764848709106	-26770.730183124542	41	0.028395061728395062	0.5609756097560976	0.21861111111111112
YER083C	-1	-/-	-277.74035453796387	-27574.957904815674	41	0.02836004932182491	0.5609756097560976	0.21888888888888888
YEL017C-A	-1	-/0	-277.7586545944214	-26669.469788074493	41	0.02832512315270936	0.5609756097560976	0.21916666666666668
YFR047C	-1	-/-	-277.7781763076782	-28006.497595071793	41	0.028290282902829027	0.5609756097560976	0.21944444444444444
YAL009W	-1	-/-	-277.7833113670349	-26751.559396743774	41	0.028255528255528257	0.5609756097560976	0.21972222222222224
YLR191W	-1	-/-	-277.7840518951416	-27389.4163646698	41	0.02822085889570552	0.5609756097560976	0.22
YNL214W	-1	-/-	-277.78416872024536	-27103.100481033325	41	0.028186274509803922	0.5609756097560976	0.22027777777777777
YJR101W	0	0/-	-277.8001470565796	-45410.844198048115	164	0.028186274509803922	0.5609756097560976	0.22027777777777777
YNL183C	0	0/-	-277.8701716661453	-46184.67513102293	164	0.028186274509803922	0.5609756097560976	0.22027777777777777
YDR292C	-1	-/-	-277.88374519348145	-27483.963483810425	41	0.028151774785801713	0.5609756097560976	0.22055555555555556
YGR170W	-1	-/-	-277.8994827270508	-27590.2019238472	41	0.028117359413202935	0.5609756097560976	0.22083333333333333
YDR212W	-1	-/-	-277.9200143814087	-26915.619203090668	41	0.028083028083028084	0.5609756097560976	0.22111111111111112
YOR219C	0	0/-	-277.9277364015579	-45953.40784263611	164	0.028083028083028084	0.5609756097560976	0.22111111111111112
YGL131C	0	0/-	-277.93107533454895	-45184.02761888504	164	0.028083028083028084	0.5609756097560976	0.22111111111111112
YNR047W	-1	-/-	-277.93338537216187	-28378.07509279251	41	0.02804878048780488	0.5609756097560976	0.22138888888888889
YMR021C	-1	-/-	-277.94319105148315	-28809.701218128204	41	0.028014616321559074	0.5609756097560976	0.22166666666666668
YDL007W	-1	-/-	-277.97205877304077	-28437.45459794998	41	0.027980535279805353	0.5609756097560976	0.22194444444444444
YDL089W	0	0/-	-278.01264226436615	-45975.55698567629	164	0.027980535279805353	0.5609756097560976	0.22194444444444444
YGL151W	-1	-/-	-278.01789903640747	-29491.054772377014	41	0.027946537059538274	0.5609756097560976	0.2222222222222222
YDR227W	-1	-/-	-278.0243806838989	-25994.43044734001	41	0.027912621359223302	0.5609756097560976	0.2225
YNL284C	0	0/-	-278.0450495481491	-45734.42493677139	164	0.027912621359223302	0.5609756097560976	0.2225
YDR331W	-1	-/-	-278.0469174385071	-27411.987674713135	41	0.027878787878787878	0.5609756097560976	0.22277777777777777
YDR224C	-1	-/-	-278.0567226409912	-27856.489829540253	41	0.02784503631961259	0.5609756097560976	0.22305555555555556
YLR128W	0	0/-	-278.0897523164749	-44978.464886546135	164	0.02784503631961259	0.5609756097560976	0.22305555555555556
YDR301W	-1	-/-	-278.0980176925659	-28468.731369495392	41	0.02781136638452237	0.5609756097560976	0.22333333333333333
YPR198W	-1	-/-	-278.1396961212158	-28150.136348485947	41	0.027777777777777776	0.5609756097560976	0.22361111111111112
YLR131C	-1	-/-	-278.1570210456848	-25971.895743370056	41	0.027744270205066344	0.5609756097560976	0.2238888888888889
YCL032W	-1	-/-	-278.1651177406311	-28155.268865585327	41	0.027710843373493974	0.5609756097560976	0.22416666666666665
YNL130C	-1	-/-	-278.2211899757385	-28871.004028081894	41	0.027677496991576414	0.5609756097560976	0.22444444444444445
YDR411C	-1	-/-	-278.22249937057495	-27509.79358482361	41	0.027644230769230768	0.5609756097560976	0.2247222222222222
YLR312W-A	0	0/-	-278.22852206230164	-45442.726309239864	164	0.027644230769230768	0.5609756097560976	0.2247222222222222
YLR373C	0	0/-	-278.2400585412979	-46347.83563554287	164	0.027644230769230768	0.5609756097560976	0.2247222222222222
YNL127W	-1	-/-	-278.2729001045227	-27558.59942340851	41	0.027611044417767107	0.5609756097560976	0.225
YJL093C	-1	-/-	-278.2835922241211	-26852.116544246674	41	0.027577937649880094	0.5609756097560976	0.22527777777777777
YPL110C	-1	-/-	-278.28404808044434	-28028.982189178467	41	0.027544910179640718	0.5609756097560976	0.22555555555555556
YKL211C	0	0/0	-278.2889345884323	-44683.814116835594	164	0.027544910179640718	0.5609756097560976	0.22555555555555556
YOR045W	-1	-/-	-278.29529428482056	-27766.23180627823	41	0.02751196172248804	0.5609756097560976	0.22583333333333333
YBR122C	0	0/-	-278.3428293466568	-45110.49752384424	164	0.02751196172248804	0.5609756097560976	0.22583333333333333
YOR104W	0	0/0	-278.3511861562729	-45246.57939302921	164	0.02751196172248804	0.5609756097560976	0.22583333333333333
YDR400W	-1	-/-	-278.35722160339355	-27741.705408334732	41	0.027479091995221028	0.5609756097560976	0.22611111111111112
YPL007C	-1	-/-	-278.3742618560791	-27969.703892707825	41	0.027446300715990454	0.5609756097560976	0.2263888888888889
YIR033W	-1	-/-	-278.4020690917969	-27862.002130508423	41	0.027413587604290822	0.5609756097560976	0.22666666666666666
YMR013C	-1	-/-	-278.41384077072144	-26911.070339679718	41	0.02738095238095238	0.5609756097560976	0.22694444444444445
YGL220W	0	0/-	-278.4242557287216	-45820.991289138794	164	0.02738095238095238	0.5609756097560976	0.22694444444444445
YGL006W	-1	-/-	-278.4395670890808	-28142.92702102661	41	0.027348394768133173	0.5609756097560976	0.22722222222222221
YLR019W	0	0/-	-278.45673274993896	-45506.84244817495	164	0.027348394768133173	0.5609756097560976	0.22722222222222221
YAR018C	-1	-/-	-278.461021900177	-27109.176342010498	41	0.027315914489311165	0.5609756097560976	0.2275
YGR282C	0	0/-	-278.4780157804489	-45484.52339500189	164	0.027315914489311165	0.5609756097560976	0.2275
YOL030W	0	0/-	-278.48700273036957	-46766.29228454828	164	0.027315914489311165	0.5609756097560976	0.2275
YNR045W	0	0/-	-278.5278105735779	-44667.86021620035	164	0.027315914489311165	0.5609756097560976	0.2275
YDR392W	-1	-/-	-278.53690242767334	-26619.236558437347	41	0.027283511269276393	0.5609756097560976	0.22777777777777777
YJL044C	0	0/0	-278.54368031024933	-45468.71776032448	164	0.027283511269276393	0.5609756097560976	0.22777777777777777
YOR329C	-1	-/-	-278.5524353981018	-28434.37791466713	41	0.027251184834123223	0.5609756097560976	0.22805555555555557
YDL120W	-1	-/-	-278.565101146698	-28301.613409996033	41	0.027218934911242602	0.5609756097560976	0.22833333333333333
YJR160C	-1	-/-	-278.5905704498291	-27004.5834107399	41	0.027186761229314422	0.5609756097560976	0.2286111111111111
YJL092W	-1	-/-	-278.6146626472473	-27065.94067955017	41	0.02715466351829988	0.5609756097560976	0.2288888888888889
YDR050C	0	0/-	-278.64438104629517	-44592.67398303747	164	0.02715466351829988	0.5609756097560976	0.2288888888888889
YJR161C	0	0/-	-278.7015110850334	-45983.652321994305	164	0.02715466351829988	0.5609756097560976	0.2288888888888889
YCR081W	-1	-/-	-278.7446188926697	-28202.523210525513	41	0.027122641509433963	0.5609756097560976	0.22916666666666666
YLR440C	0	0/-	-278.77007722854614	-45551.51047515869	164	0.027122641509433963	0.5609756097560976	0.22916666666666666
YPR067W	-1	-/-	-278.7960124015808	-27294.899464845657	41	0.027090694935217905	0.5609756097560976	0.22944444444444445
YCR069W	0	0/-	-278.80464684963226	-46972.558503866196	164	0.027090694935217905	0.5609756097560976	0.22944444444444445
YLR207W	-1	-/-	-278.8490014076233	-28535.725543498993	41	0.027058823529411764	0.5609756097560976	0.22972222222222222
YDL236W	-1	-/0	-278.8659338951111	-27275.902536392212	41	0.02702702702702703	0.5609756097560976	0.23
YHR098C	-1	-/-	-278.88284063339233	-27110.411311149597	41	0.02699530516431925	0.5609756097560976	0.23027777777777778
YGR178C	-1	-/-	-278.8955750465393	-27152.666969776154	41	0.026963657678780773	0.5609756097560976	0.23055555555555557
YMR078C	-1	-/-	-278.9119863510132	-28857.29515171051	41	0.026932084309133488	0.5609756097560976	0.23083333333333333
YDR376W	-1	-/-	-278.9133038520813	-28017.930958271027	41	0.026900584795321637	0.5609756097560976	0.2311111111111111
YLR170C	-1	-/-	-278.9428186416626	-27312.732491493225	41	0.026869158878504672	0.5609756097560976	0.2313888888888889
YDL197C	-1	-/-	-278.9528636932373	-27471.116407871246	41	0.026837806301050177	0.5609756097560976	0.23166666666666666
YNL336W	0	0/-	-278.96838557720184	-46370.305613577366	164	0.026837806301050177	0.5609756097560976	0.23166666666666666
YDL178W	-1	-/-	-278.97293424606323	-27110.544625282288	41	0.026806526806526808	0.5609756097560976	0.23194444444444445
YLR080W	-1	-/-	-278.9739365577698	-28257.349051237106	41	0.02677532013969732	0.5609756097560976	0.23222222222222222
YHR163W	-1	-/0	-278.99178552627563	-28078.83913588524	41	0.026744186046511628	0.5609756097560976	0.2325
YIL026C	-1	-/-	-279.01182985305786	-27780.452703475952	41	0.026713124274099883	0.5609756097560976	0.23277777777777778
YBR107C	-1	-/-	-279.0423674583435	-26936.194657325745	41	0.02668213457076566	0.5609756097560976	0.23305555555555554
YLR025W	-1	-/-	-279.0447120666504	-27530.361461400986	41	0.026651216685979143	0.5609756097560976	0.23333333333333334
YHR091C	-1	-/-	-279.0560235977173	-27201.4683842659	41	0.02662037037037037	0.5609756097560976	0.2336111111111111
YER098W	0	0/-	-279.0640814304352	-46366.4126175642	164	0.02662037037037037	0.5609756097560976	0.2336111111111111
YMR023C	-1	-/-	-279.07585763931274	-28198.72132921219	41	0.026589595375722544	0.5609756097560976	0.2338888888888889
YFL034C-B	-1	-/-	-279.07871103286743	-27891.145626068115	41	0.026558891454965358	0.5609756097560976	0.23416666666666666
YBR041W	-1	-/-	-279.0872025489807	-27538.945657730103	41	0.0265282583621684	0.5609756097560976	0.23444444444444446
YDR016C	-1	-/-	-279.08735370635986	-26437.95158290863	41	0.026497695852534562	0.5609756097560976	0.23472222222222222
YOR350C	0	0/-	-279.1253650188446	-45665.10099488497	164	0.026497695852534562	0.5609756097560976	0.23472222222222222
YOL069W	-1	-/-	-279.1333827972412	-27328.943163871765	41	0.026467203682393557	0.5609756097560976	0.235
YCR024C-A	-1	-/0	-279.17612171173096	-26633.654916763306	41	0.026436781609195402	0.5609756097560976	0.23527777777777778
YKL168C	0	0/-	-279.1796909570694	-46504.46695947647	164	0.026436781609195402	0.5609756097560976	0.23527777777777778
YNL104C	0	0/0	-279.2007554769516	-45073.92451965809	164	0.026436781609195402	0.5609756097560976	0.23527777777777778
YOR275C	-1	-/-	-279.2165856361389	-28489.096034526825	41	0.02640642939150402	0.5609756097560976	0.23555555555555555
YCR042C	-1	-/-	-279.2693033218384	-28488.95799922943	41	0.026376146788990827	0.5609756097560976	0.23583333333333334
YCR096C	0	0/-	-279.2891709804535	-45464.40570652485	164	0.026376146788990827	0.5609756097560976	0.23583333333333334
YOL143C	-1	-/-	-279.32992219924927	-28568.511334896088	41	0.026345933562428408	0.5609756097560976	0.2361111111111111
YBR278W	-1	-/-	-279.33885192871094	-26751.142571926117	41	0.02631578947368421	0.5609756097560976	0.2363888888888889
YGR005C	-1	-/-	-279.350061416626	-27767.744639873505	41	0.026285714285714287	0.5609756097560976	0.23666666666666666
YGR020C	-1	-/-	-279.39566946029663	-27130.499056339264	41	0.026255707762557076	0.5609756097560976	0.23694444444444446
YLL009C	-1	-/-	-279.4038014411926	-26840.306196689606	41	0.026225769669327253	0.5609756097560976	0.23722222222222222
YLR239C	0	0/-	-279.4253100156784	-45714.848766088486	164	0.026225769669327253	0.5609756097560976	0.23722222222222222
YNL101W	-1	-/-	-279.4282965660095	-28316.92452955246	41	0.02619589977220957	0.5609756097560976	0.2375
YGL083W	0	0/-	-279.4327915906906	-46810.409528017044	164	0.02619589977220957	0.5609756097560976	0.2375
YOR196C	0	0/-	-279.45370185375214	-46234.35596114397	164	0.02619589977220957	0.5609756097560976	0.2375
YLR442C	-1	-/-	-279.47981452941895	-27282.100018262863	41	0.026166097838452786	0.5609756097560976	0.23777777777777778
YDL093W	-1	-/-	-279.52346897125244	-27894.323318958282	41	0.026136363636363635	0.5609756097560976	0.23805555555555555
YER032W	-1	-/-	-279.53459072113037	-27192.695302009583	41	0.026106696935300794	0.5609756097560976	0.23833333333333334
YLR289W	0	0/0	-279.55713415145874	-46385.98697024584	164	0.026106696935300794	0.5609756097560976	0.23833333333333334
YLR390W	0	0/-	-279.5904197692871	-45427.32836341858	164	0.026106696935300794	0.5609756097560976	0.23833333333333334
YCR032W	0	0/-	-279.59101712703705	-45789.34518611431	164	0.026106696935300794	0.5609756097560976	0.23833333333333334
YAR031W	-1	-/0	-279.6422128677368	-27793.428201198578	41	0.026077097505668934	0.5609756097560976	0.2386111111111111
YLR193C	-1	-/-	-279.651948928833	-27000.188245534897	41	0.026047565118912798	0.5609756097560976	0.2388888888888889
YPL116W	-1	-/-	-279.6527109146118	-27407.56449699402	41	0.026018099547511313	0.5609756097560976	0.23916666666666667
YGL094C	-1	-/-	-279.6894178390503	-27876.344022750854	41	0.02598870056497175	0.5609756097560976	0.23944444444444443
YBR212W	-1	-/-	-279.6977381706238	-28334.314216136932	41	0.025959367945823927	0.5609756097560976	0.23972222222222223
YGL087C	-1	-/-	-279.73511028289795	-28549.69487285614	41	0.02593010146561443	0.5609756097560976	0.24
YEL071W	-1	-/-	-279.738817691803	-28267.54620075226	41	0.0259009009009009	0.5609756097560976	0.24027777777777778
YNL169C	-1	-/-	-279.76009607315063	-27141.2333612442	41	0.025871766029246346	0.5609756097560976	0.24055555555555555
YOL112W	-1	-/-	-279.7650752067566	-26920.32270526886	41	0.025842696629213482	0.5609756097560976	0.24083333333333334
YGL210W	-1	-/-	-279.78406047821045	-27220.416994333267	41	0.025813692480359147	0.5609756097560976	0.2411111111111111
YOL145C	-1	-/-	-279.78561425209045	-27292.696563482285	41	0.0257847533632287	0.5609756097560976	0.24138888888888888
YNL172W	-1	-/-	-279.786789894104	-29150.623876571655	41	0.025755879059350503	0.5609756097560976	0.24166666666666667
YLR240W	1	+/-	-279.79230642318726	-29247.06763982773	40	0.026845637583892617	0.5853658536585366	0.24166666666666667
YNL224C	0	0/-	-279.8130441904068	-45563.004798054695	164	0.026845637583892617	0.5853658536585366	0.24166666666666667
YER008C	-1	-/+	-279.8693404197693	-26999.266439437866	41	0.026815642458100558	0.5853658536585366	0.24194444444444443
YNL026W	-1	-/-	-279.88777446746826	-28687.35796022415	41	0.026785714285714284	0.5853658536585366	0.24222222222222223
YDL240W	0	0/-	-279.96102499961853	-47444.81871074438	164	0.026785714285714284	0.5853658536585366	0.24222222222222223
YPL074W	0	0/0	-279.99065554142	-45605.10334020853	164	0.026785714285714284	0.5853658536585366	0.24222222222222223
YGR212W	-1	-/-	-280.0247721672058	-27001.96219444275	41	0.026755852842809364	0.5853658536585366	0.2425
YHR195W	0	0/0	-280.0308403968811	-45815.227209985256	164	0.026755852842809364	0.5853658536585366	0.2425
YLR376C	-1	-/-	-280.03965759277344	-27644.617666721344	41	0.026726057906458798	0.5853658536585366	0.2427777777777778
YML058W	-1	-/-	-280.0431580543518	-27022.4217338562	41	0.026696329254727477	0.5853658536585366	0.24305555555555555
YPR149W	0	0/-	-280.0564663410187	-45414.73914796114	164	0.026696329254727477	0.5853658536585366	0.24305555555555555
YJR034W	0	0/-	-280.06481754779816	-44791.97507476807	164	0.026696329254727477	0.5853658536585366	0.24305555555555555
YER167W	-1	-/-	-280.10578632354736	-27845.791908740997	41	0.02666666666666667	0.5853658536585366	0.24333333333333335
YOL071W	-1	-/-	-280.10805559158325	-28291.38433122635	41	0.026637069922308545	0.5853658536585366	0.2436111111111111
YFL039C	1	+/+	-280.1370892524719	-27580.482488632202	40	0.02771618625277162	0.6097560975609756	0.2436111111111111
YDR092W	-1	-/-	-280.2252435684204	-28116.914821624756	41	0.02768549280177187	0.6097560975609756	0.24388888888888888
YOR211C	-1	-/-	-280.24856662750244	-27190.77955532074	41	0.02765486725663717	0.6097560975609756	0.24416666666666667
YHR047C	0	0/0	-280.2512717247009	-46949.130432248116	164	0.02765486725663717	0.6097560975609756	0.24416666666666667
YJR058C	0	0/-	-280.2516596317291	-45005.017786026	164	0.02765486725663717	0.6097560975609756	0.24416666666666667
YNL220W	-1	-/-	-280.25391817092896	-28244.511838674545	41	0.027624309392265192	0.6097560975609756	0.24444444444444444
YOL009C	1	+/+	-280.25477409362793	-28303.32933807373	40	0.02869757174392936	0.6341463414634146	0.24444444444444444
YDL006W	1	+/+	-280.2972059249878	-28992.22935819626	40	0.029768467475192944	0.6585365853658537	0.24444444444444444
YML038C	-1	-/-	-280.31605100631714	-28586.25652909279	41	0.02973568281938326	0.6585365853658537	0.24472222222222223
YHR110W	0	0/-	-280.31608563661575	-46203.34567677975	164	0.02973568281938326	0.6585365853658537	0.24472222222222223
YLR118C	0	0/-	-280.31821048259735	-45963.098650336266	164	0.02973568281938326	0.6585365853658537	0.24472222222222223
YNL049C	-1	-/-	-280.3900742530823	-26832.03241634369	41	0.0297029702970297	0.6585365853658537	0.245
YHR114W	-1	-/-	-280.3957953453064	-28264.680384159088	41	0.02967032967032967	0.6585365853658537	0.2452777777777778
YMR048W	-1	-/-	-280.3974447250366	-27435.935233592987	41	0.029637760702524697	0.6585365853658537	0.24555555555555555
YOR375C	0	0/0	-280.4489606618881	-46377.32453560829	164	0.029637760702524697	0.6585365853658537	0.24555555555555555
YBR044C	0	0/-	-280.4639689922333	-44844.40687870979	164	0.029637760702524697	0.6585365853658537	0.24555555555555555
YOR261C	-1	-/-	-280.4799237251282	-28449.556007385254	41	0.029605263157894735	0.6585365853658537	0.24583333333333332
YDR047W	0	0/0	-280.48353469371796	-45209.14625567198	164	0.029605263157894735	0.6585365853658537	0.24583333333333332
YOR256C	-1	-/-	-280.4881663322449	-28675.938656806946	41	0.029572836801752465	0.6585365853658537	0.2461111111111111
YHR186C	-1	-/-	-280.494930267334	-27949.54485464096	41	0.02954048140043764	0.6585365853658537	0.24638888888888888
YFR008W	-1	-/-	-280.50705575942993	-28078.697171211243	41	0.029508196721311476	0.6585365853658537	0.24666666666666667
YDR310C	-1	-/-	-280.52534341812134	-25621.435657978058	41	0.02947598253275109	0.6585365853658537	0.24694444444444444
YPR019W	-1	-/-	-280.55910301208496	-27516.100195884705	41	0.029443838604143947	0.6585365853658537	0.24722222222222223
YML049C	-1	-/-	-280.5793662071228	-27658.446118354797	41	0.029411764705882353	0.6585365853658537	0.2475
YBR199W	-1	-/-	-280.58422803878784	-28360.68689918518	41	0.029379760609358	0.6585365853658537	0.2477777777777778
YBR287W	0	0/0	-280.6149050593376	-46349.800825715065	164	0.029379760609358	0.6585365853658537	0.2477777777777778
YGR227W	-1	-/-	-280.62830448150635	-27593.410104751587	41	0.029347826086956522	0.6585365853658537	0.24805555555555556
YNL330C	-1	-/-	-280.63406896591187	-28082.66176223755	41	0.029315960912052116	0.6585365853658537	0.24833333333333332
YBR227C	0	0/-	-280.63451421260834	-45606.24101907015	164	0.029315960912052116	0.6585365853658537	0.24833333333333332
YBL026W	-1	-/-	-280.66130352020264	-28605.35325860977	41	0.02928416485900217	0.6585365853658537	0.24861111111111112
YNL070W	-1	-/-	-280.67576026916504	-27887.602459430695	41	0.02925243770314193	0.6585365853658537	0.24888888888888888
YPR068C	-1	-/-	-280.72123098373413	-28192.398634910583	41	0.02922077922077922	0.6585365853658537	0.24916666666666668
YOL025W	0	0/-	-280.73187267780304	-46441.36638957262	164	0.02922077922077922	0.6585365853658537	0.24916666666666668
YMR037C	-1	-/-	-280.76538372039795	-28402.661187648773	41	0.02918918918918919	0.6585365853658537	0.24944444444444444
YPL242C	-1	-/-	-280.77756547927856	-27976.40122103691	41	0.029157667386609073	0.6585365853658537	0.24972222222222223
YKR014C	-1	-/-	-280.7960810661316	-27892.20207643509	41	0.02912621359223301	0.6585365853658537	0.25
YBL057C	-1	-/-	-280.9062571525574	-29028.34783935547	41	0.029094827586206896	0.6585365853658537	0.25027777777777777
YOR354C	-1	-/-	-280.92000341415405	-27974.56818342209	41	0.02906350914962325	0.6585365853658537	0.25055555555555553
YNL147W	-1	-/-	-280.9331922531128	-27836.156433820724	41	0.02903225806451613	0.6585365853658537	0.25083333333333335
YJL012C	-1	-/-	-280.9744577407837	-26704.114536762238	41	0.02900107411385607	0.6585365853658537	0.2511111111111111
YPL023C	0	0/0	-281.0151355266571	-45589.47396504879	164	0.02900107411385607	0.6585365853658537	0.2511111111111111
YJR102C	-1	-/-	-281.01612186431885	-27673.923860549927	41	0.028969957081545063	0.6585365853658537	0.2513888888888889
YJR019C	-1	-/-	-281.0223431587219	-27592.151040554047	41	0.028938906752411574	0.6585365853658537	0.25166666666666665
YKL060C	-1	-/-	-281.0242667198181	-26997.204698324203	41	0.028907922912205567	0.6585365853658537	0.25194444444444447
YFR002W	-1	-/-	-281.03709506988525	-28431.871890068054	41	0.028877005347593583	0.6585365853658537	0.25222222222222224
YJL026W	-1	-/-	-281.0646171569824	-27162.389582633972	41	0.028846153846153848	0.6585365853658537	0.2525
YNL291C	-1	-/-	-281.07697772979736	-27161.86897134781	41	0.0288153681963714	0.6585365853658537	0.25277777777777777
YCL061C	-1	-/-	-281.0917339324951	-28052.3344373703	41	0.028784648187633263	0.6585365853658537	0.25305555555555553
YNL161W	-1	-/-	-281.14246463775635	-28459.191632270813	41	0.02875399361022364	0.6585365853658537	0.25333333333333335
YDR525W-A	0	0/-	-281.1694173812866	-45269.03277993202	164	0.02875399361022364	0.6585365853658537	0.25333333333333335
YNL073W	-1	-/-	-281.25341844558716	-27549.163576841354	41	0.02872340425531915	0.6585365853658537	0.2536111111111111
YPL183W-A	0	0/-	-281.25818836688995	-44917.29130214453	164	0.02872340425531915	0.6585365853658537	0.2536111111111111
YKL124W	0	0/-	-281.27512776851654	-46494.840541660786	164	0.02872340425531915	0.6585365853658537	0.2536111111111111
YKL094W	0	0/-	-281.2777191400528	-46486.64032316208	164	0.02872340425531915	0.6585365853658537	0.2536111111111111
YDL053C	0	0/0	-281.2954531908035	-45804.52773761749	164	0.02872340425531915	0.6585365853658537	0.2536111111111111
YLR183C	-1	-/0	-281.29769802093506	-29146.117215633392	41	0.028692879914984058	0.6585365853658537	0.2538888888888889
YGL226W	0	0/-	-281.33706855773926	-45627.62968033552	164	0.028692879914984058	0.6585365853658537	0.2538888888888889
YLR266C	-1	-/-	-281.3637499809265	-28336.227661132812	41	0.028662420382165606	0.6585365853658537	0.25416666666666665
YNL239W	-1	-/-	-281.38042640686035	-28407.622809171677	41	0.02863202545068929	0.6585365853658537	0.2544444444444444
YPL246C	0	0/0	-281.3873977661133	-47508.23979955912	164	0.02863202545068929	0.6585365853658537	0.2544444444444444
YJR138W	0	0/-	-281.3956388235092	-47402.65869343281	164	0.02863202545068929	0.6585365853658537	0.2544444444444444
YBR255W	0	0/0	-281.3957940340042	-45991.26541805267	164	0.02863202545068929	0.6585365853658537	0.2544444444444444
YLR182W	-1	-/-	-281.4051399230957	-28500.639188289642	41	0.028601694915254237	0.6585365853658537	0.25472222222222224
YCR093W	-1	-/-	-281.40570068359375	-26709.570517778397	41	0.02857142857142857	0.6585365853658537	0.255
YLR206W	-1	-/-	-281.4067506790161	-27543.37329864502	41	0.02854122621564482	0.6585365853658537	0.25527777777777777
YNL325C	-1	-/-	-281.41040802001953	-27717.095580101013	41	0.028511087645195353	0.6585365853658537	0.25555555555555554
YKR029C	-1	-/-	-281.4116334915161	-27460.492414474487	41	0.028481012658227847	0.6585365853658537	0.25583333333333336
YDL185W	-1	-/-	-281.423593044281	-27477.282858133316	41	0.02845100105374078	0.6585365853658537	0.2561111111111111
YPR047W	0	0/-	-281.448011636734	-46349.82827025652	164	0.02845100105374078	0.6585365853658537	0.2561111111111111
YMR083W	-1	-/0	-281.46735191345215	-27454.636103630066	41	0.028421052631578948	0.6585365853658537	0.2563888888888889
YKL208W	-1	-/-	-281.48003244400024	-27607.912009716034	41	0.028391167192429023	0.6585365853658537	0.25666666666666665
YMR004W	-1	-/-	-281.5036506652832	-28151.557180404663	41	0.028361344537815126	0.6585365853658537	0.2569444444444444
YIR006C	-1	-/-	-281.52944564819336	-27504.94499707222	41	0.02833158447009444	0.6585365853658537	0.25722222222222224
YPL050C	-1	-/-	-281.53314304351807	-27988.484699487686	41	0.02830188679245283	0.6585365853658537	0.2575
YNL312W	-1	-/-	-281.54273080825806	-28167.68540287018	41	0.028272251308900525	0.6585365853658537	0.2577777777777778
YKL165C	-1	-/-	-281.5747265815735	-27648.440412044525	41	0.028242677824267783	0.6585365853658537	0.25805555555555554
YHR060W	-1	-/-	-281.59078073501587	-27639.90395116806	41	0.02821316614420063	0.6585365853658537	0.25833333333333336
YBR136W	-1	-/-	-281.59388637542725	-26841.754940986633	41	0.028183716075156576	0.6585365853658537	0.2586111111111111
YGL005C	-1	-/-	-281.6753616333008	-28313.491968631744	41	0.028154327424400417	0.6585365853658537	0.2588888888888889
YML127W	-1	-/-	-281.8147268295288	-27609.287660121918	41	0.028125	0.6585365853658537	0.25916666666666666
YER119C	-1	-/-	-281.81961965560913	-27938.668051719666	41	0.02809573361082206	0.6585365853658537	0.2594444444444444
YER001W	-1	-/-	-281.83467531204224	-27112.714425563812	41	0.028066528066528068	0.6585365853658537	0.25972222222222224
YDL212W	-1	-/-	-281.8807806968689	-27912.56877875328	41	0.028037383177570093	0.6585365853658537	0.26
YPR111W	-1	-/-	-281.9002203941345	-26981.188679218292	41	0.028008298755186723	0.6585365853658537	0.2602777777777778
YLL006W	-1	-/-	-281.93028926849365	-28193.219580888748	41	0.027979274611398965	0.6585365853658537	0.26055555555555554
YDR505C	0	0/0	-281.9642173051834	-46474.45115453005	164	0.027979274611398965	0.6585365853658537	0.26055555555555554
YKL138C	0	0/-	-281.966596364975	-45750.65521532297	164	0.027979274611398965	0.6585365853658537	0.26055555555555554
YKL141W	-1	-/-	-281.97429943084717	-28088.143758773804	41	0.027950310559006212	0.6585365853658537	0.2608333333333333
YHR023W	-1	-/-	-281.9907741546631	-27779.56893491745	41	0.027921406411582212	0.6585365853658537	0.2611111111111111
YLR396C	-1	-/-	-281.9936463832855	-27932.5339987278	41	0.027892561983471075	0.6585365853658537	0.2613888888888889
YGL143C	-1	-/-	-281.9982476234436	-27972.54312825203	41	0.02786377708978328	0.6585365853658537	0.26166666666666666
YBR194W	0	0/0	-282.0269341468811	-47303.83206951618	164	0.02786377708978328	0.6585365853658537	0.26166666666666666
YKR021W	0	0/-	-282.0382331609726	-46275.72323054075	164	0.02786377708978328	0.6585365853658537	0.26166666666666666
YBR102C	-1	-/-	-282.12911891937256	-27454.476913928986	41	0.027835051546391754	0.6585365853658537	0.2619444444444444
YDR127W	0	0/0	-282.14091444015503	-44990.64106595516	164	0.027835051546391754	0.6585365853658537	0.2619444444444444
YBR038W	-1	-/-	-282.1469645500183	-26725.836701393127	41	0.027806385169927908	0.6585365853658537	0.26222222222222225
YBL041W	-1	-/-	-282.1673812866211	-27716.111503601074	41	0.027777777777777776	0.6585365853658537	0.2625
YMR305C	-1	-/-	-282.1782913208008	-28176.963208675385	41	0.02774922918807811	0.6585365853658537	0.2627777777777778
YDR159W	-1	-/-	-282.2211308479309	-27425.15495300293	41	0.027720739219712527	0.6585365853658537	0.26305555555555554
YMR275C	1	+/+	-282.22785806655884	-28391.83030986786	40	0.028717948717948718	0.6829268292682927	0.26305555555555554
YER089C	-1	-/-	-282.23464584350586	-26727.317730903625	41	0.028688524590163935	0.6829268292682927	0.2633333333333333
YER017C	-1	-/-	-282.2416949272156	-26271.539834022522	41	0.028659160696008188	0.6829268292682927	0.26361111111111113
YLR021W	0	0/-	-282.27197909355164	-45480.45731687546	164	0.028659160696008188	0.6829268292682927	0.26361111111111113
YNL038W	-1	-/-	-282.3023543357849	-27844.851600170135	41	0.028629856850715747	0.6829268292682927	0.2638888888888889
YPR024W	-1	-/-	-282.3042278289795	-27988.591225624084	41	0.028600612870275793	0.6829268292682927	0.26416666666666666
YDR371W	0	0/-	-282.33611822128296	-45181.8518884778	164	0.028600612870275793	0.6829268292682927	0.26416666666666666
YHR155W	0	0/-	-282.4090051651001	-46164.6196410656	164	0.028600612870275793	0.6829268292682927	0.26416666666666666
YMR073C	-1	-/-	-282.4163751602173	-28705.8972530365	41	0.02857142857142857	0.6829268292682927	0.2644444444444444
YNL090W	-1	-/-	-282.4710545539856	-28727.04332447052	41	0.02854230377166157	0.6829268292682927	0.26472222222222225
YIL040W	-1	-/-	-282.5069890022278	-28351.202518463135	41	0.028513238289205704	0.6829268292682927	0.265
YOL031C	-1	-/-	-282.5986657142639	-28676.28975534439	41	0.028484231943031537	0.6829268292682927	0.2652777777777778
YML068W	0	0/-	-282.60349464416504	-45325.98343342543	164	0.028484231943031537	0.6829268292682927	0.2652777777777778
YDL202W	0	0/-	-282.6150220632553	-45880.01470339298	164	0.028484231943031537	0.6829268292682927	0.2652777777777778
YHR079C	-1	-/-	-282.6183638572693	-27913.171320915222	41	0.028455284552845527	0.6829268292682927	0.26555555555555554
YCR033W	-1	-/-	-282.6417899131775	-27615.82346010208	41	0.028426395939086295	0.6829268292682927	0.2658333333333333
YJL117W	-1	-/-	-282.67448377609253	-27599.191235542297	41	0.028397565922920892	0.6829268292682927	0.26611111111111113
YDL195W	-1	-/-	-282.679274559021	-28627.67650771141	41	0.028368794326241134	0.6829268292682927	0.2663888888888889
YER112W	-1	-/-	-282.6933317184448	-28337.847363710403	41	0.02834008097165992	0.6829268292682927	0.26666666666666666
YAL027W	0	0/-	-282.7191879749298	-46091.110797822475	164	0.02834008097165992	0.6829268292682927	0.26666666666666666
YOR016C	0	0/-	-282.72408497333527	-45656.404562056065	164	0.02834008097165992	0.6829268292682927	0.26666666666666666
YLR097C	-1	-/-	-282.72487354278564	-28589.164330005646	41	0.028311425682507583	0.6829268292682927	0.26694444444444443
YAL021C	-1	-/-	-282.7453212738037	-27241.897164344788	41	0.028282828282828285	0.6829268292682927	0.26722222222222225
YJL034W	-1	-/-	-282.75179290771484	-28099.457959651947	41	0.028254288597376387	0.6829268292682927	0.2675
YLR454W	0	0/0	-282.75842905044556	-46517.13734948635	164	0.028254288597376387	0.6829268292682927	0.2675
YNL094W	-1	-/-	-282.7712826728821	-27228.969643115997	41	0.028225806451612902	0.6829268292682927	0.2677777777777778
YDR493W	0	0/-	-282.7832707166672	-45421.5976935029	164	0.028225806451612902	0.6829268292682927	0.2677777777777778
YBL022C	-1	-/-	-282.7908706665039	-27373.969209194183	41	0.028197381671701913	0.6829268292682927	0.26805555555555555
YGL060W	0	0/-	-282.8286824822426	-47753.06724947691	164	0.028197381671701913	0.6829268292682927	0.26805555555555555
YFR007W	0	0/0	-282.835137963295	-45403.277687728405	164	0.028197381671701913	0.6829268292682927	0.26805555555555555
YJR148W	0	0/0	-282.85565996170044	-45608.11358714104	164	0.028197381671701913	0.6829268292682927	0.26805555555555555
YOR025W	-1	-/-	-282.8712491989136	-27409.433543920517	41	0.028169014084507043	0.6829268292682927	0.2683333333333333
YGR169C-A	0	0/-	-282.8761510848999	-44559.56007707119	164	0.028169014084507043	0.6829268292682927	0.2683333333333333
YHR083W	-1	-/-	-282.90724420547485	-27240.388798236847	41	0.02814070351758794	0.6829268292682927	0.26861111111111113
YLR035C	-1	-/-	-282.9073166847229	-27085.577565193176	41	0.028112449799196786	0.6829268292682927	0.2688888888888889
YER157W	-1	-/-	-282.91346740722656	-28408.527440547943	41	0.028084252758274825	0.6829268292682927	0.26916666666666667
YNL218W	-1	-/-	-282.9181241989136	-28228.752017498016	41	0.028056112224448898	0.6829268292682927	0.26944444444444443
YER072W	-1	-/-	-282.9381070137024	-26838.256589889526	41	0.028028028028028028	0.6829268292682927	0.2697222222222222
YLL015W	-1	-/-	-282.9516773223877	-28592.671842575073	41	0.028	0.6829268292682927	0.27
YPL221W	-1	-/-	-282.95474910736084	-28589.246341705322	41	0.027972027972027972	0.6829268292682927	0.2702777777777778
YLL043W	-1	-/-	-282.9626569747925	-27466.25720500946	41	0.027944111776447105	0.6829268292682927	0.27055555555555555
YDR207C	-1	-/-	-282.9637999534607	-28535.96811246872	41	0.027916251246261216	0.6829268292682927	0.2708333333333333
YOR158W	0	0/-	-282.96774184703827	-46026.843813836575	164	0.027916251246261216	0.6829268292682927	0.2708333333333333
YHR024C	-1	-/-	-283.00501775741577	-28061.556588172913	41	0.027888446215139442	0.6829268292682927	0.27111111111111114
YLR144C	-1	-/-	-283.00830030441284	-27548.13234424591	41	0.027860696517412936	0.6829268292682927	0.2713888888888889
YDR486C	-1	-/-	-283.01178646087646	-28049.217153549194	41	0.027833001988071572	0.6829268292682927	0.27166666666666667
YKL045W	-1	-/-	-283.02058839797974	-28219.35130929947	41	0.027805362462760674	0.6829268292682927	0.27194444444444443
YGL219C	-1	-/-	-283.05989170074463	-29144.366579771042	41	0.027777777777777776	0.6829268292682927	0.2722222222222222
YEL044W	0	0/-	-283.087265253067	-45678.359713196754	164	0.027777777777777776	0.6829268292682927	0.2722222222222222
YMR220W	-1	-/-	-283.1089172363281	-27872.422481298447	41	0.027750247770069375	0.6829268292682927	0.2725
YNL310C	-1	-/-	-283.123731136322	-27372.536303520203	41	0.027722772277227723	0.6829268292682927	0.2727777777777778
YNL280C	-1	-/-	-283.1682229042053	-27265.560017108917	41	0.027695351137487636	0.6829268292682927	0.27305555555555555
YDR086C	-1	-/-	-283.1689887046814	-28182.722840309143	41	0.02766798418972332	0.6829268292682927	0.2733333333333333
YPR131C	1	+/+	-283.20210886001587	-27429.936020374298	40	0.028627838104639685	0.7073170731707317	0.2733333333333333
YPL152W	-1	-/-	-283.21340227127075	-28619.71435022354	41	0.028599605522682446	0.7073170731707317	0.27361111111111114
YOL147C	-1	-/-	-283.2332534790039	-28071.893560171127	41	0.02857142857142857	0.7073170731707317	0.2738888888888889
YDR293C	-1	-/-	-283.23693656921387	-28660.23700094223	41	0.028543307086614175	0.7073170731707317	0.27416666666666667
YFL029C	-1	-/-	-283.2500457763672	-27455.93511199951	41	0.028515240904621434	0.7073170731707317	0.27444444444444444
YIL017C	-1	-/-	-283.27849769592285	-28238.203103542328	41	0.02848722986247544	0.7073170731707317	0.2747222222222222
YKL018W	-1	-/-	-283.28846645355225	-28542.345232963562	41	0.02845927379784102	0.7073170731707317	0.275
YER090W	0	0/0	-283.30651593208313	-44318.50375789404	164	0.02845927379784102	0.7073170731707317	0.275
YBL038W	0	0/-	-283.31149530410767	-45832.538102805614	164	0.02845927379784102	0.7073170731707317	0.275
YCR027C	-1	-/-	-283.31788539886475	-27054.467978954315	41	0.028431372549019607	0.7073170731707317	0.2752777777777778
YML070W	0	0/-	-283.32234585285187	-47386.9404771328	164	0.028431372549019607	0.7073170731707317	0.2752777777777778
YMR024W	0	0/-	-283.3338810801506	-46051.227983653545	164	0.028431372549019607	0.7073170731707317	0.2752777777777778
YLR417W	-1	-/-	-283.34764099121094	-27269.377925872803	41	0.02840352595494613	0.7073170731707317	0.27555555555555555
YDR243C	-1	-/-	-283.42375802993774	-28161.951880455017	41	0.02837573385518591	0.7073170731707317	0.2758333333333333
YFL009W	-1	-/-	-283.4480447769165	-26851.184901237488	41	0.028347996089931573	0.7073170731707317	0.2761111111111111
YML103C	-1	-/-	-283.49044466018677	-29383.638246059418	41	0.0283203125	0.7073170731707317	0.2763888888888889
YOR075W	-1	-/-	-283.52584886550903	-28365.7447347641	41	0.02829268292682927	0.7073170731707317	0.27666666666666667
YBR211C	-1	-/-	-283.5433111190796	-26779.71129465103	41	0.028265107212475632	0.7073170731707317	0.27694444444444444
YML035C	0	0/-	-283.5433332324028	-44256.7874379158	164	0.028265107212475632	0.7073170731707317	0.27694444444444444
YIL044C	-1	-/-	-283.5709505081177	-28190.15899038315	41	0.028237585199610515	0.7073170731707317	0.2772222222222222
YDR077W	-1	-/-	-283.62406826019287	-28091.465430259705	41	0.02821011673151751	0.7073170731707317	0.2775
YJL164C	-1	-/-	-283.6332640647888	-28417.076647281647	41	0.028182701652089408	0.7073170731707317	0.2777777777777778
YLR141W	-1	-/-	-283.64425468444824	-27037.0916056633	41	0.02815533980582524	0.7073170731707317	0.27805555555555556
YMR100W	-1	-/-	-283.65092849731445	-27510.108734607697	41	0.028128031037827354	0.7073170731707317	0.2783333333333333
YBR003W	0	0/-	-283.668741106987	-46722.30054461956	164	0.028128031037827354	0.7073170731707317	0.2783333333333333
YKL174C	0	0/-	-283.6782081127167	-46320.34894013405	164	0.028128031037827354	0.7073170731707317	0.2783333333333333
YMR162C	-1	-/-	-283.6843385696411	-27888.965566158295	41	0.02810077519379845	0.7073170731707317	0.2786111111111111
YBR218C	-1	-/-	-283.69957971572876	-27053.428760051727	41	0.028073572120038724	0.7073170731707317	0.2788888888888889
YMR263W	-1	-/-	-283.7104301452637	-27926.671205997467	41	0.02804642166344294	0.7073170731707317	0.2791666666666667
YKL054C	-1	-/-	-283.7666711807251	-26932.152356863022	41	0.028019323671497585	0.7073170731707317	0.27944444444444444
YBL003C	-1	-/-	-283.77734327316284	-28327.67077064514	41	0.027992277992277992	0.7073170731707317	0.2797222222222222
YDR315C	0	0/-	-283.7972810268402	-46621.86173212528	164	0.027992277992277992	0.7073170731707317	0.2797222222222222
YKL049C	-1	-/-	-283.8209948539734	-27230.48502969742	41	0.027965284474445518	0.7073170731707317	0.28
YJR049C	-1	-/-	-283.8468141555786	-27939.888607025146	41	0.027938342967244702	0.7073170731707317	0.2802777777777778
YPR185W	-1	-/-	-283.88635635375977	-28197.868180274963	41	0.02791145332050048	0.7073170731707317	0.28055555555555556
YDL040C	-1	-/-	-283.8959436416626	-28066.94450044632	41	0.027884615384615386	0.7073170731707317	0.2808333333333333
YDR062W	-1	-/-	-283.91899394989014	-27328.25737762451	41	0.027857829010566763	0.7073170731707317	0.2811111111111111
YJL166W	-1	-/-	-283.9340271949768	-27519.228432655334	41	0.02783109404990403	0.7073170731707317	0.2813888888888889
YAL014C	0	0/-	-283.9398663043976	-45772.81850659847	164	0.02783109404990403	0.7073170731707317	0.2813888888888889
YOR037W	-1	-/-	-283.95179986953735	-28377.42253112793	41	0.027804410354745925	0.7073170731707317	0.2816666666666667
YJL172W	0	0/-	-283.9605984687805	-47958.040659070015	164	0.027804410354745925	0.7073170731707317	0.2816666666666667
YJR110W	-1	-/-	-283.9608201980591	-28382.158229351044	41	0.027777777777777776	0.7073170731707317	0.28194444444444444
YOR151C	-1	-/-	-283.9715476036072	-27570.492075920105	41	0.027751196172248804	0.7073170731707317	0.2822222222222222
YDR221W	-1	-/0	-284.00096797943115	-27719.335561275482	41	0.027724665391969407	0.7073170731707317	0.2825
YBR274W	-1	-/-	-284.01121854782104	-27480.680500030518	41	0.027698185291308502	0.7073170731707317	0.2827777777777778
YER120W	-1	-/+	-284.0125789642334	-27450.761093854904	41	0.02767175572519084	0.7073170731707317	0.28305555555555556
YNL197C	-1	-/-	-284.0133213996887	-27266.277191638947	41	0.027645376549094377	0.7073170731707317	0.2833333333333333
YEL062W	-1	-/-	-284.01866912841797	-28586.351151943207	41	0.02761904761904762	0.7073170731707317	0.2836111111111111
YKR037C	-1	-/-	-284.058735370636	-26689.319652557373	41	0.02759276879162702	0.7073170731707317	0.2838888888888889
YDL090C	-1	-/0	-284.07459354400635	-27488.29541349411	41	0.027566539923954372	0.7073170731707317	0.2841666666666667
YER019W	-1	-/-	-284.09131813049316	-27292.153644561768	41	0.027540360873694207	0.7073170731707317	0.28444444444444444
YDR377W	-1	-/-	-284.0959777832031	-28187.259567975998	41	0.027514231499051234	0.7073170731707317	0.2847222222222222
YNL025C	-1	-/-	-284.1022357940674	-27180.082052707672	41	0.027488151658767772	0.7073170731707317	0.285
YML132W	-1	-/-	-284.116060256958	-27473.8368537426	41	0.027462121212121212	0.7073170731707317	0.2852777777777778
YOL033W	-1	-/-	-284.13289070129395	-27871.735704421997	41	0.027436140018921477	0.7073170731707317	0.28555555555555556
YGL068W	-1	-/-	-284.1517472267151	-28041.36186861992	41	0.027410207939508508	0.7073170731707317	0.28583333333333333
YBL052C	-1	-/-	-284.15766048431396	-27994.839242458344	41	0.027384324834749764	0.7073170731707317	0.2861111111111111
YML009C	0	0/-	-284.1630449295044	-46847.692153155804	164	0.027384324834749764	0.7073170731707317	0.2861111111111111
YGR013W	-1	-/-	-284.18273735046387	-27795.450741291046	41	0.027358490566037737	0.7073170731707317	0.2863888888888889
YDR322C-A	-1	-/-	-284.19092750549316	-27675.740450382233	41	0.027332704995287466	0.7073170731707317	0.2866666666666667
YBR140C	0	0/-	-284.19478476047516	-46036.899082779884	164	0.027332704995287466	0.7073170731707317	0.2866666666666667
YDR279W	-1	-/-	-284.2138080596924	-28750.260626077652	41	0.027306967984934087	0.7073170731707317	0.28694444444444445
YDR405W	0	0/-	-284.2333254814148	-45244.86099302769	164	0.027306967984934087	0.7073170731707317	0.28694444444444445
YNL192W	-1	-/-	-284.2390789985657	-28306.450949668884	41	0.027281279397930385	0.7073170731707317	0.2872222222222222
YDR122W	-1	-/-	-284.24862575531006	-28784.78430557251	41	0.02725563909774436	0.7073170731707317	0.2875
YDL065C	-1	-/+	-284.252592086792	-27063.18765115738	41	0.027230046948356807	0.7073170731707317	0.2877777777777778
YEL022W	-1	-/-	-284.2826819419861	-28864.573528766632	41	0.027204502814258912	0.7073170731707317	0.28805555555555556
YBR123C	-1	-/-	-284.34708404541016	-28979.944205760956	41	0.02717900656044986	0.7073170731707317	0.28833333333333333
YPL173W	0	0/-	-284.3582625389099	-46969.52259016037	164	0.02717900656044986	0.7073170731707317	0.28833333333333333
YBR188C	-1	-/-	-284.36011028289795	-28320.424263477325	41	0.027153558052434457	0.7073170731707317	0.2886111111111111
YER027C	-1	-/-	-284.37214612960815	-27730.909074783325	41	0.027128157156220765	0.7073170731707317	0.28888888888888886
YML004C	-1	-/-	-284.40339040756226	-28900.678197860718	41	0.027102803738317756	0.7073170731707317	0.2891666666666667
YAL051W	-1	-/-	-284.4516944885254	-28387.385814666748	41	0.02707749766573296	0.7073170731707317	0.28944444444444445
YGR007W	-1	-/-	-284.4776916503906	-27044.810958385468	41	0.027052238805970148	0.7073170731707317	0.2897222222222222
YDL047W	-1	-/-	-284.4790229797363	-27488.893941879272	41	0.02702702702702703	0.7073170731707317	0.29
YNL173C	-1	-/-	-284.5052647590637	-27334.08690547943	41	0.027001862197392923	0.7073170731707317	0.2902777777777778
YDL002C	-1	-/-	-284.5191411972046	-27746.867035865784	41	0.026976744186046512	0.7073170731707317	0.29055555555555557
YOR018W	-1	-/-	-284.5559000968933	-28204.074026584625	41	0.02695167286245353	0.7073170731707317	0.29083333333333333
YIL050W	0	0/-	-284.5722289085388	-46632.60158121586	164	0.02695167286245353	0.7073170731707317	0.29083333333333333
YDL101C	-1	-/-	-284.63707447052	-28358.123994350433	41	0.02692664809656453	0.7073170731707317	0.2911111111111111
YER016W	-1	-/-	-284.6486825942993	-27256.00590991974	41	0.026901669758812616	0.7073170731707317	0.29138888888888886
YAL023C	-1	-/-	-284.65079736709595	-27871.457043647766	41	0.026876737720111215	0.7073170731707317	0.2916666666666667
YLR187W	0	0/-	-284.6552257537842	-46656.55559134483	164	0.026876737720111215	0.7073170731707317	0.2916666666666667
YPL219W	0	0/-	-284.6644113063812	-46303.28537154198	164	0.026876737720111215	0.7073170731707317	0.2916666666666667
YGR267C	-1	-/-	-284.66752195358276	-27779.703193187714	41	0.026851851851851852	0.7073170731707317	0.29194444444444445
YOR061W	-1	-/-	-284.68836212158203	-27817.64319705963	41	0.02682701202590194	0.7073170731707317	0.2922222222222222
YDR191W	-1	-/-	-284.70137786865234	-28149.186111450195	41	0.026802218114602587	0.7073170731707317	0.2925
YPL048W	-1	-/-	-284.71069288253784	-27539.694858551025	41	0.02677746999076639	0.7073170731707317	0.2927777777777778
YLR189C	-1	-/-	-284.72094440460205	-28696.53534221649	41	0.026752767527675275	0.7073170731707317	0.29305555555555557
YBR146W	0	0/-	-284.7345175743103	-45450.309509038925	164	0.026752767527675275	0.7073170731707317	0.29305555555555557
YBL019W	-1	-/-	-284.77451038360596	-27513.915677309036	41	0.026728110599078342	0.7073170731707317	0.29333333333333333
YLR026C	-1	-/-	-284.798921585083	-28406.108294487	41	0.026703499079189688	0.7073170731707317	0.2936111111111111
YJR060W	-1	-/-	-284.83804845809937	-28555.425421237946	41	0.02667893284268629	0.7073170731707317	0.29388888888888887
YEL017W	0	0/0	-284.8381485939026	-45921.14612007141	164	0.02667893284268629	0.7073170731707317	0.29388888888888887
YMR028W	0	0/-	-284.84146761894226	-45948.425732433796	164	0.02667893284268629	0.7073170731707317	0.29388888888888887
YDR337W	-1	-/-	-284.84858751296997	-27606.738512039185	41	0.02665441176470588	0.7073170731707317	0.2941666666666667
YIL073C	-1	-/-	-284.87634897232056	-28261.448838710785	41	0.02662993572084481	0.7073170731707317	0.29444444444444445
YNL129W	-1	-/-	-284.88728857040405	-28087.023201465607	41	0.026605504587155965	0.7073170731707317	0.2947222222222222
YLR328W	-1	-/-	-284.90290546417236	-27421.105478286743	41	0.026581118240146653	0.7073170731707317	0.295
YDR264C	-1	-/-	-284.9706172943115	-27367.586381435394	41	0.026556776556776556	0.7073170731707317	0.29527777777777775
YBR103W	-1	-/-	-285.0260519981384	-28487.53155899048	41	0.026532479414455627	0.7073170731707317	0.29555555555555557
YGR263C	0	0/-	-285.02633941173553	-48073.328697264194	164	0.026532479414455627	0.7073170731707317	0.29555555555555557
YDL224C	-1	-/-	-285.057382106781	-28447.58085155487	41	0.026508226691042046	0.7073170731707317	0.29583333333333334
YLR024C	0	0/-	-285.06549525260925	-46571.81696712971	164	0.026508226691042046	0.7073170731707317	0.29583333333333334
YJL019W	-1	-/-	-285.0672173500061	-27770.753819942474	41	0.026484018264840183	0.7073170731707317	0.2961111111111111
YFL028C	0	0/-	-285.0872017145157	-46425.29751127958	164	0.026484018264840183	0.7073170731707317	0.2961111111111111
YOL019W	0	0/0	-285.10378646850586	-47827.77787530422	164	0.026484018264840183	0.7073170731707317	0.2961111111111111
YHR150W	-1	-/-	-285.1061644554138	-26438.944106578827	41	0.02645985401459854	0.7073170731707317	0.29638888888888887
YDL088C	-1	-/-	-285.1218719482422	-27552.91534614563	41	0.02643573381950775	0.7073170731707317	0.2966666666666667
YOR074C	-1	-/-	-285.12638664245605	-27737.695483207703	41	0.026411657559198543	0.7073170731707317	0.29694444444444446
YGL112C	-1	-/-	-285.15810346603394	-28239.458189487457	41	0.026387625113739762	0.7073170731707317	0.2972222222222222
YOR284W	-1	-/0	-285.19649267196655	-28239.330545902252	41	0.026363636363636363	0.7073170731707317	0.2975
YOR322C	-1	-/-	-285.2323741912842	-27395.87168455124	41	0.02633969118982743	0.7073170731707317	0.29777777777777775
YLR357W	-1	-/-	-285.2487196922302	-27132.219131946564	41	0.02631578947368421	0.7073170731707317	0.2980555555555556
YOR057W	-1	-/0	-285.2547125816345	-27445.845985412598	41	0.02629193109700816	0.7073170731707317	0.29833333333333334
YDR504C	0	0/0	-285.25620889663696	-46864.423958182335	164	0.02629193109700816	0.7073170731707317	0.29833333333333334
YFL045C	-1	-/-	-285.2902388572693	-28717.57150053978	41	0.026268115942028984	0.7073170731707317	0.2986111111111111
YPR135W	-1	-/-	-285.30397844314575	-27345.634073734283	41	0.026244343891402715	0.7073170731707317	0.29888888888888887
YLR272C	-1	-/-	-285.32752752304077	-28223.41046190262	41	0.026220614828209764	0.7073170731707317	0.2991666666666667
YOR042W	0	0/-	-285.34340393543243	-46126.51489698887	164	0.026220614828209764	0.7073170731707317	0.2991666666666667
YDR430C	0	0/-	-285.35714650154114	-45026.33162391186	164	0.026220614828209764	0.7073170731707317	0.2991666666666667
YJL151C	0	0/-	-285.3712490797043	-46810.52425086498	164	0.026220614828209764	0.7073170731707317	0.2991666666666667
YIL014W	-1	-/-	-285.3794412612915	-27035.32151699066	41	0.026196928635953028	0.7073170731707317	0.29944444444444446
YDR028C	-1	-/-	-285.39515447616577	-27690.09823703766	41	0.026173285198555957	0.7073170731707317	0.2997222222222222
YER122C	-1	-/-	-285.4710183143616	-28550.168396949768	41	0.026149684400360685	0.7073170731707317	0.3
YGL047W	-1	-/-	-285.476270198822	-27533.15942811966	41	0.026126126126126126	0.7073170731707317	0.30027777777777775
YDL179W	0	0/-	-285.4903174638748	-46918.59954273701	164	0.026126126126126126	0.7073170731707317	0.30027777777777775
YBR119W	-1	-/-	-285.53824043273926	-28605.392958402634	41	0.026102610261026102	0.7073170731707317	0.3005555555555556
YLR154C	-1	-/-	-285.55864572525024	-29588.25089073181	41	0.026079136690647483	0.7073170731707317	0.30083333333333334
YOL121C	-1	-/-	-285.5667037963867	-27700.617926120758	41	0.02605570530098832	0.7073170731707317	0.3011111111111111
YPR018W	-1	-/-	-285.59716844558716	-28938.2713804245	41	0.026032315978456014	0.7073170731707317	0.3013888888888889
YPL255W	-1	-/-	-285.60175943374634	-28859.712240219116	41	0.02600896860986547	0.7073170731707317	0.3016666666666667
YBR120C	0	0/-	-285.62489902973175	-45741.66062885523	164	0.02600896860986547	0.7073170731707317	0.3016666666666667
YGR171C	-1	-/-	-285.6363606452942	-27657.604805469513	41	0.025985663082437275	0.7073170731707317	0.30194444444444446
YML021C	-1	-/-	-285.6415514945984	-28638.795832157135	41	0.025962399283795883	0.7073170731707317	0.3022222222222222
YJR074W	-1	-/-	-285.643723487854	-27257.82555437088	41	0.0259391771019678	0.7073170731707317	0.3025
YGR062C	0	0/-	-285.6494927406311	-45162.149936556816	164	0.0259391771019678	0.7073170731707317	0.3025
YPL231W	-1	-/-	-285.6579957008362	-27673.063276290894	41	0.025915996425379804	0.7073170731707317	0.30277777777777776
YLR350W	-1	-/-	-285.6673378944397	-28065.884748458862	41	0.025892857142857145	0.7073170731707317	0.3030555555555556
YHR039C	-1	-/-	-285.6771082878113	-27596.236524105072	41	0.025869759143621766	0.7073170731707317	0.30333333333333334
YDR246W	-1	-/-	-285.67814779281616	-27804.39262533188	41	0.025846702317290554	0.7073170731707317	0.3036111111111111
YDR440W	-1	-/-	-285.73225498199463	-28931.955216884613	41	0.025823686553873553	0.7073170731707317	0.3038888888888889
YPR066W	0	0/-	-285.7460608482361	-46967.59995996952	164	0.025823686553873553	0.7073170731707317	0.3038888888888889
YMR076C	-1	-/-	-285.7532720565796	-28387.87328696251	41	0.025800711743772242	0.7073170731707317	0.30416666666666664
YOR066W	0	0/-	-285.77016484737396	-47116.04904937744	164	0.025800711743772242	0.7073170731707317	0.30416666666666664
YFR049W	0	0/-	-285.77238512039185	-46774.27251446247	164	0.025800711743772242	0.7073170731707317	0.30416666666666664
YPR106W	0	0/-	-285.7738342285156	-46989.17537921667	164	0.025800711743772242	0.7073170731707317	0.30416666666666664
YLL021W	-1	-/-	-285.7777171134949	-28910.629913330078	41	0.025777777777777778	0.7073170731707317	0.30444444444444446
YMR140W	-1	-/-	-285.8310465812683	-28158.32030773163	41	0.02575488454706927	0.7073170731707317	0.3047222222222222
YNL083W	0	0/-	-285.8317868709564	-46268.87261939049	164	0.02575488454706927	0.7073170731707317	0.3047222222222222
YOL002C	-1	-/-	-285.8440556526184	-27800.340185642242	41	0.025732031943212066	0.7073170731707317	0.305
YOL148C	-1	-/-	-285.85704803466797	-28321.08353662491	41	0.025709219858156027	0.7073170731707317	0.30527777777777776
YAL038W	-1	-/-	-285.8669447898865	-27008.602955818176	41	0.025686448184233834	0.7073170731707317	0.3055555555555556
YDL132W	-1	-/-	-285.87611865997314	-28193.21767425537	41	0.02566371681415929	0.7073170731707317	0.30583333333333335
YDR009W	-1	-/-	-285.88019371032715	-28458.56986284256	41	0.02564102564102564	0.7073170731707317	0.3061111111111111
YHR183W	-1	-/-	-285.8824510574341	-27638.850954294205	41	0.02561837455830389	0.7073170731707317	0.3063888888888889
YDR421W	-1	-/-	-285.89484548568726	-27697.449736118317	41	0.02559576345984113	0.7073170731707317	0.30666666666666664
YKL058W	-1	-/-	-285.8961491584778	-26681.679895401	41	0.025573192239858905	0.7073170731707317	0.30694444444444446
YGL058W	-1	-/-	-285.8966917991638	-27879.57271003723	41	0.02555066079295154	0.7073170731707317	0.30722222222222223
YMR281W	-1	-/-	-285.91491889953613	-28837.249813079834	41	0.025528169014084508	0.7073170731707317	0.3075
YOR195W	-1	-/-	-285.92427015304565	-27460.09476995468	41	0.025505716798592787	0.7073170731707317	0.30777777777777776
YJL047C	-1	-/-	-285.9271607398987	-28128.494775772095	41	0.025483304042179262	0.7073170731707317	0.3080555555555556
YBL063W	-1	-/-	-285.93869066238403	-28022.981832027435	41	0.025460930640913083	0.7073170731707317	0.30833333333333335
YER118C	-1	-/-	-285.9878602027893	-29779.5952835083	41	0.02543859649122807	0.7073170731707317	0.3086111111111111
YJL165C	-1	-/-	-285.9993543624878	-27570.003054618835	41	0.025416301489921123	0.7073170731707317	0.3088888888888889
YOR363C	-1	-/-	-286.02072286605835	-28695.98953962326	41	0.025394045534150613	0.7073170731707317	0.30916666666666665
YBR058C-A	-1	-/-	-286.02371978759766	-27141.10387468338	41	0.02537182852143482	0.7073170731707317	0.30944444444444447
YDR181C	-1	-/-	-286.03770637512207	-27621.493782520294	41	0.025349650349650348	0.7073170731707317	0.30972222222222223
YLR324W	-1	-/-	-286.0824875831604	-28806.860204458237	41	0.025327510917030567	0.7073170731707317	0.31
YBR268W	0	0/-	-286.08331644535065	-46169.3844230175	164	0.025327510917030567	0.7073170731707317	0.31
YDL146W	0	0/-	-286.1011083126068	-46413.6491240263	164	0.025327510917030567	0.7073170731707317	0.31
YDR138W	-1	-/-	-286.1150436401367	-28149.05937242508	41	0.02530541012216405	0.7073170731707317	0.31027777777777776
YLR212C	-1	-/-	-286.17905378341675	-29580.748825073242	41	0.025283347863993024	0.7073170731707317	0.31055555555555553
YBR289W	-1	-/-	-286.18854665756226	-27762.715052604675	41	0.025261324041811847	0.7073170731707317	0.31083333333333335
YMR030W	-1	-/-	-286.192147731781	-27970.7704205513	41	0.025239338555265448	0.7073170731707317	0.3111111111111111
YAR003W	-1	-/-	-286.21369791030884	-27362.63171029091	41	0.025217391304347827	0.7073170731707317	0.3113888888888889
YML013W	-1	-/-	-286.25615978240967	-28242.78041744232	41	0.02519548218940052	0.7073170731707317	0.31166666666666665
YLR199C	0	0/0	-286.27038383483887	-47075.74096608162	164	0.02519548218940052	0.7073170731707317	0.31166666666666665
YKL195W	-1	-/-	-286.278208732605	-28508.901055812836	41	0.025173611111111112	0.7073170731707317	0.31194444444444447
YLR135W	-1	-/-	-286.2895302772522	-29297.521194934845	41	0.02515177797051171	0.7073170731707317	0.31222222222222223
YKL175W	-1	-/-	-286.34987926483154	-28765.668130874634	41	0.02512998266897747	0.7073170731707317	0.3125
YIL022W	-1	-/-	-286.3613429069519	-28247.3164434433	41	0.025108225108225107	0.7073170731707317	0.31277777777777777
YDL049C	0	0/-	-286.3693788051605	-46214.27036207914	164	0.025108225108225107	0.7073170731707317	0.31277777777777777
YBR264C	0	0/0	-286.3716930150986	-46144.230089604855	164	0.025108225108225107	0.7073170731707317	0.31277777777777777
YKL087C	0	0/0	-286.3825875520706	-46268.046342134476	164	0.025108225108225107	0.7073170731707317	0.31277777777777777
YGL241W	-1	-/-	-286.41853427886963	-28408.065799236298	41	0.025086505190311418	0.7073170731707317	0.31305555555555553
YNL004W	-1	-/-	-286.43291664123535	-27578.858507156372	41	0.025064822817631807	0.7073170731707317	0.31333333333333335
YHL004W	0	0/-	-286.4614701271057	-45717.18245112896	164	0.025064822817631807	0.7073170731707317	0.31333333333333335
YOL090W	-1	-/-	-286.46471309661865	-29530.109252929688	41	0.025043177892918825	0.7073170731707317	0.3136111111111111
YDR439W	-1	-/-	-286.54314851760864	-28076.001153945923	41	0.025021570319240724	0.7073170731707317	0.3138888888888889
YBL058W	-1	-/-	-286.56760835647583	-27913.808859348297	41	0.025	0.7073170731707317	0.31416666666666665
YGR180C	-1	-/-	-286.569703578949	-27841.982244491577	41	0.024978466838931956	0.7073170731707317	0.31444444444444447
YMR154C	0	0/-	-286.5703752040863	-46894.8994024992	164	0.024978466838931956	0.7073170731707317	0.31444444444444447
YDR202C	-1	-/-	-286.5982069969177	-28225.192050457	41	0.02495697074010327	0.7073170731707317	0.31472222222222224
YER047C	0	0/0	-286.606693148613	-46607.287114501	164	0.02495697074010327	0.7073170731707317	0.31472222222222224
YOR130C	-1	-/-	-286.62403631210327	-27387.00896215439	41	0.024935511607910577	0.7073170731707317	0.315
YMR152W	0	0/0	-286.6605501174927	-46179.914738833904	164	0.024935511607910577	0.7073170731707317	0.315
YMR139W	-1	-/-	-286.6719226837158	-29419.790132045746	41	0.02491408934707904	0.7073170731707317	0.31527777777777777
YNL032W	-1	-/-	-286.7005090713501	-27190.540483236313	41	0.024892703862660945	0.7073170731707317	0.31555555555555553
YML115C	-1	-/-	-286.71460008621216	-26918.515877246857	41	0.024871355060034305	0.7073170731707317	0.31583333333333335
YMR019W	0	0/-	-286.7357825040817	-48093.4756578207	164	0.024871355060034305	0.7073170731707317	0.31583333333333335
YNL131W	-1	-/-	-286.7363934516907	-27767.234061956406	41	0.024850042844901457	0.7073170731707317	0.3161111111111111
YCR038C	-1	-/-	-286.74669456481934	-28107.41695022583	41	0.02482876712328767	0.7073170731707317	0.3163888888888889
YHR002W	0	0/-	-286.7506606578827	-45695.995335519314	164	0.02482876712328767	0.7073170731707317	0.3163888888888889
YPL104W	0	0/-	-286.77315521240234	-45964.20532524586	164	0.02482876712328767	0.7073170731707317	0.3163888888888889
YHR057C	0	0/-	-286.77683770656586	-46088.78268665075	164	0.02482876712328767	0.7073170731707317	0.3163888888888889
YDR469W	-1	-/-	-286.8408770561218	-28031.606119155884	41	0.02480752780153978	0.7073170731707317	0.31666666666666665
YPR093C	-1	-/-	-286.84814405441284	-27701.270791053772	41	0.024786324786324785	0.7073170731707317	0.3169444444444444
YGL105W	-1	-/-	-286.8568596839905	-28593.397914409637	41	0.024765157984628524	0.7073170731707317	0.31722222222222224
YJL042W	-1	-/-	-286.89717149734497	-28532.19425868988	41	0.024744027303754267	0.7073170731707317	0.3175
YDR200C	-1	-/-	-286.91391038894653	-29019.673940181732	41	0.0247229326513214	0.7073170731707317	0.31777777777777777
YJL031C	-1	-/-	-286.91431188583374	-28602.785476207733	41	0.024701873935264053	0.7073170731707317	0.31805555555555554
YLR395C	0	0/-	-286.92156505584717	-46384.959015131	164	0.024701873935264053	0.7073170731707317	0.31805555555555554
YMR125W	-1	-/-	-286.93131732940674	-28628.949813365936	41	0.02468085106382979	0.7073170731707317	0.31833333333333336
YKL108W	-1	-/-	-286.9653444290161	-27683.09782218933	41	0.02465986394557823	0.7073170731707317	0.3186111111111111
YNL278W	-1	-/-	-286.9712109565735	-27970.38684463501	41	0.02463891248937978	0.7073170731707317	0.3188888888888889
YAL043C	-1	-/-	-286.98296880722046	-28208.665828704834	41	0.02461799660441426	0.7073170731707317	0.31916666666666665
YKL085W	-1	-/-	-287.0066251754761	-29040.72126865387	41	0.024597116200169637	0.7073170731707317	0.3194444444444444
YLR032W	-1	-/-	-287.01737928390503	-27415.878087043762	41	0.02457627118644068	0.7073170731707317	0.31972222222222224
YOR254C	-1	-/-	-287.02205657958984	-29001.098888874054	41	0.024555461473327687	0.7073170731707317	0.32
YPL040C	-1	-/-	-287.0254383087158	-27501.402419567108	41	0.024534686971235193	0.7073170731707317	0.3202777777777778
YBR078W	0	0/-	-287.0268442630768	-47258.181438207626	164	0.024534686971235193	0.7073170731707317	0.3202777777777778
YMR193W	0	0/-	-287.0522086620331	-46057.55809754133	164	0.024534686971235193	0.7073170731707317	0.3202777777777778
YFL013C	-1	-/-	-287.0714707374573	-28430.64487886429	41	0.024513947590870666	0.7073170731707317	0.32055555555555554
YGL227W	-1	-/-	-287.0766797065735	-29599.860882282257	41	0.024493243243243243	0.7073170731707317	0.32083333333333336
YGR092W	-1	-/-	-287.07699155807495	-27200.922126293182	41	0.024472573839662448	0.7073170731707317	0.3211111111111111
YBR216C	-1	-/-	-287.07742261886597	-28654.04280424118	41	0.024451939291736932	0.7073170731707317	0.3213888888888889
YOR094W	-1	-/-	-287.096661567688	-28372.25953435898	41	0.02443133951137321	0.7073170731707317	0.32166666666666666
YBR094W	0	0/0	-287.0998775959015	-45841.13966661692	164	0.02443133951137321	0.7073170731707317	0.32166666666666666
YGR257C	-1	-/-	-287.12595891952515	-26768.0695810318	41	0.02441077441077441	0.7073170731707317	0.3219444444444444
YGL110C	0	0/-	-287.1652433872223	-46437.682215452194	164	0.02441077441077441	0.7073170731707317	0.3219444444444444
YGR189C	0	0/-	-287.18058466911316	-47594.024988889694	164	0.02441077441077441	0.7073170731707317	0.3219444444444444
YKL142W	0	0/0	-287.1865558028221	-47848.335708379745	164	0.02441077441077441	0.7073170731707317	0.3219444444444444
YML111W	0	0/-	-287.20272636413574	-45587.21672427654	164	0.02441077441077441	0.7073170731707317	0.3219444444444444
YBL023C	-1	-/-	-287.24507236480713	-28215.392047405243	41	0.024390243902439025	0.7073170731707317	0.32222222222222224
YDL171C	0	0/0	-287.2541934251785	-47398.70681798458	164	0.024390243902439025	0.7073170731707317	0.32222222222222224
YJL099W	-1	-/-	-287.26125621795654	-28332.879742622375	41	0.024369747899159664	0.7073170731707317	0.3225
YNL212W	0	0/0	-287.31424379348755	-46926.51601237059	164	0.024369747899159664	0.7073170731707317	0.3225
YIR004W	-1	-/-	-287.3248882293701	-28568.504574775696	41	0.02434928631402183	0.7073170731707317	0.3227777777777778
YPL172C	0	0/0	-287.325786113739	-47001.750425219536	164	0.02434928631402183	0.7073170731707317	0.3227777777777778
YNL133C	-1	-/-	-287.3446397781372	-28986.50555753708	41	0.024328859060402684	0.7073170731707317	0.32305555555555554
YPR083W	-1	-/+	-287.3622212409973	-28918.977977752686	41	0.024308466051969825	0.7073170731707317	0.3233333333333333
YEL064C	0	0/-	-287.42656660079956	-46383.777317643166	164	0.024308466051969825	0.7073170731707317	0.3233333333333333
YPR037C	-1	-/-	-287.5220637321472	-27102.753309249878	41	0.024288107202680067	0.7073170731707317	0.3236111111111111
YJR083C	-1	-/0	-287.5525450706482	-28347.721874713898	41	0.024267782426778243	0.7073170731707317	0.3238888888888889
YDL160C	-1	-/-	-287.56415128707886	-27778.6706905365	41	0.024247491638795988	0.7073170731707317	0.32416666666666666
YKL084W	-1	-/-	-287.59846782684326	-28164.737167835236	41	0.02422723475355054	0.7073170731707317	0.3244444444444444
YDR494W	-1	-/-	-287.6494212150574	-27719.77004122734	41	0.024207011686143573	0.7073170731707317	0.32472222222222225
YDR375C	-1	-/-	-287.6554169654846	-27607.084211826324	41	0.02418682235195997	0.7073170731707317	0.325
YIR024C	0	0/-	-287.66104459762573	-46826.14085799456	164	0.02418682235195997	0.7073170731707317	0.325
YMR183C	-1	-/-	-287.6618299484253	-27993.9178442955	41	0.024166666666666666	0.7073170731707317	0.3252777777777778
YKR010C	0	0/-	-287.6657465696335	-47316.30402582884	164	0.024166666666666666	0.7073170731707317	0.3252777777777778
YNL252C	0	0/-	-287.67250895500183	-45665.655032753944	164	0.024166666666666666	0.7073170731707317	0.3252777777777778
YOL076W	1	+/+	-287.6758780479431	-30239.360382080078	40	0.02497918401332223	0.7317073170731707	0.3252777777777778
YGR036C	-1	-/-	-287.6843752861023	-27800.637490272522	41	0.024958402662229616	0.7317073170731707	0.32555555555555554
YLR005W	-1	-/-	-287.685585975647	-28787.706290721893	41	0.02493765586034913	0.7317073170731707	0.3258333333333333
YGL051W	-1	-/-	-287.713011264801	-27836.596536159515	41	0.024916943521594685	0.7317073170731707	0.32611111111111113
YOR020C	-1	-/-	-287.7150321006775	-27800.046620368958	41	0.024896265560165973	0.7317073170731707	0.3263888888888889
YJR121W	-1	-/-	-287.7848391532898	-27436.31450510025	41	0.024875621890547265	0.7317073170731707	0.32666666666666666
YMR225C	-1	-/-	-287.78528213500977	-27832.45237016678	41	0.024855012427506214	0.7317073170731707	0.3269444444444444
YPR175W	-1	-/-	-287.792688369751	-28660.749203681946	41	0.024834437086092714	0.7317073170731707	0.32722222222222225
YGR238C	-1	-/-	-287.8115587234497	-27192.41572380066	41	0.02481389578163772	0.7317073170731707	0.3275
YDR305C	0	0/-	-287.83069825172424	-44304.87878715992	164	0.02481389578163772	0.7317073170731707	0.3275
YGL026C	0	0/0	-287.8380093574524	-45702.03762328625	164	0.02481389578163772	0.7317073170731707	0.3275
YER183C	-1	-/0	-287.8778953552246	-27213.067115306854	41	0.024793388429752067	0.7317073170731707	0.3277777777777778
YOR230W	-1	-/-	-287.9084711074829	-29951.78775715828	41	0.02477291494632535	0.7317073170731707	0.32805555555555554
YBR297W	-1	-/-	-287.9490990638733	-28111.619027614594	41	0.024752475247524754	0.7317073170731707	0.3283333333333333
YDR067C	0	0/-	-287.97297275066376	-45039.81992274523	164	0.024752475247524754	0.7317073170731707	0.3283333333333333
YCL005W-A	-1	-/-	-287.9982943534851	-27102.978036880493	41	0.0247320692497939	0.7317073170731707	0.32861111111111113
YMR204C	1	+/+	-288.0036120414734	-28647.436272144318	40	0.025535420098846788	0.7560975609756098	0.32861111111111113
YER018C	-1	-/-	-288.02556896209717	-27482.498148918152	41	0.02551440329218107	0.7560975609756098	0.3288888888888889
YOR179C	-1	-/-	-288.04242420196533	-28443.923867225647	41	0.02549342105263158	0.7560975609756098	0.32916666666666666
YHL023C	0	0/-	-288.0431749820709	-46674.16943871975	164	0.02549342105263158	0.7560975609756098	0.32916666666666666
YKR095W	-1	-/-	-288.04990816116333	-29048.269252300262	41	0.025472473294987676	0.7560975609756098	0.32944444444444443
YMR299C	-1	-/0	-288.0608868598938	-28557.7234210968	41	0.025451559934318555	0.7560975609756098	0.32972222222222225
YGL155W	-1	-/0	-288.0669913291931	-28529.871455430984	41	0.02543068088597211	0.7560975609756098	0.33
YNL029C	-1	-/-	-288.09931993484497	-27213.52388525009	41	0.02540983606557377	0.7560975609756098	0.3302777777777778
YAL030W	-1	-/-	-288.10202980041504	-27612.645656347275	41	0.025389025389025387	0.7560975609756098	0.33055555555555555
YKL159C	0	0/-	-288.1128957271576	-46566.95179271698	164	0.025389025389025387	0.7560975609756098	0.33055555555555555
YBR059C	-1	-/-	-288.11432695388794	-28715.80383682251	41	0.02536824877250409	0.7560975609756098	0.3308333333333333
YBL017C	-1	-/-	-288.15203952789307	-27994.15016269684	41	0.025347506132461162	0.7560975609756098	0.33111111111111113
YJR035W	-1	-/-	-288.1720161437988	-28693.91720199585	41	0.025326797385620915	0.7560975609756098	0.3313888888888889
YFL008W	-1	-/-	-288.17272996902466	-27826.300585508347	41	0.025306122448979593	0.7560975609756098	0.33166666666666667
YGR202C	-1	-/-	-288.1791648864746	-27579.03054189682	41	0.02528548123980424	0.7560975609756098	0.33194444444444443
YOR174W	-1	-/-	-288.19766187667847	-28455.075036525726	41	0.02526487367563162	0.7560975609756098	0.3322222222222222
YNL097C-B	0	0/0	-288.2001358270645	-44959.22701740265	164	0.02526487367563162	0.7560975609756098	0.3322222222222222
YLL013C	-1	-/-	-288.21544456481934	-27357.226322174072	41	0.025244299674267102	0.7560975609756098	0.3325
YJL036W	-1	-/-	-288.25124168395996	-29343.38962984085	41	0.025223759153783564	0.7560975609756098	0.3327777777777778
YKL219W	0	0/-	-288.2646095752716	-47245.07208275795	164	0.025223759153783564	0.7560975609756098	0.3327777777777778
YOR327C	-1	-/-	-288.28270196914673	-28108.057975292206	41	0.025203252032520326	0.7560975609756098	0.33305555555555555
YOR138C	0	0/-	-288.2852191925049	-46606.561670422554	164	0.025203252032520326	0.7560975609756098	0.33305555555555555
YNL206C	-1	-/-	-288.2910499572754	-27926.60203719139	41	0.025182778229082048	0.7560975609756098	0.3333333333333333
YLR038C	0	0/-	-288.3027410507202	-46974.89457607269	164	0.025182778229082048	0.7560975609756098	0.3333333333333333
YOL055C	-1	-/-	-288.33019399642944	-27426.599575042725	41	0.025162337662337664	0.7560975609756098	0.33361111111111114
YER101C	0	0/-	-288.34275579452515	-47129.15496176481	164	0.025162337662337664	0.7560975609756098	0.33361111111111114
YNR032W	-1	-/-	-288.3498435020447	-27954.904920101166	41	0.025141930251419302	0.7560975609756098	0.3338888888888889
YNL231C	-1	-/-	-288.3660035133362	-27705.110927581787	41	0.025121555915721232	0.7560975609756098	0.33416666666666667
YNL311C	-1	-/-	-288.37398290634155	-29439.445901870728	41	0.025101214574898785	0.7560975609756098	0.33444444444444443
YJL129C	-1	-/-	-288.3973112106323	-27668.085410118103	41	0.025080906148867314	0.7560975609756098	0.3347222222222222
YOR372C	-1	-/-	-288.4255723953247	-27126.010261535645	41	0.025060630557801132	0.7560975609756098	0.335
YEL009C	-1	-/-	-288.4504590034485	-27144.97736978531	41	0.025040387722132473	0.7560975609756098	0.3352777777777778
YEL034W	-1	-/-	-288.47020292282104	-28061.706855535507	41	0.025020177562550445	0.7560975609756098	0.33555555555555555
YLR086W	-1	-/-	-288.47787857055664	-27871.328284740448	41	0.025	0.7560975609756098	0.3358333333333333
YCL034W	-1	-/-	-288.47908210754395	-29019.45295858383	41	0.0249798549556809	0.7560975609756098	0.33611111111111114
YOL034W	-1	-/-	-288.51392698287964	-28675.87545156479	41	0.0249597423510467	0.7560975609756098	0.3363888888888889
YFR014C	-1	-/-	-288.52708864212036	-29322.51508641243	41	0.0249396621078037	0.7560975609756098	0.33666666666666667
YER068W	-1	-/-	-288.53048181533813	-27887.746193408966	41	0.02491961414790997	0.7560975609756098	0.33694444444444444
YOR026W	-1	-/-	-288.5636348724365	-29084.68949365616	41	0.024899598393574297	0.7560975609756098	0.3372222222222222
YHR005C-A	-1	-/-	-288.60599756240845	-28102.686237812042	41	0.024879614767255216	0.7560975609756098	0.3375
YOL082W	-1	-/-	-288.6066904067993	-28790.56800365448	41	0.024859663191659984	0.7560975609756098	0.3377777777777778
YLL005C	0	0/-	-288.63643884658813	-45328.10202252865	164	0.024859663191659984	0.7560975609756098	0.3377777777777778
YPL190C	-1	-/-	-288.66110610961914	-27802.881371974945	41	0.024839743589743588	0.7560975609756098	0.33805555555555555
YDL078C	-1	-/-	-288.6799602508545	-27503.95018839836	41	0.024819855884707767	0.7560975609756098	0.3383333333333333
YBR196C	-1	-/-	-288.6968083381653	-26956.261076450348	41	0.0248	0.7560975609756098	0.3386111111111111
YBR077C	-1	-/-	-288.702100276947	-27852.186537742615	41	0.02478017585931255	0.7560975609756098	0.3388888888888889
YDR162C	-1	-/-	-288.7027544975281	-28216.44772195816	41	0.02476038338658147	0.7560975609756098	0.33916666666666667
YGL150C	-1	-/-	-288.7082815170288	-27856.297095775604	41	0.024740622505985636	0.7560975609756098	0.33944444444444444
YFL033C	-1	-/-	-288.7430281639099	-27900.707084178925	41	0.024720893141945772	0.7560975609756098	0.3397222222222222
YDR463W	-1	-/-	-288.74519777297974	-27761.72136449814	41	0.024701195219123506	0.7560975609756098	0.34
YPL125W	-1	-/0	-288.78704833984375	-27376.095937728882	41	0.024681528662420384	0.7560975609756098	0.3402777777777778
YAL058W	-1	-/-	-288.78806161880493	-27533.586575508118	41	0.024661893396976928	0.7560975609756098	0.34055555555555556
YIL157C	0	0/-	-288.7964652776718	-47191.55324935913	164	0.024661893396976928	0.7560975609756098	0.34055555555555556
YBR160W	-1	-/-	-288.79741621017456	-28782.343644618988	41	0.0246422893481717	0.7560975609756098	0.3408333333333333
YJL063C	-1	-/-	-288.81188201904297	-27268.090995311737	41	0.024622716441620333	0.7560975609756098	0.3411111111111111
YNL099C	-1	-/-	-288.838321685791	-26944.25430870056	41	0.024603174603174603	0.7560975609756098	0.3413888888888889
YGL124C	-1	-/-	-288.8490333557129	-28499.426310539246	41	0.02458366375892149	0.7560975609756098	0.3416666666666667
YNL236W	-1	-/-	-288.8597092628479	-27766.678033828735	41	0.02456418383518225	0.7560975609756098	0.34194444444444444
YIL049W	-1	-/-	-288.877986907959	-28832.952455997467	41	0.02454473475851148	0.7560975609756098	0.3422222222222222
YGL077C	0	0/-	-288.9646146297455	-48944.84299373627	164	0.02454473475851148	0.7560975609756098	0.3422222222222222
YKL140W	-1	-/-	-288.97023725509644	-28337.278998851776	41	0.0245253164556962	0.7560975609756098	0.3425
YBL082C	-1	-/-	-288.9914412498474	-28480.30884361267	41	0.02450592885375494	0.7560975609756098	0.3427777777777778
YGR153W	0	0/0	-289.03433668613434	-46371.6889256835	164	0.02450592885375494	0.7560975609756098	0.3427777777777778
YEL025C	0	0/0	-289.03448045253754	-45444.43551492691	164	0.02450592885375494	0.7560975609756098	0.3427777777777778
YBL011W	-1	-/-	-289.04589223861694	-27693.54079771042	41	0.02448657187993681	0.7560975609756098	0.34305555555555556
YJL095W	-1	-/-	-289.05697536468506	-28641.386312007904	41	0.0244672454617206	0.7560975609756098	0.3433333333333333
YAL002W	-1	-/-	-289.0601887702942	-26661.95968770981	41	0.02444794952681388	0.7560975609756098	0.3436111111111111
YPL228W	-1	-/-	-289.0738000869751	-27774.686815738678	41	0.02442868400315209	0.7560975609756098	0.3438888888888889
YBR198C	-1	-/-	-289.0804023742676	-27489.907760620117	41	0.024409448818897637	0.7560975609756098	0.3441666666666667
YDR498C	-1	-/-	-289.08271741867065	-28408.971913337708	41	0.024390243902439025	0.7560975609756098	0.34444444444444444
YBR087W	-1	-/-	-289.10586404800415	-28492.837488651276	41	0.02437106918238994	0.7560975609756098	0.3447222222222222
YIL140W	-1	-/-	-289.11248683929443	-28639.41049003601	41	0.024351924587588374	0.7560975609756098	0.345
YHR109W	0	0/-	-289.114137172699	-45466.732611477375	164	0.024351924587588374	0.7560975609756098	0.345
YBR251W	0	0/-	-289.1602020263672	-45611.739149808884	164	0.024351924587588374	0.7560975609756098	0.345
YKL006C-A	-1	-/-	-289.17630100250244	-28771.74749326706	41	0.02433281004709576	0.7560975609756098	0.3452777777777778
YDL056W	-1	-/-	-289.17856311798096	-27241.97583246231	41	0.02431372549019608	0.7560975609756098	0.34555555555555556
YPR095C	-1	-/-	-289.2012867927551	-27477.44096326828	41	0.024294670846394983	0.7560975609756098	0.3458333333333333
YLR299W	0	0/-	-289.203347325325	-46685.573704481125	164	0.024294670846394983	0.7560975609756098	0.3458333333333333
YNL333W	-1	-/-	-289.22162342071533	-28168.50130367279	41	0.02427564604541895	0.7560975609756098	0.3461111111111111
YBL085W	-1	-/-	-289.22696828842163	-29060.994018554688	41	0.024256651017214397	0.7560975609756098	0.3463888888888889
YAL008W	0	0/-	-289.25458908081055	-47256.30606931448	164	0.024256651017214397	0.7560975609756098	0.3463888888888889
YJR091C	-1	-/-	-289.2685284614563	-29365.32261943817	41	0.024237685691946835	0.7560975609756098	0.3466666666666667
YOR162C	-1	-/-	-289.2718152999878	-28374.12597846985	41	0.02421875	0.7560975609756098	0.34694444444444444
YDR261C	0	0/-	-289.3349359035492	-46912.2939594388	164	0.02421875	0.7560975609756098	0.34694444444444444
YJR104C	-1	-/-	-289.3439178466797	-27656.392009973526	41	0.02419984387197502	0.7560975609756098	0.3472222222222222
YCR014C	-1	-/-	-289.3495535850525	-28115.95207643509	41	0.02418096723868955	0.7560975609756098	0.3475
YOR007C	-1	-/-	-289.36656284332275	-29443.42539548874	41	0.024162120031176928	0.7560975609756098	0.3477777777777778
YLL024C	-1	-/-	-289.36748027801514	-27765.563099861145	41	0.024143302180685357	0.7560975609756098	0.34805555555555556
YJL173C	-1	-/-	-289.3751583099365	-27579.039132118225	41	0.024124513618677044	0.7560975609756098	0.34833333333333333
YKL042W	-1	-/-	-289.380774974823	-27378.966244220734	41	0.02410575427682737	0.7560975609756098	0.3486111111111111
YBR067C	0	0/-	-289.4088685512543	-46886.24385815859	164	0.02410575427682737	0.7560975609756098	0.3486111111111111
YBR170C	-1	-/-	-289.4272708892822	-29371.80713367462	41	0.024087024087024088	0.7560975609756098	0.3488888888888889
YBR010W	-1	-/-	-289.4339475631714	-27701.252764225006	41	0.02406832298136646	0.7560975609756098	0.3491666666666667
YER142C	-1	-/-	-289.4468803405762	-28311.951513767242	41	0.02404965089216447	0.7560975609756098	0.34944444444444445
YJR050W	-1	-/-	-289.4640312194824	-27422.63636445999	41	0.024031007751937984	0.7560975609756098	0.3497222222222222
YFL036W	-1	-/-	-289.49542474746704	-28646.793405056	41	0.024012393493415957	0.7560975609756098	0.35
YDL235C	-1	-/-	-289.49671506881714	-28125.655311107635	41	0.023993808049535603	0.7560975609756098	0.3502777777777778
YMR306W	0	0/-	-289.52217733860016	-45463.871994137764	164	0.023993808049535603	0.7560975609756098	0.3502777777777778
YHR164C	-1	-/-	-289.5481491088867	-27198.44686317444	41	0.02397525135344161	0.7560975609756098	0.35055555555555556
YIL125W	-1	-/-	-289.55049228668213	-28760.40000152588	41	0.023956723338485315	0.7560975609756098	0.35083333333333333
YGR132C	-1	-/+	-289.62096643447876	-28469.073551416397	41	0.023938223938223938	0.7560975609756098	0.3511111111111111
YOR155C	0	0/-	-289.63058948516846	-47932.25462138653	164	0.023938223938223938	0.7560975609756098	0.3511111111111111
YPL003W	0	0/-	-289.6438868045807	-46942.17110788822	164	0.023938223938223938	0.7560975609756098	0.3511111111111111
YGL250W	0	0/-	-289.6548025608063	-46791.5018941164	164	0.023938223938223938	0.7560975609756098	0.3511111111111111
YJL170C	-1	-/-	-289.6572780609131	-29194.823806762695	41	0.023919753086419752	0.7560975609756098	0.35138888888888886
YOR110W	-1	-/-	-289.6592183113098	-26993.599318027496	41	0.023901310717039322	0.7560975609756098	0.3516666666666667
YER014W	0	0/0	-289.6755084991455	-47331.961753845215	164	0.023901310717039322	0.7560975609756098	0.3516666666666667
YPL268W	-1	-/-	-289.6795024871826	-27776.781782627106	41	0.023882896764252697	0.7560975609756098	0.35194444444444445
YLR284C	-1	-/-	-289.695547580719	-28422.698521137238	41	0.02386451116243264	0.7560975609756098	0.3522222222222222
YDR235W	-1	-/-	-289.7154769897461	-27292.266077041626	41	0.023846153846153847	0.7560975609756098	0.3525
YFL024C	-1	-/-	-289.7234625816345	-27607.759281158447	41	0.02382782475019216	0.7560975609756098	0.3527777777777778
YMR159C	0	0/-	-289.72494423389435	-45343.93452882767	164	0.02382782475019216	0.7560975609756098	0.3527777777777778
YLR059C	-1	-/-	-289.7523765563965	-28273.737832069397	41	0.023809523809523808	0.7560975609756098	0.35305555555555557
YPR001W	-1	-/-	-289.76515007019043	-28559.92096233368	41	0.023791250959324637	0.7560975609756098	0.35333333333333333
YKL098W	0	0/0	-289.7664110660553	-46178.32837641239	164	0.023791250959324637	0.7560975609756098	0.35333333333333333
YGL049C	-1	-/-	-289.77308797836304	-27651.481058597565	41	0.023773006134969327	0.7560975609756098	0.3536111111111111
YJL204C	-1	-/-	-289.77959156036377	-28772.222412109375	41	0.02375478927203065	0.7560975609756098	0.35388888888888886
YJL121C	-1	-/0	-289.79081630706787	-28649.937638759613	41	0.023736600306278714	0.7560975609756098	0.3541666666666667
YOR245C	-1	-/-	-289.81694746017456	-28784.378494262695	41	0.023718439173680182	0.7560975609756098	0.35444444444444445
YMR062C	0	0/0	-289.8391535282135	-46438.997321367264	164	0.023718439173680182	0.7560975609756098	0.35444444444444445
YMR188C	-1	-/-	-289.88013982772827	-28238.07346010208	41	0.023700305810397553	0.7560975609756098	0.3547222222222222
YDR545W	-1	-/-	-289.93034839630127	-26633.232285499573	41	0.023682200152788387	0.7560975609756098	0.355
YJL124C	-1	-/-	-289.9333829879761	-28401.66845846176	41	0.02366412213740458	0.7560975609756098	0.3552777777777778
YGR120C	-1	-/-	-289.9418201446533	-28855.527528762817	41	0.02364607170099161	0.7560975609756098	0.35555555555555557
YLR320W	-1	-/-	-289.94872188568115	-27331.689342021942	41	0.023628048780487805	0.7560975609756098	0.35583333333333333
YLR292C	-1	-/-	-289.95445251464844	-28518.61279821396	41	0.02361005331302361	0.7560975609756098	0.3561111111111111
YDR512C	-1	-/-	-289.9943642616272	-27722.384556293488	41	0.02359208523592085	0.7560975609756098	0.35638888888888887
YHR190W	-1	-/-	-290.0545802116394	-27738.511576652527	41	0.023574144486692015	0.7560975609756098	0.3566666666666667
YNL074C	-1	-/-	-290.0587387084961	-28450.231686115265	41	0.023556231003039513	0.7560975609756098	0.35694444444444445
YDL127W	0	0/-	-290.0710434913635	-46560.18280029297	164	0.023556231003039513	0.7560975609756098	0.35694444444444445
YCR046C	0	0/-	-290.0992501974106	-46580.494908452034	164	0.023556231003039513	0.7560975609756098	0.35694444444444445
YPL233W	-1	-/-	-290.1633758544922	-27681.18466281891	41	0.023538344722854973	0.7560975609756098	0.3572222222222222
YNL130C-A	0	0/0	-290.1853976249695	-44826.96071541309	164	0.023538344722854973	0.7560975609756098	0.3572222222222222
YIL162W	0	0/-	-290.20326548814774	-46940.0450052619	164	0.023538344722854973	0.7560975609756098	0.3572222222222222
YBL006C	-1	-/-	-290.2430810928345	-27775.591684103012	41	0.023520485584218515	0.7560975609756098	0.3575
YDR069C	-1	-/-	-290.243857383728	-28815.41594696045	41	0.02350265352539803	0.7560975609756098	0.35777777777777775
YNL289W	0	0/-	-290.2753587961197	-46823.97741806507	164	0.02350265352539803	0.7560975609756098	0.35777777777777775
YDL092W	-1	-/-	-290.29039096832275	-28911.571403980255	41	0.023484848484848483	0.7560975609756098	0.35805555555555557
YPL119C	-1	-/-	-290.2971000671387	-28914.597541809082	41	0.023467070401211203	0.7560975609756098	0.35833333333333334
YLR295C	-1	-/-	-290.2988076210022	-28905.04120326042	41	0.023449319213313162	0.7560975609756098	0.3586111111111111
YDR495C	1	+/+	-290.3179898262024	-28427.80427646637	40	0.02418745275888133	0.7804878048780488	0.3586111111111111
YDR179C	-1	-/-	-290.32448053359985	-27669.480533123016	41	0.02416918429003021	0.7804878048780488	0.35888888888888887
YGR240C	0	0/-	-290.3449555635452	-46014.032333135605	164	0.02416918429003021	0.7804878048780488	0.35888888888888887
YER009W	-1	-/0	-290.3474225997925	-28764.677770853043	41	0.024150943396226414	0.7804878048780488	0.3591666666666667
YNR032C-A	-1	-/-	-290.38911533355713	-26785.30966281891	41	0.024132730015082957	0.7804878048780488	0.35944444444444446
YMR199W	-1	-/-	-290.39257764816284	-28432.01575565338	41	0.024114544084400905	0.7804878048780488	0.3597222222222222
YOR171C	-1	-/-	-290.4020781517029	-27297.27235364914	41	0.024096385542168676	0.7804878048780488	0.36
YER143W	-1	-/-	-290.41511487960815	-28890.314202308655	41	0.024078254326561323	0.7804878048780488	0.36027777777777775
YOR136W	-1	-/-	-290.41706371307373	-27728.71135044098	41	0.02406015037593985	0.7804878048780488	0.3605555555555556
YGR136W	0	0/-	-290.41923332214355	-47860.069963395596	164	0.02406015037593985	0.7804878048780488	0.3605555555555556
YIL153W	-1	-/-	-290.4366502761841	-28689.320671081543	41	0.02404207362885049	0.7804878048780488	0.36083333333333334
YFR033C	-1	-/-	-290.4376049041748	-27545.369149923325	41	0.024024024024024024	0.7804878048780488	0.3611111111111111
YBR281C	0	0/0	-290.47651958465576	-47661.471709787846	164	0.024024024024024024	0.7804878048780488	0.3611111111111111
YOR371C	-1	-/-	-290.4979386329651	-28172.687573432922	41	0.024006001500375095	0.7804878048780488	0.36138888888888887
YER013W	-1	-/-	-290.51127672195435	-28353.283293247223	41	0.0239880059970015	0.7804878048780488	0.3616666666666667
YLR151C	0	0/-	-290.51483595371246	-47297.23085254431	164	0.0239880059970015	0.7804878048780488	0.3616666666666667
YGL237C	0	0/-	-290.5156315565109	-46840.716087281704	164	0.0239880059970015	0.7804878048780488	0.3616666666666667
YDR503C	-1	-/-	-290.5364065170288	-28853.375134944916	41	0.02397003745318352	0.7804878048780488	0.36194444444444446
YDL141W	0	0/0	-290.5391354560852	-45918.55859899521	164	0.02397003745318352	0.7804878048780488	0.36194444444444446
YLR270W	-1	-/-	-290.5591015815735	-29249.067227602005	41	0.023952095808383235	0.7804878048780488	0.3622222222222222
YER005W	-1	-/-	-290.5636672973633	-26603.56965494156	41	0.02393418100224383	0.7804878048780488	0.3625
YMR304W	0	0/-	-290.566822886467	-47502.99364674091	164	0.02393418100224383	0.7804878048780488	0.3625
YDL091C	0	0/-	-290.5693062543869	-47993.381000339985	164	0.02393418100224383	0.7804878048780488	0.3625
YJR089W	-1	-/-	-290.5729250907898	-28559.002131462097	41	0.02391629297458894	0.7804878048780488	0.36277777777777775
YOL156W	-1	-/-	-290.58258962631226	-27465.101031303406	41	0.02389843166542196	0.7804878048780488	0.3630555555555556
YGL253W	-1	-/-	-290.62009859085083	-27992.1545753479	41	0.023880597014925373	0.7804878048780488	0.36333333333333334
YIL116W	0	0/0	-290.663041472435	-46456.23255246878	164	0.023880597014925373	0.7804878048780488	0.36333333333333334
YNL246W	-1	-/-	-290.683527469635	-28001.225531101227	41	0.023862788963460103	0.7804878048780488	0.3636111111111111
YOL065C	-1	-/-	-290.7198143005371	-27830.26821899414	41	0.02384500745156483	0.7804878048780488	0.3638888888888889
YDR003W	0	0/0	-290.76250195503235	-47616.90118819475	164	0.02384500745156483	0.7804878048780488	0.3638888888888889
YDL067C	0	0/-	-290.76622700691223	-46998.452088057995	164	0.02384500745156483	0.7804878048780488	0.3638888888888889
YPL064C	0	0/-	-290.77913904190063	-45814.6127474308	164	0.02384500745156483	0.7804878048780488	0.3638888888888889
YFR009W	-1	-/-	-290.7808108329773	-28534.188281059265	41	0.023827252419955324	0.7804878048780488	0.3641666666666667
YIL035C	-1	-/-	-290.81358432769775	-28802.865334033966	41	0.023809523809523808	0.7804878048780488	0.36444444444444446
YML031W	-1	-/-	-290.8203001022339	-28111.29085636139	41	0.02379182156133829	0.7804878048780488	0.3647222222222222
YDR460W	-1	-/-	-290.8236446380615	-28651.810160636902	41	0.0237741456166419	0.7804878048780488	0.365
YNL259C	-1	-/-	-290.82519006729126	-28114.30554008484	41	0.023756495916852263	0.7804878048780488	0.36527777777777776
YGR233C	0	0/-	-290.85778963565826	-46884.705932199955	164	0.023756495916852263	0.7804878048780488	0.36527777777777776
YNL281W	-1	-/-	-290.89861154556274	-26918.136408805847	41	0.02373887240356083	0.7804878048780488	0.3655555555555556
YPR182W	-1	-/-	-290.90478134155273	-28533.841886997223	41	0.023721275018532245	0.7804878048780488	0.36583333333333334
YLR315W	0	0/-	-290.91860568523407	-45749.81816673279	164	0.023721275018532245	0.7804878048780488	0.36583333333333334
YEL015W	-1	-/-	-290.9897270202637	-28501.82877779007	41	0.023703703703703703	0.7804878048780488	0.3661111111111111
YPL194W	-1	-/-	-290.9999680519104	-29179.503161907196	41	0.023686158401184307	0.7804878048780488	0.3663888888888889
YBR058C	-1	-/-	-291.00337076187134	-28078.037037849426	41	0.023668639053254437	0.7804878048780488	0.36666666666666664
YGL107C	0	0/-	-291.0194898843765	-47621.57297003269	164	0.023668639053254437	0.7804878048780488	0.36666666666666664
YFR031C	-1	-/-	-291.04820680618286	-29511.618570804596	41	0.023651145602365115	0.7804878048780488	0.36694444444444446
YGR216C	-1	-/-	-291.05559730529785	-28513.322828292847	41	0.023633677991137372	0.7804878048780488	0.3672222222222222
YDR066C	0	0/-	-291.0764125585556	-46301.00766611099	164	0.023633677991137372	0.7804878048780488	0.3672222222222222
YML016C	-1	-/-	-291.08376598358154	-28998.442537784576	41	0.023616236162361623	0.7804878048780488	0.3675
YMR213W	-1	-/-	-291.10713243484497	-28450.291172027588	41	0.02359882005899705	0.7804878048780488	0.36777777777777776
YGR234W	0	0/-	-291.1216410398483	-47109.80608230829	164	0.02359882005899705	0.7804878048780488	0.36777777777777776
YDR104C	0	0/-	-291.12281608581543	-47019.91888701916	164	0.02359882005899705	0.7804878048780488	0.36777777777777776
YNR013C	-1	-/-	-291.1446866989136	-28706.186103105545	41	0.023581429624170966	0.7804878048780488	0.3680555555555556
YMR191W	0	0/0	-291.150106549263	-49111.392140209675	164	0.023581429624170966	0.7804878048780488	0.3680555555555556
YNL230C	-1	-/-	-291.18608474731445	-26986.446942806244	41	0.023564064801178203	0.7804878048780488	0.36833333333333335
YKR085C	-1	-/-	-291.188392162323	-29291.89771080017	41	0.0235467255334805	0.7804878048780488	0.3686111111111111
YLR427W	-1	-/-	-291.1946144104004	-29308.55956840515	41	0.023529411764705882	0.7804878048780488	0.3688888888888889
YPL232W	-1	-/-	-291.199538230896	-27408.92405939102	41	0.02351212343864805	0.7804878048780488	0.36916666666666664
YMR158C-A	0	0/0	-291.20049345493317	-45061.97591876984	164	0.02351212343864805	0.7804878048780488	0.36916666666666664
YPL132W	-1	-/-	-291.202552318573	-28683.344880104065	41	0.023494860499265784	0.7804878048780488	0.36944444444444446
YLR438C-A	-1	-/-	-291.2369885444641	-28481.777078151703	41	0.02347762289068232	0.7804878048780488	0.36972222222222223
YDL084W	-1	-/-	-291.26623487472534	-28705.063915729523	41	0.02346041055718475	0.7804878048780488	0.37
YBR233W-A	-1	-/-	-291.2817134857178	-26622.487771987915	41	0.023443223443223443	0.7804878048780488	0.37027777777777776
YNL275W	-1	-/-	-291.28247833251953	-28083.40013408661	41	0.02342606149341142	0.7804878048780488	0.3705555555555556
YDL142C	-1	-/-	-291.3002543449402	-28651.325837612152	41	0.023408924652523776	0.7804878048780488	0.37083333333333335
YDR347W	0	0/-	-291.3061341047287	-45975.97541093826	164	0.023408924652523776	0.7804878048780488	0.37083333333333335
YMR276W	-1	-/-	-291.3316659927368	-28801.24999523163	41	0.023391812865497075	0.7804878048780488	0.3711111111111111
YJL141C	-1	-/-	-291.33252477645874	-27890.87624311447	41	0.02337472607742878	0.7804878048780488	0.3713888888888889
YER116C	-1	-/-	-291.3355174064636	-27806.932460308075	41	0.02335766423357664	0.7804878048780488	0.37166666666666665
YPL243W	-1	-/-	-291.36385774612427	-29465.739760875702	41	0.023340627279358133	0.7804878048780488	0.37194444444444447
YGL066W	-1	-/-	-291.4320878982544	-28357.750000953674	41	0.023323615160349854	0.7804878048780488	0.37222222222222223
YBR042C	-1	-/-	-291.46464681625366	-28019.65858411789	41	0.023306627822286964	0.7804878048780488	0.3725
YJL183W	-1	-/-	-291.4751510620117	-29093.68011188507	41	0.023289665211062592	0.7804878048780488	0.37277777777777776
YLR425W	-1	-/-	-291.5102620124817	-28768.753867149353	41	0.02327272727272727	0.7804878048780488	0.37305555555555553
YHR154W	-1	-/-	-291.5234217643738	-28399.346930980682	41	0.023255813953488372	0.7804878048780488	0.37333333333333335
YCR039C	-1	-/-	-291.55953550338745	-27515.218002319336	41	0.023238925199709513	0.7804878048780488	0.3736111111111111
YNL314W	-1	-/-	-291.568745136261	-28739.46217441559	41	0.023222060957910014	0.7804878048780488	0.3738888888888889
YAR019C	-1	-/-	-291.5698437690735	-28152.050617218018	41	0.023205221174764323	0.7804878048780488	0.37416666666666665
YMR156C	-1	-/-	-291.5951108932495	-28539.027844429016	41	0.02318840579710145	0.7804878048780488	0.37444444444444447
YIL169C	0	0/-	-291.626672744751	-45301.54294860363	164	0.02318840579710145	0.7804878048780488	0.37444444444444447
YPL179W	-1	-/-	-291.65261459350586	-28699.381494522095	41	0.023171614771904415	0.7804878048780488	0.37472222222222223
YAR014C	-1	-/-	-291.6567950248718	-27889.49481344223	41	0.023154848046309694	0.7804878048780488	0.375
YMR228W	0	0/-	-291.6706852912903	-46894.4787350297	164	0.023154848046309694	0.7804878048780488	0.375
YKL022C	-1	-/-	-291.6734838485718	-27992.93897485733	41	0.023138105567606652	0.7804878048780488	0.37527777777777777
YLL019C	-1	-/-	-291.67707109451294	-28475.546719551086	41	0.023121387283236993	0.7804878048780488	0.37555555555555553
YDL080C	-1	-/-	-291.67741346359253	-29734.148765563965	41	0.023104693140794223	0.7804878048780488	0.37583333333333335
YGL130W	-1	-/-	-291.68224239349365	-28151.197497844696	41	0.023088023088023088	0.7804878048780488	0.3761111111111111
YKR004C	0	0/-	-291.71146833896637	-47469.01025080681	164	0.023088023088023088	0.7804878048780488	0.3761111111111111
YIL071C	0	0/-	-291.72164821624756	-46200.888090610504	164	0.023088023088023088	0.7804878048780488	0.3761111111111111
YDL216C	-1	-/-	-291.7316646575928	-28559.564326763153	41	0.023071377072819033	0.7804878048780488	0.3763888888888889
YDR188W	-1	-/-	-291.7566485404968	-27696.600827217102	41	0.023054755043227664	0.7804878048780488	0.37666666666666665
YPR006C	-1	-/-	-291.75691318511963	-28726.013031959534	41	0.023038156947444204	0.7804878048780488	0.37694444444444447
YER180C-A	-1	-/0	-291.7871165275574	-26844.968039512634	41	0.02302158273381295	0.7804878048780488	0.37722222222222224
YBL031W	0	0/-	-291.7980307340622	-47414.183970570564	164	0.02302158273381295	0.7804878048780488	0.37722222222222224
YOR088W	-1	-/-	-291.8464870452881	-26203.123099327087	41	0.023005032350826744	0.7804878048780488	0.3775
YJL186W	-1	-/-	-291.8535475730896	-26907.387586593628	41	0.022988505747126436	0.7804878048780488	0.37777777777777777
YBR015C	-1	-/-	-291.86432361602783	-28016.234998226166	41	0.02297200287150036	0.7804878048780488	0.37805555555555553
YER108C	-1	-/-	-291.86913537979126	-26309.561132907867	41	0.02295552367288379	0.7804878048780488	0.37833333333333335
YDR410C	0	0/-	-291.9513157606125	-45345.50570547581	164	0.02295552367288379	0.7804878048780488	0.37833333333333335
YBR162W-A	0	0/-	-291.964555978775	-47369.07502144575	164	0.02295552367288379	0.7804878048780488	0.37833333333333335
YBR166C	0	0/0	-291.9735072851181	-46084.60991573334	164	0.02295552367288379	0.7804878048780488	0.37833333333333335
YHR116W	-1	-/-	-291.98763847351074	-28001.657148122787	41	0.022939068100358423	0.7804878048780488	0.3786111111111111
YBR050C	-1	-/-	-291.9940114021301	-28602.533749103546	41	0.022922636103151862	0.7804878048780488	0.3788888888888889
YKR062W	-1	-/-	-292.015615940094	-27799.973567008972	41	0.02290622763063708	0.7804878048780488	0.37916666666666665
YBR033W	0	0/-	-292.023778796196	-47054.91372644901	164	0.02290622763063708	0.7804878048780488	0.37916666666666665
YGR002C	-1	-/-	-292.0264058113098	-28455.599459171295	41	0.022889842632331903	0.7804878048780488	0.3794444444444444
YGR112W	-1	-/-	-292.0277671813965	-28266.072830200195	41	0.0228734810578985	0.7804878048780488	0.37972222222222224
YDR139C	0	0/-	-292.0341651439667	-46482.706705749035	164	0.0228734810578985	0.7804878048780488	0.37972222222222224
YJR113C	0	0/-	-292.10607171058655	-45376.58915489912	164	0.0228734810578985	0.7804878048780488	0.37972222222222224
YDR313C	0	0/-	-292.12643110752106	-47859.369063317776	164	0.0228734810578985	0.7804878048780488	0.37972222222222224
YBL067C	0	0/-	-292.12960374355316	-47101.69817727804	164	0.0228734810578985	0.7804878048780488	0.37972222222222224
YMR214W	-1	-/-	-292.1357946395874	-28744.736526966095	41	0.022857142857142857	0.7804878048780488	0.38
YFR027W	-1	-/-	-292.1596007347107	-27515.87250471115	41	0.022840827980014276	0.7804878048780488	0.38027777777777777
YER061C	-1	-/-	-292.18593072891235	-27868.648946285248	41	0.02282453637660485	0.7804878048780488	0.38055555555555554
YNL293W	-1	-/-	-292.1875023841858	-29046.915310382843	41	0.022808267997148968	0.7804878048780488	0.38083333333333336
YJL041W	-1	-/-	-292.1954436302185	-28879.892868041992	41	0.022792022792022793	0.7804878048780488	0.3811111111111111
YNL223W	-1	-/-	-292.220449924469	-29359.778804302216	41	0.022775800711743774	0.7804878048780488	0.3813888888888889
YDL005C	-1	-/-	-292.2210235595703	-29651.844747543335	41	0.02275960170697013	0.7804878048780488	0.38166666666666665
YJL008C	-1	-/-	-292.24486923217773	-28930.23690223694	41	0.022743425728500355	0.7804878048780488	0.3819444444444444
YGR179C	-1	-/-	-292.25446462631226	-28601.937837600708	41	0.022727272727272728	0.7804878048780488	0.38222222222222224
YOR311C	0	0/-	-292.25461983680725	-45812.33567738533	164	0.022727272727272728	0.7804878048780488	0.38222222222222224
YMR179W	-1	-/-	-292.255708694458	-29298.352955818176	41	0.0227111426543648	0.7804878048780488	0.3825
YFL017W-A	-1	-/-	-292.258722782135	-28238.70481824875	41	0.02269503546099291	0.7804878048780488	0.3827777777777778
YDR267C	0	0/-	-292.2749317884445	-47019.701780319214	164	0.02269503546099291	0.7804878048780488	0.3827777777777778
YBR005W	0	0/-	-292.2760280370712	-46448.57499742508	164	0.02269503546099291	0.7804878048780488	0.3827777777777778
YNL039W	-1	-/-	-292.29455757141113	-28344.043907642365	41	0.022678951098511695	0.7804878048780488	0.38305555555555554
YLR087C	0	0/-	-292.2955493927002	-46786.92148697376	164	0.022678951098511695	0.7804878048780488	0.38305555555555554
YCR086W	-1	-/-	-292.2987251281738	-28315.125200271606	41	0.0226628895184136	0.7804878048780488	0.38333333333333336
YDR260C	-1	-/-	-292.31165075302124	-27842.602717399597	41	0.02264685067232838	0.7804878048780488	0.3836111111111111
YGL062W	-1	-/-	-292.313280582428	-28433.01820707321	41	0.02263083451202263	0.7804878048780488	0.3838888888888889
YOL116W	-1	-/-	-292.3341450691223	-28074.79875779152	41	0.022614840989399292	0.7804878048780488	0.38416666666666666
YKL067W	0	0/-	-292.3672721385956	-47641.894690811634	164	0.022614840989399292	0.7804878048780488	0.38416666666666666
YIL094C	0	0/0	-292.3701069355011	-46658.06359320879	164	0.022614840989399292	0.7804878048780488	0.38416666666666666
YCL012C	0	0/0	-292.39746475219727	-44909.77203965187	164	0.022614840989399292	0.7804878048780488	0.38416666666666666
YER019C-A	-1	-/-	-292.40014028549194	-27323.16686487198	41	0.022598870056497175	0.7804878048780488	0.3844444444444444
YGL180W	-1	-/-	-292.4509048461914	-29305.043502807617	41	0.022582921665490474	0.7804878048780488	0.38472222222222224
YMR165C	-1	-/-	-292.45227432250977	-29752.123120307922	41	0.022566995768688293	0.7804878048780488	0.385
YOL078W	-1	-/-	-292.4525728225708	-26861.780380249023	41	0.02255109231853418	0.7804878048780488	0.3852777777777778
YDR054C	-1	-/-	-292.45842933654785	-27220.116229772568	41	0.022535211267605635	0.7804878048780488	0.38555555555555554
YBR282W	0	0/-	-292.46221256256104	-46664.49822348356	164	0.022535211267605635	0.7804878048780488	0.38555555555555554
YBR233W	0	0/-	-292.50593984127045	-47812.51246833801	164	0.022535211267605635	0.7804878048780488	0.38555555555555554
YHR015W	-1	-/0	-292.51231241226196	-27902.89480781555	41	0.022519352568613652	0.7804878048780488	0.3858333333333333
YNL294C	-1	-/-	-292.51580286026	-28476.149191856384	41	0.02250351617440225	0.7804878048780488	0.3861111111111111
YDR484W	-1	-/-	-292.521399974823	-29481.230847358704	41	0.022487702037947997	0.7804878048780488	0.3863888888888889
YBR262C	0	0/-	-292.52866899967194	-46059.891140818596	164	0.022487702037947997	0.7804878048780488	0.3863888888888889
YJL205C	0	0/0	-292.53750562667847	-46203.13274425268	164	0.022487702037947997	0.7804878048780488	0.3863888888888889
YMR192W	-1	-/-	-292.5782299041748	-27941.068395614624	41	0.02247191011235955	0.7804878048780488	0.38666666666666666
YDL019C	-1	-/-	-292.5812578201294	-29082.919257164	41	0.02245614035087719	0.7804878048780488	0.3869444444444444
YHR059W	-1	-/-	-292.6457796096802	-28874.031577587128	41	0.02244039270687237	0.7804878048780488	0.38722222222222225
YGR056W	-1	-/-	-292.6504349708557	-28255.115934848785	41	0.02242466713384723	0.7804878048780488	0.3875
YBR070C	-1	-/-	-292.6760597229004	-28086.134789943695	41	0.022408963585434174	0.7804878048780488	0.3877777777777778
YFR003C	-1	-/-	-292.6843433380127	-29269.39921617508	41	0.02239328201539538	0.7804878048780488	0.38805555555555554
YOR191W	-1	-/-	-292.6923508644104	-28154.35264635086	41	0.022377622377622378	0.7804878048780488	0.3883333333333333
YPL267W	-1	-/-	-292.7035961151123	-29008.321485042572	41	0.02236198462613557	0.7804878048780488	0.38861111111111113
YJL174W	0	0/-	-292.7792158126831	-46030.70488071442	164	0.02236198462613557	0.7804878048780488	0.38861111111111113
YBR133C	-1	-/-	-292.78370332717896	-28364.9553027153	41	0.0223463687150838	0.7804878048780488	0.3888888888888889
YER004W	0	0/0	-292.7863836288452	-47468.43695855141	164	0.0223463687150838	0.7804878048780488	0.3888888888888889
YNL108C	0	0/0	-292.7881917953491	-46663.78493487835	164	0.0223463687150838	0.7804878048780488	0.3888888888888889
YDR034C	0	0/-	-292.81497836112976	-45382.47602880001	164	0.0223463687150838	0.7804878048780488	0.3888888888888889
YBL079W	-1	-/-	-292.81988191604614	-27282.970353603363	41	0.022330774598743892	0.7804878048780488	0.38916666666666666
YNL152W	0	0/-	-292.8682460784912	-47803.04610264301	164	0.022330774598743892	0.7804878048780488	0.38916666666666666
YHR191C	-1	-/-	-292.87518215179443	-28417.948538303375	41	0.022315202231520222	0.7804878048780488	0.3894444444444444
YKL033W	0	0/-	-292.8894022703171	-48725.190687417984	164	0.022315202231520222	0.7804878048780488	0.3894444444444444
YOL006C	-1	-/-	-292.91044569015503	-26712.454887866974	41	0.02229965156794425	0.7804878048780488	0.38972222222222225
YGR070W	-1	-/-	-292.9247670173645	-27868.90989112854	41	0.022284122562674095	0.7804878048780488	0.39
YMR197C	-1	-/-	-292.94982290267944	-29403.348272800446	41	0.022268615170494086	0.7804878048780488	0.3902777777777778
YPL097W	-1	-/-	-293.017550945282	-28074.748205184937	41	0.022253129346314324	0.7804878048780488	0.39055555555555554
YPR159W	0	0/-	-293.04530453681946	-45668.26888269186	164	0.022253129346314324	0.7804878048780488	0.39055555555555554
YGR009C	-1	-/-	-293.05907821655273	-27270.09129667282	41	0.022237665045170257	0.7804878048780488	0.3908333333333333
YER146W	-1	-/-	-293.08950304985046	-29376.050644159317	41	0.022222222222222223	0.7804878048780488	0.39111111111111113
YLR113W	-1	-/-	-293.0995388031006	-27345.071453094482	41	0.02220680083275503	0.7804878048780488	0.3913888888888889
YPR020W	-1	-/-	-293.11859798431396	-29149.86761713028	41	0.022191400832177532	0.7804878048780488	0.39166666666666666
YEL027W	-1	-/-	-293.1193609237671	-27377.68172979355	41	0.022176022176022176	0.7804878048780488	0.39194444444444443
YFL060C	-1	-/-	-293.1352849006653	-27348.341725826263	41	0.0221606648199446	0.7804878048780488	0.39222222222222225
YNL138W-A	0	0/-	-293.1440861225128	-45094.488955020905	164	0.0221606648199446	0.7804878048780488	0.39222222222222225
YOR027W	-1	-/-	-293.16564321517944	-27816.292105674744	41	0.022145328719723183	0.7804878048780488	0.3925
YBR081C	-1	-/-	-293.171941280365	-29316.63032102585	41	0.022130013831258646	0.7804878048780488	0.3927777777777778
YLR403W	-1	-/-	-293.18466234207153	-28266.620685577393	41	0.0221147201105736	0.7804878048780488	0.39305555555555555
YDR117C	0	0/-	-293.1970775127411	-48214.007328510284	164	0.0221147201105736	0.7804878048780488	0.39305555555555555
YOR153W	-1	-/-	-293.2081422805786	-29503.81717634201	41	0.022099447513812154	0.7804878048780488	0.3933333333333333
YML036W	-1	-/-	-293.2215838432312	-28364.273141860962	41	0.022084195997239476	0.7804878048780488	0.39361111111111113
YDL052C	-1	-/-	-293.26203060150146	-28023.927236557007	41	0.022068965517241378	0.7804878048780488	0.3938888888888889
YDR022C	-1	-/-	-293.27030754089355	-27915.784757614136	41	0.022053756030323914	0.7804878048780488	0.39416666666666667
YGR033C	-1	-/-	-293.27154445648193	-28028.277718544006	41	0.02203856749311295	0.7804878048780488	0.39444444444444443
YOR035C	-1	-/-	-293.2957615852356	-29609.128685474396	41	0.02202339986235375	0.7804878048780488	0.3947222222222222
YNL273W	-1	-/-	-293.3124403953552	-29174.711609125137	41	0.02200825309491059	0.7804878048780488	0.395
YEL038W	0	0/0	-293.3262931108475	-45714.56335169077	164	0.02200825309491059	0.7804878048780488	0.395
YPL016W	-1	-/-	-293.3310327529907	-27910.645950078964	41	0.021993127147766325	0.7804878048780488	0.3952777777777778
YOL111C	-1	-/-	-293.36225938796997	-27659.08120250702	41	0.02197802197802198	0.7804878048780488	0.39555555555555555
YLR020C	-1	-/-	-293.3776431083679	-28820.390961170197	41	0.02196293754289636	0.7804878048780488	0.3958333333333333
YER044C	-1	-/-	-293.38863945007324	-28859.30943918228	41	0.02194787379972565	0.7804878048780488	0.39611111111111114
YDR245W	-1	-/-	-293.39659881591797	-28513.855210781097	41	0.02193283070596299	0.7804878048780488	0.3963888888888889
YIL070C	-1	-/-	-293.4010648727417	-29126.32464981079	41	0.021917808219178082	0.7804878048780488	0.39666666666666667
YHR051W	0	0/-	-293.4313864707947	-47369.83805310726	164	0.021917808219178082	0.7804878048780488	0.39666666666666667
YMR020W	0	0/-	-293.4360661506653	-48194.03258383274	164	0.021917808219178082	0.7804878048780488	0.39666666666666667
YDR363W-A	-1	-/-	-293.4398603439331	-28336.308087348938	41	0.02190280629705681	0.7804878048780488	0.39694444444444443
YNL149C	-1	-/0	-293.46087551116943	-28698.21184539795	41	0.02188782489740082	0.7804878048780488	0.3972222222222222
YDR422C	-1	-/-	-293.50013732910156	-28042.50919818878	41	0.021872863978127138	0.7804878048780488	0.3975
YNL249C	0	0/0	-293.51950907707214	-46060.93803369999	164	0.021872863978127138	0.7804878048780488	0.3975
YJL020C	-1	-/-	-293.52969121932983	-29631.643530845642	41	0.02185792349726776	0.7804878048780488	0.3977777777777778
YDR457W	-1	-/-	-293.54029417037964	-28271.459647655487	41	0.021843003412969283	0.7804878048780488	0.39805555555555555
YOR241W	-1	-/0	-293.5506148338318	-29702.710372924805	41	0.021828103683492497	0.7804878048780488	0.3983333333333333
YNL304W	1	+/+	-293.5997066497803	-29809.774740219116	40	0.022494887525562373	0.8048780487804879	0.3983333333333333
YDR175C	-1	-/-	-293.6044931411743	-28117.121994018555	41	0.022479564032697547	0.8048780487804879	0.39861111111111114
YKL041W	-1	-/-	-293.6107940673828	-27608.23223543167	41	0.0224642614023145	0.8048780487804879	0.3988888888888889
YCR083W	-1	-/-	-293.6116871833801	-28460.493458747864	41	0.022448979591836733	0.8048780487804879	0.39916666666666667
YLR380W	-1	-/-	-293.6353077888489	-29194.316172599792	41	0.022433718558803536	0.8048780487804879	0.39944444444444444
YHR127W	0	0/-	-293.66020798683167	-47705.12661242485	164	0.022433718558803536	0.8048780487804879	0.39944444444444444
YEL016C	-1	-/-	-293.7440390586853	-28288.19650697708	41	0.022418478260869564	0.8048780487804879	0.3997222222222222
YKL010C	0	0/-	-293.75904071331024	-47306.22803580761	164	0.022418478260869564	0.8048780487804879	0.3997222222222222
YLR285W	-1	-/-	-293.7785906791687	-29324.07480573654	41	0.02240325865580448	0.8048780487804879	0.4
YOR281C	-1	-/-	-293.78157901763916	-28928.98845553398	41	0.022388059701492536	0.8048780487804879	0.4002777777777778
YHR101C	0	0/-	-293.8366712331772	-47351.16164600849	164	0.022388059701492536	0.8048780487804879	0.4002777777777778
YCR095C	0	0/0	-293.84280824661255	-46187.50686466694	164	0.022388059701492536	0.8048780487804879	0.4002777777777778
YPL174C	-1	-/-	-293.85254430770874	-27905.741951465607	41	0.022372881355932205	0.8048780487804879	0.40055555555555555
YMR043W	-1	-/-	-293.8651294708252	-27848.045590400696	41	0.022357723577235773	0.8048780487804879	0.4008333333333333
YML126C	-1	-/-	-293.88094663619995	-28823.289286136627	41	0.02234258632362898	0.8048780487804879	0.4011111111111111
YAR027W	0	0/0	-293.885596036911	-49286.818925857544	164	0.02234258632362898	0.8048780487804879	0.4011111111111111
YJR036C	0	0/-	-293.8887528181076	-47441.21345150471	164	0.02234258632362898	0.8048780487804879	0.4011111111111111
YDR183W	-1	-/-	-293.90712308883667	-28182.88143634796	41	0.022327469553450607	0.8048780487804879	0.4013888888888889
YFR028C	-1	-/-	-293.91083431243896	-29388.13071346283	41	0.02231237322515213	0.8048780487804879	0.40166666666666667
YKL015W	-1	-/-	-293.9209189414978	-28655.70098400116	41	0.0222972972972973	0.8048780487804879	0.40194444444444444
YEL004W	-1	-/-	-293.9360852241516	-28552.293063640594	41	0.02228224172856178	0.8048780487804879	0.4022222222222222
YBR200W	-1	-/-	-293.93640422821045	-29285.738190174103	41	0.022267206477732792	0.8048780487804879	0.4025
YJL104W	-1	-/-	-293.95649003982544	-29155.009144306183	41	0.022252191503708697	0.8048780487804879	0.4027777777777778
YDR073W	-1	-/-	-293.9574017524719	-28398.39639568329	41	0.02223719676549865	0.8048780487804879	0.40305555555555556
YML095C	-1	-/-	-293.9609041213989	-28131.54212617874	41	0.022222222222222223	0.8048780487804879	0.4033333333333333
YGL179C	0	0/-	-293.9624493122101	-47944.41890823841	164	0.022222222222222223	0.8048780487804879	0.4033333333333333
YEL024W	-1	-/-	-293.9705243110657	-28542.65256023407	41	0.02220726783310902	0.8048780487804879	0.4036111111111111
YPL163C	-1	-/0	-293.9794945716858	-30559.22928762436	41	0.02219233355749832	0.8048780487804879	0.4038888888888889
YCL050C	0	0/-	-293.99659848213196	-47084.16152232885	164	0.02219233355749832	0.8048780487804879	0.4038888888888889
YIL031W	-1	-/-	-293.9989857673645	-28790.330498218536	41	0.02217741935483871	0.8048780487804879	0.4041666666666667
YDR332W	0	0/-	-294.00578212738037	-45812.98402130604	164	0.02217741935483871	0.8048780487804879	0.4041666666666667
YGR074W	-1	-/-	-294.0286784172058	-28537.83993959427	41	0.02216252518468771	0.8048780487804879	0.40444444444444444
YER109C	-1	-/-	-294.04300594329834	-29530.732532024384	41	0.02214765100671141	0.8048780487804879	0.4047222222222222
YGR119C	-1	-/-	-294.0539388656616	-29429.496324539185	41	0.022132796780684104	0.8048780487804879	0.405
YLR303W	-1	-/0	-294.07339668273926	-27692.738817691803	41	0.022117962466487937	0.8048780487804879	0.4052777777777778
YER129W	-1	-/-	-294.0784454345703	-27969.19195508957	41	0.022103148024112524	0.8048780487804879	0.40555555555555556
YDR499W	-1	-/-	-294.0923070907593	-28957.969121456146	41	0.02208835341365462	0.8048780487804879	0.4058333333333333
YDL131W	0	0/0	-294.09687662124634	-46821.60250997543	164	0.02208835341365462	0.8048780487804879	0.4058333333333333
YDL028C	-1	-/-	-294.10709047317505	-28510.3071641922	41	0.022073578595317726	0.8048780487804879	0.4061111111111111
YPL153C	-1	-/-	-294.1168851852417	-28345.091227054596	41	0.022058823529411766	0.8048780487804879	0.4063888888888889
YGR008C	-1	-/-	-294.1171088218689	-29361.86666250229	41	0.022044088176352707	0.8048780487804879	0.4066666666666667
YPL124W	-1	-/-	-294.13422107696533	-28915.459273815155	41	0.022029372496662217	0.8048780487804879	0.40694444444444444
YER086W	0	0/0	-294.1956204175949	-46838.96869415045	164	0.022029372496662217	0.8048780487804879	0.40694444444444444
YCL005W	0	0/-	-294.1982123851776	-46881.622824668884	164	0.022029372496662217	0.8048780487804879	0.40694444444444444
YML129C	-1	-/-	-294.20764684677124	-28010.80857515335	41	0.022014676450967312	0.8048780487804879	0.4072222222222222
YGL212W	-1	-/-	-294.2194199562073	-28092.639448165894	41	0.022	0.8048780487804879	0.4075
YPR199C	-1	-/-	-294.22229194641113	-26838.34791326523	41	0.021985343104596936	0.8048780487804879	0.4077777777777778
YML041C	-1	-/-	-294.2275285720825	-29229.251445293427	41	0.021970705725699067	0.8048780487804879	0.40805555555555556
YOR258W	0	0/-	-294.22800302505493	-46884.394589304924	164	0.021970705725699067	0.8048780487804879	0.40805555555555556
YPL209C	-1	-/-	-294.232617855072	-28939.239003658295	41	0.021956087824351298	0.8048780487804879	0.4083333333333333
YMR167W	-1	-/-	-294.23612689971924	-28767.32019853592	41	0.021941489361702128	0.8048780487804879	0.4086111111111111
[truncated: 3,961 more rows]
