# Supplementary material for: Revisiting co-expression-based automated function prediction in yeast with neural networks and updated Gene Ontology annotations
Source: PLoS One. 2026 Apr 16;21(4):e0322689. doi: 10.1371/journal.pone.0322689 (PMC13086303; doi:10.1371/journal.pone.0322689)
Supplement: S1 File — A zip file of tables in csv format containing individual genes ranked by their predicted involvement in each predicted GO term. These predictions were made by Model 1 as described in Table A of S1 Text. (ZIP) [file pone.0322689.s002.zip › GO0051049_SingleGeneRanking.csv]

Gene	Label	Annos	Score	Background Score	Num pos pairs	Precision	Recall	False Positive Rate
YNL229C	1	+/-	-86.53907489776611	-35710.84081315994	9	1.0	0.1	0.0
YCR077C	-1	-/-	-88.73583698272705	-34478.89146709442	10	0.5	0.1	0.0002754062241806665
YER125W	-1	-/+	-88.89737129211426	-35392.932918548584	10	0.3333333333333333	0.1	0.000550812448361333
YDR309C	-1	-/-	-89.25482082366943	-34813.789905548096	10	0.25	0.1	0.0008262186725419994
YNL020C	1	+/+	-89.4829912185669	-36065.90256166458	9	0.4	0.2	0.0008262186725419994
YMR216C	1	+/+	-89.6219892501831	-38333.00374126434	9	0.5	0.3	0.0008262186725419994
YGL206C	-1	-/-	-89.62743759155273	-34841.297976017	10	0.42857142857142855	0.3	0.001101624896722666
YBR059C	1	+/+	-89.70823574066162	-37324.737257003784	9	0.5	0.4	0.001101624896722666
YGL133W	-1	-/-	-89.76013708114624	-35113.31564807892	10	0.4444444444444444	0.4	0.0013770311209033324
YPR042C	-1	-/-	-89.8174352645874	-34615.0619468689	10	0.4	0.4	0.0016524373450839988
YDR310C	-1	-/-	-89.98725605010986	-34567.7156996727	10	0.36363636363636365	0.4	0.0019278435692646654
YNL139C	-1	-/-	-90.05130577087402	-34683.464430332184	10	0.3333333333333333	0.4	0.002203249793445332
YER129W	-1	-/-	-90.19401741027832	-35005.47806215286	10	0.3076923076923077	0.4	0.0024786560176259984
YCR093W	-1	-/-	-90.21176528930664	-35090.13676023483	10	0.2857142857142857	0.4	0.002754062241806665
YOR290C	-1	-/-	-90.24253940582275	-35101.297743320465	10	0.26666666666666666	0.4	0.003029468465987331
YIR006C	-1	-/-	-90.32912158966064	-34984.653463840485	10	0.25	0.4	0.0033048746901679976
YOR171C	-1	-/-	-90.47609996795654	-35542.40930747986	10	0.23529411764705882	0.4	0.0035802809143486644
YPR199C	-1	-/-	-90.58052349090576	-35916.66859340668	10	0.2222222222222222	0.4	0.003855687138529331
YER087C-B	-1	-/-	-90.62786960601807	-34092.13030004501	10	0.21052631578947367	0.4	0.004131093362709997
YDL195W	-1	-/-	-90.77940368652344	-36158.661564826965	10	0.2	0.4	0.004406499586890664
YOR307C	-1	-/-	-90.79459047317505	-36055.40360832214	10	0.19047619047619047	0.4	0.00468190581107133
YBL051C	-1	-/-	-90.81117343902588	-35284.61703157425	10	0.18181818181818182	0.4	0.004957312035251997
YLR390W-A	-1	-/-	-90.84768486022949	-35381.56841993332	10	0.17391304347826086	0.4	0.005232718259432663
YOR160W	-1	-/-	-90.89292049407959	-34847.63504266739	10	0.16666666666666666	0.4	0.00550812448361333
YOR179C	-1	-/-	-91.05847072601318	-36298.84416294098	10	0.16	0.4	0.005783530707793996
YFR009W	-1	-/-	-91.17464780807495	-36324.93045091629	10	0.15384615384615385	0.4	0.006058936931974662
YLL038C	-1	-/-	-91.1824197769165	-34809.63049650192	10	0.14814814814814814	0.4	0.006334343156155329
YER122C	-1	-/-	-91.19087028503418	-36059.53930950165	10	0.14285714285714285	0.4	0.006609749380335995
YER151C	-1	-/+	-91.34671306610107	-35207.27303314209	10	0.13793103448275862	0.4	0.006885155604516662
YER027C	-1	-/-	-91.45378684997559	-35621.63553619385	10	0.13333333333333333	0.4	0.007160561828697329
YDL190C	-1	-/-	-91.4860486984253	-36016.92275428772	10	0.12903225806451613	0.4	0.007435968052877995
YNL262W	-1	-/-	-91.49552822113037	-36298.4914855957	10	0.125	0.4	0.007711374277058662
YGL233W	-1	-/-	-91.50412845611572	-35771.58124637604	10	0.12121212121212122	0.4	0.007986780501239328
YER133W	-1	-/+	-91.50528049468994	-35886.73345422745	10	0.11764705882352941	0.4	0.008262186725419994
YOL027C	-1	-/-	-91.54604244232178	-35854.450922966	10	0.11428571428571428	0.4	0.00853759294960066
YIL147C	-1	-/-	-91.60933494567871	-35479.35157728195	10	0.1111111111111111	0.4	0.008812999173781328
YGL142C	-1	-/-	-91.61665630340576	-37058.127831459045	10	0.10810810810810811	0.4	0.009088405397961994
YER155C	-1	-/-	-91.6191577911377	-35053.9273557663	10	0.10526315789473684	0.4	0.00936381162214266
YLR403W	-1	-/-	-91.63971614837646	-35428.230439186096	10	0.10256410256410256	0.4	0.009639217846323328
YDR483W	-1	-/-	-91.64516353607178	-35791.07418870926	10	0.1	0.4	0.009914624070503994
YIL014W	-1	-/-	-91.65196132659912	-35660.01750469208	10	0.0975609756097561	0.4	0.01019003029468466
YNL297C	-1	-/-	-91.65515613555908	-36517.756058216095	10	0.09523809523809523	0.4	0.010465436518865326
YOR213C	-1	-/-	-91.65718173980713	-36042.54187107086	10	0.09302325581395349	0.4	0.010740842743045993
YGL167C	-1	-/-	-91.68245267868042	-35683.54548549652	10	0.09090909090909091	0.4	0.01101624896722666
YPR019W	-1	-/-	-91.69662427902222	-36230.077810287476	10	0.08888888888888889	0.4	0.011291655191407325
YPL049C	-1	-/-	-91.72014427185059	-35990.75658273697	10	0.08695652173913043	0.4	0.011567061415587993
YDR206W	-1	-/-	-91.73365497589111	-35702.99796772003	10	0.0851063829787234	0.4	0.011842467639768659
YKR028W	-1	-/-	-91.76351404190063	-35191.14204740524	10	0.08333333333333333	0.4	0.012117873863949325
YJL108C	-1	-/-	-91.78299140930176	-36334.08062171936	10	0.08163265306122448	0.4	0.012393280088129992
YJR090C	-1	-/-	-91.7910213470459	-36510.0460896492	10	0.08	0.4	0.012668686312310658
YOL138C	-1	-/-	-91.81399202346802	-36331.91964197159	10	0.0784313725490196	0.4	0.012944092536491324
YDR228C	-1	-/-	-91.84174823760986	-36086.94036054611	10	0.07692307692307693	0.4	0.01321949876067199
YCL029C	-1	-/-	-91.88387680053711	-36201.015473365784	10	0.07547169811320754	0.4	0.013494904984852658
YGR218W	-1	-/-	-91.97288703918457	-35287.29220485687	10	0.07407407407407407	0.4	0.013770311209033324
YOR208W	-1	-/-	-91.98677921295166	-35921.35458755493	10	0.07272727272727272	0.4	0.01404571743321399
YPL084W	-1	-/-	-92.08457803726196	-37036.25048971176	10	0.07142857142857142	0.4	0.014321123657394658
YDL080C	-1	-/-	-92.10069370269775	-37493.602523326874	10	0.07017543859649122	0.4	0.014596529881575324
YPL270W	-1	-/-	-92.22492694854736	-37201.948514938354	10	0.06896551724137931	0.4	0.01487193610575599
YDL002C	-1	-/-	-92.2345085144043	-35980.7427072525	10	0.06779661016949153	0.4	0.015147342329936657
YBR080C	-1	-/-	-92.23474216461182	-35812.61083269119	10	0.06666666666666667	0.4	0.015422748554117323
YFR005C	-1	-/-	-92.2410192489624	-35081.1870136261	10	0.06557377049180328	0.4	0.01569815477829799
YDL207W	-1	-/-	-92.2528190612793	-35480.66162967682	10	0.06451612903225806	0.4	0.015973561002478657
YOR098C	-1	-/-	-92.27007389068604	-37153.284215927124	10	0.06349206349206349	0.4	0.016248967226659323
YLR033W	-1	-/-	-92.27661180496216	-35706.88974094391	10	0.0625	0.4	0.01652437345083999
YHR073W	-1	-/-	-92.3031759262085	-35183.87447166443	10	0.06153846153846154	0.4	0.016799779675020655
YDR027C	-1	-/-	-92.30788803100586	-35573.905789375305	10	0.06060606060606061	0.4	0.01707518589920132
YPR171W	-1	-/-	-92.35295963287354	-35716.5492477417	10	0.05970149253731343	0.4	0.01735059212338199
YKR031C	-1	-/-	-92.36617374420166	-35796.33598470688	10	0.058823529411764705	0.4	0.017625998347562656
YNR052C	-1	-/-	-92.3977541923523	-35432.205756664276	10	0.057971014492753624	0.4	0.017901404571743322
YGR120C	-1	-/-	-92.40555667877197	-35994.00560474396	10	0.05714285714285714	0.4	0.018176810795923988
YJL127C	-1	-/-	-92.4196662902832	-35874.011729717255	10	0.056338028169014086	0.4	0.018452217020104654
YNL219C	-1	-/-	-92.42525291442871	-35830.100245952606	10	0.05555555555555555	0.4	0.01872762324428532
YGR276C	-1	-/-	-92.45540237426758	-35175.98805522919	10	0.0547945205479452	0.4	0.019003029468465986
YPL259C	-1	-/-	-92.47054100036621	-36077.80680561066	10	0.05405405405405406	0.4	0.019278435692646655
YNL064C	-1	-/-	-92.53075695037842	-37308.19116020203	10	0.05333333333333334	0.4	0.01955384191682732
YLR398C	-1	-/-	-92.54507827758789	-36752.24045419693	10	0.05263157894736842	0.4	0.019829248141007987
YCR088W	-1	-/-	-92.55730628967285	-35780.06604194641	10	0.05194805194805195	0.4	0.020104654365188653
YDL043C	-1	-/-	-92.56771659851074	-34535.535850048065	10	0.05128205128205128	0.4	0.02038006058936932
YPR122W	-1	-/-	-92.57165718078613	-35773.28130149841	10	0.05063291139240506	0.4	0.020655466813549985
YNL329C	-1	-/-	-92.61033344268799	-36177.59134340286	10	0.05	0.4	0.02093087303773065
YPL195W	-1	-/-	-92.6610050201416	-35830.15013933182	10	0.04938271604938271	0.4	0.02120627926191132
YBR041W	-1	-/-	-92.66634368896484	-35354.848843574524	10	0.04878048780487805	0.4	0.021481685486091986
YDL140C	-1	-/-	-92.67579746246338	-35240.91632604599	10	0.04819277108433735	0.4	0.021757091710272652
YLR410W	-1	-/0	-92.68715476989746	-36060.59977912903	10	0.047619047619047616	0.4	0.02203249793445332
YLR310C	-1	-/-	-92.70122814178467	-36197.19238138199	10	0.047058823529411764	0.4	0.022307904158633984
YDR022C	-1	-/-	-92.75887775421143	-37368.63744831085	10	0.046511627906976744	0.4	0.02258331038281465
YGL150C	-1	-/-	-92.76529026031494	-35958.561391830444	10	0.04597701149425287	0.4	0.02285871660699532
YML088W	-1	-/-	-92.76745986938477	-36612.75504875183	10	0.045454545454545456	0.4	0.023134122831175986
YJR091C	-1	-/-	-92.76849794387817	-35999.48046684265	10	0.0449438202247191	0.4	0.02340952905535665
YBR245C	-1	-/-	-92.78265285491943	-37460.276403427124	10	0.044444444444444446	0.4	0.023684935279537318
YFL034C-B	-1	-/-	-92.78442001342773	-35959.232660770416	10	0.04395604395604396	0.4	0.023960341503717984
YKL068W	-1	-/+	-92.89163970947266	-37370.34921169281	10	0.043478260869565216	0.4	0.02423574772789865
YLR380W	-1	-/-	-92.90957927703857	-36073.686690330505	10	0.043010752688172046	0.4	0.024511153952079315
YDR170C	-1	-/-	-92.9357967376709	-34713.44611167908	10	0.0425531914893617	0.4	0.024786560176259985
YKL120W	-1	-/-	-92.93871688842773	-37464.181754112244	10	0.042105263157894736	0.4	0.02506196640044065
YOL133W	-1	-/-	-92.93898010253906	-37380.442289829254	10	0.041666666666666664	0.4	0.025337372624621317
YML038C	-1	-/-	-92.94470310211182	-36384.99264574051	10	0.041237113402061855	0.4	0.025612778848801983
YPR034W	-1	-/-	-92.94682788848877	-36457.09250450134	10	0.04081632653061224	0.4	0.02588818507298265
YGR097W	-1	-/+	-92.9481143951416	-35707.29413175583	10	0.04040404040404041	0.4	0.026163591297163315
YML016C	-1	-/-	-92.9677038192749	-35279.95780420303	10	0.04	0.4	0.02643899752134398
YHR158C	-1	-/+	-92.97799110412598	-36478.320429325104	10	0.039603960396039604	0.4	0.02671440374552465
YLR035C	-1	-/-	-92.99399089813232	-36374.807483673096	10	0.0392156862745098	0.4	0.026989809969705316
YGL014W	-1	-/-	-93.0010814666748	-36466.02746915817	10	0.038834951456310676	0.4	0.027265216193885982
YPR128C	-1	-/-	-93.02462673187256	-35565.54869699478	10	0.038461538461538464	0.4	0.027540622418066648
YKL028W	-1	-/-	-93.02812004089355	-36089.07581233978	10	0.0380952380952381	0.4	0.027816028642247314
YJL062W	-1	-/-	-93.03829860687256	-37332.32029867172	10	0.03773584905660377	0.4	0.02809143486642798
YLR417W	-1	-/-	-93.0485258102417	-36934.78533554077	10	0.037383177570093455	0.4	0.02836684109060865
YPL283C	-1	-/-	-93.06719493865967	-35462.63156795502	10	0.037037037037037035	0.4	0.028642247314789315
YJL198W	-1	-/+	-93.07017612457275	-37951.13557481766	10	0.03669724770642202	0.4	0.02891765353896998
YLR095C	-1	-/-	-93.08187961578369	-36486.81790971756	10	0.03636363636363636	0.4	0.029193059763150647
YOR322C	-1	-/+	-93.10445213317871	-35189.92216825485	10	0.036036036036036036	0.4	0.029468465987331313
YMR054W	-1	-/-	-93.10758686065674	-36185.15976333618	10	0.03571428571428571	0.4	0.02974387221151198
YDR093W	-1	-/-	-93.12663650512695	-36276.08263683319	10	0.035398230088495575	0.4	0.030019278435692645
YKR042W	-1	-/-	-93.13410091400146	-36568.9465136528	10	0.03508771929824561	0.4	0.030294684659873315
YDR456W	-1	-/-	-93.1563835144043	-37088.15319252014	10	0.034782608695652174	0.4	0.03057009088405398
YER074W-A	-1	-/-	-93.15754795074463	-33943.740161418915	10	0.034482758620689655	0.4	0.030845497108234646
YJL207C	-1	-/-	-93.1714277267456	-35893.963987350464	10	0.03418803418803419	0.4	0.031120903332415312
YKL025C	-1	-/-	-93.17298126220703	-35469.31196928024	10	0.03389830508474576	0.4	0.03139630955659598
YOR002W	-1	-/-	-93.18588066101074	-36335.36438655853	10	0.03361344537815126	0.4	0.03167171578077665
YGL137W	-1	-/-	-93.18821716308594	-36690.10810089111	10	0.03333333333333333	0.4	0.031947122004957314
YIL135C	-1	-/-	-93.18866157531738	-37026.6845574379	10	0.03305785123966942	0.4	0.03222252822913798
YDR176W	-1	-/-	-93.19345140457153	-36013.338431835175	10	0.03278688524590164	0.4	0.032497934453318646
YNL307C	-1	-/-	-93.19776201248169	-36114.96740484238	10	0.032520325203252036	0.4	0.03277334067749931
YJL029C	-1	-/-	-93.23176193237305	-36022.57069540024	10	0.03225806451612903	0.4	0.03304874690167998
YDR303C	-1	-/-	-93.24428081512451	-36389.092649936676	10	0.032	0.4	0.033324153125860644
YFR013W	-1	-/-	-93.24871253967285	-36207.198133945465	10	0.031746031746031744	0.4	0.03359955935004131
YAL013W	-1	-/-	-93.2530517578125	-36420.98734807968	10	0.031496062992125984	0.4	0.033874965574221975
YDR227W	-1	-/-	-93.28267192840576	-35549.468108177185	10	0.03125	0.4	0.03415037179840264
YKR062W	-1	-/-	-93.29434013366699	-36615.5129365921	10	0.031007751937984496	0.4	0.03442577802258331
YKR036C	-1	-/-	-93.30174255371094	-36658.009600162506	10	0.03076923076923077	0.4	0.03470118424676398
YNL199C	-1	-/-	-93.35016441345215	-36383.60293960571	10	0.030534351145038167	0.4	0.034976590470944646
YDL056W	-1	-/-	-93.35262298583984	-35648.03023195267	10	0.030303030303030304	0.4	0.03525199669512531
YLR357W	-1	-/-	-93.35943508148193	-36046.909653663635	10	0.03007518796992481	0.4	0.03552740291930598
YKR037C	-1	-/-	-93.37664699554443	-36294.38903713226	10	0.029850746268656716	0.4	0.035802809143486644
YDR326C	0	0/-	-93.37853825092316	-60929.81179177761	40	0.029850746268656716	0.4	0.035802809143486644
YGL021W	-1	-/-	-93.44293022155762	-36635.588519096375	10	0.02962962962962963	0.4	0.03607821536766731
YKL062W	-1	-/-	-93.44530963897705	-37324.14380931854	10	0.029411764705882353	0.4	0.036353621591847976
YBR097W	-1	-/-	-93.47383785247803	-35724.117012023926	10	0.029197080291970802	0.4	0.03662902781602864
YPR175W	-1	-/-	-93.52966499328613	-37034.00502252579	10	0.028985507246376812	0.4	0.03690443404020931
YHR079C	-1	-/-	-93.53295040130615	-36045.54934120178	10	0.02877697841726619	0.4	0.037179840264389974
YPL053C	-1	-/-	-93.55010032653809	-36332.35351419449	10	0.02857142857142857	0.4	0.03745524648857064
YMR266W	-1	-/-	-93.58378314971924	-35838.44868040085	10	0.028368794326241134	0.4	0.037730652712751306
YNL288W	-1	-/-	-93.5855598449707	-36134.1570482254	10	0.028169014084507043	0.4	0.03800605893693197
YNR047W	-1	-/+	-93.58831024169922	-37441.10749769211	10	0.027972027972027972	0.4	0.03828146516111264
YIL031W	-1	-/-	-93.61662197113037	-36406.172614097595	10	0.027777777777777776	0.4	0.03855687138529331
YBR107C	-1	-/-	-93.61774826049805	-35973.12615823746	10	0.027586206896551724	0.4	0.03883227760947398
YKL186C	-1	-/-	-93.62065982818604	-35225.44165849686	10	0.0273972602739726	0.4	0.03910768383365464
YMR013C	-1	-/-	-93.63609600067139	-35650.69988822937	10	0.027210884353741496	0.4	0.03938309005783531
YJL209W	-1	-/-	-93.64750099182129	-37020.37279653549	10	0.02702702702702703	0.4	0.039658496282015974
YPL065W	-1	-/-	-93.64760208129883	-35905.364767074585	10	0.026845637583892617	0.4	0.03993390250619664
YBR135W	-1	-/-	-93.65971755981445	-35156.10012102127	10	0.02666666666666667	0.4	0.040209308730377306
YHR030C	-1	-/+	-93.66135215759277	-37866.77769613266	10	0.026490066225165563	0.4	0.04048471495455797
YMR029C	-1	-/-	-93.68844985961914	-37328.053586483	10	0.02631578947368421	0.4	0.04076012117873864
YOR151C	-1	-/-	-93.70223712921143	-35150.48016691208	10	0.026143790849673203	0.4	0.041035527402919304
YPL125W	-1	-/0	-93.7024974822998	-35873.54814147949	10	0.025974025974025976	0.4	0.04131093362709997
YPL228W	-1	-/-	-93.71500301361084	-35825.87181854248	10	0.025806451612903226	0.4	0.041586339851280636
YNL003C	-1	-/-	-93.7162389755249	-37595.28555774689	10	0.02564102564102564	0.4	0.0418617460754613
YGL190C	-1	-/-	-93.71834373474121	-35677.09493637085	10	0.025477707006369428	0.4	0.042137152299641975
YMR061W	-1	-/-	-93.73059368133545	-36810.34271287918	10	0.02531645569620253	0.4	0.04241255852382264
YOL102C	-1	-/-	-93.74165153503418	-35485.25556278229	10	0.025157232704402517	0.4	0.04268796474800331
YEL030W	-1	-/-	-93.75032615661621	-36998.56820201874	10	0.025	0.4	0.04296337097218397
YGR252W	-1	-/-	-93.75958251953125	-35562.96668386459	10	0.024844720496894408	0.4	0.04323877719636464
YGR119C	-1	-/-	-93.76475620269775	-36274.747346401215	10	0.024691358024691357	0.4	0.043514183420545305
YEL025C	0	0/0	-93.79106521606445	-59526.7459448576	40	0.024691358024691357	0.4	0.043514183420545305
YPR105C	-1	-/-	-93.79262924194336	-36123.96296930313	10	0.024539877300613498	0.4	0.04378958964472597
YCR081W	-1	-/-	-93.80095386505127	-35979.671265125275	10	0.024390243902439025	0.4	0.04406499586890664
YLR055C	-1	-/-	-93.82497024536133	-36424.24733495712	10	0.024242424242424242	0.4	0.0443404020930873
YDR096W	-1	-/-	-93.83933639526367	-37214.80242347717	10	0.024096385542168676	0.4	0.04461580831726797
YJL222W	-1	-/-	-93.85233640670776	-36368.78814077377	10	0.023952095808383235	0.4	0.044891214541448635
YIL023C	-1	-/-	-93.86165809631348	-37645.40335178375	10	0.023809523809523808	0.4	0.0451666207656293
YPR113W	-1	-/-	-93.89030838012695	-36728.41779279709	10	0.023668639053254437	0.4	0.04544202698980997
YLR467W	-1	-/-	-93.89057493209839	-36025.42855358124	10	0.023529411764705882	0.4	0.04571743321399064
YER132C	0	0/-	-93.89885663986206	-60095.87478864193	40	0.023529411764705882	0.4	0.04571743321399064
YGR047C	-1	-/-	-93.92791318893433	-36511.75734996796	10	0.023391812865497075	0.4	0.045992839438171305
YER176W	0	0/-	-94.00753343105316	-60794.98194015026	40	0.023391812865497075	0.4	0.045992839438171305
YNL267W	-1	-/-	-94.01801109313965	-35977.01167345047	10	0.023255813953488372	0.4	0.04626824566235197
YKL020C	-1	-/-	-94.02497625350952	-36182.16824102402	10	0.023121387283236993	0.4	0.04654365188653264
YDR192C	-1	-/-	-94.03256130218506	-36241.28768110275	10	0.022988505747126436	0.4	0.0468190581107133
YLR067C	-1	-/-	-94.0423321723938	-35686.87059831619	10	0.022857142857142857	0.4	0.04709446433489397
YLR115W	-1	-/-	-94.06137275695801	-36613.11827659607	10	0.022727272727272728	0.4	0.047369870559074635
YOR060C	-1	-/-	-94.06960391998291	-36402.4688205719	10	0.022598870056497175	0.4	0.0476452767832553
YJR093C	-1	-/-	-94.1054630279541	-36205.02281522751	10	0.02247191011235955	0.4	0.04792068300743597
YDR040C	-1	-/-	-94.10610008239746	-35384.575756549835	10	0.0223463687150838	0.4	0.04819608923161663
YGL122C	-1	-/-	-94.13516235351562	-36134.18510532379	10	0.022222222222222223	0.4	0.0484714954557973
YIL129C	-1	-/-	-94.13992595672607	-36267.08303689957	10	0.022099447513812154	0.4	0.048746901679977965
YNL236W	-1	-/-	-94.14445066452026	-36680.116698265076	10	0.02197802197802198	0.4	0.04902230790415863
YBL007C	-1	-/-	-94.16620922088623	-36255.38939189911	10	0.02185792349726776	0.4	0.049297714128339304
YPL177C	-1	-/-	-94.17402982711792	-35569.99164867401	10	0.021739130434782608	0.4	0.04957312035251997
YBR015C	-1	-/-	-94.21251392364502	-36198.279633522034	10	0.021621621621621623	0.4	0.049848526576700636
YGR163W	-1	-/-	-94.21370220184326	-35892.261363983154	10	0.021505376344086023	0.4	0.0501239328008813
YDR469W	-1	-/-	-94.24247646331787	-35440.30331277847	10	0.0213903743315508	0.4	0.05039933902506197
YOR026W	-1	-/-	-94.25002527236938	-37284.45618534088	10	0.02127659574468085	0.4	0.050674745249242634
YDL138W	-1	-/-	-94.26015138626099	-37142.80071592331	10	0.021164021164021163	0.4	0.0509501514734233
YDL224C	-1	-/-	-94.2845630645752	-35949.66641616821	10	0.021052631578947368	0.4	0.051225557697603966
YPR029C	-1	-/-	-94.28585624694824	-36341.449321746826	10	0.020942408376963352	0.4	0.05150096392178463
YDR081C	-1	-/-	-94.29012823104858	-37196.647767066956	10	0.020833333333333332	0.4	0.0517763701459653
YDR379W	-1	-/-	-94.29498672485352	-36123.260783195496	10	0.02072538860103627	0.4	0.052051776370145963
YDR259C	-1	-/-	-94.31113815307617	-35830.09849977493	10	0.020618556701030927	0.4	0.05232718259432663
YLR131C	-1	-/-	-94.33767604827881	-36354.52297639847	10	0.020512820512820513	0.4	0.052602588818507295
YLR275W	-1	-/-	-94.34699249267578	-35909.020570755005	10	0.02040816326530612	0.4	0.05287799504268796
YLR337C	-1	-/-	-94.36006355285645	-35872.580955028534	10	0.02030456852791878	0.4	0.053153401266868634
YIL085C	-1	-/-	-94.3913688659668	-36093.84687423706	10	0.020202020202020204	0.4	0.0534288074910493
YIL109C	-1	-/-	-94.40295886993408	-36571.64581489563	10	0.020100502512562814	0.4	0.053704213715229966
YDL095W	-1	-/-	-94.41045045852661	-36263.87657022476	10	0.02	0.4	0.05397961993941063
YPR021C	-1	-/-	-94.41162967681885	-36484.37474346161	10	0.01990049751243781	0.4	0.0542550261635913
YGR178C	-1	-/-	-94.4273328781128	-36309.948118686676	10	0.019801980198019802	0.4	0.054530432387771964
YLR371W	-1	-/+	-94.43002891540527	-36210.69109630585	10	0.019704433497536946	0.4	0.05480583861195263
YKR099W	-1	-/-	-94.43350887298584	-37855.66501617432	10	0.0196078431372549	0.4	0.055081244836133296
YER105C	-1	-/-	-94.436448097229	-35414.41940116882	10	0.01951219512195122	0.4	0.05535665106031396
YEL019C	-1	-/-	-94.4552412033081	-36655.95694446564	10	0.019417475728155338	0.4	0.05563205728449463
YHR186C	-1	-/-	-94.45663928985596	-35421.127742767334	10	0.01932367149758454	0.4	0.055907463508675294
YIL095W	1	+/+	-94.47212886810303	-38193.7724070549	9	0.02403846153846154	0.5	0.055907463508675294
YER089C	-1	-/-	-94.47917175292969	-35885.485555648804	10	0.023923444976076555	0.5	0.05618286973285596
YNL186W	-1	-/-	-94.49650382995605	-36656.23763656616	10	0.023809523809523808	0.5	0.056458275957036626
YBL011W	-1	-/-	-94.5019760131836	-35812.1742682457	10	0.023696682464454975	0.5	0.0567336821812173
YJR040W	-1	-/-	-94.50560188293457	-36376.1416144371	10	0.02358490566037736	0.5	0.057009088405397965
YDR038C	-1	-/-	-94.50586986541748	-36013.96456384659	10	0.023474178403755867	0.5	0.05728449462957863
YER008C	-1	-/-	-94.52063846588135	-35857.03762483597	10	0.02336448598130841	0.5	0.0575599008537593
YGL119W	-1	-/0	-94.52165412902832	-36262.13370037079	10	0.023255813953488372	0.5	0.05783530707793996
YGR140W	-1	-/-	-94.52386093139648	-36255.00994491577	10	0.023148148148148147	0.5	0.05811071330212063
YBL105C	-1	-/-	-94.53211688995361	-35683.50354528427	10	0.02304147465437788	0.5	0.058386119526301294
YOL145C	-1	-/-	-94.5452070236206	-35680.303062438965	10	0.022935779816513763	0.5	0.05866152575048196
YIL056W	-1	-/-	-94.56068706512451	-37134.291586875916	10	0.0228310502283105	0.5	0.058936931974662626
YML019W	-1	-/-	-94.56563520431519	-35584.121020793915	10	0.022727272727272728	0.5	0.05921233819884329
YDR145W	-1	-/-	-94.57519912719727	-37675.806807518005	10	0.02262443438914027	0.5	0.05948774442302396
YDR354W	0	0/0	-94.58048903942108	-61917.37650513649	40	0.02262443438914027	0.5	0.05948774442302396
YCR052W	-1	-/-	-94.5926742553711	-36879.55659341812	10	0.02252252252252252	0.5	0.059763150647204624
YOR259C	-1	-/-	-94.60125827789307	-37972.10741710663	10	0.02242152466367713	0.5	0.06003855687138529
YOR008C	-1	-/+	-94.62652587890625	-36133.10348320007	10	0.022321428571428572	0.5	0.06031396309556596
YFL009W	-1	-/-	-94.63981819152832	-38102.266707897186	10	0.022222222222222223	0.5	0.06058936931974663
YML001W	-1	-/-	-94.64454555511475	-36342.54848718643	10	0.022123893805309734	0.5	0.060864775543927295
YCR067C	-1	-/+	-94.6494493484497	-35964.52336025238	10	0.022026431718061675	0.5	0.06114018176810796
YGL016W	-1	-/0	-94.6534481048584	-37195.161145210266	10	0.021929824561403508	0.5	0.06141558799228863
YEL051W	-1	-/-	-94.65345478057861	-36071.605424404144	10	0.021834061135371178	0.5	0.06169099421646929
YHR134W	0	0/-	-94.65818762779236	-61407.8507860899	40	0.021834061135371178	0.5	0.06169099421646929
YKR063C	-1	-/-	-94.66065692901611	-36724.58260011673	10	0.021739130434782608	0.5	0.06196640044064996
YER145C	-1	-/-	-94.6963586807251	-36851.04335927963	10	0.021645021645021644	0.5	0.062241806664830625
YIL039W	-1	-/-	-94.69913864135742	-36484.869475364685	10	0.021551724137931036	0.5	0.0625172128890113
YDR188W	-1	-/-	-94.70435237884521	-36149.83090209961	10	0.02145922746781116	0.5	0.06279261911319196
YKR048C	-1	-/-	-94.71300983428955	-35800.00518846512	10	0.021367521367521368	0.5	0.06306802533737263
YDL076C	-1	-/-	-94.72061920166016	-36548.231966495514	10	0.02127659574468085	0.5	0.0633434315615533
YFL017W-A	-1	-/-	-94.75975799560547	-35241.17360448837	10	0.0211864406779661	0.5	0.06361883778573396
YJL065C	-1	-/-	-94.7608814239502	-36513.266075611115	10	0.02109704641350211	0.5	0.06389424400991463
YAL035W	-1	-/-	-94.76090812683105	-36596.935779094696	10	0.02100840336134454	0.5	0.0641696502340953
YNL290W	-1	-/-	-94.78338575363159	-37323.31413459778	10	0.02092050209205021	0.5	0.06444505645827596
YOR353C	-1	-/-	-94.78418445587158	-36636.3305516243	10	0.020833333333333332	0.5	0.06472046268245663
YLR430W	-1	-/-	-94.7865800857544	-37082.332775592804	10	0.02074688796680498	0.5	0.06499586890663729
YNL029C	-1	-/-	-94.78739166259766	-35554.73368406296	10	0.02066115702479339	0.5	0.06527127513081796
YHR072W-A	-1	-/-	-94.80481052398682	-34318.9407119751	10	0.0205761316872428	0.5	0.06554668135499862
YAL056W	-1	-/-	-94.80724143981934	-36931.06736755371	10	0.020491803278688523	0.5	0.06582208757917929
YJL019W	-1	-/-	-94.80784797668457	-36886.52298927307	10	0.02040816326530612	0.5	0.06609749380335996
YER088C	-1	-/-	-94.81634044647217	-36584.50413942337	10	0.02032520325203252	0.5	0.06637290002754062
YDR181C	-1	-/-	-94.81766986846924	-36587.965485572815	10	0.020242914979757085	0.5	0.06664830625172129
YJR076C	-1	-/-	-94.82012844085693	-37242.6007232666	10	0.020161290322580645	0.5	0.06692371247590195
YNL068C	-1	-/-	-94.82182836532593	-36525.94610309601	10	0.020080321285140562	0.5	0.06719911870008262
YJL111W	-1	-/-	-94.8252649307251	-36175.983060359955	10	0.02	0.5	0.06747452492426328
YDR235W	-1	-/-	-94.82774353027344	-35470.805003643036	10	0.0199203187250996	0.5	0.06774993114844395
YER172C	-1	-/-	-94.83396530151367	-36419.29956626892	10	0.01984126984126984	0.5	0.06802533737262462
YLR195C	-1	-/-	-94.8368272781372	-36935.33420419693	10	0.019762845849802372	0.5	0.06830074359680528
YNL098C	-1	-/-	-94.84059047698975	-36122.196509838104	10	0.01968503937007874	0.5	0.06857614982098595
YMR058W	-1	-/-	-94.8524751663208	-36610.04998064041	10	0.0196078431372549	0.5	0.06885155604516661
YPL112C	-1	-/-	-94.8538818359375	-36315.54158735275	10	0.01953125	0.5	0.06912696226934728
YOR311C	0	0/-	-94.8638950586319	-60734.30146229267	40	0.01953125	0.5	0.06912696226934728
YJR132W	-1	-/0	-94.88411045074463	-36761.44314575195	10	0.019455252918287938	0.5	0.06940236849352796
YGR132C	-1	-/-	-94.90012073516846	-38188.32784318924	10	0.01937984496124031	0.5	0.06967777471770863
YDR439W	-1	-/-	-94.90405559539795	-37025.61722946167	10	0.019305019305019305	0.5	0.06995318094188929
YGL129C	-1	-/-	-94.90460395812988	-35997.244099617004	10	0.019230769230769232	0.5	0.07022858716606996
YEL013W	-1	-/-	-94.90561103820801	-36412.318551540375	10	0.019157088122605363	0.5	0.07050399339025062
YAL023C	-1	-/-	-94.91648435592651	-37203.108652591705	10	0.019083969465648856	0.5	0.07077939961443129
YPL157W	-1	-/-	-94.92919635772705	-36862.60459661484	10	0.019011406844106463	0.5	0.07105480583861196
YBL056W	-1	-/-	-94.93365955352783	-37499.40606069565	10	0.01893939393939394	0.5	0.07133021206279262
YAL002W	-1	-/-	-94.93902397155762	-35929.833471775055	10	0.018867924528301886	0.5	0.07160561828697329
YLR006C	-1	-/-	-94.94262790679932	-36326.77684402466	10	0.018796992481203006	0.5	0.07188102451115395
YPL128C	-1	-/-	-94.94437980651855	-36239.31325483322	10	0.018726591760299626	0.5	0.07215643073533462
YKL212W	1	+/-	-94.96670246124268	-38786.45339488983	9	0.022388059701492536	0.6	0.07215643073533462
YBR095C	-1	-/-	-94.97029685974121	-36379.913492679596	10	0.022304832713754646	0.6	0.07243183695951529
YCR094W	-1	-/-	-94.98717212677002	-37172.420916080475	10	0.022222222222222223	0.6	0.07270724318369595
YGR204W	-1	-/-	-94.98810386657715	-37544.689539432526	10	0.02214022140221402	0.6	0.07298264940787662
YDR126W	-1	-/+	-94.9893856048584	-36900.811020851135	10	0.022058823529411766	0.6	0.07325805563205728
YOR319W	-1	-/-	-95.00223541259766	-35225.62020301819	10	0.02197802197802198	0.6	0.07353346185623795
YMR119W	-1	-/-	-95.00355911254883	-36906.87303304672	10	0.021897810218978103	0.6	0.07380886808041862
YIL030C	-1	-/-	-95.01710510253906	-36556.41143035889	10	0.02181818181818182	0.6	0.07408427430459928
YJR033C	-1	-/-	-95.03617763519287	-36807.25983905792	10	0.021739130434782608	0.6	0.07435968052877995
YHR108W	-1	-/-	-95.04273700714111	-36862.24721097946	10	0.021660649819494584	0.6	0.07463508675296061
YDL088C	-1	-/-	-95.04900550842285	-35797.862672805786	10	0.02158273381294964	0.6	0.07491049297714128
YML059C	-1	-/-	-95.05428504943848	-35914.380561351776	10	0.021505376344086023	0.6	0.07518589920132195
YMR113W	-1	-/0	-95.05824089050293	-35818.238144397736	10	0.02142857142857143	0.6	0.07546130542550261
YBR153W	-1	-/-	-95.06332778930664	-36078.88591957092	10	0.021352313167259787	0.6	0.07573671164968328
YMR025W	-1	-/-	-95.07055950164795	-36524.646025657654	10	0.02127659574468085	0.6	0.07601211787386394
YDL160C	-1	-/-	-95.07678604125977	-36414.98339033127	10	0.02120141342756184	0.6	0.07628752409804461
YBL037W	0	0/-	-95.07833218574524	-60251.56839466095	40	0.02120141342756184	0.6	0.07628752409804461
YIL098C	-1	-/-	-95.08161163330078	-36979.43607234955	10	0.02112676056338028	0.6	0.07656293032222528
YGR072W	-1	-/-	-95.08987998962402	-36331.68815279007	10	0.021052631578947368	0.6	0.07683833654640596
YPR055W	-1	-/-	-95.09724998474121	-35854.52529382706	10	0.02097902097902098	0.6	0.07711374277058662
YBL040C	-1	-/-	-95.1032133102417	-36196.028868198395	10	0.020905923344947737	0.6	0.07738914899476729
YDR490C	-1	-/-	-95.1078109741211	-36417.137998104095	10	0.020833333333333332	0.6	0.07766455521894795
YGL223C	-1	-/-	-95.1162109375	-36631.58409357071	10	0.020761245674740483	0.6	0.07793996144312862
YNL161W	-1	-/+	-95.11717319488525	-37119.324352264404	10	0.020689655172413793	0.6	0.07821536766730929
YPL179W	-1	-/-	-95.12627029418945	-35236.752465724945	10	0.020618556701030927	0.6	0.07849077389148995
YBL061C	-1	-/-	-95.13975715637207	-36739.901961803436	10	0.02054794520547945	0.6	0.07876618011567062
YFL028C	0	0/-	-95.1482424736023	-61403.459475040436	40	0.02054794520547945	0.6	0.07876618011567062
YOR014W	-1	-/-	-95.15331172943115	-36607.94940137863	10	0.020477815699658702	0.6	0.07904158633985128
YOR249C	-1	-/-	-95.15517711639404	-36280.81878709793	10	0.02040816326530612	0.6	0.07931699256403195
YLR229C	-1	-/+	-95.15927028656006	-36455.15543985367	10	0.020338983050847456	0.6	0.07959239878821261
YGR166W	-1	-/-	-95.15976142883301	-36908.98705339432	10	0.02027027027027027	0.6	0.07986780501239328
YDR420W	-1	-/-	-95.16079235076904	-35551.784692287445	10	0.020202020202020204	0.6	0.08014321123657395
YGL172W	-1	-/-	-95.16151237487793	-36665.37084245682	10	0.020134228187919462	0.6	0.08041861746075461
YOR260W	-1	-/-	-95.16618537902832	-37148.996124744415	10	0.020066889632107024	0.6	0.08069402368493528
YNL230C	-1	-/-	-95.16894149780273	-37602.20251083374	10	0.02	0.6	0.08096942990911594
YNL048W	-1	-/-	-95.1707353591919	-36181.90032720566	10	0.019933554817275746	0.6	0.08124483613329661
YCL032W	-1	-/-	-95.18229484558105	-38163.1316242218	10	0.019867549668874173	0.6	0.08152024235747728
YPL139C	-1	-/-	-95.18825817108154	-36436.56200122833	10	0.019801980198019802	0.6	0.08179564858165794
YFR014C	-1	-/-	-95.19754791259766	-38213.40501499176	10	0.019736842105263157	0.6	0.08207105480583861
YLR301W	-1	-/-	-95.21018314361572	-36336.65421485901	10	0.019672131147540985	0.6	0.08234646103001927
YML025C	-1	-/-	-95.2117109298706	-36440.65401124954	10	0.0196078431372549	0.6	0.08262186725419994
YNL231C	-1	-/-	-95.21576595306396	-36137.1146736145	10	0.019543973941368076	0.6	0.0828972734783806
YPL105C	0	0/-	-95.21951842308044	-61567.97881257534	40	0.019543973941368076	0.6	0.0828972734783806
YFR055W	-1	-/-	-95.22218894958496	-36798.94487762451	10	0.01948051948051948	0.6	0.08317267970256127
YER090W	0	0/0	-95.23107874393463	-60911.42417836189	40	0.01948051948051948	0.6	0.08317267970256127
YDL047W	-1	-/-	-95.23136615753174	-35332.57974815369	10	0.019417475728155338	0.6	0.08344808592674194
YDR034C	0	0/-	-95.2369624376297	-60844.824600458145	40	0.019417475728155338	0.6	0.08344808592674194
YJL117W	-1	-/+	-95.23791980743408	-36339.619881629944	10	0.01935483870967742	0.6	0.0837234921509226
YNL021W	-1	-/-	-95.23875904083252	-36102.61834144592	10	0.01929260450160772	0.6	0.08399889837510328
YGR077C	-1	-/-	-95.23914051055908	-36916.695508003235	10	0.019230769230769232	0.6	0.08427430459928395
YOR217W	-1	-/-	-95.23974466323853	-37262.625348091125	10	0.019169329073482427	0.6	0.08454971082346462
YML064C	-1	-/-	-95.24686908721924	-36369.281338214874	10	0.01910828025477707	0.6	0.08482511704764528
YML076C	-1	-/-	-95.26207256317139	-36638.38777589798	10	0.01904761904761905	0.6	0.08510052327182595
YBR211C	-1	-/-	-95.26793479919434	-35929.922776699066	10	0.0189873417721519	0.6	0.08537592949600661
YFR034C	-1	-/-	-95.27309989929199	-36538.60040950775	10	0.01892744479495268	0.6	0.08565133572018728
YDR461W	-1	-/-	-95.27849578857422	-36753.60438299179	10	0.018867924528301886	0.6	0.08592674194436795
YDL134C	-1	-/-	-95.2807936668396	-36786.612354278564	10	0.018808777429467086	0.6	0.08620214816854861
YLR147C	-1	-/-	-95.28122138977051	-36165.78279590607	10	0.01875	0.6	0.08647755439272928
YBR017C	-1	-/-	-95.28465795516968	-37084.04381322861	10	0.018691588785046728	0.6	0.08675296061690994
YMR210W	-1	-/-	-95.28793525695801	-35897.960993766785	10	0.018633540372670808	0.6	0.08702836684109061
YER005W	-1	-/-	-95.30342197418213	-37806.94512653351	10	0.018575851393188854	0.6	0.08730377306527128
YBR156C	-1	-/-	-95.30843353271484	-38314.7424993515	10	0.018518518518518517	0.6	0.08757917928945194
YBL079W	-1	-/-	-95.3181324005127	-36969.5205821991	10	0.018461538461538463	0.6	0.08785458551363261
YNL030W	-1	-/-	-95.32294178009033	-36643.59431695938	10	0.018404907975460124	0.6	0.08812999173781327
YDR240C	-1	-/-	-95.3420934677124	-35986.236295223236	10	0.01834862385321101	0.6	0.08840539796199394
YMR288W	-1	-/-	-95.34551811218262	-36261.66607904434	10	0.018292682926829267	0.6	0.0886808041861746
YPL169C	-1	-/-	-95.3496208190918	-36224.6180768013	10	0.0182370820668693	0.6	0.08895621041035527
YDL189W	0	0/0	-95.3572883605957	-60976.86998641491	40	0.0182370820668693	0.6	0.08895621041035527
YML013W	-1	-/-	-95.37421226501465	-37330.93368959427	10	0.01818181818181818	0.6	0.08923161663453594
YGL144C	-1	-/-	-95.37571334838867	-35588.87042140961	10	0.01812688821752266	0.6	0.0895070228587166
YLR138W	-1	-/-	-95.38112258911133	-36567.62877178192	10	0.018072289156626505	0.6	0.08978242908289727
YKL200C	-1	-/-	-95.38850784301758	-35740.99567127228	10	0.018018018018018018	0.6	0.09005783530707794
YOR011W	-1	-/-	-95.39708423614502	-36396.17165184021	10	0.017964071856287425	0.6	0.0903332415312586
YOR326W	-1	-/-	-95.40711402893066	-36849.85751867294	10	0.01791044776119403	0.6	0.09060864775543927
YNL108C	0	0/0	-95.41099441051483	-61458.80392062664	40	0.01791044776119403	0.6	0.09060864775543927
YDR201W	-1	-/-	-95.41334247589111	-35932.397772789	10	0.017857142857142856	0.6	0.09088405397961993
YDR251W	-1	-/-	-95.41648387908936	-36802.95469045639	10	0.017804154302670624	0.6	0.0911594602038006
YLR314C	-1	-/-	-95.42903804779053	-36606.76231431961	10	0.01775147928994083	0.6	0.09143486642798128
YGL065C	-1	-/-	-95.442955493927	-36579.224249362946	10	0.017699115044247787	0.6	0.09171027265216194
YER120W	-1	-/+	-95.44863700866699	-35585.12702322006	10	0.01764705882352941	0.6	0.09198567887634261
YGR063C	-1	-/-	-95.44911289215088	-35971.97671127319	10	0.017595307917888565	0.6	0.09226108510052328
YMR192W	1	+/+	-95.48150825500488	-38780.53523731232	9	0.02046783625730994	0.7	0.09226108510052328
YJR064W	-1	-/-	-95.48723554611206	-37467.75832748413	10	0.02040816326530612	0.7	0.09253649132470394
YOR191W	-1	-/-	-95.51030921936035	-36413.96307563782	10	0.020348837209302327	0.7	0.09281189754888461
YDR320C	-1	-/-	-95.51035213470459	-37429.663056373596	10	0.020289855072463767	0.7	0.09308730377306527
YDR118W	-1	-/-	-95.51852798461914	-37091.85152101517	10	0.02023121387283237	0.7	0.09336270999724594
YKR052C	-1	-/-	-95.53414344787598	-37520.56603765488	10	0.020172910662824207	0.7	0.0936381162214266
YKL080W	-1	-/-	-95.54188537597656	-36766.72573900223	10	0.020114942528735632	0.7	0.09391352244560727
YDR518W	-1	-/-	-95.54265975952148	-37055.725554943085	10	0.02005730659025788	0.7	0.09418892866978794
YHL025W	-1	-/-	-95.54458045959473	-36920.54069328308	10	0.02	0.7	0.0944643348939686
YCL010C	-1	-/-	-95.5604019165039	-36613.256833553314	10	0.019943019943019943	0.7	0.09473974111814927
YHR205W	-1	-/-	-95.57408285140991	-36138.35247039795	10	0.019886363636363636	0.7	0.09501514734232994
YHR039C-A	-1	-/-	-95.58890724182129	-35686.98975229263	10	0.019830028328611898	0.7	0.0952905535665106
YGL213C	-1	-/-	-95.59243774414062	-36802.980902671814	10	0.01977401129943503	0.7	0.09556595979069127
YOR240W	-1	-/-	-95.5966968536377	-35456.049406051636	10	0.01971830985915493	0.7	0.09584136601487193
YDR183W	-1	-/-	-95.59773635864258	-36719.435118198395	10	0.019662921348314606	0.7	0.0961167722390526
YDR334W	-1	-/-	-95.61077690124512	-36560.35034322739	10	0.0196078431372549	0.7	0.09639217846323327
YNL256W	-1	-/-	-95.61859798431396	-38228.29745864868	10	0.019553072625698324	0.7	0.09666758468741393
YMR044W	-1	-/-	-95.62664985656738	-36244.73940372467	10	0.019498607242339833	0.7	0.0969429909115946
YJR127C	-1	-/-	-95.6308102607727	-36290.926332473755	10	0.019444444444444445	0.7	0.09721839713577526
YGL051W	-1	-/-	-95.6311674118042	-36134.54751396179	10	0.019390581717451522	0.7	0.09749380335995593
YGL229C	-1	-/-	-95.63636684417725	-37330.70227813721	10	0.019337016574585635	0.7	0.0977692095841366
YPL048W	-1	-/-	-95.64249992370605	-36296.239938259125	10	0.01928374655647383	0.7	0.09804461580831726
YPR017C	-1	-/-	-95.64284896850586	-36784.64860391617	10	0.019230769230769232	0.7	0.09832002203249793
YJL140W	-1	-/-	-95.64447116851807	-36678.727575302124	10	0.019178082191780823	0.7	0.09859542825667861
YLR452C	-1	-/-	-95.6496934890747	-36383.638397693634	10	0.01912568306010929	0.7	0.09887083448085927
YFL049W	-1	-/-	-95.66576766967773	-37039.599820137024	10	0.01907356948228883	0.7	0.09914624070503994
YDL097C	-1	-/-	-95.67886257171631	-38252.00493192673	10	0.019021739130434784	0.7	0.0994216469292206
YDR397C	-1	-/-	-95.68467330932617	-34684.81859731674	10	0.018970189701897018	0.7	0.09969705315340127
YPR082C	-1	-/-	-95.68689918518066	-35153.329713344574	10	0.01891891891891892	0.7	0.09997245937758194
YLR454W	0	0/0	-95.68754434585571	-62169.70366752148	40	0.01891891891891892	0.7	0.09997245937758194
YML058W	-1	-/-	-95.6894416809082	-36117.62835788727	10	0.018867924528301886	0.7	0.1002478656017626
YLR020C	-1	-/-	-95.70512199401855	-36703.863260746	10	0.01881720430107527	0.7	0.10052327182594327
YBR042C	-1	-/-	-95.70522022247314	-35922.48102807999	10	0.01876675603217158	0.7	0.10079867805012394
YKL032C	-1	-/-	-95.70539474487305	-37045.77996778488	10	0.01871657754010695	0.7	0.1010740842743046
YNL287W	-1	-/-	-95.70670366287231	-36667.79882526398	10	0.018666666666666668	0.7	0.10134949049848527
YDR407C	-1	-/-	-95.71862030029297	-36908.08243370056	10	0.018617021276595744	0.7	0.10162489672266593
YER068W	-1	-/-	-95.72250175476074	-36075.16142082214	10	0.01856763925729443	0.7	0.1019003029468466
YOR233W	-1	-/-	-95.72962427139282	-36758.16959857941	10	0.018518518518518517	0.7	0.10217570917102727
YMR063W	0	0/-	-95.73586618900299	-61698.82406389713	40	0.018518518518518517	0.7	0.10217570917102727
YLR191W	-1	-/-	-95.75356864929199	-37033.327684402466	10	0.018469656992084433	0.7	0.10245111539520793
YDR088C	-1	-/-	-95.75898122787476	-36159.737748622894	10	0.018421052631578946	0.7	0.1027265216193886
YNL238W	0	0/-	-95.76291298866272	-60870.35391366482	40	0.018421052631578946	0.7	0.1027265216193886
YCL031C	-1	-/-	-95.78601551055908	-37400.11552476883	10	0.01837270341207349	0.7	0.10300192784356926
YBR115C	0	0/0	-95.78621053695679	-61351.03903877735	40	0.01837270341207349	0.7	0.10300192784356926
YOL165C	-1	-/0	-95.79294013977051	-36586.78361225128	10	0.01832460732984293	0.7	0.10327733406774993
YOR115C	-1	-/-	-95.80313968658447	-36906.151421546936	10	0.018276762402088774	0.7	0.1035527402919306
YBR234C	-1	-/-	-95.82238674163818	-37892.05645751953	10	0.018229166666666668	0.7	0.10382814651611126
YNL291C	-1	-/-	-95.82262420654297	-36131.177995204926	10	0.01818181818181818	0.7	0.10410355274029193
YMR302C	-1	-/-	-95.83016681671143	-38855.65750169754	10	0.018134715025906734	0.7	0.10437895896447259
YBR279W	-1	-/-	-95.84095859527588	-36439.28113603592	10	0.01808785529715762	0.7	0.10465436518865326
YBL006C	-1	-/-	-95.85072326660156	-36559.605474472046	10	0.01804123711340206	0.7	0.10492977141283392
YDR389W	-1	-/-	-95.86317157745361	-37891.724789619446	10	0.017994858611825194	0.7	0.10520517763701459
YLR369W	-1	-/-	-95.86584186553955	-36376.74815940857	10	0.017948717948717947	0.7	0.10548058386119526
YFL007W	0	0/-	-95.86682522296906	-62133.29998469353	40	0.017948717948717947	0.7	0.10548058386119526
YNL106C	-1	-/-	-95.87557792663574	-36557.11473894119	10	0.017902813299232736	0.7	0.10575599008537592
YML077W	-1	-/-	-95.8841552734375	-36086.63679122925	10	0.017857142857142856	0.7	0.1060313963095566
YIL126W	-1	-/-	-95.88675117492676	-35857.38832616806	10	0.017811704834605598	0.7	0.10630680253373727
YOR377W	-1	-/0	-95.88906860351562	-37782.06318569183	10	0.017766497461928935	0.7	0.10658220875791793
YCR089W	-1	-/-	-95.88968467712402	-36759.142181396484	10	0.017721518987341773	0.7	0.1068576149820986
YNL293W	-1	-/-	-95.8939266204834	-37779.63191175461	10	0.017676767676767676	0.7	0.10713302120627927
YLL001W	-1	-/-	-95.90126895904541	-37403.89835500717	10	0.017632241813602016	0.7	0.10740842743045993
YGL136C	-1	-/-	-95.90151691436768	-36687.462378025055	10	0.017587939698492462	0.7	0.1076838336546406
YML015C	-1	-/-	-95.90165042877197	-37271.985912323	10	0.017543859649122806	0.7	0.10795923987882126
YDR305C	0	0/-	-95.90354347229004	-60134.39541435242	40	0.017543859649122806	0.7	0.10795923987882126
YJL176C	-1	-/-	-95.90802764892578	-37055.613671302795	10	0.0175	0.7	0.10823464610300193
YOR085W	-1	-/-	-95.90942621231079	-36545.90505170822	10	0.017456359102244388	0.7	0.1085100523271826
YLR260W	-1	-/-	-95.91079807281494	-38118.54655981064	10	0.017412935323383085	0.7	0.10878545855136326
YBR248C	0	0/0	-95.92970728874207	-60869.187139868736	40	0.017412935323383085	0.7	0.10878545855136326
YJR050W	-1	-/-	-95.9370756149292	-36885.35852909088	10	0.017369727047146403	0.7	0.10906086477554393
YOR067C	-1	-/-	-95.96131038665771	-37272.08697128296	10	0.017326732673267328	0.7	0.1093362709997246
YER048W-A	0	0/0	-95.97908353805542	-61063.599491238594	40	0.017326732673267328	0.7	0.1093362709997246
YPR072W	-1	-/-	-95.9814224243164	-36906.54873943329	10	0.01728395061728395	0.7	0.10961167722390526
YEL041W	-1	-/-	-95.99117183685303	-37546.7612657547	10	0.017241379310344827	0.7	0.10988708344808593
YNL085W	-1	-/-	-95.99293565750122	-36997.089559555054	10	0.0171990171990172	0.7	0.11016248967226659
YDL143W	-1	-/-	-95.995849609375	-37706.97322177887	10	0.01715686274509804	0.7	0.11043789589644726
YHR190W	-1	-/-	-95.9969334602356	-37597.25593137741	10	0.017114914425427872	0.7	0.11071330212062792
YIR002C	-1	-/-	-96.00850868225098	-37257.1053481102	10	0.01707317073170732	0.7	0.11098870834480859
YMR319C	-1	-/-	-96.01094055175781	-37751.993062496185	10	0.0170316301703163	0.7	0.11126411456898926
YOR106W	-1	-/-	-96.01469898223877	-36902.99181985855	10	0.01699029126213592	0.7	0.11153952079316992
YDR392W	-1	-/-	-96.02856159210205	-36968.096353530884	10	0.01694915254237288	0.7	0.11181492701735059
YOR109W	-1	-/-	-96.0321102142334	-37132.70362329483	10	0.016908212560386472	0.7	0.11209033324153125
YGL025C	-1	-/-	-96.0358657836914	-36813.0930685997	10	0.016867469879518072	0.7	0.11236573946571192
YOR028C	-1	-/-	-96.03622150421143	-37350.46905040741	10	0.016826923076923076	0.7	0.11264114568989259
YIL036W	-1	-/-	-96.0378475189209	-38308.31148147583	10	0.016786570743405275	0.7	0.11291655191407325
YOL146W	-1	-/-	-96.05186557769775	-36901.36388349533	10	0.01674641148325359	0.7	0.11319195813825393
YIR010W	-1	-/-	-96.05241966247559	-36609.268209934235	10	0.016706443914081145	0.7	0.1134673643624346
YJL093C	-1	-/+	-96.06583404541016	-36602.57891654968	10	0.016666666666666666	0.7	0.11374277058661526
YDR440W	-1	-/-	-96.07270336151123	-36683.96014595032	10	0.0166270783847981	0.7	0.11401817681079593
YDR265W	-1	-/-	-96.07892417907715	-37656.82065534592	10	0.016587677725118485	0.7	0.1142935830349766
YBR210W	-1	-/-	-96.0810718536377	-37184.732410907745	10	0.016548463356973995	0.7	0.11456898925915726
YOR094W	-1	-/-	-96.0912675857544	-35640.47568845749	10	0.01650943396226415	0.7	0.11484439548333793
YAR044W	-1	-/-	-96.09738063812256	-36074.66031360626	10	0.01647058823529412	0.7	0.1151198017075186
YKL220C	-1	-/-	-96.10808372497559	-37426.439900398254	10	0.01643192488262911	0.7	0.11539520793169926
YLR305C	-1	-/-	-96.12252998352051	-35512.47273015976	10	0.01639344262295082	0.7	0.11567061415587993
YOR209C	-1	-/-	-96.12554264068604	-36224.18193054199	10	0.016355140186915886	0.7	0.11594602038006059
YPL089C	-1	-/-	-96.12606143951416	-36419.67910814285	10	0.016317016317016316	0.7	0.11622142660424126
YDL147W	-1	-/-	-96.15042209625244	-39004.53234386444	10	0.01627906976744186	0.7	0.11649683282842192
YGL054C	-1	-/-	-96.16575145721436	-36615.79287481308	10	0.016241299303944315	0.7	0.11677223905260259
YPR103W	-1	-/-	-96.16661071777344	-38405.95238161087	10	0.016203703703703703	0.7	0.11704764527678325
YOR088W	-1	-/-	-96.1673002243042	-35416.58127307892	10	0.016166281755196306	0.7	0.11732305150096392
YAL053W	-1	-/-	-96.17628479003906	-36452.61548137665	10	0.016129032258064516	0.7	0.11759845772514459
YCR020C	-1	-/-	-96.17872428894043	-36789.15210151672	10	0.016091954022988506	0.7	0.11787386394932525
YBR090C-A	-1	-/-	-96.18433284759521	-35442.506328582764	10	0.016055045871559634	0.7	0.11814927017350592
YHL048W	-1	-/-	-96.1886739730835	-36871.87768316269	10	0.016018306636155607	0.7	0.11842467639768658
YLR453C	-1	-/-	-96.18941402435303	-36819.6220741272	10	0.01598173515981735	0.7	0.11870008262186725
YOL077W-A	-1	-/-	-96.1967306137085	-35292.07927274704	10	0.015945330296127564	0.7	0.11897548884604792
YGR167W	-1	-/+	-96.2040023803711	-37030.76936864853	10	0.015909090909090907	0.7	0.11925089507022858
YFR002W	-1	-/-	-96.20669841766357	-37165.879464149475	10	0.015873015873015872	0.7	0.11952630129440925
YGL125W	0	0/0	-96.20688486099243	-61425.277616381645	40	0.015873015873015872	0.7	0.11952630129440925
YKL101W	-1	-/-	-96.21417999267578	-36346.086755275726	10	0.01583710407239819	0.7	0.11980170751858991
YBR227C	0	0/-	-96.22960448265076	-60918.56627058983	40	0.01583710407239819	0.7	0.11980170751858991
YGR005C	-1	-/-	-96.23879146575928	-37010.83750343323	10	0.01580135440180587	0.7	0.12007711374277058
YFR004W	-1	-/-	-96.2403736114502	-39104.7369389534	10	0.015765765765765764	0.7	0.12035251996695125
YOL128C	-1	-/-	-96.24731159210205	-36602.59038114548	10	0.015730337078651686	0.7	0.12062792619113193
YML006C	-1	-/-	-96.25109195709229	-36283.46890592575	10	0.01569506726457399	0.7	0.12090333241531259
YFR046C	-1	-/-	-96.25385475158691	-36471.645206451416	10	0.015659955257270694	0.7	0.12117873863949326
YOR337W	0	0/-	-96.27042388916016	-61719.828320264816	40	0.015659955257270694	0.7	0.12117873863949326
YJR058C	0	0/-	-96.27184414863586	-61423.867706894875	40	0.015659955257270694	0.7	0.12117873863949326
YOR198C	-1	-/-	-96.27475833892822	-37124.39821386337	10	0.015625	0.7	0.12145414486367392
YER030W	-1	-/-	-96.28339767456055	-36625.311485767365	10	0.015590200445434299	0.7	0.12172955108785459
YKL122C	-1	-/-	-96.28814506530762	-36786.28515481949	10	0.015555555555555555	0.7	0.12200495731203526
YPR164W	-1	-/-	-96.28964138031006	-36616.899946689606	10	0.015521064301552107	0.7	0.12228036353621592
YGR191W	-1	-/-	-96.29080867767334	-36860.73050451279	10	0.015486725663716814	0.7	0.12255576976039659
YOR335C	-1	-/-	-96.30397748947144	-38289.37668943405	10	0.01545253863134658	0.7	0.12283117598457725
YML033W	-1	-/-	-96.30398082733154	-35941.42016124725	10	0.015418502202643172	0.7	0.12310658220875792
YNR065C	0	0/-	-96.30701208114624	-62343.47030389309	40	0.015418502202643172	0.7	0.12310658220875792
YNL275W	-1	-/-	-96.31798934936523	-36058.58586549759	10	0.015384615384615385	0.7	0.12338198843293859
YJR044C	-1	-/-	-96.31837177276611	-37089.2206697464	10	0.015350877192982455	0.7	0.12365739465711925
YPL085W	-1	-/-	-96.3190689086914	-36227.507264614105	10	0.015317286652078774	0.7	0.12393280088129992
YLR268W	-1	-/-	-96.33595848083496	-36178.48951339722	10	0.015283842794759825	0.7	0.12420820710548058
YOR363C	-1	-/-	-96.35088729858398	-37084.02655696869	10	0.015250544662309368	0.7	0.12448361332966125
YOL013C	-1	-/-	-96.35584354400635	-38775.89952135086	10	0.015217391304347827	0.7	0.12475901955384192
YKL059C	-1	-/-	-96.35632991790771	-37020.56801557541	10	0.015184381778741865	0.7	0.1250344257780226
YJL186W	-1	-/-	-96.36009788513184	-35679.39959573746	10	0.015151515151515152	0.7	0.12530983200220325
YKL184W	0	0/-	-96.37196934223175	-62008.549969911575	40	0.015151515151515152	0.7	0.12530983200220325
YIL149C	-1	-/-	-96.38329601287842	-36328.721630096436	10	0.01511879049676026	0.7	0.12558523822638393
YGR092W	-1	-/-	-96.38722896575928	-36164.51174402237	10	0.015086206896551725	0.7	0.12586064445056458
YGR241C	-1	-/-	-96.38958168029785	-36434.83819580078	10	0.015053763440860216	0.7	0.12613605067474526
YOR025W	-1	-/-	-96.39982509613037	-37319.979242801666	10	0.015021459227467811	0.7	0.1264114568989259
YER168C	-1	-/-	-96.40237045288086	-37350.11409807205	10	0.014989293361884369	0.7	0.1266868631231066
YDR480W	-1	-/-	-96.40907096862793	-37521.822108745575	10	0.014957264957264958	0.7	0.12696226934728724
YML035C	0	0/-	-96.40946733951569	-60710.76404953003	40	0.014957264957264958	0.7	0.12696226934728724
YJL030W	-1	-/-	-96.4098892211914	-36702.695043087006	10	0.014925373134328358	0.7	0.12723767557146792
YER012W	-1	-/-	-96.41796493530273	-37979.80763053894	10	0.014893617021276596	0.7	0.12751308179564858
YKL206C	-1	-/0	-96.42668914794922	-37084.82489824295	10	0.014861995753715499	0.7	0.12778848801982925
YHR067W	-1	-/-	-96.43397808074951	-36960.69245815277	10	0.014830508474576272	0.7	0.1280638942440099
YNL031C	-1	-/-	-96.44092845916748	-37089.66569375992	10	0.014799154334038054	0.7	0.1283393004681906
YBR077C	-1	-/-	-96.44272708892822	-37976.861166000366	10	0.014767932489451477	0.7	0.12861470669237124
YDL116W	-1	-/-	-96.44540405273438	-37341.32399892807	10	0.014736842105263158	0.7	0.12889011291655192
YLR144C	-1	-/-	-96.45703506469727	-36603.3089056015	10	0.014705882352941176	0.7	0.12916551914073257
YDR545W	-1	-/-	-96.46155834197998	-35869.16330718994	10	0.014675052410901468	0.7	0.12944092536491325
YNL321W	0	0/-	-96.47082781791687	-61596.25517082214	40	0.014675052410901468	0.7	0.12944092536491325
YLR342W	-1	-/+	-96.48222541809082	-37095.90462398529	10	0.014644351464435146	0.7	0.1297163315890939
YOR221C	-1	-/-	-96.48416996002197	-35739.94375419617	10	0.014613778705636743	0.7	0.12999173781327458
YER114C	-1	-/-	-96.48468780517578	-36382.19625711441	10	0.014583333333333334	0.7	0.13026714403745523
YJL099W	-1	-/-	-96.4847640991211	-37826.60826206207	10	0.014553014553014554	0.7	0.13054255026163591
YHL007C	-1	-/-	-96.48476886749268	-37213.60305309296	10	0.014522821576763486	0.7	0.13081795648581657
YKL125W	-1	-/-	-96.48482608795166	-37898.15444946289	10	0.014492753623188406	0.7	0.13109336270999725
YDR289C	-1	-/-	-96.4855089187622	-36942.06312417984	10	0.014462809917355372	0.7	0.1313687689341779
YMR190C	-1	-/-	-96.48840141296387	-37170.26509952545	10	0.01443298969072165	0.7	0.13164417515835858
YNL310C	-1	-/-	-96.48854923248291	-37009.28108263016	10	0.01440329218106996	0.7	0.13191958138253926
YPR135W	-1	-/-	-96.48969554901123	-36644.39088344574	10	0.014373716632443531	0.7	0.1321949876067199
YLR113W	-1	-/-	-96.49170017242432	-36508.706944942474	10	0.014344262295081968	0.7	0.1324703938309006
YLR201C	-1	-/0	-96.49187755584717	-36993.587759017944	10	0.014314928425357873	0.7	0.13274580005508124
YNL227C	-1	-/-	-96.4981894493103	-37897.50956916809	10	0.014285714285714285	0.7	0.13302120627926192
YNL263C	-1	-/-	-96.50122451782227	-36629.203766822815	10	0.014256619144602852	0.7	0.13329661250344257
YLR141W	-1	-/-	-96.50295066833496	-36018.33738088608	10	0.014227642276422764	0.7	0.13357201872762325
YNL311C	-1	-/-	-96.52908611297607	-37757.936876773834	10	0.014198782961460446	0.7	0.1338474249518039
YGL247W	-1	-/-	-96.53482818603516	-35314.984337329865	10	0.01417004048582996	0.7	0.13412283117598459
YNL032W	-1	-/-	-96.54212093353271	-35827.15337848663	10	0.014141414141414142	0.7	0.13439823740016524
YOR047C	-1	-/-	-96.54222345352173	-37440.31726551056	10	0.014112903225806451	0.7	0.13467364362434592
YPL047W	-1	-/-	-96.55154705047607	-37792.12908935547	10	0.014084507042253521	0.7	0.13494904984852657
YGL127C	-1	-/-	-96.5698356628418	-37112.23590564728	10	0.014056224899598393	0.7	0.13522445607270725
YIL049W	-1	-/-	-96.57031440734863	-36981.57468032837	10	0.014028056112224449	0.7	0.1354998622968879
YDR349C	0	0/-	-96.57239961624146	-60324.47851443291	40	0.014028056112224449	0.7	0.1354998622968879
YGL023C	0	0/-	-96.57454013824463	-61370.297389268875	40	0.014028056112224449	0.7	0.1354998622968879
YML099C	1	+/-	-96.58723163604736	-39575.125029563904	9	0.016	0.8	0.1354998622968879
YKL211C	0	0/0	-96.59444379806519	-60875.88152909279	40	0.016	0.8	0.1354998622968879
YGL106W	-1	-/-	-96.6060209274292	-37177.32222747803	10	0.015968063872255488	0.8	0.13577526852106858
YGL252C	-1	-/-	-96.60858345031738	-37828.275394916534	10	0.01593625498007968	0.8	0.13605067474524923
YNL123W	-1	-/-	-96.62190628051758	-37832.451068878174	10	0.015904572564612324	0.8	0.1363260809694299
YIL154C	-1	-/-	-96.6366605758667	-38029.79938030243	10	0.015873015873015872	0.8	0.13660148719361057
YPR161C	-1	-/-	-96.63860988616943	-37259.80300951004	10	0.015841584158415842	0.8	0.13687689341779125
YHR211W	0	0/0	-96.6392353773117	-60791.2454842329	40	0.015841584158415842	0.8	0.13687689341779125
YDL015C	-1	-/-	-96.6396050453186	-36241.033336639404	10	0.015810276679841896	0.8	0.1371522996419719
YKL005C	-1	-/-	-96.64199638366699	-37292.46315097809	10	0.015779092702169626	0.8	0.13742770586615258
YGR040W	-1	-/-	-96.64359378814697	-36226.385367393494	10	0.015748031496062992	0.8	0.13770311209033323
YGL178W	-1	-/-	-96.64842700958252	-37224.32040262222	10	0.015717092337917484	0.8	0.1379785183145139
YPL176C	-1	-/-	-96.6625566482544	-35793.72312402725	10	0.01568627450980392	0.8	0.13825392453869456
YNL004W	-1	-/-	-96.66448879241943	-37622.663370132446	10	0.015655577299412915	0.8	0.13852933076287524
YHL038C	-1	-/-	-96.6649284362793	-36403.64883232117	10	0.015625	0.8	0.13880473698705592
YER148W	-1	-/-	-96.66497135162354	-36624.512961387634	10	0.015594541910331383	0.8	0.13908014321123657
YJL139C	-1	-/-	-96.66656970977783	-36520.07074594498	10	0.01556420233463035	0.8	0.13935554943541725
YBR215W	-1	-/-	-96.66778564453125	-36507.42264461517	10	0.015533980582524271	0.8	0.1396309556595979
YNL148C	-1	-/-	-96.6729097366333	-36808.53277683258	10	0.015503875968992248	0.8	0.13990636188377858
YPL145C	-1	-/-	-96.67792129516602	-35727.05085229874	10	0.015473887814313346	0.8	0.14018176810795924
YML036W	-1	-/-	-96.68122291564941	-36323.405634880066	10	0.015444015444015444	0.8	0.14045717433213992
YMR106C	-1	-/-	-96.6832218170166	-37267.983199596405	10	0.015414258188824663	0.8	0.14073258055632057
YGL195W	-1	-/-	-96.68652868270874	-37208.80138206482	10	0.015384615384615385	0.8	0.14100798678050125
YDL078C	-1	-/-	-96.68862915039062	-38072.31431388855	10	0.015355086372360844	0.8	0.1412833930046819
YHR107C	-1	-/-	-96.69182014465332	-36594.22329044342	10	0.01532567049808429	0.8	0.14155879922886258
YNL153C	-1	-/-	-96.6935863494873	-36896.80511713028	10	0.015296367112810707	0.8	0.14183420545304323
YDL007W	-1	-/-	-96.6971263885498	-38816.01399564743	10	0.015267175572519083	0.8	0.1421096116772239
YDR080W	-1	-/-	-96.70176982879639	-36859.96783351898	10	0.015238095238095238	0.8	0.14238501790140456
YGL220W	0	0/-	-96.70291459560394	-60950.27910864353	40	0.015238095238095238	0.8	0.14238501790140456
YOL078W	-1	-/-	-96.70663070678711	-36453.787048339844	10	0.015209125475285171	0.8	0.14266042412558524
YKL205W	-1	-/-	-96.71754026412964	-38915.15469264984	10	0.015180265654648957	0.8	0.1429358303497659
YDR421W	-1	-/-	-96.73714637756348	-37275.57335615158	10	0.015151515151515152	0.8	0.14321123657394658
YNR013C	-1	-/+	-96.73778438568115	-38436.64310455322	10	0.015122873345935728	0.8	0.14348664279812723
YOR231W	-1	-/-	-96.74036693572998	-36930.04493188858	10	0.01509433962264151	0.8	0.1437620490223079
YLR019W	0	0/-	-96.74434900283813	-60882.232071995735	40	0.01509433962264151	0.8	0.1437620490223079
YKL017C	-1	-/-	-96.7557258605957	-35797.409844875336	10	0.015065913370998116	0.8	0.14403745524648856
YJL056C	-1	-/-	-96.7559928894043	-36877.4333820343	10	0.015037593984962405	0.8	0.14431286147066924
YGL038C	-1	-/-	-96.7582893371582	-36939.49527978897	10	0.0150093808630394	0.8	0.1445882676948499
YKR061W	-1	-/-	-96.76181507110596	-36310.02325153351	10	0.0149812734082397	0.8	0.14486367391903057
YBL058W	-1	-/-	-96.76196098327637	-37462.37642812729	10	0.014953271028037384	0.8	0.14513908014321122
YMR275C	-1	-/-	-96.7639217376709	-36930.51099348068	10	0.014925373134328358	0.8	0.1454144863673919
YER045C	-1	-/-	-96.77864170074463	-36064.19240665436	10	0.0148975791433892	0.8	0.14568989259157256
YMR308C	-1	-/-	-96.77940464019775	-38589.60268115997	10	0.01486988847583643	0.8	0.14596529881575324
YEL029C	-1	-/-	-96.78399467468262	-35866.447329998016	10	0.014842300556586271	0.8	0.14624070503993392
YGL086W	-1	-/-	-96.78487205505371	-36458.37378168106	10	0.014814814814814815	0.8	0.14651611126411457
YGR006W	-1	-/-	-96.79644775390625	-36868.059047698975	10	0.014787430683918669	0.8	0.14679151748829525
YLR265C	-1	-/-	-96.81047916412354	-36586.22880458832	10	0.014760147601476014	0.8	0.1470669237124759
YNL189W	0	0/-	-96.81166398525238	-61127.04592823982	40	0.014760147601476014	0.8	0.1470669237124759
YCL008C	-1	-/-	-96.82470798492432	-37946.888127326965	10	0.014732965009208104	0.8	0.14734232993665658
YNL197C	1	+/-	-96.82572841644287	-38242.68021583557	9	0.016544117647058824	0.9	0.14734232993665658
YDR427W	-1	-/-	-96.82941436767578	-36799.70739412308	10	0.01651376146788991	0.9	0.14761773616083723
YKL116C	0	0/-	-96.83247756958008	-61282.162338495255	40	0.01651376146788991	0.9	0.14761773616083723
YER108C	-1	-/-	-96.84598541259766	-35614.39578819275	10	0.016483516483516484	0.9	0.1478931423850179
YDR110W	-1	-/-	-96.84613990783691	-37485.946106910706	10	0.016453382084095063	0.9	0.14816854860919856
YKL013C	-1	-/-	-96.85936260223389	-37122.60530900955	10	0.016423357664233577	0.9	0.14844395483337924
YNL042W	-1	-/-	-96.8681173324585	-37010.557104587555	10	0.01639344262295082	0.9	0.1487193610575599
YDL236W	-1	-/0	-96.87288093566895	-35445.878096580505	10	0.016363636363636365	0.9	0.14899476728174058
YHR119W	-1	-/-	-96.87396717071533	-35556.47489929199	10	0.016333938294010888	0.9	0.14927017350592123
YOR396W	0	0/0	-96.8779046535492	-60044.55477356911	40	0.016333938294010888	0.9	0.14927017350592123
YPR111W	-1	-/-	-96.87879848480225	-37565.68513250351	10	0.016304347826086956	0.9	0.1495455797301019
YDL175C	-1	-/-	-96.88436985015869	-36822.593832969666	10	0.0162748643761302	0.9	0.14982098595428256
YNR044W	-1	-/-	-96.89093780517578	-36810.41774177551	10	0.016245487364620937	0.9	0.15009639217846324
YJL076W	-1	-/-	-96.89384651184082	-36708.325879096985	10	0.016216216216216217	0.9	0.1503717984026439
YDL245C	-1	-/-	-96.89436626434326	-37235.90711784363	10	0.01618705035971223	0.9	0.15064720462682457
YKL051W	-1	-/+	-96.89478397369385	-36822.11908340454	10	0.01615798922800718	0.9	0.15092261085100522
YIL005W	0	0/-	-96.89875388145447	-60950.70383954048	40	0.01615798922800718	0.9	0.15092261085100522
YLR443W	0	0/-	-96.90117597579956	-60529.650782227516	40	0.01615798922800718	0.9	0.15092261085100522
YOL005C	-1	-/-	-96.90300941467285	-36076.49649953842	10	0.016129032258064516	0.9	0.1511980170751859
YMR223W	0	0/-	-96.90573859214783	-61465.53715419769	40	0.016129032258064516	0.9	0.1511980170751859
YOR201C	-1	-/-	-96.9070930480957	-36983.37548685074	10	0.016100178890876567	0.9	0.15147342329936656
YHR143W-A	-1	-/-	-96.91671943664551	-36753.422793865204	10	0.01607142857142857	0.9	0.15174882952354724
YDR164C	-1	-/+	-96.91835403442383	-37891.66438341141	10	0.016042780748663103	0.9	0.1520242357477279
YNL221C	-1	-/-	-96.9234094619751	-38546.00757741928	10	0.01601423487544484	0.9	0.15229964197190857
YML052W	-1	-/-	-96.92351007461548	-36957.392838954926	10	0.015985790408525755	0.9	0.15257504819608922
YGL005C	-1	-/-	-96.93381881713867	-38152.593834877014	10	0.015957446808510637	0.9	0.1528504544202699
YER112W	-1	-/-	-96.9395694732666	-37153.049092292786	10	0.01592920353982301	0.9	0.15312586064445055
YGR274C	-1	-/-	-96.94019317626953	-37230.40869855881	10	0.015901060070671377	0.9	0.15340126686863123
YDL185W	-1	-/-	-96.95449829101562	-36975.47500705719	10	0.015873015873015872	0.9	0.1536766730928119
YDR406W	0	0/-	-96.95507657527924	-61625.07286512852	40	0.015873015873015872	0.9	0.1536766730928119
YHR175W	-1	-/-	-96.95525741577148	-36718.30641126633	10	0.01584507042253521	0.9	0.15395207931699256
YMR263W	-1	-/-	-96.96238040924072	-36846.534902095795	10	0.015817223198594025	0.9	0.15422748554117324
YAR031W	-1	-/0	-96.96456050872803	-37189.95783948898	10	0.015789473684210527	0.9	0.1545028917653539
YMR080C	-1	-/-	-96.9763822555542	-38218.84849405289	10	0.01576182136602452	0.9	0.15477829798953457
YJL004C	-1	-/-	-96.9820499420166	-36923.38993215561	10	0.015734265734265736	0.9	0.15505370421371523
YMR158C-A	0	0/0	-96.99489998817444	-60588.83856129646	40	0.015734265734265736	0.9	0.15505370421371523
YGL097W	-1	-/-	-96.99713230133057	-37474.10021686554	10	0.015706806282722512	0.9	0.1553291104378959
YOR193W	-1	-/-	-97.00751495361328	-37000.991331100464	10	0.0156794425087108	0.9	0.15560451666207656
YCR073W-A	-1	-/-	-97.01298427581787	-37990.48381567001	10	0.01565217391304348	0.9	0.15587992288625724
YLR320W	-1	-/-	-97.01642799377441	-36842.042937755585	10	0.015625	0.9	0.1561553291104379
YIL061C	-1	-/-	-97.02021026611328	-36682.817890167236	10	0.01559792027729636	0.9	0.15643073533461857
YOR157C	-1	-/-	-97.02111530303955	-37517.781349658966	10	0.015570934256055362	0.9	0.15670614155879922
YJR045C	-1	-/-	-97.02370357513428	-37321.95456600189	10	0.015544041450777202	0.9	0.1569815477829799
YDR301W	-1	-/-	-97.02730655670166	-36491.22874164581	10	0.015517241379310345	0.9	0.15725695400716055
YKL042W	-1	-/-	-97.03081130981445	-36748.631073474884	10	0.01549053356282272	0.9	0.15753236023134123
YBL017C	-1	-/-	-97.03791809082031	-36921.471205711365	10	0.015463917525773196	0.9	0.1578077664555219
YDR400W	-1	-/-	-97.05204582214355	-36317.48951673508	10	0.015437392795883362	0.9	0.15808317267970257
YGL215W	0	0/-	-97.06059718132019	-61285.722648739815	40	0.015437392795883362	0.9	0.15808317267970257
YIL022W	-1	-/-	-97.06623458862305	-37296.46977901459	10	0.015410958904109588	0.9	0.15835857890388322
YOR197W	0	0/-	-97.07397532463074	-62382.05781066418	40	0.015410958904109588	0.9	0.15835857890388322
YMR276W	-1	-/-	-97.07905960083008	-36619.994898319244	10	0.015384615384615385	0.9	0.1586339851280639
YGL151W	-1	-/-	-97.0809555053711	-36488.02409315109	10	0.015358361774744027	0.9	0.15890939135224455
YLR187W	0	0/-	-97.08223295211792	-61864.31536304951	40	0.015358361774744027	0.9	0.15890939135224455
YML115C	-1	-/-	-97.08263969421387	-37418.833265304565	10	0.015332197614991482	0.9	0.15918479757642523
YKL119C	-1	-/-	-97.08451271057129	-36189.55721569061	10	0.015306122448979591	0.9	0.15946020380060588
YFL021W	-1	-/-	-97.08550548553467	-36318.6106505394	10	0.015280135823429542	0.9	0.15973561002478656
YBR188C	-1	-/-	-97.09105110168457	-36830.443549633026	10	0.015254237288135594	0.9	0.1600110162489672
YOL137W	0	0/-	-97.10335397720337	-61315.70161104202	40	0.015254237288135594	0.9	0.1600110162489672
YEL069C	-1	-/-	-97.11327838897705	-36911.82421588898	10	0.015228426395939087	0.9	0.1602864224731479
YJL095W	-1	-/-	-97.11809635162354	-37466.19796895981	10	0.015202702702702704	0.9	0.16056182869732855
YPL116W	-1	-/-	-97.12011909484863	-37082.44050884247	10	0.01517706576728499	0.9	0.16083723492150923
YDR079C-A	-1	-/-	-97.12743949890137	-35637.89839553833	10	0.015151515151515152	0.9	0.1611126411456899
YGR229C	-1	-/-	-97.12917804718018	-37374.12102031708	10	0.015126050420168067	0.9	0.16138804736987056
YBR009C	-1	-/-	-97.13982009887695	-36510.672530174255	10	0.015100671140939598	0.9	0.16166345359405124
YAL040C	-1	-/-	-97.1630744934082	-38283.08222198486	10	0.01507537688442211	0.9	0.1619388598182319
YLR451W	-1	-/-	-97.18447017669678	-37645.70210981369	10	0.015050167224080268	0.9	0.16221426604241257
YDR217C	-1	-/-	-97.18673133850098	-35550.95873880386	10	0.015025041736227046	0.9	0.16248967226659322
YDL235C	-1	-/-	-97.19567394256592	-37884.6810464859	10	0.015	0.9	0.1627650784907739
YNL272C	-1	-/-	-97.19582939147949	-38054.47299861908	10	0.014975041597337771	0.9	0.16304048471495455
YOR370C	0	0/-	-97.19842147827148	-61518.729630708694	40	0.014975041597337771	0.9	0.16304048471495455
YPR008W	-1	-/-	-97.20153903961182	-37586.99172210693	10	0.014950166112956811	0.9	0.16331589093913523
YLR188W	0	0/-	-97.20366525650024	-61965.80638241768	40	0.014950166112956811	0.9	0.16331589093913523
YJR066W	-1	-/-	-97.2050609588623	-37348.47956466675	10	0.014925373134328358	0.9	0.16359129716331589
YFL031W	-1	-/-	-97.21602058410645	-35626.18308162689	10	0.014900662251655629	0.9	0.16386670338749657
YBR112C	-1	-/-	-97.21642923355103	-36570.932262420654	10	0.01487603305785124	0.9	0.16414210961167722
YEL065W	-1	-/-	-97.23108863830566	-37759.7381811142	10	0.01485148514851485	0.9	0.1644175158358579
YDR103W	-1	-/-	-97.23470211029053	-37018.84156036377	10	0.014827018121911038	0.9	0.16469292206003855
YOR070C	0	0/0	-97.23936796188354	-61990.34240055084	40	0.014827018121911038	0.9	0.16469292206003855
YKR100C	0	0/-	-97.2429883480072	-61416.98622381687	40	0.014827018121911038	0.9	0.16469292206003855
YCL004W	-1	-/-	-97.24309349060059	-37901.04811286926	10	0.014802631578947368	0.9	0.16496832828421923
YJL008C	-1	-/-	-97.2455062866211	-37737.81578159332	10	0.014778325123152709	0.9	0.16524373450839988
YGL211W	-1	-/-	-97.25788688659668	-38107.417471408844	10	0.014754098360655738	0.9	0.16551914073258056
YML086C	-1	-/-	-97.26841831207275	-36814.649466991425	10	0.014729950900163666	0.9	0.1657945469567612
YLR318W	-1	-/-	-97.27058792114258	-37824.71404886246	10	0.014705882352941176	0.9	0.1660699531809419
YIL041W	0	0/-	-97.27309203147888	-62311.64991617203	40	0.014705882352941176	0.9	0.1660699531809419
YMR033W	-1	-/-	-97.28131771087646	-37083.74061250687	10	0.01468189233278956	0.9	0.16634535940512254
YOR181W	-1	-/-	-97.28195762634277	-37606.58151388168	10	0.014657980456026058	0.9	0.16662076562930322
YLR226W	-1	-/-	-97.28673839569092	-37366.24640893936	10	0.014634146341463415	0.9	0.16689617185348388
YBR130C	-1	-/-	-97.29019069671631	-36736.93303346634	10	0.01461038961038961	0.9	0.16717157807766456
YKL039W	0	0/-	-97.29189109802246	-61709.28522896767	40	0.01461038961038961	0.9	0.16717157807766456
YKL110C	-1	-/-	-97.29414653778076	-36727.245928287506	10	0.014586709886547812	0.9	0.1674469843018452
YPR089W	0	0/0	-97.3000693321228	-61509.81468605995	40	0.014586709886547812	0.9	0.1674469843018452
YOR344C	-1	-/-	-97.31739330291748	-37675.572820186615	10	0.014563106796116505	0.9	0.1677223905260259
YHR043C	-1	-/0	-97.3209228515625	-36915.15063524246	10	0.014539579967689823	0.9	0.16799779675020657
YAL030W	-1	-/-	-97.32978057861328	-37425.22662115097	10	0.014516129032258065	0.9	0.16827320297438722
YMR168C	-1	-/-	-97.33816719055176	-36082.71893262863	10	0.014492753623188406	0.9	0.1685486091985679
YDL133C-A	0	0/-	-97.33940291404724	-60309.44886696339	40	0.014492753623188406	0.9	0.1685486091985679
YDL131W	0	0/0	-97.34320449829102	-61953.71764922142	40	0.014492753623188406	0.9	0.1685486091985679
YCR065W	-1	-/-	-97.34499740600586	-37618.82121562958	10	0.014469453376205787	0.9	0.16882401542274855
YER056C	-1	-/-	-97.34622573852539	-38347.613694667816	10	0.014446227929373997	0.9	0.16909942164692923
YGR083C	-1	-/-	-97.35047054290771	-38271.60192680359	10	0.014423076923076924	0.9	0.16937482787110988
YOR086C	0	0/-	-97.35116457939148	-61048.265414595604	40	0.014423076923076924	0.9	0.16937482787110988
YNL078W	-1	-/-	-97.35143184661865	-36324.20526218414	10	0.0144	0.9	0.16965023409529056
YNL172W	-1	-/-	-97.3611707687378	-39235.68637466431	10	0.01437699680511182	0.9	0.16992564031947122
YBR176W	0	0/-	-97.36638259887695	-61263.37218439579	40	0.01437699680511182	0.9	0.16992564031947122
YJL183W	-1	-/-	-97.36800241470337	-37135.27595090866	10	0.014354066985645933	0.9	0.1702010465436519
YKL040C	-1	-/-	-97.36879348754883	-37951.40071821213	10	0.014331210191082803	0.9	0.17047645276783255
YCR002C	-1	-/-	-97.3708143234253	-36340.13808441162	10	0.014308426073131956	0.9	0.17075185899201323
YMR039C	-1	-/-	-97.37146759033203	-37114.745089530945	10	0.014285714285714285	0.9	0.17102726521619388
YOR274W	-1	-/-	-97.37622451782227	-36384.345997810364	10	0.014263074484944533	0.9	0.17130267144037456
YNL116W	-1	-/-	-97.37737941741943	-38351.8097319603	10	0.014240506329113924	0.9	0.1715780776645552
YBL019W	-1	-/-	-97.37924385070801	-36859.39453744888	10	0.014218009478672985	0.9	0.1718534838887359
YGR271W	0	0/-	-97.38354563713074	-61095.235882639885	40	0.014218009478672985	0.9	0.1718534838887359
YLR010C	-1	-/-	-97.38709735870361	-36385.88935470581	10	0.014195583596214511	0.9	0.17212889011291654
YHR111W	-1	-/-	-97.39184474945068	-37554.117755413055	10	0.014173228346456693	0.9	0.17240429633709722
YHL028W	-1	-/-	-97.39470672607422	-37709.05598258972	10	0.014150943396226415	0.9	0.17267970256127788
YMR183C	-1	-/-	-97.39639520645142	-35437.3601732254	10	0.0141287284144427	0.9	0.17295510878545856
YGL006W	-1	-/-	-97.3978271484375	-39145.22753381729	10	0.014106583072100314	0.9	0.1732305150096392
YOR124C	0	0/-	-97.40278434753418	-62217.51053798199	40	0.014106583072100314	0.9	0.1732305150096392
YDL217C	-1	-/-	-97.40279388427734	-36371.585366249084	10	0.014084507042253521	0.9	0.1735059212338199
YDL022W	-1	-/-	-97.40590381622314	-38688.79012489319	10	0.0140625	0.9	0.17378132745800054
YAL041W	-1	-/-	-97.41097640991211	-37955.41379022598	10	0.014040561622464899	0.9	0.17405673368218122
YJL074C	-1	-/-	-97.41382694244385	-38557.75381946564	10	0.014018691588785047	0.9	0.17433213990636187
YLR200W	-1	-/-	-97.41945934295654	-36496.49919319153	10	0.013996889580093312	0.9	0.17460754613054255
YOL091W	-1	-/-	-97.41990089416504	-37686.513526916504	10	0.013975155279503106	0.9	0.1748829523547232
YCL012W	-1	-/-	-97.43113136291504	-36350.421266555786	10	0.013953488372093023	0.9	0.17515835857890388
YMR184W	-1	-/-	-97.44095611572266	-36467.93560266495	10	0.01393188854489164	0.9	0.17543376480308456
YNL118C	-1	-/-	-97.45442390441895	-36852.74830389023	10	0.013910355486862442	0.9	0.17570917102726522
YGR281W	-1	-/-	-97.46558475494385	-38299.13947105408	10	0.013888888888888888	0.9	0.1759845772514459
YDR156W	-1	-/-	-97.47136783599854	-36944.63619470596	10	0.01386748844375963	0.9	0.17625998347562655
YPR173C	-1	-/-	-97.47719287872314	-36237.786103248596	10	0.013846153846153847	0.9	0.17653538969980723
YNL138W	-1	-/-	-97.48525905609131	-37413.51339149475	10	0.013824884792626729	0.9	0.17681079592398788
YKR064W	0	0/-	-97.48587620258331	-61971.056067824364	40	0.013824884792626729	0.9	0.17681079592398788
YBR111W-A	-1	-/-	-97.49310111999512	-35650.74140930176	10	0.013803680981595092	0.9	0.17708620214816856
YPL058C	-1	-/-	-97.49592399597168	-37864.13237905502	10	0.013782542113323124	0.9	0.1773616083723492
YBR110W	-1	-/-	-97.49723815917969	-37048.974769592285	10	0.013761467889908258	0.9	0.1776370145965299
YFL038C	-1	-/-	-97.49838447570801	-36718.46206617355	10	0.013740458015267175	0.9	0.17791242082071054
YGR288W	-1	-/-	-97.50117206573486	-38147.69252872467	10	0.013719512195121951	0.9	0.17818782704489122
YDL046W	-1	-/-	-97.5070686340332	-37787.887870788574	10	0.0136986301369863	0.9	0.17846323326907187
YFL060C	-1	-/-	-97.51149940490723	-36406.47453022003	10	0.013677811550151976	0.9	0.17873863949325255
YLR107W	-1	-/-	-97.52715969085693	-36521.33738183975	10	0.013657056145675266	0.9	0.1790140457174332
YNL025C	-1	-/-	-97.53099346160889	-37275.21658992767	10	0.013636363636363636	0.9	0.1792894519416139
YPR176C	-1	-/-	-97.53195762634277	-37481.23661518097	10	0.01361573373676248	0.9	0.17956485816579454
YAL021C	-1	-/-	-97.53277206420898	-36730.99195575714	10	0.013595166163141994	0.9	0.17984026438997522
YEL002C	-1	-/-	-97.54893207550049	-36260.701521873474	10	0.013574660633484163	0.9	0.18011567061415587
YKL045W	-1	-/-	-97.55066776275635	-38101.13082361221	10	0.01355421686746988	0.9	0.18039107683833655
YER063W	0	0/-	-97.55366921424866	-60738.28229749203	40	0.01355421686746988	0.9	0.18039107683833655
YOR270C	-1	-/-	-97.56279850006104	-37662.06817436218	10	0.013533834586466165	0.9	0.1806664830625172
YEL022W	-1	-/-	-97.56349420547485	-36755.99557971954	10	0.013513513513513514	0.9	0.18094188928669788
YBR044C	0	0/-	-97.56594550609589	-60811.48708093166	40	0.013513513513513514	0.9	0.18094188928669788
YCR029C-A	0	0/-	-97.56763887405396	-60739.8469851017	40	0.013513513513513514	0.9	0.18094188928669788
YLR397C	-1	-/-	-97.56944847106934	-39453.85592651367	10	0.013493253373313344	0.9	0.18121729551087853
YGR278W	-1	-/-	-97.57190322875977	-36953.52864265442	10	0.01347305389221557	0.9	0.18149270173505921
YML132W	-1	-/-	-97.57475566864014	-37549.690767765045	10	0.013452914798206279	0.9	0.18176810795923987
YKR083C	-1	-/-	-97.57638168334961	-36615.21828746796	10	0.013432835820895522	0.9	0.18204351418342055
YNL008C	-1	-/-	-97.58710718154907	-38284.22379875183	10	0.013412816691505217	0.9	0.1823189204076012
YDL045C	-1	-/-	-97.58890056610107	-38557.392523765564	10	0.013392857142857142	0.9	0.18259432663178188
YOL111C	-1	-/-	-97.58963680267334	-37955.18412399292	10	0.01337295690936107	0.9	0.18286973285596256
YBL023C	-1	-/-	-97.5907211303711	-36913.085085392	10	0.013353115727002967	0.9	0.1831451390801432
YLR368W	-1	-/+	-97.59194803237915	-37447.87828588486	10	0.013333333333333334	0.9	0.1834205453043239
YAL031C	-1	-/-	-97.59730911254883	-39036.666484832764	10	0.013313609467455622	0.9	0.18369595152850454
YCR048W	-1	-/-	-97.60173797607422	-36718.23741054535	10	0.013293943870014771	0.9	0.18397135775268522
YNL027W	-1	-/-	-97.60186004638672	-37539.656814575195	10	0.01327433628318584	0.9	0.18424676397686587
YMR167W	-1	-/-	-97.60310649871826	-37013.82779455185	10	0.013254786450662739	0.9	0.18452217020104655
YLR228C	-1	-/-	-97.60331153869629	-36366.7513551712	10	0.013235294117647059	0.9	0.1847975764252272
YHR155W	0	0/-	-97.61051368713379	-60905.542239904404	40	0.013235294117647059	0.9	0.1847975764252272
YAL047C	-1	-/-	-97.61484146118164	-36392.651794433594	10	0.013215859030837005	0.9	0.18507298264940789
YJR057W	-1	-/-	-97.6238603591919	-37020.08867454529	10	0.013196480938416423	0.9	0.18534838887358854
YDR189W	-1	-/+	-97.62489128112793	-37496.16804885864	10	0.013177159590043924	0.9	0.18562379509776922
YJL174W	0	0/-	-97.62537431716919	-61628.44328379631	40	0.013177159590043924	0.9	0.18562379509776922
YFL016C	-1	-/-	-97.62594604492188	-38072.66606807709	10	0.013157894736842105	0.9	0.18589920132194987
YDR346C	-1	-/-	-97.62729835510254	-37218.060203552246	10	0.013138686131386862	0.9	0.18617460754613055
YJL168C	-1	-/-	-97.63410758972168	-37794.54657077789	10	0.013119533527696793	0.9	0.1864500137703112
YLR193C	-1	-/-	-97.6350154876709	-37784.97990655899	10	0.013100436681222707	0.9	0.18672541999449188
YKR054C	-1	-/-	-97.63814163208008	-36594.437798023224	10	0.01308139534883721	0.9	0.18700082621867253
YJL197W	0	0/-	-97.6415946483612	-61010.93092465401	40	0.01308139534883721	0.9	0.18700082621867253
YPL242C	-1	-/-	-97.64578247070312	-37407.83151626587	10	0.013062409288824383	0.9	0.1872762324428532
YOR330C	-1	-/-	-97.64705085754395	-36764.123847961426	10	0.013043478260869565	0.9	0.18755163866703387
YJL192C	-1	-/-	-97.6481237411499	-35930.68257570267	10	0.013024602026049204	0.9	0.18782704489121455
YMR236W	-1	-/-	-97.65946102142334	-36122.88596725464	10	0.01300578034682081	0.9	0.1881024511153952
YMR089C	-1	-/-	-97.66918468475342	-36702.30089569092	10	0.012987012987012988	0.9	0.18837785733957588
YDR151C	-1	-/-	-97.66951751708984	-36865.2774810791	10	0.012968299711815562	0.9	0.18865326356375653
YPL258C	-1	-/-	-97.6791582107544	-37245.2027888298	10	0.012949640287769784	0.9	0.1889286697879372
YJR106W	0	0/-	-97.68561029434204	-61754.901907444	40	0.012949640287769784	0.9	0.1889286697879372
YNL214W	-1	-/-	-97.68746566772461	-37104.25194644928	10	0.01293103448275862	0.9	0.18920407601211786
YML121W	-1	-/-	-97.6878924369812	-37257.81240987778	10	0.01291248206599713	0.9	0.18947948223629854
YDR261C	0	0/-	-97.68790769577026	-63211.834951877594	40	0.01291248206599713	0.9	0.18947948223629854
YFL011W-A	-1	-/-	-97.68954944610596	-35962.55839443207	10	0.012893982808022923	0.9	0.1897548884604792
YGL164C	0	0/0	-97.69323825836182	-61781.96846175194	40	0.012893982808022923	0.9	0.1897548884604792
YJL001W	-1	-/-	-97.69336414337158	-38204.545003414154	10	0.012875536480686695	0.9	0.19003029468465987
YKR026C	-1	-/-	-97.7029333114624	-38351.25042057037	10	0.012857142857142857	0.9	0.19030570090884055
YHR024C	-1	-/-	-97.7091932296753	-36416.691543102264	10	0.012838801711840228	0.9	0.1905811071330212
YIR004W	-1	-/-	-97.71030712127686	-36220.80804014206	10	0.01282051282051282	0.9	0.19085651335720188
YDR463W	-1	-/-	-97.71784496307373	-37143.1635556221	10	0.012802275960170697	0.9	0.19113191958138254
YGR121C	-1	-/-	-97.73482513427734	-37506.9767241478	10	0.01278409090909091	0.9	0.19140732580556322
YMR100W	-1	-/-	-97.73534393310547	-36963.134934425354	10	0.01276595744680851	0.9	0.19168273202974387
YML111W	0	0/-	-97.73813724517822	-61329.6791408062	40	0.01276595744680851	0.9	0.19168273202974387
YER166W	-1	-/-	-97.75200748443604	-36108.96667098999	10	0.012747875354107648	0.9	0.19195813825392455
YER024W	-1	-/-	-97.75312328338623	-38849.58059120178	10	0.01272984441301273	0.9	0.1922335444781052
YER109C	-1	-/-	-97.75347709655762	-36681.385226249695	10	0.012711864406779662	0.9	0.19250895070228588
YNR031C	-1	-/-	-97.75417804718018	-36543.90645694733	10	0.012693935119887164	0.9	0.19278435692646653
YMR062C	0	0/0	-97.75884437561035	-61462.8235963583	40	0.012693935119887164	0.9	0.19278435692646653
YNL201C	-1	-/-	-97.76206398010254	-38604.2300901413	10	0.01267605633802817	0.9	0.1930597631506472
YGL017W	-1	-/-	-97.76515293121338	-37764.387560367584	10	0.012658227848101266	0.9	0.19333516937482786
YLR047C	-1	-/-	-97.77332496643066	-37927.702056884766	10	0.012640449438202247	0.9	0.19361057559900854
YJL129C	-1	-/-	-97.77359008789062	-36413.19309568405	10	0.012622720897615708	0.9	0.1938859818231892
YLR127C	-1	-/-	-97.78251552581787	-36936.755012989044	10	0.012605042016806723	0.9	0.19416138804736988
YMR005W	-1	-/-	-97.78450298309326	-36633.05136060715	10	0.012587412587412588	0.9	0.19443679427155053
YIL034C	-1	-/-	-97.79665088653564	-37230.314350128174	10	0.012569832402234637	0.9	0.1947122004957312
YHR103W	0	0/-	-97.806645154953	-61381.50538909435	40	0.012569832402234637	0.9	0.1947122004957312
YPL050C	-1	-/-	-97.81059455871582	-37251.881808280945	10	0.012552301255230125	0.9	0.19498760671991186
YJR083C	-1	-/0	-97.81220149993896	-36952.660536289215	10	0.012534818941504178	0.9	0.19526301294409254
YAL007C	-1	-/-	-97.81478786468506	-37773.439001083374	10	0.012517385257301807	0.9	0.1955384191682732
YHR191C	-1	-/-	-97.81511878967285	-36026.75395298004	10	0.0125	0.9	0.19581382539245387
YGL197W	0	0/-	-97.81551742553711	-61956.25564908981	40	0.0125	0.9	0.19581382539245387
YLR059C	-1	-/-	-97.81743335723877	-36197.10732650757	10	0.012482662968099861	0.9	0.19608923161663452
YCR095C	0	0/0	-97.8198766708374	-61779.11651492119	40	0.012482662968099861	0.9	0.19608923161663452
YBR098W	-1	-/-	-97.82091903686523	-37031.29628324509	10	0.012465373961218837	0.9	0.1963646378408152
YLR335W	-1	-/-	-97.82678318023682	-37720.731119155884	10	0.012448132780082987	0.9	0.19664004406499586
YDL145C	-1	-/-	-97.82858943939209	-36824.433317661285	10	0.012430939226519336	0.9	0.19691545028917654
YBR213W	-1	-/0	-97.84237670898438	-37110.69686841965	10	0.012413793103448275	0.9	0.19719085651335722
YOR080W	-1	-/-	-97.84477996826172	-37450.44805145264	10	0.012396694214876033	0.9	0.19746626273753787
YNR006W	-1	-/-	-97.85075759887695	-38457.47286558151	10	0.012379642365887207	0.9	0.19774166896171855
YER094C	-1	-/-	-97.86315631866455	-37690.94170284271	10	0.012362637362637362	0.9	0.1980170751858992
YOR360C	0	0/-	-97.86347544193268	-61323.46527636051	40	0.012362637362637362	0.9	0.1980170751858992
YPL213W	-1	-/-	-97.8688554763794	-37055.84103870392	10	0.012345679012345678	0.9	0.19829248141007988
YER016W	-1	-/-	-97.86917018890381	-37876.26082992554	10	0.012328767123287671	0.9	0.19856788763426053
YNL127W	-1	-/-	-97.87854385375977	-37156.93772029877	10	0.012311901504787962	0.9	0.1988432938584412
YOL043C	-1	-/-	-97.88630867004395	-36690.55463409424	10	0.012295081967213115	0.9	0.19911870008262186
YML005W	-1	-/-	-97.88651275634766	-37176.225613594055	10	0.01227830832196453	0.9	0.19939410630680254
YBR065C	-1	-/-	-97.88745307922363	-36985.94081449509	10	0.01226158038147139	0.9	0.1996695125309832
YKL106W	0	0/0	-97.89380669593811	-61810.3848143816	40	0.01226158038147139	0.9	0.1996695125309832
YOR043W	-1	-/-	-97.89449787139893	-36444.68143701553	10	0.012244897959183673	0.9	0.19994491875516388
YGR222W	-1	-/-	-97.89473724365234	-36834.20167541504	10	0.012228260869565218	0.9	0.20022032497934453
YOR031W	-1	-/-	-97.8958158493042	-38454.40360927582	10	0.012211668928086838	0.9	0.2004957312035252
YPL122C	-1	-/-	-97.90319061279297	-38159.72143650055	10	0.012195121951219513	0.9	0.20077113742770586
YER051W	-1	-/-	-97.90401458740234	-36092.31227207184	10	0.012178619756427604	0.9	0.20104654365188654
YNL188W	-1	-/-	-97.90494632720947	-37456.17687368393	10	0.012162162162162163	0.9	0.2013219498760672
YGR122W	-1	-/-	-97.91071605682373	-36699.50766658783	10	0.012145748987854251	0.9	0.20159735610024787
YFR029W	-1	-/-	-97.91310405731201	-37430.933270931244	10	0.012129380053908356	0.9	0.20187276232442852
YFR024C	-1	-/-	-97.92334175109863	-36768.45867919922	10	0.012113055181695828	0.9	0.2021481685486092
YJR094C	-1	-/-	-97.92951393127441	-37540.03617334366	10	0.012096774193548387	0.9	0.20242357477278985
YDR332W	0	0/-	-97.93464922904968	-61195.419570565224	40	0.012096774193548387	0.9	0.20242357477278985
YOR118W	0	0/0	-97.93620204925537	-60872.535163998604	40	0.012096774193548387	0.9	0.20242357477278985
YOR127W	-1	-/-	-97.93668556213379	-37081.9471988678	10	0.012080536912751677	0.9	0.20269898099697053
YDR371W	0	0/-	-97.93699264526367	-61190.683575987816	40	0.012080536912751677	0.9	0.20269898099697053
YOL006C	-1	-/-	-97.93944358825684	-37483.79404878616	10	0.012064343163538873	0.9	0.2029743872211512
YLR016C	-1	-/-	-97.95682716369629	-36803.11129236221	10	0.012048192771084338	0.9	0.20324979344533187
YCL062W	-1	-/-	-97.95958232879639	-35871.2111158371	10	0.012032085561497326	0.9	0.20352519966951252
YDR035W	0	0/0	-97.96487545967102	-61939.191153645515	40	0.012032085561497326	0.9	0.20352519966951252
YGR046W	-1	-/-	-97.9661979675293	-37825.70096826553	10	0.012016021361815754	0.9	0.2038006058936932
YOL045W	-1	-/-	-97.96733283996582	-40234.05429363251	10	0.012	0.9	0.20407601211787385
YLR132C	-1	-/-	-97.97073364257812	-36932.29002857208	10	0.011984021304926764	0.9	0.20435141834205453
YMR284W	-1	-/-	-97.97251033782959	-38177.60331249237	10	0.011968085106382979	0.9	0.2046268245662352
YPL161C	-1	-/-	-97.97846984863281	-37185.46426486969	10	0.01195219123505976	0.9	0.20490223079041586
YDR435C	-1	-/-	-97.98236274719238	-37645.93163013458	10	0.011936339522546418	0.9	0.20517763701459654
YOL156W	-1	-/-	-97.98288059234619	-37005.57640171051	10	0.011920529801324504	0.9	0.2054530432387772
YBR288C	-1	-/-	-98.00942039489746	-37656.189244270325	10	0.011904761904761904	0.9	0.20572844946295787
YBR173C	-1	-/-	-98.02621173858643	-39179.37758684158	10	0.011889035667107	0.9	0.20600385568713853
YGR272C	-1	-/-	-98.02709865570068	-35568.060715675354	10	0.011873350923482849	0.9	0.2062792619113192
YGL228W	0	0/-	-98.03581166267395	-62266.80279517174	40	0.011873350923482849	0.9	0.2062792619113192
YER174C	-1	-/-	-98.04916381835938	-35410.47018098831	10	0.011857707509881422	0.9	0.20655466813549986
YNL121C	-1	-/-	-98.05303192138672	-36697.98388385773	10	0.011842105263157895	0.9	0.20683007435968054
YMR070W	-1	-/-	-98.05304431915283	-36236.898421764374	10	0.011826544021024968	0.9	0.2071054805838612
YBR165W	-1	-/-	-98.0575304031372	-39743.32289791107	10	0.011811023622047244	0.9	0.20738088680804187
YLR262C	-1	-/-	-98.0616979598999	-36669.83043861389	10	0.011795543905635648	0.9	0.20765629303222252
YLR216C	-1	-/-	-98.06839847564697	-37980.58951282501	10	0.011780104712041885	0.9	0.2079316992564032
YAR014C	-1	-/+	-98.0719051361084	-38295.61867713928	10	0.011764705882352941	0.9	0.20820710548058385
YHR034C	-1	-/-	-98.07205200195312	-36943.40462112427	10	0.01174934725848564	0.9	0.20848251170476453
YOR297C	-1	-/-	-98.08569288253784	-36640.19548749924	10	0.011734028683181226	0.9	0.20875791792894519
YIL137C	0	0/-	-98.08666133880615	-61791.87022149563	40	0.011734028683181226	0.9	0.20875791792894519
YHR004C	-1	-/-	-98.09733772277832	-37023.064962387085	10	0.01171875	0.9	0.20903332415312587
YDR328C	-1	-/-	-98.10104084014893	-36734.83918428421	10	0.011703511053315995	0.9	0.20930873037730652
YLL036C	-1	-/-	-98.10230731964111	-37228.567433834076	10	0.011688311688311689	0.9	0.2095841366014872
YER171W	-1	-/-	-98.1068696975708	-38150.05000495911	10	0.011673151750972763	0.9	0.20985954282566785
YDL064W	-1	-/-	-98.10816955566406	-36471.15450716019	10	0.011658031088082901	0.9	0.21013494904984853
YGR074W	-1	-/-	-98.11641883850098	-38002.270664691925	10	0.01164294954721863	0.9	0.21041035527402918
YDR451C	-1	-/-	-98.11888408660889	-37057.03444004059	10	0.011627906976744186	0.9	0.21068576149820986
YER146W	-1	-/-	-98.11890983581543	-36797.1354470253	10	0.011612903225806452	0.9	0.2109611677223905
YIL118W	-1	-/+	-98.11911201477051	-37449.97020864487	10	0.011597938144329897	0.9	0.2112365739465712
YIL110W	-1	-/-	-98.11915874481201	-38881.05549764633	10	0.011583011583011582	0.9	0.21151198017075185
YNL152W	0	0/-	-98.12591981887817	-62016.39171111584	40	0.011583011583011582	0.9	0.21151198017075185
YMR277W	-1	-/-	-98.12936305999756	-37271.99623346329	10	0.011568123393316195	0.9	0.21178738639493253
YER073W	-1	-/-	-98.13173770904541	-37280.494262218475	10	0.011553273427471117	0.9	0.2120627926191132
YGL004C	-1	-/-	-98.13578701019287	-37243.602427482605	10	0.011538461538461539	0.9	0.21233819884329386
YOL121C	-1	-/-	-98.13839912414551	-36730.852159023285	10	0.011523687580025609	0.9	0.21261360506747454
YIL040W	-1	-/-	-98.14366149902344	-36518.737614154816	10	0.011508951406649617	0.9	0.2128890112916552
YCR027C	-1	-/-	-98.14509105682373	-37208.877638339996	10	0.011494252873563218	0.9	0.21316441751583587
YDL141W	0	0/0	-98.15599608421326	-62082.49954652786	40	0.011494252873563218	0.9	0.21316441751583587
YML046W	-1	-/-	-98.16956806182861	-37811.08492279053	10	0.011479591836734694	0.9	0.21343982374001652
YHL029C	0	0/0	-98.19103479385376	-62187.44533145428	40	0.011479591836734694	0.9	0.21343982374001652
YMR008C	-1	-/-	-98.19196701049805	-39719.14733028412	10	0.011464968152866241	0.9	0.2137152299641972
YPR198W	-1	-/-	-98.19354438781738	-37500.86168432236	10	0.011450381679389313	0.9	0.21399063618837785
YDR527W	-1	-/-	-98.19696998596191	-38462.22484588623	10	0.011435832274459974	0.9	0.21426604241255853
YDL035C	-1	-/-	-98.20041179656982	-36980.380475997925	10	0.011421319796954314	0.9	0.21454144863673918
YIL142W	-1	-/-	-98.20389747619629	-38665.76501369476	10	0.011406844106463879	0.9	0.21481685486091986
YLR214W	-1	-/-	-98.20444965362549	-36909.85509586334	10	0.01139240506329114	0.9	0.21509226108510052
YDR158W	-1	-/0	-98.21853351593018	-36551.428362846375	10	0.011378002528445006	0.9	0.2153676673092812
YBR295W	-1	-/-	-98.22472858428955	-38975.86372470856	10	0.011363636363636364	0.9	0.21564307353346185
YKL006C-A	-1	-/-	-98.22481060028076	-36459.5156955719	10	0.011349306431273645	0.9	0.21591847975764253
YLL035W	-1	-/-	-98.23233318328857	-39854.61121082306	10	0.011335012594458438	0.9	0.21619388598182318
YOR099W	-1	-/-	-98.2326192855835	-37406.818880558014	10	0.011320754716981131	0.9	0.21646929220600386
YBL091C	0	0/-	-98.23869442939758	-61151.66418647766	40	0.011320754716981131	0.9	0.21646929220600386
YFL041W	-1	-/-	-98.24284648895264	-36785.11953830719	10	0.011306532663316583	0.9	0.2167446984301845
YLR295C	-1	-/-	-98.24558734893799	-37261.660017967224	10	0.011292346298619825	0.9	0.2170201046543652
YGL012W	-1	-/-	-98.25084447860718	-37328.96418142319	10	0.011278195488721804	0.9	0.21729551087854584
YOR222W	0	0/-	-98.25216913223267	-61807.56804203987	40	0.011278195488721804	0.9	0.21729551087854584
YOR256C	-1	-/-	-98.26869010925293	-37628.262676239014	10	0.011264080100125156	0.9	0.21757091710272652
YPR188C	-1	-/-	-98.27648448944092	-37420.342360019684	10	0.01125	0.9	0.21784632332690718
YJR032W	0	0/-	-98.28071022033691	-61604.931292414665	40	0.01125	0.9	0.21784632332690718
YLR447C	-1	-/-	-98.28558444976807	-37770.840346336365	10	0.011235955056179775	0.9	0.21812172955108786
YBR166C	0	0/0	-98.2870545387268	-61601.61985862255	40	0.011235955056179775	0.9	0.21812172955108786
YLR148W	-1	-/-	-98.2922945022583	-36325.18115568161	10	0.011221945137157107	0.9	0.2183971357752685
YNL059C	-1	-/-	-98.29445171356201	-37108.825228214264	10	0.0112079701120797	0.9	0.2186725419994492
YLR351C	0	0/0	-98.29487562179565	-61267.838396668434	40	0.0112079701120797	0.9	0.2186725419994492
YLR100W	-1	-/-	-98.29787540435791	-38251.9900727272	10	0.011194029850746268	0.9	0.21894794822362984
YOR007C	-1	-/-	-98.30278205871582	-38457.81939506531	10	0.011180124223602485	0.9	0.21922335444781052
YJL137C	0	0/0	-98.30464816093445	-62720.406354904175	40	0.011180124223602485	0.9	0.21922335444781052
YGL105W	-1	-/-	-98.30852794647217	-37689.32928991318	10	0.011166253101736972	0.9	0.2194987606719912
YPL196W	-1	-/-	-98.3095588684082	-38967.260009765625	10	0.011152416356877323	0.9	0.21977416689617185
YER099C	0	0/-	-98.31202840805054	-60942.49136519432	40	0.011152416356877323	0.9	0.21977416689617185
YLR192C	-1	-/-	-98.31756973266602	-37638.996683597565	10	0.011138613861386138	0.9	0.22004957312035253
YDR052C	-1	-/-	-98.31999778747559	-36914.31034708023	10	0.011124845488257108	0.9	0.22032497934453318
YML097C	-1	-/-	-98.32518672943115	-37582.325322151184	10	0.011111111111111112	0.9	0.22060038556871386
YJR043C	-1	-/-	-98.33224773406982	-36169.89261722565	10	0.011097410604192354	0.9	0.22087579179289452
YLR056W	-1	-/-	-98.33316898345947	-37880.87049627304	10	0.011083743842364532	0.9	0.2211511980170752
YKL053C-A	-1	-/-	-98.33795547485352	-36184.13014936447	10	0.01107011070110701	0.9	0.22142660424125585
YNL045W	-1	-/-	-98.34344959259033	-37227.14260101318	10	0.011056511056511056	0.9	0.22170201046543653
YBR164C	-1	-/-	-98.34472560882568	-37703.102023124695	10	0.011042944785276074	0.9	0.22197741668961718
YER178W	-1	-/-	-98.34571743011475	-36657.29312944412	10	0.011029411764705883	0.9	0.22225282291379786
YOR048C	-1	-/-	-98.35203552246094	-37563.34103822708	10	0.011015911872705019	0.9	0.2225282291379785
YDR466W	0	0/-	-98.35868430137634	-61089.695538043976	40	0.011015911872705019	0.9	0.2225282291379785
YOR035C	-1	-/-	-98.36098575592041	-38376.189428806305	10	0.011002444987775062	0.9	0.2228036353621592
YLR291C	-1	-/-	-98.36575937271118	-37542.04005908966	10	0.01098901098901099	0.9	0.22307904158633984
YJR131W	-1	-/-	-98.36754417419434	-36585.011667728424	10	0.01097560975609756	0.9	0.22335444781052052
YGR200C	-1	-/-	-98.37573719024658	-39167.45800161362	10	0.010962241169305725	0.9	0.22362985403470118
YMR231W	-1	-/-	-98.37956142425537	-40018.45199346542	10	0.010948905109489052	0.9	0.22390526025888186
YLR128W	0	0/-	-98.38094091415405	-61981.60766494274	40	0.010948905109489052	0.9	0.22390526025888186
YOL053C-A	0	0/-	-98.38367009162903	-60617.0623626709	40	0.010948905109489052	0.9	0.22390526025888186
YBR170C	-1	-/-	-98.39211559295654	-39348.15066242218	10	0.010935601458080195	0.9	0.2241806664830625
YKL010C	0	0/-	-98.39498448371887	-61367.0418817997	40	0.010935601458080195	0.9	0.2241806664830625
YGR240C	0	0/-	-98.39894676208496	-63111.938035964966	40	0.010935601458080195	0.9	0.2241806664830625
YNR059W	-1	-/-	-98.41095066070557	-38233.340784072876	10	0.010922330097087379	0.9	0.2244560727072432
YLR015W	-1	-/-	-98.41224670410156	-37622.646332740784	10	0.01090909090909091	0.9	0.22473147893142384
YGR023W	0	0/-	-98.41766476631165	-63094.043486356735	40	0.01090909090909091	0.9	0.22473147893142384
YIL169C	0	0/-	-98.41806697845459	-61586.027713537216	40	0.01090909090909091	0.9	0.22473147893142384
YGL203C	0	0/0	-98.42962980270386	-62223.22872412205	40	0.01090909090909091	0.9	0.22473147893142384
YBR168W	-1	-/-	-98.43314170837402	-37413.42005634308	10	0.010895883777239709	0.9	0.22500688515560452
YNR032C-A	-1	-/-	-98.43495178222656	-36827.639203071594	10	0.010882708585247884	0.9	0.22528229137978517
YDR335W	-1	-/-	-98.45321750640869	-38043.64344072342	10	0.010869565217391304	0.9	0.22555769760396585
YJR110W	-1	-/-	-98.45328426361084	-39662.75147438049	10	0.010856453558504222	0.9	0.2258331038281465
YER013W	-1	-/-	-98.4628267288208	-38168.44233703613	10	0.010843373493975903	0.9	0.22610851005232718
YOR069W	-1	-/-	-98.4677267074585	-38001.25757217407	10	0.010830324909747292	0.9	0.22638391627650786
YJL187C	-1	-/-	-98.49074363708496	-38043.10458612442	10	0.010817307692307692	0.9	0.22665932250068851
YJL054W	-1	-/-	-98.496018409729	-36927.65854215622	10	0.010804321728691477	0.9	0.2269347287248692
YLR438C-A	-1	-/-	-98.49834632873535	-37321.02029514313	10	0.01079136690647482	0.9	0.22721013494904985
YNL079C	-1	-/-	-98.50125503540039	-37253.29306602478	10	0.010778443113772455	0.9	0.22748554117323053
YOL051W	-1	-/-	-98.5045576095581	-37599.12482213974	10	0.01076555023923445	0.9	0.22776094739741118
YER136W	0	0/-	-98.50691258907318	-63038.54531240463	40	0.01076555023923445	0.9	0.22776094739741118
YDR385W	-1	-/-	-98.5073652267456	-37506.89828300476	10	0.010752688172043012	0.9	0.22803635362159186
YNL281W	-1	-/-	-98.51163673400879	-37788.80382108688	10	0.010739856801909307	0.9	0.2283117598457725
YJL094C	-1	-/-	-98.51326179504395	-37826.60345315933	10	0.010727056019070322	0.9	0.2285871660699532
YDR367W	0	0/-	-98.5172827243805	-60570.31905627251	40	0.010727056019070322	0.9	0.2285871660699532
YDR351W	0	0/-	-98.5175096988678	-61838.571534991264	40	0.010727056019070322	0.9	0.2285871660699532
YMR205C	0	0/-	-98.52110290527344	-63701.19694697857	40	0.010727056019070322	0.9	0.2285871660699532
YDR128W	0	0/-	-98.52670633792877	-61638.29776489735	40	0.010727056019070322	0.9	0.2285871660699532
YKL145W	-1	-/-	-98.52724933624268	-38742.07223653793	10	0.010714285714285714	0.9	0.22886257229413384
YDR242W	0	0/0	-98.53187084197998	-62261.61086726189	40	0.010714285714285714	0.9	0.22886257229413384
YHR121W	0	0/0	-98.53236258029938	-61551.858850479126	40	0.010714285714285714	0.9	0.22886257229413384
YCR035C	-1	-/-	-98.54617118835449	-37965.39541244507	10	0.01070154577883472	0.9	0.22913797851831452
YIL047C	0	0/-	-98.55189538002014	-62255.171594023705	40	0.01070154577883472	0.9	0.22913797851831452
YCR028C-A	-1	-/-	-98.55350971221924	-36528.98646020889	10	0.010688836104513063	0.9	0.22941338474249517
YOR184W	0	0/-	-98.55394911766052	-62969.917444586754	40	0.010688836104513063	0.9	0.22941338474249517
YDR432W	-1	-/-	-98.5546522140503	-36871.80535888672	10	0.010676156583629894	0.9	0.22968879096667585
YPL233W	-1	-/-	-98.55582618713379	-39061.83124303818	10	0.01066350710900474	0.9	0.2299641971908565
YOL060C	-1	-/-	-98.55871868133545	-38932.40971469879	10	0.010650887573964497	0.9	0.2302396034150372
YMR219W	-1	-/-	-98.56056356430054	-36470.05307531357	10	0.010638297872340425	0.9	0.23051500963921784
YLL040C	-1	-/-	-98.5707368850708	-37761.06475639343	10	0.010625737898465172	0.9	0.23079041586339852
YGR086C	-1	-/-	-98.57543182373047	-37098.352455616	10	0.01061320754716981	0.9	0.23106582208757917
YER095W	-1	-/-	-98.57690334320068	-36997.66601705551	10	0.01060070671378092	0.9	0.23134122831175985
YGR227W	-1	-/-	-98.5790433883667	-36594.8859000206	10	0.010588235294117647	0.9	0.2316166345359405
YDR260C	-1	-/-	-98.5806474685669	-37331.87565660477	10	0.010575793184488837	0.9	0.23189204076012118
YHL022C	-1	-/-	-98.58285713195801	-37078.026340961456	10	0.01056338028169014	0.9	0.23216744698430183
YLL043W	-1	-/-	-98.5868968963623	-37312.63502216339	10	0.010550996483001172	0.9	0.2324428532084825
YPL002C	-1	-/-	-98.5869951248169	-36446.3549323082	10	0.01053864168618267	0.9	0.23271825943266317
YDR131C	-1	-/-	-98.5908374786377	-36951.453095436096	10	0.010526315789473684	0.9	0.23299366565684385
YGL098W	-1	-/-	-98.59389019012451	-38069.52054977417	10	0.010514018691588784	0.9	0.2332690718810245
YPL255W	-1	-/-	-98.59995555877686	-36843.115438461304	10	0.010501750291715286	0.9	0.23354447810520518
YJR017C	-1	-/-	-98.60050678253174	-36036.964683532715	10	0.01048951048951049	0.9	0.23381988432938586
YBR087W	-1	-/-	-98.6117296218872	-37415.53755187988	10	0.010477299185098952	0.9	0.2340952905535665
YJR005W	0	0/-	-98.61704850196838	-61669.27978336811	40	0.010477299185098952	0.9	0.2340952905535665
YHR150W	-1	-/-	-98.62350845336914	-37935.76907634735	10	0.010465116279069767	0.9	0.2343706967777472
YDR127W	0	0/0	-98.63308382034302	-61291.108766674995	40	0.010465116279069767	0.9	0.2343706967777472
YBR192W	-1	-/-	-98.6599268913269	-35953.44514989853	10	0.010452961672473868	0.9	0.23464610300192784
YEL046C	0	0/0	-98.66162776947021	-61399.8798596859	40	0.010452961672473868	0.9	0.23464610300192784
YBL005W	-1	-/-	-98.66286754608154	-37585.949932575226	10	0.010440835266821345	0.9	0.23492150922610852
YML023C	-1	-/-	-98.67361164093018	-38105.24844264984	10	0.010428736964078795	0.9	0.23519691545028917
YLR353W	-1	-/-	-98.67564868927002	-36662.13214445114	10	0.010416666666666666	0.9	0.23547232167446985
YLR022C	-1	-/-	-98.67596340179443	-37340.9848947525	10	0.010404624277456647	0.9	0.2357477278986505
YNL103W	-1	-/-	-98.68397808074951	-36653.175333976746	10	0.010392609699769052	0.9	0.23602313412283119
YMR283C	-1	-/-	-98.68758392333984	-37787.153908252716	10	0.010380622837370242	0.9	0.23629854034701184
YDR512C	-1	-/-	-98.6877613067627	-38267.99542760849	10	0.010368663594470046	0.9	0.23657394657119252
YMR076C	-1	-/-	-98.68956184387207	-36838.6607503891	10	0.010356731875719217	0.9	0.23684935279537317
YOR232W	-1	-/-	-98.69803142547607	-37619.31832456589	10	0.010344827586206896	0.9	0.23712475901955385
YHR086W	-1	-/-	-98.69899272918701	-39042.60158634186	10	0.010332950631458095	0.9	0.2374001652437345
YKL088W	-1	-/-	-98.70435810089111	-36889.06723403931	10	0.010321100917431193	0.9	0.23767557146791518
YMR300C	0	0/-	-98.7063581943512	-62678.74157190323	40	0.010321100917431193	0.9	0.23767557146791518
YIL009C-A	-1	-/-	-98.71098232269287	-37122.97071170807	10	0.010309278350515464	0.9	0.23795097769209583
YNR055C	0	0/-	-98.7157119512558	-61718.31788909435	40	0.010309278350515464	0.9	0.23795097769209583
YHL020C	-1	-/-	-98.72209930419922	-37352.800106048584	10	0.010297482837528604	0.9	0.2382263839162765
YLR391W-A	-1	-/-	-98.73209762573242	-36149.945229530334	10	0.010285714285714285	0.9	0.23850179014045716
YOL062C	0	0/-	-98.73265087604523	-62146.42402219772	40	0.010285714285714285	0.9	0.23850179014045716
YPL082C	-1	-/-	-98.73559761047363	-37056.16986274719	10	0.010273972602739725	0.9	0.23877719636463784
YDR376W	-1	-/-	-98.73586845397949	-38075.78132534027	10	0.010262257696693273	0.9	0.2390526025888185
YNL130C	-1	-/-	-98.74096965789795	-36296.92709827423	10	0.010250569476082005	0.9	0.23932800881299918
YIL002C	-1	-/-	-98.74209594726562	-38542.50094604492	10	0.010238907849829351	0.9	0.23960341503717983
YGR061C	0	0/-	-98.74454522132874	-61981.198315024376	40	0.010238907849829351	0.9	0.23960341503717983
YJR121W	-1	-/-	-98.74596118927002	-38203.37755155563	10	0.010227272727272727	0.9	0.2398788212613605
YBR233W-A	-1	-/-	-98.74993419647217	-35437.235122680664	10	0.01021566401816118	0.9	0.24015422748554116
YOL112W	-1	-/-	-98.75382137298584	-36391.902099609375	10	0.01020408163265306	0.9	0.24042963370972184
YBR028C	0	0/-	-98.75601601600647	-61217.323226451874	40	0.01020408163265306	0.9	0.24042963370972184
YPL040C	-1	-/-	-98.77380752563477	-36852.13138580322	10	0.010192525481313703	0.9	0.2407050399339025
YMR272C	-1	-/-	-98.77406883239746	-37176.922119140625	10	0.010180995475113122	0.9	0.24098044615808317
YOR346W	-1	-/-	-98.7880630493164	-36136.2516784668	10	0.010169491525423728	0.9	0.24125585238226385
YBR108W	0	0/-	-98.79696536064148	-60489.985387802124	40	0.010169491525423728	0.9	0.24125585238226385
YGL251C	-1	-/-	-98.7986707687378	-37299.754476070404	10	0.010158013544018058	0.9	0.2415312586064445
YJR144W	-1	-/-	-98.80354404449463	-36885.30179977417	10	0.010146561443066516	0.9	0.24180666483062518
YBR036C	-1	-/-	-98.80445671081543	-37288.7535738945	10	0.010135135135135136	0.9	0.24208207105480584
YDR314C	-1	-/-	-98.80630779266357	-37408.534507751465	10	0.010123734533183352	0.9	0.24235747727898652
YBR030W	-1	-/-	-98.80939626693726	-37562.78359031677	10	0.010112359550561797	0.9	0.24263288350316717
YJL098W	-1	-/+	-98.80965995788574	-38730.32932424545	10	0.010101010101010102	0.9	0.24290828972734785
YLR089C	0	0/0	-98.81028509140015	-62300.19255101681	40	0.010101010101010102	0.9	0.24290828972734785
YDR167W	-1	-/-	-98.81628704071045	-37868.31353235245	10	0.010089686098654708	0.9	0.2431836959515285
YJR072C	0	0/-	-98.81949472427368	-63006.75890028477	40	0.010089686098654708	0.9	0.2431836959515285
YJR153W	-1	-/-	-98.82368755340576	-37242.39884901047	10	0.010078387458006719	0.9	0.24345910217570918
YER164W	-1	-/-	-98.83757591247559	-37692.427389621735	10	0.010067114093959731	0.9	0.24373450839988983
YKL098W	0	0/0	-98.8413953781128	-63521.52660989761	40	0.010067114093959731	0.9	0.24373450839988983
YDR424C	-1	-/-	-98.84238052368164	-37041.349102020264	10	0.01005586592178771	0.9	0.2440099146240705
YDR270W	-1	-/-	-98.84274291992188	-38012.29399681091	10	0.010044642857142858	0.9	0.24428532084825116
YMR016C	-1	-/-	-98.8462724685669	-37573.4720287323	10	0.010033444816053512	0.9	0.24456072707243184
YKL194C	-1	-/-	-98.8472032546997	-37043.706677913666	10	0.01002227171492205	0.9	0.2448361332966125
YOR092W	0	0/-	-98.84839105606079	-62778.21978235245	40	0.01002227171492205	0.9	0.2448361332966125
YOR129C	-1	-/-	-98.85180377960205	-37371.62859916687	10	0.010011123470522803	0.9	0.24511153952079318
YJL085W	-1	-/-	-98.85184097290039	-37719.32976484299	10	0.01	0.9	0.24538694574497383
YNL076W	0	0/-	-98.8526760339737	-61955.05733144283	40	0.01	0.9	0.24538694574497383
YDR207C	-1	-/-	-98.85367012023926	-36513.69184446335	10	0.009988901220865706	0.9	0.2456623519691545
YKR029C	-1	-/-	-98.85417079925537	-38111.75504684448	10	0.009977827050997782	0.9	0.24593775819333516
YBR182C	-1	-/-	-98.8563346862793	-38102.98562955856	10	0.009966777408637873	0.9	0.24621316441751584
YBR254C	-1	-/-	-98.85762882232666	-36365.59398651123	10	0.00995575221238938	0.9	0.2464885706416965
YJL073W	-1	-/-	-98.86560535430908	-37629.062547683716	10	0.009944751381215469	0.9	0.24676397686587717
YGL085W	0	0/-	-98.86610960960388	-60773.01862478256	40	0.009944751381215469	0.9	0.24676397686587717
YDR520C	0	0/-	-98.86663484573364	-63047.15521919727	40	0.009944751381215469	0.9	0.24676397686587717
YOR211C	-1	-/-	-98.87750339508057	-37486.844915390015	10	0.009933774834437087	0.9	0.24703938309005782
YGL254W	-1	-/-	-98.88100242614746	-36649.64034509659	10	0.009922822491730982	0.9	0.2473147893142385
YNL180C	0	0/-	-98.88536286354065	-61038.160227537155	40	0.009922822491730982	0.9	0.2473147893142385
YPR091C	0	0/-	-98.88927698135376	-60727.74421262741	40	0.009922822491730982	0.9	0.2473147893142385
YDR092W	-1	-/-	-98.89402770996094	-37819.63825798035	10	0.009911894273127754	0.9	0.24759019553841916
YPL069C	-1	-/-	-98.89527797698975	-36383.78417015076	10	0.009900990099009901	0.9	0.24786560176259984
YLR412W	0	0/0	-98.89855718612671	-62121.57757782936	40	0.009900990099009901	0.9	0.24786560176259984
YBR070C	-1	-/-	-98.90292739868164	-37043.49563407898	10	0.00989010989010989	0.9	0.2481410079867805
YOR090C	0	0/-	-98.90403091907501	-61202.962468624115	40	0.00989010989010989	0.9	0.2481410079867805
YMR278W	0	0/-	-98.90447878837585	-63061.435995697975	40	0.00989010989010989	0.9	0.2481410079867805
YDL019C	-1	-/-	-98.90487957000732	-37075.93438243866	10	0.009879253567508232	0.9	0.24841641421096117
YMR234W	-1	-/-	-98.90646553039551	-37977.05730009079	10	0.009868421052631578	0.9	0.24869182043514185
YKL112W	-1	-/-	-98.90647983551025	-37185.434760570526	10	0.009857612267250822	0.9	0.2489672266593225
YOL126C	-1	-/-	-98.90851974487305	-37826.41710329056	10	0.009846827133479213	0.9	0.24924263288350318
YBL099W	-1	-/-	-98.90961456298828	-38344.07284259796	10	0.009836065573770493	0.9	0.24951803910768383
YHR163W	-1	-/0	-98.90987873077393	-36891.81865262985	10	0.009825327510917031	0.9	0.2497934453318645
YOL105C	-1	-/-	-98.91357421875	-38065.61804437637	10	0.009814612868047983	0.9	0.2500688515560452
YMR241W	-1	-/-	-98.91787147521973	-38058.130997657776	10	0.00980392156862745	0.9	0.25034425778022584
YJR161C	0	0/-	-98.92296266555786	-62542.81212389469	40	0.00980392156862745	0.9	0.25034425778022584
YKR101W	-1	-/-	-98.92734718322754	-37156.23965024948	10	0.009793253536452665	0.9	0.2506196640044065
YDR478W	-1	-/-	-98.92770004272461	-36692.16504096985	10	0.009782608695652175	0.9	0.25089507022858715
YHR194W	-1	-/-	-98.92796611785889	-37981.88046646118	10	0.009771986970684038	0.9	0.25117047645276785
YDR472W	-1	-/-	-98.93252086639404	-37181.86156177521	10	0.009761388286334056	0.9	0.2514458826769485
YJL044C	0	0/0	-98.93500924110413	-61565.81286382675	40	0.009761388286334056	0.9	0.2514458826769485
YJR010C-A	-1	-/-	-98.93912696838379	-36787.705166339874	10	0.009750812567713976	0.9	0.25172128890112916
YBL104C	0	0/-	-98.94160771369934	-63637.69470727444	40	0.009750812567713976	0.9	0.25172128890112916
YCR084C	-1	-/-	-98.94322681427002	-37448.7776222229	10	0.00974025974025974	0.9	0.2519966951253098
YJR024C	0	0/0	-98.94521248340607	-60863.95229566097	40	0.00974025974025974	0.9	0.2519966951253098
YCL014W	-1	-/-	-98.94880294799805	-36780.98058605194	10	0.00972972972972973	0.9	0.2522721013494905
YOR149C	-1	-/-	-98.95390892028809	-37320.341834545135	10	0.009719222462203024	0.9	0.25254750757367117
YMR304W	0	0/-	-98.95506298542023	-63146.80858588219	40	0.009719222462203024	0.9	0.25254750757367117
YDL093W	-1	-/-	-98.95871162414551	-39617.30075931549	10	0.009708737864077669	0.9	0.2528229137978518
YGR058W	0	0/+	-98.95908069610596	-60794.72936654091	40	0.009708737864077669	0.9	0.2528229137978518
YGR112W	-1	-/-	-98.96387958526611	-36642.58420085907	10	0.009698275862068966	0.9	0.2530983200220325
YOR110W	-1	-/-	-98.96535110473633	-38507.6993932724	10	0.00968783638320775	0.9	0.2533737262462132
YDL065C	-1	-/-	-98.96827793121338	-37039.628984451294	10	0.00967741935483871	0.9	0.25364913247039383
YLR429W	-1	-/-	-98.96838092803955	-38085.679804325104	10	0.00966702470461869	0.9	0.2539245386945745
YIR033W	-1	-/-	-98.9736099243164	-37504.552606105804	10	0.009656652360515022	0.9	0.25419994491875514
YOL142W	-1	-/-	-98.97546863555908	-36200.19368696213	10	0.00964630225080386	0.9	0.25447535114293585
YEL020W-A	-1	-/-	-98.98134422302246	-35774.84769773483	10	0.009635974304068522	0.9	0.2547507573671165
YOL063C	-1	-/-	-98.98677730560303	-37464.69967222214	10	0.009625668449197862	0.9	0.25502616359129715
YDL248W	0	0/-	-98.99004292488098	-62085.31819343567	40	0.009625668449197862	0.9	0.25502616359129715
YPL175W	-1	-/-	-98.9941987991333	-38551.61777687073	10	0.009615384615384616	0.9	0.2553015698154778
YNL316C	0	0/0	-99.00082182884216	-62216.64860975742	40	0.009615384615384616	0.9	0.2553015698154778
YLR120C	0	0/-	-99.00167179107666	-62911.88802230358	40	0.009615384615384616	0.9	0.2553015698154778
YNL314W	-1	-/-	-99.00178337097168	-38788.857943058014	10	0.0096051227321238	0.9	0.2555769760396585
YDR524C	-1	-/-	-99.00542449951172	-38224.198736190796	10	0.009594882729211088	0.9	0.25585238226383916
YML069W	-1	-/-	-99.00659275054932	-37694.26418066025	10	0.009584664536741214	0.9	0.2561277884880198
YNL336W	0	0/-	-99.00830864906311	-62943.89177405834	40	0.009584664536741214	0.9	0.2561277884880198
YGL208W	-1	-/-	-99.01030254364014	-38201.9188747406	10	0.009574468085106383	0.9	0.2564031947122005
YLR220W	-1	-/-	-99.01095247268677	-37778.08300256729	10	0.009564293304994687	0.9	0.2566786009363812
YFR027W	-1	-/-	-99.01117897033691	-36896.35902881622	10	0.009554140127388535	0.9	0.2569540071605618
YOR281C	-1	-/-	-99.0178451538086	-37769.950649261475	10	0.009544008483563097	0.9	0.2572294133847425
YKL058W	-1	-/-	-99.02494430541992	-35592.71372842789	10	0.009533898305084746	0.9	0.2575048196089232
YPL117C	-1	-/-	-99.03306293487549	-38242.87849521637	10	0.009523809523809525	0.9	0.25778022583310384
YMR059W	-1	-/-	-99.03892040252686	-38609.760398864746	10	0.009513742071881607	0.9	0.2580556320572845
YOR128C	0	0/-	-99.0462281703949	-63308.43257367611	40	0.009513742071881607	0.9	0.2580556320572845
YDR499W	-1	-/-	-99.04896640777588	-37825.71668052673	10	0.009503695881731784	0.9	0.25833103828146514
YMR182C	-1	-/-	-99.05143070220947	-37511.12025260925	10	0.00949367088607595	0.9	0.25860644450564585
YGR065C	0	0/-	-99.05245518684387	-61034.76119875908	40	0.00949367088607595	0.9	0.25860644450564585
YHR207C	0	0/-	-99.05390191078186	-62483.01364517212	40	0.00949367088607595	0.9	0.25860644450564585
YDR330W	-1	-/-	-99.05636024475098	-38019.17458295822	10	0.009483667017913594	0.9	0.2588818507298265
YHL030W	0	0/-	-99.05771243572235	-64003.17800748348	40	0.009483667017913594	0.9	0.2588818507298265
YPL234C	-1	-/-	-99.0719985961914	-37460.22456884384	10	0.009473684210526316	0.9	0.25915725695400715
YLR389C	0	0/-	-99.07918739318848	-62172.66400873661	40	0.009473684210526316	0.9	0.25915725695400715
YLR285W	-1	-/-	-99.09593486785889	-36975.75770521164	10	0.00946372239747634	0.9	0.2594326631781878
YDL182W	0	0/-	-99.0970528125763	-63523.46729338169	40	0.00946372239747634	0.9	0.2594326631781878
YNL071W	-1	-/-	-99.09924125671387	-36614.69685649872	10	0.009453781512605041	0.9	0.2597080694023685
YNL047C	-1	-/-	-99.10449981689453	-37232.1732006073	10	0.00944386149003148	0.9	0.25998347562654917
YER086W	0	0/0	-99.10660457611084	-62142.302699923515	40	0.00944386149003148	0.9	0.25998347562654917
YLR071C	-1	-/-	-99.1125316619873	-36851.29937362671	10	0.009433962264150943	0.9	0.2602588818507298
YDL225W	-1	-/-	-99.11761283874512	-37836.27800655365	10	0.009424083769633508	0.9	0.26053428807491047
YLR373C	0	0/-	-99.12582612037659	-63444.00333571434	40	0.009424083769633508	0.9	0.26053428807491047
YPR023C	-1	-/-	-99.1314287185669	-38120.18599843979	10	0.009414225941422594	0.9	0.2608096942990912
YIL150C	-1	-/-	-99.1350908279419	-37519.97321557999	10	0.009404388714733543	0.9	0.26108510052327183
YOL030W	0	0/-	-99.1363685131073	-62587.62469303608	40	0.009404388714733543	0.9	0.26108510052327183
YGL058W	-1	-/+	-99.14111328125	-36771.09058904648	10	0.009394572025052192	0.9	0.2613605067474525
YLR018C	0	0/-	-99.1420248746872	-62222.02262079716	40	0.009394572025052192	0.9	0.2613605067474525
YEL021W	0	0/-	-99.14206171035767	-61675.399706840515	40	0.009394572025052192	0.9	0.2613605067474525
YNL254C	0	0/0	-99.14292430877686	-63160.74611699581	40	0.009394572025052192	0.9	0.2613605067474525
YOR291W	0	0/-	-99.14444851875305	-60896.35618829727	40	0.009394572025052192	0.9	0.2613605067474525
YDR443C	-1	-/-	-99.14502811431885	-37737.47064399719	10	0.009384775808133473	0.9	0.26163591297163313
YER035W	-1	-/-	-99.15755462646484	-38765.51462316513	10	0.009375	0.9	0.26191131919581384
YDL126C	-1	-/-	-99.15816879272461	-38192.53867197037	10	0.009365244536940686	0.9	0.2621867254199945
YCR066W	-1	-/-	-99.16409206390381	-37105.2955198288	10	0.009355509355509356	0.9	0.26246213164417515
YNL222W	-1	-/-	-99.16994762420654	-37842.260385513306	10	0.009345794392523364	0.9	0.2627375378683558
YHR164C	-1	-/-	-99.1705379486084	-37914.89436817169	10	0.00933609958506224	0.9	0.2630129440925365
YIL051C	-1	-/-	-99.17448711395264	-36503.34391975403	10	0.00932642487046632	0.9	0.26328835031671716
YKR084C	0	0/-	-99.17582190036774	-61627.68820178509	40	0.00932642487046632	0.9	0.26328835031671716
YGR255C	0	0/0	-99.18057012557983	-62406.483045458794	40	0.00932642487046632	0.9	0.26328835031671716
YBR007C	0	0/0	-99.18509912490845	-63848.906545996666	40	0.00932642487046632	0.9	0.26328835031671716
YDR179C	-1	-/-	-99.18817710876465	-37314.41684341431	10	0.009316770186335404	0.9	0.2635637565408978
YKR082W	-1	-/-	-99.19518899917603	-38461.417058467865	10	0.009307135470527405	0.9	0.2638391627650785
YMR132C	0	0/0	-99.19545292854309	-61796.26795053482	40	0.009307135470527405	0.9	0.2638391627650785
YLR442C	-1	-/-	-99.19770622253418	-37621.50769472122	10	0.009297520661157025	0.9	0.26411456898925917
YMR043W	-1	-/-	-99.19930076599121	-37924.11663341522	10	0.009287925696594427	0.9	0.2643899752134398
YHR083W	-1	-/-	-99.19943237304688	-37156.056921482086	10	0.009278350515463918	0.9	0.2646653814376205
YBR193C	-1	-/-	-99.20047664642334	-36927.60597324371	10	0.009268795056642637	0.9	0.2649407876618012
YOR196C	0	0/-	-99.20419931411743	-60986.64855372906	40	0.009268795056642637	0.9	0.2649407876618012
YML092C	-1	-/-	-99.20720100402832	-38805.95428419113	10	0.009259259259259259	0.9	0.26521619388598183
YJL010C	-1	-/-	-99.20824527740479	-39334.17941045761	10	0.009249743062692703	0.9	0.2654916001101625
YNR038W	-1	-/-	-99.21884822845459	-39345.08381271362	10	0.009240246406570842	0.9	0.26576700633434314
YOR189W	0	0/-	-99.21921348571777	-61608.39500725269	40	0.009240246406570842	0.9	0.26576700633434314
YDR043C	-1	-/-	-99.22530555725098	-37164.82411193848	10	0.009230769230769232	0.9	0.26604241255852384
YHR106W	-1	-/-	-99.22657012939453	-38518.47332859039	10	0.009221311475409836	0.9	0.2663178187827045
YHL012W	-1	-/-	-99.2315444946289	-36390.9297208786	10	0.009211873080859774	0.9	0.26659322500688515
YGL067W	-1	-/-	-99.23355484008789	-37052.55478811264	10	0.009202453987730062	0.9	0.2668686312310658
YOR295W	-1	-/-	-99.24125003814697	-36980.59262943268	10	0.009193054136874362	0.9	0.2671440374552465
YER169W	-1	-/-	-99.24545288085938	-37515.8870472908	10	0.009183673469387756	0.9	0.26741944367942716
YJL110C	-1	-/-	-99.24823570251465	-36942.05452299118	10	0.009174311926605505	0.9	0.2676948499036078
YCL061C	-1	-/-	-99.25263118743896	-37570.269171237946	10	0.009164969450101833	0.9	0.26797025612778846
YNL038W	-1	-/-	-99.25270557403564	-36547.28385066986	10	0.009155645981688708	0.9	0.26824566235196917
YMR161W	-1	-/-	-99.25303268432617	-36692.53811740875	10	0.009146341463414634	0.9	0.2685210685761498
YBR264C	0	0/0	-99.25667667388916	-62724.95797729492	40	0.009146341463414634	0.9	0.2685210685761498
YOR317W	-1	-/-	-99.26337242126465	-38496.970036029816	10	0.009137055837563452	0.9	0.2687964748003305
YGL087C	-1	-/-	-99.27118110656738	-37175.32079553604	10	0.009127789046653144	0.9	0.26907188102451113
YOR164C	0	0/-	-99.27568697929382	-60832.32911682129	40	0.009127789046653144	0.9	0.26907188102451113
YJL034W	-1	-/-	-99.28602504730225	-37299.65829658508	10	0.00911854103343465	0.9	0.26934728724869184
YAL010C	-1	-/-	-99.29014015197754	-38539.81028461456	10	0.009109311740890687	0.9	0.2696226934728725
YOL140W	0	0/0	-99.29691195487976	-62159.284708976746	40	0.009109311740890687	0.9	0.2696226934728725
YJR077C	-1	-/-	-99.29919719696045	-38237.557242393494	10	0.00910010111223458	0.9	0.26989809969705314
YGL049C	-1	-/-	-99.30116653442383	-37896.06033754349	10	0.00909090909090909	0.9	0.27017350592123385
YPL141C	0	0/-	-99.30592131614685	-60861.850788116455	40	0.00909090909090909	0.9	0.27017350592123385
YLL021W	-1	-/-	-99.30653619766235	-37039.85487937927	10	0.009081735620585268	0.9	0.2704489121454145
YGL166W	-1	-/-	-99.30695343017578	-38442.79143571854	10	0.009072580645161291	0.9	0.27072431836959515
YKL174C	0	0/-	-99.30997610092163	-61286.49594271183	40	0.009072580645161291	0.9	0.27072431836959515
YFL010C	0	0/0	-99.31003189086914	-62531.478828430176	40	0.009072580645161291	0.9	0.27072431836959515
YOR229W	-1	-/-	-99.31258583068848	-37249.77623987198	10	0.00906344410876133	0.9	0.2709997245937758
YPL057C	-1	-/-	-99.31831073760986	-37791.258215904236	10	0.009054325955734407	0.9	0.2712751308179565
YLR209C	0	0/-	-99.32050395011902	-62567.71501994133	40	0.009054325955734407	0.9	0.2712751308179565
YJL146W	-1	-/-	-99.32210540771484	-37699.14403772354	10	0.009045226130653266	0.9	0.27155053704213716
YNL007C	-1	-/-	-99.32234954833984	-38049.746896743774	10	0.009036144578313253	0.9	0.2718259432663178
YBR136W	-1	-/-	-99.3255205154419	-36867.25104427338	10	0.009027081243731194	0.9	0.27210134949049847
YKL199C	0	0/-	-99.33016538619995	-61570.007068157196	40	0.009027081243731194	0.9	0.27210134949049847
YNL039W	-1	-/-	-99.33091259002686	-38702.19426584244	10	0.009018036072144289	0.9	0.2723767557146792
YBR126C	-1	-/-	-99.33478736877441	-39447.60012578964	10	0.009009009009009009	0.9	0.2726521619388598
YLR436C	0	0/-	-99.33538794517517	-61709.25762450695	40	0.009009009009009009	0.9	0.2726521619388598
YKL157W	0	0/0	-99.33718991279602	-62597.42370557785	40	0.009009009009009009	0.9	0.2726521619388598
YIL021W	-1	-/-	-99.34057140350342	-37542.10470247269	10	0.009	0.9	0.2729275681630405
YLR032W	-1	-/-	-99.34071159362793	-38836.116951942444	10	0.008991008991008992	0.9	0.27320297438722113
YER080W	0	0/0	-99.34162521362305	-61870.20648813248	40	0.008991008991008992	0.9	0.27320297438722113
YDL109C	-1	-/-	-99.34180164337158	-36529.34836292267	10	0.008982035928143712	0.9	0.27347838061140184
YGL126W	-1	-/-	-99.34729099273682	-36748.949174404144	10	0.00897308075772682	0.9	0.2737537868355825
YJR068W	-1	-/-	-99.34835052490234	-36963.215789318085	10	0.008964143426294821	0.9	0.27402919305976314
YCL051W	-1	-/-	-99.34904766082764	-37673.00565671921	10	0.008955223880597015	0.9	0.2743045992839438
YDR295C	-1	-/-	-99.35047054290771	-37070.92880439758	10	0.008946322067594433	0.9	0.2745800055081245
YLR466W	-1	-/-	-99.35112476348877	-37346.135210990906	10	0.00893743793445879	0.9	0.27485541173230515
YIL010W	-1	-/-	-99.35584259033203	-36873.11438751221	10	0.008928571428571428	0.9	0.2751308179564858
YGL216W	-1	-/-	-99.35918521881104	-38325.11984825134	10	0.008919722497522299	0.9	0.27540622418066646
YAL005C	-1	-/-	-99.36722946166992	-36550.61954021454	10	0.00891089108910891	0.9	0.27568163040484717
YOR219C	0	0/-	-99.36858320236206	-62911.89478468895	40	0.00891089108910891	0.9	0.27568163040484717
YLR329W	-1	-/-	-99.36947822570801	-37795.3120675087	10	0.008902077151335312	0.9	0.2759570366290278
YPR046W	-1	-/-	-99.37446594238281	-38541.512353897095	10	0.008893280632411068	0.9	0.27623244285320847
YMR211W	-1	-/-	-99.38347244262695	-38596.36166143417	10	0.008884501480750246	0.9	0.2765078490773891
YPR068C	-1	-/-	-99.38911724090576	-37427.47349214554	10	0.008875739644970414	0.9	0.27678325530156983
YNL218W	-1	-/-	-99.39304065704346	-37778.38987874985	10	0.008866995073891626	0.9	0.2770586615257505
YJL046W	0	0/-	-99.39344048500061	-60605.332932949066	40	0.008866995073891626	0.9	0.2770586615257505
YCR068W	0	0/-	-99.39461493492126	-63677.69864296913	40	0.008866995073891626	0.9	0.2770586615257505
YGR056W	-1	-/-	-99.40289402008057	-37513.71762084961	10	0.008858267716535433	0.9	0.27733406774993113
YML102W	-1	-/-	-99.40542697906494	-38482.50110769272	10	0.008849557522123894	0.9	0.27760947397411184
YMR270C	-1	-/-	-99.40850830078125	-37340.16176319122	10	0.008840864440078585	0.9	0.2778848801982925
YFL002C	-1	-/-	-99.40856266021729	-37535.53866481781	10	0.008832188420019628	0.9	0.27816028642247315
YDL066W	0	0/-	-99.4086081981659	-61595.78741180897	40	0.008832188420019628	0.9	0.27816028642247315
YMR021C	-1	-/-	-99.40992450714111	-38024.639813899994	10	0.008823529411764706	0.9	0.2784356926466538
YIL084C	-1	-/-	-99.41143798828125	-37298.100605010986	10	0.00881488736532811	0.9	0.2787110988708345
YNL147W	-1	-/-	-99.41510772705078	-37190.81781244278	10	0.008806262230919765	0.9	0.27898650509501516
YOR299W	-1	-/-	-99.42712593078613	-36942.199837207794	10	0.008797653958944282	0.9	0.2792619113191958
YDR073W	-1	-/-	-99.42802906036377	-37089.65002202988	10	0.0087890625	0.9	0.27953731754337646
YPL239W	-1	-/-	-99.43016147613525	-37114.20548057556	10	0.00878048780487805	0.9	0.27981272376755717
YOL136C	0	0/-	-99.43379950523376	-61795.41351187229	40	0.00878048780487805	0.9	0.27981272376755717
YPL204W	-1	-/+	-99.43677711486816	-39640.706359386444	10	0.008771929824561403	0.9	0.2800881299917378
YPL170W	-1	-/-	-99.44032192230225	-36675.888568878174	10	0.008763388510223954	0.9	0.2803635362159185
YNL036W	-1	-/-	-99.44049835205078	-39249.01960325241	10	0.008754863813229572	0.9	0.2806389424400991
YJR014W	0	0/-	-99.44319581985474	-62365.70799148083	40	0.008754863813229572	0.9	0.2806389424400991
YGL013C	-1	-/-	-99.44645118713379	-38145.76932144165	10	0.008746355685131196	0.9	0.28091434866427983
YDR143C	-1	-/-	-99.44732475280762	-37665.42657136917	10	0.008737864077669903	0.9	0.2811897548884605
YGR185C	-1	-/-	-99.45219612121582	-38326.97693443298	10	0.008729388942774006	0.9	0.28146516111264114
YOR380W	-1	-/-	-99.4529275894165	-37967.305123806	10	0.00872093023255814	0.9	0.2817405673368218
YOR140W	-1	-/+	-99.46054553985596	-38046.29081583023	10	0.008712487899322363	0.9	0.2820159735610025
YGR284C	-1	-/-	-99.46084213256836	-37877.622772693634	10	0.008704061895551257	0.9	0.28229137978518315
YBR246W	0	0/-	-99.46112751960754	-60954.18209528923	40	0.008704061895551257	0.9	0.28229137978518315
YER177W	-1	-/-	-99.46299266815186	-37437.47807455063	10	0.008695652173913044	0.9	0.2825667860093638
YOL089C	-1	-/-	-99.46710586547852	-37070.699974536896	10	0.008687258687258687	0.9	0.28284219223354445
YLR199C	0	0/0	-99.46966934204102	-63264.8808914423	40	0.008687258687258687	0.9	0.28284219223354445
YAL020C	-1	-/-	-99.47149658203125	-36815.66275215149	10	0.008678881388621022	0.9	0.28311759845772516
YOL064C	-1	-/-	-99.47264766693115	-37417.83349084854	10	0.008670520231213872	0.9	0.2833930046819058
YBL088C	-1	-/-	-99.47360038757324	-36801.55862283707	10	0.008662175168431183	0.9	0.28366841090608647
YLL018C	0	0/-	-99.4765853881836	-62528.78178739548	40	0.008662175168431183	0.9	0.28366841090608647
YOL144W	-1	-/-	-99.47680759429932	-38237.666754722595	10	0.008653846153846154	0.9	0.2839438171302671
YOR049C	-1	-/-	-99.47959613800049	-37448.849658966064	10	0.008645533141210375	0.9	0.2842192233544478
YOR144C	-1	-/-	-99.48380184173584	-37758.59689569473	10	0.008637236084452975	0.9	0.2844946295786285
YDL193W	0	0/-	-99.4889166355133	-63203.76878464222	40	0.008637236084452975	0.9	0.2844946295786285
YPL001W	-1	-/-	-99.4891095161438	-37461.55028438568	10	0.00862895493767977	0.9	0.28477003580280913
YLR244C	0	0/-	-99.49002718925476	-63697.42241334915	40	0.00862895493767977	0.9	0.28477003580280913
YDL127W	0	0/-	-99.49566555023193	-61844.99446940422	40	0.00862895493767977	0.9	0.28477003580280913
YPL066W	0	0/-	-99.4987781047821	-61533.71536445618	40	0.00862895493767977	0.9	0.28477003580280913
YDR318W	-1	-/-	-99.49935054779053	-37105.18144273758	10	0.008620689655172414	0.9	0.28504544202698984
YBR151W	0	0/0	-99.49940896034241	-62681.06397938728	40	0.008620689655172414	0.9	0.28504544202698984
YFL046W	0	0/-	-99.50165295600891	-61865.22129368782	40	0.008620689655172414	0.9	0.28504544202698984
YKL124W	0	0/-	-99.50206065177917	-63703.14180231094	40	0.008620689655172414	0.9	0.28504544202698984
YJL061W	-1	-/-	-99.50551986694336	-37944.918737888336	10	0.00861244019138756	0.9	0.2853208482511705
YPL023C	0	0/0	-99.50688099861145	-60736.20875227451	40	0.00861244019138756	0.9	0.2853208482511705
YAL044C	-1	-/-	-99.50948810577393	-37786.97315788269	10	0.008604206500956023	0.9	0.28559625447535114
YAR018C	-1	-/-	-99.5137882232666	-37631.38962030411	10	0.008595988538681949	0.9	0.2858716606995318
YDR408C	0	0/-	-99.51438522338867	-61680.68598020077	40	0.008595988538681949	0.9	0.2858716606995318
YOL070C	0	0/-	-99.52522230148315	-63009.97053074837	40	0.008595988538681949	0.9	0.2858716606995318
YPL070W	0	0/-	-99.53201985359192	-63511.29181039333	40	0.008595988538681949	0.9	0.2858716606995318
YEL027W	-1	-/-	-99.53234577178955	-36722.79485797882	10	0.008587786259541985	0.9	0.2861470669237125
YMR051C	-1	-/-	-99.5333948135376	-36926.254714012146	10	0.008579599618684462	0.9	0.28642247314789315
YMR053C	-1	-/0	-99.53829193115234	-37504.25401353836	10	0.008571428571428572	0.9	0.2866978793720738
YIL090W	0	0/-	-99.5437126159668	-60890.84304559231	40	0.008571428571428572	0.9	0.2866978793720738
YDL106C	-1	-/-	-99.54751682281494	-37663.317091464996	10	0.008563273073263558	0.9	0.28697328559625446
YOR287C	-1	-/-	-99.55775737762451	-37070.17757034302	10	0.008555133079847909	0.9	0.28724869182043516
YJR117W	0	0/+	-99.56011867523193	-62026.143152832985	40	0.008555133079847909	0.9	0.28724869182043516
YDR174W	-1	-/-	-99.56555461883545	-36902.779724121094	10	0.008547008547008548	0.9	0.2875240980446158
YML039W	-1	-/-	-99.56707096099854	-36719.297923088074	10	0.008538899430740038	0.9	0.28779950426879647
YNL049C	-1	-/-	-99.56933212280273	-38367.49758148193	10	0.008530805687203791	0.9	0.2880749104929771
YER113C	0	0/-	-99.57420802116394	-62585.27541720867	40	0.008530805687203791	0.9	0.2880749104929771
YCR032W	0	0/-	-99.58875894546509	-62053.0800216198	40	0.008530805687203791	0.9	0.2880749104929771
YDR468C	0	0/-	-99.5985119342804	-62034.31974220276	40	0.008530805687203791	0.9	0.2880749104929771
YOR350C	0	0/-	-99.60115313529968	-63175.339242339134	40	0.008530805687203791	0.9	0.2880749104929771
YMR309C	-1	-/-	-99.60134220123291	-39129.34025096893	10	0.008522727272727272	0.9	0.28835031671715783
YMR267W	-1	-/-	-99.60583686828613	-37628.80929040909	10	0.008514664143803218	0.9	0.2886257229413385
YOR123C	-1	-/-	-99.60597038269043	-37729.30105161667	10	0.008506616257088847	0.9	0.28890112916551913
YNR069C	0	0/-	-99.60686230659485	-63351.07133626938	40	0.008506616257088847	0.9	0.28890112916551913
YJR143C	-1	-/-	-99.60763645172119	-37782.85824203491	10	0.0084985835694051	0.9	0.2891765353896998
YEL037C	-1	-/-	-99.6081018447876	-37136.47003650665	10	0.008490566037735849	0.9	0.2894519416138805
YBR256C	-1	-/-	-99.61219882965088	-38010.66688537598	10	0.008482563619227144	0.9	0.28972734783806114
YDR293C	-1	-/-	-99.61377334594727	-39508.347131729126	10	0.00847457627118644	0.9	0.2900027540622418
YDL244W	-1	-/-	-99.61573791503906	-37574.59875059128	10	0.008466603951081843	0.9	0.29027816028642245
YFL035C-B	0	0/-	-99.61866855621338	-60963.66869711876	40	0.008466603951081843	0.9	0.29027816028642245
YGL045W	-1	-/-	-99.61962032318115	-38718.314953804016	10	0.008458646616541353	0.9	0.29055356651060316
YOR332W	-1	-/-	-99.62842559814453	-38746.45842027664	10	0.008450704225352112	0.9	0.2908289727347838
YML126C	-1	-/-	-99.63468170166016	-37605.64706993103	10	0.008442776735459663	0.9	0.29110437895896446
YJR035W	-1	-/-	-99.63837814331055	-38865.770516872406	10	0.008434864104967198	0.9	0.2913797851831451
YHR154W	-1	-/-	-99.63854885101318	-37097.12040376663	10	0.008426966292134831	0.9	0.2916551914073258
YDR474C	0	0/-	-99.63882446289062	-62426.5438477993	40	0.008426966292134831	0.9	0.2916551914073258
YHR023W	-1	-/-	-99.64077663421631	-37356.750477313995	10	0.00841908325537886	0.9	0.29193059763150647
YDL092W	-1	-/-	-99.64357566833496	-37424.61011219025	10	0.008411214953271028	0.9	0.2922060038556871
YNL224C	0	0/-	-99.64401173591614	-63026.12794756889	40	0.008411214953271028	0.9	0.2922060038556871
YPR051W	-1	-/-	-99.65406227111816	-35997.094156742096	10	0.008403361344537815	0.9	0.29248141007986783
YPL166W	0	0/-	-99.65509986877441	-63403.73038804531	40	0.008403361344537815	0.9	0.29248141007986783
YHR063C	0	0/-	-99.65962600708008	-62535.82786166668	40	0.008403361344537815	0.9	0.29248141007986783
YMR006C	-1	-/-	-99.6644115447998	-37656.114067554474	10	0.008395522388059701	0.9	0.2927568163040485
YBR163W	0	0/-	-99.67712497711182	-62482.24569904804	40	0.008395522388059701	0.9	0.2927568163040485
YCR017C	0	0/-	-99.68175268173218	-61793.69488489628	40	0.008395522388059701	0.9	0.2927568163040485
YHR178W	-1	-/-	-99.68397808074951	-37852.82368659973	10	0.008387698042870456	0.9	0.29303222252822914
YOR334W	-1	-/-	-99.6850996017456	-37506.38208055496	10	0.008379888268156424	0.9	0.2933076287524098
YMR312W	-1	-/-	-99.68533039093018	-37420.58107328415	10	0.008372093023255815	0.9	0.2935830349765905
YLR233C	-1	-/-	-99.68761825561523	-37568.770409584045	10	0.008364312267657992	0.9	0.29385844120077115
YHR044C	0	0/0	-99.68863296508789	-61085.61746633053	40	0.008364312267657992	0.9	0.29385844120077115
YLR312C-B	-1	-/-	-99.6912031173706	-36615.869049072266	10	0.008356545961002786	0.9	0.2941338474249518
YCR070W	0	0/-	-99.69312596321106	-61534.5066409111	40	0.008356545961002786	0.9	0.2941338474249518
YOR044W	0	0/0	-99.69576513767242	-63359.83282506466	40	0.008356545961002786	0.9	0.2941338474249518
YEL038W	0	0/0	-99.69675469398499	-61326.71209132671	40	0.008356545961002786	0.9	0.2941338474249518
YHR174W	-1	-/-	-99.69723224639893	-38687.77813243866	10	0.008348794063079777	0.9	0.29440925364913245
YML062C	-1	-/-	-99.6978816986084	-38610.32283306122	10	0.008341056533827619	0.9	0.29468465987331316
YBR049C	-1	-/-	-99.6980094909668	-36721.05020856857	10	0.008333333333333333	0.9	0.2949600660974938
YDL132W	-1	-/-	-99.69861888885498	-38570.27081489563	10	0.008325624421831638	0.9	0.29523547232167446
YPR097W	0	0/0	-99.69955396652222	-61865.21281027794	40	0.008325624421831638	0.9	0.29523547232167446
YOR195W	-1	-/-	-99.70202255249023	-37569.36932134628	10	0.00831792975970425	0.9	0.2955108785458551
YPR145W	0	0/0	-99.71590948104858	-63465.46040523052	40	0.00831792975970425	0.9	0.2955108785458551
YOR357C	0	0/-	-99.72458457946777	-61508.13248836994	40	0.00831792975970425	0.9	0.2955108785458551
YCL026C-B	0	0/-	-99.72610974311829	-61828.71331489086	40	0.00831792975970425	0.9	0.2955108785458551
YDR307W	0	0/-	-99.73024225234985	-60788.64169716835	40	0.00831792975970425	0.9	0.2955108785458551
YBR158W	-1	-/-	-99.73622703552246	-36848.53046798706	10	0.008310249307479225	0.9	0.2957862847700358
YIL029C	-1	-/0	-99.73704242706299	-36608.361454963684	10	0.008302583025830259	0.9	0.2960616909942165
YDL142C	-1	-/-	-99.74285221099854	-38797.07927894592	10	0.008294930875576038	0.9	0.2963370972183971
YIL116W	0	0/0	-99.74628329277039	-63234.813098311424	40	0.008294930875576038	0.9	0.2963370972183971
YDR172W	-1	-/-	-99.75002670288086	-38408.68601322174	10	0.008287292817679558	0.9	0.2966125034425778
YLR266C	-1	-/-	-99.75066947937012	-39106.42162036896	10	0.00827966881324747	0.9	0.2968879096667585
YMR150C	-1	-/-	-99.75620174407959	-36732.72458076477	10	0.008272058823529412	0.9	0.29716331589093914
YDR219C	-1	-/-	-99.76147556304932	-37092.177450180054	10	0.008264462809917356	0.9	0.2974387221151198
YMR240C	-1	-/-	-99.76494216918945	-37953.41230535507	10	0.008256880733944955	0.9	0.29771412833930044
YNL323W	-1	-/-	-99.7748212814331	-36392.36605596542	10	0.008249312557286892	0.9	0.29798953456348115
YGR100W	0	0/0	-99.77505993843079	-62527.59847390652	40	0.008249312557286892	0.9	0.29798953456348115
YOL103W	0	0/-	-99.77660989761353	-61710.46478307247	40	0.008249312557286892	0.9	0.29798953456348115
YPL164C	-1	-/-	-99.77670764923096	-38728.33781528473	10	0.008241758241758242	0.9	0.2982649407876618
YIL138C	-1	-/-	-99.7780590057373	-37229.47575998306	10	0.008234217749313814	0.9	0.29854034701184246
YDR050C	0	0/-	-99.78046083450317	-62536.46837353706	40	0.008234217749313814	0.9	0.29854034701184246
YLR143W	0	0/-	-99.78140449523926	-61528.87041401863	40	0.008234217749313814	0.9	0.29854034701184246
YML007W	-1	-/-	-99.78192138671875	-38730.75131893158	10	0.008226691042047532	0.9	0.2988157532360231
YHR201C	0	0/0	-99.7862401008606	-62529.80707240105	40	0.008226691042047532	0.9	0.2988157532360231
YOL052C	0	0/-	-99.78904163837433	-62889.91866540909	40	0.008226691042047532	0.9	0.2988157532360231
YNR061C	0	0/0	-99.79840421676636	-61429.7275390625	40	0.008226691042047532	0.9	0.2988157532360231
YIL145C	0	0/-	-99.79991316795349	-61053.94810605049	40	0.008226691042047532	0.9	0.2988157532360231
YDL165W	-1	-/-	-99.80129146575928	-37654.35097074509	10	0.00821917808219178	0.9	0.2990911594602038
YGR184C	0	0/+	-99.80509889125824	-62582.40784621239	40	0.00821917808219178	0.9	0.2990911594602038
YLR347C	-1	-/+	-99.8078670501709	-37076.31448173523	10	0.008211678832116789	0.9	0.29936656568438447
YPL061W	-1	-/-	-99.81326580047607	-38110.26705646515	10	0.008204193254329991	0.9	0.2996419719085651
YGL240W	-1	-/-	-99.81750965118408	-36969.74920082092	10	0.00819672131147541	0.9	0.2999173781327458
YNL243W	-1	-/-	-99.83818626403809	-37559.04231262207	10	0.00818926296633303	0.9	0.3001927843569265
YML130C	-1	-/-	-99.84225559234619	-37690.72641134262	10	0.008181818181818182	0.9	0.30046819058110713
YMR064W	0	0/0	-99.85744404792786	-62202.62067937851	40	0.008181818181818182	0.9	0.30046819058110713
YLR250W	0	0/0	-99.86062932014465	-62786.47132527828	40	0.008181818181818182	0.9	0.30046819058110713
YJR086W	-1	-/-	-99.86455821990967	-36823.08598136902	10	0.008174386920980926	0.9	0.3007435968052878
YDR263C	-1	-/-	-99.86830711364746	-37686.41487979889	10	0.008166969147005444	0.9	0.3010190030294685
YGR267C	-1	-/-	-99.87112140655518	-38602.00129365921	10	0.008159564823209429	0.9	0.30129440925364914
YOL023W	-1	-/-	-99.87126922607422	-37133.72759771347	10	0.008152173913043478	0.9	0.3015698154778298
YPL124W	-1	-/-	-99.87553882598877	-38436.85496425629	10	0.008144796380090498	0.9	0.30184522170201045
YOR141C	0	0/-	-99.87786555290222	-62721.63491880894	40	0.008144796380090498	0.9	0.30184522170201045
YBR129C	-1	-/-	-99.87801551818848	-37162.51421070099	10	0.0081374321880651	0.9	0.30212062792619115
YDR308C	-1	-/-	-99.88009262084961	-37036.033828258514	10	0.008130081300813009	0.9	0.3023960341503718
YNL283C	-1	-/-	-99.88032531738281	-37609.381643772125	10	0.008122743682310469	0.9	0.30267144037455246
YFR025C	0	0/0	-99.8815450668335	-62925.433154821396	40	0.008122743682310469	0.9	0.30267144037455246
YOL055C	-1	-/-	-99.8815860748291	-37526.669764995575	10	0.008115419296663661	0.9	0.3029468465987331
YBR205W	-1	-/-	-99.89100456237793	-36628.22562646866	10	0.008108108108108109	0.9	0.3032222528229138
YOR054C	-1	-/-	-99.89361476898193	-38170.36958360672	10	0.008100810081008101	0.9	0.30349765904709447
YJL165C	-1	-/+	-99.89448928833008	-37471.827818870544	10	0.008093525179856115	0.9	0.3037730652712751
YEL015W	-1	-/-	-99.89712429046631	-37748.88180685043	10	0.008086253369272238	0.9	0.3040484714954558
YLR431C	-1	-/-	-99.90314960479736	-37608.575251579285	10	0.00807899461400359	0.9	0.3043238777196365
YOR119C	-1	-/-	-99.90472602844238	-38096.40616941452	10	0.008071748878923767	0.9	0.30459928394381713
YDR383C	0	0/-	-99.9066071510315	-62494.07887148857	40	0.008071748878923767	0.9	0.30459928394381713
YDR381W	-1	-/-	-99.90845680236816	-36040.55166912079	10	0.008064516129032258	0.9	0.3048746901679978
YLR440C	0	0/-	-99.9086320400238	-62555.10886311531	40	0.008064516129032258	0.9	0.3048746901679978
YCL050C	0	0/-	-99.9113199710846	-62242.27374911308	40	0.008064516129032258	0.9	0.3048746901679978
YPL219W	0	0/-	-99.91215920448303	-62565.726362109184	40	0.008064516129032258	0.9	0.3048746901679978
YDR089W	0	0/-	-99.9156482219696	-61844.16593384743	40	0.008064516129032258	0.9	0.3048746901679978
YBR267W	-1	-/-	-99.91820049285889	-38301.431743621826	10	0.008057296329453895	0.9	0.30515009639217844
YIL077C	-1	-/0	-99.92019081115723	-36473.51079750061	10	0.008050089445438283	0.9	0.30542550261635915
YER138C	-1	-/-	-99.9302806854248	-36680.66222572327	10	0.00804289544235925	0.9	0.3057009088405398
YLR234W	-1	-/-	-99.93044853210449	-37779.89683389664	10	0.008035714285714285	0.9	0.30597631506472045
YMR268W-A	0	0/-	-99.9320662021637	-61163.436593055725	40	0.008035714285714285	0.9	0.30597631506472045
YDR363W-A	-1	-/-	-99.93508434295654	-36634.52487945557	10	0.008028545941123996	0.9	0.3062517212889011
YHR016C	-1	-/-	-99.94112396240234	-40210.11147403717	10	0.008021390374331552	0.9	0.3065271275130818
YKL190W	-1	-/-	-99.94815444946289	-37228.44959306717	10	0.008014247551202136	0.9	0.30680253373726246
YPL184C	0	0/-	-99.9529538154602	-60579.76322579384	40	0.008014247551202136	0.9	0.30680253373726246
YER019W	-1	-/-	-99.95376873016357	-37968.94220352173	10	0.00800711743772242	0.9	0.3070779399614431
YCR020W-B	-1	-/-	-99.95483684539795	-36488.26832962036	10	0.008	0.9	0.3073533461856238
YLR091W	0	0/-	-99.96443200111389	-61099.63712620735	40	0.008	0.9	0.3073533461856238
YBR023C	-1	-/-	-99.96945476531982	-38953.2120141983	10	0.007992895204262877	0.9	0.3076287524098045
YMR047C	-1	-/-	-99.9710693359375	-37215.330216407776	10	0.007985803016858917	0.9	0.3079041586339851
YJL134W	-1	-/-	-99.97435998916626	-37769.840064525604	10	0.007978723404255319	0.9	0.3081795648581658
YPL091W	-1	-/-	-99.97466659545898	-37577.250348091125	10	0.007971656333038087	0.9	0.3084549710823465
YDR534C	0	0/-	-99.9749116897583	-62636.3352009058	40	0.007971656333038087	0.9	0.3084549710823465
YGR270W	-1	-/-	-99.97575664520264	-39691.71022796631	10	0.007964601769911504	0.9	0.30873037730652714
YOL116W	-1	-/-	-99.97750949859619	-36750.11146259308	10	0.007957559681697613	0.9	0.3090057835307078
YJL200C	0	0/-	-99.98369145393372	-63949.26758933067	40	0.007957559681697613	0.9	0.3090057835307078
YKR068C	-1	-/-	-99.98989629745483	-36826.45107126236	10	0.007950530035335688	0.9	0.30928118975488844
YBR253W	-1	-/-	-99.99144840240479	-37454.79985713959	10	0.00794351279788173	0.9	0.30955659597906915
YKL038W	1	+/-	-99.99224662780762	-40938.86274242401	9	0.008818342151675485	1.0	0.30955659597906915
YJL205C-A	0	0/0	-99.99567747116089	-61227.94701266289	40	0.008818342151675485	1.0	0.30955659597906915
YJL206C-A	0	0/0	-99.99567770957947	-61227.946993112564	40	0.008818342151675485	1.0	0.30955659597906915
YKL161C	0	0/-	-99.99804544448853	-61782.249311089516	40	0.008818342151675485	1.0	0.30955659597906915
YBL032W	-1	-/-	-99.99993419647217	-37300.32063770294	10	0.00881057268722467	1.0	0.3098320022032498
YJR134C	0	0/0	-100.00366806983948	-61222.78297150135	40	0.00881057268722467	1.0	0.3098320022032498
YLL048C	0	0/-	-100.00643765926361	-61708.578879356384	40	0.00881057268722467	1.0	0.3098320022032498
YGL175C	-1	-/-	-100.00705051422119	-37572.676146030426	10	0.008802816901408451	1.0	0.31010740842743045
YJL143W	-1	-/-	-100.01014423370361	-36414.84330177307	10	0.008795074758135445	1.0	0.3103828146516111
YPR140W	-1	-/-	-100.0199728012085	-37423.709710121155	10	0.008787346221441126	1.0	0.3106582208757918
YKL018W	-1	-/-	-100.02331066131592	-37267.85680961609	10	0.00877963125548727	1.0	0.31093362709997246
YLR381W	-1	-/-	-100.02937507629395	-36839.843968868256	10	0.008771929824561403	1.0	0.3112090333241531
YLL051C	0	0/-	-100.03612279891968	-63070.182428479195	40	0.008771929824561403	1.0	0.3112090333241531
YPL190C	-1	-/-	-100.03780174255371	-38950.95102787018	10	0.008764241893076249	1.0	0.31148443954833377
YPL078C	-1	-/-	-100.03927993774414	-37443.6730298996	10	0.008756567425569177	1.0	0.3117598457725145
YKR007W	-1	-/-	-100.04316425323486	-36780.68050909042	10	0.008748906386701663	1.0	0.31203525199669513
YKR055W	-1	-/-	-100.04471969604492	-37732.59629917145	10	0.008741258741258742	1.0	0.3123106582208758
YGL019W	-1	-/-	-100.04512691497803	-37856.391583919525	10	0.008733624454148471	1.0	0.31258606444505643
YPR062W	0	0/-	-100.05050301551819	-62374.9432734251	40	0.008733624454148471	1.0	0.31258606444505643
YDR026C	0	0/-	-100.0550127029419	-61220.907746315	40	0.008733624454148471	1.0	0.31258606444505643
YML081C-A	-1	-/-	-100.05541229248047	-37839.76946544647	10	0.008726003490401396	1.0	0.31286147066923714
YLR027C	0	0/0	-100.05957102775574	-63061.01811230183	40	0.008726003490401396	1.0	0.31286147066923714
YMR112C	-1	-/-	-100.06039619445801	-37145.442150592804	10	0.008718395815170008	1.0	0.3131368768934178
YIL027C	0	0/-	-100.06431698799133	-61580.235978484154	40	0.008718395815170008	1.0	0.3131368768934178
YNL053W	-1	-/+	-100.0675458908081	-37108.167088508606	10	0.008710801393728223	1.0	0.31341228311759844
YDR267C	0	0/-	-100.07004642486572	-61165.16822350025	40	0.008710801393728223	1.0	0.31341228311759844
YLR392C	0	0/-	-100.0715184211731	-60732.26766872406	40	0.008710801393728223	1.0	0.31341228311759844
YPR095C	-1	-/-	-100.07334995269775	-37176.07865571976	10	0.008703220191470844	1.0	0.3136876893417791
YNL124W	0	0/-	-100.07476162910461	-64362.909598469734	40	0.008703220191470844	1.0	0.3136876893417791
YMR026C	-1	-/-	-100.07856941223145	-36474.3642449379	10	0.008695652173913044	1.0	0.3139630955659598
YGL018C	-1	-/-	-100.08229160308838	-36774.26241397858	10	0.008688097306689836	1.0	0.31423850179014046
YGL139W	0	0/-	-100.08262944221497	-61126.220963954926	40	0.008688097306689836	1.0	0.31423850179014046
YBR239C	0	0/-	-100.08448123931885	-60758.45808291435	40	0.008688097306689836	1.0	0.31423850179014046
YOR359W	-1	-/-	-100.08467769622803	-38413.71581888199	10	0.008680555555555556	1.0	0.3145139080143211
YPL282C	0	0/-	-100.08778047561646	-62506.58217024803	40	0.008680555555555556	1.0	0.3145139080143211
YNL206C	-1	-/-	-100.09686756134033	-36751.95620441437	10	0.008673026886383347	1.0	0.3147893142385018
YGR030C	-1	-/-	-100.10023784637451	-37712.408237457275	10	0.008665511265164644	1.0	0.31506472046268247
YCR030C	0	0/-	-100.1011016368866	-62926.69755768776	40	0.008665511265164644	1.0	0.31506472046268247
YDR272W	-1	-/-	-100.10352325439453	-37785.69974899292	10	0.008658008658008658	1.0	0.3153401266868631
YMR176W	0	0/-	-100.11291408538818	-62236.93176794052	40	0.008658008658008658	1.0	0.3153401266868631
YBL005W-A	-1	-/-	-100.11420726776123	-36540.048707962036	10	0.00865051903114187	1.0	0.3156155329110438
YOR356W	-1	-/-	-100.11997985839844	-36088.98826980591	10	0.00864304235090752	1.0	0.3158909391352245
YKR004C-A	0	0/-	-100.12758231163025	-61257.85265517235	40	0.00864304235090752	1.0	0.3158909391352245
YJL060W	-1	-/-	-100.1288652420044	-38040.958084106445	10	0.008635578583765112	1.0	0.31616634535940513
YOR165W	0	0/-	-100.12916421890259	-62630.266432881355	40	0.008635578583765112	1.0	0.31616634535940513
YKL074C	-1	-/-	-100.1385555267334	-38026.271481990814	10	0.008628127696289905	1.0	0.3164417515835858
YNL087W	0	0/-	-100.14845645427704	-62542.7510689497	40	0.008628127696289905	1.0	0.3164417515835858
YFR030W	-1	-/0	-100.14963245391846	-37925.069541454315	10	0.008620689655172414	1.0	0.31671715780776644
YOR338W	-1	-/-	-100.15283584594727	-37053.22976207733	10	0.008613264427217916	1.0	0.31699256403194714
YLR046C	0	0/0	-100.15395176410675	-62157.881581544876	40	0.008613264427217916	1.0	0.31699256403194714
YBL074C	-1	-/-	-100.15450859069824	-37735.379865169525	10	0.008605851979345954	1.0	0.3172679702561278
YDR460W	-1	-/-	-100.15943050384521	-39880.08549308777	10	0.008598452278589854	1.0	0.31754337648030845
YPL180W	-1	-/-	-100.16263771057129	-37424.19607210159	10	0.00859106529209622	1.0	0.3178187827044891
YJR104C	-1	-/-	-100.16356945037842	-37515.06644439697	10	0.008583690987124463	1.0	0.3180941889286698
YLL050C	-1	-/-	-100.16787338256836	-36457.79016828537	10	0.008576329331046312	1.0	0.31836959515285046
YIL103W	-1	-/-	-100.17161560058594	-38710.243252277374	10	0.00856898029134533	1.0	0.3186450013770311
YJR151C	0	0/-	-100.17261552810669	-64306.065249204636	40	0.00856898029134533	1.0	0.3186450013770311
YOR104W	0	0/0	-100.17428183555603	-61847.058575987816	40	0.00856898029134533	1.0	0.3186450013770311
YMR258C	0	0/-	-100.17627835273743	-61245.90248966217	40	0.00856898029134533	1.0	0.3186450013770311
YNR043W	-1	-/-	-100.17858028411865	-38133.63860702515	10	0.008561643835616438	1.0	0.31892040760121176
YDR147W	-1	-/-	-100.17942523956299	-38577.766112327576	10	0.00855431993156544	1.0	0.31919581382539247
YGR091W	-1	-/-	-100.18342542648315	-37545.94528341293	10	0.008547008547008548	1.0	0.3194712200495731
YJR051W	0	0/-	-100.18497228622437	-62004.839222192764	40	0.008547008547008548	1.0	0.3194712200495731
YLR051C	-1	-/-	-100.18614673614502	-39053.18755531311	10	0.008539709649871904	1.0	0.3197466262737538
YOL003C	-1	-/-	-100.1891508102417	-37540.64595413208	10	0.008532423208191127	1.0	0.3200220324979344
YDR177W	-1	-/-	-100.18969249725342	-37736.935554504395	10	0.008525149190110827	1.0	0.32029743872211514
YEL009C	-1	-/-	-100.20660495758057	-39025.43016386032	10	0.008517887563884156	1.0	0.3205728449462958
YIL017W	-1	-/-	-100.21370506286621	-37538.65862941742	10	0.00851063829787234	1.0	0.32084825117047644
YOR154W	0	0/-	-100.21374583244324	-61164.807894706726	40	0.00851063829787234	1.0	0.32084825117047644
YBR088C	-1	-/-	-100.21421146392822	-37809.19710969925	10	0.008503401360544218	1.0	0.3211236573946571
YBR104W	0	0/-	-100.21494007110596	-63413.65352034569	40	0.008503401360544218	1.0	0.3211236573946571
YJR069C	-1	-/-	-100.21616554260254	-37927.57899236679	10	0.008496176720475786	1.0	0.3213990636188378
YLR085C	-1	-/-	-100.21748447418213	-38378.54557991028	10	0.008488964346349746	1.0	0.32167446984301845
YPR070W	-1	-/-	-100.2186918258667	-39227.6883020401	10	0.008481764206955046	1.0	0.3219498760671991
YML011C	-1	-/-	-100.21909046173096	-37830.95508289337	10	0.00847457627118644	1.0	0.3222252822913798
YIL015W	0	0/-	-100.21960806846619	-61973.780014157295	40	0.00847457627118644	1.0	0.3222252822913798
YHL027W	-1	-/-	-100.22275066375732	-38484.63639640808	10	0.00846740050804403	1.0	0.32250068851556046
YIL089W	0	0/0	-100.22298836708069	-61328.63771653175	40	0.00846740050804403	1.0	0.32250068851556046
YDR494W	-1	-/-	-100.22760391235352	-37173.29308986664	10	0.008460236886632826	1.0	0.3227760947397411
YDR168W	-1	-/-	-100.22892379760742	-38076.032432079315	10	0.0084530853761623	1.0	0.32305150096392177
YDR434W	-1	-/-	-100.22912693023682	-38138.72697019577	10	0.008445945945945946	1.0	0.3233269071881025
YPL151C	-1	-/-	-100.23215293884277	-37195.87386512756	10	0.008438818565400843	1.0	0.3236023134122831
YJL123C	0	0/0	-100.23841047286987	-61748.77278530598	40	0.008438818565400843	1.0	0.3236023134122831
YGR059W	-1	-/-	-100.23886585235596	-37553.96273136139	10	0.008431703204047217	1.0	0.3238777196364638
YIL071W	0	0/-	-100.24016571044922	-61603.21058154106	40	0.008431703204047217	1.0	0.3238777196364638
YMR261C	0	0/-	-100.24238455295563	-63693.476799964905	40	0.008431703204047217	1.0	0.3238777196364638
YIR008C	-1	-/-	-100.24592113494873	-37420.24627017975	10	0.008424599831508003	1.0	0.32415312586064443
YFL006W	0	0/-	-100.24697923660278	-62023.16020298004	40	0.008424599831508003	1.0	0.32415312586064443
YNL233W	-1	-/-	-100.24893760681152	-38126.544872283936	10	0.008417508417508417	1.0	0.32442853208482514
YBL089W	0	0/-	-100.25164198875427	-61583.14589834213	40	0.008417508417508417	1.0	0.32442853208482514
YCR096C	0	0/-	-100.25311493873596	-62998.43987095356	40	0.008417508417508417	1.0	0.32442853208482514
YMR220W	-1	-/-	-100.26415824890137	-37370.78690576553	10	0.008410428931875526	1.0	0.3247039383090058
YOR205C	0	0/-	-100.2667863368988	-62879.93638384342	40	0.008410428931875526	1.0	0.3247039383090058
YOR147W	-1	-/-	-100.26976203918457	-37785.91520214081	10	0.008403361344537815	1.0	0.32497934453318644
YHR204W	-1	-/-	-100.27131938934326	-38734.908874988556	10	0.008396305625524769	1.0	0.3252547507573671
YOL071W	-1	-/-	-100.27167224884033	-39037.139172554016	10	0.008389261744966443	1.0	0.3255301569815478
YFL047W	0	0/-	-100.27535724639893	-62578.20103704929	40	0.008389261744966443	1.0	0.3255301569815478
YFL029C	-1	-/-	-100.27692413330078	-38373.615213871	10	0.008382229673093043	1.0	0.32580556320572845
YGL111W	-1	-/-	-100.2785530090332	-39293.676161289215	10	0.008375209380234505	1.0	0.3260809694299091
YJR067C	0	0/-	-100.2801399230957	-62122.98703122139	40	0.008375209380234505	1.0	0.3260809694299091
YKL104C	0	0/-	-100.28517508506775	-62985.41807055473	40	0.008375209380234505	1.0	0.3260809694299091
YPL118W	-1	-/-	-100.28723907470703	-37066.196362018585	10	0.008368200836820083	1.0	0.32635637565408976
YDR245W	-1	-/-	-100.29818916320801	-38282.279884815216	10	0.008361204013377926	1.0	0.32663178187827047
YHR127W	0	0/-	-100.29840433597565	-63739.50920164585	40	0.008361204013377926	1.0	0.32663178187827047
YBR218C	-1	-/-	-100.29965591430664	-38324.78649806976	10	0.00835421888053467	1.0	0.3269071881024511
YJR112W	-1	-/-	-100.30062484741211	-37908.31245613098	10	0.008347245409015025	1.0	0.32718259432663177
YDR264C	-1	-/+	-100.30438041687012	-39827.22438097	10	0.008340283569641367	1.0	0.3274580005508124
YHR195W	0	0/0	-100.31102228164673	-64009.31899881363	40	0.008340283569641367	1.0	0.3274580005508124
YKL004W	-1	-/-	-100.31147384643555	-38692.756481170654	10	0.008333333333333333	1.0	0.32773340677499313
YDR231C	-1	-/-	-100.31374931335449	-37742.71967315674	10	0.00832639467110741	1.0	0.3280088129991738
YLR300W	0	0/-	-100.31790280342102	-63031.63882803917	40	0.00832639467110741	1.0	0.3280088129991738
YMR108W	0	0/0	-100.31814122200012	-62167.261993050575	40	0.00832639467110741	1.0	0.3280088129991738
YGL032C	-1	-/-	-100.326340675354	-38550.03069067001	10	0.008319467554076539	1.0	0.32828421922335443
YGR170W	-1	-/-	-100.32725811004639	-39250.458110809326	10	0.00831255195344971	1.0	0.32855962544753514
YGL110C	0	0/-	-100.33733034133911	-63166.70112812519	40	0.00831255195344971	1.0	0.32855962544753514
YOL061W	-1	-/-	-100.34530639648438	-37997.66891813278	10	0.008305647840531562	1.0	0.3288350316717158
YLL017W	-1	-/-	-100.34739780426025	-37172.284075737	10	0.008298755186721992	1.0	0.32911043789589645
YOL019W	0	0/0	-100.34823560714722	-64059.62978243828	40	0.008298755186721992	1.0	0.32911043789589645
YCL038C	-1	-/-	-100.35177707672119	-39848.527735710144	10	0.008291873963515755	1.0	0.3293858441200771
YDR348C	0	0/-	-100.35465240478516	-61060.7668530941	40	0.008291873963515755	1.0	0.3293858441200771
YJL025W	-1	-/-	-100.35487174987793	-39236.81803226471	10	0.008285004142502071	1.0	0.3296612503442578
YLR014C	-1	-/-	-100.35666942596436	-38204.02069091797	10	0.008278145695364239	1.0	0.32993665656843846
YPL156C	-1	-/0	-100.35734748840332	-37893.96689128876	10	0.008271298593879239	1.0	0.3302120627926191
YJL039C	-1	-/+	-100.35908508300781	-38438.87600469589	10	0.008264462809917356	1.0	0.33048746901679976
YKL209C	0	0/-	-100.36455988883972	-61980.56261229515	40	0.008264462809917356	1.0	0.33048746901679976
YNR026C	-1	-/+	-100.36500549316406	-39079.41063404083	10	0.008257638315441783	1.0	0.33076287524098047
YIL068C	-1	-/+	-100.37278938293457	-37539.59233379364	10	0.00825082508250825	1.0	0.3310382814651611
YGL003C	-1	-/-	-100.37617015838623	-37089.83763027191	10	0.008244023083264633	1.0	0.3313136876893418
YDR041W	0	0/-	-100.38131523132324	-61764.9251960516	40	0.008244023083264633	1.0	0.3313136876893418
YEL007W	0	0/0	-100.38612651824951	-61354.25186538696	40	0.008244023083264633	1.0	0.3313136876893418
YLR384C	-1	-/-	-100.38615798950195	-38428.06789064407	10	0.008237232289950576	1.0	0.3315890939135224
YDL226C	-1	-/-	-100.38715934753418	-38168.2096862793	10	0.00823045267489712	1.0	0.33186450013770313
YOR038C	-1	-/-	-100.38736820220947	-38032.43338871002	10	0.008223684210526315	1.0	0.3321399063618838
YGR054W	-1	-/-	-100.38920307159424	-36973.02707672119	10	0.008216926869350863	1.0	0.33241531258606444
YOR163W	0	0/-	-100.38956260681152	-62347.74989616871	40	0.008216926869350863	1.0	0.33241531258606444
YGR193C	-1	-/-	-100.39022064208984	-38123.292655944824	10	0.008210180623973728	1.0	0.3326907188102451
YDL122W	0	0/-	-100.390634059906	-62680.59612572193	40	0.008210180623973728	1.0	0.3326907188102451
YPR129W	0	0/-	-100.39599800109863	-61800.362830638885	40	0.008210180623973728	1.0	0.3326907188102451
YJR108W	-1	-/-	-100.39853572845459	-36864.206075668335	10	0.008203445447087777	1.0	0.3329661250344258
YNL286W	-1	-/-	-100.40003395080566	-38256.26832962036	10	0.00819672131147541	1.0	0.33324153125860645
YBR260C	-1	-/-	-100.40345668792725	-38272.5716586113	10	0.00819000819000819	1.0	0.3335169374827871
YDR430C	0	0/-	-100.41157281398773	-60567.66714096069	40	0.00819000819000819	1.0	0.3335169374827871
YOL090W	-1	-/-	-100.41804695129395	-37220.84198188782	10	0.008183306055646482	1.0	0.33379234370696775
YIL063C	-1	-/-	-100.41835403442383	-37725.115562438965	10	0.008176614881439084	1.0	0.33406774993114846
YHR117W	0	0/-	-100.4209086894989	-61842.849111914635	40	0.008176614881439084	1.0	0.33406774993114846
YPR045C	0	0/-	-100.42144012451172	-61004.421089053154	40	0.008176614881439084	1.0	0.33406774993114846
YAL016W	-1	-/-	-100.42495536804199	-39013.2623963356	10	0.008169934640522876	1.0	0.3343431561553291
YJL114W	-1	-/-	-100.42681121826172	-36840.104930877686	10	0.00816326530612245	1.0	0.33461856237950977
YLR330W	-1	-/-	-100.43104076385498	-39210.23020887375	10	0.008156606851549755	1.0	0.3348939686036904
YBR229C	0	0/-	-100.43133187294006	-61747.50294172764	40	0.008156606851549755	1.0	0.3348939686036904
YEL006W	0	0/-	-100.43183588981628	-61262.342292904854	40	0.008156606851549755	1.0	0.3348939686036904
YPR141C	-1	-/-	-100.434814453125	-38738.95189666748	10	0.008149959250203748	1.0	0.3351693748278711
YCR059C	0	0/-	-100.43574976921082	-61151.65233421326	40	0.008149959250203748	1.0	0.3351693748278711
YNR027W	-1	-/-	-100.43795776367188	-38936.87727737427	10	0.008143322475570033	1.0	0.3354447810520518
YOL110W	-1	-/-	-100.44423198699951	-38326.87739467621	10	0.008136696501220505	1.0	0.33572018727623243
YKL158W	0	0/0	-100.44897246360779	-62300.13334298134	40	0.008136696501220505	1.0	0.33572018727623243
YDL052C	-1	-/-	-100.45276737213135	-37127.417734622955	10	0.008130081300813009	1.0	0.33599559350041314
YDR538W	0	0/-	-100.45360851287842	-61827.75130081177	40	0.008130081300813009	1.0	0.33599559350041314
YNL163C	-1	-/-	-100.4554386138916	-39237.89941883087	10	0.008123476848090982	1.0	0.3362709997245938
YGL008C	-1	-/-	-100.46289443969727	-38004.70833301544	10	0.008116883116883116	1.0	0.33654640594877444
YCL057W	0	0/0	-100.46377754211426	-63979.828773379326	40	0.008116883116883116	1.0	0.33654640594877444
YDR071C	-1	-/-	-100.47271060943604	-37730.26056814194	10	0.008110300081103	1.0	0.3368218121729551
YGR295C	0	0/-	-100.47304499149323	-62637.220091342926	40	0.008110300081103	1.0	0.3368218121729551
YDL205C	0	0/-	-100.4735414981842	-61529.99717092514	40	0.008110300081103	1.0	0.3368218121729551
YMR077C	-1	-/-	-100.47375392913818	-38467.18886375427	10	0.008103727714748784	1.0	0.3370972183971358
YDL089W	0	0/-	-100.47523736953735	-63809.96950149536	40	0.008103727714748784	1.0	0.3370972183971358
YFR010W	0	0/-	-100.47903347015381	-63323.97698569298	40	0.008103727714748784	1.0	0.3370972183971358
YCL003W	-1	-/-	-100.48009777069092	-37757.32173919678	10	0.008097165991902834	1.0	0.33737262462131645
YGL080W	0	0/-	-100.4807448387146	-63375.41718018055	40	0.008097165991902834	1.0	0.33737262462131645
YBL052C	-1	-/-	-100.48213863372803	-37700.16532945633	10	0.008090614886731391	1.0	0.3376480308454971
YPR134W	-1	-/-	-100.48316478729248	-38944.498692035675	10	0.008084074373484237	1.0	0.33792343706967776
YDR422C	-1	-/-	-100.4833517074585	-38068.966470718384	10	0.008077544426494346	1.0	0.33819884329385846
YDR152W	0	0/-	-100.48462986946106	-63851.40947389603	40	0.008077544426494346	1.0	0.33819884329385846
YKL185W	-1	-/-	-100.48836326599121	-37232.01424360275	10	0.008071025020177562	1.0	0.3384742495180391
YLL054C	0	0/-	-100.4893045425415	-61514.793548345566	40	0.008071025020177562	1.0	0.3384742495180391
YPL003W	0	0/-	-100.49184775352478	-63188.44420969486	40	0.008071025020177562	1.0	0.3384742495180391
YPL194W	-1	-/-	-100.4941349029541	-39271.86454963684	10	0.008064516129032258	1.0	0.33874965574221977
YOR066W	0	0/-	-100.49576497077942	-62345.55573987961	40	0.008064516129032258	1.0	0.33874965574221977
YGL145W	-1	-/+	-100.49778461456299	-39384.15553569794	10	0.008058017727639	1.0	0.3390250619664004
YBR278W	-1	-/-	-100.50352573394775	-37991.872416973114	10	0.008051529790660225	1.0	0.33930046819058113
YBR140C	0	0/-	-100.50925421714783	-61869.47742843628	40	0.008051529790660225	1.0	0.33930046819058113
YBR259W	0	0/0	-100.51339197158813	-61440.26118040085	40	0.008051529790660225	1.0	0.33930046819058113
YHR198C	0	0/0	-100.51352429389954	-63288.67677628994	40	0.008051529790660225	1.0	0.33930046819058113
YPL241C	-1	-/-	-100.52388000488281	-37156.88396883011	10	0.008045052292839904	1.0	0.3395758744147618
YBR078W	0	0/-	-100.52586615085602	-63585.12642931938	40	0.008045052292839904	1.0	0.3395758744147618
YJR009C	-1	-/-	-100.52647495269775	-37136.12445449829	10	0.008038585209003215	1.0	0.33985128063894243
YGR068C	0	0/-	-100.52670907974243	-63035.82456493378	40	0.008038585209003215	1.0	0.33985128063894243
YMR031C	0	0/0	-100.52725172042847	-61617.40960049629	40	0.008038585209003215	1.0	0.33985128063894243
YER075C	-1	-/-	-100.53159236907959	-38557.3989906311	10	0.008032128514056224	1.0	0.3401266868631231
YML049C	-1	-/-	-100.5448169708252	-38443.801463127136	10	0.008025682182985553	1.0	0.3404020930873038
YMR311C	-1	-/-	-100.54620552062988	-38895.84808731079	10	0.00801924619085806	1.0	0.34067749931148444
YOR354C	-1	-/-	-100.54988288879395	-36734.75481700897	10	0.008012820512820512	1.0	0.3409529055356651
YOR125C	0	0/0	-100.55050492286682	-61557.40304625034	40	0.008012820512820512	1.0	0.3409529055356651
YBR012W-A	-1	-/-	-100.55060863494873	-37204.56424999237	10	0.008006405124099279	1.0	0.34122831175984575
YKR099C-A	0	0/-	-100.55476999282837	-61297.13914513588	40	0.008006405124099279	1.0	0.34122831175984575
YHR214C-B	-1	-/-	-100.55837917327881	-36986.840589523315	10	0.008	1.0	0.34150371798402646
YDR398W	-1	-/-	-100.55869579315186	-39231.71180438995	10	0.007993605115907274	1.0	0.3417791242082071
YDR525W-A	0	0/-	-100.56311774253845	-61881.224333524704	40	0.007993605115907274	1.0	0.3417791242082071
YBR038W	-1	-/-	-100.56419849395752	-36725.89875268936	10	0.007987220447284345	1.0	0.34205453043238776
YDR185C	0	0/-	-100.5653178691864	-60969.52206993103	40	0.007987220447284345	1.0	0.34205453043238776
YDR065W	-1	-/-	-100.56842708587646	-35970.979290008545	10	0.007980845969672785	1.0	0.3423299366565684
YGL222C	-1	-/-	-100.57113075256348	-36788.57641458511	10	0.007974481658692184	1.0	0.3426053428807491
YER128W	0	0/0	-100.57583022117615	-61345.344509363174	40	0.007974481658692184	1.0	0.3426053428807491
YIL017C	-1	-/-	-100.58079719543457	-40958.343071460724	10	0.00796812749003984	1.0	0.34288074910492977
YDL020C	-1	-/-	-100.58482933044434	-40220.72985315323	10	0.007961783439490446	1.0	0.3431561553291104
YKR103W	0	0/-	-100.58550751209259	-62319.09482443333	40	0.007961783439490446	1.0	0.3431561553291104
YJL166W	-1	-/-	-100.58876323699951	-38377.77268218994	10	0.007955449482895784	1.0	0.34343156155329113
YGL249W	-1	-/-	-100.58903694152832	-36767.173681259155	10	0.00794912559618442	1.0	0.3437069677774718
YJR082C	-1	-/-	-100.59033584594727	-39140.10314464569	10	0.007942811755361398	1.0	0.34398237400165244
YJL031C	-1	-/-	-100.59251403808594	-38582.333859443665	10	0.007936507936507936	1.0	0.3442577802258331
YKL121W	0	0/0	-100.59416317939758	-63095.42342925072	40	0.007936507936507936	1.0	0.3442577802258331
YOL011W	-1	-/-	-100.59901905059814	-38565.329661369324	10	0.007930214115781126	1.0	0.3445331864500138
YHL014C	0	0/0	-100.60174798965454	-62443.850447297096	40	0.007930214115781126	1.0	0.3445331864500138
YML050W	0	0/0	-100.60290288925171	-61039.271349191666	40	0.007930214115781126	1.0	0.3445331864500138
YEL044W	0	0/-	-100.60305070877075	-61873.86202263832	40	0.007930214115781126	1.0	0.3445331864500138
YDR331W	-1	-/-	-100.6053237915039	-37965.6656794548	10	0.00792393026941363	1.0	0.34480859267419445
YDR175C	-1	-/-	-100.6056957244873	-37317.77390289307	10	0.00791765637371338	1.0	0.3450839988983751
YPR100W	-1	-/-	-100.60653686523438	-37254.48781633377	10	0.007911392405063292	1.0	0.34535940512255575
YDR011W	-1	-/-	-100.60677719116211	-38885.72473335266	10	0.007905138339920948	1.0	0.34563481134673646
YLR378C	-1	-/-	-100.60908031463623	-37673.45222234726	10	0.007898894154818325	1.0	0.3459102175709171
YDL216C	-1	-/-	-100.61014556884766	-38017.29289531708	10	0.007892659826361484	1.0	0.34618562379509776
YJR120W	-1	-/-	-100.61069393157959	-37045.6643037796	10	0.007886435331230283	1.0	0.3464610300192784
YPR009W	-1	-/-	-100.61290836334229	-37982.359120845795	10	0.007880220646178092	1.0	0.3467364362434591
YFR052W	-1	-/-	-100.61328315734863	-39285.974650382996	10	0.007874015748031496	1.0	0.3470118424676398
YPL007C	-1	-/-	-100.61408710479736	-38566.593084812164	10	0.007867820613690008	1.0	0.3472872486918204
YER072W	-1	-/-	-100.61573696136475	-36561.24609375	10	0.007861635220125786	1.0	0.3475626549160011
YKL159C	0	0/-	-100.61996388435364	-63686.64859235287	40	0.007861635220125786	1.0	0.3475626549160011
YPR159W	0	0/-	-100.62129974365234	-62171.20115542412	40	0.007861635220125786	1.0	0.3475626549160011
YJL082W	0	0/-	-100.6243212223053	-63637.37424695492	40	0.007861635220125786	1.0	0.3475626549160011
YDR214W	-1	-/-	-100.62524890899658	-36937.73540306091	10	0.007855459544383346	1.0	0.3478380611401818
YJL212C	0	0/-	-100.62820553779602	-63224.58539736271	40	0.007855459544383346	1.0	0.3478380611401818
YFL024C	-1	-/-	-100.62969493865967	-37737.79458284378	10	0.007849293563579277	1.0	0.34811346736436244
YLR013W	-1	-/-	-100.6310453414917	-37105.19669151306	10	0.00784313725490196	1.0	0.3483888735885431
YLR404W	0	0/-	-100.63232088088989	-63573.84792923927	40	0.00784313725490196	1.0	0.3483888735885431
YNL191W	0	0/0	-100.63340866565704	-62790.50703954697	40	0.00784313725490196	1.0	0.3483888735885431
YDR045C	-1	-/-	-100.6352767944336	-39275.00527524948	10	0.007836990595611285	1.0	0.34866427981272374
YKR098C	0	0/-	-100.63928866386414	-62102.40193080902	40	0.007836990595611285	1.0	0.34866427981272374
YER123W	-1	-/-	-100.64039134979248	-36976.92424583435	10	0.007830853563038372	1.0	0.34893968603690445
YGR202C	-1	-/-	-100.64329814910889	-38311.28197193146	10	0.00782472613458529	1.0	0.3492150922610851
YOL147C	-1	-/-	-100.6487865447998	-37623.86463499069	10	0.007818608287724784	1.0	0.34949049848526575
YPL094C	-1	-/-	-100.64903259277344	-39121.865741729736	10	0.0078125	1.0	0.3497659047094464
YDR441C	0	0/-	-100.65259146690369	-62978.584166526794	40	0.0078125	1.0	0.3497659047094464
YBR261C	0	0/-	-100.65852999687195	-62969.613718509674	40	0.0078125	1.0	0.3497659047094464
YGL057C	0	0/0	-100.65948915481567	-61673.812755823135	40	0.0078125	1.0	0.3497659047094464
YNL261W	-1	-/-	-100.6615104675293	-38537.581223487854	10	0.0078064012490242	1.0	0.3500413109336271
YDR390C	0	0/-	-100.66160178184509	-63258.39140808582	40	0.0078064012490242	1.0	0.3500413109336271
YMR171C	0	0/-	-100.6629285812378	-62860.98661160469	40	0.0078064012490242	1.0	0.3500413109336271
YPR169W	0	0/-	-100.66333103179932	-62983.481375694275	40	0.0078064012490242	1.0	0.3500413109336271
YMR293C	-1	-/-	-100.66633605957031	-36411.86508893967	10	0.0078003120124804995	1.0	0.35031671715780777
YIL009W	-1	-/-	-100.67069911956787	-37601.74467134476	10	0.00779423226812159	1.0	0.3505921233819884
YER092W	0	0/-	-100.67277479171753	-61812.90985774994	40	0.00779423226812159	1.0	0.3505921233819884
YKR030W	0	0/0	-100.6757161617279	-61923.82004368305	40	0.00779423226812159	1.0	0.3505921233819884
YOL057W	0	0/0	-100.6760470867157	-61942.53688311577	40	0.00779423226812159	1.0	0.3505921233819884
YJL130C	0	0/-	-100.67951655387878	-63073.74600958824	40	0.00779423226812159	1.0	0.3505921233819884
YKL033W	0	0/-	-100.68023180961609	-62963.96160173416	40	0.00779423226812159	1.0	0.3505921233819884
YKR070W	0	0/-	-100.68156743049622	-61543.870635032654	40	0.00779423226812159	1.0	0.3505921233819884
YDR067C	0	0/-	-100.6976363658905	-61911.66658449173	40	0.00779423226812159	1.0	0.3505921233819884
YJR003C	0	0/0	-100.69778776168823	-62002.53522539139	40	0.00779423226812159	1.0	0.3505921233819884
YDR507C	-1	-/-	-100.6983528137207	-36692.112483501434	10	0.00778816199376947	1.0	0.3508675296061691
YGL160W	0	0/-	-100.69979190826416	-60746.172480106354	40	0.00778816199376947	1.0	0.3508675296061691
YBR257W	-1	-/-	-100.70003890991211	-37346.90235567093	10	0.007782101167315175	1.0	0.3511429358303498
YOR323C	0	0/0	-100.70143747329712	-62627.206119060516	40	0.007782101167315175	1.0	0.3511429358303498
YPL129W	-1	-/-	-100.70146656036377	-37705.8141374588	10	0.007776049766718507	1.0	0.35141834205453043
YPR112C	-1	-/-	-100.70537185668945	-38841.36386966705	10	0.00777000777000777	1.0	0.3516937482787111
YMR250W	-1	-/-	-100.70689392089844	-39760.948385715485	10	0.007763975155279503	1.0	0.3519691545028918
YDR023W	-1	-/-	-100.70977878570557	-38672.012774944305	10	0.007757951900698216	1.0	0.35224456072707244
YEL058W	0	0/-	-100.71399903297424	-63996.092859625816	40	0.007757951900698216	1.0	0.35224456072707244
YDR506C	0	0/-	-100.71589159965515	-61000.677705049515	40	0.007757951900698216	1.0	0.35224456072707244
YKL072W	0	0/0	-100.71732544898987	-63541.43331575394	40	0.007757951900698216	1.0	0.35224456072707244
YFL034W	0	0/0	-100.71871447563171	-61185.355431079865	40	0.007757951900698216	1.0	0.35224456072707244
YKL152C	-1	-/-	-100.72092247009277	-38855.05736732483	10	0.007751937984496124	1.0	0.3525199669512531
YCL005W	0	0/-	-100.72412252426147	-61606.22218132019	40	0.007751937984496124	1.0	0.3525199669512531
YCR097WB	0	0/-	-100.72526049613953	-61795.67933511734	40	0.007751937984496124	1.0	0.3525199669512531
YLR405W	-1	-/-	-100.72590494155884	-38319.44301080704	10	0.0077459333849728895	1.0	0.35279537317543375
YNL258C	-1	-/-	-100.72766208648682	-37569.79071855545	10	0.007739938080495356	1.0	0.35307077939961445
YDL125C	0	0/-	-100.73643183708191	-62629.23588299751	40	0.007739938080495356	1.0	0.35307077939961445
YPL206C	-1	-/-	-100.74503707885742	-39162.72367620468	10	0.007733952049497293	1.0	0.3533461856237951
YGR198W	0	0/-	-100.74689769744873	-62511.650619745255	40	0.007733952049497293	1.0	0.3533461856237951
YCL028W	0	0/0	-100.75308346748352	-61832.792415738106	40	0.007733952049497293	1.0	0.3533461856237951
YLR190W	-1	-/-	-100.75495624542236	-36849.90991640091	10	0.0077279752704791345	1.0	0.35362159184797576
YNR051C	0	0/+	-100.76158213615417	-62591.363560557365	40	0.0077279752704791345	1.0	0.35362159184797576
YER017C	-1	-/-	-100.76288604736328	-38306.92579841614	10	0.007722007722007722	1.0	0.3538969980721564
YBL001C	0	0/0	-100.76340460777283	-61640.19642627239	40	0.007722007722007722	1.0	0.3538969980721564
YHR002W	0	0/-	-100.76407241821289	-62092.677242040634	40	0.007722007722007722	1.0	0.3538969980721564
YPL020C	-1	-/-	-100.7660551071167	-37951.52823162079	10	0.007716049382716049	1.0	0.3541724042963371
YGR117C	0	0/0	-100.76796746253967	-61876.03947544098	40	0.007716049382716049	1.0	0.3541724042963371
YBR175W	-1	-/-	-100.76840305328369	-38393.361966609955	10	0.007710100231303007	1.0	0.35444781052051777
YOR168W	-1	-/-	-100.76852416992188	-38702.06572532654	10	0.007704160246533128	1.0	0.3547232167446984
YNR035C	-1	-/-	-100.77059173583984	-39452.95606136322	10	0.007698229407236336	1.0	0.3549986229688791
YGR217W	-1	-/+	-100.77499198913574	-38407.850997924805	10	0.007692307692307693	1.0	0.3552740291930598
YMR124W	0	0/0	-100.78464484214783	-61275.20362997055	40	0.007692307692307693	1.0	0.3552740291930598
YOR358W	0	0/-	-100.78935718536377	-62744.9138572216	40	0.007692307692307693	1.0	0.3552740291930598
YKL126W	-1	-/+	-100.79677391052246	-38973.17528295517	10	0.007686395080707148	1.0	0.35554943541724043
YNL193W	0	0/0	-100.80517148971558	-62330.538937568665	40	0.007686395080707148	1.0	0.35554943541724043
YPL127C	-1	-/-	-100.80576038360596	-37795.057710170746	10	0.007680491551459293	1.0	0.3558248416414211
YKL057C	-1	-/-	-100.80619812011719	-37790.65549373627	10	0.007674597083653108	1.0	0.35610024786560174
YDR304C	0	0/-	-100.80715370178223	-62568.36919605732	40	0.007674597083653108	1.0	0.35610024786560174
YMR050C	-1	-/-	-100.8132438659668	-36901.74633216858	10	0.007668711656441718	1.0	0.35637565408978245
YDR196C	0	0/-	-100.81676459312439	-61680.03360795975	40	0.007668711656441718	1.0	0.35637565408978245
YJL101C	-1	-/-	-100.81801223754883	-39050.043608665466	10	0.007662835249042145	1.0	0.3566510603139631
YPL208W	-1	-/-	-100.82037258148193	-38514.40148925781	10	0.007656967840735069	1.0	0.35692646653814375
YHR076W	0	0/-	-100.82122898101807	-61709.82662475109	40	0.007656967840735069	1.0	0.35692646653814375
YOR361C	-1	-/-	-100.82369041442871	-40790.36740398407	10	0.0076511094108645756	1.0	0.3572018727623244
YKL183W	0	0/-	-100.82485127449036	-61310.512348771095	40	0.0076511094108645756	1.0	0.3572018727623244
YOL018C	0	0/-	-100.82827544212341	-62581.42056560516	40	0.0076511094108645756	1.0	0.3572018727623244
YDL176W	0	0/-	-100.83274412155151	-61583.21666550636	40	0.0076511094108645756	1.0	0.3572018727623244
YOR207C	-1	-/-	-100.83498573303223	-39078.83939743042	10	0.00764525993883792	1.0	0.3574772789865051
YBR094W	0	0/0	-100.83795666694641	-61573.06805074215	40	0.00764525993883792	1.0	0.3574772789865051
YLR319C	-1	-/-	-100.8387975692749	-38119.63279247284	10	0.007639419404125287	1.0	0.35775268521068576
YER087C-A	-1	-/-	-100.8415298461914	-37542.10747337341	10	0.007633587786259542	1.0	0.3580280914348664
YHR046C	0	0/-	-100.84516620635986	-63823.62631523609	40	0.007633587786259542	1.0	0.3580280914348664
YGR277C	0	0/-	-100.8500120639801	-61948.98808693886	40	0.007633587786259542	1.0	0.3580280914348664
YJR015W	0	0/0	-100.85188698768616	-61416.0255548954	40	0.007633587786259542	1.0	0.3580280914348664
YOL113W	-1	-/-	-100.86174488067627	-39444.401792526245	10	0.007627765064836003	1.0	0.3583034976590471
YEL048C	0	0/-	-100.86398839950562	-61505.81870126724	40	0.007627765064836003	1.0	0.3583034976590471
YEL016C	-1	-/-	-100.8640079498291	-37448.306176662445	10	0.007621951219512195	1.0	0.3585789038832278
YDL178W	-1	-/-	-100.86495971679688	-36604.50043773651	10	0.007616146230007616	1.0	0.3588543101074084
YDR049W	0	0/-	-100.86553931236267	-61167.865904808044	40	0.007616146230007616	1.0	0.3588543101074084
YKL149C	-1	-/-	-100.86869049072266	-39042.45225429535	10	0.0076103500761035	1.0	0.3591297163315891
YNR004W	0	0/-	-100.87087178230286	-61123.881999731064	40	0.0076103500761035	1.0	0.3591297163315891
YNL271C	-1	-/-	-100.87197399139404	-39274.19022274017	10	0.0076045627376425855	1.0	0.3594051225557698
YNL217W	0	0/0	-100.87852573394775	-62319.00870513916	40	0.0076045627376425855	1.0	0.3594051225557698
YGR116W	-1	-/-	-100.87915420532227	-37927.020512104034	10	0.007598784194528876	1.0	0.35968052877995044
YJR088C	0	0/-	-100.8796820640564	-61106.86638426781	40	0.007598784194528876	1.0	0.35968052877995044
YDR057W	-1	-/-	-100.88360595703125	-38533.420708179474	10	0.007593014426727411	1.0	0.3599559350041311
YOL059W	-1	-/0	-100.88590431213379	-38429.42331409454	10	0.007587253414264037	1.0	0.36023134122831174
YMR222C	0	0/0	-100.8909239768982	-62209.72949779034	40	0.007587253414264037	1.0	0.36023134122831174
YIL071C	0	0/-	-100.89220666885376	-62635.488077402115	40	0.007587253414264037	1.0	0.36023134122831174
YDL135C	-1	-/-	-100.89812469482422	-37355.59943294525	10	0.0075815011372251705	1.0	0.36050674745249245
YBL069W	-1	-/-	-100.90208721160889	-37558.88583898544	10	0.007575757575757576	1.0	0.3607821536766731
YDR458C	0	0/0	-100.90367674827576	-62171.51766169071	40	0.007575757575757576	1.0	0.3607821536766731
YDR350C	0	0/-	-100.90591716766357	-63529.37062716484	40	0.007575757575757576	1.0	0.3607821536766731
YHR187W	-1	-/-	-100.90924644470215	-36058.48327541351	10	0.00757002271006813	1.0	0.36105755990085375
YAR007C	-1	-/-	-100.91906547546387	-38981.83207464218	10	0.007564296520423601	1.0	0.3613329661250344
YMR032W	-1	-/-	-100.92050266265869	-37953.71353340149	10	0.007558578987150416	1.0	0.3616083723492151
YJL087C	-1	-/-	-100.92269706726074	-37901.31876564026	10	0.0075528700906344415	1.0	0.36188377857339576
YKL224C	0	0/-	-100.92988157272339	-63229.40568637848	40	0.0075528700906344415	1.0	0.36188377857339576
YLR425W	-1	-/-	-100.94021415710449	-39045.31733751297	10	0.007547169811320755	1.0	0.3621591847975764
YHR132C	0	0/-	-100.94524347782135	-63097.16624522209	40	0.007547169811320755	1.0	0.3621591847975764
YHR181W	-1	-/-	-100.94700241088867	-36854.61124897003	10	0.007541478129713424	1.0	0.36243459102175707
YBR142W	-1	-/-	-100.94838047027588	-40504.02720403671	10	0.007535795026375283	1.0	0.3627099972459378
YGR075C	-1	-/-	-100.9539384841919	-36884.22271347046	10	0.007530120481927711	1.0	0.36298540347011843
YNL131W	-1	-/-	-100.95494842529297	-38065.57933092117	10	0.007524454477050414	1.0	0.3632608096942991
YBR255W	0	0/0	-100.96066379547119	-63419.2301954031	40	0.007524454477050414	1.0	0.3632608096942991
YGL202W	0	0/0	-100.96277165412903	-63684.776244044304	40	0.007524454477050414	1.0	0.3632608096942991
YOR321W	-1	-/-	-100.96544456481934	-37932.83766460419	10	0.007518796992481203	1.0	0.36353621591847973
YPL155C	-1	-/-	-100.97675132751465	-40911.54291343689	10	0.007513148009015778	1.0	0.36381162214266044
YDR085C	-1	-/-	-100.97726345062256	-39348.65298175812	10	0.0075075075075075074	1.0	0.3640870283668411
YCL001W	-1	-/-	-100.98019218444824	-37874.64005613327	10	0.007501875468867217	1.0	0.36436243459102174
YKL117W	-1	-/-	-100.98095226287842	-37709.4851565361	10	0.0074962518740629685	1.0	0.3646378408152024
YMR036C	-1	-/-	-100.98301792144775	-38513.003531455994	10	0.00749063670411985	1.0	0.3649132470393831
YKL108W	-1	-/-	-100.98597526550293	-39013.941996097565	10	0.0074850299401197605	1.0	0.36518865326356376
YOL020W	-1	-/-	-100.98930931091309	-38899.970816612244	10	0.0074794315632011965	1.0	0.3654640594877444
YNR064C	-1	-/0	-100.9906644821167	-37028.313506126404	10	0.007473841554559043	1.0	0.3657394657119251
YBR302C	0	0/-	-100.99469423294067	-63487.269206762314	40	0.007473841554559043	1.0	0.3657394657119251
YGL044C	-1	-/-	-100.99500846862793	-39378.581186294556	10	0.0074682598954443615	1.0	0.36601487193610577
YBR152W	-1	-/-	-100.99513530731201	-38052.16949176788	10	0.007462686567164179	1.0	0.3662902781602864
YIL115C	-1	-/-	-100.99640369415283	-36961.715148448944	10	0.007457121551081283	1.0	0.36656568438446707
YOR264W	0	0/0	-100.99663162231445	-62281.17007267475	40	0.007457121551081283	1.0	0.36656568438446707
YJR142W	0	0/0	-100.99874758720398	-62149.01944732666	40	0.007457121551081283	1.0	0.36656568438446707
YLL056C	-1	-/0	-100.99889850616455	-36731.048444747925	10	0.007451564828614009	1.0	0.3668410906086478
YPL174C	-1	-/-	-100.99889945983887	-38484.357238292694	10	0.007446016381236039	1.0	0.36711649683282843
YER144C	0	0/-	-101.00281190872192	-63128.1299175024	40	0.007446016381236039	1.0	0.36711649683282843
YLR262C-A	0	0/-	-101.00321507453918	-61809.52816104889	40	0.007446016381236039	1.0	0.36711649683282843
YER180C	0	0/-	-101.0038993358612	-61585.56778347492	40	0.007446016381236039	1.0	0.36711649683282843
YOR251C	0	0/-	-101.00626945495605	-61274.77310872078	40	0.007446016381236039	1.0	0.36711649683282843
YBL018C	-1	-/-	-101.00679016113281	-37656.23121547699	10	0.00744047619047619	1.0	0.3673919030570091
YLL027W	-1	-/-	-101.00735282897949	-38441.8191242218	10	0.007434944237918215	1.0	0.36766730928118974
YLR118C	0	0/-	-101.00825989246368	-62824.820679068565	40	0.007434944237918215	1.0	0.36766730928118974
YGL219C	-1	-/-	-101.01452255249023	-37820.2346739769	10	0.007429420505200594	1.0	0.36794271550537044
YPR147C	0	0/-	-101.01658892631531	-62170.7115483284	40	0.007429420505200594	1.0	0.36794271550537044
YCL011C	-1	-/-	-101.01684474945068	-38135.04335260391	10	0.007423904974016332	1.0	0.3682181217295511
YBR043C	-1	-/-	-101.01801490783691	-37990.99763870239	10	0.00741839762611276	1.0	0.36849352795373175
YHR070W	-1	-/-	-101.02238464355469	-38827.71877002716	10	0.007412898443291327	1.0	0.3687689341779124
YLR170C	-1	-/-	-101.023024559021	-38719.11112880707	10	0.007407407407407408	1.0	0.3690443404020931
YDL133W	0	0/-	-101.02306509017944	-61633.037714242935	40	0.007407407407407408	1.0	0.3690443404020931
YLR208W	-1	-/-	-101.02312850952148	-38525.707317352295	10	0.007401924500370096	1.0	0.36931974662627376
YPR133W-A	-1	-/-	-101.02874279022217	-36887.76055288315	10	0.0073964497041420114	1.0	0.3695951528504544
YOR079C	-1	-/-	-101.03021717071533	-38339.67411708832	10	0.007390983000739098	1.0	0.36987055907463506
YML029W	-1	-/-	-101.03041553497314	-37387.538200855255	10	0.007385524372230428	1.0	0.37014596529881577
YMR185W	0	0/0	-101.03125333786011	-61756.94586634636	40	0.007385524372230428	1.0	0.37014596529881577
YOR108W	0	0/0	-101.03953194618225	-64408.05522966385	40	0.007385524372230428	1.0	0.37014596529881577
YMR125W	-1	-/-	-101.0399398803711	-37112.23872900009	10	0.007380073800738007	1.0	0.3704213715229964
YOR266W	-1	-/-	-101.04058265686035	-36447.11062955856	10	0.007374631268436578	1.0	0.3706967777471771
YGR129W	-1	-/-	-101.04079818725586	-38779.25707960129	10	0.007369196757553427	1.0	0.3709721839713577
YOL096C	0	0/0	-101.04210543632507	-63065.534036278725	40	0.007369196757553427	1.0	0.3709721839713577
YOR371C	-1	-/-	-101.04455184936523	-39234.59128808975	10	0.007363770250368188	1.0	0.37124759019553843
YER014W	0	0/0	-101.05468773841858	-62925.601536273956	40	0.007363770250368188	1.0	0.37124759019553843
YLR299W	0	0/-	-101.05894947052002	-64432.16704070568	40	0.007363770250368188	1.0	0.37124759019553843
YDL237W	0	0/-	-101.06606864929199	-61435.788383722305	40	0.007363770250368188	1.0	0.37124759019553843
YDR007W	0	0/0	-101.06650352478027	-60393.54224669933	40	0.007363770250368188	1.0	0.37124759019553843
YEL052W	0	0/-	-101.0670177936554	-62765.55494916439	40	0.007363770250368188	1.0	0.37124759019553843
YML030W	0	0/+	-101.06776261329651	-60883.59115576744	40	0.007363770250368188	1.0	0.37124759019553843
YAL046C	0	0/-	-101.0767867565155	-62041.86956071854	40	0.007363770250368188	1.0	0.37124759019553843
YDR257C	0	0/-	-101.07890701293945	-62477.72698557377	40	0.007363770250368188	1.0	0.37124759019553843
YLR206W	-1	-/-	-101.07976531982422	-39796.75124645233	10	0.007358351729212656	1.0	0.3715229964197191
YHR017W	0	0/0	-101.08195948600769	-62863.33636009693	40	0.007358351729212656	1.0	0.3715229964197191
YER167W	-1	-/-	-101.08242416381836	-38570.18752717972	10	0.007352941176470588	1.0	0.37179840264389974
YBL010C	0	0/0	-101.08274149894714	-61488.96789121628	40	0.007352941176470588	1.0	0.37179840264389974
YHL023C	0	0/-	-101.08356785774231	-62211.38536429405	40	0.007352941176470588	1.0	0.37179840264389974
YFL035C-A	-1	-/-	-101.08418273925781	-36720.64478588104	10	0.0073475385745775165	1.0	0.3720738088680804
YFL035C	-1	-/-	-101.08418369293213	-36720.644724845886	10	0.007342143906020558	1.0	0.3723492150922611
YNL158W	0	0/-	-101.08496570587158	-63749.89033126831	40	0.007342143906020558	1.0	0.3723492150922611
YCL025C	-1	-/-	-101.08689498901367	-39798.043716430664	10	0.007336757153338224	1.0	0.37262462131644175
YJR036C	0	0/-	-101.0984058380127	-64419.82426583767	40	0.007336757153338224	1.0	0.37262462131644175
YOR239W	-1	-/-	-101.10315895080566	-38862.18171310425	10	0.007331378299120235	1.0	0.3729000275406224
YHR116W	-1	-/-	-101.10459041595459	-37216.040818691254	10	0.007326007326007326	1.0	0.3731754337648031
YDL101C	-1	-/-	-101.10483741760254	-37108.242371082306	10	0.007320644216691069	1.0	0.37345083998898376
YPL158C	0	0/-	-101.10758948326111	-61415.857186079025	40	0.007320644216691069	1.0	0.37345083998898376
YJL132W	0	0/-	-101.1080322265625	-61643.2481572628	40	0.007320644216691069	1.0	0.37345083998898376
YNL063W	0	0/-	-101.10831904411316	-63591.574446320534	40	0.007320644216691069	1.0	0.37345083998898376
YDR268W	-1	-/-	-101.11965847015381	-37656.90781497955	10	0.0073152889539136795	1.0	0.3737262462131644
YNL107W	-1	-/-	-101.12032794952393	-38023.9632563591	10	0.007309941520467836	1.0	0.37400165243734507
YBL014C	-1	-/-	-101.12078094482422	-37815.2497549057	10	0.007304601899196494	1.0	0.3742770586615258
YCR028C	-1	-/-	-101.12182235717773	-37930.58464336395	10	0.0072992700729927005	1.0	0.3745524648857064
YKR078W	0	0/-	-101.12217473983765	-61859.80554294586	40	0.0072992700729927005	1.0	0.3745524648857064
YCR100C	0	0/-	-101.12450933456421	-62007.66586232185	40	0.0072992700729927005	1.0	0.3745524648857064
YMR098C	0	0/-	-101.13254046440125	-60963.379999279976	40	0.0072992700729927005	1.0	0.3745524648857064
YLR421C	0	0/-	-101.13312435150146	-64341.45951426029	40	0.0072992700729927005	1.0	0.3745524648857064
YOR320C	-1	-/-	-101.13709545135498	-38266.177122592926	10	0.007293946024799417	1.0	0.3748278711098871
YNL325C	-1	-/-	-101.13816452026367	-38658.49611520767	10	0.007288629737609329	1.0	0.37510327733406773
YOR006C	0	0/-	-101.13932967185974	-61639.70483326912	40	0.007288629737609329	1.0	0.37510327733406773
YIR021W	-1	-/-	-101.1436767578125	-37326.00833129883	10	0.007283321194464676	1.0	0.37537868355824844
YLR273C	0	0/0	-101.14646077156067	-62891.5293776989	40	0.007283321194464676	1.0	0.37537868355824844
YJR062C	0	0/0	-101.1478545665741	-63995.96539187431	40	0.007283321194464676	1.0	0.37537868355824844
YEL053C	-1	-/-	-101.14819717407227	-38254.304458618164	10	0.00727802037845706	1.0	0.3756540897824291
YCR015C	0	0/-	-101.14908456802368	-61444.40227508545	40	0.00727802037845706	1.0	0.3756540897824291
YPL165C	0	0/-	-101.14918327331543	-62454.37256896496	40	0.00727802037845706	1.0	0.3756540897824291
YDR444W	0	0/-	-101.14995217323303	-61840.391899585724	40	0.00727802037845706	1.0	0.3756540897824291
YBR121C	-1	-/-	-101.15129089355469	-38722.44258546829	10	0.007272727272727273	1.0	0.37592949600660974
YGL179C	0	0/-	-101.15262293815613	-62732.697167634964	40	0.007272727272727273	1.0	0.37592949600660974
YPL281C	0	0/-	-101.15277791023254	-61781.01449882984	40	0.007272727272727273	1.0	0.37592949600660974
YBR150C	0	0/-	-101.15560245513916	-62298.05339670181	40	0.007272727272727273	1.0	0.37592949600660974
YOR226C	-1	-/-	-101.16036128997803	-37694.343401908875	10	0.007267441860465116	1.0	0.3762049022307904
YNL040W	0	0/0	-101.16148114204407	-61461.76357316971	40	0.007267441860465116	1.0	0.3762049022307904
YDR447C	-1	-/-	-101.16269016265869	-37853.969829559326	10	0.007262164124909223	1.0	0.3764803084549711
YPL108W	0	0/0	-101.16527652740479	-61288.33385014534	40	0.007262164124909223	1.0	0.3764803084549711
YMR027W	0	0/0	-101.16604804992676	-61902.91989445686	40	0.007262164124909223	1.0	0.3764803084549711
YPL039W	0	0/0	-101.16613149642944	-61744.551860809326	40	0.007262164124909223	1.0	0.3764803084549711
YLR145W	-1	-/-	-101.16649150848389	-37142.9295964241	10	0.00725689404934688	1.0	0.37675571467915175
YBR223C	-1	-/-	-101.17077159881592	-39044.94034194946	10	0.007251631617113851	1.0	0.3770311209033324
YDL247W	-1	-/-	-101.17157649993896	-39415.98309516907	10	0.007246376811594203	1.0	0.37730652712751306
YLR315W	0	0/-	-101.17191743850708	-62135.50874996185	40	0.007246376811594203	1.0	0.37730652712751306
YHR039C-B	-1	-/-	-101.17281150817871	-36502.89761066437	10	0.00724112961622013	1.0	0.37758193335169377
YGR009C	-1	-/-	-101.17438220977783	-38562.09063768387	10	0.00723589001447178	1.0	0.3778573395758744
YDR359C	-1	-/-	-101.17444610595703	-37908.59959793091	10	0.0072306579898770785	1.0	0.37813274580005507
YOR188W	-1	-/0	-101.17483615875244	-37865.42498445511	10	0.0072254335260115606	1.0	0.3784081520242357
YPR036W	-1	-/-	-101.17572116851807	-37293.241337776184	10	0.007220216606498195	1.0	0.37868355824841643
YER047C	0	0/0	-101.17747211456299	-62624.3038071394	40	0.007220216606498195	1.0	0.37868355824841643
YDR457W	-1	-/-	-101.18120956420898	-36058.07143783569	10	0.007215007215007215	1.0	0.3789589644725971
YPL207W	0	0/-	-101.18539357185364	-63896.277773976326	40	0.007215007215007215	1.0	0.3789589644725971
YAR003W	-1	-/-	-101.18753719329834	-39395.2582616806	10	0.007209805335255948	1.0	0.37923437069677773
YDL090C	-1	-/0	-101.19403457641602	-39313.20010089874	10	0.007204610951008645	1.0	0.3795097769209584
YLR456W	0	0/0	-101.20359420776367	-61618.85656142235	40	0.007204610951008645	1.0	0.3795097769209584
YKL165C	-1	-/-	-101.20364093780518	-37908.10410737991	10	0.007199424046076314	1.0	0.3797851831451391
YIL094C	0	0/0	-101.20415592193604	-63019.16476738453	40	0.007199424046076314	1.0	0.3797851831451391
YFL062W	0	0/-	-101.20500588417053	-63292.59511566162	40	0.007199424046076314	1.0	0.3797851831451391
YFL017C	0	0/-	-101.20973324775696	-61254.644689679146	40	0.007199424046076314	1.0	0.3797851831451391
YJL213W	0	0/0	-101.21179270744324	-62586.97315263748	40	0.007199424046076314	1.0	0.3797851831451391
YHR080C	0	0/-	-101.21188879013062	-61302.24713778496	40	0.007199424046076314	1.0	0.3797851831451391
YJL035C	-1	-/-	-101.21253776550293	-37485.84792089462	10	0.007194244604316547	1.0	0.38006058936931975
YHR200W	-1	-/-	-101.21533870697021	-39067.959069252014	10	0.007189072609633357	1.0	0.3803359955935004
YNL070W	-1	-/-	-101.22223949432373	-37065.2948307991	10	0.007183908045977011	1.0	0.3806114018176811
YJR060W	-1	-/-	-101.2281665802002	-38464.798167705536	10	0.007178750897343862	1.0	0.38088680804186176
YHR165C	-1	-/-	-101.23440361022949	-38454.45364236832	10	0.007173601147776184	1.0	0.3811622142660424
YNL232W	-1	-/-	-101.23507595062256	-39484.863173007965	10	0.007168458781362007	1.0	0.38143762049022306
YEL003W	-1	-/-	-101.23682975769043	-37901.34446001053	10	0.0071633237822349575	1.0	0.38171302671440377
YJL204C	-1	-/-	-101.23837852478027	-38600.42643213272	10	0.0071581961345740875	1.0	0.3819884329385844
YLL004W	-1	-/-	-101.23961448669434	-37130.748683452606	10	0.00715307582260372	1.0	0.3822638391627651
YKL219W	0	0/-	-101.2417299747467	-63200.51105380058	40	0.00715307582260372	1.0	0.3822638391627651
YJL071W	-1	-/0	-101.25036525726318	-38920.64334011078	10	0.007147962830593281	1.0	0.3825392453869457
YER140W	0	0/-	-101.25371074676514	-61847.32357954979	40	0.007147962830593281	1.0	0.3825392453869457
YLR093C	0	0/-	-101.27610325813293	-63717.055926799774	40	0.007147962830593281	1.0	0.3825392453869457
YDR105C	0	0/0	-101.28281950950623	-62107.49612379074	40	0.007147962830593281	1.0	0.3825392453869457
YCR047C	-1	-/-	-101.29111194610596	-38152.80683851242	10	0.007142857142857143	1.0	0.38281465161112643
YDR415C	0	0/0	-101.29368925094604	-62189.63017010689	40	0.007142857142857143	1.0	0.38281465161112643
YKR010C	0	0/-	-101.29792809486389	-63667.98336875439	40	0.007142857142857143	1.0	0.38281465161112643
YGL083W	0	0/-	-101.30221724510193	-63103.45824992657	40	0.007142857142857143	1.0	0.38281465161112643
YKL162C	0	0/-	-101.30281376838684	-61773.043004989624	40	0.007142857142857143	1.0	0.38281465161112643
YOR075W	-1	-/-	-101.30636310577393	-39277.59936332703	10	0.007137758743754461	1.0	0.3830900578353071
YBR276C	-1	-/-	-101.31104183197021	-38685.55731534958	10	0.007132667617689016	1.0	0.38336546405948774
YJL131C	0	0/-	-101.31531596183777	-60802.69262456894	40	0.007132667617689016	1.0	0.38336546405948774
YOR347C	-1	-/-	-101.31803512573242	-38910.59504413605	10	0.007127583749109052	1.0	0.3836408702836684
YML095C	-1	-/-	-101.3182258605957	-39359.70371723175	10	0.007122507122507123	1.0	0.3839162765078491
YOR284W	-1	-/0	-101.32069969177246	-37439.05005645752	10	0.0071174377224199285	1.0	0.38419168273202975
YJR039W	0	0/0	-101.32112407684326	-61572.61287355423	40	0.0071174377224199285	1.0	0.38419168273202975
YPR152C	0	0/-	-101.32115912437439	-63473.145161509514	40	0.0071174377224199285	1.0	0.38419168273202975
YLR272C	-1	-/-	-101.32133674621582	-38834.70388221741	10	0.007112375533428165	1.0	0.3844670889562104
YDL173W	0	0/0	-101.32185101509094	-61874.04698061943	40	0.007112375533428165	1.0	0.3844670889562104
YIL042C	-1	-/-	-101.32554340362549	-39519.82223033905	10	0.007107320540156361	1.0	0.38474249518039105
YNL035C	0	0/0	-101.3271255493164	-61732.820163965225	40	0.007107320540156361	1.0	0.38474249518039105
YML116W	-1	-/-	-101.32985210418701	-37128.11929273605	10	0.007102272727272727	1.0	0.38501790140457176
YOR324C	0	0/-	-101.3304762840271	-63047.861580610275	40	0.007102272727272727	1.0	0.38501790140457176
YLR078C	-1	-/-	-101.33056831359863	-38860.727404117584	10	0.007097232079488999	1.0	0.3852933076287524
YGL201C	-1	-/-	-101.33252334594727	-38624.92549943924	10	0.0070921985815602835	1.0	0.38556871385293306
YJL072C	-1	-/-	-101.33561992645264	-38645.04504776001	10	0.007087172218284904	1.0	0.3858441200771137
YMR003W	0	0/0	-101.3389983177185	-62177.61222696304	40	0.007087172218284904	1.0	0.3858441200771137
YER062C	-1	-/-	-101.33905124664307	-39774.561347961426	10	0.007082152974504249	1.0	0.3861195263012944
YML081W	0	0/-	-101.3401038646698	-61388.16663861275	40	0.007082152974504249	1.0	0.3861195263012944
YLR102C	-1	-/-	-101.3413438796997	-38060.82154560089	10	0.007077140835102618	1.0	0.3863949325254751
YOL117W	-1	-/-	-101.34502029418945	-40000.897027015686	10	0.007072135785007072	1.0	0.38667033874965573
YGR147C	-1	-/-	-101.34576034545898	-37549.32732963562	10	0.007067137809187279	1.0	0.38694574497383644
YJL156C	-1	-/-	-101.34720993041992	-39022.32320976257	10	0.007062146892655367	1.0	0.3872211511980171
YML020W	0	0/0	-101.3519880771637	-61362.71582818031	40	0.007062146892655367	1.0	0.3872211511980171
YKL132C	0	0/0	-101.35300636291504	-63933.86539757252	40	0.007062146892655367	1.0	0.3872211511980171
YDL150W	-1	-/-	-101.36531829833984	-39648.53656387329	10	0.007057163020465773	1.0	0.38749655742219774
YNR017W	-1	-/-	-101.36853981018066	-38535.88354921341	10	0.007052186177715092	1.0	0.3877719636463784
YDR198C	-1	-/-	-101.36933422088623	-38016.16044092178	10	0.007047216349541931	1.0	0.3880473698705591
YPL077C	0	0/0	-101.37130975723267	-62027.18875813484	40	0.007047216349541931	1.0	0.3880473698705591
YGL157W	0	0/0	-101.37485408782959	-62298.86593580246	40	0.007047216349541931	1.0	0.3880473698705591
YAR019C	-1	-/-	-101.377028465271	-39179.78390741348	10	0.007042253521126761	1.0	0.38832277609473975
YPL254W	-1	-/-	-101.3790397644043	-38283.377143383026	10	0.007037297677691766	1.0	0.3885981823189204
YNL056W	0	0/-	-101.38300132751465	-61747.118485212326	40	0.007037297677691766	1.0	0.3885981823189204
YLR109W	-1	-/-	-101.38509368896484	-38291.94249391556	10	0.007032348804500703	1.0	0.38887358854310106
YDR352W	0	0/-	-101.38620567321777	-61504.331926584244	40	0.007032348804500703	1.0	0.38887358854310106
YDL053C	0	0/0	-101.38784122467041	-61629.582835793495	40	0.007032348804500703	1.0	0.38887358854310106
YKR059W	-1	-/-	-101.38830757141113	-37758.6929359436	10	0.007027406886858749	1.0	0.38914899476728176
YDR514C	0	0/0	-101.39198398590088	-61805.77960205078	40	0.007027406886858749	1.0	0.38914899476728176
YLR084C	-1	-/-	-101.39498901367188	-37737.60616493225	10	0.007022471910112359	1.0	0.3894244009914624
YLR011W	-1	-/-	-101.39547824859619	-38636.24480819702	10	0.007017543859649123	1.0	0.38969980721564307
YGR007W	-1	-/-	-101.39548301696777	-38336.61661720276	10	0.0070126227208976155	1.0	0.3899752134398237
YMR209C	0	0/0	-101.3996250629425	-62121.15278220177	40	0.0070126227208976155	1.0	0.3899752134398237
YJL178C	-1	-/-	-101.40228080749512	-38516.9669380188	10	0.00700770847932726	1.0	0.39025061966400443
YDR470C	-1	-/-	-101.40348529815674	-38123.91662454605	10	0.0070028011204481795	1.0	0.3905260258881851
YPR156C	0	0/-	-101.40358281135559	-63666.37687933445	40	0.0070028011204481795	1.0	0.3905260258881851
YGR089W	-1	-/0	-101.40510272979736	-37554.86094522476	10	0.006997900629811057	1.0	0.39080143211236573
YDR316W	0	0/0	-101.40726733207703	-61733.98634302616	40	0.006997900629811057	1.0	0.39080143211236573
YFR007W	0	0/0	-101.40864205360413	-61836.85620200634	40	0.006997900629811057	1.0	0.39080143211236573
YGR282C	0	0/-	-101.41280174255371	-61802.980174183846	40	0.006997900629811057	1.0	0.39080143211236573
YDR169C	0	0/-	-101.4135627746582	-63463.400609612465	40	0.006997900629811057	1.0	0.39080143211236573
YOR061W	-1	-/-	-101.41363716125488	-37759.719688892365	10	0.006993006993006993	1.0	0.3910768383365464
YCL039W	-1	-/-	-101.41421508789062	-38962.644365787506	10	0.0069881201956673656	1.0	0.3913522445607271
YGL131C	0	0/-	-101.41730618476868	-62241.851501107216	40	0.0069881201956673656	1.0	0.3913522445607271
YOL087C	0	0/-	-101.41845369338989	-61912.4239320755	40	0.0069881201956673656	1.0	0.3913522445607271
YKR051W	0	0/-	-101.42203378677368	-61291.83281493187	40	0.0069881201956673656	1.0	0.3913522445607271
YOR116C	-1	-/-	-101.4228196144104	-38404.35924243927	10	0.006983240223463687	1.0	0.39162765078490774
YPL013C	0	0/-	-101.42337441444397	-61480.795263171196	40	0.006983240223463687	1.0	0.39162765078490774
YBR082C	-1	-/-	-101.4281358718872	-39032.91796350479	10	0.006978367062107467	1.0	0.3919030570090884
YPL199C	0	0/-	-101.42905020713806	-61899.07631969452	40	0.006978367062107467	1.0	0.3919030570090884
YMR178W	0	0/0	-101.42912244796753	-62197.324447155	40	0.006978367062107467	1.0	0.3919030570090884
YNL284C	0	0/-	-101.43090569972992	-62415.47198545933	40	0.006978367062107467	1.0	0.3919030570090884
YAL048C	0	0/-	-101.43128275871277	-62213.29927933216	40	0.006978367062107467	1.0	0.3919030570090884
YCR069W	0	0/-	-101.43723464012146	-64163.50507700443	40	0.006978367062107467	1.0	0.3919030570090884
YLL018C-A	-1	-/-	-101.44108867645264	-38599.295479774475	10	0.00697350069735007	1.0	0.39217846323326905
YKR105C	0	0/-	-101.441739320755	-62635.117213726044	40	0.00697350069735007	1.0	0.39217846323326905
YLR203C	0	0/-	-101.44210886955261	-62469.18626320362	40	0.00697350069735007	1.0	0.39217846323326905
YIL044C	-1	-/-	-101.44654655456543	-39359.452597141266	10	0.006968641114982578	1.0	0.39245386945744976
YMR068W	-1	-/-	-101.44725513458252	-37944.01655101776	10	0.006963788300835654	1.0	0.3927292756816304
YPR058W	0	0/-	-101.44768071174622	-62126.696729421616	40	0.006963788300835654	1.0	0.3927292756816304
YOR005C	-1	-/-	-101.45177268981934	-37781.80963611603	10	0.006958942240779402	1.0	0.39300468190581106
YML012W	-1	-/-	-101.4520845413208	-38750.816536426544	10	0.006954102920723227	1.0	0.3932800881299917
YDL233W	0	0/-	-101.45591163635254	-61610.794501543045	40	0.006954102920723227	1.0	0.3932800881299917
YDR370C	0	0/-	-101.45798826217651	-62126.15210938454	40	0.006954102920723227	1.0	0.3932800881299917
YBR073W	-1	-/-	-101.45849132537842	-39060.255655288696	10	0.006949270326615705	1.0	0.3935554943541724
YHR100C	0	0/-	-101.45922088623047	-61525.642991542816	40	0.006949270326615705	1.0	0.3935554943541724
YDR249C	0	0/0	-101.467214345932	-62057.88909125328	40	0.006949270326615705	1.0	0.3935554943541724
YPL052W-A	0	0/-	-101.46835350990295	-61852.3355588913	40	0.006949270326615705	1.0	0.3935554943541724
YGR211W	-1	-/-	-101.46898460388184	-37632.92219591141	10	0.006944444444444444	1.0	0.39383090057835307
YMR111C	0	0/-	-101.47165274620056	-62284.963003873825	40	0.006944444444444444	1.0	0.39383090057835307
YOL153C	0	0/0	-101.47315621376038	-62188.60400438309	40	0.006944444444444444	1.0	0.39383090057835307
YOR246C	0	0/-	-101.47380208969116	-62248.46379208565	40	0.006944444444444444	1.0	0.39383090057835307
YGR094W	-1	-/-	-101.47387886047363	-39976.841380119324	10	0.006939625260235947	1.0	0.3941063068025337
YMR285C	-1	-/-	-101.47400856018066	-38859.77295207977	10	0.006934812760055479	1.0	0.39438171302671443
YNL295W	0	0/-	-101.47522139549255	-61133.51894783974	40	0.006934812760055479	1.0	0.39438171302671443
YJR160C	-1	-/-	-101.47528076171875	-37447.95606994629	10	0.00693000693000693	1.0	0.3946571192508951
YLR106C	-1	-/+	-101.47728729248047	-38322.25700330734	10	0.006925207756232687	1.0	0.39493252547507574
YDR266C	0	0/-	-101.48330760002136	-61878.56949996948	40	0.006925207756232687	1.0	0.39493252547507574
YFL001W	0	0/-	-101.48376131057739	-63698.78801357746	40	0.006925207756232687	1.0	0.39493252547507574
YNL167C	-1	-/-	-101.4840316772461	-39379.00427341461	10	0.006920415224913495	1.0	0.3952079316992564
YER115C	0	0/-	-101.48589777946472	-62846.60190975666	40	0.006920415224913495	1.0	0.3952079316992564
YFR022W	0	0/+	-101.48939442634583	-63869.53222703934	40	0.006920415224913495	1.0	0.3952079316992564
YDR539W	0	0/-	-101.4896354675293	-62140.77325797081	40	0.006920415224913495	1.0	0.3952079316992564
YBR102C	-1	-/-	-101.49214744567871	-38394.583121299744	10	0.006915629322268326	1.0	0.3954833379234371
YMR129W	-1	-/-	-101.49525260925293	-38714.20062303543	10	0.006910850034554251	1.0	0.39575874414761775
YDR475C	0	0/-	-101.49619197845459	-64143.700628995895	40	0.006910850034554251	1.0	0.39575874414761775
YBL063W	-1	-/-	-101.49765968322754	-38789.31748199463	10	0.006906077348066298	1.0	0.3960341503717984
YBR184W	0	0/0	-101.50095343589783	-61968.360146045685	40	0.006906077348066298	1.0	0.3960341503717984
YOL022C	0	0/-	-101.50884485244751	-62513.71496081352	40	0.006906077348066298	1.0	0.3960341503717984
YJR061W	0	0/-	-101.51160550117493	-61239.630343198776	40	0.006906077348066298	1.0	0.3960341503717984
YGL192W	-1	-/-	-101.51230525970459	-36798.84287214279	10	0.006901311249137336	1.0	0.39630955659597905
YGL169W	-1	-/-	-101.51399326324463	-39261.430557727814	10	0.006896551724137931	1.0	0.39658496282015976
YLL013C	-1	-/-	-101.51940631866455	-36893.09223461151	10	0.006891798759476223	1.0	0.3968603690443404
YDR139C	0	0/-	-101.51943302154541	-61987.24465763569	40	0.006891798759476223	1.0	0.3968603690443404
YHR202W	0	0/-	-101.52576613426208	-61563.22701025009	40	0.006891798759476223	1.0	0.3968603690443404
YLR237W	0	0/-	-101.52608072757721	-63083.99611103535	40	0.006891798759476223	1.0	0.3968603690443404
YPL215W	0	0/-	-101.52711510658264	-62643.50439751148	40	0.006891798759476223	1.0	0.3968603690443404
YGL159W	0	0/0	-101.53513431549072	-61696.91652441025	40	0.006891798759476223	1.0	0.3968603690443404
YBL100W-A	-1	-/-	-101.54297733306885	-38129.232023239136	10	0.006887052341597796	1.0	0.39713577526852106
YKL168C	0	0/-	-101.54304718971252	-63708.2268460989	40	0.006887052341597796	1.0	0.39713577526852106
YDL243C	-1	-/0	-101.5507287979126	-39147.26774263382	10	0.006882312456985547	1.0	0.3974111814927017
YEL066W	-1	-/-	-101.55081176757812	-38124.61160612106	10	0.0068775790921595595	1.0	0.3976865877168824
YGL171W	-1	-/-	-101.55489253997803	-40080.11069583893	10	0.006872852233676976	1.0	0.3979619939410631
YBL030C	-1	-/-	-101.55712699890137	-38918.3613948822	10	0.006868131868131868	1.0	0.3982374001652437
YOR272W	-1	-/-	-101.5601396560669	-39674.66817378998	10	0.0068634179821551134	1.0	0.3985128063894244
YLR021W	0	0/-	-101.56147813796997	-62529.43778920174	40	0.0068634179821551134	1.0	0.3985128063894244
YOR087W	-1	-/-	-101.56400871276855	-38089.35254430771	10	0.006858710562414266	1.0	0.3987882126136051
YLR287C	0	0/-	-101.56462240219116	-61953.00151324272	40	0.006858710562414266	1.0	0.3987882126136051
YMR163C	-1	-/-	-101.56521034240723	-37600.40944099426	10	0.006854009595613434	1.0	0.39906361883778574
YMR301C	-1	-/-	-101.56756782531738	-38861.059426784515	10	0.00684931506849315	1.0	0.3993390250619664
YKL210W	0	0/-	-101.57135820388794	-63240.66302275658	40	0.00684931506849315	1.0	0.3993390250619664
YDR020C	0	0/-	-101.57226705551147	-61677.7385904789	40	0.00684931506849315	1.0	0.3993390250619664
YDR378C	-1	-/-	-101.57231044769287	-37144.905641555786	10	0.006844626967830253	1.0	0.39961443128614704
YMR066W	0	0/-	-101.57740092277527	-61877.77151298523	40	0.006844626967830253	1.0	0.39961443128614704
YOR021C	0	0/-	-101.58033895492554	-62473.47790622711	40	0.006844626967830253	1.0	0.39961443128614704
YGR044C	-1	-/-	-101.58321571350098	-38783.81111907959	10	0.006839945280437756	1.0	0.39988983751032775
YPL266W	-1	-/-	-101.58354663848877	-39725.63639688492	10	0.00683526999316473	1.0	0.4001652437345084
YER069W	0	0/0	-101.58545112609863	-63830.00557732582	40	0.00683526999316473	1.0	0.4001652437345084
YDR051C	0	0/-	-101.58707571029663	-62068.6213568449	40	0.00683526999316473	1.0	0.4001652437345084
YHL035C	0	0/-	-101.5905590057373	-64047.81726980209	40	0.00683526999316473	1.0	0.4001652437345084
YBR282W	0	0/-	-101.59255766868591	-62215.31813669205	40	0.00683526999316473	1.0	0.4001652437345084
YPR011C	0	0/-	-101.59336161613464	-61983.477509498596	40	0.00683526999316473	1.0	0.4001652437345084
YGR012W	0	0/0	-101.59428691864014	-62225.04580235481	40	0.00683526999316473	1.0	0.4001652437345084
YHR059W	-1	-/-	-101.59523582458496	-37917.46193218231	10	0.006830601092896175	1.0	0.40044064995868905
YOR278W	0	0/0	-101.59769988059998	-63263.32045841217	40	0.006830601092896175	1.0	0.40044064995868905
YDR239C	0	0/0	-101.59874248504639	-61721.39553070068	40	0.006830601092896175	1.0	0.40044064995868905
YMR023C	-1	-/-	-101.6040267944336	-38540.81404256821	10	0.006825938566552901	1.0	0.4007160561828697
YBR236C	-1	-/-	-101.60483837127686	-39682.21530628204	10	0.0068212824010914054	1.0	0.4009914624070504
YEL031W	-1	-/-	-101.60749816894531	-38849.070603847504	10	0.006816632583503749	1.0	0.40126686863123107
YGR016W	0	0/0	-101.60789895057678	-61938.853258132935	40	0.006816632583503749	1.0	0.40126686863123107
YGL028C	-1	-/-	-101.61086750030518	-36655.695095062256	10	0.006811989100817439	1.0	0.4015422748554117
YMR030W	-1	-/-	-101.62036895751953	-38398.27862405777	10	0.0068073519400953025	1.0	0.4018176810795924
YGR186W	-1	-/-	-101.62107849121094	-38044.95945930481	10	0.006802721088435374	1.0	0.4020930873037731
YOR064C	-1	-/-	-101.62371826171875	-38363.73302650452	10	0.006798096532970768	1.0	0.40236849352795373
YKR043C	0	0/0	-101.62602925300598	-62225.47998356819	40	0.006798096532970768	1.0	0.40236849352795373
YGR155W	-1	-/-	-101.62616348266602	-37742.55050468445	10	0.006793478260869565	1.0	0.4026438997521344
YBR204C	0	0/-	-101.62618517875671	-62230.773149728775	40	0.006793478260869565	1.0	0.4026438997521344
YCL009C	0	0/0	-101.6320743560791	-62048.96377885342	40	0.006793478260869565	1.0	0.4026438997521344
[truncated: 3,961 more rows]
