# Supplementary material for: Revisiting co-expression-based automated function prediction in yeast with neural networks and updated Gene Ontology annotations
Source: PLoS One. 2026 Apr 16;21(4):e0322689. doi: 10.1371/journal.pone.0322689 (PMC13086303; doi:10.1371/journal.pone.0322689)
Supplement: S1 File — A zip file of tables in csv format containing individual genes ranked by their predicted involvement in each predicted GO term. These predictions were made by Model 1 as described in Table A of S1 Text. (ZIP) [file pone.0322689.s002.zip › GO0051052_SingleGeneRanking.csv]

Gene	Label	Annos	Score	Background Score	Num pos pairs	Precision	Recall	False Positive Rate
YGR188C	-1	-/-	-171.07751369476318	-24131.641028404236	31	0.0	0.0	0.0002770083102493075
YCL024W	-1	-/-	-175.27318954467773	-24215.95482826233	31	0.0	0.0	0.000554016620498615
YML061C	-1	-/+	-175.36386156082153	-24851.75405883789	31	0.0	0.0	0.0008310249307479224
YDR013W	-1	-/-	-176.85711002349854	-25298.12108230591	31	0.0	0.0	0.00110803324099723
YJL194W	-1	-/+	-177.44874620437622	-23905.012667179108	31	0.0	0.0	0.0013850415512465374
YHR172W	-1	-/-	-177.5753469467163	-25017.435536146164	31	0.0	0.0	0.0016620498614958448
YBL009W	-1	-/-	-178.0548596382141	-25607.498618602753	31	0.0	0.0	0.0019390581717451524
YPR018W	-1	-/-	-178.25278854370117	-25112.347393989563	31	0.0	0.0	0.00221606648199446
YPL153C	-1	-/-	-179.85276889801025	-25835.553142547607	31	0.0	0.0	0.002493074792243767
YGL201C	-1	-/-	-180.52194547653198	-25315.200555324554	31	0.0	0.0	0.002770083102493075
YAR008W	-1	-/-	-181.9872922897339	-24892.339213848114	31	0.0	0.0	0.0030470914127423824
YOL034W	-1	-/-	-182.9783058166504	-24938.646703243256	31	0.0	0.0	0.0033240997229916896
YJR031C	-1	-/-	-183.69409847259521	-25209.449836730957	31	0.0	0.0	0.003601108033240997
YLR383W	-1	-/-	-184.23197507858276	-24427.280742168427	31	0.0	0.0	0.003878116343490305
YMR172W	-1	-/-	-184.46804666519165	-25173.049036979675	31	0.0	0.0	0.004155124653739612
YDR495C	-1	-/-	-184.71716403961182	-24970.1477766037	31	0.0	0.0	0.00443213296398892
YDR416W	-1	-/-	-184.92250871658325	-24312.704552173615	31	0.0	0.0	0.004709141274238227
YER173W	-1	-/-	-185.09880018234253	-26152.976197719574	31	0.0	0.0	0.004986149584487534
YEL061C	-1	-/-	-185.26978158950806	-24582.036917209625	31	0.0	0.0	0.005263157894736842
YJL025W	-1	-/-	-185.82666540145874	-25593.265872478485	31	0.0	0.0	0.00554016620498615
YIL026C	-1	-/-	-185.82990550994873	-25594.851662635803	31	0.0	0.0	0.005817174515235457
YDR473C	-1	-/-	-185.88936519622803	-26204.935755252838	31	0.0	0.0	0.006094182825484765
YOR074C	-1	-/-	-185.90103578567505	-26460.74646472931	31	0.0	0.0	0.006371191135734072
YNL201C	-1	-/+	-186.4177474975586	-26063.161588668823	31	0.0	0.0	0.006648199445983379
YDR446W	-1	-/-	-186.5902132987976	-24105.21250963211	31	0.0	0.0	0.006925207756232687
YJR135C	-1	-/-	-186.71610403060913	-25238.622872829437	31	0.0	0.0	0.007202216066481994
YPL096C-A	-1	-/-	-186.82528591156006	-22507.709485530853	31	0.0	0.0	0.007479224376731302
YBL035C	-1	-/-	-186.98793077468872	-25738.21288752556	31	0.0	0.0	0.00775623268698061
YDL030W	-1	-/-	-187.1626000404358	-25192.430384635925	31	0.0	0.0	0.008033240997229917
YFR028C	-1	-/-	-187.28948736190796	-26265.255157470703	31	0.0	0.0	0.008310249307479225
YBR131W	-1	-/-	-188.97024583816528	-25240.126407146454	31	0.0	0.0	0.008587257617728532
YDL159W	-1	-/-	-189.019464969635	-25373.006887435913	31	0.0	0.0	0.00886426592797784
YLR272C	-1	-/-	-189.42241716384888	-26626.999763965607	31	0.0	0.0	0.009141274238227148
YMR117C	-1	-/-	-189.60470962524414	-24792.014120578766	31	0.0	0.0	0.009418282548476454
YOR195W	-1	-/-	-190.14854621887207	-26245.141319274902	31	0.0	0.0	0.009695290858725761
YMR065W	-1	-/-	-190.1820511817932	-25792.86066198349	31	0.0	0.0	0.009972299168975069
YPR104C	-1	-/-	-190.98208928108215	-26273.826982975006	31	0.0	0.0	0.010249307479224376
YNL126W	-1	-/-	-191.16065406799316	-25470.066580295563	31	0.0	0.0	0.010526315789473684
YDL003W	-1	-/-	-191.429860830307	-26535.581310510635	31	0.0	0.0	0.010803324099722992
YCR086W	-1	-/-	-191.45693111419678	-27078.41864013672	31	0.0	0.0	0.0110803324099723
YBL097W	-1	-/-	-191.65901708602905	-24148.02966070175	31	0.0	0.0	0.011357340720221607
YIL150C	-1	-/-	-192.09754371643066	-24222.09276676178	31	0.0	0.0	0.011634349030470914
YLR424W	-1	-/-	-192.23047876358032	-26765.06640100479	31	0.0	0.0	0.011911357340720222
YBL008W	-1	-/-	-192.26096105575562	-25279.787516117096	31	0.0	0.0	0.01218836565096953
YJR089W	-1	-/-	-192.28614234924316	-25465.73349046707	31	0.0	0.0	0.012465373961218837
YPL174C	-1	-/-	-192.38069200515747	-26095.234859466553	31	0.0	0.0	0.012742382271468145
YKL108W	-1	-/-	-192.53924798965454	-25226.303107261658	31	0.0	0.0	0.01301939058171745
YBR275C	-1	-/+	-193.30593156814575	-25848.92324781418	31	0.0	0.0	0.013296398891966758
YOR308C	-1	-/-	-193.34596395492554	-25477.431961536407	31	0.0	0.0	0.013573407202216066
YNL282W	-1	-/-	-193.50616025924683	-26141.865300178528	31	0.0	0.0	0.013850415512465374
YHR031C	-1	-/+	-193.7649827003479	-25919.05947113037	31	0.0	0.0	0.014127423822714681
YOR279C	-1	-/+	-194.16814517974854	-25776.698380470276	31	0.0	0.0	0.014404432132963989
YLR376C	-1	-/-	-194.21108388900757	-26464.280774593353	31	0.0	0.0	0.014681440443213296
YFL008W	-1	-/-	-194.5338888168335	-26503.095764636993	31	0.0	0.0	0.014958448753462604
YDL102W	-1	-/-	-194.62320065498352	-25516.66547513008	31	0.0	0.0	0.015235457063711912
YDL044C	-1	-/-	-194.9012942314148	-26269.10759449005	31	0.0	0.0	0.01551246537396122
YDL164C	-1	-/-	-194.9431962966919	-27152.971850395203	31	0.0	0.0	0.015789473684210527
YLR139C	-1	-/-	-195.0534119606018	-24888.961245536804	31	0.0	0.0	0.016066481994459834
YGR003W	-1	-/-	-195.18147039413452	-26750.17605161667	31	0.0	0.0	0.016343490304709142
YMR227C	-1	-/-	-195.182879447937	-25598.841010570526	31	0.0	0.0	0.01662049861495845
YGR098C	-1	-/-	-195.2696657180786	-26567.473784923553	31	0.0	0.0	0.016897506925207757
YPL167C	-1	-/-	-195.6531310081482	-25296.404142856598	31	0.0	0.0	0.017174515235457065
YML065W	-1	-/-	-195.8875560760498	-26110.852688789368	31	0.0	0.0	0.017451523545706372
YCR014C	-1	-/-	-195.92379426956177	-25651.34385061264	31	0.0	0.0	0.01772853185595568
YML098W	-1	-/-	-196.30795621871948	-26644.00567483902	31	0.0	0.0	0.018005540166204988
YJR042W	-1	-/-	-196.32159280776978	-26896.0934882164	31	0.0	0.0	0.018282548476454295
YBR237W	-1	-/-	-196.35259532928467	-26762.21372270584	31	0.0	0.0	0.0185595567867036
YLR210W	-1	-/-	-196.3792281150818	-26527.058700561523	31	0.0	0.0	0.018836565096952907
YDR325W	-1	-/-	-196.62322235107422	-26343.797815799713	31	0.0	0.0	0.019113573407202215
YNL082W	-1	-/-	-196.71729922294617	-26879.491297245026	31	0.0	0.0	0.019390581717451522
YGL243W	-1	-/-	-196.8067421913147	-26367.940027713776	31	0.0	0.0	0.01966759002770083
YDR198C	-1	-/-	-196.86958742141724	-26871.423775196075	31	0.0	0.0	0.019944598337950138
YOL149W	-1	-/-	-196.93534660339355	-26629.08573627472	31	0.0	0.0	0.020221606648199445
YCL016C	-1	-/-	-196.997163772583	-25274.9017329216	31	0.0	0.0	0.020498614958448753
YNL166C	-1	-/-	-197.12477111816406	-28928.989805936813	31	0.0	0.0	0.02077562326869806
YMR204C	-1	-/-	-197.3629150390625	-26283.54819536209	31	0.0	0.0	0.021052631578947368
YLR386W	-1	-/-	-197.62662506103516	-25842.61195230484	31	0.0	0.0	0.021329639889196676
YPR179C	-1	-/-	-197.69681596755981	-25767.496756076813	31	0.0	0.0	0.021606648199445983
YLR045C	-1	-/-	-197.74416399002075	-26307.38585805893	31	0.0	0.0	0.02188365650969529
YML060W	-1	-/-	-197.84865856170654	-28138.413487434387	31	0.0	0.0	0.0221606648199446
YMR075W	-1	-/+	-197.9776759147644	-26069.165128707886	31	0.0	0.0	0.022437673130193906
YLR337W	-1	-/-	-197.9959259033203	-23501.124250888824	31	0.0	0.0	0.022714681440443214
YDL058W	-1	-/-	-198.01334238052368	-25502.56102848053	31	0.0	0.0	0.02299168975069252
YBL085W	-1	-/-	-198.0339846611023	-26262.506229877472	31	0.0	0.0	0.02326869806094183
YML104C	-1	-/-	-198.07669353485107	-26461.755443572998	31	0.0	0.0	0.023545706371191136
YLR103C	-1	-/-	-198.23302626609802	-27041.12020921707	31	0.0	0.0	0.023822714681440444
YER070W	-1	-/-	-198.3146812915802	-28149.975952625275	31	0.0	0.0	0.02409972299168975
YLR316C	-1	-/-	-198.3212275505066	-27007.508590698242	31	0.0	0.0	0.02437673130193906
YHR153C	0	0/+	-198.35654628276825	-43264.815914183855	124	0.0	0.0	0.02437673130193906
YHR129C	-1	-/-	-198.49717950820923	-26513.0851688385	31	0.0	0.0	0.024653739612188367
YCR020W-B	-1	-/-	-198.5295271873474	-25604.131086349487	31	0.0	0.0	0.024930747922437674
YBR231C	-1	-/-	-198.63810777664185	-26876.39627790451	31	0.0	0.0	0.025207756232686982
YBR217W	-1	-/-	-198.71176767349243	-26199.01163339615	31	0.0	0.0	0.02548476454293629
YDL028C	-1	-/-	-198.857017993927	-25335.96403694153	31	0.0	0.0	0.025761772853185594
YCL055W	-1	-/-	-199.0047926902771	-27363.94712162018	31	0.0	0.0	0.0260387811634349
YNL304W	-1	-/-	-199.02304315567017	-25586.26866197586	31	0.0	0.0	0.02631578947368421
YOR216C	-1	-/-	-199.22613859176636	-26832.649309158325	31	0.0	0.0	0.026592797783933517
YKR086W	-1	-/-	-199.33637762069702	-26330.77837085724	31	0.0	0.0	0.026869806094182824
YBR278W	-1	-/-	-199.47626113891602	-25595.968544006348	31	0.0	0.0	0.027146814404432132
YPL016W	-1	-/-	-199.51767873764038	-26370.34527873993	31	0.0	0.0	0.02742382271468144
YOL076W	-1	-/-	-199.57989525794983	-27411.630430459976	31	0.0	0.0	0.027700831024930747
YMR234W	-1	-/-	-199.67482614517212	-26140.848326683044	31	0.0	0.0	0.027977839335180055
YNR048W	-1	-/-	-199.71060466766357	-26005.86073589325	31	0.0	0.0	0.028254847645429362
YEL018W	-1	-/-	-199.7468705177307	-25913.0376663208	31	0.0	0.0	0.02853185595567867
YDR501W	-1	-/0	-199.8991198539734	-26222.139367103577	31	0.0	0.0	0.028808864265927978
YJL115W	-1	-/-	-200.03445959091187	-27070.48411798477	31	0.0	0.0	0.029085872576177285
YHL009C	-1	-/-	-200.10894203186035	-25768.384763240814	31	0.0	0.0	0.029362880886426593
YAL011W	-1	-/-	-200.10970401763916	-24455.664933681488	31	0.0	0.0	0.0296398891966759
YCR038C	-1	-/-	-200.11571598052979	-26260.475139141083	31	0.0	0.0	0.029916897506925208
YOL115W	-1	-/+	-200.16955399513245	-27511.332489967346	31	0.0	0.0	0.030193905817174516
YJL072C	-1	-/-	-200.1989164352417	-26627.956916809082	31	0.0	0.0	0.030470914127423823
YNL261W	-1	-/-	-200.52385568618774	-26795.37903022766	31	0.0	0.0	0.03074792243767313
YDR437W	-1	-/-	-200.5255012512207	-24720.288854599	31	0.0	0.0	0.03102493074792244
YML095C	-1	-/-	-200.58019351959229	-24912.237910747528	31	0.0	0.0	0.031301939058171746
YPR054W	-1	-/-	-200.63415813446045	-25273.34040260315	31	0.0	0.0	0.031578947368421054
YJL156C	-1	-/-	-200.78979969024658	-25403.863592147827	31	0.0	0.0	0.03185595567867036
YKL134C	-1	-/-	-200.8172378540039	-26679.299247264862	31	0.0	0.0	0.03213296398891967
YNL072W	-1	-/-	-200.90792226791382	-26436.78395986557	31	0.0	0.0	0.032409972299168976
YAL034W-A	-1	-/-	-201.02909898757935	-26616.996787786484	31	0.0	0.0	0.032686980609418284
YDR079C-A	-1	-/-	-201.3252534866333	-24681.729269981384	31	0.0	0.0	0.03296398891966759
YPR168W	-1	-/-	-201.34129762649536	-24744.467577934265	31	0.0	0.0	0.0332409972299169
YPL253C	-1	-/-	-201.3500247001648	-26331.372706890106	31	0.0	0.0	0.03351800554016621
YKL203C	-1	-/-	-201.39169359207153	-26018.42171239853	31	0.0	0.0	0.033795013850415515
YER013W	-1	-/-	-201.5064811706543	-26596.75605916977	31	0.0	0.0	0.03407202216066482
YNL245C	-1	-/-	-201.78452110290527	-24954.808681964874	31	0.0	0.0	0.03434903047091413
YOR058C	-1	-/-	-201.82090663909912	-25947.404728889465	31	0.0	0.0	0.03462603878116344
YOL094C	-1	-/-	-201.8464550971985	-27250.555421352386	31	0.0	0.0	0.034903047091412745
YKL138C-A	-1	-/-	-201.8521909713745	-23809.217903614044	31	0.0	0.0	0.03518005540166205
YGL212W	-1	-/-	-201.8943281173706	-25773.646000385284	31	0.0	0.0	0.03545706371191136
YGR104C	-1	-/-	-201.89805269241333	-27427.74186563492	31	0.0	0.0	0.03573407202216067
YJR092W	-1	-/-	-202.074360370636	-26571.892734766006	31	0.0	0.0	0.036011080332409975
YPL008W	-1	-/-	-202.16177892684937	-27060.100856781006	31	0.0	0.0	0.03628808864265928
YOR351C	-1	-/-	-202.19609117507935	-25070.074476242065	31	0.0	0.0	0.03656509695290859
YMR218C	-1	-/-	-202.20995664596558	-26316.592960834503	31	0.0	0.0	0.03684210526315789
YBR055C	-1	-/-	-202.21648693084717	-27864.79607486725	31	0.0	0.0	0.0371191135734072
YKL173W	-1	-/-	-202.25098848342896	-25756.32879924774	31	0.0	0.0	0.037396121883656507
YCR092C	-1	-/+	-202.41027784347534	-26746.062218666077	31	0.0	0.0	0.037673130193905814
YCL069W	-1	-/-	-202.48462533950806	-25321.97695374489	31	0.0	0.0	0.03795013850415512
YPL121C	-1	-/-	-202.493803024292	-24892.980921268463	31	0.0	0.0	0.03822714681440443
YDR082W	-1	-/+	-202.49636507034302	-27444.470908641815	31	0.0	0.0	0.03850415512465374
YDR362C	-1	-/-	-202.58100652694702	-26605.212574481964	31	0.0	0.0	0.038781163434903045
YOR073W	-1	-/-	-202.68310356140137	-27218.785170316696	31	0.0	0.0	0.03905817174515235
YGR113W	-1	-/-	-202.81574010849	-27397.23325920105	31	0.0	0.0	0.03933518005540166
YPL011C	-1	-/-	-202.83334016799927	-26658.145230293274	31	0.0	0.0	0.03961218836565097
YOL006C	1	+/+	-202.9235897064209	-28220.213369369507	30	0.006944444444444444	0.03225806451612903	0.03961218836565097
YKL022C	-1	-/+	-202.99290895462036	-26916.4563331604	31	0.006896551724137931	0.03225806451612903	0.039889196675900275
YGR013W	-1	-/-	-203.05605030059814	-26354.42549085617	31	0.00684931506849315	0.03225806451612903	0.04016620498614958
YDL087C	-1	-/-	-203.07418966293335	-26890.56359052658	31	0.006802721088435374	0.03225806451612903	0.04044321329639889
YLR433C	-1	-/-	-203.13621616363525	-26332.241782665253	31	0.006756756756756757	0.03225806451612903	0.0407202216066482
YJL071W	-1	-/0	-203.16178178787231	-25942.236023426056	31	0.006711409395973154	0.03225806451612903	0.040997229916897505
YJL024C	-1	-/-	-203.36310958862305	-26915.94163608551	31	0.006666666666666667	0.03225806451612903	0.04127423822714681
YER180C-A	-1	-/0	-203.38497495651245	-24725.274310588837	31	0.006622516556291391	0.03225806451612903	0.04155124653739612
YGL033W	-1	-/-	-203.38502645492554	-26006.335691928864	31	0.006578947368421052	0.03225806451612903	0.04182825484764543
YBR250W	-1	-/-	-203.40987634658813	-26912.88627386093	31	0.006535947712418301	0.03225806451612903	0.042105263157894736
YJR053W	-1	-/-	-203.54149770736694	-26753.43828344345	31	0.006493506493506494	0.03225806451612903	0.042382271468144044
YER014C-A	-1	-/-	-203.57599782943726	-24525.35463142395	31	0.0064516129032258064	0.03225806451612903	0.04265927977839335
YMR162C	-1	-/-	-203.6672167778015	-26894.265208244324	31	0.00641025641025641	0.03225806451612903	0.04293628808864266
YNL233W	-1	-/-	-203.9620237350464	-27791.496589660645	31	0.006369426751592357	0.03225806451612903	0.043213296398891966
YPL115C	-1	-/-	-204.01259851455688	-27326.070031166077	31	0.006329113924050633	0.03225806451612903	0.043490304709141274
YML023C	-1	-/-	-204.0163655281067	-26800.03835964203	31	0.006289308176100629	0.03225806451612903	0.04376731301939058
YIR009W	-1	-/-	-204.06369733810425	-26065.955355644226	31	0.00625	0.03225806451612903	0.04404432132963989
YGL183C	-1	-/-	-204.11755275726318	-25159.70176267624	31	0.006211180124223602	0.03225806451612903	0.0443213296398892
YLR313C	-1	-/-	-204.1199231147766	-26457.56224679947	31	0.006172839506172839	0.03225806451612903	0.044598337950138504
YOL045W	-1	-/-	-204.24782133102417	-27573.02569437027	31	0.006134969325153374	0.03225806451612903	0.04487534626038781
YIL173W	-1	-/-	-204.4006905555725	-24715.40928888321	31	0.006097560975609756	0.03225806451612903	0.04515235457063712
YDR515W	-1	-/-	-204.515718460083	-26538.26765871048	31	0.006060606060606061	0.03225806451612903	0.04542936288088643
YGR057C	-1	-/-	-204.67842721939087	-26556.2908039093	31	0.006024096385542169	0.03225806451612903	0.045706371191135735
YOL066C	-1	-/-	-204.74019527435303	-26507.07693719864	31	0.005988023952095809	0.03225806451612903	0.04598337950138504
YKR022C	-1	-/-	-204.76235151290894	-26847.143764019012	31	0.005952380952380952	0.03225806451612903	0.04626038781163435
YDR369C	-1	-/-	-204.85664319992065	-26935.93204307556	31	0.005917159763313609	0.03225806451612903	0.04653739612188366
YHR014W	-1	-/-	-204.9711937904358	-26241.159008979797	31	0.0058823529411764705	0.03225806451612903	0.046814404432132965
YGL241W	-1	-/-	-204.9923062324524	-25804.02651309967	31	0.005847953216374269	0.03225806451612903	0.04709141274238227
YJL106W	-1	-/-	-205.01160669326782	-26989.566801071167	31	0.005813953488372093	0.03225806451612903	0.04736842105263158
YLR319C	-1	-/-	-205.01832389831543	-26631.613149642944	31	0.005780346820809248	0.03225806451612903	0.04764542936288089
YGL116W	-1	-/-	-205.0371971130371	-26972.728499412537	31	0.005747126436781609	0.03225806451612903	0.047922437673130196
YFR019W	-1	-/-	-205.0376114845276	-27514.486351966858	31	0.005714285714285714	0.03225806451612903	0.0481994459833795
YGR004W	-1	-/-	-205.20709419250488	-26383.8308467865	31	0.005681818181818182	0.03225806451612903	0.04847645429362881
YNL023C	-1	-/-	-205.25790929794312	-27891.534121990204	31	0.005649717514124294	0.03225806451612903	0.04875346260387812
YER106W	-1	-/-	-205.30718231201172	-26848.834914684296	31	0.0056179775280898875	0.03225806451612903	0.049030470914127426
YNL309W	-1	-/-	-205.30835914611816	-26777.227108240128	31	0.00558659217877095	0.03225806451612903	0.049307479224376734
YDR076W	-1	-/-	-205.31802654266357	-27293.97258901596	31	0.005555555555555556	0.03225806451612903	0.04958448753462604
YCR055C	-1	-/-	-205.4586329460144	-24287.260023117065	31	0.0055248618784530384	0.03225806451612903	0.04986149584487535
YLR457C	0	0/-	-205.4857497215271	-44820.699278473854	124	0.0055248618784530384	0.03225806451612903	0.04986149584487535
YPR119W	-1	-/-	-205.51392364501953	-25885.110174655914	31	0.005494505494505495	0.03225806451612903	0.05013850415512466
YLR385C	-1	-/-	-205.64644622802734	-25348.45593738556	31	0.00546448087431694	0.03225806451612903	0.050415512465373964
YPL233W	-1	-/-	-205.7058835029602	-26686.732812404633	31	0.005434782608695652	0.03225806451612903	0.05069252077562327
YNL273W	1	+/+	-206.03731870651245	-27906.316436767578	30	0.010810810810810811	0.06451612903225806	0.05069252077562327
YMR179W	-1	-/-	-206.06051683425903	-27771.329674243927	31	0.010752688172043012	0.06451612903225806	0.05096952908587258
YCL066W	-1	-/-	-206.22368001937866	-26304.979570388794	31	0.0106951871657754	0.06451612903225806	0.05124653739612189
YHR077C	-1	-/-	-206.25615406036377	-27237.22302699089	31	0.010638297872340425	0.06451612903225806	0.05152354570637119
YMR137C	-1	-/-	-206.26986598968506	-26941.176978588104	31	0.010582010582010581	0.06451612903225806	0.051800554016620495
YLR425W	-1	-/-	-206.2946858406067	-26561.153834342957	31	0.010526315789473684	0.06451612903225806	0.0520775623268698
YGL174W	-1	-/-	-206.4123411178589	-28147.952060699463	31	0.010471204188481676	0.06451612903225806	0.05235457063711911
YLR032W	-1	-/-	-206.42491006851196	-26235.164683818817	31	0.010416666666666666	0.06451612903225806	0.05263157894736842
YOL125W	-1	-/-	-206.52112579345703	-27997.031402111053	31	0.010362694300518135	0.06451612903225806	0.052908587257617726
YER149C	-1	-/-	-206.53719234466553	-26911.777730464935	31	0.010309278350515464	0.06451612903225806	0.05318559556786703
YCR027C	-1	-/-	-206.54772996902466	-25898.74077320099	31	0.010256410256410256	0.06451612903225806	0.05346260387811634
YPR186C	-1	-/-	-206.61010694503784	-27420.83041357994	31	0.01020408163265306	0.06451612903225806	0.05373961218836565
YPL155C	-1	-/-	-206.64595460891724	-27215.457615852356	31	0.01015228426395939	0.06451612903225806	0.054016620498614956
YML043C	-1	-/-	-206.68121099472046	-27869.02653503418	31	0.010101010101010102	0.06451612903225806	0.054293628808864264
YER032W	-1	-/-	-206.69971466064453	-26054.12792301178	31	0.010050251256281407	0.06451612903225806	0.05457063711911357
YOR373W	-1	-/-	-206.78144216537476	-26606.90530872345	31	0.01	0.06451612903225806	0.05484764542936288
YAL024C	-1	-/-	-206.86539697647095	-26322.4821600914	31	0.009950248756218905	0.06451612903225806	0.05512465373961219
YPR133C	-1	-/-	-206.92182683944702	-28398.35590982437	31	0.009900990099009901	0.06451612903225806	0.055401662049861494
YJL013C	-1	-/-	-206.94642639160156	-26071.8686337471	31	0.009852216748768473	0.06451612903225806	0.0556786703601108
YLR052W	-1	-/-	-207.06113529205322	-26762.945427894592	31	0.00980392156862745	0.06451612903225806	0.05595567867036011
YIL159W	-1	-/-	-207.14204835891724	-26730.19305562973	31	0.00975609756097561	0.06451612903225806	0.05623268698060942
YCR062W	-1	-/0	-207.2268614768982	-24419.73402929306	31	0.009708737864077669	0.06451612903225806	0.056509695290858725
YKL154W	-1	-/-	-207.2876787185669	-27688.763548851013	31	0.00966183574879227	0.06451612903225806	0.05678670360110803
YFL025C	-1	-/-	-207.2942271232605	-26040.077867507935	31	0.009615384615384616	0.06451612903225806	0.05706371191135734
YKR095W-A	-1	-/-	-207.38936376571655	-24658.459416389465	31	0.009569377990430622	0.06451612903225806	0.05734072022160665
YLR181C	-1	-/-	-207.42830991744995	-27525.19624185562	31	0.009523809523809525	0.06451612903225806	0.057617728531855955
YBR258C	-1	-/-	-207.5348834991455	-27301.75947189331	31	0.009478672985781991	0.06451612903225806	0.05789473684210526
YPL192C	-1	-/-	-207.5768265724182	-26806.674889564514	31	0.009433962264150943	0.06451612903225806	0.05817174515235457
YLR234W	1	+/+	-207.58865642547607	-27614.101408481598	30	0.014084507042253521	0.0967741935483871	0.05817174515235457
YDR138W	-1	-/-	-207.61203336715698	-26105.928757190704	31	0.014018691588785047	0.0967741935483871	0.05844875346260388
YNL271C	-1	-/-	-207.73803186416626	-27408.322324752808	31	0.013953488372093023	0.0967741935483871	0.058725761772853186
YLR098C	-1	-/-	-207.90209484100342	-26042.65225172043	31	0.013888888888888888	0.0967741935483871	0.05900277008310249
YOR038C	-1	-/-	-207.90304803848267	-27654.187674999237	31	0.013824884792626729	0.0967741935483871	0.0592797783933518
YKL166C	-1	-/-	-208.00647592544556	-28358.571528673172	31	0.013761467889908258	0.0967741935483871	0.05955678670360111
YNL012W	-1	-/-	-208.06570720672607	-27527.53326702118	31	0.0136986301369863	0.0967741935483871	0.059833795013850416
YIL072W	-1	-/-	-208.14051246643066	-26774.500101089478	31	0.013636363636363636	0.0967741935483871	0.060110803324099724
YEL015W	-1	-/-	-208.16875171661377	-27624.545654773712	31	0.013574660633484163	0.0967741935483871	0.06038781163434903
YNL118C	-1	-/-	-208.189537525177	-26809.595470905304	31	0.013513513513513514	0.0967741935483871	0.06066481994459834
YKL089W	-1	-/-	-208.20174741744995	-26953.24334669113	31	0.013452914798206279	0.0967741935483871	0.060941828254847646
YER116C	-1	-/-	-208.33132076263428	-26139.173186302185	31	0.013392857142857142	0.0967741935483871	0.061218836565096954
YLR242C	-1	-/-	-208.36235666275024	-26483.7574968338	31	0.013333333333333334	0.0967741935483871	0.06149584487534626
YPR083W	-1	-/-	-208.3676815032959	-27470.627920150757	31	0.01327433628318584	0.0967741935483871	0.06177285318559557
YNR032C-A	-1	-/-	-208.38993740081787	-26758.89030456543	31	0.013215859030837005	0.0967741935483871	0.06204986149584488
YBL034C	-1	-/-	-208.40017127990723	-27397.559999465942	31	0.013157894736842105	0.0967741935483871	0.062326869806094184
YLR105C	-1	-/-	-208.41282272338867	-27585.181479930878	31	0.013100436681222707	0.0967741935483871	0.06260387811634349
YDL042C	1	+/+	-208.41924715042114	-27901.703429222107	30	0.017391304347826087	0.12903225806451613	0.06260387811634349
YDR180W	-1	-/-	-208.43498134613037	-27307.734941720963	31	0.017316017316017316	0.12903225806451613	0.0628808864265928
YFR036W	-1	-/-	-208.45583391189575	-27032.726496219635	31	0.017241379310344827	0.12903225806451613	0.06315789473684211
YOL135C	-1	-/-	-208.46542692184448	-26313.186737060547	31	0.017167381974248927	0.12903225806451613	0.06343490304709141
YER044C-A	-1	-/-	-208.4655876159668	-26392.092805862427	31	0.017094017094017096	0.12903225806451613	0.06371191135734072
YMR080C	-1	-/-	-208.59212112426758	-27354.387619495392	31	0.01702127659574468	0.12903225806451613	0.06398891966759003
YCR107W	-1	-/0	-208.59265756607056	-24869.840213298798	31	0.01694915254237288	0.12903225806451613	0.06426592797783934
YJL018W	-1	-/-	-208.64946842193604	-24753.963668346405	31	0.016877637130801686	0.12903225806451613	0.06454293628808865
YMR268C	-1	-/-	-208.72475242614746	-26773.500675678253	31	0.01680672268907563	0.12903225806451613	0.06481994459833795
YBR020W	-1	-/-	-208.75470304489136	-26101.74054479599	31	0.016736401673640166	0.12903225806451613	0.06509695290858726
YKR082W	-1	-/-	-208.7579755783081	-27915.23214817047	31	0.016666666666666666	0.12903225806451613	0.06537396121883657
YOR371C	-1	-/-	-208.78792190551758	-26709.69533443451	31	0.016597510373443983	0.12903225806451613	0.06565096952908588
YOL028C	-1	-/-	-208.85178565979004	-26175.198516368866	31	0.01652892561983471	0.12903225806451613	0.06592797783933518
YDR159W	-1	-/-	-208.87192058563232	-26817.099207401276	31	0.01646090534979424	0.12903225806451613	0.06620498614958449
YPR057W	-1	-/-	-208.8768768310547	-27656.011892795563	31	0.01639344262295082	0.12903225806451613	0.0664819944598338
YOL067C	-1	-/-	-208.90664052963257	-25471.823444843292	31	0.0163265306122449	0.12903225806451613	0.0667590027700831
YMR042W	-1	-/-	-208.90845680236816	-26281.6037068367	31	0.016260162601626018	0.12903225806451613	0.06703601108033241
YKL113C	-1	-/-	-209.01994609832764	-28916.31666135788	31	0.016194331983805668	0.12903225806451613	0.06731301939058172
YMR301C	-1	-/-	-209.057758808136	-27504.009996414185	31	0.016129032258064516	0.12903225806451613	0.06759002770083103
YBL104C	0	0/-	-209.07797825336456	-44876.10103440285	124	0.016129032258064516	0.12903225806451613	0.06759002770083103
YPR201W	-1	-/-	-209.11985683441162	-26713.08175468445	31	0.01606425702811245	0.12903225806451613	0.06786703601108034
YCL063W	-1	-/-	-209.15249347686768	-27433.503334999084	31	0.016	0.12903225806451613	0.06814404432132964
YLR087C	0	0/-	-209.18618786334991	-43497.08711004257	124	0.016	0.12903225806451613	0.06814404432132964
YIL037C	-1	-/-	-209.24288702011108	-26566.810636520386	31	0.01593625498007968	0.12903225806451613	0.06842105263157895
YLR391W	-1	-/-	-209.40130710601807	-24379.79302406311	31	0.015873015873015872	0.12903225806451613	0.06869806094182826
YMR127C	-1	-/-	-209.4422378540039	-27255.01359462738	31	0.015810276679841896	0.12903225806451613	0.06897506925207757
YIL115C	-1	-/-	-209.47297143936157	-27673.39177131653	31	0.015748031496062992	0.12903225806451613	0.06925207756232687
YHR099W	-1	-/-	-209.66760396957397	-26712.390419960022	31	0.01568627450980392	0.12903225806451613	0.06952908587257618
YHR036W	-1	-/-	-209.68640184402466	-27778.651633262634	31	0.015625	0.12903225806451613	0.06980609418282549
YNL088W	1	+/+	-209.69187879562378	-28624.650947093964	30	0.019455252918287938	0.16129032258064516	0.06980609418282549
YKR027W	-1	-/-	-209.8906397819519	-27687.42952156067	31	0.01937984496124031	0.16129032258064516	0.0700831024930748
YDR030C	-1	-/-	-209.924081325531	-28899.155747890472	31	0.019305019305019305	0.16129032258064516	0.0703601108033241
YMR213W	-1	-/-	-209.94072103500366	-27573.92851781845	31	0.019230769230769232	0.16129032258064516	0.07063711911357341
YHR120W	-1	-/-	-209.94714641571045	-27667.62931919098	31	0.019157088122605363	0.16129032258064516	0.07091412742382272
YJL006C	-1	-/-	-210.0460968017578	-27942.50379037857	31	0.019083969465648856	0.16129032258064516	0.07119113573407203
YPL209C	-1	-/-	-210.12565755844116	-27803.232201099396	31	0.019011406844106463	0.16129032258064516	0.07146814404432134
YJR022W	-1	-/-	-210.1949963569641	-26579.286694526672	31	0.01893939393939394	0.16129032258064516	0.07174515235457064
YPL055C	-1	-/-	-210.29247999191284	-27458.2606716156	31	0.018867924528301886	0.16129032258064516	0.07202216066481995
YLR321C	-1	-/+	-210.32205247879028	-28170.208125591278	31	0.018796992481203006	0.16129032258064516	0.07229916897506926
YGR129W	-1	-/-	-210.37186431884766	-27604.25193119049	31	0.018726591760299626	0.16129032258064516	0.07257617728531857
YDL209C	-1	-/-	-210.45148754119873	-27913.531795978546	31	0.018656716417910446	0.16129032258064516	0.07285318559556787
YOR143C	-1	-/-	-210.472101688385	-29190.946665287018	31	0.01858736059479554	0.16129032258064516	0.07313019390581718
YKR079C	-1	-/-	-210.47625827789307	-28998.23426771164	31	0.018518518518518517	0.16129032258064516	0.07340720221606649
YCR060W	-1	-/-	-210.48551559448242	-27939.97243118286	31	0.01845018450184502	0.16129032258064516	0.07368421052631578
YDR311W	-1	-/-	-210.50953435897827	-27338.395434379578	31	0.01838235294117647	0.16129032258064516	0.07396121883656509
YJL179W	-1	-/-	-210.5157699584961	-28270.395515441895	31	0.018315018315018316	0.16129032258064516	0.0742382271468144
YGL061C	-1	-/-	-210.5293731689453	-28566.385727405548	31	0.01824817518248175	0.16129032258064516	0.0745152354570637
YNL163C	-1	-/-	-210.5894432067871	-27887.45285129547	31	0.01818181818181818	0.16129032258064516	0.07479224376731301
YGL246C	-1	-/-	-210.59322929382324	-28378.556989192963	31	0.018115942028985508	0.16129032258064516	0.07506925207756232
YML062C	-1	-/-	-210.66676473617554	-27738.90286922455	31	0.018050541516245487	0.16129032258064516	0.07534626038781163
YNL313C	-1	-/-	-210.71719694137573	-26734.907397270203	31	0.017985611510791366	0.16129032258064516	0.07562326869806094
YDL017W	-1	-/-	-210.75228309631348	-28187.683589458466	31	0.017921146953405017	0.16129032258064516	0.07590027700831024
YJR150C	-1	-/-	-210.95026350021362	-26337.771789073944	31	0.017857142857142856	0.16129032258064516	0.07617728531855955
YIL017W	-1	-/-	-211.05466032028198	-24604.09519290924	31	0.017793594306049824	0.16129032258064516	0.07645429362880886
YJL204C	-1	-/-	-211.07517194747925	-27589.469465732574	31	0.01773049645390071	0.16129032258064516	0.07673130193905817
YOR244W	-1	-/-	-211.17864179611206	-27046.414598464966	31	0.0176678445229682	0.16129032258064516	0.07700831024930747
YOR033C	-1	-/-	-211.23512506484985	-27541.8324303627	31	0.017605633802816902	0.16129032258064516	0.07728531855955678
YJR097W	-1	-/-	-211.25642776489258	-28496.67244720459	31	0.017543859649122806	0.16129032258064516	0.07756232686980609
YJR006W	-1	-/-	-211.29145050048828	-29288.130408525467	31	0.017482517482517484	0.16129032258064516	0.0778393351800554
YJL127C-B	0	0/-	-211.38648915290833	-42659.35597491264	124	0.017482517482517484	0.16129032258064516	0.0778393351800554
YPL227C	-1	-/-	-211.40675115585327	-28648.467083454132	31	0.017421602787456445	0.16129032258064516	0.0781163434903047
YEL032W	-1	-/-	-211.4086194038391	-27843.677699565887	31	0.017361111111111112	0.16129032258064516	0.07839335180055401
YPR095C	-1	-/-	-211.4461464881897	-26721.779670715332	31	0.01730103806228374	0.16129032258064516	0.07867036011080332
YGL112C	-1	-/-	-211.4911813735962	-27920.50000858307	31	0.017241379310344827	0.16129032258064516	0.07894736842105263
YHR058C	-1	-/-	-211.4961280822754	-26840.07942390442	31	0.01718213058419244	0.16129032258064516	0.07922437673130193
YCL003W	-1	-/-	-211.50108575820923	-25061.77525615692	31	0.017123287671232876	0.16129032258064516	0.07950138504155124
YBR186W	-1	-/-	-211.6278314590454	-26349.719027519226	31	0.017064846416382253	0.16129032258064516	0.07977839335180055
YBR085W	-1	-/-	-211.6383514404297	-28165.347502708435	31	0.017006802721088437	0.16129032258064516	0.08005540166204986
YMR224C	-1	-/-	-211.6632342338562	-27812.90943479538	31	0.01694915254237288	0.16129032258064516	0.08033240997229917
YNR023W	-1	-/-	-211.66419744491577	-27589.733214855194	31	0.016891891891891893	0.16129032258064516	0.08060941828254847
YPL269W	-1	-/-	-211.67504835128784	-26960.421760559082	31	0.016835016835016835	0.16129032258064516	0.08088642659279778
YKL049C	-1	-/-	-211.7076587677002	-28444.428861141205	31	0.016778523489932886	0.16129032258064516	0.08116343490304709
YIL016W	-1	-/-	-211.709331035614	-28023.394630908966	31	0.016722408026755852	0.16129032258064516	0.0814404432132964
YPR032W	-1	-/-	-211.75161790847778	-26902.368387699127	31	0.016666666666666666	0.16129032258064516	0.0817174515235457
YHR152W	-1	-/-	-211.75621700286865	-27560.80514383316	31	0.016611295681063124	0.16129032258064516	0.08199445983379501
YLR212C	-1	-/-	-211.75941944122314	-27766.78531551361	31	0.016556291390728478	0.16129032258064516	0.08227146814404432
YOL093W	-1	-/-	-211.81357049942017	-29311.031747341156	31	0.0165016501650165	0.16129032258064516	0.08254847645429363
YGR056W	-1	-/-	-211.85854196548462	-27088.702985286713	31	0.01644736842105263	0.16129032258064516	0.08282548476454293
YNL059C	-1	-/-	-211.94795083999634	-27931.91690015793	31	0.01639344262295082	0.16129032258064516	0.08310249307479224
YNL257C	-1	-/-	-212.00642347335815	-27611.008793354034	31	0.016339869281045753	0.16129032258064516	0.08337950138504155
YLL002W	1	+/+	-212.0660138130188	-28186.721779823303	30	0.019543973941368076	0.1935483870967742	0.08337950138504155
YGR251W	-1	-/-	-212.23601818084717	-26208.872564315796	31	0.01948051948051948	0.1935483870967742	0.08365650969529086
YGR074W	-1	-/-	-212.25613117218018	-28418.57228088379	31	0.019417475728155338	0.1935483870967742	0.08393351800554016
YIL140W	-1	-/-	-212.40796089172363	-28192.13977432251	31	0.01935483870967742	0.1935483870967742	0.08421052631578947
YGR041W	-1	-/-	-212.43500232696533	-27111.33077287674	31	0.01929260450160772	0.1935483870967742	0.08448753462603878
YLL003W	-1	-/-	-212.4794101715088	-27340.07385110855	31	0.019230769230769232	0.1935483870967742	0.08476454293628809
YJL162C	0	0/-	-212.55568623542786	-45286.82250612974	124	0.019230769230769232	0.1935483870967742	0.08476454293628809
YGR169C-A	0	0/-	-212.5575965642929	-42487.75448870659	124	0.019230769230769232	0.1935483870967742	0.08476454293628809
YLR277C	-1	-/-	-212.66053247451782	-27686.60143184662	31	0.019169329073482427	0.1935483870967742	0.0850415512465374
YIL112W	-1	-/-	-212.66171073913574	-27499.321600437164	31	0.01910828025477707	0.1935483870967742	0.0853185595567867
YPL210C	-1	-/-	-212.74481534957886	-27902.634781837463	31	0.01904761904761905	0.1935483870967742	0.08559556786703601
YNL210W	-1	-/-	-212.74783897399902	-25823.689773082733	31	0.0189873417721519	0.1935483870967742	0.08587257617728532
YDR160W	-1	-/-	-212.75917673110962	-26680.65606021881	31	0.01892744479495268	0.1935483870967742	0.08614958448753463
YNL102W	-1	-/-	-212.78467321395874	-28306.48382472992	31	0.018867924528301886	0.1935483870967742	0.08642659279778393
YGL168W	-1	-/-	-212.86296796798706	-27189.66479063034	31	0.018808777429467086	0.1935483870967742	0.08670360110803324
YNL097C-B	0	0/0	-212.97176277637482	-42495.34806191921	124	0.018808777429467086	0.1935483870967742	0.08670360110803324
YDR460W	-1	-/-	-212.97391414642334	-27664.878420352936	31	0.01875	0.1935483870967742	0.08698060941828255
YJR138W	0	0/-	-212.99476826190948	-45219.51165509224	124	0.01875	0.1935483870967742	0.08698060941828255
YJL201W	-1	-/-	-213.05405807495117	-28367.202338695526	31	0.018691588785046728	0.1935483870967742	0.08725761772853186
YBL046W	-1	-/-	-213.06110668182373	-28158.63702583313	31	0.018633540372670808	0.1935483870967742	0.08753462603878116
YBL063W	-1	-/-	-213.0622262954712	-26918.44884443283	31	0.018575851393188854	0.1935483870967742	0.08781163434903047
YDR522C	0	0/-	-213.08889162540436	-43959.24451738596	124	0.018575851393188854	0.1935483870967742	0.08781163434903047
YJL208C	-1	-/-	-213.094220161438	-28662.53802728653	31	0.018518518518518517	0.1935483870967742	0.08808864265927978
YKL149C	-1	-/-	-213.16601705551147	-27241.73060464859	31	0.018461538461538463	0.1935483870967742	0.08836565096952909
YAR002W	-1	-/-	-213.21210050582886	-28423.633945465088	31	0.018404907975460124	0.1935483870967742	0.0886426592797784
YKL090W	0	0/-	-213.24325466156006	-45199.18046498299	124	0.018404907975460124	0.1935483870967742	0.0886426592797784
YCL012C	0	0/0	-213.29462611675262	-42552.44604253769	124	0.018404907975460124	0.1935483870967742	0.0886426592797784
YDR146C	-1	-/-	-213.30755949020386	-27949.31711602211	31	0.01834862385321101	0.1935483870967742	0.0889196675900277
YBR138C	0	0/0	-213.3331379890442	-44577.7928943634	124	0.01834862385321101	0.1935483870967742	0.0889196675900277
YJR082C	-1	-/-	-213.35548639297485	-27195.06883621216	31	0.018292682926829267	0.1935483870967742	0.08919667590027701
YNR011C	-1	-/-	-213.36075925827026	-27695.16091775894	31	0.0182370820668693	0.1935483870967742	0.08947368421052632
YBR081C	-1	-/-	-213.43914937973022	-27481.565950870514	31	0.01818181818181818	0.1935483870967742	0.08975069252077562
YLR086W	-1	-/-	-213.6721043586731	-26947.85076856613	31	0.01812688821752266	0.1935483870967742	0.09002770083102493
YDL227C	-1	-/-	-213.70732355117798	-26487.446889400482	31	0.018072289156626505	0.1935483870967742	0.09030470914127424
YDR121W	-1	-/-	-213.73986148834229	-28412.63888168335	31	0.018018018018018018	0.1935483870967742	0.09058171745152355
YNL099C	-1	-/-	-213.77449560165405	-28630.877351760864	31	0.017964071856287425	0.1935483870967742	0.09085872576177285
YGL071W	-1	-/-	-213.77560901641846	-27306.435297966003	31	0.01791044776119403	0.1935483870967742	0.09113573407202216
YIL095W	-1	-/-	-213.79366827011108	-26070.180940151215	31	0.017857142857142856	0.1935483870967742	0.09141274238227147
YMR285C	-1	-/-	-213.80930185317993	-28551.58811569214	31	0.017804154302670624	0.1935483870967742	0.09168975069252078
YDR014W	0	0/-	-213.84621679782867	-44146.24164366722	124	0.017804154302670624	0.1935483870967742	0.09168975069252078
YER109C	-1	-/-	-213.8657956123352	-26318.643648147583	31	0.01775147928994083	0.1935483870967742	0.09196675900277008
YIL008W	-1	-/-	-213.87656545639038	-29212.619391918182	31	0.017699115044247787	0.1935483870967742	0.09224376731301939
YBL100W-C	0	0/0	-213.89599323272705	-42656.57926428318	124	0.017699115044247787	0.1935483870967742	0.09224376731301939
YMR094W	0	0/-	-213.8997632265091	-45200.430383980274	124	0.017699115044247787	0.1935483870967742	0.09224376731301939
YBR228W	-1	-/-	-213.9568018913269	-27813.751705169678	31	0.01764705882352941	0.1935483870967742	0.0925207756232687
YHR149C	0	0/-	-213.9633662700653	-47600.77020227909	124	0.01764705882352941	0.1935483870967742	0.0925207756232687
YNL172W	-1	-/-	-213.99581146240234	-27138.795753002167	31	0.017595307917888565	0.1935483870967742	0.09279778393351801
YDR363W	-1	-/-	-214.0039300918579	-27241.392386436462	31	0.017543859649122806	0.1935483870967742	0.09307479224376732
YDR110W	1	+/+	-214.06519079208374	-28533.77575111389	30	0.02040816326530612	0.22580645161290322	0.09307479224376732
YDR097C	-1	-/+	-214.0925726890564	-28708.85165452957	31	0.020348837209302327	0.22580645161290322	0.09335180055401662
YFL003C	-1	-/-	-214.14685010910034	-27436.624217510223	31	0.020289855072463767	0.22580645161290322	0.09362880886426593
YLR154C	-1	-/-	-214.15022468566895	-28729.800961494446	31	0.02023121387283237	0.22580645161290322	0.09390581717451524
YDL240W	0	0/-	-214.164008975029	-45817.15202379227	124	0.02023121387283237	0.22580645161290322	0.09390581717451524
YIL063C	-1	-/-	-214.21913146972656	-28923.72000360489	31	0.020172910662824207	0.22580645161290322	0.09418282548476455
YGR274C	-1	-/-	-214.22132921218872	-27674.386137485504	31	0.020114942528735632	0.22580645161290322	0.09445983379501385
YLR288C	-1	-/-	-214.32108402252197	-28654.150835990906	31	0.02005730659025788	0.22580645161290322	0.09473684210526316
YPL202C	-1	-/-	-214.37877130508423	-28031.835530757904	31	0.02	0.22580645161290322	0.09501385041551247
YML111W	0	0/-	-214.38022482395172	-46149.095643520355	124	0.02	0.22580645161290322	0.09501385041551247
YFR038W	0	0/+	-214.47954213619232	-46513.146798968315	124	0.02	0.22580645161290322	0.09501385041551247
YAL064C-A	0	0/0	-214.5006923675537	-43831.80890405178	124	0.02	0.22580645161290322	0.09501385041551247
YBR180W	0	0/-	-214.5402626991272	-44482.60479748249	124	0.02	0.22580645161290322	0.09501385041551247
YMR167W	-1	-/-	-214.639413356781	-26744.844846725464	31	0.019943019943019943	0.22580645161290322	0.09529085872576178
YHR060W	-1	-/-	-214.6461730003357	-28645.730070590973	31	0.019886363636363636	0.22580645161290322	0.09556786703601108
YBL084C	-1	-/-	-214.69224166870117	-26878.42358493805	31	0.019830028328611898	0.22580645161290322	0.09584487534626039
YDR283C	-1	-/-	-214.71541023254395	-27296.434344768524	31	0.01977401129943503	0.22580645161290322	0.0961218836565097
YKL057C	-1	-/-	-214.81021738052368	-27529.777034282684	31	0.01971830985915493	0.22580645161290322	0.096398891966759
YEL004W	-1	-/-	-214.83082342147827	-25516.41337108612	31	0.019662921348314606	0.22580645161290322	0.09667590027700831
YCL005W-A	-1	-/-	-214.84995365142822	-25143.857477664948	31	0.0196078431372549	0.22580645161290322	0.09695290858725762
YMR047C	-1	-/-	-214.92729330062866	-27733.88805294037	31	0.019553072625698324	0.22580645161290322	0.09722991689750693
YPR189W	-1	-/-	-214.93345308303833	-28148.6300201416	31	0.019498607242339833	0.22580645161290322	0.09750692520775624
YML021C	-1	-/-	-214.9438018798828	-28094.019641399384	31	0.019444444444444445	0.22580645161290322	0.09778393351800554
YNL041C	-1	-/-	-214.96790838241577	-27846.01927089691	31	0.019390581717451522	0.22580645161290322	0.09806094182825485
YBR159W	-1	-/-	-215.10126161575317	-26792.79871416092	31	0.019337016574585635	0.22580645161290322	0.09833795013850416
YGR179C	-1	-/-	-215.11414051055908	-27333.498225212097	31	0.01928374655647383	0.22580645161290322	0.09861495844875347
YLR274W	-1	-/+	-215.11837816238403	-28309.513717651367	31	0.019230769230769232	0.22580645161290322	0.09889196675900278
YNL272C	-1	-/-	-215.18074941635132	-27073.22450685501	31	0.019178082191780823	0.22580645161290322	0.09916897506925208
YPL045W	-1	-/-	-215.23879528045654	-27440.562626361847	31	0.01912568306010929	0.22580645161290322	0.09944598337950139
YOR305W	-1	-/0	-215.2556037902832	-26211.961306095123	31	0.01907356948228883	0.22580645161290322	0.0997229916897507
YOR190W	0	0/-	-215.25700891017914	-44590.66209638119	124	0.01907356948228883	0.22580645161290322	0.0997229916897507
YLR227C	0	0/-	-215.2571347951889	-45664.65351855755	124	0.01907356948228883	0.22580645161290322	0.0997229916897507
YHR165C	-1	-/-	-215.28360509872437	-27379.085886478424	31	0.019021739130434784	0.22580645161290322	0.1
YPL117C	-1	-/-	-215.31106328964233	-28762.335450172424	31	0.018970189701897018	0.22580645161290322	0.10027700831024931
YGR186W	-1	-/-	-215.38284826278687	-27851.180835723877	31	0.01891891891891892	0.22580645161290322	0.10055401662049862
YDR545W	-1	-/-	-215.4409885406494	-26977.98765230179	31	0.018867924528301886	0.22580645161290322	0.10083102493074793
YDR443C	-1	-/-	-215.4640998840332	-28026.80120563507	31	0.01881720430107527	0.22580645161290322	0.10110803324099724
YPR200C	-1	-/-	-215.46432542800903	-27905.473318576813	31	0.01876675603217158	0.22580645161290322	0.10138504155124654
YHR082C	-1	-/-	-215.4720230102539	-27481.74784231186	31	0.01871657754010695	0.22580645161290322	0.10166204986149585
YML015C	-1	-/-	-215.5075807571411	-28205.052437782288	31	0.018666666666666668	0.22580645161290322	0.10193905817174516
YMR055C	-1	-/-	-215.53049421310425	-28008.592912197113	31	0.018617021276595744	0.22580645161290322	0.10221606648199447
YMR198W	-1	-/-	-215.55649042129517	-28564.85657596588	31	0.01856763925729443	0.22580645161290322	0.10249307479224377
YDR205W	-1	-/-	-215.57638263702393	-27325.07519197464	31	0.018518518518518517	0.22580645161290322	0.10277008310249308
YGR099W	-1	-/-	-215.61992073059082	-28616.28549003601	31	0.018469656992084433	0.22580645161290322	0.10304709141274238
YKL075C	-1	-/-	-215.62792587280273	-26047.759400844574	31	0.018421052631578946	0.22580645161290322	0.10332409972299168
YLR442C	-1	-/+	-215.63165044784546	-28312.6907248497	31	0.01837270341207349	0.22580645161290322	0.10360110803324099
YDL069C	-1	-/-	-215.73439168930054	-26936.598947525024	31	0.01832460732984293	0.22580645161290322	0.1038781163434903
YPL124W	-1	-/-	-215.7664656639099	-27416.739198207855	31	0.018276762402088774	0.22580645161290322	0.1041551246537396
YBR060C	-1	-/-	-215.81537866592407	-28216.235679626465	31	0.018229166666666668	0.22580645161290322	0.10443213296398891
YLR183C	-1	-/0	-215.87102937698364	-28426.4880027771	31	0.01818181818181818	0.22580645161290322	0.10470914127423822
YKL014C	-1	-/-	-215.87750959396362	-28654.98804616928	31	0.018134715025906734	0.22580645161290322	0.10498614958448753
YOR008C-A	-1	-/0	-215.8789415359497	-25702.426602840424	31	0.01808785529715762	0.22580645161290322	0.10526315789473684
YAR019C	-1	-/-	-215.91226482391357	-27368.029326438904	31	0.01804123711340206	0.22580645161290322	0.10554016620498614
YJR141W	-1	-/-	-215.96644067764282	-26731.624891281128	31	0.017994858611825194	0.22580645161290322	0.10581717451523545
YHR006W	-1	-/-	-215.97721910476685	-28458.952557086945	31	0.017948717948717947	0.22580645161290322	0.10609418282548476
YCL051W	-1	-/-	-215.9785017967224	-27338.530657291412	31	0.017902813299232736	0.22580645161290322	0.10637119113573407
YMR211W	-1	-/-	-215.99697256088257	-28668.032165050507	31	0.017857142857142856	0.22580645161290322	0.10664819944598337
YFL024C	-1	-/-	-215.9989104270935	-27542.417949676514	31	0.017811704834605598	0.22580645161290322	0.10692520775623268
YGR152C	-1	-/-	-216.03010606765747	-29890.315167427063	31	0.017766497461928935	0.22580645161290322	0.10720221606648199
YKR090W	-1	-/-	-216.03550672531128	-27968.73284959793	31	0.017721518987341773	0.22580645161290322	0.1074792243767313
YHR021W-A	0	0/-	-216.06499886512756	-44037.55765402317	124	0.017721518987341773	0.22580645161290322	0.1074792243767313
YNL196C	0	0/-	-216.0992535352707	-45368.891178905964	124	0.017721518987341773	0.22580645161290322	0.1074792243767313
YBL013W	-1	-/-	-216.11723518371582	-26246.418508052826	31	0.017676767676767676	0.22580645161290322	0.1077562326869806
YOL117W	-1	-/-	-216.15233087539673	-28818.645219802856	31	0.017632241813602016	0.22580645161290322	0.10803324099722991
YKL055C	-1	-/-	-216.1542010307312	-25939.335355758667	31	0.017587939698492462	0.22580645161290322	0.10831024930747922
YOL089C	-1	-/-	-216.15514516830444	-28293.985736846924	31	0.017543859649122806	0.22580645161290322	0.10858725761772853
YOR083W	-1	-/-	-216.17970848083496	-26740.908446788788	31	0.0175	0.22580645161290322	0.10886426592797784
YMR134W	-1	-/-	-216.25851392745972	-26015.799180984497	31	0.017456359102244388	0.22580645161290322	0.10914127423822714
YGR216C	-1	-/-	-216.33102226257324	-27903.103133678436	31	0.017412935323383085	0.22580645161290322	0.10941828254847645
YJL012C-A	-1	-/-	-216.35897636413574	-25355.390069007874	31	0.017369727047146403	0.22580645161290322	0.10969529085872576
YDR301W	-1	-/-	-216.3643093109131	-26984.47868347168	31	0.017326732673267328	0.22580645161290322	0.10997229916897507
YHR199C-A	0	0/-	-216.37476348876953	-42661.8684899807	124	0.017326732673267328	0.22580645161290322	0.10997229916897507
YNL130C-A	0	0/0	-216.41871750354767	-43239.92072212696	124	0.017326732673267328	0.22580645161290322	0.10997229916897507
YCR054C	0	0/0	-216.44951677322388	-44947.99467033148	124	0.017326732673267328	0.22580645161290322	0.10997229916897507
YJR110W	-1	-/-	-216.4661464691162	-28615.079201221466	31	0.01728395061728395	0.22580645161290322	0.11024930747922437
YLR455W	-1	-/-	-216.46647024154663	-26426.506259441376	31	0.017241379310344827	0.22580645161290322	0.11052631578947368
YEL053C	-1	-/-	-216.48560619354248	-27484.080751895905	31	0.0171990171990172	0.22580645161290322	0.11080332409972299
YMR138W	-1	-/-	-216.49277877807617	-27439.546784877777	31	0.01715686274509804	0.22580645161290322	0.1110803324099723
YNL188W	-1	-/-	-216.52442264556885	-27463.964596748352	31	0.017114914425427872	0.22580645161290322	0.1113573407202216
YCR106W	-1	-/-	-216.57486486434937	-27251.558728694916	31	0.01707317073170732	0.22580645161290322	0.11163434903047091
YDR323C	-1	-/-	-216.64623498916626	-27463.234090805054	31	0.0170316301703163	0.22580645161290322	0.11191135734072022
YOL042W	-1	-/-	-216.68406629562378	-26752.101531505585	31	0.01699029126213592	0.22580645161290322	0.11218836565096953
YPL275W	-1	-/-	-216.7213020324707	-25519.877887248993	31	0.01694915254237288	0.22580645161290322	0.11246537396121883
YNL138W-A	0	0/-	-216.78582525253296	-43442.71415770054	124	0.01694915254237288	0.22580645161290322	0.11246537396121883
YKL188C	-1	-/-	-216.86600923538208	-29211.43076658249	31	0.016908212560386472	0.22580645161290322	0.11274238227146814
YDR351W	0	0/-	-216.91105997562408	-45366.90009510517	124	0.016908212560386472	0.22580645161290322	0.11274238227146814
YKR064W	0	0/-	-216.93461120128632	-46503.561720490456	124	0.016908212560386472	0.22580645161290322	0.11274238227146814
YNL279W	-1	-/-	-217.01156997680664	-28818.538593292236	31	0.016867469879518072	0.22580645161290322	0.11301939058171745
YCL075W	-1	-/-	-217.0934190750122	-25765.176933288574	31	0.016826923076923076	0.22580645161290322	0.11329639889196676
YPR152C	0	0/-	-217.0999802350998	-44925.52421784401	124	0.016826923076923076	0.22580645161290322	0.11329639889196676
YMR216C	-1	-/-	-217.11598873138428	-27903.75273180008	31	0.016786570743405275	0.22580645161290322	0.11357340720221606
YDR523C	-1	-/-	-217.1347861289978	-27605.740617275238	31	0.01674641148325359	0.22580645161290322	0.11385041551246537
YER111C	-1	-/-	-217.3236894607544	-28456.684859752655	31	0.016706443914081145	0.22580645161290322	0.11412742382271468
YJL087C	-1	-/-	-217.34638023376465	-27440.922472000122	31	0.016666666666666666	0.22580645161290322	0.11440443213296399
YGR225W	-1	-/-	-217.34961414337158	-27373.07580423355	31	0.0166270783847981	0.22580645161290322	0.1146814404432133
YDR386W	-1	-/-	-217.38361310958862	-27390.219341754913	31	0.016587677725118485	0.22580645161290322	0.1149584487534626
YBR102C	-1	-/-	-217.39600276947021	-27577.386152744293	31	0.016548463356973995	0.22580645161290322	0.11523545706371191
YPL001W	-1	-/-	-217.45117712020874	-27850.413868904114	31	0.01650943396226415	0.22580645161290322	0.11551246537396122
YDR414C	-1	-/-	-217.4626064300537	-28338.347342967987	31	0.01647058823529412	0.22580645161290322	0.11578947368421053
YOR381W	-1	-/-	-217.4841275215149	-27944.221607208252	31	0.01643192488262911	0.22580645161290322	0.11606648199445983
YLL016W	-1	-/-	-217.49913787841797	-26088.463322639465	31	0.01639344262295082	0.22580645161290322	0.11634349030470914
YER007W	-1	-/-	-217.52888679504395	-27872.12483549118	31	0.016355140186915886	0.22580645161290322	0.11662049861495845
YGR009C	-1	-/-	-217.57087564468384	-28007.40911912918	31	0.016317016317016316	0.22580645161290322	0.11689750692520776
YIR015W	-1	-/-	-217.5725541114807	-27516.634120941162	31	0.01627906976744186	0.22580645161290322	0.11717451523545706
YDR285W	-1	-/+	-217.59865140914917	-27449.16421699524	31	0.016241299303944315	0.22580645161290322	0.11745152354570637
YLR223C	-1	-/-	-217.60447883605957	-28782.632132530212	31	0.016203703703703703	0.22580645161290322	0.11772853185595568
YKL112W	-1	-/-	-217.65594816207886	-29233.3335814476	31	0.016166281755196306	0.22580645161290322	0.11800554016620499
YNL247W	-1	-/-	-217.65828561782837	-27296.684000968933	31	0.016129032258064516	0.22580645161290322	0.1182825484764543
YJL214W	-1	-/-	-217.7637495994568	-27213.71707057953	31	0.016091954022988506	0.22580645161290322	0.1185595567867036
YHL006C	-1	-/-	-217.7927131652832	-26760.05839920044	31	0.016055045871559634	0.22580645161290322	0.11883656509695291
YLR135W	-1	-/+	-217.79328536987305	-28497.774158000946	31	0.016018306636155607	0.22580645161290322	0.11911357340720222
YMR126C	0	0/0	-217.79579102993011	-45026.51167815924	124	0.016018306636155607	0.22580645161290322	0.11911357340720222
YPR025C	-1	-/-	-217.8184995651245	-28712.210421562195	31	0.01598173515981735	0.22580645161290322	0.11939058171745152
YBR167C	-1	-/-	-217.83122491836548	-29115.736719608307	31	0.015945330296127564	0.22580645161290322	0.11966759002770083
YLR157W-E	0	0/0	-217.8872127532959	-42948.49225306511	124	0.015945330296127564	0.22580645161290322	0.11966759002770083
YJL176C	-1	-/-	-217.89312934875488	-27228.9543633461	31	0.015909090909090907	0.22580645161290322	0.11994459833795014
YKL011C	-1	-/-	-217.90708208084106	-28934.840005397797	31	0.015873015873015872	0.22580645161290322	0.12022160664819945
YDR245W	-1	-/-	-217.92237901687622	-29888.115580558777	31	0.01583710407239819	0.22580645161290322	0.12049861495844875
YLR015W	-1	-/-	-217.94775295257568	-28000.567098617554	31	0.01580135440180587	0.22580645161290322	0.12077562326869806
YDR279W	-1	-/-	-217.9898819923401	-28526.93698835373	31	0.015765765765765764	0.22580645161290322	0.12105263157894737
YDR528W	0	0/-	-217.99688696861267	-46997.60277509689	124	0.015765765765765764	0.22580645161290322	0.12105263157894737
YDR402C	0	0/-	-218.01651263237	-44574.62303984165	124	0.015765765765765764	0.22580645161290322	0.12105263157894737
YNR027W	-1	-/-	-218.0354347229004	-28988.785851478577	31	0.015730337078651686	0.22580645161290322	0.12132963988919668
YBR165W	-1	-/-	-218.04783725738525	-28796.815270900726	31	0.01569506726457399	0.22580645161290322	0.12160664819944599
YJL112W	-1	-/-	-218.04852294921875	-27350.77627801895	31	0.015659955257270694	0.22580645161290322	0.12188365650969529
YOR166C	0	0/-	-218.12892270088196	-46510.734736442566	124	0.015659955257270694	0.22580645161290322	0.12188365650969529
YIR005W	-1	-/-	-218.1351671218872	-27954.97222995758	31	0.015625	0.22580645161290322	0.1221606648199446
YCR042C	-1	-/-	-218.20402717590332	-27804.726101398468	31	0.015590200445434299	0.22580645161290322	0.12243767313019391
YBL052C	-1	-/-	-218.23141145706177	-27042.46471643448	31	0.015555555555555555	0.22580645161290322	0.12271468144044322
YJL187C	-1	-/-	-218.2636775970459	-28216.288675785065	31	0.015521064301552107	0.22580645161290322	0.12299168975069252
YDR507C	-1	-/-	-218.26906061172485	-29049.4872341156	31	0.015486725663716814	0.22580645161290322	0.12326869806094183
YKL012W	-1	-/-	-218.30628728866577	-27844.26184129715	31	0.01545253863134658	0.22580645161290322	0.12354570637119114
YDR489W	-1	-/-	-218.30936193466187	-28679.04490995407	31	0.015418502202643172	0.22580645161290322	0.12382271468144045
YOR330C	-1	-/-	-218.34610986709595	-27961.664415836334	31	0.015384615384615385	0.22580645161290322	0.12409972299168975
YBR049C	-1	-/-	-218.36219787597656	-28105.526894569397	31	0.015350877192982455	0.22580645161290322	0.12437673130193906
YBR288C	-1	-/-	-218.36553478240967	-28867.210993766785	31	0.015317286652078774	0.22580645161290322	0.12465373961218837
YML034W	-1	-/-	-218.44059324264526	-28064.094694137573	31	0.015283842794759825	0.22580645161290322	0.12493074792243768
YBL103C	-1	-/-	-218.45125341415405	-27850.567422389984	31	0.015250544662309368	0.22580645161290322	0.12520775623268698
YBL079W	-1	-/-	-218.4630274772644	-28216.13307952881	31	0.015217391304347827	0.22580645161290322	0.12548476454293628
YNL204C	0	0/-	-218.48141598701477	-46324.86805075407	124	0.015217391304347827	0.22580645161290322	0.12548476454293628
YOR313C	-1	-/-	-218.52452325820923	-28418.630244731903	31	0.015184381778741865	0.22580645161290322	0.1257617728531856
YFR037C	-1	-/-	-218.53080224990845	-28545.70383310318	31	0.015151515151515152	0.22580645161290322	0.1260387811634349
YMR247C	-1	-/-	-218.53640460968018	-28390.936725616455	31	0.01511879049676026	0.22580645161290322	0.12631578947368421
YJL197W	0	0/-	-218.53765058517456	-46446.831938147545	124	0.01511879049676026	0.22580645161290322	0.12631578947368421
YFL050C	-1	-/-	-218.54198598861694	-27961.040767669678	31	0.015086206896551725	0.22580645161290322	0.1265927977839335
YLR394W	-1	-/-	-218.55024671554565	-27208.765304088593	31	0.015053763440860216	0.22580645161290322	0.12686980609418283
YMR132C	0	0/0	-218.55901205539703	-47259.81889295578	124	0.015053763440860216	0.22580645161290322	0.12686980609418283
YDR243C	-1	-/-	-218.64772748947144	-27920.744928836823	31	0.015021459227467811	0.22580645161290322	0.12714681440443212
YOR113W	-1	-/-	-218.66637992858887	-28382.199224472046	31	0.014989293361884369	0.22580645161290322	0.12742382271468145
YDR118W	-1	-/-	-218.6707057952881	-27778.60414838791	31	0.014957264957264958	0.22580645161290322	0.12770083102493074
YOL072W	-1	-/-	-218.6713089942932	-28331.76598739624	31	0.014925373134328358	0.22580645161290322	0.12797783933518006
YMR240C	-1	-/-	-218.71033906936646	-28379.653335094452	31	0.014893617021276596	0.22580645161290322	0.12825484764542935
YKR025W	-1	-/-	-218.7253360748291	-28943.021198272705	31	0.014861995753715499	0.22580645161290322	0.12853185595567868
YNR039C	-1	-/-	-218.77954769134521	-28187.493193626404	31	0.014830508474576272	0.22580645161290322	0.12880886426592797
YLR021W	0	0/-	-218.80975711345673	-46906.661699295044	124	0.014830508474576272	0.22580645161290322	0.12880886426592797
YIR019C	-1	-/-	-218.82920932769775	-26856.4754486084	31	0.014799154334038054	0.22580645161290322	0.1290858725761773
YER104W	1	+/-	-218.83409976959229	-28136.51446199417	30	0.016877637130801686	0.25806451612903225	0.1290858725761773
YAL015C	-1	-/+	-218.84295988082886	-27537.45405292511	31	0.016842105263157894	0.25806451612903225	0.12936288088642658
YIL132C	-1	-/-	-218.84530401229858	-27164.955659389496	31	0.01680672268907563	0.25806451612903225	0.1296398891966759
YLR116W	-1	-/-	-218.85409832000732	-27070.790295124054	31	0.016771488469601678	0.25806451612903225	0.1299168975069252
YJR052W	-1	-/-	-218.85984230041504	-27311.368470668793	31	0.016736401673640166	0.25806451612903225	0.13019390581717452
YEL037C	-1	-/-	-218.86669492721558	-27892.46439409256	31	0.016701461377870562	0.25806451612903225	0.13047091412742381
YPL175W	-1	-/-	-218.90643787384033	-28129.049341201782	31	0.016666666666666666	0.25806451612903225	0.13074792243767314
YHR079C-B	-1	-/-	-218.95778131484985	-26030.09539413452	31	0.016632016632016633	0.25806451612903225	0.13102493074792243
YJR136C	0	0/-	-218.96237885951996	-45716.55663263798	124	0.016632016632016633	0.25806451612903225	0.13102493074792243
YNL314W	-1	-/-	-218.97037839889526	-28314.465499401093	31	0.016597510373443983	0.25806451612903225	0.13130193905817175
YDL001W	0	0/-	-218.98614859580994	-45867.74662518501	124	0.016597510373443983	0.25806451612903225	0.13130193905817175
YNR070W	0	0/-	-218.98817920684814	-44106.96237325668	124	0.016597510373443983	0.25806451612903225	0.13130193905817175
YJL124C	-1	-/-	-219.01259851455688	-29690.288076877594	31	0.016563146997929608	0.25806451612903225	0.13157894736842105
YBL088C	-1	-/-	-219.03138875961304	-28018.152311325073	31	0.01652892561983471	0.25806451612903225	0.13185595567867037
YPL244C	-1	-/-	-219.03660583496094	-28622.421852588654	31	0.016494845360824743	0.25806451612903225	0.13213296398891966
YPL129W	-1	-/-	-219.04538583755493	-29393.527342796326	31	0.01646090534979424	0.25806451612903225	0.13240997229916898
YDR404C	-1	-/-	-219.0489501953125	-27952.02425956726	31	0.01642710472279261	0.25806451612903225	0.13268698060941828
YOL138C	-1	-/-	-219.0723466873169	-28384.017246246338	31	0.01639344262295082	0.25806451612903225	0.1329639889196676
YGL094C	-1	-/-	-219.07392978668213	-27536.439565181732	31	0.016359918200409	0.25806451612903225	0.1332409972299169
YKR104W	0	0/-	-219.0867702960968	-45848.15756344795	124	0.016359918200409	0.25806451612903225	0.1332409972299169
YGL158W	-1	-/-	-219.10238885879517	-27601.577924251556	31	0.0163265306122449	0.25806451612903225	0.1335180055401662
YNL039W	-1	-/+	-219.1460041999817	-28584.976912021637	31	0.016293279022403257	0.25806451612903225	0.1337950138504155
YGL075C	-1	-/-	-219.1576075553894	-28155.2934384346	31	0.016260162601626018	0.25806451612903225	0.13407202216066483
YCR032W	0	0/-	-219.1682733297348	-46557.99319934845	124	0.016260162601626018	0.25806451612903225	0.13407202216066483
YNL207W	-1	-/-	-219.205913066864	-29385.53195285797	31	0.016227180527383367	0.25806451612903225	0.13434903047091412
YML031W	-1	-/-	-219.241436958313	-27724.5570230484	31	0.016194331983805668	0.25806451612903225	0.13462603878116344
YCR026C	-1	-/-	-219.2937650680542	-28340.5759100914	31	0.01616161616161616	0.25806451612903225	0.13490304709141274
YOR112W	-1	-/-	-219.31416368484497	-28778.518527507782	31	0.016129032258064516	0.25806451612903225	0.13518005540166206
YOR140W	-1	-/-	-219.33650016784668	-27002.463350772858	31	0.01609657947686117	0.25806451612903225	0.13545706371191135
YGL090W	-1	-/-	-219.35104990005493	-26770.253687381744	31	0.01606425702811245	0.25806451612903225	0.13573407202216067
YKR095W	-1	-/-	-219.36031007766724	-28104.961664676666	31	0.01603206412825651	0.25806451612903225	0.13601108033240997
YOR025W	-1	-/-	-219.40369367599487	-27844.660612106323	31	0.016	0.25806451612903225	0.1362880886426593
YOR154W	0	0/-	-219.40845572948456	-45703.069689035416	124	0.016	0.25806451612903225	0.1362880886426593
YDL036C	-1	-/-	-219.4370231628418	-28675.221909999847	31	0.015968063872255488	0.25806451612903225	0.13656509695290858
YDR464W	-1	-/0	-219.4492964744568	-28060.181325912476	31	0.01593625498007968	0.25806451612903225	0.1368421052631579
YJL110C	-1	-/-	-219.45272779464722	-27692.676406383514	31	0.015904572564612324	0.25806451612903225	0.1371191135734072
YDR312W	-1	-/-	-219.49441003799438	-29571.35860967636	31	0.015873015873015872	0.25806451612903225	0.13739612188365652
YOR183W	0	0/0	-219.5395611524582	-45048.524035811424	124	0.015873015873015872	0.25806451612903225	0.13739612188365652
YOR089C	-1	-/-	-219.56576108932495	-28984.96211862564	31	0.015841584158415842	0.25806451612903225	0.1376731301939058
YER107C	-1	-/-	-219.57329273223877	-28667.465214252472	31	0.015810276679841896	0.25806451612903225	0.13795013850415513
YGL244W	-1	-/+	-219.59725093841553	-28142.27702999115	31	0.015779092702169626	0.25806451612903225	0.13822714681440443
YGL060W	0	0/-	-219.61383891105652	-48332.547376036644	124	0.015779092702169626	0.25806451612903225	0.13822714681440443
YJR035W	-1	-/-	-219.62473821640015	-29019.927634239197	31	0.015748031496062992	0.25806451612903225	0.13850415512465375
YLR262C	-1	-/-	-219.6279158592224	-27712.285026550293	31	0.015717092337917484	0.25806451612903225	0.13878116343490304
YGR238C	-1	-/-	-219.64067697525024	-28259.77847957611	31	0.01568627450980392	0.25806451612903225	0.13905817174515236
YIL139C	-1	-/-	-219.6436367034912	-27584.38242340088	31	0.015655577299412915	0.25806451612903225	0.13933518005540166
YBR195C	-1	-/-	-219.71342992782593	-28230.765792369843	31	0.015625	0.25806451612903225	0.13961218836565098
YLL031C	-1	-/-	-219.72963762283325	-28400.590397834778	31	0.015594541910331383	0.25806451612903225	0.13988919667590027
YNL254C	0	0/0	-219.76198399066925	-46845.504492521286	124	0.015594541910331383	0.25806451612903225	0.13988919667590027
YMR239C	-1	-/-	-219.85915899276733	-29861.529017925262	31	0.01556420233463035	0.25806451612903225	0.1401662049861496
YER183C	-1	-/0	-219.90597867965698	-27127.04518175125	31	0.015533980582524271	0.25806451612903225	0.1404432132963989
YFL049W	-1	-/-	-219.96278047561646	-28065.647102355957	31	0.015503875968992248	0.25806451612903225	0.1407202216066482
YKL139W	-1	-/-	-220.05940914154053	-28735.53056383133	31	0.015473887814313346	0.25806451612903225	0.1409972299168975
YJR068W	-1	-/-	-220.0782027244568	-28342.067014694214	31	0.015444015444015444	0.25806451612903225	0.14127423822714683
YGL210W	-1	-/-	-220.12874221801758	-28564.043202877045	31	0.015414258188824663	0.25806451612903225	0.14155124653739612
YGL211W	-1	-/-	-220.1355938911438	-28513.136742591858	31	0.015384615384615385	0.25806451612903225	0.14182825484764544
YBL031W	0	0/-	-220.15165305137634	-45735.959493756294	124	0.015384615384615385	0.25806451612903225	0.14182825484764544
YNL054W	-1	-/-	-220.16083431243896	-27812.89449596405	31	0.015355086372360844	0.25806451612903225	0.14210526315789473
YDR244W	-1	-/-	-220.19508266448975	-27408.01897907257	31	0.01532567049808429	0.25806451612903225	0.14238227146814406
YGL070C	-1	-/-	-220.20996046066284	-29654.296549797058	31	0.015296367112810707	0.25806451612903225	0.14265927977839335
YDR081C	-1	-/-	-220.21091842651367	-28190.817819595337	31	0.015267175572519083	0.25806451612903225	0.14293628808864267
YHR124W	-1	-/-	-220.21140956878662	-27325.601985931396	31	0.015238095238095238	0.25806451612903225	0.14321329639889196
YBR098W	-1	-/+	-220.22393226623535	-27916.20613384247	31	0.015209125475285171	0.25806451612903225	0.1434903047091413
YKR077W	0	0/-	-220.2819955945015	-46514.449207127094	124	0.015209125475285171	0.25806451612903225	0.1434903047091413
YGR196C	0	0/0	-220.28320741653442	-47437.35953223705	124	0.015209125475285171	0.25806451612903225	0.1434903047091413
YLR004C	0	0/-	-220.30069267749786	-46619.461183309555	124	0.015209125475285171	0.25806451612903225	0.1434903047091413
YML109W	-1	-/-	-220.30115413665771	-28348.21278333664	31	0.015180265654648957	0.25806451612903225	0.14376731301939058
YDR356W	-1	-/-	-220.33430910110474	-27343.19605255127	31	0.015151515151515152	0.25806451612903225	0.1440443213296399
YOR242C	0	0/-	-220.39234924316406	-46252.91230916977	124	0.015151515151515152	0.25806451612903225	0.1440443213296399
YGR075C	-1	-/-	-220.39352893829346	-27725.197670936584	31	0.015122873345935728	0.25806451612903225	0.1443213296398892
YBR023C	-1	-/-	-220.4135913848877	-28031.280539512634	31	0.01509433962264151	0.25806451612903225	0.14459833795013852
YGR278W	-1	-/-	-220.4208574295044	-28075.18167591095	31	0.015065913370998116	0.25806451612903225	0.1448753462603878
YOL095C	-1	-/-	-220.53789043426514	-28087.828206539154	31	0.015037593984962405	0.25806451612903225	0.14515235457063713
YDR457W	-1	-/-	-220.5777850151062	-28105.077585697174	31	0.0150093808630394	0.25806451612903225	0.14542936288088643
YLR306W	0	0/-	-220.62195193767548	-45474.36606287956	124	0.0150093808630394	0.25806451612903225	0.14542936288088643
YDL159W-A	0	0/0	-220.6375482082367	-44138.59617316723	124	0.0150093808630394	0.25806451612903225	0.14542936288088643
YNL097C	-1	-/-	-220.64128398895264	-28355.73971748352	31	0.0149812734082397	0.25806451612903225	0.14570637119113575
YOR068C	-1	-/-	-220.68836164474487	-26972.975203037262	31	0.014953271028037384	0.25806451612903225	0.14598337950138504
YGL210W-A	-1	-/-	-220.71390295028687	-25705.80793619156	31	0.014925373134328358	0.25806451612903225	0.14626038781163436
YNL076W	0	0/-	-220.73458456993103	-46256.73456776142	124	0.014925373134328358	0.25806451612903225	0.14626038781163436
YLR190W	-1	-/-	-220.75044965744019	-28588.136456489563	31	0.0148975791433892	0.25806451612903225	0.14653739612188366
YMR306W	0	0/-	-220.7546408176422	-46080.765293717384	124	0.0148975791433892	0.25806451612903225	0.14653739612188366
YMR067C	-1	-/-	-220.76952648162842	-27742.120960712433	31	0.01486988847583643	0.25806451612903225	0.14681440443213298
YCR058C	-1	-/-	-220.777991771698	-26410.62822818756	31	0.014842300556586271	0.25806451612903225	0.14709141274238227
YPL022W	-1	-/-	-220.77910375595093	-28262.83340358734	31	0.014814814814814815	0.25806451612903225	0.14736842105263157
YLR182W	-1	-/+	-220.78030109405518	-28449.511067390442	31	0.014787430683918669	0.25806451612903225	0.1476454293628809
YOR018W	-1	-/-	-220.78603506088257	-27780.36376142502	31	0.014760147601476014	0.25806451612903225	0.14792243767313018
YDR195W	-1	-/-	-220.83757829666138	-28740.270022392273	31	0.014732965009208104	0.25806451612903225	0.1481994459833795
YKL033W	0	0/-	-220.84127724170685	-47097.26355719566	124	0.014732965009208104	0.25806451612903225	0.1481994459833795
YBR152W	-1	-/-	-220.8664951324463	-27453.93409013748	31	0.014705882352941176	0.25806451612903225	0.1484764542936288
YBR240C	-1	-/-	-220.88743591308594	-27974.08909392357	31	0.014678899082568808	0.25806451612903225	0.14875346260387812
YMR101C	-1	-/-	-220.9125690460205	-27822.659920215607	31	0.014652014652014652	0.25806451612903225	0.1490304709141274
YOL013W-A	0	0/0	-220.9238237142563	-43861.06325507164	124	0.014652014652014652	0.25806451612903225	0.1490304709141274
YGR002C	-1	-/-	-220.98280096054077	-28721.677369117737	31	0.014625228519195612	0.25806451612903225	0.14930747922437673
YGR078C	-1	-/-	-221.00725889205933	-30119.86530828476	31	0.014598540145985401	0.25806451612903225	0.14958448753462603
YLR078C	-1	-/-	-221.05701637268066	-28742.49537372589	31	0.014571948998178506	0.25806451612903225	0.14986149584487535
YLR127C	-1	-/-	-221.11804008483887	-27920.40244436264	31	0.014545454545454545	0.25806451612903225	0.15013850415512464
YJL051W	0	0/-	-221.16252255439758	-46342.13119661808	124	0.014545454545454545	0.25806451612903225	0.15013850415512464
YNL149C	-1	-/0	-221.16753435134888	-29614.883781909943	31	0.014519056261343012	0.25806451612903225	0.15041551246537396
YOR077W	0	0/0	-221.17526638507843	-45830.50100302696	124	0.014519056261343012	0.25806451612903225	0.15041551246537396
YGL169W	-1	-/-	-221.17689657211304	-27753.85988330841	31	0.014492753623188406	0.25806451612903225	0.15069252077562326
YKL092C	-1	-/-	-221.1779808998108	-27866.276603221893	31	0.014466546112115732	0.25806451612903225	0.15096952908587258
YOR039W	-1	-/-	-221.1864161491394	-28842.239523410797	31	0.01444043321299639	0.25806451612903225	0.15124653739612187
YDR317W	-1	-/-	-221.22993755340576	-28417.188423633575	31	0.014414414414414415	0.25806451612903225	0.1515235457063712
YDR104C	0	0/-	-221.24943435192108	-46673.788034915924	124	0.014414414414414415	0.25806451612903225	0.1515235457063712
YGR271W	0	0/-	-221.25945162773132	-46577.387716174126	124	0.014414414414414415	0.25806451612903225	0.1515235457063712
YNL216W	-1	-/-	-221.26333332061768	-28347.153161287308	31	0.014388489208633094	0.25806451612903225	0.1518005540166205
YHR184W	0	0/-	-221.27299630641937	-46902.268069028854	124	0.014388489208633094	0.25806451612903225	0.1518005540166205
YPL189C-A	0	0/-	-221.28306317329407	-43811.98820757866	124	0.014388489208633094	0.25806451612903225	0.1518005540166205
YBR171W	-1	-/-	-221.28734731674194	-30362.531344890594	31	0.01436265709156194	0.25806451612903225	0.1520775623268698
YCR070W	0	0/-	-221.30255591869354	-43199.9238563776	124	0.01436265709156194	0.25806451612903225	0.1520775623268698
YHR127W	0	0/-	-221.3100660443306	-47692.15627402067	124	0.01436265709156194	0.25806451612903225	0.1520775623268698
YOR211C	-1	-/-	-221.3128523826599	-28440.456775188446	31	0.014336917562724014	0.25806451612903225	0.1523545706371191
YER074W-A	-1	-/-	-221.31343269348145	-26782.605377197266	31	0.014311270125223614	0.25806451612903225	0.15263157894736842
YMR232W	-1	-/-	-221.36326217651367	-28720.779516220093	31	0.014285714285714285	0.25806451612903225	0.15290858725761772
YPL015C	1	+/+	-221.41208791732788	-30016.08317375183	30	0.016042780748663103	0.2903225806451613	0.15290858725761772
YBR022W	-1	-/-	-221.41277837753296	-27616.74855709076	31	0.01601423487544484	0.2903225806451613	0.15318559556786704
YFR013W	-1	-/-	-221.42718076705933	-27703.757383823395	31	0.015985790408525755	0.2903225806451613	0.15346260387811633
YDL093W	-1	-/-	-221.43353652954102	-27901.56009721756	31	0.015957446808510637	0.2903225806451613	0.15373961218836565
YDR306C	-1	-/-	-221.44296073913574	-27191.82719039917	31	0.01592920353982301	0.2903225806451613	0.15401662049861495
YOR003W	-1	-/0	-221.46127939224243	-28899.26330423355	31	0.015901060070671377	0.2903225806451613	0.15429362880886427
YNL232W	-1	-/-	-221.51818227767944	-30038.12618303299	31	0.015873015873015872	0.2903225806451613	0.15457063711911356
YIL004C	-1	-/-	-221.53530883789062	-27748.41081571579	31	0.01584507042253521	0.2903225806451613	0.15484764542936288
YBR202W	-1	-/-	-221.54062032699585	-29222.17284679413	31	0.015817223198594025	0.2903225806451613	0.15512465373961218
YPL122C	-1	-/-	-221.54509830474854	-28546.12313890457	31	0.015789473684210527	0.2903225806451613	0.1554016620498615
YER018C	-1	-/-	-221.5735845565796	-28234.30537891388	31	0.01576182136602452	0.2903225806451613	0.1556786703601108
YLR418C	-1	-/+	-221.57840061187744	-28191.950147628784	31	0.015734265734265736	0.2903225806451613	0.15595567867036012
YMR112C	-1	-/-	-221.5805687904358	-28767.9665184021	31	0.015706806282722512	0.2903225806451613	0.1562326869806094
YDL117W	-1	-/-	-221.58835363388062	-28624.583383083344	31	0.0156794425087108	0.2903225806451613	0.15650969529085873
YGR195W	-1	-/-	-221.64505529403687	-29223.19278049469	31	0.01565217391304348	0.2903225806451613	0.15678670360110802
YKL116C	0	0/-	-221.64585554599762	-46951.13109278679	124	0.01565217391304348	0.2903225806451613	0.15678670360110802
YDL150W	-1	-/-	-221.67277431488037	-30227.02620100975	31	0.015625	0.2903225806451613	0.15706371191135735
YLR106C	-1	-/-	-221.73584461212158	-27740.882586956024	31	0.01559792027729636	0.2903225806451613	0.15734072022160664
YAL010C	-1	-/-	-221.74545621871948	-27379.310834407806	31	0.015570934256055362	0.2903225806451613	0.15761772853185596
YKL018W	-1	-/-	-221.75122690200806	-28994.160804748535	31	0.015544041450777202	0.2903225806451613	0.15789473684210525
YOL069W	-1	-/-	-221.7600359916687	-27010.064955234528	31	0.015517241379310345	0.2903225806451613	0.15817174515235458
YNR010W	-1	-/-	-221.76278066635132	-28290.32308292389	31	0.01549053356282272	0.2903225806451613	0.15844875346260387
YNL067W-B	0	0/0	-221.76384675502777	-43854.38510966301	124	0.01549053356282272	0.2903225806451613	0.15844875346260387
YHR105W	0	0/0	-221.7642879486084	-46547.47234296799	124	0.01549053356282272	0.2903225806451613	0.15844875346260387
YFL023W	-1	-/-	-221.7787070274353	-28736.135424137115	31	0.015463917525773196	0.2903225806451613	0.1587257617728532
YPL083C	-1	-/-	-221.79200410842896	-27604.982815742493	31	0.015437392795883362	0.2903225806451613	0.15900277008310248
YGR252W	-1	-/-	-221.8155493736267	-27698.942217350006	31	0.015410958904109588	0.2903225806451613	0.1592797783933518
YMR228W	0	0/-	-221.8302766084671	-46556.87292140722	124	0.015410958904109588	0.2903225806451613	0.1592797783933518
YOR001W	-1	-/+	-221.83747243881226	-29328.277202129364	31	0.015384615384615385	0.2903225806451613	0.1595567867036011
YLL063C	0	0/-	-221.88203501701355	-46252.72632586956	124	0.015384615384615385	0.2903225806451613	0.1595567867036011
YJL170C	-1	-/-	-221.89424324035645	-28610.34793996811	31	0.015358361774744027	0.2903225806451613	0.15983379501385042
YGR212W	-1	-/-	-221.92631340026855	-27790.941827774048	31	0.015332197614991482	0.2903225806451613	0.16011080332409972
YMR207C	-1	-/-	-221.9392557144165	-27822.234952926636	31	0.015306122448979591	0.2903225806451613	0.16038781163434904
YPL047W	-1	-/-	-221.95183753967285	-28639.57592010498	31	0.015280135823429542	0.2903225806451613	0.16066481994459833
YDL246C	0	0/0	-222.014622092247	-44282.41572701931	124	0.015280135823429542	0.2903225806451613	0.16066481994459833
YDR219C	-1	-/-	-222.0331621170044	-28267.66178894043	31	0.015254237288135594	0.2903225806451613	0.16094182825484765
YNL049C	-1	-/-	-222.0341010093689	-28277.07227087021	31	0.015228426395939087	0.2903225806451613	0.16121883656509695
YGL064C	0	0/-	-222.04132056236267	-46831.735852241516	124	0.015228426395939087	0.2903225806451613	0.16121883656509695
YFR029W	-1	-/-	-222.06272506713867	-29046.198592185974	31	0.015202702702702704	0.2903225806451613	0.16149584487534627
YGL025C	-1	-/-	-222.07028913497925	-28224.539301395416	31	0.01517706576728499	0.2903225806451613	0.16177285318559556
YBR233W-A	-1	-/-	-222.09797763824463	-27363.55094766617	31	0.015151515151515152	0.2903225806451613	0.16204986149584488
YDL200C	-1	-/-	-222.10739660263062	-30128.07003593445	31	0.015126050420168067	0.2903225806451613	0.16232686980609418
YEL022W	-1	-/-	-222.13788223266602	-28852.691777706146	31	0.015100671140939598	0.2903225806451613	0.1626038781163435
YOR328W	-1	-/-	-222.16012573242188	-29846.95805978775	31	0.01507537688442211	0.2903225806451613	0.1628808864265928
YJR004C	-1	-/-	-222.2325553894043	-29456.36380338669	31	0.015050167224080268	0.2903225806451613	0.1631578947368421
YGL249W	-1	-/-	-222.24557876586914	-27871.491827964783	31	0.015025041736227046	0.2903225806451613	0.1634349030470914
YOR081C	-1	-/-	-222.25082063674927	-28661.89652967453	31	0.015	0.2903225806451613	0.16371191135734073
YLL046C	0	0/0	-222.27843964099884	-46375.548066437244	124	0.015	0.2903225806451613	0.16371191135734073
YNL221C	-1	-/-	-222.28995752334595	-29569.699271678925	31	0.014975041597337771	0.2903225806451613	0.16398891966759002
YIL071C	0	0/-	-222.29094016551971	-45978.19842624664	124	0.014975041597337771	0.2903225806451613	0.16398891966759002
YLR067C	-1	-/-	-222.30910730361938	-27245.40841293335	31	0.014950166112956811	0.2903225806451613	0.16426592797783934
YMR129W	-1	-/-	-222.31829643249512	-28632.837606430054	31	0.014925373134328358	0.2903225806451613	0.16454293628808864
YJL173C	-1	-/-	-222.3658323287964	-29419.073786735535	31	0.014900662251655629	0.2903225806451613	0.16481994459833796
YGR217W	-1	-/-	-222.45919752120972	-28199.803436279297	31	0.01487603305785124	0.2903225806451613	0.16509695290858725
YDR130C	-1	-/-	-222.46386671066284	-28303.1496219635	31	0.01485148514851485	0.2903225806451613	0.16537396121883657
YEL035C	0	0/0	-222.473353266716	-45096.07929396629	124	0.01485148514851485	0.2903225806451613	0.16537396121883657
YLR039C	-1	-/-	-222.48031902313232	-28373.33574295044	31	0.014827018121911038	0.2903225806451613	0.16565096952908587
YPL096W	-1	-/-	-222.49201107025146	-27807.5917634964	31	0.014802631578947368	0.2903225806451613	0.1659279778393352
YER118C	-1	-/-	-222.50088357925415	-29763.58346605301	31	0.014778325123152709	0.2903225806451613	0.16620498614958448
YPL072W	0	0/-	-222.53259468078613	-45815.451005876064	124	0.014778325123152709	0.2903225806451613	0.16620498614958448
YGL251C	-1	-/-	-222.55294752120972	-27926.522668361664	31	0.014754098360655738	0.2903225806451613	0.1664819944598338
YDL197C	-1	-/-	-222.55605697631836	-30123.267108917236	31	0.014729950900163666	0.2903225806451613	0.1667590027700831
YOR005C	-1	-/-	-222.613440990448	-28758.25545835495	31	0.014705882352941176	0.2903225806451613	0.16703601108033242
YCR029C-A	0	0/-	-222.63172960281372	-43729.853587150574	124	0.014705882352941176	0.2903225806451613	0.16703601108033242
YDL005C	-1	-/-	-222.63483667373657	-28720.889464855194	31	0.01468189233278956	0.2903225806451613	0.1673130193905817
YML080W	-1	-/-	-222.63979244232178	-30430.875653743744	31	0.014657980456026058	0.2903225806451613	0.16759002770083103
YLR145W	-1	-/-	-222.685968875885	-27570.683404922485	31	0.014634146341463415	0.2903225806451613	0.16786703601108033
YNL136W	-1	-/-	-222.6986060142517	-29280.055849075317	31	0.01461038961038961	0.2903225806451613	0.16814404432132965
YLR233C	-1	-/+	-222.7531852722168	-28035.788514137268	31	0.014586709886547812	0.2903225806451613	0.16842105263157894
YLR315W	0	0/-	-222.7673854827881	-44671.72445702553	124	0.014586709886547812	0.2903225806451613	0.16842105263157894
YMR212C	-1	-/0	-222.76868534088135	-29956.01339483261	31	0.014563106796116505	0.2903225806451613	0.16869806094182827
YKR038C	-1	-/-	-222.77292203903198	-29648.337856292725	31	0.014539579967689823	0.2903225806451613	0.16897506925207756
YMR154C	0	0/-	-222.7738196849823	-46940.41106176376	124	0.014539579967689823	0.2903225806451613	0.16897506925207756
YDR011W	-1	-/-	-222.78131246566772	-27854.548605442047	31	0.014516129032258065	0.2903225806451613	0.16925207756232688
YJL038C	0	0/-	-222.7870955467224	-46528.696368694305	124	0.014516129032258065	0.2903225806451613	0.16925207756232688
YML099C	-1	-/-	-222.79278945922852	-28140.05970144272	31	0.014492753623188406	0.2903225806451613	0.16952908587257617
YER132C	0	0/-	-222.8204107284546	-45928.44555258751	124	0.014492753623188406	0.2903225806451613	0.16952908587257617
YGR058W	0	0/-	-222.827463388443	-45708.7101995945	124	0.014492753623188406	0.2903225806451613	0.16952908587257617
YLL035W	-1	-/-	-222.85193490982056	-29523.88842868805	31	0.014469453376205787	0.2903225806451613	0.1698060941828255
YMR095C	-1	-/-	-222.9582233428955	-28134.769411087036	31	0.014446227929373997	0.2903225806451613	0.1700831024930748
YIL082W-A	-1	-/-	-222.96435451507568	-26395.60514307022	31	0.014423076923076924	0.2903225806451613	0.1703601108033241
YDR054C	-1	-/-	-222.9866166114807	-28170.296102046967	31	0.0144	0.2903225806451613	0.1706371191135734
YMR235C	-1	-/-	-223.00088548660278	-29552.173515081406	31	0.01437699680511182	0.2903225806451613	0.17091412742382273
YNL292W	-1	-/-	-223.02172470092773	-30143.714756011963	31	0.014354066985645933	0.2903225806451613	0.17119113573407202
YNL249C	0	0/0	-223.03281140327454	-45390.61471927166	124	0.014354066985645933	0.2903225806451613	0.17119113573407202
YCR094W	-1	-/-	-223.05712509155273	-28427.695560455322	31	0.014331210191082803	0.2903225806451613	0.17146814404432134
YBR087W	-1	-/-	-223.0708293914795	-29154.448988437653	31	0.014308426073131956	0.2903225806451613	0.17174515235457063
YOR284W	-1	-/0	-223.07321310043335	-28743.130338668823	31	0.014285714285714285	0.2903225806451613	0.17202216066481996
YBR254C	-1	-/-	-223.08459329605103	-28381.840866565704	31	0.014263074484944533	0.2903225806451613	0.17229916897506925
YMR313C	-1	-/-	-223.0940990447998	-28552.440265655518	31	0.014240506329113924	0.2903225806451613	0.17257617728531857
YFL061W	0	0/-	-223.0987823009491	-44529.98283267021	124	0.014240506329113924	0.2903225806451613	0.17257617728531857
YOR075W	-1	-/-	-223.10414171218872	-29401.005877494812	31	0.014218009478672985	0.2903225806451613	0.17285318559556787
YCR019W	0	0/0	-223.1338609457016	-46985.30639028549	124	0.014218009478672985	0.2903225806451613	0.17285318559556787
YDR393W	-1	-/-	-223.15861797332764	-28014.32632780075	31	0.014195583596214511	0.2903225806451613	0.1731301939058172
YGL023C	0	0/-	-223.16981625556946	-47282.703451275826	124	0.014195583596214511	0.2903225806451613	0.1731301939058172
YLR341W	0	0/-	-223.18227446079254	-45803.81514966488	124	0.014195583596214511	0.2903225806451613	0.1731301939058172
YDR288W	-1	-/-	-223.2018723487854	-28328.336389541626	31	0.014173228346456693	0.2903225806451613	0.17340720221606648
YBL103C-A	0	0/-	-223.2087917327881	-43606.89481937885	124	0.014173228346456693	0.2903225806451613	0.17340720221606648
YLR453C	-1	-/-	-223.31411409378052	-27256.56387090683	31	0.014150943396226415	0.2903225806451613	0.1736842105263158
YMR001C	-1	-/-	-223.31947994232178	-28697.811714172363	31	0.0141287284144427	0.2903225806451613	0.1739612188365651
YHR156C	0	0/0	-223.3582183122635	-47546.7325360775	124	0.0141287284144427	0.2903225806451613	0.1739612188365651
YGL113W	-1	-/-	-223.40510034561157	-28054.6729016304	31	0.014106583072100314	0.2903225806451613	0.17423822714681442
YBR253W	-1	-/-	-223.44612312316895	-27875.12455368042	31	0.014084507042253521	0.2903225806451613	0.1745152354570637
YNR026C	-1	-/-	-223.48314666748047	-28487.48259782791	31	0.0140625	0.2903225806451613	0.17479224376731303
YFR040W	-1	-/-	-223.51114177703857	-28274.365852832794	31	0.014040561622464899	0.2903225806451613	0.17506925207756233
YNR009W	0	0/-	-223.5263078212738	-47287.94287008047	124	0.014040561622464899	0.2903225806451613	0.17506925207756233
YLR170C	-1	-/-	-223.55734491348267	-28615.41916179657	31	0.014018691588785047	0.2903225806451613	0.17534626038781165
YPL268W	-1	-/-	-223.55806255340576	-27147.704511642456	31	0.013996889580093312	0.2903225806451613	0.17562326869806094
YLR360W	-1	-/-	-223.5608835220337	-27058.356852531433	31	0.013975155279503106	0.2903225806451613	0.17590027700831026
YOR110W	-1	-/-	-223.56370401382446	-28229.30127811432	31	0.013953488372093023	0.2903225806451613	0.17617728531855956
YMR076C	-1	-/-	-223.59905099868774	-27951.02721643448	31	0.01393188854489164	0.2903225806451613	0.17645429362880888
YER164W	-1	-/+	-223.61833143234253	-29162.833990097046	31	0.013910355486862442	0.2903225806451613	0.17673130193905817
YCL014W	-1	-/-	-223.62442541122437	-27803.49674129486	31	0.013888888888888888	0.2903225806451613	0.17700831024930747
YMR299C	-1	-/0	-223.65281343460083	-27985.744810581207	31	0.01386748844375963	0.2903225806451613	0.1772853185595568
YMR125W	-1	-/-	-223.67715692520142	-27888.154005527496	31	0.013846153846153847	0.2903225806451613	0.17756232686980608
YBR200W	-1	-/-	-223.68307209014893	-28391.537904262543	31	0.013824884792626729	0.2903225806451613	0.1778393351800554
YOR016C	0	0/-	-223.69434189796448	-47035.09951364994	124	0.013824884792626729	0.2903225806451613	0.1778393351800554
YJR001W	-1	-/-	-223.71860027313232	-28712.640827655792	31	0.013803680981595092	0.2903225806451613	0.1781163434903047
YPR120C	1	+/+	-223.73044967651367	-28903.952067375183	30	0.015313935681470138	0.3225806451612903	0.1781163434903047
YJL090C	1	+/-	-223.7622308731079	-29167.13441514969	30	0.016819571865443424	0.3548387096774194	0.1781163434903047
YBL100W-B	-1	-/-	-223.78453063964844	-26311.12288045883	31	0.016793893129770993	0.3548387096774194	0.17839335180055402
YJR119C	-1	-/-	-223.82131624221802	-28481.94556760788	31	0.01676829268292683	0.3548387096774194	0.1786703601108033
YOR359W	-1	-/+	-223.83769464492798	-28998.37507200241	31	0.0167427701674277	0.3548387096774194	0.17894736842105263
YNL246W	-1	-/-	-223.84191846847534	-28988.470819950104	31	0.016717325227963525	0.3548387096774194	0.17922437673130193
YLR071C	-1	-/-	-223.88674211502075	-28174.71964263916	31	0.01669195751138088	0.3548387096774194	0.17950138504155125
YNL108C	0	0/0	-223.90936589241028	-48016.47165560722	124	0.01669195751138088	0.3548387096774194	0.17950138504155125
YPL020C	-1	-/-	-223.98394632339478	-28805.429212093353	31	0.016666666666666666	0.3548387096774194	0.17977839335180054
YOR030W	-1	-/-	-223.9863519668579	-28440.999281406403	31	0.01664145234493192	0.3548387096774194	0.18005540166204986
YPL046C	-1	-/-	-223.9866795539856	-29148.332866191864	31	0.01661631419939577	0.3548387096774194	0.18033240997229916
YJR055W	-1	-/-	-223.99388313293457	-27900.483778953552	31	0.016591251885369532	0.3548387096774194	0.18060941828254848
YDL220C	-1	-/+	-223.99586057662964	-27074.14202785492	31	0.016566265060240965	0.3548387096774194	0.18088642659279777
YNL230C	-1	-/-	-224.00149965286255	-27546.394928455353	31	0.016541353383458645	0.3548387096774194	0.1811634349030471
YJL126W	0	0/0	-224.08314633369446	-47239.684991657734	124	0.016541353383458645	0.3548387096774194	0.1811634349030471
YLR438C-A	-1	-/-	-224.13315296173096	-28727.407091140747	31	0.016516516516516516	0.3548387096774194	0.1814404432132964
YJL089W	-1	-/-	-224.18104696273804	-30068.854855537415	31	0.01649175412293853	0.3548387096774194	0.1817174515235457
YHR107C	-1	-/-	-224.19425868988037	-28752.949909687042	31	0.016467065868263474	0.3548387096774194	0.181994459833795
YIL128W	-1	-/-	-224.24200820922852	-29592.8948636055	31	0.016442451420029897	0.3548387096774194	0.18227146814404432
YBR107C	-1	-/-	-224.2847752571106	-28744.335009098053	31	0.016417910447761194	0.3548387096774194	0.18254847645429362
YIL134W	0	0/-	-224.2887407541275	-46176.58070230484	124	0.016417910447761194	0.3548387096774194	0.18254847645429362
YAR010C	-1	-/-	-224.31811666488647	-27206.468955039978	31	0.01639344262295082	0.3548387096774194	0.18282548476454294
YKR004C-A	0	0/-	-224.33361291885376	-44024.890773534775	124	0.01639344262295082	0.3548387096774194	0.18282548476454294
YIL131C	-1	-/+	-224.3400173187256	-28418.584562778473	31	0.01636904761904762	0.3548387096774194	0.18310249307479223
YER108C	-1	-/-	-224.36007022857666	-26320.941914081573	31	0.01634472511144131	0.3548387096774194	0.18337950138504155
YGL050W	0	0/-	-224.38642132282257	-48510.66389679909	124	0.01634472511144131	0.3548387096774194	0.18337950138504155
YMR283C	-1	-/-	-224.39904022216797	-28097.01042509079	31	0.016320474777448073	0.3548387096774194	0.18365650969529085
YMR128W	-1	-/-	-224.43290758132935	-29732.315794467926	31	0.016296296296296295	0.3548387096774194	0.18393351800554017
YLR026C	-1	-/-	-224.4449028968811	-28698.16616010666	31	0.016272189349112426	0.3548387096774194	0.18421052631578946
YGR134W	-1	-/-	-224.4588975906372	-29139.3347530365	31	0.01624815361890694	0.3548387096774194	0.18448753462603878
YDR332W	0	0/-	-224.47547268867493	-46241.82661652565	124	0.01624815361890694	0.3548387096774194	0.18448753462603878
YLR459W	-1	-/-	-224.48225736618042	-28677.723810195923	31	0.016224188790560472	0.3548387096774194	0.18476454293628808
YJR028W	-1	-/-	-224.48353815078735	-27097.74821615219	31	0.016200294550810016	0.3548387096774194	0.1850415512465374
YDL024C	-1	-/-	-224.50824213027954	-29427.319845676422	31	0.016176470588235296	0.3548387096774194	0.1853185595567867
YER157W	-1	-/-	-224.51988983154297	-29259.77906847	31	0.016152716593245228	0.3548387096774194	0.18559556786703602
YFL002W-A	-1	-/-	-224.52987098693848	-26576.98203420639	31	0.016129032258064516	0.3548387096774194	0.1858725761772853
YPL141C	0	0/-	-224.5781239271164	-45059.63938653469	124	0.016129032258064516	0.3548387096774194	0.1858725761772853
YDR383C	0	0/-	-224.6214815378189	-46159.10402023792	124	0.016129032258064516	0.3548387096774194	0.1858725761772853
YBL071W-A	-1	-/-	-224.6424117088318	-27634.573667049408	31	0.016105417276720352	0.3548387096774194	0.18614958448753463
YJL113W	-1	-/-	-224.67654991149902	-26589.132667064667	31	0.01608187134502924	0.3548387096774194	0.18642659279778392
YGR145W	-1	-/-	-224.67868041992188	-29800.81401348114	31	0.016058394160583942	0.3548387096774194	0.18670360110803325
YJR147W	-1	-/-	-224.6845474243164	-28253.007900714874	31	0.016034985422740525	0.3548387096774194	0.18698060941828254
YDR470C	-1	-/-	-224.6914701461792	-27258.74822664261	31	0.01601164483260553	0.3548387096774194	0.18725761772853186
YAL041W	-1	-/-	-224.7200403213501	-28684.168285369873	31	0.015988372093023256	0.3548387096774194	0.18753462603878115
YHR070W	-1	-/-	-224.76570224761963	-28715.732336997986	31	0.015965166908563134	0.3548387096774194	0.18781163434903048
YNL090W	-1	-/-	-224.7761526107788	-28938.54420042038	31	0.015942028985507246	0.3548387096774194	0.18808864265927977
YMR164C	-1	-/-	-224.78006219863892	-28067.7390999794	31	0.015918958031837915	0.3548387096774194	0.1883656509695291
YJR026W	-1	-/-	-224.78393507003784	-26964.321923732758	31	0.015895953757225433	0.3548387096774194	0.18864265927977839
YNL225C	-1	-/-	-224.7957739830017	-28290.30815410614	31	0.015873015873015872	0.3548387096774194	0.1889196675900277
YGL226C-A	-1	-/-	-224.81572771072388	-28224.379891872406	31	0.01585014409221902	0.3548387096774194	0.189196675900277
YIL002C	-1	-/-	-224.87187576293945	-28771.26174545288	31	0.015827338129496403	0.3548387096774194	0.18947368421052632
YNR003C	-1	-/-	-224.88087797164917	-30994.193676948547	31	0.015804597701149427	0.3548387096774194	0.18975069252077562
YDR135C	-1	-/-	-224.89606714248657	-28143.198790073395	31	0.015781922525107604	0.3548387096774194	0.19002770083102494
YDR292C	-1	-/-	-224.89722537994385	-29332.032534599304	31	0.015759312320916905	0.3548387096774194	0.19030470914127423
YJR134C	0	0/0	-224.899010181427	-46344.395820617676	124	0.015759312320916905	0.3548387096774194	0.19030470914127423
YNL047C	-1	-/-	-224.93702745437622	-28599.009928703308	31	0.015736766809728183	0.3548387096774194	0.19058171745152355
YHR039C-B	-1	-/-	-224.99220514297485	-26507.624856948853	31	0.015714285714285715	0.3548387096774194	0.19085872576177285
YDR057W	-1	-/-	-225.01734161376953	-28612.86416864395	31	0.015691868758915834	0.3548387096774194	0.19113573407202217
YPL074W	0	0/0	-225.03022933006287	-47387.90497422218	124	0.015691868758915834	0.3548387096774194	0.19113573407202217
YER075C	-1	-/-	-225.03163480758667	-28525.43768787384	31	0.01566951566951567	0.3548387096774194	0.19141274238227146
YCR080W	-1	-/-	-225.06978464126587	-26058.85693693161	31	0.015647226173541962	0.3548387096774194	0.19168975069252078
YML105C	-1	-/-	-225.07605695724487	-29472.141897678375	31	0.015625	0.3548387096774194	0.19196675900277008
YBL039W-B	0	0/0	-225.09287250041962	-44053.9389564991	124	0.015625	0.3548387096774194	0.19196675900277008
YNL129W	-1	-/-	-225.12538242340088	-30463.003266334534	31	0.015602836879432624	0.3548387096774194	0.1922437673130194
YJR140C	-1	-/-	-225.13733196258545	-27431.78444290161	31	0.015580736543909348	0.3548387096774194	0.1925207756232687
YPL130W	-1	-/-	-225.17896795272827	-27941.65913629532	31	0.015558698727015558	0.3548387096774194	0.192797783933518
YDR472W	-1	-/-	-225.18471908569336	-28271.128631591797	31	0.015536723163841809	0.3548387096774194	0.1930747922437673
YDR291W	0	0/+	-225.19923841953278	-47504.078661084175	124	0.015536723163841809	0.3548387096774194	0.1930747922437673
YLR323C	0	0/-	-225.21930158138275	-47854.89953547716	124	0.015536723163841809	0.3548387096774194	0.1930747922437673
YOR327C	-1	-/-	-225.24736213684082	-29084.059895038605	31	0.015514809590973202	0.3548387096774194	0.19335180055401663
YER031C	-1	-/-	-225.26352453231812	-30063.3744225502	31	0.015492957746478873	0.3548387096774194	0.19362880886426592
YNR031C	-1	-/-	-225.27462768554688	-28338.774752140045	31	0.015471167369901548	0.3548387096774194	0.19390581717451524
YAL013W	-1	-/+	-225.28400182724	-28422.321855545044	31	0.01544943820224719	0.3548387096774194	0.19418282548476454
YOL063C	-1	-/-	-225.2860860824585	-28421.956118106842	31	0.015427769985974754	0.3548387096774194	0.19445983379501386
YNL001W	-1	-/-	-225.2937617301941	-29965.547927856445	31	0.015406162464985995	0.3548387096774194	0.19473684210526315
YBL005W-B	-1	-/-	-225.30324411392212	-26660.38241624832	31	0.015384615384615385	0.3548387096774194	0.19501385041551247
YBR245C	-1	-/-	-225.31034517288208	-28738.402054309845	31	0.015363128491620111	0.3548387096774194	0.19529085872576177
YOL011W	-1	-/-	-225.3476071357727	-28418.72022676468	31	0.015341701534170154	0.3548387096774194	0.1955678670360111
YPL187W	-1	-/-	-225.36845016479492	-27622.693295955658	31	0.01532033426183844	0.3548387096774194	0.19584487534626038
YFL035C-A	-1	-/-	-225.40894174575806	-26506.510316371918	31	0.015299026425591099	0.3548387096774194	0.1961218836565097
YFL035C	-1	-/-	-225.40894222259521	-26506.51029729843	31	0.015277777777777777	0.3548387096774194	0.196398891966759
YNR072W	-1	-/-	-225.41303873062134	-26191.941074609756	31	0.015256588072122053	0.3548387096774194	0.19667590027700832
YCL048W	0	0/-	-225.41638243198395	-45218.0009983778	124	0.015256588072122053	0.3548387096774194	0.19667590027700832
YKL200C	-1	-/-	-225.42583656311035	-26556.602103233337	31	0.015235457063711912	0.3548387096774194	0.1969529085872576
YBR100W	-1	-/+	-225.4272255897522	-26618.566747665405	31	0.015214384508990318	0.3548387096774194	0.19722991689750694
YJL073W	-1	-/-	-225.4317216873169	-28647.58707857132	31	0.015193370165745856	0.3548387096774194	0.19750692520775623
YLR117C	-1	-/-	-225.43698358535767	-28659.882967472076	31	0.015172413793103448	0.3548387096774194	0.19778393351800555
YMR059W	-1	-/-	-225.43964290618896	-29050.22834300995	31	0.015151515151515152	0.3548387096774194	0.19806094182825484
YOR088W	-1	-/-	-225.44250059127808	-26684.481637477875	31	0.015130674002751032	0.3548387096774194	0.19833795013850417
YDL077C	-1	-/-	-225.45281600952148	-28655.17403268814	31	0.01510989010989011	0.3548387096774194	0.19861495844875346
YPR031W	-1	-/-	-225.46195030212402	-28232.010988235474	31	0.015089163237311385	0.3548387096774194	0.19889196675900278
YNL323W	-1	-/-	-225.4643692970276	-27949.09718132019	31	0.015068493150684932	0.3548387096774194	0.19916897506925207
YLR391W-A	-1	-/-	-225.4753909111023	-26357.2510266304	31	0.015047879616963064	0.3548387096774194	0.1994459833795014
YDL155W	-1	-/-	-225.48645687103271	-29683.095274448395	31	0.015027322404371584	0.3548387096774194	0.1997229916897507
YJL084C	0	0/-	-225.50284957885742	-47534.436789512634	124	0.015027322404371584	0.3548387096774194	0.1997229916897507
YMR177W	-1	-/-	-225.5325345993042	-29858.410586357117	31	0.015006821282401092	0.3548387096774194	0.2
YFL018W-A	-1	-/-	-225.5860185623169	-26528.607949256897	31	0.014986376021798364	0.3548387096774194	0.2002770083102493
YGR272C	-1	-/-	-225.5925908088684	-26722.50227546692	31	0.014965986394557823	0.3548387096774194	0.20055401662049863
YDR254W	-1	-/-	-225.61345911026	-28262.685550689697	31	0.014945652173913044	0.3548387096774194	0.20083102493074792
YKL002W	-1	-/-	-225.6368293762207	-29019.224204540253	31	0.014925373134328358	0.3548387096774194	0.20110803324099724
YIL015C-A	0	0/0	-225.6697781085968	-44292.59483885765	124	0.014925373134328358	0.3548387096774194	0.20110803324099724
YOL104C	-1	-/+	-225.69708776474	-28362.340958595276	31	0.014905149051490514	0.3548387096774194	0.20138504155124654
YBR119W	-1	-/-	-225.69991970062256	-30353.568596363068	31	0.014884979702300407	0.3548387096774194	0.20166204986149586
YDR503C	-1	-/-	-225.7155499458313	-27395.963210105896	31	0.014864864864864866	0.3548387096774194	0.20193905817174515
YOR253W	-1	-/-	-225.72982215881348	-29365.52951478958	31	0.014844804318488529	0.3548387096774194	0.20221606648199447
YDR540C	0	0/-	-225.77061474323273	-46278.599507927895	124	0.014844804318488529	0.3548387096774194	0.20221606648199447
YKL041W	-1	-/-	-225.7898073196411	-28723.652799606323	31	0.014824797843665768	0.3548387096774194	0.20249307479224377
YDR303C	-1	-/+	-225.79336023330688	-28470.085425376892	31	0.014804845222072678	0.3548387096774194	0.2027700831024931
YBL018C	-1	-/-	-225.80959129333496	-29133.344066143036	31	0.01478494623655914	0.3548387096774194	0.20304709141274238
YGR091W	-1	-/-	-225.81464624404907	-28248.14523410797	31	0.01476510067114094	0.3548387096774194	0.2033240997229917
YGL046W	-1	-/-	-225.83002376556396	-26621.843687534332	31	0.014745308310991957	0.3548387096774194	0.203601108033241
YDL090C	-1	-/0	-225.8434386253357	-28190.22511768341	31	0.014725568942436412	0.3548387096774194	0.20387811634349032
YOR217W	-1	-/-	-225.8593349456787	-28560.860417366028	31	0.014705882352941176	0.3548387096774194	0.2041551246537396
YER028C	-1	-/-	-225.8688817024231	-27744.753806591034	31	0.014686248331108143	0.3548387096774194	0.20443213296398893
YBR227C	0	0/-	-225.86928534507751	-47436.9863294363	124	0.014686248331108143	0.3548387096774194	0.20443213296398893
YML017W	0	0/-	-225.87242901325226	-45047.2879152298	124	0.014686248331108143	0.3548387096774194	0.20443213296398893
YOL124C	-1	-/-	-225.87616539001465	-29597.416465759277	31	0.014666666666666666	0.3548387096774194	0.20470914127423823
YER051W	-1	-/-	-225.8784155845642	-28053.829820156097	31	0.014647137150466045	0.3548387096774194	0.20498614958448755
YOR114W	0	0/0	-225.88168859481812	-45175.038058161736	124	0.014647137150466045	0.3548387096774194	0.20498614958448755
YEL016C	-1	-/-	-225.9062089920044	-27849.47732257843	31	0.014627659574468085	0.3548387096774194	0.20526315789473684
YNL167C	-1	-/-	-225.90926361083984	-28309.08713388443	31	0.014608233731739707	0.3548387096774194	0.20554016620498616
YMR087W	-1	-/-	-225.9110918045044	-27462.71936225891	31	0.014588859416445624	0.3548387096774194	0.20581717451523546
YCL074W	-1	-/-	-225.9273338317871	-26831.470020771027	31	0.01456953642384106	0.3548387096774194	0.20609418282548475
YOL112W	-1	-/-	-225.92883396148682	-28062.66632938385	31	0.01455026455026455	0.3548387096774194	0.20637119113573407
YML103C	-1	-/-	-225.9426074028015	-28508.4790725708	31	0.01453104359313078	0.3548387096774194	0.20664819944598337
YMR159C	0	0/-	-225.95594668388367	-46322.15753686428	124	0.01453104359313078	0.3548387096774194	0.20664819944598337
YOL080C	-1	-/-	-225.96951293945312	-30221.49468421936	31	0.014511873350923483	0.3548387096774194	0.2069252077562327
YLL033W	0	0/-	-225.97550106048584	-47570.7533082962	124	0.014511873350923483	0.3548387096774194	0.2069252077562327
YML045W	-1	-/-	-225.99244022369385	-26865.167405605316	31	0.014492753623188406	0.3548387096774194	0.20720221606648198
YGR292W	0	0/-	-225.9982830286026	-45671.838037252426	124	0.014492753623188406	0.3548387096774194	0.20720221606648198
YIR030C	0	0/0	-226.00429332256317	-46865.597506165504	124	0.014492753623188406	0.3548387096774194	0.20720221606648198
YKL095W	-1	-/-	-226.00795125961304	-27886.203818321228	31	0.014473684210526316	0.3548387096774194	0.2074792243767313
YOL132W	0	0/-	-226.010897397995	-48139.99277281761	124	0.014473684210526316	0.3548387096774194	0.2074792243767313
YDR308C	-1	-/-	-226.02514219284058	-28151.70836210251	31	0.01445466491458607	0.3548387096774194	0.2077562326869806
YPR007C	-1	-/-	-226.06341648101807	-28395.049815177917	31	0.014435695538057743	0.3548387096774194	0.20803324099722992
YHL014C	0	0/0	-226.06950652599335	-46513.54490429163	124	0.014435695538057743	0.3548387096774194	0.20803324099722992
YDR305C	0	0/-	-226.0703822374344	-46156.12316298485	124	0.014435695538057743	0.3548387096774194	0.20803324099722992
YDR532C	-1	-/0	-226.07062196731567	-28041.859778404236	31	0.014416775884665793	0.3548387096774194	0.2083102493074792
YGR090W	-1	-/-	-226.09074068069458	-30449.02479839325	31	0.014397905759162303	0.3548387096774194	0.20858725761772853
YOR066W	0	0/-	-226.09224665164948	-47343.36892569065	124	0.014397905759162303	0.3548387096774194	0.20858725761772853
YMR268W-A	0	0/-	-226.09355902671814	-44146.07139313221	124	0.014397905759162303	0.3548387096774194	0.20858725761772853
YER142C	-1	-/-	-226.10508728027344	-29038.71031522751	31	0.01437908496732026	0.3548387096774194	0.20886426592797783
YOL123W	-1	-/-	-226.10754537582397	-29831.321064949036	31	0.014360313315926894	0.3548387096774194	0.20914127423822715
YPL208W	-1	-/-	-226.12314558029175	-28758.523298740387	31	0.014341590612777053	0.3548387096774194	0.20941828254847644
YKL101W	-1	-/-	-226.16195392608643	-28733.240437030792	31	0.014322916666666666	0.3548387096774194	0.20969529085872576
YMR294W	0	0/-	-226.16669070720673	-46591.350858449936	124	0.014322916666666666	0.3548387096774194	0.20969529085872576
YDR498C	-1	-/-	-226.1974425315857	-28984.86076450348	31	0.014304291287386216	0.3548387096774194	0.20997229916897506
YOR258W	0	0/-	-226.2014880180359	-45531.69763725996	124	0.014304291287386216	0.3548387096774194	0.20997229916897506
YPL180W	-1	-/-	-226.20804452896118	-29074.425065994263	31	0.014285714285714285	0.3548387096774194	0.21024930747922438
YMR066W	0	0/-	-226.20847725868225	-45710.8822978735	124	0.014285714285714285	0.3548387096774194	0.21024930747922438
YDL134C-A	0	0/-	-226.21816754341125	-43890.91532957554	124	0.014285714285714285	0.3548387096774194	0.21024930747922438
YER190W	-1	-/-	-226.22992181777954	-27377.083655118942	31	0.014267185473411154	0.3548387096774194	0.21052631578947367
YPL052W-A	0	0/-	-226.23335778713226	-44352.518996953964	124	0.014267185473411154	0.3548387096774194	0.21052631578947367
YOR017W	0	0/0	-226.28852152824402	-46755.70345616341	124	0.014267185473411154	0.3548387096774194	0.21052631578947367
YDL216C	-1	-/-	-226.33671140670776	-28601.26447868347	31	0.014248704663212436	0.3548387096774194	0.210803324099723
YDR163W	-1	-/-	-226.34868621826172	-29458.522593975067	31	0.014230271668822769	0.3548387096774194	0.2110803324099723
YOR339C	0	0/-	-226.37107598781586	-46787.060732245445	124	0.014230271668822769	0.3548387096774194	0.2110803324099723
YOR237W	-1	-/-	-226.39493083953857	-28170.210115909576	31	0.014211886304909561	0.3548387096774194	0.2113573407202216
YDR389W	-1	-/-	-226.4171061515808	-28372.872272491455	31	0.014193548387096775	0.3548387096774194	0.2116343490304709
YPR048W	0	0/-	-226.41839122772217	-49165.88269329071	124	0.014193548387096775	0.3548387096774194	0.2116343490304709
YLR403W	-1	-/-	-226.48845100402832	-28636.77717256546	31	0.014175257731958763	0.3548387096774194	0.21191135734072022
YOL053C-A	0	0/-	-226.4949482679367	-43952.00455546379	124	0.014175257731958763	0.3548387096774194	0.21191135734072022
YBL010C	0	0/0	-226.5179170370102	-45333.94358801842	124	0.014175257731958763	0.3548387096774194	0.21191135734072022
YDL244W	-1	-/-	-226.56157541275024	-28486.138434886932	31	0.014157014157014158	0.3548387096774194	0.21218836565096952
YJR076C	-1	-/-	-226.5681347846985	-29008.600420951843	31	0.014138817480719794	0.3548387096774194	0.21246537396121884
YOR255W	0	0/-	-226.57206439971924	-46088.48582613468	124	0.014138817480719794	0.3548387096774194	0.21246537396121884
YDR302W	-1	-/-	-226.60325145721436	-30422.02205991745	31	0.014120667522464698	0.3548387096774194	0.21274238227146813
YHR167W	-1	-/-	-226.61443996429443	-28589.454690933228	31	0.014102564102564103	0.3548387096774194	0.21301939058171745
YHR119W	-1	-/-	-226.62113237380981	-28723.77428483963	31	0.014084507042253521	0.3548387096774194	0.21329639889196675
YNL250W	-1	-/+	-226.68015146255493	-28774.403072357178	31	0.014066496163682864	0.3548387096774194	0.21357340720221607
YOL141W	0	0/-	-226.69428062438965	-46995.113553762436	124	0.014066496163682864	0.3548387096774194	0.21357340720221607
YNL267W	-1	-/-	-226.71949100494385	-28656.271310329437	31	0.0140485312899106	0.3548387096774194	0.21385041551246536
YFL011W-A	-1	-/-	-226.7477626800537	-26683.311747550964	31	0.01403061224489796	0.3548387096774194	0.21412742382271469
YAL058W	-1	-/-	-226.752676486969	-27369.4276137352	31	0.014012738853503185	0.3548387096774194	0.21440443213296398
YDR403W	0	0/-	-226.77286505699158	-47541.763600349426	124	0.014012738853503185	0.3548387096774194	0.21440443213296398
YNL152W	0	0/-	-226.77796697616577	-47311.84062373638	124	0.014012738853503185	0.3548387096774194	0.21440443213296398
YMR045C	-1	-/-	-226.80118083953857	-26941.7244720459	31	0.013994910941475827	0.3548387096774194	0.2146814404432133
YBR243C	-1	-/-	-226.81004428863525	-28079.43019771576	31	0.01397712833545108	0.3548387096774194	0.2149584487534626
YMR199W	-1	-/-	-226.8273730278015	-28953.045806884766	31	0.013959390862944163	0.3548387096774194	0.21523545706371192
YHR118C	-1	-/-	-226.84303617477417	-28730.597717285156	31	0.01394169835234474	0.3548387096774194	0.2155124653739612
YER098W	0	0/-	-226.84737288951874	-48245.0810199976	124	0.01394169835234474	0.3548387096774194	0.2155124653739612
YGL258W	0	0/0	-226.84912025928497	-47277.53018271923	124	0.01394169835234474	0.3548387096774194	0.2155124653739612
YJL127C	-1	-/-	-226.8675718307495	-28138.283437252045	31	0.013924050632911392	0.3548387096774194	0.21578947368421053
YDR120C	-1	-/-	-226.89959526062012	-30411.531320095062	31	0.01390644753476612	0.3548387096774194	0.21606648199445982
YAL021C	-1	-/+	-226.90150833129883	-27678.630054473877	31	0.013888888888888888	0.3548387096774194	0.21634349030470915
YOR116C	-1	-/-	-226.90394735336304	-29083.70311498642	31	0.013871374527112233	0.3548387096774194	0.21662049861495844
YGL131C	0	0/-	-226.94068574905396	-46282.68241596222	124	0.013871374527112233	0.3548387096774194	0.21662049861495844
YDL038C	-1	-/0	-226.97622919082642	-26728.058504104614	31	0.013853904282115869	0.3548387096774194	0.21689750692520776
YBR070C	-1	-/-	-227.0099902153015	-29003.62254190445	31	0.013836477987421384	0.3548387096774194	0.21717451523545706
YOR372C	-1	-/-	-227.01143264770508	-29201.470584392548	31	0.013819095477386936	0.3548387096774194	0.21745152354570638
YJL147C	0	0/0	-227.0209677219391	-45533.10023391247	124	0.013819095477386936	0.3548387096774194	0.21745152354570638
YPR060C	0	0/0	-227.02710461616516	-51294.61715680361	124	0.013819095477386936	0.3548387096774194	0.21745152354570638
YIR023W	-1	-/-	-227.02879858016968	-29127.46626806259	31	0.013801756587202008	0.3548387096774194	0.21772853185595567
YDR267C	0	0/-	-227.06855595111847	-47606.91825067997	124	0.013801756587202008	0.3548387096774194	0.21772853185595567
YGL145W	-1	-/-	-227.10323476791382	-29062.60650253296	31	0.013784461152882205	0.3548387096774194	0.218005540166205
YNL004W	-1	-/-	-227.1640796661377	-28328.875487327576	31	0.01376720901126408	0.3548387096774194	0.21828254847645429
YDR069C	1	+/+	-227.18480682373047	-29580.963297367096	30	0.015	0.3870967741935484	0.21828254847645429
YOR048C	-1	-/-	-227.2181477546692	-29377.847232341766	31	0.0149812734082397	0.3870967741935484	0.2185595567867036
YNL332W	-1	-/-	-227.22812509536743	-27524.91527581215	31	0.014962593516209476	0.3870967741935484	0.2188365650969529
YDR066C	0	0/-	-227.24491012096405	-46544.581194877625	124	0.014962593516209476	0.3870967741935484	0.2188365650969529
YNL038W	-1	-/-	-227.26903676986694	-28732.512207984924	31	0.014943960149439602	0.3870967741935484	0.21911357340720222
YCL019W	-1	-/-	-227.3275637626648	-26744.153940677643	31	0.014925373134328358	0.3870967741935484	0.21939058171745152
YLR393W	0	0/-	-227.34116053581238	-45631.83005619049	124	0.014925373134328358	0.3870967741935484	0.21939058171745152
YAR014C	-1	-/-	-227.34117603302002	-29229.41824388504	31	0.014906832298136646	0.3870967741935484	0.21966759002770084
YPL189W	0	0/-	-227.36255776882172	-46859.14248394966	124	0.014906832298136646	0.3870967741935484	0.21966759002770084
YGL232W	-1	-/-	-227.38947439193726	-29586.08546113968	31	0.01488833746898263	0.3870967741935484	0.21994459833795013
YMR270C	-1	-/-	-227.39299154281616	-27896.84031677246	31	0.01486988847583643	0.3870967741935484	0.22022160664819945
YOR159C	-1	-/-	-227.40133142471313	-29709.8657245636	31	0.01485148514851485	0.3870967741935484	0.22049861495844875
YMR019W	0	0/-	-227.41538202762604	-47918.941497921944	124	0.01485148514851485	0.3870967741935484	0.22049861495844875
YFL058W	-1	-/-	-227.4227638244629	-28355.88614654541	31	0.014833127317676144	0.3870967741935484	0.22077562326869807
YLR226W	-1	-/-	-227.43496084213257	-28498.310480117798	31	0.014814814814814815	0.3870967741935484	0.22105263157894736
YOL021C	-1	-/-	-227.45580196380615	-30144.882845401764	31	0.014796547472256474	0.3870967741935484	0.22132963988919668
YCR093W	-1	-/-	-227.45793294906616	-28255.42838716507	31	0.014778325123152709	0.3870967741935484	0.22160664819944598
YIL071W	0	0/-	-227.51372492313385	-44193.55265545845	124	0.014778325123152709	0.3870967741935484	0.22160664819944598
YPR117W	0	0/0	-227.5969841480255	-45597.22306418419	124	0.014778325123152709	0.3870967741935484	0.22160664819944598
YER038C	-1	-/-	-227.60372114181519	-27408.141410827637	31	0.014760147601476014	0.3870967741935484	0.2218836565096953
YCL012W	-1	-/-	-227.66023540496826	-26752.425796031952	31	0.014742014742014743	0.3870967741935484	0.2221606648199446
YKL155C	0	0/-	-227.66142201423645	-47185.566692352295	124	0.014742014742014743	0.3870967741935484	0.2221606648199446
YFR023W	0	0/0	-227.66731476783752	-47454.8899256587	124	0.014742014742014743	0.3870967741935484	0.2221606648199446
YDR213W	-1	-/-	-227.6753430366516	-28146.439593315125	31	0.014723926380368098	0.3870967741935484	0.2224376731301939
YBR111W-A	-1	-/-	-227.68955612182617	-26648.629304885864	31	0.014705882352941176	0.3870967741935484	0.2227146814404432
YCR073C	-1	-/-	-227.69291353225708	-29064.38566827774	31	0.014687882496940025	0.3870967741935484	0.22299168975069253
YBR274W	-1	-/+	-227.70419788360596	-28226.57790184021	31	0.014669926650366748	0.3870967741935484	0.22326869806094182
YHR144C	0	0/-	-227.73747277259827	-49705.30047535896	124	0.014669926650366748	0.3870967741935484	0.22326869806094182
YNL053W	-1	-/-	-227.78604459762573	-28680.222280979156	31	0.014652014652014652	0.3870967741935484	0.22354570637119114
YOR171C	-1	-/-	-227.78849411010742	-28281.666574001312	31	0.014634146341463415	0.3870967741935484	0.22382271468144044
YDL033C	-1	-/-	-227.83999729156494	-28912.641100883484	31	0.014616321559074299	0.3870967741935484	0.22409972299168976
YOL013W-B	0	0/0	-227.84122729301453	-44304.23164641857	124	0.014616321559074299	0.3870967741935484	0.22409972299168976
YDL098C	-1	-/-	-227.84599781036377	-28636.27862930298	31	0.014598540145985401	0.3870967741935484	0.22437673130193905
YDR367W	0	0/-	-227.8504195213318	-44831.51332139969	124	0.014598540145985401	0.3870967741935484	0.22437673130193905
YMR171C	0	0/-	-227.86489021778107	-48259.63928544521	124	0.014598540145985401	0.3870967741935484	0.22437673130193905
YOL008W	-1	-/-	-227.87132358551025	-27260.436268806458	31	0.014580801944106925	0.3870967741935484	0.22465373961218837
YML005W	-1	-/-	-227.8801155090332	-28743.198242664337	31	0.014563106796116505	0.3870967741935484	0.22493074792243767
YCR095C	0	0/0	-227.9002549648285	-48336.97701752186	124	0.014563106796116505	0.3870967741935484	0.22493074792243767
YDR520C	0	0/-	-227.93332481384277	-47021.47450506687	124	0.014563106796116505	0.3870967741935484	0.22493074792243767
YLR426W	-1	-/-	-227.941303730011	-27962.27270078659	31	0.014545454545454545	0.3870967741935484	0.225207756232687
YML127W	-1	-/-	-227.957284450531	-28038.074410438538	31	0.014527845036319613	0.3870967741935484	0.22548476454293628
YML107C	-1	-/-	-227.98660612106323	-29200.65174818039	31	0.014510278113663845	0.3870967741935484	0.2257617728531856
YMR280C	-1	-/-	-227.99085187911987	-28740.917312145233	31	0.014492753623188406	0.3870967741935484	0.2260387811634349
YLR137W	0	0/-	-228.00694108009338	-46730.582547426224	124	0.014492753623188406	0.3870967741935484	0.2260387811634349
YMR016C	-1	-/-	-228.04587411880493	-29107.10552406311	31	0.014475271411338963	0.3870967741935484	0.22631578947368422
YER113C	0	0/-	-228.06475234031677	-48484.50426483154	124	0.014475271411338963	0.3870967741935484	0.22631578947368422
YGL257C	-1	-/-	-228.12482738494873	-29174.4588098526	31	0.014457831325301205	0.3870967741935484	0.22659279778393351
YPL178W	-1	-/-	-228.12694311141968	-30021.138102054596	31	0.01444043321299639	0.3870967741935484	0.22686980609418284
YPL235W	-1	-/-	-228.13191843032837	-29867.000955104828	31	0.014423076923076924	0.3870967741935484	0.22714681440443213
YOR156C	-1	-/-	-228.13690280914307	-28407.16723394394	31	0.014405762304921969	0.3870967741935484	0.22742382271468145
YKL097W-A	0	0/-	-228.158496260643	-44245.99427211285	124	0.014405762304921969	0.3870967741935484	0.22742382271468145
YOR141C	0	0/-	-228.16113936901093	-48681.15114533901	124	0.014405762304921969	0.3870967741935484	0.22742382271468145
YBR123C	-1	-/-	-228.16346168518066	-29838.972583293915	31	0.014388489208633094	0.3870967741935484	0.22770083102493074
YKL130C	-1	-/-	-228.17157459259033	-29232.7442779541	31	0.01437125748502994	0.3870967741935484	0.22797783933518007
YAR003W	-1	-/-	-228.1860156059265	-29017.44818019867	31	0.014354066985645933	0.3870967741935484	0.22825484764542936
YBR184W	0	0/0	-228.1935783624649	-45244.78647696972	124	0.014354066985645933	0.3870967741935484	0.22825484764542936
YPL137C	-1	-/-	-228.19716930389404	-28349.878044605255	31	0.014336917562724014	0.3870967741935484	0.22853185595567868
YPL255W	-1	-/-	-228.20858573913574	-27990.806487560272	31	0.014319809069212411	0.3870967741935484	0.22880886426592797
YJL205C-A	0	0/0	-228.20954740047455	-44448.23787713051	124	0.014319809069212411	0.3870967741935484	0.22880886426592797
YJL206C-A	0	0/0	-228.20955002307892	-44448.23785984516	124	0.014319809069212411	0.3870967741935484	0.22880886426592797
YPR185W	-1	-/-	-228.21276807785034	-28888.986496925354	31	0.014302741358760428	0.3870967741935484	0.2290858725761773
YDL189W	0	0/0	-228.21882677078247	-47902.54438793659	124	0.014302741358760428	0.3870967741935484	0.2290858725761773
YLR016C	-1	-/-	-228.230459690094	-28348.790366649628	31	0.014285714285714285	0.3870967741935484	0.2293628808864266
YGR119C	-1	-/-	-228.24458360671997	-29087.359491348267	31	0.014268727705112961	0.3870967741935484	0.2296398891966759
YLR263W	-1	-/-	-228.25341844558716	-28806.610394001007	31	0.014251781472684086	0.3870967741935484	0.2299168975069252
YEL064C	0	0/-	-228.26155185699463	-46523.348348379135	124	0.014251781472684086	0.3870967741935484	0.2299168975069252
YIL073C	-1	-/-	-228.27687120437622	-27934.914041996002	31	0.014234875444839857	0.3870967741935484	0.23019390581717453
YKR023W	0	0/-	-228.29300594329834	-46098.19222974777	124	0.014234875444839857	0.3870967741935484	0.23019390581717453
YBR175W	-1	-/-	-228.30884552001953	-28749.040410995483	31	0.014218009478672985	0.3870967741935484	0.23047091412742382
YHR168W	0	0/-	-228.3122900724411	-47071.53866606951	124	0.014218009478672985	0.3870967741935484	0.23047091412742382
YGL044C	-1	-/-	-228.32310819625854	-29590.389199733734	31	0.014201183431952662	0.3870967741935484	0.23074792243767314
YLR128W	0	0/-	-228.33113884925842	-47207.170446038246	124	0.014201183431952662	0.3870967741935484	0.23074792243767314
YFR031C	-1	-/-	-228.3316102027893	-28710.913242340088	31	0.014184397163120567	0.3870967741935484	0.23102493074792244
YBR021W	-1	-/-	-228.35510730743408	-29186.39802789688	31	0.014167650531286895	0.3870967741935484	0.23130193905817176
YIL120W	-1	-/-	-228.36168909072876	-28826.93840265274	31	0.014150943396226415	0.3870967741935484	0.23157894736842105
YOR205C	0	0/-	-228.36588656902313	-47440.07386124134	124	0.014150943396226415	0.3870967741935484	0.23157894736842105
YFL001W	0	0/-	-228.37276661396027	-48432.190494179726	124	0.014150943396226415	0.3870967741935484	0.23157894736842105
YPL064C	0	0/-	-228.39482259750366	-47164.09331262112	124	0.014150943396226415	0.3870967741935484	0.23157894736842105
YBL014C	-1	-/-	-228.40101957321167	-28361.477655887604	31	0.014134275618374558	0.3870967741935484	0.23185595567867037
YDR185C	0	0/-	-228.40869402885437	-45762.676272034645	124	0.014134275618374558	0.3870967741935484	0.23185595567867037
YMR052W	-1	-/-	-228.41970348358154	-28706.48713207245	31	0.01411764705882353	0.3870967741935484	0.23213296398891967
YBR133C	-1	-/-	-228.42433166503906	-28498.030381679535	31	0.01410105757931845	0.3870967741935484	0.232409972299169
YGR144W	-1	-/-	-228.4843020439148	-29640.872688770294	31	0.014084507042253521	0.3870967741935484	0.23268698060941828
YLL032C	0	0/0	-228.49509394168854	-45741.967802643776	124	0.014084507042253521	0.3870967741935484	0.23268698060941828
YDR108W	-1	-/-	-228.50127029418945	-28280.04173231125	31	0.01406799531066823	0.3870967741935484	0.2329639889196676
YOR119C	-1	-/-	-228.50190830230713	-28794.624258041382	31	0.01405152224824356	0.3870967741935484	0.2332409972299169
YOL109W	-1	-/-	-228.5020785331726	-30154.292811393738	31	0.014035087719298246	0.3870967741935484	0.23351800554016622
YJL054W	-1	-/-	-228.51348304748535	-28467.261383533478	31	0.014018691588785047	0.3870967741935484	0.2337950138504155
YGL086W	-1	-/-	-228.52377700805664	-28445.108573913574	31	0.014002333722287048	0.3870967741935484	0.23407202216066483
YPR094W	-1	-/-	-228.53610134124756	-28048.456961154938	31	0.013986013986013986	0.3870967741935484	0.23434903047091413
YCR015C	0	0/-	-228.54804253578186	-45358.36631286144	124	0.013986013986013986	0.3870967741935484	0.23434903047091413
YCL005W	0	0/-	-228.5568130016327	-47999.527557492256	124	0.013986013986013986	0.3870967741935484	0.23434903047091413
YHR050W	-1	-/-	-228.57307815551758	-28851.816787719727	31	0.013969732246798603	0.3870967741935484	0.23462603878116345
YDR424C	-1	-/-	-228.57798671722412	-28860.449056625366	31	0.013953488372093023	0.3870967741935484	0.23490304709141274
YPL165C	0	0/-	-228.59544491767883	-46004.11147123575	124	0.013953488372093023	0.3870967741935484	0.23490304709141274
YCR100C	0	0/-	-228.6116863489151	-46209.77935779095	124	0.013953488372093023	0.3870967741935484	0.23490304709141274
YER138C	-1	-/-	-228.61324453353882	-27131.620419979095	31	0.013937282229965157	0.3870967741935484	0.23518005540166206
YGR071C	0	0/-	-228.64076054096222	-45202.61032247543	124	0.013937282229965157	0.3870967741935484	0.23518005540166206
YOL054W	-1	-/-	-228.66537714004517	-29512.3706240654	31	0.013921113689095127	0.3870967741935484	0.23545706371191136
YLR451W	-1	-/-	-228.67762565612793	-29392.06637620926	31	0.013904982618771726	0.3870967741935484	0.23573407202216065
YBL025W	-1	-/-	-228.68095636367798	-28331.395891666412	31	0.013888888888888888	0.3870967741935484	0.23601108033240997
YDR419W	-1	-/-	-228.68688011169434	-29587.344940662384	31	0.013872832369942197	0.3870967741935484	0.23628808864265927
YDR315C	0	0/-	-228.69036221504211	-47048.448306679726	124	0.013872832369942197	0.3870967741935484	0.23628808864265927
YJL014W	-1	-/-	-228.70354652404785	-28892.16621351242	31	0.013856812933025405	0.3870967741935484	0.2365650969529086
YIL126W	-1	-/-	-228.71311378479004	-29176.82231903076	31	0.01384083044982699	0.3870967741935484	0.23684210526315788
YGR095C	-1	-/-	-228.72000789642334	-31446.548364162445	31	0.013824884792626729	0.3870967741935484	0.2371191135734072
YFR026C	0	0/-	-228.73033452033997	-47486.90099430084	124	0.013824884792626729	0.3870967741935484	0.2371191135734072
YNL199C	-1	-/-	-228.74404191970825	-29288.311008930206	31	0.01380897583429229	0.3870967741935484	0.2373961218836565
YOR240W	-1	-/-	-228.7673373222351	-27103.23481321335	31	0.013793103448275862	0.3870967741935484	0.23767313019390582
YOL116W	-1	-/-	-228.8177809715271	-29314.34375476837	31	0.013777267508610792	0.3870967741935484	0.2379501385041551
YLR115W	-1	-/-	-228.82727527618408	-28622.04376077652	31	0.013761467889908258	0.3870967741935484	0.23822714681440443
YDR150W	-1	-/-	-228.8397307395935	-30350.096986293793	31	0.013745704467353952	0.3870967741935484	0.23850415512465373
YPL212C	-1	-/-	-228.86750888824463	-30550.984888076782	31	0.013729977116704805	0.3870967741935484	0.23878116343490305
YNL032W	-1	-/-	-228.8705654144287	-28754.314892292023	31	0.013714285714285714	0.3870967741935484	0.23905817174515234
YEL070W	0	0/0	-228.8835176229477	-46301.73769748211	124	0.013714285714285714	0.3870967741935484	0.23905817174515234
YKL129C	-1	-/-	-228.9097228050232	-29050.999832630157	31	0.0136986301369863	0.3870967741935484	0.23933518005540166
YJR029W	-1	-/-	-228.91204118728638	-27047.08635377884	31	0.013683010262257697	0.3870967741935484	0.23961218836565096
YMR077C	-1	-/-	-228.93173599243164	-29531.33814716339	31	0.01366742596810934	0.3870967741935484	0.23988919667590028
YFL034W	0	0/0	-228.95168220996857	-45557.19449031353	124	0.01366742596810934	0.3870967741935484	0.23988919667590028
YFL035C-B	0	0/-	-228.9559187889099	-44605.17454349995	124	0.01366742596810934	0.3870967741935484	0.23988919667590028
YJL061W	-1	-/-	-228.9692964553833	-28830.326844215393	31	0.013651877133105802	0.3870967741935484	0.24016620498614957
YKR099C-A	0	0/-	-228.9723482131958	-44276.40837752819	124	0.013651877133105802	0.3870967741935484	0.24016620498614957
YGR158C	-1	-/-	-228.98858165740967	-31202.653446674347	31	0.013636363636363636	0.3870967741935484	0.2404432132963989
YMR223W	0	0/-	-229.00781190395355	-47141.31867492199	124	0.013636363636363636	0.3870967741935484	0.2404432132963989
YKL072W	0	0/0	-229.02563285827637	-48464.974079966545	124	0.013636363636363636	0.3870967741935484	0.2404432132963989
YDL080C	-1	-/-	-229.04132080078125	-28742.753309249878	31	0.01362088535754824	0.3870967741935484	0.2407202216066482
YGL164C	0	0/0	-229.04236376285553	-47109.616874337196	124	0.01362088535754824	0.3870967741935484	0.2407202216066482
YLR361C	-1	-/-	-229.0510311126709	-28757.83666419983	31	0.013605442176870748	0.3870967741935484	0.2409972299168975
YDL226C	-1	-/-	-229.05717086791992	-29159.144340991974	31	0.013590033975084938	0.3870967741935484	0.2412742382271468
YBR012W-B	-1	-/-	-229.07519483566284	-27073.200835227966	31	0.013574660633484163	0.3870967741935484	0.24155124653739612
YGR096W	0	0/-	-229.11690735816956	-47369.98679685593	124	0.013574660633484163	0.3870967741935484	0.24155124653739612
YIL161W	0	0/0	-229.11785054206848	-46516.84798681736	124	0.013574660633484163	0.3870967741935484	0.24155124653739612
YBL005W-A	-1	-/-	-229.12776613235474	-27117.411582946777	31	0.013559322033898305	0.3870967741935484	0.24182825484764542
YDR378C	-1	-/-	-229.17893505096436	-29334.673802375793	31	0.013544018058690745	0.3870967741935484	0.24210526315789474
YER180C	0	0/-	-229.18267405033112	-48036.361963272095	124	0.013544018058690745	0.3870967741935484	0.24210526315789474
YLR273C	0	0/0	-229.19558477401733	-47790.67483949661	124	0.013544018058690745	0.3870967741935484	0.24210526315789474
YJR066W	-1	-/-	-229.2189860343933	-28898.75135231018	31	0.013528748590755355	0.3870967741935484	0.24238227146814403
YOR368W	-1	-/-	-229.22178983688354	-28265.21005630493	31	0.013513513513513514	0.3870967741935484	0.24265927977839336
YDR488C	-1	-/-	-229.22856903076172	-28700.60897731781	31	0.013498312710911136	0.3870967741935484	0.24293628808864265
YBR163W	0	0/-	-229.23639976978302	-49198.84872281551	124	0.013498312710911136	0.3870967741935484	0.24293628808864265
YDR125C	0	0/-	-229.24744486808777	-46727.097510933876	124	0.013498312710911136	0.3870967741935484	0.24293628808864265
YFR048W	-1	-/-	-229.27212142944336	-28855.629254817963	31	0.01348314606741573	0.3870967741935484	0.24321329639889197
YPL140C	-1	-/-	-229.27822494506836	-29764.708399772644	31	0.013468013468013467	0.3870967741935484	0.24349030470914126
YOL157C	0	0/-	-229.2841819524765	-44808.94397985935	124	0.013468013468013467	0.3870967741935484	0.24349030470914126
YOL090W	-1	-/+	-229.29846620559692	-30035.784793376923	31	0.013452914798206279	0.3870967741935484	0.24376731301939059
YKL135C	-1	-/-	-229.31034469604492	-27859.716292381287	31	0.013437849944008958	0.3870967741935484	0.24404432132963988
YLL022C	-1	-/-	-229.31383848190308	-29930.24518442154	31	0.013422818791946308	0.3870967741935484	0.2443213296398892
YGR089W	-1	-/0	-229.32038068771362	-28919.302381038666	31	0.013407821229050279	0.3870967741935484	0.2445983379501385
YML010W	-1	-/+	-229.32628107070923	-29448.86173725128	31	0.013392857142857142	0.3870967741935484	0.24487534626038782
YJR108W	-1	-/-	-229.32649087905884	-28120.824222564697	31	0.013377926421404682	0.3870967741935484	0.2451523545706371
YKR021W	0	0/-	-229.32739853858948	-47018.42630493641	124	0.013377926421404682	0.3870967741935484	0.2451523545706371
YNL009W	-1	-/-	-229.35310411453247	-30231.86792755127	31	0.013363028953229399	0.3870967741935484	0.24542936288088643
YJR012C	0	0/0	-229.35683453083038	-45558.935025811195	124	0.013363028953229399	0.3870967741935484	0.24542936288088643
YNL164C	-1	-/-	-229.37329721450806	-29500.239493370056	31	0.013348164627363738	0.3870967741935484	0.24570637119113573
YOL086W-A	0	0/-	-229.37930834293365	-44452.44685566425	124	0.013348164627363738	0.3870967741935484	0.24570637119113573
YOR172W	-1	-/-	-229.3908748626709	-28671.960173606873	31	0.013333333333333334	0.3870967741935484	0.24598337950138505
YCR105W	0	0/0	-229.39373457431793	-46305.38887810707	124	0.013333333333333334	0.3870967741935484	0.24598337950138505
YKR044W	0	0/-	-229.39721930027008	-47792.40578722954	124	0.013333333333333334	0.3870967741935484	0.24598337950138505
YML068W	0	0/-	-229.4350641965866	-47891.94328069687	124	0.013333333333333334	0.3870967741935484	0.24598337950138505
YER016W	-1	-/-	-229.43586587905884	-29331.941192626953	31	0.013318534961154272	0.3870967741935484	0.24626038781163434
YNL187W	0	0/-	-229.46901035308838	-46652.33903706074	124	0.013318534961154272	0.3870967741935484	0.24626038781163434
YML039W	-1	-/-	-229.47232866287231	-27236.046608924866	31	0.013303769401330377	0.3870967741935484	0.24653739612188366
YER123W	-1	-/-	-229.49492979049683	-27884.472264766693	31	0.013289036544850499	0.3870967741935484	0.24681440443213296
YKL132C	0	0/0	-229.513569355011	-47968.00157022476	124	0.013289036544850499	0.3870967741935484	0.24681440443213296
YIR031C	0	0/-	-229.5294213294983	-48206.002470850945	124	0.013289036544850499	0.3870967741935484	0.24681440443213296
YJL114W	-1	-/-	-229.55901336669922	-26906.43602514267	31	0.01327433628318584	0.3870967741935484	0.24709141274238228
YBR075W	0	0/0	-229.57003962993622	-44733.49883580208	124	0.01327433628318584	0.3870967741935484	0.24709141274238228
YOR254C	-1	-/-	-229.57749557495117	-30151.192186832428	31	0.013259668508287293	0.3870967741935484	0.24736842105263157
YDR376W	-1	-/-	-229.5907974243164	-29126.95179462433	31	0.013245033112582781	0.3870967741935484	0.2476454293628809
YHR121W	0	0/0	-229.61437714099884	-49132.190652012825	124	0.013245033112582781	0.3870967741935484	0.2476454293628809
YCR099C	0	0/0	-229.63261544704437	-45991.18164348602	124	0.013245033112582781	0.3870967741935484	0.2476454293628809
YJL017W	0	0/0	-229.6471230983734	-44465.5346827507	124	0.013245033112582781	0.3870967741935484	0.2476454293628809
YGR270W	-1	-/-	-229.64787435531616	-29262.697702407837	31	0.013230429988974642	0.3870967741935484	0.24792243767313019
YDL156W	0	0/-	-229.66349256038666	-45289.34398794174	124	0.013230429988974642	0.3870967741935484	0.24792243767313019
YGL153W	-1	-/-	-229.67047023773193	-28928.678968906403	31	0.013215859030837005	0.3870967741935484	0.2481994459833795
YDR017C	-1	-/-	-229.68686771392822	-29955.65524482727	31	0.013201320132013201	0.3870967741935484	0.2484764542936288
YHL013C	0	0/-	-229.70514142513275	-49524.76847934723	124	0.013201320132013201	0.3870967741935484	0.2484764542936288
YGL175C	-1	-/-	-229.71029090881348	-28435.039356708527	31	0.013186813186813187	0.3870967741935484	0.24875346260387812
YKR103W	0	0/-	-229.73399901390076	-45994.552720308304	124	0.013186813186813187	0.3870967741935484	0.24875346260387812
YJR098C	0	0/-	-229.75567388534546	-45420.71961581707	124	0.013186813186813187	0.3870967741935484	0.24875346260387812
YDR482C	0	0/-	-229.77502608299255	-48311.83607816696	124	0.013186813186813187	0.3870967741935484	0.24875346260387812
YDL141W	0	0/0	-229.7790379524231	-46889.55672562122	124	0.013186813186813187	0.3870967741935484	0.24875346260387812
YCL032W	-1	-/-	-229.77924251556396	-29376.808220863342	31	0.013172338090010977	0.3870967741935484	0.24903047091412742
YCR020C-A	-1	-/-	-229.83554887771606	-29191.703948497772	31	0.013157894736842105	0.3870967741935484	0.24930747922437674
YBL026W	-1	-/-	-229.8384404182434	-29732.09486246109	31	0.013143483023001095	0.3870967741935484	0.24958448753462603
YDR320C-A	-1	-/-	-229.84707117080688	-27877.829123973846	31	0.01312910284463895	0.3870967741935484	0.24986149584487535
YOR144C	1	+/-	-229.85310125350952	-29718.447625160217	30	0.014207650273224045	0.41935483870967744	0.24986149584487535
YGR275W	-1	-/-	-229.87328386306763	-29758.839658737183	31	0.014192139737991267	0.41935483870967744	0.2501385041551247
YDL176W	0	0/-	-229.8752166032791	-45927.65134906769	124	0.014192139737991267	0.41935483870967744	0.2501385041551247
YMR274C	0	0/-	-229.8759776353836	-47113.588519454	124	0.014192139737991267	0.41935483870967744	0.2501385041551247
YAL031C	-1	-/-	-229.8963704109192	-28850.9095287323	31	0.014176663031624863	0.41935483870967744	0.25041551246537397
YML071C	-1	-/-	-229.91210985183716	-29699.49764919281	31	0.014161220043572984	0.41935483870967744	0.25069252077562326
YMR046C	-1	-/-	-229.92288637161255	-27518.87536239624	31	0.014145810663764961	0.41935483870967744	0.25096952908587256
YGL205W	-1	-/-	-229.9285888671875	-29550.556812763214	31	0.014130434782608696	0.41935483870967744	0.2512465373961219
YPL151C	-1	-/-	-229.94315338134766	-29008.931731700897	31	0.014115092290988056	0.41935483870967744	0.2515235457063712
YPL184C	0	0/-	-229.96096193790436	-45583.981746912	124	0.014115092290988056	0.41935483870967744	0.2515235457063712
YGL100W	-1	-/-	-229.99372911453247	-30333.125920772552	31	0.014099783080260303	0.41935483870967744	0.2518005540166205
YFL047W	0	0/-	-230.01184332370758	-48261.676882863045	124	0.014099783080260303	0.41935483870967744	0.2518005540166205
YDL035C	-1	-/-	-230.0344820022583	-28677.927440166473	31	0.014084507042253521	0.41935483870967744	0.2520775623268698
YJL008C	-1	-/-	-230.0424108505249	-29877.042353630066	31	0.01406926406926407	0.41935483870967744	0.25235457063711914
YDL013W	-1	-/-	-230.06735181808472	-29463.017765522003	31	0.014054054054054054	0.41935483870967744	0.25263157894736843
YHL016C	0	0/-	-230.08696472644806	-49100.137287557125	124	0.014054054054054054	0.41935483870967744	0.25263157894736843
YDL154W	-1	-/-	-230.0934934616089	-28266.906534671783	31	0.014038876889848811	0.41935483870967744	0.2529085872576177
YOL051W	-1	-/-	-230.10492277145386	-29924.152542591095	31	0.014023732470334413	0.41935483870967744	0.253185595567867
YHR090C	-1	-/-	-230.10899543762207	-28522.57846212387	31	0.014008620689655173	0.41935483870967744	0.25346260387811637
YOR350C	0	0/-	-230.1150381565094	-47624.45367527008	124	0.014008620689655173	0.41935483870967744	0.25346260387811637
YBR239C	0	0/-	-230.1570107936859	-45669.58926689625	124	0.014008620689655173	0.41935483870967744	0.25346260387811637
YDL139C	0	0/-	-230.18110990524292	-48716.04531812668	124	0.014008620689655173	0.41935483870967744	0.25346260387811637
YBR007C	0	0/0	-230.22468733787537	-48417.4642868042	124	0.014008620689655173	0.41935483870967744	0.25346260387811637
YDR438W	0	0/0	-230.25181257724762	-47744.14139795303	124	0.014008620689655173	0.41935483870967744	0.25346260387811637
YKL199C	0	0/-	-230.25845956802368	-44398.110370993614	124	0.014008620689655173	0.41935483870967744	0.25346260387811637
YDR336W	0	0/0	-230.29368138313293	-46305.846833348274	124	0.014008620689655173	0.41935483870967744	0.25346260387811637
YHR072W-A	-1	-/-	-230.2939338684082	-28216.805915355682	31	0.013993541442411194	0.41935483870967744	0.25373961218836566
YBR198C	-1	-/-	-230.33182001113892	-29484.77289891243	31	0.013978494623655914	0.41935483870967744	0.25401662049861495
YCR097WB	0	0/-	-230.33684659004211	-44571.29411828518	124	0.013978494623655914	0.41935483870967744	0.25401662049861495
YDR514C	0	0/0	-230.34047770500183	-45993.49277448654	124	0.013978494623655914	0.41935483870967744	0.25401662049861495
YPR006C	-1	-/-	-230.39416694641113	-29772.666764736176	31	0.013963480128893663	0.41935483870967744	0.25429362880886425
YCR091W	-1	-/-	-230.4041624069214	-29022.269441127777	31	0.013948497854077254	0.41935483870967744	0.2545706371191136
YHR084W	-1	-/-	-230.43163299560547	-29997.39220380783	31	0.013933547695605574	0.41935483870967744	0.2548476454293629
YDR364C	-1	-/-	-230.43302583694458	-29565.404875278473	31	0.013918629550321198	0.41935483870967744	0.2551246537396122
YJR030C	0	0/0	-230.43539834022522	-45799.76080131531	124	0.013918629550321198	0.41935483870967744	0.2551246537396122
YIL003W	0	0/-	-230.44216096401215	-47694.55699408054	124	0.013918629550321198	0.41935483870967744	0.2551246537396122
YEL067C	0	0/0	-230.4432291984558	-45445.670098900795	124	0.013918629550321198	0.41935483870967744	0.2551246537396122
YOR064C	-1	-/-	-230.46627140045166	-28930.215517520905	31	0.013903743315508022	0.41935483870967744	0.2554016620498615
YDL074C	-1	-/+	-230.4685320854187	-30120.802017211914	31	0.013888888888888888	0.41935483870967744	0.2556786703601108
YPR005C	-1	-/-	-230.49950885772705	-30242.315361976624	31	0.013874066168623266	0.41935483870967744	0.2559556786703601
YGR150C	0	0/-	-230.51295721530914	-44842.849279761314	124	0.013874066168623266	0.41935483870967744	0.2559556786703601
YEL036C	-1	-/-	-230.525390625	-28464.005380153656	31	0.013859275053304905	0.41935483870967744	0.2562326869806094
YPL161C	-1	-/-	-230.53039979934692	-28770.30702638626	31	0.013844515441959531	0.41935483870967744	0.2565096952908587
YMR014W	-1	-/-	-230.5367865562439	-30994.528710842133	31	0.013829787234042552	0.41935483870967744	0.25678670360110806
YJL021C	-1	-/-	-230.54815864562988	-26801.739074230194	31	0.01381509032943677	0.41935483870967744	0.25706371191135735
YIL130W	0	0/-	-230.58009028434753	-47520.44530856609	124	0.01381509032943677	0.41935483870967744	0.25706371191135735
YHR134W	0	0/-	-230.5903525352478	-48108.776309490204	124	0.01381509032943677	0.41935483870967744	0.25706371191135735
YBR166C	0	0/0	-230.59068095684052	-48492.1748714447	124	0.01381509032943677	0.41935483870967744	0.25706371191135735
YBL080C	-1	-/-	-230.59234285354614	-27786.769921302795	31	0.013800424628450107	0.41935483870967744	0.25734072022160664
YLL005C	0	0/-	-230.59760558605194	-46462.7470164299	124	0.013800424628450107	0.41935483870967744	0.25734072022160664
YHR151C	0	0/0	-230.60057628154755	-47151.169531702995	124	0.013800424628450107	0.41935483870967744	0.25734072022160664
YLR384C	-1	-/-	-230.60232162475586	-29328.938948631287	31	0.013785790031813362	0.41935483870967744	0.25761772853185594
YLR419W	0	0/0	-230.6212581396103	-45483.39846038818	124	0.013785790031813362	0.41935483870967744	0.25761772853185594
YLL007C	0	0/-	-230.64266979694366	-45236.24261653423	124	0.013785790031813362	0.41935483870967744	0.25761772853185594
YJR002W	-1	-/-	-230.6661615371704	-30469.38830423355	31	0.013771186440677966	0.41935483870967744	0.2578947368421053
YFL017C	0	0/-	-230.6914381980896	-48238.03976333141	124	0.013771186440677966	0.41935483870967744	0.2578947368421053
YNR074C	-1	-/-	-230.70656490325928	-27921.977388381958	31	0.013756613756613757	0.41935483870967744	0.2581717451523546
YGL043W	-1	-/-	-230.7172155380249	-28883.70871448517	31	0.013742071881606765	0.41935483870967744	0.2584487534626039
YPL281C	0	0/-	-230.7330652475357	-45800.695006489754	124	0.013742071881606765	0.41935483870967744	0.2584487534626039
YIL068C	-1	-/-	-230.74113655090332	-28423.715230464935	31	0.013727560718057022	0.41935483870967744	0.25872576177285317
YBL082C	-1	-/-	-230.75232887268066	-29701.090345859528	31	0.013713080168776372	0.41935483870967744	0.2590027700831025
YNL181W	0	0/0	-230.7649985551834	-46334.88564515114	124	0.013713080168776372	0.41935483870967744	0.2590027700831025
YPL005W	0	0/-	-230.79298496246338	-48643.880401313305	124	0.013713080168776372	0.41935483870967744	0.2590027700831025
YHR214C-B	-1	-/-	-230.8048357963562	-27640.368221759796	31	0.0136986301369863	0.41935483870967744	0.2592797783933518
YPR070W	-1	-/-	-230.81803607940674	-29483.845651626587	31	0.01368421052631579	0.41935483870967744	0.2595567867036011
YLL010C	0	0/-	-230.84405493736267	-46279.33583110571	124	0.01368421052631579	0.41935483870967744	0.2595567867036011
YPR068C	-1	-/-	-230.84845161437988	-28136.645223617554	31	0.013669821240799159	0.41935483870967744	0.2598337950138504
YDR210W-D	-1	-/-	-230.85910320281982	-27107.327085494995	31	0.01365546218487395	0.41935483870967744	0.26011080332409975
YPR036W-A	-1	-/-	-230.85910415649414	-27107.327085494995	31	0.013641133263378805	0.41935483870967744	0.26038781163434904
YBL101W-A	-1	-/-	-230.8591046333313	-27107.327085494995	31	0.013626834381551363	0.41935483870967744	0.26066481994459834
YDL092W	-1	-/-	-230.8865189552307	-30156.48424434662	31	0.013612565445026177	0.41935483870967744	0.26094182825484763
YGR036C	-1	-/-	-230.89508867263794	-28786.354603290558	31	0.013598326359832637	0.41935483870967744	0.261218836565097
YPR071W	0	0/0	-230.9531136751175	-46127.436470627785	124	0.013598326359832637	0.41935483870967744	0.261218836565097
YOR057W	-1	-/0	-230.95958042144775	-29325.88545036316	31	0.013584117032392894	0.41935483870967744	0.2614958448753463
YHR061C	-1	-/-	-230.99149131774902	-28249.565356254578	31	0.013569937369519834	0.41935483870967744	0.26177285318559557
YNL169C	-1	-/-	-231.03792572021484	-30066.803767204285	31	0.013555787278415016	0.41935483870967744	0.26204986149584486
YGR161W-A	-1	-/-	-231.0636043548584	-27149.043484687805	31	0.013541666666666667	0.41935483870967744	0.2623268698060942
YOL070C	0	0/-	-231.0739345550537	-49199.96609187126	124	0.013541666666666667	0.41935483870967744	0.2623268698060942
YLR314C	-1	-/-	-231.09919595718384	-28820.233112812042	31	0.013527575442247659	0.41935483870967744	0.2626038781163435
YNL258C	-1	-/-	-231.1087131500244	-28978.58479166031	31	0.013513513513513514	0.41935483870967744	0.2628808864265928
YER039C-A	0	0/0	-231.10959482192993	-45258.70106673241	124	0.013513513513513514	0.41935483870967744	0.2628808864265928
YGL085W	0	0/-	-231.1700406074524	-46185.65950334072	124	0.013513513513513514	0.41935483870967744	0.2628808864265928
YCL031C	-1	-/-	-231.1834053993225	-30491.449360847473	31	0.013499480789200415	0.41935483870967744	0.2631578947368421
YPL190C	-1	-/-	-231.20865154266357	-28281.7742023468	31	0.013485477178423237	0.41935483870967744	0.26343490304709144
YMR231W	-1	-/-	-231.23004627227783	-28803.212789058685	31	0.013471502590673576	0.41935483870967744	0.26371191135734073
YBR012W-A	-1	-/-	-231.2340497970581	-27492.790496826172	31	0.013457556935817806	0.41935483870967744	0.26398891966759
YLR440C	0	0/-	-231.2399353981018	-47627.875352978706	124	0.013457556935817806	0.41935483870967744	0.26398891966759
YHR214C-C	-1	-/-	-231.25330448150635	-27160.804661750793	31	0.01344364012409514	0.41935483870967744	0.2642659279778393
YDR228C	-1	-/-	-231.2611756324768	-29195.64218521118	31	0.013429752066115703	0.41935483870967744	0.26454293628808867
YOL145C	-1	-/+	-231.27131938934326	-28111.629731178284	31	0.013415892672858616	0.41935483870967744	0.26481994459833796
YLR381W	-1	-/-	-231.27622938156128	-29202.52002954483	31	0.013402061855670102	0.41935483870967744	0.26509695290858726
YFL006W	0	0/-	-231.2838327884674	-44628.537650585175	124	0.013402061855670102	0.41935483870967744	0.26509695290858726
YDR458C	0	0/0	-231.29485547542572	-46989.19126331806	124	0.013402061855670102	0.41935483870967744	0.26509695290858726
YPR085C	0	0/-	-231.30680298805237	-48798.20049011707	124	0.013402061855670102	0.41935483870967744	0.26509695290858726
YAL001C	-1	-/-	-231.31808853149414	-28994.818427562714	31	0.013388259526261586	0.41935483870967744	0.26537396121883655
YOL137W	0	0/-	-231.32270097732544	-48278.425718426704	124	0.013388259526261586	0.41935483870967744	0.26537396121883655
YAL065C-A	0	0/0	-231.3400013446808	-45197.86048257351	124	0.013388259526261586	0.41935483870967744	0.26537396121883655
YPL108W	0	0/0	-231.3578644990921	-45961.40360593796	124	0.013388259526261586	0.41935483870967744	0.26537396121883655
YJR032W	0	0/-	-231.42212581634521	-48249.759407520294	124	0.013388259526261586	0.41935483870967744	0.26537396121883655
YIL076W	-1	-/-	-231.43099308013916	-29735.602229595184	31	0.013374485596707819	0.41935483870967744	0.26565096952908585
YEL023C	0	0/0	-231.45669412612915	-45344.388944506645	124	0.013374485596707819	0.41935483870967744	0.26565096952908585
YBR276C	-1	-/-	-231.46442413330078	-29016.253153324127	31	0.013360739979445015	0.41935483870967744	0.2659279778393352
YKR001C	-1	-/-	-231.48984241485596	-28343.548211097717	31	0.013347022587268994	0.41935483870967744	0.2662049861495845
YBR264C	0	0/0	-231.4901180267334	-47851.14947724342	124	0.013347022587268994	0.41935483870967744	0.2662049861495845
YHR185C	0	0/-	-231.491797208786	-46018.65292495489	124	0.013347022587268994	0.41935483870967744	0.2662049861495845
YOR301W	-1	-/-	-231.50198078155518	-29840.303124904633	31	0.013333333333333334	0.41935483870967744	0.2664819944598338
YJL039C	-1	-/-	-231.50372123718262	-29210.653129577637	31	0.01331967213114754	0.41935483870967744	0.2667590027700831
YIL151C	0	0/-	-231.51221442222595	-46147.64918446541	124	0.01331967213114754	0.41935483870967744	0.2667590027700831
YPR045C	0	0/-	-231.52271115779877	-46641.99047398567	124	0.01331967213114754	0.41935483870967744	0.2667590027700831
YPL162C	0	0/0	-231.53027975559235	-46309.59900927544	124	0.01331967213114754	0.41935483870967744	0.2667590027700831
YPL060C-A	-1	-/-	-231.54390811920166	-27117.18937587738	31	0.01330603889457523	0.41935483870967744	0.2670360110803324
YGL140C	0	0/0	-231.56034886837006	-46380.877210617065	124	0.01330603889457523	0.41935483870967744	0.2670360110803324
YDR506C	0	0/-	-231.58874249458313	-46443.22554254532	124	0.01330603889457523	0.41935483870967744	0.2670360110803324
YKL158W	0	0/0	-231.60043501853943	-44359.85307574272	124	0.01330603889457523	0.41935483870967744	0.2670360110803324
YDR365W-A	-1	-/-	-231.60348320007324	-27211.595197200775	31	0.013292433537832311	0.41935483870967744	0.2673130193905817
YDR352W	0	0/-	-231.6174192428589	-46291.61239409447	124	0.013292433537832311	0.41935483870967744	0.2673130193905817
YOR118W	0	0/0	-231.6222995519638	-47664.76014780998	124	0.013292433537832311	0.41935483870967744	0.2673130193905817
YAL047C	-1	-/-	-231.6303515434265	-28816.890345573425	31	0.013278855975485188	0.41935483870967744	0.267590027700831
YOR177C	0	0/-	-231.66340243816376	-49585.11705183983	124	0.013278855975485188	0.41935483870967744	0.267590027700831
YGL067W	-1	-/-	-231.663640499115	-29191.982306957245	31	0.013265306122448979	0.41935483870967744	0.2678670360110803
YPR161C	-1	-/-	-231.6656312942505	-29496.71386384964	31	0.013251783893985729	0.41935483870967744	0.26814404432132966
YGL005C	-1	-/-	-231.66587781906128	-29588.926920890808	31	0.013238289205702648	0.41935483870967744	0.26842105263157895
YLR262C-A	0	0/-	-231.6786391735077	-48218.36730492115	124	0.013238289205702648	0.41935483870967744	0.26842105263157895
YMR050C	-1	-/-	-231.68783521652222	-27323.486570835114	31	0.013224821973550356	0.41935483870967744	0.26869806094182824
YER172C	-1	-/-	-231.68963479995728	-29007.26356267929	31	0.013211382113821139	0.41935483870967744	0.26897506925207754
YER060W-A	0	0/-	-231.70306372642517	-46519.42959547043	124	0.013211382113821139	0.41935483870967744	0.26897506925207754
YHR171W	-1	-/-	-231.71645402908325	-30370.12605524063	31	0.013197969543147208	0.41935483870967744	0.2692520775623269
YIL169C	0	0/-	-231.72284257411957	-46842.04803562164	124	0.013197969543147208	0.41935483870967744	0.2692520775623269
YNL206C	1	+/-	-231.72663021087646	-30668.115707874298	30	0.014198782961460446	0.45161290322580644	0.2692520775623269
YDR207C	-1	-/-	-231.7550163269043	-29354.057678222656	31	0.014184397163120567	0.45161290322580644	0.2695290858725762
YLR377C	-1	-/-	-231.77325916290283	-29376.309762001038	31	0.01417004048582996	0.45161290322580644	0.2698060941828255
YKR096W	0	0/-	-231.77750670909882	-46390.44136571884	124	0.01417004048582996	0.45161290322580644	0.2698060941828255
YMR161W	-1	-/-	-231.78608751296997	-29642.17911338806	31	0.014155712841253791	0.45161290322580644	0.27008310249307477
YIL009C-A	-1	-/+	-231.81342124938965	-28746.34098482132	31	0.014141414141414142	0.45161290322580644	0.2703601108033241
YGL151W	-1	-/-	-231.82452774047852	-29202.27476787567	31	0.014127144298688193	0.45161290322580644	0.2706371191135734
YOR076C	-1	-/-	-231.82464599609375	-29780.26874065399	31	0.014112903225806451	0.45161290322580644	0.2709141274238227
YPR089W	0	0/0	-231.82927095890045	-46703.60844230652	124	0.014112903225806451	0.45161290322580644	0.2709141274238227
YHR048W	-1	-/-	-231.83767795562744	-29528.53219795227	31	0.014098690835850957	0.45161290322580644	0.271191135734072
YJL047C	1	+/-	-231.85319995880127	-31139.555068016052	30	0.015090543259557344	0.4838709677419355	0.271191135734072
YIL092W	0	0/0	-231.87081742286682	-46257.482666134834	124	0.015090543259557344	0.4838709677419355	0.271191135734072
YBR112C	-1	-/-	-231.8795828819275	-28992.36273431778	31	0.01507537688442211	0.4838709677419355	0.27146814404432135
YML102W	-1	-/-	-231.8874750137329	-29736.224857330322	31	0.015060240963855422	0.4838709677419355	0.27174515235457064
YDL166C	-1	-/-	-231.89152240753174	-30705.36727619171	31	0.015045135406218655	0.4838709677419355	0.27202216066481993
YHL043W	0	0/-	-231.89306771755219	-47423.73945784569	124	0.015045135406218655	0.4838709677419355	0.27202216066481993
YNL035C	0	0/0	-231.91150176525116	-46269.85416650772	124	0.015045135406218655	0.4838709677419355	0.27202216066481993
YIL030C	-1	-/-	-231.91597318649292	-28565.00583076477	31	0.01503006012024048	0.4838709677419355	0.27229916897506923
YPR056W	-1	-/-	-231.917010307312	-28956.09371328354	31	0.015015015015015015	0.4838709677419355	0.2725761772853186
YNL197C	-1	-/-	-231.92325735092163	-29621.72590303421	31	0.015	0.4838709677419355	0.27285318559556787
YLR335W	-1	-/-	-231.92437028884888	-30151.22852420807	31	0.014985014985014986	0.4838709677419355	0.27313019390581716
YKL010C	0	0/+	-231.9256876707077	-47997.68359184265	124	0.014985014985014986	0.4838709677419355	0.27313019390581716
YDL210W	0	0/-	-231.93132185935974	-48323.00364339352	124	0.014985014985014986	0.4838709677419355	0.27313019390581716
YOR236W	-1	-/0	-231.93295526504517	-30495.614617824554	31	0.014970059880239521	0.4838709677419355	0.27340720221606646
YPR158W-B	-1	-/-	-231.94180965423584	-27196.89321422577	31	0.014955134596211365	0.4838709677419355	0.2736842105263158
YJR111C	0	0/-	-231.94773149490356	-46258.088750600815	124	0.014955134596211365	0.4838709677419355	0.2736842105263158
YBR255W	0	0/0	-231.9799873828888	-48966.91764628887	124	0.014955134596211365	0.4838709677419355	0.2736842105263158
YDL018C	0	0/-	-231.98477172851562	-48090.96942329407	124	0.014955134596211365	0.4838709677419355	0.2736842105263158
YPL195W	-1	-/-	-231.98674821853638	-28970.160690307617	31	0.014940239043824702	0.4838709677419355	0.2739612188365651
YBL036C	0	0/0	-232.00131464004517	-46583.10325753689	124	0.014940239043824702	0.4838709677419355	0.2739612188365651
YDR339C	-1	-/-	-232.003324508667	-31322.856956005096	31	0.014925373134328358	0.4838709677419355	0.2742382271468144
YMR175W	-1	-/-	-232.0220823287964	-30032.678108215332	31	0.014910536779324055	0.4838709677419355	0.2745152354570637
YHR155W	0	0/-	-232.02284705638885	-47553.23778092861	124	0.014910536779324055	0.4838709677419355	0.2745152354570637
YPR084W	0	0/0	-232.02630019187927	-46758.090745687485	124	0.014910536779324055	0.4838709677419355	0.2745152354570637
YPR034W	-1	-/-	-232.02740716934204	-29038.94461297989	31	0.014895729890764648	0.4838709677419355	0.27479224376731304
YCR072C	-1	-/-	-232.0292854309082	-31034.78256225586	31	0.01488095238095238	0.4838709677419355	0.27506925207756233
YOR061W	-1	-/-	-232.03163194656372	-30015.672729969025	31	0.014866204162537165	0.4838709677419355	0.2753462603878116
YPR158C-D	-1	-/-	-232.03237199783325	-27219.072866916656	31	0.01485148514851485	0.4838709677419355	0.2756232686980609
YLR247C	0	0/-	-232.04680931568146	-48413.4213668108	124	0.01485148514851485	0.4838709677419355	0.2756232686980609
YLL054C	0	0/-	-232.05246818065643	-45825.34471344948	124	0.01485148514851485	0.4838709677419355	0.2756232686980609
YKR010C	0	0/-	-232.06128978729248	-47682.435962080956	124	0.01485148514851485	0.4838709677419355	0.2756232686980609
YER065C	-1	-/-	-232.07222175598145	-29050.019127368927	31	0.01483679525222552	0.4838709677419355	0.27590027700831027
YBR257W	-1	-/-	-232.07639455795288	-29549.825382232666	31	0.014822134387351778	0.4838709677419355	0.27617728531855956
YKR087C	-1	-/-	-232.0768117904663	-28791.346734046936	31	0.014807502467917079	0.4838709677419355	0.27645429362880886
YJR024C	0	0/0	-232.08297097682953	-48785.66227889061	124	0.014807502467917079	0.4838709677419355	0.27645429362880886
YMR063W	0	0/-	-232.09641075134277	-46577.54704320431	124	0.014807502467917079	0.4838709677419355	0.27645429362880886
YGL155W	-1	-/0	-232.09839010238647	-29239.49267435074	31	0.014792899408284023	0.4838709677419355	0.27673130193905815
YNL311C	-1	-/-	-232.12462377548218	-29117.398455619812	31	0.014778325123152709	0.4838709677419355	0.2770083102493075
YLR126C	-1	-/-	-232.13854885101318	-28510.306372642517	31	0.014763779527559055	0.4838709677419355	0.2772853185595568
YFL013C	-1	-/-	-232.14284133911133	-29726.0797624588	31	0.014749262536873156	0.4838709677419355	0.2775623268698061
YNL269W	0	0/0	-232.1641389131546	-47803.22311902046	124	0.014749262536873156	0.4838709677419355	0.2775623268698061
YHR002W	0	0/-	-232.1642302274704	-48558.343539357185	124	0.014749262536873156	0.4838709677419355	0.2775623268698061
YDR370C	0	0/-	-232.1822247505188	-46638.682629823685	124	0.014749262536873156	0.4838709677419355	0.2775623268698061
YLR373C	0	0/-	-232.18315076828003	-48346.39916956425	124	0.014749262536873156	0.4838709677419355	0.2775623268698061
YGL176C	0	0/0	-232.215695977211	-46465.18958389759	124	0.014749262536873156	0.4838709677419355	0.2775623268698061
YPL158C	0	0/-	-232.22768104076385	-46114.842519044876	124	0.014749262536873156	0.4838709677419355	0.2775623268698061
YOR296W	0	0/0	-232.23708128929138	-46199.481514930725	124	0.014749262536873156	0.4838709677419355	0.2775623268698061
YGL160W	0	0/-	-232.23968756198883	-46111.05225479603	124	0.014749262536873156	0.4838709677419355	0.2775623268698061
YHR003C	0	0/-	-232.24832904338837	-47640.273269057274	124	0.014749262536873156	0.4838709677419355	0.2775623268698061
YDR027C	-1	-/-	-232.24842929840088	-29141.166157245636	31	0.014734774066797643	0.4838709677419355	0.2778393351800554
YDR049W	0	0/-	-232.24855279922485	-46228.620185017586	124	0.014734774066797643	0.4838709677419355	0.2778393351800554
YOR334W	-1	-/-	-232.24896383285522	-28566.11425113678	31	0.014720314033366046	0.4838709677419355	0.27811634349030473
YKL189W	-1	-/-	-232.25899600982666	-29241.991325378418	31	0.014705882352941176	0.4838709677419355	0.278393351800554
YKR020W	-1	-/-	-232.26036977767944	-28572.240719795227	31	0.014691478942213516	0.4838709677419355	0.2786703601108033
YOR093C	0	0/0	-232.26327741146088	-45371.53153347969	124	0.014691478942213516	0.4838709677419355	0.2786703601108033
YHL022C	-1	-/-	-232.26989269256592	-28710.737790107727	31	0.014677103718199608	0.4838709677419355	0.2789473684210526
YMR023C	-1	-/-	-232.2873888015747	-29510.638954162598	31	0.01466275659824047	0.4838709677419355	0.27922437673130196
YNL020C	-1	-/-	-232.3117070198059	-28884.5090341568	31	0.0146484375	0.4838709677419355	0.27950138504155125
YDL104C	0	0/-	-232.32952201366425	-47278.469088077545	124	0.0146484375	0.4838709677419355	0.27950138504155125
YGR221C	-1	-/-	-232.3316411972046	-29083.379497528076	31	0.014634146341463415	0.4838709677419355	0.27977839335180055
YJL131C	0	0/-	-232.35433185100555	-46339.283205628395	124	0.014634146341463415	0.4838709677419355	0.27977839335180055
YBR197C	0	0/0	-232.35790717601776	-46284.14813256264	124	0.014634146341463415	0.4838709677419355	0.27977839335180055
YDR179W-A	0	0/0	-232.3677395582199	-46686.7923541069	124	0.014634146341463415	0.4838709677419355	0.27977839335180055
YDL073W	0	0/-	-232.37180852890015	-46703.88649082184	124	0.014634146341463415	0.4838709677419355	0.27977839335180055
YHR013C	-1	-/-	-232.3821792602539	-30734.70108270645	31	0.014619883040935672	0.4838709677419355	0.28005540166204984
YER128W	0	0/0	-232.39221906661987	-46873.62204623222	124	0.014619883040935672	0.4838709677419355	0.28005540166204984
YLR389C	0	0/-	-232.42684078216553	-47728.8891505003	124	0.014619883040935672	0.4838709677419355	0.28005540166204984
YDR004W	-1	-/-	-232.45046615600586	-29294.45954656601	31	0.014605647517039922	0.4838709677419355	0.2803324099722992
YJL005W	-1	-/-	-232.45203161239624	-29194.45525121689	31	0.014591439688715954	0.4838709677419355	0.2806094182825485
YMR021C	-1	-/-	-232.45553970336914	-28544.025743961334	31	0.014577259475218658	0.4838709677419355	0.2808864265927978
YDR257C	0	0/-	-232.45804393291473	-48797.583340883255	124	0.014577259475218658	0.4838709677419355	0.2808864265927978
YDR080W	-1	-/-	-232.4694848060608	-28741.061361789703	31	0.014563106796116505	0.4838709677419355	0.28116343490304707
YLR207W	-1	-/-	-232.47519063949585	-29526.981238365173	31	0.014548981571290009	0.4838709677419355	0.2814404432132964
YOL065C	-1	-/-	-232.49249505996704	-29513.493762493134	31	0.014534883720930232	0.4838709677419355	0.2817174515235457
YOR390W	0	0/-	-232.50405395030975	-46477.16183376312	124	0.014534883720930232	0.4838709677419355	0.2817174515235457
YPL068C	0	0/0	-232.51282382011414	-46369.144948244095	124	0.014534883720930232	0.4838709677419355	0.2817174515235457
YHR207C	0	0/-	-232.52107667922974	-48371.65950036049	124	0.014534883720930232	0.4838709677419355	0.2817174515235457
YGL195W	-1	-/-	-232.52779245376587	-29384.44869184494	31	0.01452081316553727	0.4838709677419355	0.281994459833795
YDL183C	0	0/-	-232.54085731506348	-46311.63178098202	124	0.01452081316553727	0.4838709677419355	0.281994459833795
YGR102C	0	0/-	-232.55440497398376	-46592.769929885864	124	0.01452081316553727	0.4838709677419355	0.281994459833795
YGR239C	-1	-/-	-232.55684614181519	-29675.108205795288	31	0.014506769825918761	0.4838709677419355	0.2822714681440443
YML119W	0	0/0	-232.5589040517807	-45829.59610939026	124	0.014506769825918761	0.4838709677419355	0.2822714681440443
YCR063W	-1	-/-	-232.57079553604126	-29026.643626213074	31	0.014492753623188406	0.4838709677419355	0.28254847645429365
YKR060W	-1	-/-	-232.58562326431274	-29939.33581829071	31	0.01447876447876448	0.4838709677419355	0.28282548476454294
YIL089W	0	0/0	-232.587651014328	-45789.36924815178	124	0.01447876447876448	0.4838709677419355	0.28282548476454294
YHR122W	0	0/-	-232.60651326179504	-46736.36568558216	124	0.01447876447876448	0.4838709677419355	0.28282548476454294
YLR091W	0	0/-	-232.60993206501007	-45899.80080759525	124	0.01447876447876448	0.4838709677419355	0.28282548476454294
YML081W	0	0/-	-232.6264705657959	-46510.449050068855	124	0.01447876447876448	0.4838709677419355	0.28282548476454294
YGL252C	-1	-/-	-232.63298225402832	-30490.73771905899	31	0.01446480231436837	0.4838709677419355	0.28310249307479224
YDL088C	-1	-/-	-232.65959119796753	-28376.26472711563	31	0.014450867052023121	0.4838709677419355	0.28337950138504153
YMR051C	-1	-/-	-232.66543769836426	-27628.42181444168	31	0.014436958614051972	0.4838709677419355	0.2836565096952909
YER160C	-1	-/-	-232.6832184791565	-27058.8240275383	31	0.014423076923076924	0.4838709677419355	0.2839335180055402
YBR219C	0	0/-	-232.69040715694427	-46293.865089416504	124	0.014423076923076924	0.4838709677419355	0.2839335180055402
YDR425W	-1	-/-	-232.69155025482178	-30360.945553302765	31	0.01440922190201729	0.4838709677419355	0.28421052631578947
YIL080W	-1	-/0	-232.71066522598267	-27547.804784297943	31	0.014395393474088292	0.4838709677419355	0.28448753462603876
YDL207W	-1	-/-	-232.7211594581604	-28874.260364055634	31	0.014381591562799617	0.4838709677419355	0.2847645429362881
YNR054C	-1	-/-	-232.7706217765808	-30827.38759613037	31	0.014367816091954023	0.4838709677419355	0.2850415512465374
YGL170C	0	0/-	-232.78464233875275	-46917.372000694275	124	0.014367816091954023	0.4838709677419355	0.2850415512465374
YIR018W	-1	-/-	-232.79787015914917	-28782.23985862732	31	0.014354066985645933	0.4838709677419355	0.2853185595567867
YDR444W	0	0/-	-232.80487716197968	-46739.739882707596	124	0.014354066985645933	0.4838709677419355	0.2853185595567867
YOR070C	0	0/0	-232.81438970565796	-48209.4920552969	124	0.014354066985645933	0.4838709677419355	0.2853185595567867
YCL073C	0	0/-	-232.82766246795654	-45637.30546832085	124	0.014354066985645933	0.4838709677419355	0.2853185595567867
YPR088C	-1	-/-	-232.83160972595215	-31028.2586517334	31	0.014340344168260038	0.4838709677419355	0.285595567867036
YBR161W	-1	-/-	-232.8326244354248	-30330.95462703705	31	0.014326647564469915	0.4838709677419355	0.28587257617728534
YKR105C	0	0/-	-232.83681988716125	-46577.734728097916	124	0.014326647564469915	0.4838709677419355	0.28587257617728534
YBR252W	0	0/-	-232.86826169490814	-51090.42258691788	124	0.014326647564469915	0.4838709677419355	0.28587257617728534
YDR217C	-1	-/+	-232.8824963569641	-28853.277304172516	31	0.01431297709923664	0.4838709677419355	0.28614958448753464
YKL084W	-1	-/-	-232.88953018188477	-29561.58637237549	31	0.014299332697807437	0.4838709677419355	0.28642659279778393
YCL068C	0	0/0	-232.89715194702148	-45562.313001036644	124	0.014299332697807437	0.4838709677419355	0.28642659279778393
YJL077C	0	0/0	-232.90299713611603	-48519.45222532749	124	0.014299332697807437	0.4838709677419355	0.28642659279778393
YFL043C	0	0/-	-232.92015135288239	-44909.08414828777	124	0.014299332697807437	0.4838709677419355	0.28642659279778393
YBL060W	0	0/-	-232.92169106006622	-49489.903584480286	124	0.014299332697807437	0.4838709677419355	0.28642659279778393
YEL048C	0	0/-	-232.92573702335358	-46428.93440055847	124	0.014299332697807437	0.4838709677419355	0.28642659279778393
YBR018C	0	0/0	-232.9308809041977	-47638.698605418205	124	0.014299332697807437	0.4838709677419355	0.28642659279778393
YPR108W	-1	-/-	-232.93536806106567	-29777.19575691223	31	0.014285714285714285	0.4838709677419355	0.2867036011080332
YLR289W	0	0/0	-232.9384868144989	-47917.27466905117	124	0.014285714285714285	0.4838709677419355	0.2867036011080332
YLR337C	-1	-/-	-232.9585475921631	-28413.650592327118	31	0.014272121788772598	0.4838709677419355	0.2869806094182826
YNL289W	0	0/-	-232.98690164089203	-47778.913900494576	124	0.014272121788772598	0.4838709677419355	0.2869806094182826
YOR396W	0	0/0	-232.98920726776123	-45813.97812592983	124	0.014272121788772598	0.4838709677419355	0.2869806094182826
YCR084C	-1	-/-	-232.99364519119263	-29101.95515871048	31	0.014258555133079848	0.4838709677419355	0.28725761772853187
YGL095C	-1	-/-	-233.0026354789734	-29455.360962867737	31	0.014245014245014245	0.4838709677419355	0.28753462603878116
YGL213C	-1	-/-	-233.00942516326904	-29893.216984272003	31	0.014231499051233396	0.4838709677419355	0.28781163434903045
YOR056C	-1	-/-	-233.0113844871521	-31259.053762435913	31	0.014218009478672985	0.4838709677419355	0.2880886426592798
YNL189W	0	0/-	-233.01650190353394	-48181.271730065346	124	0.014218009478672985	0.4838709677419355	0.2880886426592798
YKR051W	0	0/-	-233.02652871608734	-46933.81444525719	124	0.014218009478672985	0.4838709677419355	0.2880886426592798
YDL127W	0	0/-	-233.04711997509003	-47199.819429159164	124	0.014218009478672985	0.4838709677419355	0.2880886426592798
YEL021W	0	0/-	-233.07628750801086	-49117.54238462448	124	0.014218009478672985	0.4838709677419355	0.2880886426592798
YBL106C	-1	-/-	-233.09874773025513	-29399.411335468292	31	0.014204545454545454	0.4838709677419355	0.2883656509695291
YEL025C	0	0/0	-233.10324680805206	-47215.91793644428	124	0.014204545454545454	0.4838709677419355	0.2883656509695291
YER171W	-1	-/+	-233.1099328994751	-30025.226381778717	31	0.014191106906338695	0.4838709677419355	0.2886426592797784
YPR055W	-1	-/-	-233.11032676696777	-28918.15213251114	31	0.014177693761814745	0.4838709677419355	0.2889196675900277
YBR194W	0	0/0	-233.13736951351166	-48034.33014583588	124	0.014177693761814745	0.4838709677419355	0.2889196675900277
YIL035C	-1	-/-	-233.13828706741333	-30659.484251976013	31	0.014164305949008499	0.4838709677419355	0.28919667590027703
YKL208W	-1	-/-	-233.1459321975708	-28262.93434715271	31	0.014150943396226415	0.4838709677419355	0.2894736842105263
YHR177W	0	0/-	-233.15719270706177	-46273.47905278206	124	0.014150943396226415	0.4838709677419355	0.2894736842105263
YBR028C	0	0/-	-233.16646945476532	-45658.94452679157	124	0.014150943396226415	0.4838709677419355	0.2894736842105263
YGL110C	0	0/-	-233.1795438528061	-48431.71475934982	124	0.014150943396226415	0.4838709677419355	0.2894736842105263
YDL118W	-1	-/0	-233.19012689590454	-26876.589119434357	31	0.01413760603204524	0.4838709677419355	0.2897506925207756
YNL133C	-1	-/-	-233.20410442352295	-30522.805765151978	31	0.014124293785310734	0.4838709677419355	0.2900277008310249
YOR115C	-1	-/-	-233.20768308639526	-29728.277685165405	31	0.014111006585136407	0.4838709677419355	0.29030470914127426
YGR153W	0	0/0	-233.21731102466583	-47324.99651539326	124	0.014111006585136407	0.4838709677419355	0.29030470914127426
YFR057W	0	0/0	-233.24622547626495	-44834.93785452843	124	0.014111006585136407	0.4838709677419355	0.29030470914127426
YDR174W	-1	-/-	-233.25057697296143	-30063.47825193405	31	0.014097744360902255	0.4838709677419355	0.29058171745152356
YIL160C	-1	-/-	-233.25617170333862	-29202.15283203125	31	0.014084507042253521	0.4838709677419355	0.29085872576177285
YOL033W	-1	-/-	-233.26319360733032	-28731.273982048035	31	0.014071294559099437	0.4838709677419355	0.29113573407202215
YKR078W	0	0/-	-233.26322865486145	-45834.9481767416	124	0.014071294559099437	0.4838709677419355	0.29113573407202215
YMR144W	0	0/0	-233.2669162750244	-45732.91231036186	124	0.014071294559099437	0.4838709677419355	0.29113573407202215
YMR201C	-1	-/-	-233.27044582366943	-30733.51744031906	31	0.014058106841611996	0.4838709677419355	0.2914127423822715
YGR007W	-1	-/-	-233.27935600280762	-29465.362240314484	31	0.014044943820224719	0.4838709677419355	0.2916897506925208
YBR057C	-1	-/-	-233.2819972038269	-29594.9236035347	31	0.01403180542563143	0.4838709677419355	0.2919667590027701
YJL056C	-1	-/-	-233.2848072052002	-28974.495356082916	31	0.014018691588785047	0.4838709677419355	0.2922437673130194
YGR116W	-1	-/-	-233.29083395004272	-30288.320497512817	31	0.014005602240896359	0.4838709677419355	0.2925207756232687
YFR043C	0	0/0	-233.291428565979	-47956.35447990894	124	0.014005602240896359	0.4838709677419355	0.2925207756232687
YPR107C	-1	-/-	-233.2947883605957	-28738.657563209534	31	0.013992537313432836	0.4838709677419355	0.292797783933518
YJL046W	0	0/-	-233.29646050930023	-46038.52900695801	124	0.013992537313432836	0.4838709677419355	0.292797783933518
YOR363C	-1	-/-	-233.31120538711548	-30155.153122901917	31	0.013979496738117428	0.4838709677419355	0.2930747922437673
YDL179W	0	0/-	-233.31280648708344	-48328.88000392914	124	0.013979496738117428	0.4838709677419355	0.2930747922437673
YDR227W	-1	-/-	-233.31759357452393	-28753.652164936066	31	0.013966480446927373	0.4838709677419355	0.2933518005540166
YPR066W	0	0/-	-233.32269537448883	-47273.29774260521	124	0.013966480446927373	0.4838709677419355	0.2933518005540166
YHR035W	0	0/-	-233.32522249221802	-46047.658596754074	124	0.013966480446927373	0.4838709677419355	0.2933518005540166
YCR028C	-1	-/-	-233.3431839942932	-28620.641448020935	31	0.013953488372093023	0.4838709677419355	0.29362880886426596
YDL103C	0	0/-	-233.35314655303955	-49060.09748125076	124	0.013953488372093023	0.4838709677419355	0.29362880886426596
YOL105C	-1	-/-	-233.36583709716797	-28738.856732845306	31	0.013940520446096654	0.4838709677419355	0.29390581717451525
YOR262W	0	0/-	-233.37757897377014	-47744.690977573395	124	0.013940520446096654	0.4838709677419355	0.29390581717451525
YDL235C	-1	-/-	-233.38088130950928	-29259.858635902405	31	0.013927576601671309	0.4838709677419355	0.29418282548476454
YDL211C	0	0/0	-233.4074046611786	-46238.71223986149	124	0.013927576601671309	0.4838709677419355	0.29418282548476454
YER082C	-1	-/-	-233.41450595855713	-30913.664095401764	31	0.013914656771799629	0.4838709677419355	0.29445983379501384
YER048W-A	0	0/0	-233.41513407230377	-47846.5412838459	124	0.013914656771799629	0.4838709677419355	0.29445983379501384
YMR156C	-1	-/-	-233.4170446395874	-29354.120750427246	31	0.013901760889712697	0.4838709677419355	0.29473684210526313
YJL049W	0	0/-	-233.43171668052673	-46968.516330361366	124	0.013901760889712697	0.4838709677419355	0.29473684210526313
YDR261C-D	-1	-/-	-233.432363986969	-27443.215444087982	31	0.013888888888888888	0.4838709677419355	0.2950138504155125
YMR124W	0	0/0	-233.43420124053955	-46473.50975430012	124	0.013888888888888888	0.4838709677419355	0.2950138504155125
YGL089C	-1	-/-	-233.43912744522095	-28819.206943511963	31	0.013876040703052728	0.4838709677419355	0.2952908587257618
YBR235W	0	0/-	-233.4446337223053	-47119.94517350197	124	0.013876040703052728	0.4838709677419355	0.2952908587257618
YLR012C	0	0/0	-233.44516837596893	-45028.80305027962	124	0.013876040703052728	0.4838709677419355	0.2952908587257618
YBL074C	-1	-/-	-233.4555811882019	-28364.000586509705	31	0.013863216266173753	0.4838709677419355	0.29556786703601107
YBR176W	0	0/-	-233.46603882312775	-47481.098707556725	124	0.013863216266173753	0.4838709677419355	0.29556786703601107
YOR343W-B	-1	-/-	-233.48239421844482	-27438.379724025726	31	0.013850415512465374	0.4838709677419355	0.29584487534626036
YNL253W	-1	-/-	-233.51185607910156	-29528.538084983826	31	0.013837638376383764	0.4838709677419355	0.2961218836565097
YLR253W	0	0/-	-233.51698887348175	-45961.86071777344	124	0.013837638376383764	0.4838709677419355	0.2961218836565097
YDL239C	0	0/-	-233.52899885177612	-49167.203787088394	124	0.013837638376383764	0.4838709677419355	0.2961218836565097
YLR445W	0	0/-	-233.55164229869843	-45272.0625692606	124	0.013837638376383764	0.4838709677419355	0.2961218836565097
YCL056C	0	0/-	-233.56532311439514	-47125.79206132889	124	0.013837638376383764	0.4838709677419355	0.2961218836565097
YPR173C	-1	-/-	-233.57084798812866	-29502.47096681595	31	0.013824884792626729	0.4838709677419355	0.296398891966759
YPR153W	0	0/-	-233.5787855386734	-45724.44062888622	124	0.013824884792626729	0.4838709677419355	0.296398891966759
YLR173W	0	0/-	-233.58634531497955	-46137.729019880295	124	0.013824884792626729	0.4838709677419355	0.296398891966759
YHR012W	-1	-/-	-233.59886360168457	-28671.98096227646	31	0.013812154696132596	0.4838709677419355	0.2966759002770083
YDL099W	-1	-/-	-233.60016870498657	-30092.396947860718	31	0.013799448022079117	0.4838709677419355	0.2969529085872576
YOL015W	0	0/0	-233.60130834579468	-48269.36366260052	124	0.013799448022079117	0.4838709677419355	0.2969529085872576
YGL015C	0	0/-	-233.60157024860382	-45993.530928850174	124	0.013799448022079117	0.4838709677419355	0.2969529085872576
YNL054W-B	-1	-/-	-233.60503101348877	-27461.753343582153	31	0.013786764705882353	0.4838709677419355	0.29722991689750694
YBL006C	-1	-/-	-233.61065101623535	-29264.945210933685	31	0.013774104683195593	0.4838709677419355	0.29750692520775623
YDR222W	0	0/-	-233.62058818340302	-47204.582204937935	124	0.013774104683195593	0.4838709677419355	0.29750692520775623
YJL065C	-1	-/-	-233.62481689453125	-29177.64678144455	31	0.013761467889908258	0.4838709677419355	0.29778393351800553
YGL119W	-1	-/0	-233.63180446624756	-29403.12460756302	31	0.013748854262144821	0.4838709677419355	0.2980609418282548
YML066C	0	0/-	-233.63526260852814	-47177.395394563675	124	0.013748854262144821	0.4838709677419355	0.2980609418282548
YDL056W	-1	-/-	-233.64859294891357	-29032.998394966125	31	0.013736263736263736	0.4838709677419355	0.29833795013850417
YBR076W	0	0/-	-233.65424704551697	-48252.98833245039	124	0.013736263736263736	0.4838709677419355	0.29833795013850417
YKL179C	-1	-/-	-233.65702390670776	-29227.893806934357	31	0.013723696248856358	0.4838709677419355	0.29861495844875346
YCL027C-A	0	0/-	-233.657777428627	-45117.949770092964	124	0.013723696248856358	0.4838709677419355	0.29861495844875346
YJL128C	-1	-/-	-233.66565656661987	-29493.89443206787	31	0.013711151736745886	0.4838709677419355	0.29889196675900276
YDL101C	-1	-/+	-233.6757869720459	-29835.55619621277	31	0.0136986301369863	0.4838709677419355	0.29916897506925205
YBL037W	0	0/-	-233.6769561767578	-47577.47024214268	124	0.0136986301369863	0.4838709677419355	0.29916897506925205
YKL079W	-1	-/-	-233.67799043655396	-29243.80004453659	31	0.013686131386861315	0.4838709677419355	0.2994459833795014
YER093C	-1	-/-	-233.68976402282715	-29795.60814332962	31	0.013673655423883319	0.4838709677419355	0.2997229916897507
YLR227W-B	-1	-/-	-233.70228338241577	-27462.099054336548	31	0.01366120218579235	0.4838709677419355	0.3
YER137C	0	0/0	-233.70499682426453	-46618.95205593109	124	0.01366120218579235	0.4838709677419355	0.3
YBL019W	-1	-/-	-233.70580101013184	-29165.84902858734	31	0.01364877161055505	0.4838709677419355	0.3002770083102493
YFR002W	-1	-/-	-233.73159551620483	-29498.844408988953	31	0.013636363636363636	0.4838709677419355	0.30055401662049863
YPR090W	0	0/0	-233.73739445209503	-45767.265295267105	124	0.013636363636363636	0.4838709677419355	0.30055401662049863
YDR261W-B	-1	-/-	-233.73919677734375	-27481.790165424347	31	0.013623978201634877	0.4838709677419355	0.3008310249307479
YLR392C	0	0/-	-233.74379801750183	-45917.45461165905	124	0.013623978201634877	0.4838709677419355	0.3008310249307479
YLR415C	0	0/0	-233.75085818767548	-45888.65997636318	124	0.013623978201634877	0.4838709677419355	0.3008310249307479
YOR079C	-1	-/-	-233.76083612442017	-29923.052812099457	31	0.013611615245009074	0.4838709677419355	0.3011080332409972
YPL105C	0	0/-	-233.76881802082062	-48100.13578283787	124	0.013611615245009074	0.4838709677419355	0.3011080332409972
YDL008W	-1	-/-	-233.7695598602295	-29192.579667568207	31	0.013599274705349048	0.4838709677419355	0.3013850415512465
YFR035C	0	0/0	-233.78644597530365	-46114.304780721664	124	0.013599274705349048	0.4838709677419355	0.3013850415512465
YOR241W	-1	-/0	-233.79072427749634	-31604.19220352173	31	0.01358695652173913	0.4838709677419355	0.30166204986149586
YPL259C	-1	-/-	-233.7952766418457	-28596.30603122711	31	0.013574660633484163	0.4838709677419355	0.30193905817174516
YGR140W	-1	-/-	-233.79701280593872	-28990.44149017334	31	0.013562386980108499	0.4838709677419355	0.30221606648199445
YLR256W-A	-1	-/-	-233.79957628250122	-27472.6021399498	31	0.013550135501355014	0.4838709677419355	0.30249307479224374
YNL054W-A	-1	-/-	-233.8033685684204	-27466.63777732849	31	0.013537906137184115	0.4838709677419355	0.3027700831024931
YGR027W-B	-1	-/-	-233.805673122406	-27482.877594947815	31	0.013525698827772768	0.4838709677419355	0.3030470914127424
YGR109W-B	-1	-/-	-233.8153314590454	-27426.341992378235	31	0.013513513513513514	0.4838709677419355	0.3033240997229917
YLR310C	-1	-/-	-233.81645154953003	-28584.51797437668	31	0.013501350135013501	0.4838709677419355	0.303601108033241
YNL040W	0	0/0	-233.8216359615326	-46202.90430986881	124	0.013501350135013501	0.4838709677419355	0.303601108033241
YDR210C-D	-1	-/-	-233.82254600524902	-27459.65828227997	31	0.013489208633093525	0.4838709677419355	0.3038781163434903
YDR238C	-1	-/-	-233.8230209350586	-29744.285224437714	31	0.013477088948787063	0.4838709677419355	0.3041551246537396
YDR210C-C	-1	-/-	-233.83699560165405	-27466.73888206482	31	0.013464991023339317	0.4838709677419355	0.3044321329639889
YOR343W-A	-1	-/-	-233.8436861038208	-27458.67032289505	31	0.013452914798206279	0.4838709677419355	0.3047091412742382
YDR410C	0	0/-	-233.85037469863892	-48883.530714035034	124	0.013452914798206279	0.4838709677419355	0.3047091412742382
YBR233W	0	0/-	-233.85260677337646	-49226.986599206924	124	0.013452914798206279	0.4838709677419355	0.3047091412742382
YGL133W	-1	-/-	-233.8530387878418	-28513.480504512787	31	0.013440860215053764	0.4838709677419355	0.30498614958448755
YGR166W	-1	-/-	-233.85605478286743	-29206.774706840515	31	0.01342882721575649	0.4838709677419355	0.30526315789473685
YKR068C	-1	-/-	-233.8633942604065	-29202.71882534027	31	0.013416815742397137	0.4838709677419355	0.30554016620498614
YFL002W-B	-1	-/-	-233.86771774291992	-27463.705668449402	31	0.013404825737265416	0.4838709677419355	0.30581717451523543
YDR034C-C	-1	-/-	-233.86948251724243	-27451.65176296234	31	0.013392857142857142	0.4838709677419355	0.3060941828254848
YER041W	-1	-/-	-233.87025451660156	-28696.556690216064	31	0.013380909901873328	0.4838709677419355	0.3063711911357341
YEL062W	-1	-/-	-233.89804553985596	-29721.258471012115	31	0.013368983957219251	0.4838709677419355	0.30664819944598337
YOL108C	-1	-/-	-233.90261888504028	-30179.45157289505	31	0.013357079252003561	0.4838709677419355	0.30692520775623267
YGL207W	-1	-/-	-233.90457105636597	-31011.782193660736	31	0.013345195729537367	0.4838709677419355	0.307202216066482
YPL029W	-1	-/-	-233.91029500961304	-29555.057748794556	31	0.013333333333333334	0.4838709677419355	0.3074792243767313
YKL086W	-1	-/-	-233.92897844314575	-29202.321192741394	31	0.013321492007104795	0.4838709677419355	0.3077562326869806
YML094W	-1	-/-	-233.93191957473755	-31027.10497188568	31	0.013309671694764862	0.4838709677419355	0.3080332409972299
YAL064W-B	0	0/0	-233.9377783536911	-45096.076212882996	124	0.013309671694764862	0.4838709677419355	0.3080332409972299
YOR214C	0	0/0	-233.94234216213226	-45242.270703315735	124	0.013309671694764862	0.4838709677419355	0.3080332409972299
YPL236C	0	0/-	-233.95326626300812	-46637.4777200222	124	0.013309671694764862	0.4838709677419355	0.3080332409972299
YDR490C	-1	-/-	-233.95598316192627	-29601.70409154892	31	0.013297872340425532	0.4838709677419355	0.30831024930747924
YLR024C	0	0/-	-233.9665058851242	-48264.282188773155	124	0.013297872340425532	0.4838709677419355	0.30831024930747924
YER176W	0	0/-	-233.96698212623596	-48877.018414378166	124	0.013297872340425532	0.4838709677419355	0.30831024930747924
YHR211W	0	0/0	-233.96911585330963	-45976.37171936035	124	0.013297872340425532	0.4838709677419355	0.30831024930747924
YGR161W-B	-1	-/-	-233.97290515899658	-27463.72432756424	31	0.013286093888396812	0.4838709677419355	0.30858725761772854
YNL286W	-1	-/-	-233.97316598892212	-29936.161965847015	31	0.01327433628318584	0.4838709677419355	0.30886426592797783
YER105C	-1	-/-	-233.9769721031189	-29420.19955921173	31	0.013262599469496022	0.4838709677419355	0.3091412742382271
YDR182W	-1	-/-	-233.9823875427246	-29563.102189064026	31	0.013250883392226149	0.4838709677419355	0.3094182825484765
YML059C	-1	-/-	-233.99416303634644	-28884.56034564972	31	0.01323918799646955	0.4838709677419355	0.30969529085872577
YBR270C	0	0/-	-234.00450599193573	-49521.72908890247	124	0.01323918799646955	0.4838709677419355	0.30969529085872577
YHR189W	0	0/-	-234.0114221572876	-46782.393655240536	124	0.01323918799646955	0.4838709677419355	0.30969529085872577
YER137C-A	-1	-/-	-234.01239728927612	-27469.771238803864	31	0.013227513227513227	0.4838709677419355	0.30997229916897506
YBR208C	0	0/0	-234.02410507202148	-47914.39114844799	124	0.013227513227513227	0.4838709677419355	0.30997229916897506
YCR037C	-1	-/-	-234.0399570465088	-28657.747577667236	31	0.013215859030837005	0.4838709677419355	0.31024930747922436
YHR103W	0	0/-	-234.04065692424774	-48221.04277014732	124	0.013215859030837005	0.4838709677419355	0.31024930747922436
YBR148W	0	0/-	-234.0497611761093	-47370.197605609894	124	0.013215859030837005	0.4838709677419355	0.31024930747922436
YLR157C-A	-1	-/-	-234.0514988899231	-27482.175998687744	31	0.013204225352112676	0.4838709677419355	0.3105263157894737
YNL284C-A	-1	-/-	-234.0514988899231	-27482.175998687744	31	0.013192612137203167	0.4838709677419355	0.310803324099723
YHL009W-A	-1	-/-	-234.0514988899231	-27482.175998687744	31	0.013181019332161687	0.4838709677419355	0.3110803324099723
YBL101W-B	-1	-/-	-234.0514988899231	-27482.175998687744	31	0.013169446883230905	0.4838709677419355	0.3113573407202216
YBL113C	0	0/0	-234.05587208271027	-45675.0385440588	124	0.013169446883230905	0.4838709677419355	0.3113573407202216
YPL039W	0	0/0	-234.06673383712769	-46527.81910288334	124	0.013169446883230905	0.4838709677419355	0.3113573407202216
YPL032C	-1	-/-	-234.06992292404175	-29526.725244998932	31	0.013157894736842105	0.4838709677419355	0.31163434903047094
YDR075W	-1	-/+	-234.0699577331543	-30462.542253017426	31	0.013146362839614373	0.4838709677419355	0.31191135734072023
YMR029C	-1	-/-	-234.07017469406128	-29662.802766799927	31	0.013134851138353765	0.4838709677419355	0.3121883656509695
YOL018C	0	0/-	-234.10681354999542	-48238.179859280586	124	0.013134851138353765	0.4838709677419355	0.3121883656509695
YGR246C	-1	-/-	-234.12654447555542	-29874.71165084839	31	0.013123359580052493	0.4838709677419355	0.3124653739612188
YOR231W	-1	-/-	-234.13549709320068	-29163.059148311615	31	0.013111888111888112	0.4838709677419355	0.31274238227146817
YER005W	-1	-/-	-234.13734769821167	-29263.963877677917	31	0.013100436681222707	0.4838709677419355	0.31301939058171746
YBR004C	-1	-/-	-234.14104986190796	-29527.068246364594	31	0.013089005235602094	0.4838709677419355	0.31329639889196675
YPL242C	-1	-/-	-234.17777013778687	-28820.126852989197	31	0.013077593722755012	0.4838709677419355	0.31357340720221605
YJR067C	0	0/-	-234.1858265399933	-48215.89654493332	124	0.013077593722755012	0.4838709677419355	0.31357340720221605
YDR122W	-1	-/-	-234.18835353851318	-30258.79053258896	31	0.013066202090592335	0.4838709677419355	0.3138504155124654
YCR101C	0	0/0	-234.19107234477997	-45820.319429039955	124	0.013066202090592335	0.4838709677419355	0.3138504155124654
YDR114C	0	0/0	-234.20893776416779	-45590.418754696846	124	0.013066202090592335	0.4838709677419355	0.3138504155124654
YLR079W	-1	-/-	-234.2163462638855	-29820.011813640594	31	0.013054830287206266	0.4838709677419355	0.3141274238227147
YOL012C	-1	-/-	-234.2177472114563	-29557.69830942154	31	0.013043478260869565	0.4838709677419355	0.314404432132964
YER029C	-1	-/-	-234.23369455337524	-31014.302033424377	31	0.013032145960034752	0.4838709677419355	0.3146814404432133
YPL024W	0	0/-	-234.24440503120422	-47895.32268321514	124	0.013032145960034752	0.4838709677419355	0.3146814404432133
YAR029W	0	0/0	-234.244473695755	-47082.32547259331	124	0.013032145960034752	0.4838709677419355	0.3146814404432133
YKR050W	-1	-/-	-234.2708878517151	-29584.243740081787	31	0.013020833333333334	0.4838709677419355	0.3149584487534626
YJR060W	-1	-/-	-234.27954387664795	-29788.567608833313	31	0.013009540329575022	0.4838709677419355	0.3152354570637119
YER047C	0	0/0	-234.28182327747345	-47832.77198767662	124	0.013009540329575022	0.4838709677419355	0.3152354570637119
YKL042W	-1	-/-	-234.28270626068115	-29021.93929386139	31	0.012998266897746967	0.4838709677419355	0.3155124653739612
YLR228C	-1	-/-	-234.28351831436157	-29469.780797481537	31	0.012987012987012988	0.4838709677419355	0.3157894736842105
YNL083W	0	0/-	-234.28924310207367	-47692.12484920025	124	0.012987012987012988	0.4838709677419355	0.3157894736842105
YMR031C	0	0/0	-234.2921141386032	-47391.823645830154	124	0.012987012987012988	0.4838709677419355	0.3157894736842105
YMR273C	-1	-/-	-234.29991912841797	-29316.65836429596	31	0.012975778546712802	0.4838709677419355	0.31606648199445986
YLR025W	-1	-/-	-234.3012237548828	-30463.769030570984	31	0.01296456352636128	0.4838709677419355	0.31634349030470915
YJL207C	-1	-/-	-234.30299425125122	-28276.64087820053	31	0.012953367875647668	0.4838709677419355	0.31662049861495845
YLR330W	-1	-/-	-234.30499649047852	-30198.781267642975	31	0.012942191544434857	0.4838709677419355	0.31689750692520774
YOR034C	-1	-/-	-234.33497953414917	-29826.429396152496	31	0.01293103448275862	0.4838709677419355	0.3171745152354571
YMR060C	-1	-/-	-234.3381028175354	-28871.781700611115	31	0.012919896640826873	0.4838709677419355	0.3174515235457064
YNL316C	0	0/0	-234.35626447200775	-48783.85762679577	124	0.012919896640826873	0.4838709677419355	0.3174515235457064
YML006C	-1	-/-	-234.38333320617676	-29425.338310718536	31	0.012908777969018933	0.4838709677419355	0.3177285318559557
YIR042C	0	0/-	-234.39402091503143	-45931.49553894997	124	0.012908777969018933	0.4838709677419355	0.3177285318559557
YPL038W	0	0/-	-234.39770877361298	-48518.02232301235	124	0.012908777969018933	0.4838709677419355	0.3177285318559557
YER140W	0	0/-	-234.40020298957825	-46608.85542619228	124	0.012908777969018933	0.4838709677419355	0.3177285318559557
YDR101C	-1	-/-	-234.40714120864868	-31117.893669128418	31	0.012897678417884782	0.4838709677419355	0.31800554016620497
YDR333C	0	0/-	-234.40846586227417	-46427.52452933788	124	0.012897678417884782	0.4838709677419355	0.31800554016620497
YPL095C	-1	-/-	-234.41115379333496	-29700.20533514023	31	0.01288659793814433	0.4838709677419355	0.3182825484764543
YFR016C	0	0/-	-234.4127905368805	-46644.87742960453	124	0.01288659793814433	0.4838709677419355	0.3182825484764543
YHL023C	0	0/-	-234.417689204216	-48582.16205918789	124	0.01288659793814433	0.4838709677419355	0.3182825484764543
YBL059C-A	0	0/-	-234.48564338684082	-45330.402791142464	124	0.01288659793814433	0.4838709677419355	0.3182825484764543
YML020W	0	0/0	-234.48875260353088	-46173.174839019775	124	0.01288659793814433	0.4838709677419355	0.3182825484764543
YDL065C	-1	-/-	-234.4926061630249	-29712.348547935486	31	0.012875536480686695	0.4838709677419355	0.3185595567867036
YDR474C	0	0/-	-234.49274039268494	-45223.03194832802	124	0.012875536480686695	0.4838709677419355	0.3185595567867036
YOL107W	0	0/-	-234.50284111499786	-46104.50770807266	124	0.012875536480686695	0.4838709677419355	0.3185595567867036
YFL009W	-1	-/-	-234.50729703903198	-28860.602583408356	31	0.012864493996569469	0.4838709677419355	0.3188365650969529
YIR017C	-1	-/-	-234.51132249832153	-29610.944249153137	31	0.012853470437017995	0.4838709677419355	0.3191135734072022
YBR136W	1	+/+	-234.51980018615723	-29780.457644462585	30	0.0136986301369863	0.5161290322580645	0.3191135734072022
YHR086W	-1	-/-	-234.52978086471558	-28533.306038856506	31	0.013686911890504704	0.5161290322580645	0.31939058171745155
YGL006W-A	0	0/0	-234.54760837554932	-45475.08189201355	124	0.013686911890504704	0.5161290322580645	0.31939058171745155
YPR190C	-1	-/-	-234.55346727371216	-30697.201877593994	31	0.013675213675213675	0.5161290322580645	0.31966759002770084
YKL215C	0	0/0	-234.5874718427658	-46291.42935228348	124	0.013675213675213675	0.5161290322580645	0.31966759002770084
YHR132W-A	0	0/-	-234.59865486621857	-45564.46960890293	124	0.013675213675213675	0.5161290322580645	0.31966759002770084
YDL225W	-1	-/-	-234.63600826263428	-29666.21847343445	31	0.013663535439795047	0.5161290322580645	0.31994459833795014
YER153C	0	0/-	-234.63836634159088	-46697.40772676468	124	0.013663535439795047	0.5161290322580645	0.31994459833795014
YPR078C	-1	-/0	-234.6503987312317	-28133.698028564453	31	0.013651877133105802	0.5161290322580645	0.32022160664819943
YDR111C	0	0/0	-234.66701650619507	-50264.40431845188	124	0.013651877133105802	0.5161290322580645	0.32022160664819943
YGL045W	-1	-/-	-234.67297840118408	-29328.764147281647	31	0.013640238704177323	0.5161290322580645	0.3204986149584488
YBL020W	-1	-/-	-234.6740860939026	-29368.28297996521	31	0.013628620102214651	0.5161290322580645	0.3207756232686981
YNL147W	-1	-/-	-234.67695569992065	-29636.688019275665	31	0.013617021276595745	0.5161290322580645	0.32105263157894737
YKR101W	-1	-/-	-234.68309688568115	-29382.541646003723	31	0.013605442176870748	0.5161290322580645	0.32132963988919666
YLR412W	0	0/0	-234.69674396514893	-50000.682874917984	124	0.013605442176870748	0.5161290322580645	0.32132963988919666
YCR050C	0	0/0	-234.69729208946228	-45979.04353630543	124	0.013605442176870748	0.5161290322580645	0.32132963988919666
YAL019W	0	0/-	-234.70711195468903	-49266.77287757397	124	0.013605442176870748	0.5161290322580645	0.32132963988919666
YOL098C	0	0/0	-234.7210373878479	-46794.848443865776	124	0.013605442176870748	0.5161290322580645	0.32132963988919666
YKL106W	0	0/0	-234.7236956357956	-50568.46754050255	124	0.013605442176870748	0.5161290322580645	0.32132963988919666
YKL214C	-1	-/-	-234.73361206054688	-30379.598650932312	31	0.013593882752761258	0.5161290322580645	0.321606648199446
YJL154C	-1	-/-	-234.73991298675537	-30120.14490032196	31	0.013582342954159592	0.5161290322580645	0.3218836565096953
YCL008C	-1	-/-	-234.75384998321533	-28051.129021167755	31	0.013570822731128074	0.5161290322580645	0.3221606648199446
YGR170W	-1	-/-	-234.75434732437134	-30216.707317829132	31	0.013559322033898305	0.5161290322580645	0.3224376731301939
YLR082C	0	0/0	-234.75920617580414	-48343.44023489952	124	0.013559322033898305	0.5161290322580645	0.3224376731301939
YGL203C	0	0/0	-234.77355289459229	-47832.33226156235	124	0.013559322033898305	0.5161290322580645	0.3224376731301939
YER139C	0	0/-	-234.79749512672424	-49144.680876135826	124	0.013559322033898305	0.5161290322580645	0.3224376731301939
YDR307W	0	0/-	-234.8074996471405	-46568.823935985565	124	0.013559322033898305	0.5161290322580645	0.3224376731301939
YER112W	-1	-/-	-234.81617212295532	-29137.033552646637	31	0.013547840812870448	0.5161290322580645	0.32271468144044324
YHR204W	-1	-/-	-234.82242393493652	-29498.72863483429	31	0.01353637901861252	0.5161290322580645	0.32299168975069253
YIL102C	0	0/0	-234.83930385112762	-45343.62266123295	124	0.01353637901861252	0.5161290322580645	0.32299168975069253
YMR158C-B	0	0/0	-234.84005856513977	-45716.012048602104	124	0.01353637901861252	0.5161290322580645	0.32299168975069253
YGL154C	0	0/0	-234.85376358032227	-48480.79204142094	124	0.01353637901861252	0.5161290322580645	0.32299168975069253
YGL138C	0	0/0	-234.86130142211914	-45282.31260919571	124	0.01353637901861252	0.5161290322580645	0.32299168975069253
YJR011C	0	0/0	-234.87044632434845	-46724.34107172489	124	0.01353637901861252	0.5161290322580645	0.32299168975069253
YER185W	0	0/-	-234.8704775571823	-49494.102591872215	124	0.01353637901861252	0.5161290322580645	0.32299168975069253
YOL114C	0	0/-	-234.88349676132202	-46021.68986427784	124	0.01353637901861252	0.5161290322580645	0.32299168975069253
YNL295W	0	0/+	-234.89318549633026	-46458.55057311058	124	0.01353637901861252	0.5161290322580645	0.32299168975069253
YNL227C	-1	-/-	-234.9049620628357	-29227.489459991455	31	0.013524936601859678	0.5161290322580645	0.32326869806094183
YLR215C	-1	-/-	-234.90590572357178	-29180.659465789795	31	0.013513513513513514	0.5161290322580645	0.3235457063711911
YJR005W	0	0/-	-234.9301061630249	-46836.505677103996	124	0.013513513513513514	0.5161290322580645	0.3235457063711911
YDR246W	-1	-/-	-234.93282651901245	-29930.286205768585	31	0.01350210970464135	0.5161290322580645	0.3238227146814404
YDR372C	-1	-/-	-234.93464851379395	-31277.876527786255	31	0.013490725126475547	0.5161290322580645	0.32409972299168976
YDR409W	-1	-/-	-234.9455223083496	-29084.574758052826	31	0.013479359730412805	0.5161290322580645	0.32437673130193906
YPL216W	0	0/-	-234.94625985622406	-45742.21680903435	124	0.013479359730412805	0.5161290322580645	0.32437673130193906
YPL258C	-1	-/-	-234.98182678222656	-29888.58412218094	31	0.013468013468013467	0.5161290322580645	0.32465373961218835
YAL055W	-1	-/-	-234.98573541641235	-29689.42991542816	31	0.01345668629100084	0.5161290322580645	0.32493074792243765
YPR022C	0	0/-	-234.99641120433807	-46183.808609724045	124	0.01345668629100084	0.5161290322580645	0.32493074792243765
YBR284W	-1	-/0	-235.0003113746643	-27836.416427135468	31	0.013445378151260505	0.5161290322580645	0.325207756232687
YNL270C	-1	-/-	-235.00450801849365	-28803.799409866333	31	0.01343408900083963	0.5161290322580645	0.3254847645429363
YKR106W	0	0/-	-235.0098558664322	-46286.9246417284	124	0.01343408900083963	0.5161290322580645	0.3254847645429363
YFL004W	-1	-/-	-235.01708507537842	-29335.553805828094	31	0.013422818791946308	0.5161290322580645	0.3257617728531856
YCL045C	0	0/-	-235.01882982254028	-46423.63600921631	124	0.013422818791946308	0.5161290322580645	0.3257617728531856
YDL214C	0	0/-	-235.03820300102234	-48528.84165585041	124	0.013422818791946308	0.5161290322580645	0.3257617728531856
YPL232W	-1	-/-	-235.04820442199707	-30232.50930404663	31	0.013411567476948869	0.5161290322580645	0.3260387811634349
YBR019C	0	0/0	-235.04992282390594	-47210.40829360485	124	0.013411567476948869	0.5161290322580645	0.3260387811634349
YDR089W	0	0/-	-235.10027480125427	-46831.63202774525	124	0.013411567476948869	0.5161290322580645	0.3260387811634349
YLR176C	-1	-/-	-235.10315036773682	-29570.95724248886	31	0.01340033500837521	0.5161290322580645	0.3263157894736842
YJR094C	-1	-/-	-235.1074767112732	-29403.054448127747	31	0.013389121338912133	0.5161290322580645	0.3265927977839335
YFR046C	-1	-/-	-235.10788822174072	-29466.74791765213	31	0.013377926421404682	0.5161290322580645	0.3268698060941828
YMR220W	-1	-/-	-235.11561393737793	-29657.265019893646	31	0.013366750208855471	0.5161290322580645	0.3271468144044321
YDR531W	0	0/-	-235.11725461483002	-46234.08213353157	124	0.013366750208855471	0.5161290322580645	0.3271468144044321
YDR266C	0	0/-	-235.1278692483902	-46508.43441438675	124	0.013366750208855471	0.5161290322580645	0.3271468144044321
YNL158W	0	0/-	-235.14988672733307	-49031.02193117142	124	0.013366750208855471	0.5161290322580645	0.3271468144044321
YMR221C	0	0/-	-235.15874600410461	-47443.55994474888	124	0.013366750208855471	0.5161290322580645	0.3271468144044321
YBR002C	-1	-/-	-235.16770696640015	-31105.367842674255	31	0.01335559265442404	0.5161290322580645	0.32742382271468146
YGL018C	-1	-/-	-235.17988538742065	-28916.657898426056	31	0.013344453711426188	0.5161290322580645	0.32770083102493075
YNL027W	-1	-/-	-235.18028831481934	-29836.801615715027	31	0.013333333333333334	0.5161290322580645	0.32797783933518004
YDR468C	0	0/-	-235.1996306180954	-48194.4036757946	124	0.013333333333333334	0.5161290322580645	0.32797783933518004
YCR066W	-1	-/-	-235.21788597106934	-28593.833077907562	31	0.013322231473771857	0.5161290322580645	0.32825484764542934
YLR085C	-1	-/-	-235.22566080093384	-28450.123052597046	31	0.013311148086522463	0.5161290322580645	0.3285318559556787
YAL037C-A	0	0/0	-235.22669577598572	-45863.966414928436	124	0.013311148086522463	0.5161290322580645	0.3285318559556787
YGL238W	-1	-/-	-235.22929573059082	-30511.746401786804	31	0.013300083125519535	0.5161290322580645	0.328808864265928
YOL044W	-1	-/-	-235.2475118637085	-29791.479716300964	31	0.013289036544850499	0.5161290322580645	0.3290858725761773
YPL168W	0	0/0	-235.24929928779602	-46648.44564437866	124	0.013289036544850499	0.5161290322580645	0.3290858725761773
YLL006W	-1	-/-	-235.26693725585938	-29197.987023353577	31	0.013278008298755186	0.5161290322580645	0.32936288088642657
YMR010W	0	0/-	-235.28260326385498	-46561.2274620533	124	0.013278008298755186	0.5161290322580645	0.32936288088642657
YHL010C	0	0/-	-235.28352558612823	-46286.4656175375	124	0.013278008298755186	0.5161290322580645	0.32936288088642657
YGL003C	-1	-/-	-235.29123735427856	-29547.876614570618	31	0.013266998341625208	0.5161290322580645	0.3296398891966759
YLR278C	0	0/-	-235.29426336288452	-46836.883941054344	124	0.013266998341625208	0.5161290322580645	0.3296398891966759
YDR527W	-1	-/-	-235.30014085769653	-29825.05904340744	31	0.013256006628003313	0.5161290322580645	0.3299168975069252
YLR224W	-1	-/-	-235.30077505111694	-28033.70809364319	31	0.013245033112582781	0.5161290322580645	0.3301939058171745
YDR020C	0	0/-	-235.3034861087799	-46199.376229286194	124	0.013245033112582781	0.5161290322580645	0.3301939058171745
YNL213C	-1	-/-	-235.3219428062439	-28794.10247707367	31	0.013234077750206782	0.5161290322580645	0.3304709141274238
YBR115C	0	0/0	-235.3437557220459	-49094.65179622173	124	0.013234077750206782	0.5161290322580645	0.3304709141274238
YLR053C	0	0/-	-235.37503278255463	-46910.49166357517	124	0.013234077750206782	0.5161290322580645	0.3304709141274238
YOR037W	-1	-/-	-235.3811435699463	-29622.96638250351	31	0.013223140495867768	0.5161290322580645	0.33074792243767315
YDL177C	0	0/-	-235.3884699344635	-47198.2725610733	124	0.013223140495867768	0.5161290322580645	0.33074792243767315
YBL111C	0	0/0	-235.3954211473465	-45435.952597379684	124	0.013223140495867768	0.5161290322580645	0.33074792243767315
YPL041C	-1	-/0	-235.40352392196655	-27683.09044265747	31	0.013212221304706853	0.5161290322580645	0.33102493074792244
YJL041W	-1	-/-	-235.43089532852173	-29015.041110515594	31	0.013201320132013201	0.5161290322580645	0.33130193905817173
YLR138W	-1	-/-	-235.43897914886475	-29159.386313915253	31	0.013190436933223413	0.5161290322580645	0.33157894736842103
YNL165W	0	0/0	-235.4503345489502	-46483.46065068245	124	0.013190436933223413	0.5161290322580645	0.33157894736842103
YNR069C	0	0/-	-235.4503858089447	-48248.467319607735	124	0.013190436933223413	0.5161290322580645	0.33157894736842103
YMR106C	-1	-/-	-235.45738410949707	-29321.235840320587	31	0.013179571663920923	0.5161290322580645	0.3318559556786704
YLR088W	-1	-/-	-235.47690296173096	-30190.541534900665	31	0.01316872427983539	0.5161290322580645	0.33213296398891967
YOR192C	0	0/-	-235.48741245269775	-47248.69537782669	124	0.01316872427983539	0.5161290322580645	0.33213296398891967
YDR124W	0	0/0	-235.49466001987457	-45984.744056105614	124	0.01316872427983539	0.5161290322580645	0.33213296398891967
YMR323W	0	0/-	-235.52966570854187	-47773.03699040413	124	0.01316872427983539	0.5161290322580645	0.33213296398891967
YPL164C	-1	-/-	-235.53402137756348	-30955.160313129425	31	0.013157894736842105	0.5161290322580645	0.33240997229916897
YGR135W	-1	-/-	-235.53752088546753	-30256.40350294113	31	0.01314708299096138	0.5161290322580645	0.33268698060941826
YIL114C	-1	-/-	-235.53960514068604	-29625.135566711426	31	0.013136288998357963	0.5161290322580645	0.3329639889196676
YOR194C	-1	-/-	-235.55186557769775	-29732.644667625427	31	0.013125512715340444	0.5161290322580645	0.3332409972299169
YGR262C	-1	-/-	-235.56402969360352	-30268.096058368683	31	0.013114754098360656	0.5161290322580645	0.3335180055401662
YDR143C	-1	-/-	-235.56569290161133	-29303.426184654236	31	0.013104013104013105	0.5161290322580645	0.3337950138504155
YDR196C	0	0/-	-235.57639729976654	-47490.94398856163	124	0.013104013104013105	0.5161290322580645	0.3337950138504155
YDR415C	0	0/0	-235.57763803005219	-47421.18545758724	124	0.013104013104013105	0.5161290322580645	0.3337950138504155
YGR261C	-1	-/-	-235.595046043396	-29710.444228172302	31	0.01309328968903437	0.5161290322580645	0.33407202216066484
YDR242W	0	0/0	-235.59710001945496	-48034.70867955685	124	0.01309328968903437	0.5161290322580645	0.33407202216066484
YGR001C	0	0/-	-235.6009658575058	-46679.5569139719	124	0.01309328968903437	0.5161290322580645	0.33407202216066484
YMR039C	-1	-/-	-235.60345125198364	-29984.07212495804	31	0.013082583810302535	0.5161290322580645	0.33434903047091413
YPL034W	0	0/0	-235.65756154060364	-46902.79050552845	124	0.013082583810302535	0.5161290322580645	0.33434903047091413
YLR222C	-1	-/-	-235.65934419631958	-31185.91433286667	31	0.013071895424836602	0.5161290322580645	0.3346260387811634
YDR524W-C	0	0/0	-235.66732811927795	-45784.11343038082	124	0.013071895424836602	0.5161290322580645	0.3346260387811634
YIL174W	0	0/0	-235.6712236404419	-45435.50692510605	124	0.013071895424836602	0.5161290322580645	0.3346260387811634
YDR181C	-1	-/-	-235.6742582321167	-29428.835169792175	31	0.013061224489795919	0.5161290322580645	0.3349030470914127
YPL256C	-1	-/-	-235.67537879943848	-31055.26118993759	31	0.013050570962479609	0.5161290322580645	0.33518005540166207
YCR045C	0	0/-	-235.67623591423035	-45589.7396556139	124	0.013050570962479609	0.5161290322580645	0.33518005540166207
YKL046C	-1	-/-	-235.68959522247314	-29447.045123577118	31	0.013039934800325998	0.5161290322580645	0.33545706371191136
YGR035C	0	0/0	-235.68968212604523	-46731.413699269295	124	0.013039934800325998	0.5161290322580645	0.33545706371191136
YMR086W	0	0/0	-235.71793639659882	-46797.42061007023	124	0.013039934800325998	0.5161290322580645	0.33545706371191136
YMR210W	-1	-/-	-235.73754262924194	-27683.885964393616	31	0.013029315960912053	0.5161290322580645	0.33573407202216066
YNR058W	-1	-/-	-235.7385458946228	-29442.864261627197	31	0.013018714401952807	0.5161290322580645	0.33601108033240995
YDR167W	-1	-/-	-235.75158643722534	-30646.791183948517	31	0.013008130081300813	0.5161290322580645	0.3362880886426593
YDL114W	0	0/0	-235.7618808746338	-45757.124319434166	124	0.013008130081300813	0.5161290322580645	0.3362880886426593
YFL066C	0	0/0	-235.79082798957825	-45462.38649249077	124	0.013008130081300813	0.5161290322580645	0.3362880886426593
YNL222W	-1	-/-	-235.8041868209839	-28819.263834953308	31	0.012997562956945572	0.5161290322580645	0.3365650969529086
YMR048W	1	+/+	-235.81269931793213	-30197.625044345856	30	0.013798701298701298	0.5483870967741935	0.3365650969529086
YGR224W	-1	-/-	-235.81286191940308	-29041.281397342682	31	0.013787510137875101	0.5483870967741935	0.3368421052631579
YDL109C	-1	-/-	-235.81399011611938	-27822.833250045776	31	0.013776337115072933	0.5483870967741935	0.3371191135734072
YDR249C	0	0/0	-235.8220624923706	-46978.27766799927	124	0.013776337115072933	0.5483870967741935	0.3371191135734072
YGR218W	-1	-/-	-235.84160137176514	-29325.950813293457	31	0.013765182186234818	0.5483870967741935	0.33739612188365653
YGR133W	-1	-/-	-235.8427734375	-29570.684967041016	31	0.013754045307443365	0.5483870967741935	0.3376731301939058
YDR338C	0	0/-	-235.85410845279694	-47120.35038459301	124	0.013754045307443365	0.5483870967741935	0.3376731301939058
YAL064W	0	0/0	-235.85853028297424	-46084.48711383343	124	0.013754045307443365	0.5483870967741935	0.3376731301939058
YHL012W	-1	-/-	-235.86383485794067	-27805.38648366928	31	0.0137429264349232	0.5483870967741935	0.3379501385041551
YPL051W	-1	-/-	-235.88366079330444	-29927.241666316986	31	0.013731825525040387	0.5483870967741935	0.3382271468144044
YKL061W	0	0/-	-235.89651715755463	-46890.34444129467	124	0.013731825525040387	0.5483870967741935	0.3382271468144044
YOL017W	-1	-/-	-235.90660190582275	-29014.864889144897	31	0.013720742534301856	0.5483870967741935	0.33850415512465376
YHR117W	0	0/-	-235.91104137897491	-48486.12827169895	124	0.013720742534301856	0.5483870967741935	0.33850415512465376
YPL214C	-1	-/-	-235.93484592437744	-30259.819283485413	31	0.013709677419354839	0.5483870967741935	0.33878116343490305
YBR259W	0	0/0	-235.94492411613464	-46711.16574060917	124	0.013709677419354839	0.5483870967741935	0.33878116343490305
YJR056C	0	0/0	-235.94598805904388	-46629.01318705082	124	0.013709677419354839	0.5483870967741935	0.33878116343490305
YBR108W	0	0/-	-235.95777308940887	-46907.20458781719	124	0.013709677419354839	0.5483870967741935	0.33878116343490305
YBL011W	-1	-/-	-235.9593939781189	-28518.366847991943	31	0.0136986301369863	0.5483870967741935	0.33905817174515235
YGL010W	0	0/-	-235.9653468132019	-47024.31819331646	124	0.0136986301369863	0.5483870967741935	0.33905817174515235
YHR039C-A	-1	-/-	-235.98998880386353	-29823.871386528015	31	0.013687600644122383	0.5483870967741935	0.33933518005540164
YPL193W	-1	-/-	-236.001323223114	-30143.781321048737	31	0.013676588897827836	0.5483870967741935	0.339612188365651
YOR123C	-1	-/+	-236.0093789100647	-29847.98805999756	31	0.013665594855305467	0.5483870967741935	0.3398891966759003
YLR049C	0	0/0	-236.0225522518158	-46754.02316582203	124	0.013665594855305467	0.5483870967741935	0.3398891966759003
YDR337W	-1	-/-	-236.0332064628601	-30698.201316833496	31	0.013654618473895583	0.5483870967741935	0.3401662049861496
YER076C	0	0/0	-236.03502762317657	-47106.474603652954	124	0.013654618473895583	0.5483870967741935	0.3401662049861496
YDL133C-A	0	0/-	-236.04723954200745	-46937.18578135967	124	0.013654618473895583	0.5483870967741935	0.3401662049861496
YPL199C	0	0/-	-236.0740065574646	-47842.83381462097	124	0.013654618473895583	0.5483870967741935	0.3401662049861496
YPL166W	0	0/-	-236.07557380199432	-47031.79192447662	124	0.013654618473895583	0.5483870967741935	0.3401662049861496
YDL170W	-1	-/-	-236.07718706130981	-28820.76522064209	31	0.013643659711075442	0.5483870967741935	0.34044321329639887
YHR100C	0	0/-	-236.08281576633453	-47005.91809260845	124	0.013643659711075442	0.5483870967741935	0.34044321329639887
YOR264W	0	0/0	-236.08611476421356	-48431.50875413418	124	0.013643659711075442	0.5483870967741935	0.34044321329639887
YAR050W	0	0/0	-236.09784865379333	-47336.816296219826	124	0.013643659711075442	0.5483870967741935	0.34044321329639887
YKL197C	-1	-/-	-236.10366344451904	-29693.881616592407	31	0.0136327185244587	0.5483870967741935	0.3407202216066482
YOR111W	0	0/-	-236.1079444885254	-46173.471517801285	124	0.0136327185244587	0.5483870967741935	0.3407202216066482
YEL076C-A	0	0/0	-236.1130666732788	-45421.741683125496	124	0.0136327185244587	0.5483870967741935	0.3407202216066482
YLR165C	-1	-/-	-236.118332862854	-31503.899032592773	31	0.013621794871794872	0.5483870967741935	0.3409972299168975
YIL031W	-1	-/-	-236.13791942596436	-29662.315088272095	31	0.013610888710968775	0.5483870967741935	0.3412742382271468
YNL018C	0	0/0	-236.13878166675568	-45392.89146101475	124	0.013610888710968775	0.5483870967741935	0.3412742382271468
YNR029C	0	0/0	-236.15178310871124	-46762.683158397675	124	0.013610888710968775	0.5483870967741935	0.3412742382271468
YNR067C	-1	-/0	-236.1608371734619	-29715.815673828125	31	0.0136	0.5483870967741935	0.3415512465373961
YER078C	0	0/-	-236.1666100025177	-46946.41811192036	124	0.0136	0.5483870967741935	0.3415512465373961
YBR125C	0	0/-	-236.16756546497345	-48356.8074079752	124	0.0136	0.5483870967741935	0.3415512465373961
YJL133W	-1	-/-	-236.17103385925293	-29980.91419839859	31	0.013589128697042365	0.5483870967741935	0.34182825484764545
YGL083W	0	0/-	-236.18428468704224	-48314.546436429024	124	0.013589128697042365	0.5483870967741935	0.34182825484764545
YLR154W-A	0	0/-	-236.19461238384247	-45509.526699543	124	0.013589128697042365	0.5483870967741935	0.34182825484764545
YBR013C	0	0/0	-236.20952105522156	-46486.957483649254	124	0.013589128697042365	0.5483870967741935	0.34182825484764545
YIL104C	0	0/0	-236.21809422969818	-49713.29552912712	124	0.013589128697042365	0.5483870967741935	0.34182825484764545
YOL038W	-1	-/-	-236.22329425811768	-29957.624185562134	31	0.013578274760383386	0.5483870967741935	0.34210526315789475
YGL017W	-1	-/-	-236.23539447784424	-29025.980154037476	31	0.013567438148443736	0.5483870967741935	0.34238227146814404
YOR337W	0	0/-	-236.24537193775177	-48581.54641914368	124	0.013567438148443736	0.5483870967741935	0.34238227146814404
YDR299W	-1	-/-	-236.2617383003235	-31605.427337646484	31	0.013556618819776715	0.5483870967741935	0.34265927977839333
YDR147W	-1	-/-	-236.2663221359253	-30500.359090328217	31	0.013545816733067729	0.5483870967741935	0.3429362880886427
YKL068W	-1	-/-	-236.27410173416138	-29981.042452812195	31	0.013535031847133758	0.5483870967741935	0.343213296398892
YLR159W	0	0/0	-236.2818455696106	-45960.72662770748	124	0.013535031847133758	0.5483870967741935	0.343213296398892
YPL257W-B	-1	-/-	-236.29387712478638	-27769.886133670807	31	0.013524264120922832	0.5483870967741935	0.34349030470914127
YLR154W-C	0	0/-	-236.2953530550003	-45461.39186954498	124	0.013524264120922832	0.5483870967741935	0.34349030470914127
YOR357C	0	0/-	-236.30553090572357	-48657.680589437485	124	0.013524264120922832	0.5483870967741935	0.34349030470914127
YML003W	0	0/-	-236.32597410678864	-45756.35142600536	124	0.013524264120922832	0.5483870967741935	0.34349030470914127
YMR176W	0	0/-	-236.33261096477509	-48366.838650107384	124	0.013524264120922832	0.5483870967741935	0.34349030470914127
YLR308W	0	0/-	-236.3344316482544	-47343.06051790714	124	0.013524264120922832	0.5483870967741935	0.34349030470914127
YOR104W	0	0/0	-236.33500730991364	-49068.6744107008	124	0.013524264120922832	0.5483870967741935	0.34349030470914127
YOL036W	0	0/0	-236.33653557300568	-47220.26961171627	124	0.013524264120922832	0.5483870967741935	0.34349030470914127
YDR026C	0	0/-	-236.35176241397858	-46671.02160382271	124	0.013524264120922832	0.5483870967741935	0.34349030470914127
YGL057C	0	0/0	-236.35248482227325	-46906.23452985287	124	0.013524264120922832	0.5483870967741935	0.34349030470914127
YDR210W-B	-1	-/-	-236.36416387557983	-27784.216752052307	31	0.013513513513513514	0.5483870967741935	0.34376731301939056
YNL223W	-1	-/-	-236.3823618888855	-30031.44618654251	31	0.013502779984114376	0.5483870967741935	0.3440443213296399
YJR152W	0	0/-	-236.38265597820282	-49200.540387153625	124	0.013502779984114376	0.5483870967741935	0.3440443213296399
YEL076C	0	0/0	-236.3992178440094	-45515.73408126831	124	0.013502779984114376	0.5483870967741935	0.3440443213296399
YOR192C-B	-1	-/-	-236.40739965438843	-27787.669355392456	31	0.013492063492063493	0.5483870967741935	0.3443213296398892
YLR410W	-1	-/0	-236.4182276725769	-29319.211691379547	31	0.013481363996827915	0.5483870967741935	0.3445983379501385
YCR040W	-1	-/-	-236.4195318222046	-28655.2068066597	31	0.01347068145800317	0.5483870967741935	0.3448753462603878
YDR117C	0	0/-	-236.41959869861603	-49884.471833348274	124	0.01347068145800317	0.5483870967741935	0.3448753462603878
YOR319W	-1	-/-	-236.4240689277649	-29700.37628889084	31	0.013460015835312747	0.5483870967741935	0.34515235457063714
YGR161C-D	-1	-/-	-236.43507289886475	-27769.5892663002	31	0.013449367088607595	0.5483870967741935	0.34542936288088644
YML030W	0	0/-	-236.43539094924927	-46616.70770132542	124	0.013449367088607595	0.5483870967741935	0.34542936288088644
YHR219W	0	0/0	-236.4395890235901	-45607.85793852806	124	0.013449367088607595	0.5483870967741935	0.34542936288088644
YDR098C-B	-1	-/-	-236.44233179092407	-27772.524359226227	31	0.013438735177865613	0.5483870967741935	0.34570637119113573
YGR038C-B	-1	-/-	-236.44748973846436	-27776.10134077072	31	0.013428120063191154	0.5483870967741935	0.345983379501385
YMR253C	0	0/0	-236.4495152235031	-47825.42995226383	124	0.013428120063191154	0.5483870967741935	0.345983379501385
YPL279C	0	0/-	-236.45052874088287	-45703.34386110306	124	0.013428120063191154	0.5483870967741935	0.345983379501385
YLR157C-B	-1	-/-	-236.45288753509521	-27767.105776786804	31	0.013417521704814523	0.5483870967741935	0.3462603878116344
YBR246W	0	0/-	-236.45852673053741	-46516.18282055855	124	0.013417521704814523	0.5483870967741935	0.3462603878116344
YGL101W	0	0/-	-236.4844446182251	-47130.58426260948	124	0.013417521704814523	0.5483870967741935	0.3462603878116344
YOR142W-A	-1	-/-	-236.48835039138794	-27764.285517692566	31	0.013406940063091483	0.5483870967741935	0.34653739612188367
YAL009W	-1	-/-	-236.49322128295898	-29370.079003334045	31	0.013396375098502758	0.5483870967741935	0.34681440443213296
YKR030W	0	0/0	-236.49501609802246	-48090.07824254036	124	0.013396375098502758	0.5483870967741935	0.34681440443213296
YOL038C-A	0	0/0	-236.49527668952942	-45762.553334116936	124	0.013396375098502758	0.5483870967741935	0.34681440443213296
YDR316W-B	-1	-/-	-236.50160121917725	-27768.26388692856	31	0.013385826771653543	0.5483870967741935	0.34709141274238225
YBR094W	0	0/0	-236.50743567943573	-48353.20839869976	124	0.013385826771653543	0.5483870967741935	0.34709141274238225
YPL042C	-1	-/-	-236.5100040435791	-29592.130783081055	31	0.013375295043273014	0.5483870967741935	0.3473684210526316
YPR137C-B	-1	-/-	-236.5222945213318	-27766.911384105682	31	0.013364779874213837	0.5483870967741935	0.3476454293628809
YDR434W	-1	-/-	-236.53331851959229	-28975.207425117493	31	0.01335428122545169	0.5483870967741935	0.3479224376731302
YPR017C	-1	-/-	-236.53932571411133	-29806.382800102234	31	0.013343799058084773	0.5483870967741935	0.3481994459833795
YDR365W-B	-1	-/-	-236.55694913864136	-27785.72980260849	31	0.013333333333333334	0.5483870967741935	0.34847645429362883
YPL257W-A	-1	-/-	-236.5616660118103	-27763.95347547531	31	0.013322884012539185	0.5483870967741935	0.34875346260387813
YGR161C-C	-1	-/-	-236.56475973129272	-27814.287477970123	31	0.01331245105716523	0.5483870967741935	0.3490304709141274
YKL063C	0	0/0	-236.57157158851624	-46638.32854092121	124	0.01331245105716523	0.5483870967741935	0.3490304709141274
YDR373W	0	0/-	-236.5797449350357	-49714.52609014511	124	0.01331245105716523	0.5483870967741935	0.3490304709141274
YDR348C	0	0/-	-236.5807455778122	-46469.655458927155	124	0.01331245105716523	0.5483870967741935	0.3490304709141274
YLR014C	-1	-/-	-236.5857973098755	-29468.463418483734	31	0.013302034428794992	0.5483870967741935	0.3493074792243767
YFL068W	0	0/0	-236.59003722667694	-46315.478620290756	124	0.013302034428794992	0.5483870967741935	0.3493074792243767
YLR213C	0	0/-	-236.6110394001007	-47831.48396003246	124	0.013302034428794992	0.5483870967741935	0.3493074792243767
YER147C	-1	-/-	-236.62051582336426	-28789.246382713318	31	0.013291634089132134	0.5483870967741935	0.34958448753462606
YDR280W	-1	-/-	-236.62334442138672	-31450.455436229706	31	0.01328125	0.5483870967741935	0.34986149584487536
YPL194W	-1	-/-	-236.63070821762085	-29518.991609573364	31	0.01327088212334114	0.5483870967741935	0.35013850415512465
YKR072C	-1	-/-	-236.632257938385	-30180.89672279358	31	0.01326053042121685	0.5483870967741935	0.35041551246537395
YPL283C	-1	-/-	-236.64096546173096	-27972.801704883575	31	0.013250194855806703	0.5483870967741935	0.3506925207756233
YLR125W	0	0/0	-236.64698123931885	-46017.161712527275	124	0.013250194855806703	0.5483870967741935	0.3506925207756233
YOL010W	-1	-/-	-236.65538501739502	-30471.822189807892	31	0.0132398753894081	0.5483870967741935	0.3509695290858726
YDL105W	-1	-/-	-236.6561975479126	-28642.203228473663	31	0.013229571984435798	0.5483870967741935	0.3512465373961219
YOR142W-B	-1	-/-	-236.67089176177979	-27775.91546201706	31	0.013219284603421462	0.5483870967741935	0.3515235457063712
YLL057C	0	0/0	-236.68470871448517	-48855.492292404175	124	0.013219284603421462	0.5483870967741935	0.3515235457063712
YCR033W	-1	-/-	-236.7150673866272	-29279.75634908676	31	0.01320901320901321	0.5483870967741935	0.3518005540166205
YDR210W-A	-1	-/-	-236.7197003364563	-27812.61238670349	31	0.013198757763975156	0.5483870967741935	0.3520775623268698
YLR431C	-1	-/-	-236.7211046218872	-29736.49962091446	31	0.013188518231186967	0.5483870967741935	0.3523545706371191
YLR410W-A	-1	-/-	-236.72981309890747	-27789.993257045746	31	0.01317829457364341	0.5483870967741935	0.3526315789473684
YKR053C	-1	-/-	-236.7355375289917	-29873.363453388214	31	0.013168086754453912	0.5483870967741935	0.35290858725761776
YER010C	0	0/-	-236.73648405075073	-47018.045285105705	124	0.013168086754453912	0.5483870967741935	0.35290858725761776
YPR061C	0	0/0	-236.73952090740204	-49180.914707541466	124	0.013168086754453912	0.5483870967741935	0.35290858725761776
YDR366C	0	0/0	-236.74171912670135	-46330.54338693619	124	0.013168086754453912	0.5483870967741935	0.35290858725761776
YOR028C	-1	-/-	-236.74216175079346	-30146.7648563385	31	0.013157894736842105	0.5483870967741935	0.35318559556786705
YGR012W	0	0/0	-236.7489104270935	-47700.20698785782	124	0.013157894736842105	0.5483870967741935	0.35318559556786705
YPR203W	0	0/0	-236.7825356721878	-45469.715264201164	124	0.013157894736842105	0.5483870967741935	0.35318559556786705
YDR286C	0	0/0	-236.7924746274948	-47153.98589384556	124	0.013157894736842105	0.5483870967741935	0.35318559556786705
YNL298W	-1	-/-	-236.79873085021973	-30716.168877124786	31	0.013147718484145398	0.5483870967741935	0.35346260387811634
YPL077C	0	0/0	-236.79881870746613	-46981.01838052273	124	0.013147718484145398	0.5483870967741935	0.35346260387811634
YBR088C	-1	-/+	-236.81099462509155	-30482.783856391907	31	0.01313755795981453	0.5483870967741935	0.35373961218836564
YOR291W	0	0/-	-236.8199781179428	-46688.76043403149	124	0.01313755795981453	0.5483870967741935	0.35373961218836564
YGR081C	-1	-/-	-236.83654308319092	-30845.481958389282	31	0.013127413127413128	0.5483870967741935	0.35401662049861493
YGR038C-A	-1	-/-	-236.85416269302368	-27779.804447174072	31	0.013117283950617283	0.5483870967741935	0.3542936288088643
YBR251W	0	0/-	-236.87096881866455	-48703.47801589966	124	0.013117283950617283	0.5483870967741935	0.3542936288088643
YGR109W-A	-1	-/-	-236.89696311950684	-27814.975613117218	31	0.013107170393215111	0.5483870967741935	0.3545706371191136
YKL050C	0	0/0	-236.89998054504395	-46438.4954020977	124	0.013107170393215111	0.5483870967741935	0.3545706371191136
YJR074W	-1	-/-	-236.90590715408325	-29622.844316482544	31	0.013097072419106317	0.5483870967741935	0.35484764542936287
YJR040W	-1	-/-	-236.9262661933899	-28884.852512836456	31	0.01308698999230177	0.5483870967741935	0.35512465373961216
YPL257W	0	0/0	-236.93338084220886	-46415.5350869894	124	0.01308698999230177	0.5483870967741935	0.35512465373961216
YDR289C	1	+/-	-236.94650554656982	-30560.54702425003	30	0.013846153846153847	0.5806451612903226	0.35512465373961216
YOL024W	0	0/0	-236.967200756073	-46199.43181371689	124	0.013846153846153847	0.5806451612903226	0.35512465373961216
YKR102W	0	0/-	-236.97008562088013	-47735.983911275864	124	0.013846153846153847	0.5806451612903226	0.35512465373961216
YDR485C	-1	-/-	-236.98517370224	-30076.728690624237	31	0.013835511145272867	0.5806451612903226	0.3554016620498615
YLR227W-A	-1	-/-	-236.99052953720093	-27789.27440404892	31	0.013824884792626729	0.5806451612903226	0.3556786703601108
YOR137C	-1	-/-	-236.99722003936768	-29722.203182697296	31	0.013814274750575594	0.5806451612903226	0.3559556786703601
YJR075W	0	0/-	-237.00841629505157	-49259.69307947159	124	0.013814274750575594	0.5806451612903226	0.3559556786703601
YDR335W	-1	-/-	-237.01135301589966	-29684.392537117004	31	0.013803680981595092	0.5806451612903226	0.3562326869806094
YPL002C	-1	-/-	-237.02137851715088	-29377.057980537415	31	0.013793103448275862	0.5806451612903226	0.35650969529085874
YIL029C	-1	-/0	-237.02251148223877	-27925.99098443985	31	0.013782542113323124	0.5806451612903226	0.35678670360110804
YFL067W	0	0/0	-237.02282285690308	-45344.46188044548	124	0.013782542113323124	0.5806451612903226	0.35678670360110804
YOR307C	-1	-/-	-237.05103254318237	-29874.922348976135	31	0.013771996939556235	0.5806451612903226	0.35706371191135733
YCL002C	0	0/0	-237.05295956134796	-47480.25770175457	124	0.013771996939556235	0.5806451612903226	0.35706371191135733
YCR087C-A	0	0/-	-237.0606870651245	-47227.78803265095	124	0.013771996939556235	0.5806451612903226	0.35706371191135733
YHR213W	0	0/0	-237.09119629859924	-45633.51305067539	124	0.013771996939556235	0.5806451612903226	0.35706371191135733
YOR192C-A	-1	-/-	-237.09161520004272	-27817.433174610138	31	0.013761467889908258	0.5806451612903226	0.3573407202216066
YGR042W	-1	-/+	-237.09705686569214	-28256.579342365265	31	0.013750954927425516	0.5806451612903226	0.35761772853185597
YNR062C	0	0/0	-237.10005521774292	-46395.589084386826	124	0.013750954927425516	0.5806451612903226	0.35761772853185597
YHR032W	0	0/-	-237.1159292459488	-47281.12193799019	124	0.013750954927425516	0.5806451612903226	0.35761772853185597
YJL196C	-1	-/-	-237.11984777450562	-30216.928466320038	31	0.013740458015267175	0.5806451612903226	0.35789473684210527
YPR009W	-1	-/-	-237.1299877166748	-29756.777269363403	31	0.013729977116704805	0.5806451612903226	0.35817174515235456
YJR015W	0	0/0	-237.137211561203	-47054.20325624943	124	0.013729977116704805	0.5806451612903226	0.35817174515235456
YDR261C-C	-1	-/-	-237.14048862457275	-27855.35952091217	31	0.013719512195121951	0.5806451612903226	0.35844875346260385
YGL124C	-1	-/-	-237.14844036102295	-29768.77007341385	31	0.013709063214013708	0.5806451612903226	0.3587257617728532
YMR003W	0	0/0	-237.1604665517807	-46844.41141438484	124	0.013709063214013708	0.5806451612903226	0.3587257617728532
YLR435W	-1	-/-	-237.1648211479187	-31143.73392677307	31	0.0136986301369863	0.5806451612903226	0.3590027700831025
YDR260C	-1	-/-	-237.16748714447021	-29420.853344917297	31	0.013688212927756654	0.5806451612903226	0.3592797783933518
YLR096W	-1	-/-	-237.17087268829346	-30581.515377044678	31	0.013677811550151976	0.5806451612903226	0.3595567867036011
YKL221W	0	0/-	-237.2018893957138	-48910.49227541685	124	0.013677811550151976	0.5806451612903226	0.3595567867036011
YGL022W	-1	-/-	-237.21313285827637	-30478.459649086	31	0.01366742596810934	0.5806451612903226	0.35983379501385043
YNL094W	-1	-/-	-237.2379274368286	-29413.037942409515	31	0.013657056145675266	0.5806451612903226	0.3601108033240997
YLR187W	0	0/-	-237.25244069099426	-48535.39562320709	124	0.013657056145675266	0.5806451612903226	0.3601108033240997
YCL001W-A	0	0/-	-237.2534236907959	-45904.000223875046	124	0.013657056145675266	0.5806451612903226	0.3601108033240997
YGR202C	-1	-/-	-237.25867557525635	-29959.994998931885	31	0.013646702047005308	0.5806451612903226	0.360387811634349
YDR132C	0	0/0	-237.2634515762329	-46839.37010252476	124	0.013646702047005308	0.5806451612903226	0.360387811634349
YNL080C	-1	-/-	-237.2715950012207	-29224.011870861053	31	0.013636363636363636	0.5806451612903226	0.3606648199445983
YBR063C	0	0/0	-237.295560836792	-48012.368973731995	124	0.013636363636363636	0.5806451612903226	0.3606648199445983
YKR045C	0	0/0	-237.3074016571045	-46028.936537504196	124	0.013636363636363636	0.5806451612903226	0.3606648199445983
YOR014W	-1	-/-	-237.32274532318115	-29021.86515188217	31	0.013626040878122634	0.5806451612903226	0.36094182825484766
YFL060C	-1	-/-	-237.33376598358154	-28102.813585281372	31	0.01361573373676248	0.5806451612903226	0.36121883656509696
YNL085W	-1	-/-	-237.3374261856079	-29840.305399417877	31	0.013605442176870748	0.5806451612903226	0.36149584487534625
YDL233W	0	0/-	-237.3455582857132	-47440.60060143471	124	0.013605442176870748	0.5806451612903226	0.36149584487534625
YCR043C	0	0/0	-237.35516691207886	-46821.64948964119	124	0.013605442176870748	0.5806451612903226	0.36149584487534625
YER077C	0	0/0	-237.35632240772247	-46478.815877079964	124	0.013605442176870748	0.5806451612903226	0.36149584487534625
YFR027W	-1	-/-	-237.35716772079468	-28802.654990673065	31	0.013595166163141994	0.5806451612903226	0.36177285318559554
YLR114C	-1	-/-	-237.3709306716919	-29437.54270219803	31	0.013584905660377358	0.5806451612903226	0.3620498614958449
YIL105C	-1	-/-	-237.37889862060547	-30354.335702896118	31	0.013574660633484163	0.5806451612903226	0.3623268698060942
YIR027C	0	0/-	-237.38293194770813	-48881.61011993885	124	0.013574660633484163	0.5806451612903226	0.3623268698060942
YFL040W	0	0/-	-237.39474511146545	-45701.72497653961	124	0.013574660633484163	0.5806451612903226	0.3623268698060942
YJR003C	0	0/0	-237.39889442920685	-47580.36397767067	124	0.013574660633484163	0.5806451612903226	0.3623268698060942
YOR210W	-1	-/-	-237.41842699050903	-31547.886427879333	31	0.013564431047475508	0.5806451612903226	0.3626038781163435
YLR161W	0	0/0	-237.42381060123444	-45959.68866407871	124	0.013564431047475508	0.5806451612903226	0.3626038781163435
YNR066C	0	0/-	-237.42741465568542	-46413.31050443649	124	0.013564431047475508	0.5806451612903226	0.3626038781163435
YDL037C	0	0/0	-237.43028342723846	-47616.54155039787	124	0.013564431047475508	0.5806451612903226	0.3626038781163435
YNL224C	0	0/-	-237.43045210838318	-48653.99185025692	124	0.013564431047475508	0.5806451612903226	0.3626038781163435
YHL050C	0	0/0	-237.4360786676407	-46884.631165742874	124	0.013564431047475508	0.5806451612903226	0.3626038781163435
YHR091C	-1	-/-	-237.46111679077148	-29632.014614105225	31	0.01355421686746988	0.5806451612903226	0.3628808864265928
YLR013W	-1	-/-	-237.46278953552246	-28116.02720928192	31	0.013544018058690745	0.5806451612903226	0.3631578947368421
YBL095W	0	0/0	-237.4678738117218	-46541.07058548927	124	0.013544018058690745	0.5806451612903226	0.3631578947368421
YGL035C	-1	-/-	-237.4697027206421	-29909.667536735535	31	0.013533834586466165	0.5806451612903226	0.3634349030470914
YML115C	-1	-/-	-237.4823923110962	-29102.459547042847	31	0.013523666416228399	0.5806451612903226	0.3637119113573407
YJL085W	-1	-/-	-237.48364353179932	-28997.16876602173	31	0.013513513513513514	0.5806451612903226	0.36398891966759
YGR273C	0	0/0	-237.490483045578	-45751.25245594978	124	0.013513513513513514	0.5806451612903226	0.36398891966759
YPL150W	0	0/-	-237.49940252304077	-47338.119874715805	124	0.013513513513513514	0.5806451612903226	0.36398891966759
YNL095C	0	0/0	-237.5004198551178	-46916.92983806133	124	0.013513513513513514	0.5806451612903226	0.36398891966759
YOR304C-A	0	0/-	-237.5005613565445	-46135.27206027508	124	0.013513513513513514	0.5806451612903226	0.36398891966759
YHR133C	-1	-/-	-237.50898551940918	-31259.143847465515	31	0.01350337584396099	0.5806451612903226	0.36426592797783935
YNL242W	-1	-/-	-237.51582098007202	-30066.1175699234	31	0.013493253373313344	0.5806451612903226	0.36454293628808865
YLR446W	0	0/-	-237.5254261493683	-46584.643641114235	124	0.013493253373313344	0.5806451612903226	0.36454293628808865
YMR185W	0	0/0	-237.52941811084747	-47482.44609725475	124	0.013493253373313344	0.5806451612903226	0.36454293628808865
YML055W	-1	-/-	-237.53090810775757	-29775.81084918976	31	0.01348314606741573	0.5806451612903226	0.36481994459833794
YPR202W	0	0/0	-237.53214120864868	-45249.67610049248	124	0.01348314606741573	0.5806451612903226	0.36481994459833794
YPL100W	-1	-/-	-237.55088186264038	-30134.92075443268	31	0.01347305389221557	0.5806451612903226	0.36509695290858724
YNL212W	0	0/0	-237.55287289619446	-49153.81042945385	124	0.01347305389221557	0.5806451612903226	0.36509695290858724
YCR023C	0	0/-	-237.55780744552612	-47526.07244801521	124	0.01347305389221557	0.5806451612903226	0.36509695290858724
YJR061W	0	0/-	-237.56235218048096	-46507.797172665596	124	0.01347305389221557	0.5806451612903226	0.36509695290858724
YCL004W	-1	-/-	-237.56873226165771	-28734.582104206085	31	0.013462976813762155	0.5806451612903226	0.3653739612188366
YER161C	-1	-/-	-237.57722234725952	-30782.21396303177	31	0.013452914798206279	0.5806451612903226	0.3656509695290859
YMR111C	0	0/-	-237.57746350765228	-47142.58083617687	124	0.013452914798206279	0.5806451612903226	0.3656509695290859
YJR149W	0	0/0	-237.58831667900085	-47545.79864144325	124	0.013452914798206279	0.5806451612903226	0.3656509695290859
YEL077C	0	0/0	-237.61122393608093	-45801.53545355797	124	0.013452914798206279	0.5806451612903226	0.3656509695290859
YGR296W	-1	-/-	-237.61422491073608	-28529.396641254425	31	0.01344286781179985	0.5806451612903226	0.3659279778393352
YDL133W	0	0/-	-237.61843979358673	-47764.73562788963	124	0.01344286781179985	0.5806451612903226	0.3659279778393352
YJL059W	-1	-/-	-237.6524682044983	-30093.688919067383	31	0.013432835820895522	0.5806451612903226	0.36620498614958447
YLR443W	0	0/-	-237.65397036075592	-48237.22548747063	124	0.013432835820895522	0.5806451612903226	0.36620498614958447
YMR044W	-1	-/-	-237.6552734375	-29309.136285305023	31	0.013422818791946308	0.5806451612903226	0.3664819944598338
YOR343C-A	-1	-/-	-237.65892553329468	-27905.75762939453	31	0.013412816691505217	0.5806451612903226	0.3667590027700831
YBR090C	0	0/0	-237.66235220432281	-47128.74374067783	124	0.013412816691505217	0.5806451612903226	0.3667590027700831
YGR033C	-1	-/-	-237.66364002227783	-29506.4489569664	31	0.01340282948622487	0.5806451612903226	0.3670360110803324
YML087C	0	0/0	-237.67899978160858	-46883.17062830925	124	0.01340282948622487	0.5806451612903226	0.3670360110803324
YNL211C	0	0/0	-237.6847186088562	-46248.899982094765	124	0.01340282948622487	0.5806451612903226	0.3670360110803324
YGL079W	0	0/-	-237.6852067708969	-46387.01163840294	124	0.01340282948622487	0.5806451612903226	0.3670360110803324
YNL019C	0	0/0	-237.6856151819229	-45554.92818427086	124	0.01340282948622487	0.5806451612903226	0.3670360110803324
YML041C	-1	-/-	-237.69533252716064	-30292.03819322586	31	0.013392857142857142	0.5806451612903226	0.3673130193905817
YGL136C	-1	-/-	-237.69956970214844	-29655.984731674194	31	0.013382899628252789	0.5806451612903226	0.36759002770083105
YGR198W	0	0/-	-237.70202136039734	-50532.039201140404	124	0.013382899628252789	0.5806451612903226	0.36759002770083105
YGR067C	0	0/-	-237.71517622470856	-46491.86825656891	124	0.013382899628252789	0.5806451612903226	0.36759002770083105
YOR378W	0	0/-	-237.7315355539322	-46155.797736525536	124	0.013382899628252789	0.5806451612903226	0.36759002770083105
YHR011W	-1	-/-	-237.75653648376465	-29796.74933576584	31	0.01337295690936107	0.5806451612903226	0.36786703601108034
YGR230W	-1	-/-	-237.76109552383423	-29710.073751449585	31	0.013363028953229399	0.5806451612903226	0.36814404432132963
YKR017C	0	0/-	-237.77395808696747	-47317.02006530762	124	0.013363028953229399	0.5806451612903226	0.36814404432132963
YFR052W	-1	-/-	-237.77482223510742	-30362.112410068512	31	0.013353115727002967	0.5806451612903226	0.3684210526315789
YMR209C	0	0/0	-237.77704215049744	-47307.4783847332	124	0.013353115727002967	0.5806451612903226	0.3684210526315789
YKR019C	-1	-/-	-237.78327989578247	-29642.865862846375	31	0.013343217197924388	0.5806451612903226	0.3686980609418283
YPR037C	-1	-/-	-237.81650638580322	-29711.436002731323	31	0.013333333333333334	0.5806451612903226	0.36897506925207757
YHR201C	0	0/0	-237.82690501213074	-50809.8183722496	124	0.013333333333333334	0.5806451612903226	0.36897506925207757
YDR067C	0	0/-	-237.8527750968933	-48204.51427137852	124	0.013333333333333334	0.5806451612903226	0.36897506925207757
YMR158C-A	0	0/0	-237.85401594638824	-45665.157558083534	124	0.013333333333333334	0.5806451612903226	0.36897506925207757
YOR268C	0	0/0	-237.88235640525818	-46029.71907091141	124	0.013333333333333334	0.5806451612903226	0.36897506925207757
YOR370C	0	0/-	-237.89604592323303	-49343.95310544968	124	0.013333333333333334	0.5806451612903226	0.36897506925207757
YDR162C	-1	-/-	-237.8964376449585	-29782.883569717407	31	0.013323464100666173	0.5806451612903226	0.36925207756232686
YBR210W	-1	-/-	-237.89888381958008	-29148.439561843872	31	0.013313609467455622	0.5806451612903226	0.36952908587257616
YGR068C	0	0/-	-237.91004836559296	-49269.345571279526	124	0.013313609467455622	0.5806451612903226	0.36952908587257616
YGL108C	0	0/0	-237.91631376743317	-46269.5443148613	124	0.013313609467455622	0.5806451612903226	0.36952908587257616
YGL139W	0	0/-	-237.91898262500763	-48812.20536530018	124	0.013313609467455622	0.5806451612903226	0.36952908587257616
YKR004C	0	0/-	-237.9290772676468	-47990.27794826031	124	0.013313609467455622	0.5806451612903226	0.36952908587257616
YHR169W	-1	-/-	-237.94060373306274	-31776.766120910645	31	0.013303769401330377	0.5806451612903226	0.3698060941828255
YDL153C	-1	-/-	-237.94069147109985	-31510.71358346939	31	0.013293943870014771	0.5806451612903226	0.3700831024930748
YFL065C	0	0/0	-237.95099568367004	-45547.32405936718	124	0.013293943870014771	0.5806451612903226	0.3700831024930748
YDR211W	-1	-/-	-237.95228147506714	-31126.201238155365	31	0.013284132841328414	0.5806451612903226	0.3703601108033241
YOR006C	0	0/-	-237.95676624774933	-47448.436388731	124	0.013284132841328414	0.5806451612903226	0.3703601108033241
YKR089C	-1	-/-	-237.9707384109497	-29088.977409362793	31	0.01327433628318584	0.5806451612903226	0.3706371191135734
YIL005W	0	0/-	-237.97721302509308	-48618.12624180317	124	0.01327433628318584	0.5806451612903226	0.3706371191135734
YFL051C	0	0/0	-237.98194909095764	-46001.75658428669	124	0.01327433628318584	0.5806451612903226	0.3706371191135734
YJL109C	-1	-/-	-237.98593378067017	-30528.425677776337	31	0.013264554163596167	0.5806451612903226	0.37091412742382274
YGR100W	0	0/0	-237.98660707473755	-49117.25724589825	124	0.013264554163596167	0.5806451612903226	0.37091412742382274
YGL115W	-1	-/-	-237.99452781677246	-29369.39304304123	31	0.013254786450662739	0.5806451612903226	0.37119113573407203
YOR269W	-1	-/-	-238.00209856033325	-30200.61494588852	31	0.013245033112582781	0.5806451612903226	0.3714681440443213
YPR115W	0	0/-	-238.00385284423828	-47250.86685490608	124	0.013245033112582781	0.5806451612903226	0.3714681440443213
YKL183W	0	0/-	-238.03533232212067	-48589.925724864006	124	0.013245033112582781	0.5806451612903226	0.3714681440443213
YDR051C	0	0/-	-238.04721438884735	-49503.10105550289	124	0.013245033112582781	0.5806451612903226	0.3714681440443213
YAL065C	0	0/0	-238.04723954200745	-45898.901372909546	124	0.013245033112582781	0.5806451612903226	0.3714681440443213
YPR029C	-1	-/-	-238.04877138137817	-29295.749760627747	31	0.013235294117647059	0.5806451612903226	0.3717451523545706
YOR233W	-1	-/-	-238.04895973205566	-29991.398820877075	31	0.01322556943423953	0.5806451612903226	0.37202216066481997
YDL138W	-1	-/-	-238.0582094192505	-29885.99036359787	31	0.013215859030837005	0.5806451612903226	0.37229916897506926
YMR018W	0	0/-	-238.0625925064087	-47143.93590474129	124	0.013215859030837005	0.5806451612903226	0.37229916897506926
YDR005C	-1	-/-	-238.06799936294556	-29320.12516784668	31	0.013206162876008804	0.5806451612903226	0.37257617728531855
YOR290C	-1	-/-	-238.07435750961304	-29050.63648557663	31	0.013196480938416423	0.5806451612903226	0.37285318559556785
YOL162W	0	0/-	-238.08704280853271	-46617.35573351383	124	0.013196480938416423	0.5806451612903226	0.37285318559556785
YCL058W-A	0	0/-	-238.10017442703247	-45806.040016531944	124	0.013196480938416423	0.5806451612903226	0.37285318559556785
YBR271W	0	0/-	-238.10451567173004	-47358.647408127785	124	0.013196480938416423	0.5806451612903226	0.37285318559556785
YNR004W	0	0/-	-238.10517013072968	-46380.31101179123	124	0.013196480938416423	0.5806451612903226	0.37285318559556785
YHR214W	0	0/0	-238.10848832130432	-45974.34419167042	124	0.013196480938416423	0.5806451612903226	0.37285318559556785
YOR164C	0	0/-	-238.12068283557892	-46948.93741059303	124	0.013196480938416423	0.5806451612903226	0.37285318559556785
YEL075C	0	0/0	-238.121555685997	-45416.72605109215	124	0.013196480938416423	0.5806451612903226	0.37285318559556785
YBL004W	-1	-/-	-238.12485218048096	-29349.957869529724	31	0.013186813186813187	0.5806451612903226	0.3731301939058172
YER022W	-1	-/-	-238.127357006073	-30041.34379339218	31	0.013177159590043924	0.5806451612903226	0.3734072022160665
YNL202W	-1	-/-	-238.1300082206726	-31170.87983608246	31	0.013167520117044623	0.5806451612903226	0.3736842105263158
YAL029C	-1	-/-	-238.13420915603638	-31543.98070383072	31	0.013157894736842105	0.5806451612903226	0.3739612188365651
YEL019C	-1	-/-	-238.1442790031433	-29079.415751457214	31	0.013148283418553688	0.5806451612903226	0.37423822714681443
YIL168W	0	0/0	-238.14649200439453	-48244.84374332428	124	0.013148283418553688	0.5806451612903226	0.37423822714681443
YHR005C	-1	-/-	-238.151620388031	-31082.93697500229	31	0.013138686131386862	0.5806451612903226	0.3745152354570637
[truncated: 3,961 more rows]
