# Supplementary material for: Revisiting co-expression-based automated function prediction in yeast with neural networks and updated Gene Ontology annotations
Source: PLoS One. 2026 Apr 16;21(4):e0322689. doi: 10.1371/journal.pone.0322689 (PMC13086303; doi:10.1371/journal.pone.0322689)
Supplement: S1 File — A zip file of tables in csv format containing individual genes ranked by their predicted involvement in each predicted GO term. These predictions were made by Model 1 as described in Table A of S1 Text. (ZIP) [file pone.0322689.s002.zip › GO0051321_SingleGeneRanking.csv]

Gene	Label	Annos	Score	Background Score	Num pos pairs	Precision	Recall	False Positive Rate
YHR079C-A	1	+/+	-230.79634834080935	-10408.087687179446	143	1.0	0.006944444444444444	0.0
YNL196C	0	0/+	-244.77416006475687	-20975.220143634826	576	1.0	0.006944444444444444	0.0
YFL011W	-1	-/-	-253.23612340539694	-10643.258717697114	144	0.5	0.006944444444444444	0.00028595939376608524
YIL073C	1	+/+	-259.32296074554324	-12712.422012601048	143	0.6666666666666666	0.013888888888888888	0.00028595939376608524
YDR218C	-1	-/+	-273.789133310318	-10056.368712998927	144	0.5	0.013888888888888888	0.0005719187875321705
YIR013C	-1	-/-	-274.68869199603796	-11608.4921669662	144	0.4	0.013888888888888888	0.0008578781812982557
YNL318C	-1	-/-	-282.2648410052061	-10192.346098817885	144	0.3333333333333333	0.013888888888888888	0.001143837575064341
YJL106W	1	+/+	-289.79754869639874	-12714.317162930965	143	0.42857142857142855	0.020833333333333332	0.001143837575064341
YDR522C	0	0/+	-291.6927269734442	-21104.11810920853	576	0.42857142857142855	0.020833333333333332	0.001143837575064341
YGL249W	1	+/+	-292.31181190907955	-12903.614776916802	143	0.5	0.027777777777777776	0.001143837575064341
YDR402C	0	0/+	-301.65077554248273	-20300.308483914472	576	0.5	0.027777777777777776	0.001143837575064341
YCL048W	0	0/+	-301.93354698456824	-23173.14433282707	576	0.5	0.027777777777777776	0.001143837575064341
YMR017W	0	0/+	-304.36303692962974	-22212.97673938051	576	0.5	0.027777777777777776	0.001143837575064341
YNL128W	-1	-/+	-307.95512583851814	-14084.850162014365	144	0.4444444444444444	0.027777777777777776	0.0014297969688304261
YOL132W	0	0/+	-309.7791352374479	-21820.327141560614	576	0.4444444444444444	0.027777777777777776	0.0014297969688304261
YHL022C	1	+/+	-311.50704032182693	-13287.103746563196	143	0.5	0.034722222222222224	0.0014297969688304261
YGL170C	0	0/+	-314.27612189017236	-21846.477870205417	576	0.5	0.034722222222222224	0.0014297969688304261
YLR329W	1	+/+	-315.815969504416	-12706.224860168993	143	0.5454545454545454	0.041666666666666664	0.0014297969688304261
YGL240W	-1	-/-	-315.89793296158314	-14197.635264076293	144	0.5	0.041666666666666664	0.0017157563625965113
YHR153C	0	0/+	-316.9254132192582	-22703.017764905468	576	0.5	0.041666666666666664	0.0017157563625965113
YJL038C	0	0/+	-318.2121879644692	-22199.64545897767	576	0.5	0.041666666666666664	0.0017157563625965113
YDR446W	1	+/+	-318.9960748553276	-12270.181167885661	143	0.5384615384615384	0.04861111111111111	0.0017157563625965113
YDL247W	-1	-/-	-320.76493211090565	-12193.291578881443	144	0.5	0.04861111111111111	0.0020017157563625965
YOR255W	0	0/+	-320.80694960057735	-20923.659722242504	576	0.5	0.04861111111111111	0.0020017157563625965
YHR015W	-1	-/0	-321.17856681346893	-12858.961218111217	144	0.4666666666666667	0.04861111111111111	0.002287675150128682
YHR014W	1	+/+	-321.4378900974989	-13979.115127328783	143	0.5	0.05555555555555555	0.002287675150128682
YJL214W	-1	-/-	-322.04193022847176	-12103.887776874006	144	0.47058823529411764	0.05555555555555555	0.002573634543894767
YBR045C	0	0/+	-323.0957625694573	-23485.53166579362	576	0.47058823529411764	0.05555555555555555	0.002573634543894767
YGR225W	1	+/+	-324.2044837474823	-13785.273987907916	143	0.5	0.0625	0.002573634543894767
YDR437W	-1	-/-	-327.51605854928493	-10714.817076385021	144	0.47368421052631576	0.0625	0.0028595939376608523
YLL046C	0	0/0	-328.5619792211801	-23528.33690707013	576	0.47368421052631576	0.0625	0.0028595939376608523
YBR148W	0	0/+	-337.3224220033735	-20624.324882620014	576	0.47368421052631576	0.0625	0.0028595939376608523
YGL183C	1	+/+	-337.6053160652518	-13986.933500915766	143	0.5	0.06944444444444445	0.0028595939376608523
YJL037W	0	0/+	-340.1696329321712	-24917.244677288458	576	0.5	0.06944444444444445	0.0028595939376608523
YNL328C	-1	-/-	-343.17420269548893	-11155.689231969416	144	0.47619047619047616	0.06944444444444445	0.0031455533314269373
YBR180W	0	0/+	-346.1873854994774	-22741.588085502386	576	0.47619047619047616	0.06944444444444445	0.0031455533314269373
YKL221W	0	0/-	-347.4314824678004	-25171.97294519283	576	0.47619047619047616	0.06944444444444445	0.0031455533314269373
YDR285W	1	+/+	-347.4867578819394	-14551.718069609255	143	0.5	0.0763888888888889	0.0031455533314269373
YPL121C	1	+/+	-347.8464458063245	-13661.083884954453	143	0.5217391304347826	0.08333333333333333	0.0031455533314269373
YHR160C	-1	-/-	-348.8848499953747	-14355.680826969445	144	0.5	0.08333333333333333	0.0034315127251930227
YOR351C	1	+/+	-352.68684393167496	-14104.15210300684	143	0.52	0.09027777777777778	0.0034315127251930227
YDR106W	-1	-/-	-354.56038212776184	-12545.619596622884	144	0.5	0.09027777777777778	0.0037174721189591076
YMR133W	1	+/+	-354.5616102665663	-13913.782569490373	143	0.5185185185185185	0.09722222222222222	0.0037174721189591076
YFR023W	0	0/0	-354.7691787155345	-23035.297241441905	576	0.5185185185185185	0.09722222222222222	0.0037174721189591076
YGL033W	1	+/+	-356.4864618629217	-14328.612630710006	143	0.5357142857142857	0.10416666666666667	0.0037174721189591076
YGR059W	-1	-/+	-359.2174345180392	-12710.323959350586	144	0.5172413793103449	0.10416666666666667	0.004003431512725193
YHR189W	0	0/-	-360.98932204581797	-23650.85785817355	576	0.5172413793103449	0.10416666666666667	0.004003431512725193
YBR250W	1	+/+	-364.0154447257519	-13140.143575049937	143	0.5333333333333333	0.1111111111111111	0.004003431512725193
YIL072W	1	+/+	-364.3008035942912	-14734.188076518476	143	0.5483870967741935	0.11805555555555555	0.004003431512725193
YPL200W	1	+/+	-365.552748516202	-14962.065941676497	143	0.5625	0.125	0.004003431512725193
YPL027W	0	0/+	-366.277305142954	-24634.097537155263	576	0.5625	0.125	0.004003431512725193
YDL245C	-1	-/-	-366.8661322891712	-12689.794743932784	144	0.5454545454545454	0.125	0.0042893909064912784
YDR125C	0	0/-	-367.0319566465914	-24018.872520572506	576	0.5454545454545454	0.125	0.0042893909064912784
YLR004C	0	0/-	-368.72111077979207	-22023.682282269932	576	0.5454545454545454	0.125	0.0042893909064912784
YDR314C	-1	-/-	-372.27850192785263	-13570.462768383324	144	0.5294117647058824	0.125	0.004575350300257364
YPR007C	1	+/+	-372.5231642127037	-15697.259111076593	143	0.5428571428571428	0.13194444444444445	0.004575350300257364
YHR185C	0	0/+	-373.0663428818807	-23586.68052411545	576	0.5428571428571428	0.13194444444444445	0.004575350300257364
YER106W	1	+/+	-373.2028478682041	-14256.189023017883	143	0.5555555555555556	0.1388888888888889	0.004575350300257364
YOL091W	1	+/+	-373.48130935430527	-13383.990194283426	143	0.5675675675675675	0.14583333333333334	0.004575350300257364
YLR431C	-1	-/-	-373.8819632008672	-14872.546734146774	144	0.5526315789473685	0.14583333333333334	0.004861309694023448
YHR105W	0	0/0	-377.38121254742146	-23858.456854730844	576	0.5526315789473685	0.14583333333333334	0.004861309694023448
YNL012W	1	+/+	-377.474188297987	-17308.662848353386	143	0.5641025641025641	0.1527777777777778	0.004861309694023448
YBR076W	0	0/-	-377.9048503860831	-23991.06744906772	576	0.5641025641025641	0.1527777777777778	0.004861309694023448
YIL037C	-1	-/-	-379.01735565811396	-12963.802599601448	144	0.55	0.1527777777777778	0.005147269087789534
YPL164C	1	+/+	-381.0551654547453	-17751.094535905868	143	0.5609756097560976	0.1597222222222222	0.005147269087789534
YLR307W	0	0/+	-381.3416290860623	-23103.874826468527	576	0.5609756097560976	0.1597222222222222	0.005147269087789534
YEL069C	-1	-/-	-382.9990390986204	-12954.811322130263	144	0.5476190476190477	0.1597222222222222	0.005433228481555619
YBR018C	0	0/0	-383.3694885894656	-24074.658870954998	576	0.5476190476190477	0.1597222222222222	0.005433228481555619
YMR078C	-1	-/-	-384.10259544849396	-14242.676340147853	144	0.5348837209302325	0.1597222222222222	0.005719187875321705
YOR388C	-1	-/-	-389.87171732634306	-14530.422767013311	144	0.5227272727272727	0.1597222222222222	0.006005147269087789
YGL075C	-1	-/+	-390.9052029773593	-14333.957913987339	144	0.5111111111111111	0.1597222222222222	0.0062911066628538745
YML066C	0	0/+	-392.1273739747703	-23912.812455469742	576	0.5111111111111111	0.1597222222222222	0.0062911066628538745
YEL019C	-1	-/-	-392.22301983088255	-12940.322107888758	144	0.5	0.1597222222222222	0.00657706605661996
YNL067W-B	0	0/0	-394.12896448373795	-19109.858732316643	576	0.5	0.1597222222222222	0.00657706605661996
YIL099W	0	0/-	-394.2544138673693	-26436.85971959401	576	0.5	0.1597222222222222	0.00657706605661996
YCR105W	0	0/0	-394.37324715964496	-24417.486814630218	576	0.5	0.1597222222222222	0.00657706605661996
YNL210W	1	+/+	-394.4855217039585	-12635.719575084746	143	0.5106382978723404	0.16666666666666666	0.00657706605661996
YGL175C	1	+/+	-395.2185456305742	-14184.902172017843	143	0.5208333333333334	0.1736111111111111	0.00657706605661996
YOR032C	-1	-/-	-396.8104864060879	-13965.118337243795	144	0.5102040816326531	0.1736111111111111	0.006863025450386045
YMR175W	-1	-/-	-397.584326595068	-15050.129935070872	144	0.5	0.1736111111111111	0.007148984844152131
YEL004W	-1	-/-	-398.3698188662529	-13694.670063711703	144	0.49019607843137253	0.1736111111111111	0.007434944237918215
YBR019C	0	0/0	-398.4902280084789	-23402.939817099832	576	0.49019607843137253	0.1736111111111111	0.007434944237918215
YDR369C	1	+/+	-400.0395565330982	-14194.12384134531	143	0.5	0.18055555555555555	0.007434944237918215
YHR061C	-1	-/-	-400.501583121717	-13698.212013181299	144	0.49056603773584906	0.18055555555555555	0.007720903631684301
YGL258W	0	0/0	-402.10639681015164	-23900.858404980972	576	0.49056603773584906	0.18055555555555555	0.007720903631684301
YNL269W	0	0/0	-403.2897087596357	-26141.625024894252	576	0.49056603773584906	0.18055555555555555	0.007720903631684301
YCL069W	-1	-/-	-404.2500721812248	-13810.311726436019	144	0.48148148148148145	0.18055555555555555	0.008006863025450386
YKL188C	-1	-/-	-405.3924224227667	-16720.86341687292	144	0.4727272727272727	0.18055555555555555	0.00829282241921647
YNL204C	0	0/+	-405.42616418376565	-25173.025594346225	576	0.4727272727272727	0.18055555555555555	0.00829282241921647
YHR124W	1	+/+	-405.44528272747993	-13341.202291280031	143	0.48214285714285715	0.1875	0.00829282241921647
YLR308W	0	0/+	-405.75779054127634	-22590.539901287295	576	0.48214285714285715	0.1875	0.00829282241921647
YMR094W	0	0/-	-407.43031558021903	-23157.838283317164	576	0.48214285714285715	0.1875	0.00829282241921647
YBR156C	-1	-/-	-407.43187003582716	-16684.067854233086	144	0.47368421052631576	0.1875	0.008578781812982557
YLL063C	0	0/-	-408.8345537763089	-23282.056109365076	576	0.47368421052631576	0.1875	0.008578781812982557
YGL158W	1	+/+	-409.2718136906624	-14275.82877740264	143	0.4827586206896552	0.19444444444444445	0.008578781812982557
YOL156W	-1	-/-	-409.30698861926794	-13858.274844415486	144	0.4745762711864407	0.19444444444444445	0.008864741206748641
YDR403W	0	0/+	-409.8070837762207	-25200.051308976486	576	0.4745762711864407	0.19444444444444445	0.008864741206748641
YOL015W	0	0/0	-409.82838320173323	-25075.032459821552	576	0.4745762711864407	0.19444444444444445	0.008864741206748641
YNR070W	0	0/-	-413.2343309149146	-22715.13079367578	576	0.4745762711864407	0.19444444444444445	0.008864741206748641
YPL147W	-1	-/-	-414.57631504535675	-15625.388344097883	144	0.4666666666666667	0.19444444444444445	0.009150700600514728
YJR035W	-1	-/-	-415.13253267109394	-16099.622170574963	144	0.45901639344262296	0.19444444444444445	0.009436659994280812
YOL069W	-1	-/+	-415.22038377821445	-14391.450310364366	144	0.45161290322580644	0.19444444444444445	0.009722619388046897
YAL047C	-1	-/-	-415.5125991925597	-15781.807561852038	144	0.4444444444444444	0.19444444444444445	0.010008578781812983
YLR318W	-1	-/-	-415.58244555443525	-16380.311689801514	144	0.4375	0.19444444444444445	0.010294538175579068
YOR190W	0	0/+	-415.773191889748	-24546.387990204617	576	0.4375	0.19444444444444445	0.010294538175579068
YDR252W	-1	-/-	-415.89340767264366	-14683.1148070544	144	0.4307692307692308	0.19444444444444445	0.010580497569345154
YLR457C	0	0/-	-417.0988393500447	-25245.969852275215	576	0.4307692307692308	0.19444444444444445	0.010580497569345154
YGL251C	1	+/+	-417.21253184229136	-14566.098026394844	143	0.4393939393939394	0.2013888888888889	0.010580497569345154
YPR001W	-1	-/-	-417.33479031920433	-16815.49970178306	144	0.43283582089552236	0.2013888888888889	0.010866456963111238
YMR159C	0	0/-	-418.0254055876285	-24878.25140586123	576	0.43283582089552236	0.2013888888888889	0.010866456963111238
YER044C-A	1	+/+	-418.5861675441265	-15687.511066637933	143	0.4411764705882353	0.20833333333333334	0.010866456963111238
YMR154C	0	0/-	-419.8419336657971	-26452.453219849616	576	0.4411764705882353	0.20833333333333334	0.010866456963111238
YJR094C	1	+/+	-420.33174150437117	-15423.183616034687	143	0.4492753623188406	0.2152777777777778	0.010866456963111238
YCR010C	1	+/+	-420.6458557918668	-15475.94282246381	143	0.45714285714285713	0.2222222222222222	0.010866456963111238
YPR054W	-1	-/+	-420.74767704308033	-13490.67155687511	144	0.4507042253521127	0.2222222222222222	0.011152416356877323
YML027W	-1	-/-	-422.313978433609	-14212.80081614852	144	0.4444444444444444	0.2222222222222222	0.01143837575064341
YBL097W	-1	-/-	-422.7696186751127	-12959.476459726691	144	0.4383561643835616	0.2222222222222222	0.011724335144409494
YJR153W	-1	-/-	-425.61219134926796	-13661.822044342756	144	0.43243243243243246	0.2222222222222222	0.012010294538175578
YMR251W	0	0/0	-426.42593767493963	-25358.42473710049	576	0.43243243243243246	0.2222222222222222	0.012010294538175578
YKR034W	-1	-/-	-426.4833452552557	-16059.465079590678	144	0.4266666666666667	0.2222222222222222	0.012296253931941665
YLR288C	-1	-/+	-426.5613147392869	-16495.83669360727	144	0.42105263157894735	0.2222222222222222	0.012582213325707749
YOR180C	-1	-/-	-427.04888194054365	-15407.094922065735	144	0.4155844155844156	0.2222222222222222	0.012868172719473835
YMR101C	-1	-/-	-430.21601021289825	-15644.703641161323	144	0.41025641025641024	0.2222222222222222	0.01315413211323992
YLR368W	-1	-/-	-430.99263721704483	-16310.041386678815	144	0.4050632911392405	0.2222222222222222	0.013440091507006004
YJL092W	-1	-/-	-431.16646856069565	-13955.749811664224	144	0.4	0.2222222222222222	0.01372605090077209
YJL219W	-1	-/-	-431.46204893290997	-15176.202368736267	144	0.3950617283950617	0.2222222222222222	0.014012010294538175
YLR205C	-1	-/-	-431.52507305145264	-15184.014757726341	144	0.3902439024390244	0.2222222222222222	0.014297969688304261
YPL209C	-1	-/+	-431.56357166171074	-14820.212788693607	144	0.3855421686746988	0.2222222222222222	0.014583929082070346
YDL105W	-1	-/-	-431.6533637493849	-13570.874947041273	144	0.38095238095238093	0.2222222222222222	0.01486988847583643
YKR103W	0	0/-	-432.4757755268365	-24540.39165612124	576	0.38095238095238093	0.2222222222222222	0.01486988847583643
YAL067C	0	0/-	-432.66725734528154	-25825.882397208363	576	0.38095238095238093	0.2222222222222222	0.01486988847583643
YIL066C	-1	-/-	-433.3887467831373	-13298.548585757613	144	0.3764705882352941	0.2222222222222222	0.015155847869602517
YPR141C	1	+/+	-433.7790001183748	-16291.710097536445	143	0.38372093023255816	0.22916666666666666	0.015155847869602517
YPL189W	0	0/-	-434.09328301623464	-23586.165094561875	576	0.38372093023255816	0.22916666666666666	0.015155847869602517
YLR263W	1	+/+	-434.14594704657793	-16431.033857792616	143	0.39080459770114945	0.2361111111111111	0.015155847869602517
YDR113C	-1	-/+	-434.5899110287428	-15863.3426245898	144	0.38636363636363635	0.2361111111111111	0.015441807263368601
YBR020W	-1	-/-	-434.5904527902603	-14305.997861891985	144	0.38202247191011235	0.2361111111111111	0.015727766657134688
YEL035C	0	0/0	-434.613676674664	-24237.007454263046	576	0.38202247191011235	0.2361111111111111	0.015727766657134688
YIL160C	-1	-/-	-434.63815735280514	-15162.322111815214	144	0.37777777777777777	0.2361111111111111	0.016013726050900772
YDL079C	-1	-/-	-435.14909403026104	-13339.047016307712	144	0.37362637362637363	0.2361111111111111	0.016299685444666857
YPL124W	-1	-/-	-435.3092408180237	-14781.353910516948	144	0.3695652173913043	0.2361111111111111	0.01658564483843294
YGR109C	-1	-/+	-436.4807745963335	-15331.955922603607	144	0.3655913978494624	0.2361111111111111	0.01687160423219903
YDR104C	0	0/+	-436.60218553617597	-25983.17742548324	576	0.3655913978494624	0.2361111111111111	0.01687160423219903
YKR009C	-1	-/-	-437.43443259969354	-16507.244608145207	144	0.3617021276595745	0.2361111111111111	0.017157563625965114
YGL212W	-1	-/-	-437.5316638201475	-14881.274078413844	144	0.35789473684210527	0.2361111111111111	0.0174435230197312
YJL105W	0	0/-	-437.67291530035436	-22973.388059164397	576	0.35789473684210527	0.2361111111111111	0.0174435230197312
YCR038C	-1	-/-	-437.9232569336891	-15339.274777293205	144	0.3541666666666667	0.2361111111111111	0.017729482413497283
YLR273C	0	0/0	-438.01512072980404	-28832.591840775684	576	0.3541666666666667	0.2361111111111111	0.017729482413497283
YCR098C	-1	-/-	-439.0871756672859	-14223.756698220968	144	0.35051546391752575	0.2361111111111111	0.018015441807263367
YLR013W	-1	-/-	-439.15257186442614	-15030.72874082625	144	0.3469387755102041	0.2361111111111111	0.018301401201029455
YLR394W	1	+/+	-439.9576275497675	-16914.049731194973	143	0.35353535353535354	0.24305555555555555	0.018301401201029455
YOR183W	0	0/0	-441.44007329270244	-22939.870287349448	576	0.35353535353535354	0.24305555555555555	0.018301401201029455
YHR184W	0	0/+	-441.49067655950785	-26507.40115642082	576	0.35353535353535354	0.24305555555555555	0.018301401201029455
YOR083W	-1	-/-	-442.29006303846836	-15722.285768195987	144	0.35	0.24305555555555555	0.01858736059479554
YGR188C	-1	-/+	-442.2928450703621	-15066.001815661788	144	0.3465346534653465	0.24305555555555555	0.018873319988561624
YKL220C	-1	-/-	-442.93637914955616	-14145.455554790795	144	0.3431372549019608	0.24305555555555555	0.01915927938232771
YFL061W	0	0/-	-443.14806265570223	-24102.191810732707	576	0.3431372549019608	0.24305555555555555	0.01915927938232771
YML047C	-1	-/-	-443.1872754395008	-14205.237906903028	144	0.33980582524271846	0.24305555555555555	0.019445238776093794
YMR081C	-1	-/-	-443.7007597833872	-16249.383590199053	144	0.33653846153846156	0.24305555555555555	0.01973119816985988
YDR191W	-1	-/-	-444.09076553583145	-14317.435895219445	144	0.3333333333333333	0.24305555555555555	0.020017157563625966
YMR306W	0	0/+	-444.3931639622897	-25490.85361372307	576	0.3333333333333333	0.24305555555555555	0.020017157563625966
YOR177C	0	0/+	-444.49214120861143	-28323.242432788946	576	0.3333333333333333	0.24305555555555555	0.020017157563625966
YPR030W	-1	-/-	-445.69615246355534	-15803.44426369667	144	0.330188679245283	0.24305555555555555	0.02030311695739205
YFL003C	1	+/+	-445.88880690932274	-15970.372916668653	143	0.3364485981308411	0.25	0.02030311695739205
YIL132C	1	+/+	-446.481536090374	-15543.774798691273	143	0.3425925925925926	0.2569444444444444	0.02030311695739205
YIL071C	0	0/-	-446.6693841125816	-27277.989843455143	576	0.3425925925925926	0.2569444444444444	0.02030311695739205
YIR025W	1	+/+	-446.82744404673576	-15664.917640030384	143	0.3486238532110092	0.2638888888888889	0.02030311695739205
YNL187W	0	0/-	-447.79288202151656	-24951.87040506117	576	0.3486238532110092	0.2638888888888889	0.02030311695739205
YGL263W	0	0/-	-448.161574264057	-25268.801858437248	576	0.3486238532110092	0.2638888888888889	0.02030311695739205
YEL070W	0	0/0	-448.4765074029565	-24976.187646437436	576	0.3486238532110092	0.2638888888888889	0.02030311695739205
YLR411W	-1	-/-	-449.36019215732813	-16110.28246325627	144	0.34545454545454546	0.2638888888888889	0.020589076351158135
YOR339C	0	0/-	-449.54637118056417	-25578.46283082664	576	0.34545454545454546	0.2638888888888889	0.020589076351158135
YER179W	1	+/+	-450.07476676255465	-16485.702973149717	143	0.35135135135135137	0.2708333333333333	0.020589076351158135
YLR135W	-1	-/+	-450.14913319796324	-16468.980500392616	144	0.3482142857142857	0.2708333333333333	0.02087503574492422
YPR164W	-1	-/-	-450.20478115975857	-15163.89758566022	144	0.34513274336283184	0.2708333333333333	0.021160995138690308
YNL127W	-1	-/-	-450.48729422688484	-17046.53796811402	144	0.34210526315789475	0.2708333333333333	0.021446954532456392
YBR186W	1	+/+	-451.01778292655945	-15339.886656463146	143	0.34782608695652173	0.2777777777777778	0.021446954532456392
YJR160C	-1	-/-	-452.59952515363693	-14247.01937739551	144	0.3448275862068966	0.2777777777777778	0.021732913926222477
YDR022C	-1	-/-	-452.670270845294	-16258.597574919462	144	0.3418803418803419	0.2777777777777778	0.02201887331998856
YMR025W	-1	-/-	-452.68264451622963	-16665.28173750639	144	0.3389830508474576	0.2777777777777778	0.022304832713754646
YER033C	0	0/-	-452.7162755690515	-27438.99619552307	576	0.3389830508474576	0.2777777777777778	0.022304832713754646
YMR163C	-1	-/-	-453.1015192270279	-14609.169877260923	144	0.33613445378151263	0.2777777777777778	0.02259079210752073
YKL089W	-1	-/+	-454.37313781678677	-14973.965080529451	144	0.3333333333333333	0.2777777777777778	0.02287675150128682
YDL214C	0	0/-	-454.4200318045914	-26029.205032485537	576	0.3333333333333333	0.2777777777777778	0.02287675150128682
YCL026C-A	-1	-/-	-454.5193671435118	-13847.57079860568	144	0.3305785123966942	0.2777777777777778	0.023162710895052903
YKR104W	0	0/-	-454.6885835090652	-25824.36513285339	576	0.3305785123966942	0.2777777777777778	0.023162710895052903
YNR069C	0	0/-	-455.00209967419505	-23828.057088496163	576	0.3305785123966942	0.2777777777777778	0.023162710895052903
YMR117C	-1	-/-	-455.7817261815071	-13737.250195533037	144	0.32786885245901637	0.2777777777777778	0.023448670288818987
YOR386W	-1	-/-	-455.9920674711466	-18896.234839752316	144	0.3252032520325203	0.2777777777777778	0.023734629682585072
YBL013W	-1	-/-	-457.34554213285446	-14217.86254261434	144	0.3225806451612903	0.2777777777777778	0.024020589076351156
YCL016C	-1	-/-	-458.7343239188194	-15624.16721624136	144	0.32	0.2777777777777778	0.024306548470117244
YMR030W	-1	-/-	-458.8013614565134	-16969.944707497954	144	0.31746031746031744	0.2777777777777778	0.02459250786388333
YML017W	0	0/-	-458.93057042360306	-23298.835922891274	576	0.31746031746031744	0.2777777777777778	0.02459250786388333
YLR087C	0	0/-	-460.39433658123016	-23202.05673787184	576	0.31746031746031744	0.2777777777777778	0.02459250786388333
YDR014W	0	0/+	-461.3356005139649	-24740.82335423678	576	0.31746031746031744	0.2777777777777778	0.02459250786388333
YDR540C	0	0/-	-461.3685329556465	-26455.664526468143	576	0.31746031746031744	0.2777777777777778	0.02459250786388333
YOR350C	0	0/-	-462.1778882164508	-29804.07519881241	576	0.31746031746031744	0.2777777777777778	0.02459250786388333
YPL119C	-1	-/-	-462.5584272146225	-17722.63360890746	144	0.31496062992125984	0.2777777777777778	0.024878467257649414
YKR019C	-1	-/-	-462.5994927659631	-16289.961961910129	144	0.3125	0.2777777777777778	0.025164426651415498
YKL005C	-1	-/-	-462.8508056178689	-16988.344081111252	144	0.31007751937984496	0.2777777777777778	0.025450386045181583
YPR066W	0	0/-	-462.8804579935968	-26570.057251356542	576	0.31007751937984496	0.2777777777777778	0.025450386045181583
YCR086W	1	+/+	-462.9885151386261	-17413.81295889616	143	0.3153846153846154	0.2847222222222222	0.025450386045181583
YEL061C	-1	-/+	-463.21861922740936	-16101.223961114883	144	0.31297709923664124	0.2847222222222222	0.02573634543894767
YOR144C	-1	-/-	-463.48851838707924	-15629.704750329256	144	0.3106060606060606	0.2847222222222222	0.026022304832713755
YDL087C	-1	-/-	-463.6382011026144	-16759.641767069697	144	0.3082706766917293	0.2847222222222222	0.02630826422647984
YHR172W	-1	-/+	-463.7346709817648	-16346.615602210164	144	0.30597014925373134	0.2847222222222222	0.026594223620245924
YFR046C	-1	-/-	-463.8733451664448	-16824.678844302893	144	0.3037037037037037	0.2847222222222222	0.02688018301401201
YIL026C	-1	-/-	-464.24395827949047	-16941.633008614182	144	0.3014705882352941	0.2847222222222222	0.027166142407778097
YGL205W	-1	-/-	-464.66488049924374	-17119.393607631326	144	0.29927007299270075	0.2847222222222222	0.02745210180154418
YGL259W	0	0/0	-464.7579048965126	-26775.482758263126	576	0.29927007299270075	0.2847222222222222	0.02745210180154418
YDR176W	-1	-/-	-464.8953455686569	-15701.618528872728	144	0.2971014492753623	0.2847222222222222	0.027738061195310266
YMR204C	-1	-/-	-464.9466092437506	-16500.425079748034	144	0.2949640287769784	0.2847222222222222	0.02802402058907635
YBR128C	0	0/-	-465.14507827721536	-27106.413781275973	576	0.2949640287769784	0.2847222222222222	0.02802402058907635
YCR014C	-1	-/-	-465.2034284770489	-16185.790015086532	144	0.29285714285714287	0.2847222222222222	0.028309979982842435
YLL057C	0	0/0	-465.3994141668081	-25319.067100032233	576	0.29285714285714287	0.2847222222222222	0.028309979982842435
YLR381W	-1	-/+	-465.9140848070383	-16527.068978488445	144	0.2907801418439716	0.2847222222222222	0.028595939376608523
YNR009W	0	0/-	-465.9619404524565	-25604.31035179645	576	0.2907801418439716	0.2847222222222222	0.028595939376608523
YJR150C	-1	-/-	-466.2557494342327	-14896.947878152132	144	0.2887323943661972	0.2847222222222222	0.028881898770374607
YHR164C	-1	-/+	-466.36127093434334	-15660.456130310893	144	0.2867132867132867	0.2847222222222222	0.029167858164140692
YHL043W	0	0/-	-466.96890744008124	-24367.576834104955	576	0.2867132867132867	0.2847222222222222	0.029167858164140692
YLR393W	0	0/-	-466.9753015264869	-24405.3157139197	576	0.2867132867132867	0.2847222222222222	0.029167858164140692
YBR136W	1	+/+	-467.16872680187225	-13775.05846619606	143	0.2916666666666667	0.2916666666666667	0.029167858164140692
YPR005C	-1	-/-	-467.5296284556389	-17455.41287190467	144	0.2896551724137931	0.2916666666666667	0.029453817557906777
YLR315W	0	0/+	-467.74852003902197	-25071.789327885024	576	0.2896551724137931	0.2916666666666667	0.029453817557906777
YOR242C	0	0/+	-468.21861447766423	-24613.69090303406	576	0.2896551724137931	0.2916666666666667	0.029453817557906777
YGL063W	-1	-/-	-468.32418298721313	-15628.517049774528	144	0.2876712328767123	0.2916666666666667	0.02973977695167286
YLR213C	0	0/+	-468.364652749151	-24699.115460022353	576	0.2876712328767123	0.2916666666666667	0.02973977695167286
YBR040W	-1	-/-	-469.3132619559765	-15233.22418961674	144	0.2857142857142857	0.2916666666666667	0.03002573634543895
YML095C	1	+/+	-469.37074941396713	-14846.93480976671	143	0.2905405405405405	0.2986111111111111	0.03002573634543895
YER039C	0	0/-	-469.67445392906666	-28718.23361397907	576	0.2905405405405405	0.2986111111111111	0.03002573634543895
YPR192W	0	0/+	-470.23245301656425	-28504.811146342196	576	0.2905405405405405	0.2986111111111111	0.03002573634543895
YBR223C	-1	-/-	-470.3239098712802	-15860.066821031272	144	0.28859060402684567	0.2986111111111111	0.030311695739205034
YGR236C	0	0/0	-470.3714762609452	-28140.180993421003	576	0.28859060402684567	0.2986111111111111	0.030311695739205034
YLR183C	-1	-/0	-470.93226820230484	-16323.948486618698	144	0.2866666666666667	0.2986111111111111	0.030597655132971118
YJL051W	0	0/-	-471.15271179005504	-24339.997611022554	576	0.2866666666666667	0.2986111111111111	0.030597655132971118
YDL239C	0	0/+	-471.58613304048777	-28708.704491432756	576	0.2866666666666667	0.2986111111111111	0.030597655132971118
YLR045C	-1	-/-	-471.79717031121254	-16343.727289952338	144	0.2847682119205298	0.2986111111111111	0.030883614526737203
YCR097W	0	0/-	-471.9929757360369	-29665.032053414732	576	0.2847682119205298	0.2986111111111111	0.030883614526737203
YJR010C-A	-1	-/-	-472.14307571947575	-17074.980642035604	144	0.28289473684210525	0.2986111111111111	0.031169573920503287
YER018C	-1	-/-	-472.17349503189325	-17527.3018707484	144	0.28104575163398693	0.2986111111111111	0.031455533314269375
YBR217W	-1	-/-	-472.31586007773876	-16528.87532311678	144	0.2792207792207792	0.2986111111111111	0.03174149270803546
YLR383W	-1	-/-	-472.4673708677292	-15458.209781229496	144	0.27741935483870966	0.2986111111111111	0.032027452101801544
YPR111W	-1	-/-	-472.56749580055475	-16190.54270682484	144	0.27564102564102566	0.2986111111111111	0.03231341149556763
YBR299W	0	0/-	-472.8005459420383	-24779.484997002408	576	0.27564102564102566	0.2986111111111111	0.03231341149556763
YOR068C	-1	-/-	-473.061499774456	-13792.04418399185	144	0.27388535031847133	0.2986111111111111	0.03259937088933371
YPL153C	-1	-/-	-473.71602511405945	-15694.49090538919	144	0.2721518987341772	0.2986111111111111	0.0328853302830998
YBL009W	1	+/-	-473.79720306396484	-18034.559525847435	143	0.27672955974842767	0.3055555555555556	0.0328853302830998
YGR288W	-1	-/-	-474.3793106675148	-15870.197600126266	144	0.275	0.3055555555555556	0.03317128967686588
YLR341W	0	0/+	-474.9233016539365	-25924.325160268694	576	0.275	0.3055555555555556	0.03317128967686588
YAL032C	-1	-/-	-475.1181659400463	-16372.040154770017	144	0.2732919254658385	0.3055555555555556	0.03345724907063197
YBR152W	-1	-/-	-475.696828186512	-14055.020435221493	144	0.2716049382716049	0.3055555555555556	0.03374320846439806
YNR072W	-1	-/-	-476.43252950906754	-15899.407426267862	144	0.26993865030674846	0.3055555555555556	0.03402916785816414
YLR424W	-1	-/-	-477.04777462780476	-16600.647831246257	144	0.2682926829268293	0.3055555555555556	0.03431512725193023
YGR006W	-1	-/-	-477.47578866034746	-15898.340674124658	144	0.26666666666666666	0.3055555555555556	0.03460108664569631
YGR153W	0	0/0	-477.5693860799074	-26801.371207081713	576	0.26666666666666666	0.3055555555555556	0.03460108664569631
YMR048W	1	+/+	-477.60686089098454	-17185.743332475424	143	0.2710843373493976	0.3125	0.03460108664569631
YHR101C	0	0/-	-478.1157536804676	-29526.635424870998	576	0.2710843373493976	0.3125	0.03460108664569631
YBR240C	-1	-/-	-478.238626986742	-15410.018613286316	144	0.2694610778443114	0.3125	0.0348870460394624
YHR177W	0	0/-	-478.5360593665391	-26000.871118750423	576	0.2694610778443114	0.3125	0.0348870460394624
YIL139C	-1	-/-	-478.9037744477391	-17101.700313206762	144	0.26785714285714285	0.3125	0.03517300543322848
YLL013C	-1	-/-	-479.2122677564621	-14068.276454627514	144	0.26627218934911245	0.3125	0.035458964826994566
YIR019C	-1	-/-	-479.3231711387634	-13428.990996941924	144	0.2647058823529412	0.3125	0.03574492422076065
YAL064C-A	0	0/0	-479.7014381606132	-25362.38318674639	576	0.2647058823529412	0.3125	0.03574492422076065
YPL167C	-1	-/-	-479.70992597937584	-15903.531190365553	144	0.2631578947368421	0.3125	0.036030883614526735
YPL116W	-1	-/-	-480.0618808269501	-15428.014331519604	144	0.2616279069767442	0.3125	0.03631684300829282
YFL053W	0	0/-	-480.1764873340726	-26242.80500695668	576	0.2616279069767442	0.3125	0.03631684300829282
YDL024C	-1	-/-	-482.2601550742984	-17662.731689415872	144	0.26011560693641617	0.3125	0.03660280240205891
YBR168W	-1	-/-	-482.4774592369795	-16738.448073849082	144	0.25862068965517243	0.3125	0.036888761795824995
YDR356W	-1	-/-	-482.6801988258958	-16971.62465993315	144	0.2571428571428571	0.3125	0.03717472118959108
YNL223W	-1	-/-	-482.87519124150276	-17703.57275853306	144	0.2556818181818182	0.3125	0.037460680583357164
YDL028C	-1	-/+	-483.30118994414806	-16496.081440240145	144	0.2542372881355932	0.3125	0.03774663997712325
YJL203W	-1	-/-	-483.39385426044464	-15328.199972629547	144	0.25280898876404495	0.3125	0.03803259937088933
YPL166W	0	0/-	-483.50984313711524	-26367.998786289245	576	0.25280898876404495	0.3125	0.03803259937088933
YPL165C	0	0/-	-483.5959013234824	-27052.476161006838	576	0.25280898876404495	0.3125	0.03803259937088933
YDR009W	-1	-/-	-483.8666332215071	-15874.398854017258	144	0.25139664804469275	0.3125	0.03831855876465542
YPL021W	-1	-/-	-484.38851684331894	-16274.631808072329	144	0.25	0.3125	0.0386045181584215
YPR201W	-1	-/-	-484.58739387989044	-14822.628677170724	144	0.24861878453038674	0.3125	0.03889047755218759
YMR257C	0	0/-	-484.8237812612206	-27348.931815285236	576	0.24861878453038674	0.3125	0.03889047755218759
YNL148C	-1	-/-	-484.8764052540064	-14191.261886686087	144	0.24725274725274726	0.3125	0.03917643694595367
YGL098W	-1	-/-	-485.81565856933594	-16060.633338809013	144	0.2459016393442623	0.3125	0.03946239633971976
YBL085W	-1	-/-	-486.27078211307526	-17014.798390448093	144	0.24456521739130435	0.3125	0.03974835573348585
YBR231C	-1	-/-	-486.67680779099464	-17047.459067821503	144	0.24324324324324326	0.3125	0.04003431512725193
YJL089W	-1	-/-	-486.6806931197643	-18807.544429197907	144	0.24193548387096775	0.3125	0.04032027452101802
YIL159W	-1	-/-	-486.6963807940483	-17529.253303717822	144	0.24064171122994651	0.3125	0.0406062339147841
YML118W	-1	-/-	-486.81708455085754	-17498.13768234849	144	0.2393617021276596	0.3125	0.040892193308550186
YOL067C	-1	-/-	-486.8739714026451	-13986.602544665337	144	0.23809523809523808	0.3125	0.04117815270231627
YDR126W	-1	-/-	-486.8899872004986	-16039.141174152493	144	0.23684210526315788	0.3125	0.041464112096082355
YOR049C	-1	-/-	-487.76686680316925	-14480.864634618163	144	0.2356020942408377	0.3125	0.04175007148984844
YDR501W	-1	-/0	-488.1124416589737	-16619.473640426993	144	0.234375	0.3125	0.042036030883614524
YFR027W	-1	-/+	-488.14294469356537	-17211.715321332216	144	0.23316062176165803	0.3125	0.042321990277380615
YJL162C	0	0/-	-488.2093834467232	-26168.38738987036	576	0.23316062176165803	0.3125	0.042321990277380615
YBL031W	0	0/-	-488.5547096133232	-27133.159200733528	576	0.23316062176165803	0.3125	0.042321990277380615
YLR377C	-1	-/-	-488.57428296655416	-15698.823445625603	144	0.23195876288659795	0.3125	0.0426079496711467
YDR130C	-1	-/-	-488.640023291111	-18071.596420563757	144	0.23076923076923078	0.3125	0.042893909064912784
YPL133C	-1	-/-	-488.79762786626816	-15208.831777371466	144	0.22959183673469388	0.3125	0.04317986845867887
YNL172W	-1	-/-	-488.99568039923906	-15808.728108048439	144	0.22842639593908629	0.3125	0.04346582785244495
YOR129C	-1	-/-	-489.1136722564697	-17359.949135288596	144	0.22727272727272727	0.3125	0.04375178724621104
YDR082W	-1	-/-	-489.3151527643204	-16204.264955326915	144	0.22613065326633167	0.3125	0.04403774663997712
YLR151C	0	0/-	-489.4574794471264	-29443.82776558306	576	0.22613065326633167	0.3125	0.04403774663997712
YCL061C	-1	-/-	-489.94937938451767	-15537.088845655322	144	0.225	0.3125	0.04432370603374321
YAL034W-A	-1	-/-	-490.14312390238047	-17587.985131010413	144	0.22388059701492538	0.3125	0.04460966542750929
YIL113W	0	0/-	-490.1509781712666	-30685.746861823834	576	0.22388059701492538	0.3125	0.04460966542750929
YKR105C	0	0/-	-490.1520014218986	-26457.8573565837	576	0.22388059701492538	0.3125	0.04460966542750929
YBL104C	0	0/-	-490.22271247021854	-26162.777792235836	576	0.22388059701492538	0.3125	0.04460966542750929
YIL084C	-1	-/-	-490.48875629901886	-13861.518608920276	144	0.22277227722772278	0.3125	0.044895624821275376
YHR150W	-1	-/-	-490.7798123508692	-16679.056468330324	144	0.22167487684729065	0.3125	0.04518158421504146
YIL013C	-1	-/-	-490.7892234325409	-15483.98088812828	144	0.22058823529411764	0.3125	0.04546754360880755
YKR037C	-1	-/-	-491.13292195647955	-18759.751134835184	144	0.21951219512195122	0.3125	0.04575350300257364
YJL095W	-1	-/-	-491.30149310827255	-15679.821581214666	144	0.21844660194174756	0.3125	0.04603946239633972
YGL192W	1	+/+	-491.485538572073	-15089.202162235975	143	0.2222222222222222	0.3194444444444444	0.04603946239633972
YBR298C	-1	-/-	-491.5934772193432	-16728.8451577276	144	0.22115384615384615	0.3194444444444444	0.046325421790105806
YBR098W	1	+/+	-492.06281519681215	-16322.44194664061	143	0.22488038277511962	0.3263888888888889	0.046325421790105806
YPR152C	0	0/-	-492.1804103143513	-26947.283365693875	576	0.22488038277511962	0.3263888888888889	0.046325421790105806
YMR190C	1	+/+	-492.7911873012781	-18159.62268899381	143	0.22857142857142856	0.3333333333333333	0.046325421790105806
YML049C	-1	-/-	-493.05727480351925	-14907.942719563842	144	0.22748815165876776	0.3333333333333333	0.04661138118387189
YIR028W	-1	-/-	-493.43987341597676	-16849.955369509757	144	0.22641509433962265	0.3333333333333333	0.046897340577637975
YOR030W	-1	-/-	-493.4506279826164	-17012.834836520255	144	0.22535211267605634	0.3333333333333333	0.04718329997140406
YJR089W	-1	-/-	-493.73492681980133	-15744.2793110013	144	0.22429906542056074	0.3333333333333333	0.047469259365170144
YPR061C	0	0/0	-493.9933864530176	-30364.6589843221	576	0.22429906542056074	0.3333333333333333	0.047469259365170144
YMR032W	-1	-/-	-494.02071595191956	-15588.326479688287	144	0.22325581395348837	0.3333333333333333	0.04775521875893623
YLR234W	1	+/+	-494.32216566056013	-15764.161418125033	143	0.22685185185185186	0.3402777777777778	0.04775521875893623
YBR278W	-1	-/-	-495.0011388063431	-18168.820538342	144	0.22580645161290322	0.3402777777777778	0.04804117815270231
YFL049W	-1	-/-	-495.16172429919243	-17155.792975872755	144	0.22477064220183487	0.3402777777777778	0.048327137546468404
YNR007C	-1	-/-	-495.541377812624	-21483.721443109214	144	0.2237442922374429	0.3402777777777778	0.04861309694023449
YHR176W	-1	-/-	-495.6715165153146	-16707.32737166062	144	0.22272727272727272	0.3402777777777778	0.048899056334000573
YGR292W	0	0/-	-496.09821842610836	-24542.61994988937	576	0.22272727272727272	0.3402777777777778	0.048899056334000573
YCR091W	-1	-/-	-496.1058447062969	-16956.94862484932	144	0.22171945701357465	0.3402777777777778	0.04918501572776666
YHR031C	-1	-/-	-496.509224742651	-17276.412437081337	144	0.22072072072072071	0.3402777777777778	0.04947097512153274
YMR065W	-1	-/-	-496.70321172475815	-17205.69988077879	144	0.21973094170403587	0.3402777777777778	0.04975693451529883
YER098W	0	0/-	-496.77407971024513	-28451.34635291621	576	0.21973094170403587	0.3402777777777778	0.04975693451529883
YJL168C	-1	-/+	-496.8411220908165	-15108.840477526188	144	0.21875	0.3402777777777778	0.05004289390906491
YCR019W	0	0/0	-496.86863655410707	-28762.258206715807	576	0.21875	0.3402777777777778	0.05004289390906491
YIR027C	0	0/-	-496.8686634115875	-26731.16642460227	576	0.21875	0.3402777777777778	0.05004289390906491
YDR416W	-1	-/-	-497.1441041827202	-16426.381394520402	144	0.21777777777777776	0.3402777777777778	0.050328853302830996
YOR026W	-1	-/-	-497.1896759867668	-17257.001553490758	144	0.2168141592920354	0.3402777777777778	0.05061481269659708
YDR439W	1	+/+	-497.65360240638256	-17612.77303171158	143	0.22026431718061673	0.3472222222222222	0.05061481269659708
YBR194W	0	0/0	-497.79653934016824	-28229.420345360413	576	0.22026431718061673	0.3472222222222222	0.05061481269659708
YBR138C	0	0/0	-498.2124686203897	-24325.06337160617	576	0.22026431718061673	0.3472222222222222	0.05061481269659708
YMR095C	-1	-/-	-498.39968122541904	-15799.2218137905	144	0.21929824561403508	0.3472222222222222	0.050900772090363165
YPL072W	0	0/-	-498.6618943884969	-26957.058268749155	576	0.21929824561403508	0.3472222222222222	0.050900772090363165
YIL112W	1	+/-	-498.6909289956093	-17079.327686458826	143	0.22270742358078602	0.3541666666666667	0.050900772090363165
YNR048W	-1	-/-	-498.71822356432676	-16982.30566366762	144	0.2217391304347826	0.3541666666666667	0.05118673148412926
YDL194W	-1	-/+	-499.0903894007206	-16900.45943173766	144	0.22077922077922077	0.3541666666666667	0.05147269087789534
YOL104C	1	+/+	-499.5643564462662	-16217.724882408977	143	0.22413793103448276	0.3611111111111111	0.05147269087789534
YOR384W	0	0/-	-499.6510843485594	-26356.445081373677	576	0.22413793103448276	0.3611111111111111	0.05147269087789534
YOR003W	-1	-/0	-499.7411921322346	-17838.7279856503	144	0.22317596566523606	0.3611111111111111	0.051758650271661426
YPL033C	1	+/-	-499.81197860464454	-17122.913669023663	143	0.2264957264957265	0.3680555555555556	0.051758650271661426
YOR237W	-1	-/-	-500.2943730354309	-15360.758847355843	144	0.225531914893617	0.3680555555555556	0.05204460966542751
YPL174C	-1	-/-	-500.52535939216614	-15896.727697134018	144	0.2245762711864407	0.3680555555555556	0.052330569059193595
YMR168C	-1	-/-	-500.6233566403389	-16649.89572763443	144	0.22362869198312235	0.3680555555555556	0.05261652845295968
YJL071W	-1	-/0	-500.7007291838527	-16646.668807066977	144	0.22268907563025211	0.3680555555555556	0.052902487846725764
YDL139C	0	0/-	-501.1462701559067	-28534.393537029624	576	0.22268907563025211	0.3680555555555556	0.052902487846725764
YNL310C	-1	-/-	-501.51631236076355	-15424.434054970741	144	0.2217573221757322	0.3680555555555556	0.05318844724049185
YLR141W	-1	-/-	-501.64480932056904	-16724.624720677733	144	0.22083333333333333	0.3680555555555556	0.05347440663425793
YNL279W	-1	-/-	-502.1738300174475	-16432.780700162053	144	0.21991701244813278	0.3680555555555556	0.05376036602802402
YJR138W	0	0/-	-502.2061222344637	-25852.27641241066	576	0.21991701244813278	0.3680555555555556	0.05376036602802402
YMR137C	-1	-/-	-502.3164116740227	-17727.41225093603	144	0.2190082644628099	0.3680555555555556	0.05404632542179011
YIR017C	-1	-/-	-502.34845435619354	-17318.796548455954	144	0.21810699588477367	0.3680555555555556	0.054332284815556194
YHR156C	0	0/0	-502.64478323981166	-28793.500622836873	576	0.21810699588477367	0.3680555555555556	0.054332284815556194
YLR376C	-1	-/-	-502.89756835997105	-17345.172002851963	144	0.21721311475409835	0.3680555555555556	0.05461824420932228
YDR076W	1	+/+	-503.10438883304596	-16165.395678579807	143	0.22040816326530613	0.375	0.05461824420932228
YAR019C	-1	-/+	-503.25884276628494	-16698.60008996725	144	0.21951219512195122	0.375	0.05490420360308836
YGR212W	-1	-/-	-503.5839715898037	-17433.260181456804	144	0.21862348178137653	0.375	0.05519016299685445
YFR026C	0	0/-	-504.35796643048525	-27322.424017213285	576	0.21862348178137653	0.375	0.05519016299685445
YPR119W	-1	-/-	-504.4544130563736	-14979.499022632837	144	0.21774193548387097	0.375	0.05547612239062053
YIL146C	0	0/-	-504.6089662723243	-31289.70568434708	576	0.21774193548387097	0.375	0.05547612239062053
YOR298W	-1	-/+	-504.95955035835505	-16155.465718336403	144	0.21686746987951808	0.375	0.055762081784386616
YOR113W	-1	-/-	-504.99455896019936	-17214.265060901642	144	0.216	0.375	0.0560480411781527
YBR270C	0	0/-	-505.2245328743011	-29653.80139445141	576	0.216	0.375	0.0560480411781527
YLR035C	-1	-/+	-505.28551054000854	-18017.36891835928	144	0.2151394422310757	0.375	0.056334000571918785
YPL248C	-1	-/-	-505.59910011291504	-16250.31310275197	144	0.21428571428571427	0.375	0.05661995996568487
YPR018W	-1	-/-	-505.74425131082535	-16310.7893435359	144	0.2134387351778656	0.375	0.05690591935945096
YDR179C	-1	-/-	-505.74753941595554	-17521.295796230435	144	0.2125984251968504	0.375	0.057191878753217046
YBR038W	-1	-/-	-505.79988645017147	-15113.11033975333	144	0.21176470588235294	0.375	0.05747783814698313
YJL084C	0	0/-	-505.8707659384236	-28899.62926879432	576	0.21176470588235294	0.375	0.05747783814698313
YDR004W	1	+/+	-505.87867161631584	-16089.248737946153	143	0.21484375	0.3819444444444444	0.05747783814698313
YLR272C	-1	-/+	-506.1666716635227	-18838.809976041317	144	0.2140077821011673	0.3819444444444444	0.057763797540749215
YAL058W	-1	-/-	-506.3876629471779	-16967.302989907563	144	0.2131782945736434	0.3819444444444444	0.0580497569345153
YDR515W	-1	-/-	-506.38784520328045	-16056.824718371034	144	0.21235521235521235	0.3819444444444444	0.058335716328281384
YLR461W	0	0/-	-506.83834258373827	-25957.46291947458	576	0.21235521235521235	0.3819444444444444	0.058335716328281384
YJR106W	0	0/-	-506.989563152194	-29499.682534519583	576	0.21235521235521235	0.3819444444444444	0.058335716328281384
YBL049W	0	0/0	-507.43536787852645	-29667.37587598525	576	0.21235521235521235	0.3819444444444444	0.058335716328281384
YKL134C	-1	-/-	-507.6537497192621	-17883.99911685288	144	0.21153846153846154	0.3819444444444444	0.05862167572204747
YOR363C	-1	-/-	-507.7692615687847	-18293.085743814707	144	0.210727969348659	0.3819444444444444	0.05890763511581355
YDR499W	-1	-/-	-507.8579498976469	-16448.535544343293	144	0.2099236641221374	0.3819444444444444	0.05919359450957964
YKR054C	-1	-/-	-508.2996633499861	-16463.586788102984	144	0.20912547528517111	0.3819444444444444	0.05947955390334572
YKL090W	0	0/-	-508.6052365191281	-26338.32271337509	576	0.20912547528517111	0.3819444444444444	0.05947955390334572
YNL093W	-1	-/-	-508.797186255455	-16642.55959643796	144	0.20833333333333334	0.3819444444444444	0.05976551329711181
YOR279C	-1	-/-	-508.9291075244546	-17980.907125636935	144	0.20754716981132076	0.3819444444444444	0.0600514726908779
YNL025C	1	+/+	-509.3904587030411	-18520.73294121027	143	0.21052631578947367	0.3888888888888889	0.0600514726908779
YJL058C	-1	-/-	-509.80213952064514	-16563.21082316339	144	0.20973782771535582	0.3888888888888889	0.06033743208464398
YPR093C	-1	-/-	-509.81325536966324	-16901.67539215088	144	0.208955223880597	0.3888888888888889	0.06062339147841007
YCR040W	-1	-/-	-509.8160133957863	-15437.381285071373	144	0.20817843866171004	0.3888888888888889	0.06090935087217615
YJR053W	-1	-/-	-510.3400892019272	-16099.533551305532	144	0.2074074074074074	0.3888888888888889	0.061195310265942236
YBR203W	0	0/-	-510.44214920699596	-26511.319967914373	576	0.2074074074074074	0.3888888888888889	0.061195310265942236
YDR247W	-1	-/-	-511.389905333519	-18039.78136268258	144	0.2066420664206642	0.3888888888888889	0.06148126965970832
YPL155C	-1	-/-	-511.468876093626	-16391.443098321557	144	0.20588235294117646	0.3888888888888889	0.061767229053474405
YJL013C	-1	-/+	-511.5014533996582	-16477.378452554345	144	0.20512820512820512	0.3888888888888889	0.06205318844724049
YOR073W	1	+/+	-511.9003296196461	-16887.88710206747	143	0.20802919708029197	0.3958333333333333	0.06205318844724049
YER142C	-1	-/-	-512.0535178631544	-18807.746658191085	144	0.20727272727272728	0.3958333333333333	0.062339147841006574
YEL005C	0	0/-	-512.0609432328492	-29452.883347638883	576	0.20727272727272728	0.3958333333333333	0.062339147841006574
YNL009W	-1	-/-	-512.428319811821	-17828.372574418783	144	0.20652173913043478	0.3958333333333333	0.06262510723477266
YDR256C	-1	-/-	-512.4658626317978	-16430.739343225956	144	0.20577617328519857	0.3958333333333333	0.06291106662853875
YCL024W	-1	-/-	-512.4777438640594	-15240.431908592582	144	0.20503597122302158	0.3958333333333333	0.06319702602230483
YGR224W	-1	-/-	-512.781263589859	-16694.057079166174	144	0.20430107526881722	0.3958333333333333	0.06348298541607092
YLR128W	0	0/-	-512.8139459975064	-30998.36892278958	576	0.20430107526881722	0.3958333333333333	0.06348298541607092
YDR030C	-1	-/-	-513.6093559861183	-17409.745196282864	144	0.20357142857142857	0.3958333333333333	0.063768944809837
YMR201C	-1	-/-	-513.6941503584385	-17670.716211117804	144	0.20284697508896798	0.3958333333333333	0.06405490420360309
YAR008W	-1	-/-	-513.8364358097315	-18805.526466980577	144	0.20212765957446807	0.3958333333333333	0.06434086359736918
YPL269W	-1	-/-	-514.2740603387356	-16598.276414990425	144	0.20141342756183744	0.3958333333333333	0.06462682299113526
YBR147W	0	0/-	-514.2895596176386	-30272.370882740244	576	0.20141342756183744	0.3958333333333333	0.06462682299113526
YDR052C	-1	-/+	-514.5771789997816	-17372.21062837541	144	0.2007042253521127	0.3958333333333333	0.06491278238490135
YLR010C	-1	-/-	-515.4470451325178	-16438.40514367819	144	0.2	0.3958333333333333	0.06519874177866743
YKL189W	-1	-/-	-515.6703487560153	-17260.81161223352	144	0.1993006993006993	0.3958333333333333	0.06548470117243352
YML061C	-1	-/-	-515.7653929591179	-17194.0415533185	144	0.1986062717770035	0.3958333333333333	0.0657706605661996
YBR280C	-1	-/-	-515.8291993141174	-21017.358660548925	144	0.19791666666666666	0.3958333333333333	0.06605661995996569
YJL102W	-1	-/-	-516.0328863188624	-19854.021421723068	144	0.1972318339100346	0.3958333333333333	0.06634257935373176
YDR323C	-1	-/-	-516.2506029307842	-16403.583829641342	144	0.19655172413793104	0.3958333333333333	0.06662853874749786
YCR066W	-1	-/-	-516.415723785758	-16603.486518368125	144	0.1958762886597938	0.3958333333333333	0.06691449814126393
YLR210W	-1	-/-	-516.4688234627247	-17242.656624801457	144	0.1952054794520548	0.3958333333333333	0.06720045753503003
YBR050C	-1	-/-	-516.818247795105	-18525.25355554372	144	0.1945392491467577	0.3958333333333333	0.06748641692879612
YLR081W	-1	-/-	-516.9520998299122	-17156.472479499876	144	0.19387755102040816	0.3958333333333333	0.0677723763225622
YNL250W	1	+/+	-517.1038634702563	-17761.093441329896	143	0.19661016949152543	0.4027777777777778	0.0677723763225622
YMR323W	0	0/-	-517.12043453753	-26523.54881342128	576	0.19661016949152543	0.4027777777777778	0.0677723763225622
YLR047C	-1	-/-	-517.5314626693726	-17023.959798425436	144	0.19594594594594594	0.4027777777777778	0.06805833571632829
YER095W	1	+/+	-517.7645932286978	-17700.952679499984	143	0.19865319865319866	0.4097222222222222	0.06805833571632829
YLR127C	-1	-/-	-517.7772634029388	-18347.658975563943	144	0.19798657718120805	0.4097222222222222	0.06834429511009436
YOR077W	0	0/0	-517.883400183171	-28067.137501295656	576	0.19798657718120805	0.4097222222222222	0.06834429511009436
YPL130W	1	+/+	-518.3849579542875	-16064.083214364946	143	0.20066889632107024	0.4166666666666667	0.06834429511009436
YLL002W	-1	-/-	-518.5049250051379	-18443.20840895921	144	0.2	0.4166666666666667	0.06863025450386046
YLR227C	0	0/+	-518.5952408527955	-27118.340618696995	576	0.2	0.4166666666666667	0.06863025450386046
YMR322C	-1	-/-	-519.1408299207687	-18195.720846921206	144	0.19933554817275748	0.4166666666666667	0.06891621389762653
YOL135C	-1	-/-	-519.3392734229565	-17253.647916942835	144	0.1986754966887417	0.4166666666666667	0.06920217329139262
YIR029W	0	0/-	-519.622774720192	-29899.839296206832	576	0.1986754966887417	0.4166666666666667	0.06920217329139262
YBR211C	-1	-/+	-519.6646045893431	-16838.338148117065	144	0.19801980198019803	0.4166666666666667	0.0694881326851587
YIL031W	-1	-/-	-519.8218100368977	-18527.054772511125	144	0.19736842105263158	0.4166666666666667	0.0697740920789248
YLR245C	0	0/-	-519.9569676686078	-24328.41096674837	576	0.19736842105263158	0.4166666666666667	0.0697740920789248
YOR018W	-1	-/-	-520.0960206389427	-17003.265263795853	144	0.19672131147540983	0.4166666666666667	0.07006005147269088
YAL015C	-1	-/-	-520.188149034977	-15884.20254829526	144	0.19607843137254902	0.4166666666666667	0.07034601086645696
YKL108W	-1	-/-	-520.3053859472275	-17060.55577725172	144	0.19543973941368079	0.4166666666666667	0.07063197026022305
YBL080C	-1	-/-	-520.4541987776756	-18647.402529865503	144	0.19480519480519481	0.4166666666666667	0.07091792965398913
YPR032W	-1	-/-	-520.672323897481	-17025.448752894998	144	0.1941747572815534	0.4166666666666667	0.07120388904775522
YMR172W	-1	-/-	-520.8088864088058	-16605.17332738638	144	0.1935483870967742	0.4166666666666667	0.0714898484415213
YDL238C	0	0/-	-520.9530682228506	-29271.998341640458	576	0.1935483870967742	0.4166666666666667	0.0714898484415213
YJL074C	1	+/+	-521.0358539521694	-16946.535961717367	143	0.19614147909967847	0.4236111111111111	0.0714898484415213
YJL062W	-1	-/-	-521.2483505755663	-15911.56199593842	144	0.1955128205128205	0.4236111111111111	0.07177580783528739
YBL078C	-1	-/-	-521.3278085067868	-21062.468382030725	144	0.19488817891373802	0.4236111111111111	0.07206176722905347
YNL278W	-1	-/-	-522.0414581298828	-16353.888344034553	144	0.1942675159235669	0.4236111111111111	0.07234772662281956
YPR120C	-1	-/+	-522.0801503062248	-17900.23672375083	144	0.19365079365079366	0.4236111111111111	0.07263368601658564
YLR425W	-1	-/-	-522.3213911652565	-17597.335508942604	144	0.1930379746835443	0.4236111111111111	0.07291964541035173
YMR036C	-1	-/+	-522.5205381512642	-17001.524965941906	144	0.19242902208201892	0.4236111111111111	0.07320560480411782
YNL304W	-1	-/-	-522.8194907605648	-16517.775433562696	144	0.1918238993710692	0.4236111111111111	0.0734915641978839
YPR185W	-1	-/-	-523.005107820034	-18534.716163635254	144	0.19122257053291536	0.4236111111111111	0.07377752359164999
YLR115W	-1	-/-	-523.0475314259529	-17026.713251531124	144	0.190625	0.4236111111111111	0.07406348298541607
YDL017W	-1	-/+	-523.1064571291208	-19138.178433820605	144	0.19003115264797507	0.4236111111111111	0.07434944237918216
YHR082C	-1	-/-	-523.2745961248875	-16459.31985345483	144	0.18944099378881987	0.4236111111111111	0.07463540177294824
YHR021W-A	0	0/-	-523.3557493835688	-25929.789743110538	576	0.18944099378881987	0.4236111111111111	0.07463540177294824
YOL141W	0	0/-	-523.8275246918201	-27859.99148964137	576	0.18944099378881987	0.4236111111111111	0.07463540177294824
YPL253C	-1	-/-	-524.1711086034775	-16742.8375685215	144	0.18885448916408668	0.4236111111111111	0.07492136116671433
YAL028W	0	0/-	-524.1809147987515	-30726.777859341353	576	0.18885448916408668	0.4236111111111111	0.07492136116671433
YGL250W	0	0/+	-524.8462787121534	-30982.93597520236	576	0.18885448916408668	0.4236111111111111	0.07492136116671433
YMR287C	-1	-/-	-524.9743487089872	-16079.673723608255	144	0.1882716049382716	0.4236111111111111	0.0752073205604804
YDR425W	-1	-/-	-525.3196098506451	-19173.512831538916	144	0.18769230769230769	0.4236111111111111	0.0754932799542465
YKL095W	-1	-/-	-525.5733544528484	-16747.840296000242	144	0.18711656441717792	0.4236111111111111	0.07577923934801258
YPL267W	-1	-/-	-525.6047957390547	-17595.15418688953	144	0.18654434250764526	0.4236111111111111	0.07606519874177867
YLR364W	0	0/-	-526.0322826132178	-28257.130064082332	576	0.18654434250764526	0.4236111111111111	0.07606519874177867
YCR107W	-1	-/0	-526.1487733125687	-14150.985895752907	144	0.18597560975609756	0.4236111111111111	0.07635115813554476
YAR018C	-1	-/-	-526.5136783123016	-15949.897532448173	144	0.18541033434650456	0.4236111111111111	0.07663711752931084
YPR068C	-1	-/-	-526.5569277629256	-18364.579026319087	144	0.18484848484848485	0.4236111111111111	0.07692307692307693
YLL042C	-1	-/-	-527.0001926571131	-16664.87615031004	144	0.18429003021148035	0.4236111111111111	0.077209036316843
YMR156C	-1	-/-	-527.0093527585268	-18094.38877646625	144	0.18373493975903615	0.4236111111111111	0.0774949957106091
YOR028C	-1	-/-	-527.0155541598797	-18833.322143271565	144	0.1831831831831832	0.4236111111111111	0.07778095510437517
YIR005W	-1	-/-	-527.2231742143631	-17113.037754416466	144	0.18263473053892215	0.4236111111111111	0.07806691449814127
YOR391C	0	0/-	-527.3287560418248	-27187.419088896364	576	0.18263473053892215	0.4236111111111111	0.07806691449814127
YMR179W	-1	-/-	-527.4012124538422	-16760.53079777956	144	0.18208955223880596	0.4236111111111111	0.07835287389190734
YJL103C	0	0/-	-527.5918041346595	-32240.939344714396	576	0.18208955223880596	0.4236111111111111	0.07835287389190734
YIL171W	0	0/-	-527.5931653529406	-25508.062725827098	576	0.18208955223880596	0.4236111111111111	0.07835287389190734
YLR098C	-1	-/-	-527.6304430961609	-15117.398885726929	144	0.18154761904761904	0.4236111111111111	0.07863883328567343
YDL030W	-1	-/-	-527.979373537004	-16652.715221755207	144	0.18100890207715134	0.4236111111111111	0.07892479267943953
YGR213C	-1	-/0	-528.0566341876984	-15968.639352232218	144	0.1804733727810651	0.4236111111111111	0.0792107520732056
YMR040W	0	0/-	-528.3181822244078	-30345.662503667176	576	0.1804733727810651	0.4236111111111111	0.0792107520732056
YDL246C	0	0/0	-528.5555758923292	-25596.924838110805	576	0.1804733727810651	0.4236111111111111	0.0792107520732056
YPR083W	-1	-/-	-528.5584237575531	-16536.46985888481	144	0.17994100294985252	0.4236111111111111	0.0794967114669717
YBR294W	-1	-/-	-528.5812801718712	-17276.23399629444	144	0.17941176470588235	0.4236111111111111	0.07978267086073777
YDR495C	-1	-/-	-528.6746610999107	-16222.237974449992	144	0.17888563049853373	0.4236111111111111	0.08006863025450386
YPR200C	-1	-/-	-528.694661617279	-17922.442911863327	144	0.1783625730994152	0.4236111111111111	0.08035458964826994
YEL030W	-1	-/-	-528.8548476696014	-16273.308199211955	144	0.17784256559766765	0.4236111111111111	0.08064054904203603
YGR179C	-1	-/+	-529.0145908817649	-17013.96236754954	144	0.17732558139534885	0.4236111111111111	0.08092650843580211
YNL126W	-1	-/+	-529.0955421924591	-16315.364553757012	144	0.17681159420289855	0.4236111111111111	0.0812124678295682
YHR171W	-1	-/-	-529.1260176301003	-18697.600796729326	144	0.17630057803468208	0.4236111111111111	0.08149842722333428
YDR227W	-1	-/-	-529.228963971138	-16810.92691105604	144	0.17579250720461095	0.4236111111111111	0.08178438661710037
YLL060C	-1	-/0	-529.2928699851036	-17235.24571222067	144	0.1752873563218391	0.4236111111111111	0.08207034601086646
YDL240W	0	0/-	-529.3630713522434	-28302.373006163165	576	0.1752873563218391	0.4236111111111111	0.08207034601086646
YIL150C	-1	-/-	-529.3895584791899	-15714.201744303107	144	0.17478510028653296	0.4236111111111111	0.08235630540463254
YMR068W	-1	-/-	-529.4364676773548	-18967.619244247675	144	0.1742857142857143	0.4236111111111111	0.08264226479839863
YHR166C	-1	-/-	-529.6881124377251	-17645.862272530794	144	0.1737891737891738	0.4236111111111111	0.08292822419216471
YIL153W	-1	-/-	-529.847187101841	-17375.266830563545	144	0.17329545454545456	0.4236111111111111	0.0832141835859308
YML011C	-1	-/-	-529.8753525614738	-16247.653264194727	144	0.17280453257790368	0.4236111111111111	0.08350014297969688
YKL197C	-1	-/-	-530.1108061671257	-19275.694143883884	144	0.17231638418079095	0.4236111111111111	0.08378610237346297
YLR024C	0	0/-	-530.1642048768699	-28500.96230016835	576	0.17231638418079095	0.4236111111111111	0.08378610237346297
YHR023W	-1	-/-	-530.1736742258072	-16687.430718541145	144	0.17183098591549295	0.4236111111111111	0.08407206176722905
YGR154C	0	0/-	-530.190231628716	-29669.868590105325	576	0.17183098591549295	0.4236111111111111	0.08407206176722905
YOL101C	-1	-/-	-530.2798833623528	-17947.90642914921	144	0.17134831460674158	0.4236111111111111	0.08435802116099514
YKR102W	0	0/-	-530.5136181302369	-27777.87670974061	576	0.17134831460674158	0.4236111111111111	0.08435802116099514
YDR277C	-1	-/-	-530.7777509689331	-17320.939305521548	144	0.17086834733893558	0.4236111111111111	0.08464398055476123
YOL034W	-1	-/-	-531.0292945802212	-15803.276062190533	144	0.17039106145251395	0.4236111111111111	0.08492993994852731
YGL180W	-1	-/-	-531.2845856547356	-18288.06203240156	144	0.16991643454038996	0.4236111111111111	0.0852158993422934
YPR193C	-1	-/-	-531.9008277654648	-17452.714519679546	144	0.16944444444444445	0.4236111111111111	0.08550185873605948
YGL222C	-1	-/-	-531.9883042573929	-15202.768559768796	144	0.16897506925207756	0.4236111111111111	0.08578781812982557
YOR058C	-1	-/-	-532.0255205631256	-18123.215639069676	144	0.1685082872928177	0.4236111111111111	0.08607377752359165
YOR074C	-1	-/-	-532.2025666832924	-18696.473739802837	144	0.16804407713498623	0.4236111111111111	0.08635973691735774
YLR131C	-1	-/-	-532.3383543491364	-17071.886534690857	144	0.16758241758241757	0.4236111111111111	0.08664569631112382
YGR249W	-1	-/-	-532.3828326463699	-15696.371397569776	144	0.16712328767123288	0.4236111111111111	0.0869316557048899
YNL249C	0	0/0	-532.3922798745334	-27273.62746220641	576	0.16712328767123288	0.4236111111111111	0.0869316557048899
YLR054C	0	0/+	-532.4213175792247	-28056.377509096637	576	0.16712328767123288	0.4236111111111111	0.0869316557048899
YOR249C	-1	-/-	-532.441991597414	-18620.202438227832	144	0.16666666666666666	0.4236111111111111	0.08721761509865598
YBR008C	-1	-/-	-532.5594551563263	-17249.10632687807	144	0.16621253405994552	0.4236111111111111	0.08750357449242208
YER153C	0	0/-	-532.9755706302822	-28193.464611621574	576	0.16621253405994552	0.4236111111111111	0.08750357449242208
YLR084C	-1	-/-	-533.0265402197838	-15253.359696663916	144	0.16576086956521738	0.4236111111111111	0.08778953388618817
YER185W	0	0/-	-533.17240777798	-28827.50778156519	576	0.16576086956521738	0.4236111111111111	0.08778953388618817
YPR095C	-1	-/-	-533.1864756345749	-16039.103477418423	144	0.16531165311653118	0.4236111111111111	0.08807549327995425
YKL217W	0	0/-	-533.420183705166	-30665.41356881708	576	0.16531165311653118	0.4236111111111111	0.08807549327995425
YCR104W	0	0/-	-533.439579481259	-30066.99102578964	576	0.16531165311653118	0.4236111111111111	0.08807549327995425
YGL096W	-1	-/-	-533.5128571987152	-18373.937931969762	144	0.16486486486486487	0.4236111111111111	0.08836145267372034
YCR024C	0	0/-	-533.5486554205418	-28485.28749095276	576	0.16486486486486487	0.4236111111111111	0.08836145267372034
YIL168W	0	0/0	-533.5702229626477	-27914.595167825	576	0.16486486486486487	0.4236111111111111	0.08836145267372034
YOL060C	-1	-/-	-533.6121166720986	-19219.876490153372	144	0.16442048517520216	0.4236111111111111	0.08864741206748641
YDR069C	-1	-/-	-533.6266987323761	-19279.20652706921	144	0.1639784946236559	0.4236111111111111	0.0889333714612525
YBR228W	-1	-/-	-533.627590700984	-17574.152892038226	144	0.16353887399463807	0.4236111111111111	0.08921933085501858
YIL006W	0	0/-	-533.6795852202922	-29510.6402178742	576	0.16353887399463807	0.4236111111111111	0.08921933085501858
YOR313C	1	+/+	-533.6948072314262	-17942.627542316914	143	0.1657754010695187	0.4305555555555556	0.08921933085501858
YDR523C	-1	-/+	-533.773249655962	-16799.40969339013	144	0.16533333333333333	0.4305555555555556	0.08950529024878467
YLR360W	-1	-/-	-533.8590909689665	-16553.830602690578	144	0.16489361702127658	0.4305555555555556	0.08979124964255075
YKL203C	-1	-/-	-533.9381890296936	-16125.5067050457	144	0.16445623342175067	0.4305555555555556	0.09007720903631684
YLR139C	-1	-/-	-533.9422544240952	-15486.679919719696	144	0.164021164021164	0.4305555555555556	0.09036316843008292
YCR106W	-1	-/-	-533.9482417106628	-15341.788745164871	144	0.16358839050131926	0.4305555555555556	0.09064912782384901
YER111C	-1	-/-	-534.1766821816564	-16912.562901087105	144	0.1631578947368421	0.4305555555555556	0.0909350872176151
YBR182C	-1	-/-	-534.2205544710159	-16420.302253127098	144	0.16272965879265092	0.4305555555555556	0.09122104661138118
YPL161C	-1	-/-	-534.2240402698517	-17934.695056200027	144	0.16230366492146597	0.4305555555555556	0.09150700600514727
YMR280C	-1	-/-	-534.2910003662109	-16487.317380428314	144	0.1618798955613577	0.4305555555555556	0.09179296539891335
YER116C	-1	-/-	-534.3935374617577	-16321.070370182395	144	0.16145833333333334	0.4305555555555556	0.09207892479267944
YDR219C	-1	-/-	-534.5540910474956	-18005.53604909405	144	0.16103896103896104	0.4305555555555556	0.09236488418644552
YMR165C	-1	-/-	-534.6475059986115	-16665.14266090095	144	0.16062176165803108	0.4305555555555556	0.09265084358021161
YOL017W	-1	-/-	-534.9441617578268	-17783.19288429618	144	0.16020671834625322	0.4305555555555556	0.09293680297397769
YDR263C	-1	-/-	-535.2453742474318	-17061.64343880862	144	0.15979381443298968	0.4305555555555556	0.09322276236774378
YLL005C	0	0/+	-535.2717484980822	-25968.808095995337	576	0.15979381443298968	0.4305555555555556	0.09322276236774378
YDL159W	-1	-/-	-535.3187669962645	-16382.917353138328	144	0.15938303341902313	0.4305555555555556	0.09350872176150987
YER169W	-1	-/-	-535.8809877038002	-17643.742233276367	144	0.15897435897435896	0.4305555555555556	0.09379468115527595
YKR053C	-1	-/-	-536.1835765242577	-16362.792895421386	144	0.1585677749360614	0.4305555555555556	0.09408064054904204
YML104C	-1	-/-	-536.1928430199623	-17736.256142675877	144	0.15816326530612246	0.4305555555555556	0.09436659994280812
YFL008W	-1	-/-	-536.5195642858744	-18333.750407058746	144	0.15776081424936386	0.4305555555555556	0.09465255933657421
YJR158W	-1	-/-	-536.5801161527634	-16548.326110124588	144	0.15736040609137056	0.4305555555555556	0.09493851873034029
YER015W	-1	-/-	-536.8771803230047	-18836.63617633283	144	0.1569620253164557	0.4305555555555556	0.09522447812410638
YBR065C	-1	-/-	-537.0511922240257	-16937.569492578506	144	0.15656565656565657	0.4305555555555556	0.09551043751787246
YDR013W	-1	-/-	-537.0778323560953	-18850.808551445603	144	0.1561712846347607	0.4305555555555556	0.09579639691163855
YCR068W	0	0/-	-537.1522679999471	-28481.127934992313	576	0.1561712846347607	0.4305555555555556	0.09579639691163855
YOR005C	-1	-/-	-537.2850167155266	-17992.011318206787	144	0.15577889447236182	0.4305555555555556	0.09608235630540463
YKL012W	-1	-/-	-537.3031794428825	-17028.409895658493	144	0.15538847117794485	0.4305555555555556	0.09636831569917072
YOL013W-A	0	0/0	-537.4163108468056	-24981.708661288023	576	0.15538847117794485	0.4305555555555556	0.09636831569917072
YJL100W	-1	-/-	-537.5924524068832	-18129.19517825544	144	0.155	0.4305555555555556	0.09665427509293681
YPR046W	-1	-/+	-537.7179088741541	-17554.36200210452	144	0.1546134663341646	0.4305555555555556	0.09694023448670289
YDL149W	-1	-/-	-537.9351103901863	-20080.34288918972	144	0.15422885572139303	0.4305555555555556	0.09722619388046898
YPL055C	1	+/+	-538.1020794510841	-18822.743705511093	143	0.15632754342431762	0.4375	0.09722619388046898
YFL060C	-1	-/-	-538.1788172721863	-15170.975358963013	144	0.15594059405940594	0.4375	0.09751215327423506
YPL280W	0	0/-	-538.3138367189094	-28995.777649669908	576	0.15594059405940594	0.4375	0.09751215327423506
YPL132W	-1	-/-	-538.4694497585297	-17201.63945311308	144	0.15555555555555556	0.4375	0.09779811266800115
YJR119C	-1	-/-	-538.7215380966663	-17918.41903606057	144	0.15517241379310345	0.4375	0.09808407206176722
YPL096C-A	-1	-/-	-538.7413964271545	-14159.198368787766	144	0.1547911547911548	0.4375	0.09837003145553332
YHR090C	-1	-/+	-538.7533378005028	-16708.971312262118	144	0.15441176470588236	0.4375	0.0986559908492994
YDR362C	-1	-/-	-539.1928364038467	-18107.858860075474	144	0.15403422982885084	0.4375	0.09894195024306549
YOR060C	-1	-/-	-539.2491229176521	-16596.048981428146	144	0.15365853658536585	0.4375	0.09922790963683158
YLL031C	-1	-/-	-539.8343584984541	-18419.472678288817	144	0.15328467153284672	0.4375	0.09951386903059765
YIL120W	-1	-/+	-539.8764342069626	-17946.45400750637	144	0.1529126213592233	0.4375	0.09979982842436375
YDL102W	-1	-/-	-539.9164628982544	-16935.942717313766	144	0.15254237288135594	0.4375	0.10008578781812982
YHR129C	-1	-/-	-540.0716254711151	-16575.94644626975	144	0.15217391304347827	0.4375	0.10037174721189591
YOR195W	1	+/+	-540.1297256425023	-18237.59578640014	143	0.15421686746987953	0.4444444444444444	0.10037174721189591
YNL314W	-1	-/-	-540.253024995327	-17475.69618166238	144	0.15384615384615385	0.4444444444444444	0.10065770660566199
YDR223W	0	0/-	-540.355360660702	-28956.526759725064	576	0.15384615384615385	0.4444444444444444	0.10065770660566199
YMR019W	0	0/-	-540.4064616914839	-29401.548716694117	576	0.15384615384615385	0.4444444444444444	0.10065770660566199
YDR180W	-1	-/-	-540.7069924473763	-16055.893919825554	144	0.15347721822541965	0.4444444444444444	0.10094366599942808
YLR117C	-1	-/-	-540.7147275209427	-16590.376491308212	144	0.15311004784688995	0.4444444444444444	0.10122962539319416
YDR386W	1	+/+	-540.8068272732198	-18431.491387035698	143	0.15513126491646778	0.4513888888888889	0.10122962539319416
YJL155C	0	0/0	-540.823474935256	-35755.045037779026	576	0.15513126491646778	0.4513888888888889	0.10122962539319416
YLR386W	-1	-/-	-541.0136796832085	-17602.669434785843	144	0.15476190476190477	0.4513888888888889	0.10151558478696025
YIR033W	-1	-/-	-541.4780444949865	-16785.30337420106	144	0.1543942992874109	0.4513888888888889	0.10180154418072633
YDL244W	-1	-/-	-542.0418797135353	-16893.075948894024	144	0.15402843601895735	0.4513888888888889	0.10208750357449242
YIR009W	-1	-/-	-542.2629801630974	-17980.028648912907	144	0.1536643026004728	0.4513888888888889	0.10237346296825851
YDR438W	0	0/0	-542.3490756340325	-29392.403975509107	576	0.1536643026004728	0.4513888888888889	0.10237346296825851
YDR318W	-1	-/+	-542.349991440773	-17392.48899757862	144	0.15330188679245282	0.4513888888888889	0.10265942236202459
YAL054C	-1	-/-	-542.4247142076492	-19385.43058115244	144	0.15294117647058825	0.4513888888888889	0.10294538175579068
YNR056C	-1	-/-	-542.5266353487968	-15956.686871182173	144	0.15258215962441316	0.4513888888888889	0.10323134114955676
YKL201C	-1	-/-	-542.8851001262665	-16686.447933018208	144	0.1522248243559719	0.4513888888888889	0.10351730054332285
YKL138C-A	-1	-/-	-543.0050060749054	-14804.385163068771	144	0.15186915887850466	0.4513888888888889	0.10380325993708893
YDR254W	-1	-/+	-543.216536000371	-18733.47303891182	144	0.15151515151515152	0.4513888888888889	0.10408921933085502
YJR108W	-1	-/-	-543.3059827685356	-16494.845757745206	144	0.1511627906976744	0.4513888888888889	0.1043751787246211
YDR066C	0	0/-	-543.6027244925499	-28858.335776664317	576	0.1511627906976744	0.4513888888888889	0.1043751787246211
YNR060W	-1	-/-	-543.7370195388794	-15599.18787457794	144	0.15081206496519722	0.4513888888888889	0.10466113811838719
YLR313C	-1	-/-	-543.7388161420822	-16983.539282679558	144	0.15046296296296297	0.4513888888888889	0.10494709751215327
YNL003C	-1	-/-	-544.7237718105316	-18735.250005483627	144	0.15011547344110854	0.4513888888888889	0.10523305690591936
YGR221C	-1	-/-	-544.7570205330849	-15726.90465991944	144	0.1497695852534562	0.4513888888888889	0.10551901629968545
YOR377W	-1	-/0	-544.9131808429956	-17498.574688091874	144	0.14942528735632185	0.4513888888888889	0.10580497569345153
YFL055W	-1	-/-	-544.9146889448166	-17376.212449401617	144	0.14908256880733944	0.4513888888888889	0.10609093508721762
YIL061C	-1	-/-	-545.094146668911	-16069.849784776568	144	0.14874141876430205	0.4513888888888889	0.1063768944809837
YDR244W	-1	-/-	-545.1729047298431	-16698.107216358185	144	0.14840182648401826	0.4513888888888889	0.10666285387474979
YKL032C	-1	-/-	-545.457114636898	-16530.847258612514	144	0.1480637813211845	0.4513888888888889	0.10694881326851587
YGR196C	0	0/0	-545.4793232083321	-29328.521514425054	576	0.1480637813211845	0.4513888888888889	0.10694881326851587
YHR152W	1	+/+	-545.7762941122055	-17753.113840430975	143	0.15	0.4583333333333333	0.10694881326851587
YML109W	-1	-/-	-545.9830288589001	-17323.909826368093	144	0.14965986394557823	0.4583333333333333	0.10723477266228196
YOR127W	-1	-/-	-546.1498767137527	-15828.716505497694	144	0.1493212669683258	0.4583333333333333	0.10752073205604804
YNL325C	-1	-/-	-546.3293661922216	-18902.373554304242	144	0.1489841986455982	0.4583333333333333	0.10780669144981413
YBL035C	-1	-/-	-546.3629853725433	-16824.542339086533	144	0.14864864864864866	0.4583333333333333	0.10809265084358022
YER108C	-1	-/-	-546.5695464611053	-14366.114617824554	144	0.14831460674157304	0.4583333333333333	0.1083786102373463
YDL069C	-1	-/-	-546.5817987918854	-16493.442712426186	144	0.14798206278026907	0.4583333333333333	0.10866456963111239
YLR206W	-1	-/-	-546.7196881771088	-18679.475989043713	144	0.1476510067114094	0.4583333333333333	0.10895052902487846
YPL201C	0	0/0	-546.7675663381815	-29539.675901230425	576	0.1476510067114094	0.4583333333333333	0.10895052902487846
YJL170C	-1	-/-	-546.7768982350826	-18706.338547706604	144	0.14732142857142858	0.4583333333333333	0.10923648841864456
YOR315W	-1	-/-	-546.8548509180546	-17310.51992610097	144	0.14699331848552338	0.4583333333333333	0.10952244781241063
YJR036C	0	0/-	-546.9158519394696	-31913.312407201156	576	0.14699331848552338	0.4583333333333333	0.10952244781241063
YCL004W	-1	-/-	-547.0310774445534	-17385.520347058773	144	0.14666666666666667	0.4583333333333333	0.10980840720617673
YAL024C	-1	-/-	-547.2210873365402	-15981.56718814373	144	0.14634146341463414	0.4583333333333333	0.1100943665999428
YFR008W	-1	-/-	-547.6693735718727	-18686.41712731123	144	0.14601769911504425	0.4583333333333333	0.1103803259937089
YIL002C	-1	-/-	-547.7707358896732	-19026.109294742346	144	0.1456953642384106	0.4583333333333333	0.11066628538747497
YJL019W	-1	-/+	-547.9593264907598	-17985.026604272425	144	0.14537444933920704	0.4583333333333333	0.11095224478124106
YGR099W	-1	-/-	-548.0571829639375	-19495.31710528955	144	0.14505494505494507	0.4583333333333333	0.11123820417500715
YIL045W	0	0/0	-548.1144230514765	-31177.349320076406	576	0.14505494505494507	0.4583333333333333	0.11123820417500715
YGR289C	-1	-/-	-548.1162440776825	-16733.460493147373	144	0.14473684210526316	0.4583333333333333	0.11152416356877323
YNL334C	-1	-/-	-548.2013305127621	-17067.54295143485	144	0.14442013129102846	0.4583333333333333	0.11181012296253932
YDL216C	-1	-/-	-548.340474665165	-17632.008156239986	144	0.14410480349344978	0.4583333333333333	0.1120960823563054
YPL152W	-1	-/-	-548.5376905798912	-19751.585481464863	144	0.1437908496732026	0.4583333333333333	0.11238204175007149
YFL020C	0	0/-	-548.5805686414242	-29249.45771037601	576	0.1437908496732026	0.4583333333333333	0.11238204175007149
YIL095W	-1	-/-	-548.6635564565659	-16783.889080107212	144	0.14347826086956522	0.4583333333333333	0.11266800114383757
YDR532C	-1	-/0	-548.6966109275818	-18328.174867272377	144	0.14316702819956617	0.4583333333333333	0.11295396053760366
YHL038C	-1	-/-	-548.7407449483871	-16403.08821439743	144	0.14285714285714285	0.4583333333333333	0.11323991993136974
YDR281C	-1	-/0	-548.7987196445465	-19062.720821872354	144	0.14254859611231102	0.4583333333333333	0.11352587932513583
YPL192C	-1	-/-	-548.8292560875416	-16514.071360573173	144	0.14224137931034483	0.4583333333333333	0.11381183871890192
YIL017C	-1	-/+	-548.863659709692	-19700.888761550188	144	0.14193548387096774	0.4583333333333333	0.114097798112668
YDR122W	-1	-/-	-548.8723842799664	-19757.259165853262	144	0.14163090128755365	0.4583333333333333	0.11438375750643409
YKL092C	-1	-/-	-549.3177819848061	-15933.51689247042	144	0.14132762312633834	0.4583333333333333	0.11466971690020017
YPL007C	-1	-/-	-549.3614856526256	-18681.11191496998	144	0.14102564102564102	0.4583333333333333	0.11495567629396626
YBL034C	-1	-/-	-549.4115354418755	-17683.21106916666	144	0.14072494669509594	0.4583333333333333	0.11524163568773234
YLR306W	0	0/-	-549.5618635118008	-27123.119647428393	576	0.14072494669509594	0.4583333333333333	0.11524163568773234
YOR011W	-1	-/-	-549.9917596578598	-18246.156010210514	144	0.14042553191489363	0.4583333333333333	0.11552759508149843
YMR055C	-1	-/-	-550.1136033535004	-17414.4686280936	144	0.14012738853503184	0.4583333333333333	0.11581355447526451
YFL013C	-1	-/-	-550.5291472822428	-19294.743874982	144	0.13983050847457626	0.4583333333333333	0.1160995138690306
YKR101W	-1	-/-	-550.6986004114151	-18756.19123649597	144	0.13953488372093023	0.4583333333333333	0.11638547326279668
YNL106C	-1	-/-	-550.8374804258347	-18305.734442427754	144	0.13924050632911392	0.4583333333333333	0.11667143265656277
YLL019C	-1	-/-	-550.9252765700221	-20604.781584374607	144	0.13894736842105262	0.4583333333333333	0.11695739205032886
YOL025W	0	0/-	-550.9873984120786	-30901.865254785866	576	0.13894736842105262	0.4583333333333333	0.11695739205032886
YML064C	-1	-/-	-551.0269393324852	-18661.80854086578	144	0.13865546218487396	0.4583333333333333	0.11724335144409494
YMR293C	-1	-/-	-551.0335016101599	-18454.845692172647	144	0.13836477987421383	0.4583333333333333	0.11752931083786103
YBR233W	0	0/-	-551.394304735586	-29327.783626218326	576	0.13836477987421383	0.4583333333333333	0.11752931083786103
YDR359C	-1	-/-	-551.6597042605281	-18026.194133363664	144	0.13807531380753138	0.4583333333333333	0.1178152702316271
YOR178C	1	+/+	-551.670828640461	-19355.36783504486	143	0.13987473903966596	0.4652777777777778	0.1178152702316271
YFL050C	-1	-/-	-551.7100832611322	-17508.68732045591	144	0.13958333333333334	0.4652777777777778	0.1181012296253932
YDL044C	-1	-/-	-552.0953794121742	-17233.778023302555	144	0.1392931392931393	0.4652777777777778	0.11838718901915928
YGL110C	0	0/-	-552.1395899616182	-31995.61865624413	576	0.1392931392931393	0.4652777777777778	0.11838718901915928
YPR106W	0	0/-	-552.2165641672909	-30575.319529009983	576	0.1392931392931393	0.4652777777777778	0.11838718901915928
YOR258W	0	0/-	-552.5489177554846	-28792.8897257559	576	0.1392931392931393	0.4652777777777778	0.11838718901915928
YGR013W	-1	-/-	-552.634574085474	-17767.28826476261	144	0.13900414937759337	0.4652777777777778	0.11867314841292537
YGR088W	-1	-/-	-552.6571044325829	-20139.82675999403	144	0.13871635610766045	0.4652777777777778	0.11895910780669144
YAR020C	0	0/-	-552.9369521234185	-29364.98002388794	576	0.13871635610766045	0.4652777777777778	0.11895910780669144
YIL101C	-1	-/-	-552.9587500989437	-18544.61882725358	144	0.1384297520661157	0.4652777777777778	0.11924506720045754
YHL016C	0	0/-	-553.0602777302265	-28677.620129048824	576	0.1384297520661157	0.4652777777777778	0.11924506720045754
YBR089C-A	-1	-/-	-553.3056495934725	-22014.44125969708	144	0.13814432989690723	0.4652777777777778	0.11953102659422361
YOL065C	-1	-/-	-553.3921639323235	-19907.849098175764	144	0.13786008230452676	0.4652777777777778	0.1198169859879897
YDR160W	-1	-/-	-553.4968934059143	-17403.531899273396	144	0.1375770020533881	0.4652777777777778	0.1201029453817558
YDR479C	-1	-/-	-553.6282057464123	-19200.136949181557	144	0.13729508196721313	0.4652777777777778	0.12038890477552187
YGL064C	0	0/-	-553.6621437035501	-29628.978118363768	576	0.13729508196721313	0.4652777777777778	0.12038890477552187
YKR004C	0	0/-	-553.6962720565498	-27893.171413574368	576	0.13729508196721313	0.4652777777777778	0.12038890477552187
YDR317W	-1	-/-	-553.6988393068314	-17307.619147717953	144	0.13701431492842536	0.4652777777777778	0.12067486416928797
YHR086W	-1	-/-	-553.7432731986046	-19498.986556828022	144	0.13673469387755102	0.4652777777777778	0.12096082356305404
YGR104C	-1	-/-	-553.7577955126762	-19585.046884164214	144	0.1364562118126273	0.4652777777777778	0.12124678295682013
YDR440W	1	+/+	-553.8661813139915	-19187.21847857535	143	0.13821138211382114	0.4722222222222222	0.12124678295682013
YGL154C	0	0/0	-553.9231521524489	-30853.4209269993	576	0.13821138211382114	0.4722222222222222	0.12124678295682013
YDL154W	1	+/+	-554.4813656806946	-17304.359832525253	143	0.13995943204868155	0.4791666666666667	0.12124678295682013
YOR191W	-1	-/-	-554.658868432045	-16935.524724006653	144	0.1396761133603239	0.4791666666666667	0.12153274235058621
YLR103C	-1	-/-	-555.0278378725052	-17821.076380968094	144	0.1393939393939394	0.4791666666666667	0.1218187017443523
YKR089C	-1	-/-	-555.062547326088	-16821.268538832664	144	0.13911290322580644	0.4791666666666667	0.12210466113811838
YPL100W	-1	-/-	-555.1986501216888	-18748.248490214348	144	0.13883299798792756	0.4791666666666667	0.12239062053188447
YOL078W	-1	-/-	-555.2091273069382	-16408.399079799652	144	0.13855421686746988	0.4791666666666667	0.12267657992565056
YNL042W	-1	-/-	-555.2625812292099	-17670.5022803545	144	0.13827655310621242	0.4791666666666667	0.12296253931941664
YKR029C	1	+/+	-555.4294527769089	-17439.51227736473	143	0.14	0.4861111111111111	0.12296253931941664
YBR213W	-1	-/0	-555.5187380462885	-17614.01923967898	144	0.13972055888223553	0.4861111111111111	0.12324849871318273
YKL055C	-1	-/-	-555.6308088302612	-15344.578592777252	144	0.1394422310756972	0.4861111111111111	0.12353445810694881
YDL115C	1	+/0	-555.9151406884193	-20055.329650461674	143	0.1411530815109344	0.4930555555555556	0.12353445810694881
YDR450W	-1	-/-	-555.9819253534079	-18474.658500775695	144	0.14087301587301587	0.4930555555555556	0.1238204175007149
YJL083W	0	0/-	-556.0430036298931	-29059.327519286424	576	0.14087301587301587	0.4930555555555556	0.1238204175007149
YMR277W	-1	-/-	-556.1540774106979	-19205.94409406185	144	0.1405940594059406	0.4930555555555556	0.12410637689448098
YDR255C	-1	-/-	-556.332486987114	-18587.420119047165	144	0.14031620553359683	0.4930555555555556	0.12439233628824707
YER046W	0	0/+	-556.5316544827074	-30328.605775625445	576	0.14031620553359683	0.4930555555555556	0.12439233628824707
YKL022C	-1	-/-	-556.5366200208664	-18001.91071499884	144	0.14003944773175542	0.4930555555555556	0.12467829568201315
YOL052C-A	0	0/-	-556.8908463791013	-31592.4979101168	576	0.14003944773175542	0.4930555555555556	0.12467829568201315
YBR111W-A	-1	-/-	-556.9383194446564	-14840.142079591751	144	0.13976377952755906	0.4930555555555556	0.12496425507577924
YIL140W	-1	-/-	-557.3257382214069	-18115.77862071991	144	0.13948919449901767	0.4930555555555556	0.12525021446954532
YDR421W	-1	-/-	-557.3421334847808	-18123.379316292703	144	0.1392156862745098	0.4930555555555556	0.12553617386331142
YDL230W	-1	-/-	-557.6828111559153	-19791.928197145462	144	0.13894324853228962	0.4930555555555556	0.1258221332570775
YDR363W	-1	-/-	-557.8497107028961	-17579.872384905815	144	0.138671875	0.4930555555555556	0.12610809265084358
YJL187C	1	+/+	-558.1339225769043	-17192.86098355055	143	0.14035087719298245	0.5	0.12610809265084358
YDR183W	-1	-/-	-558.3850192278624	-18664.98797146976	144	0.14007782101167315	0.5	0.12639405204460966
YBR033W	0	0/-	-558.5007546246052	-29050.426030784845	576	0.14007782101167315	0.5	0.12639405204460966
YIL007C	-1	-/0	-558.5312317535281	-20240.889129951596	144	0.13980582524271845	0.5	0.12668001143837576
YDR480W	-1	-/-	-558.5506842583418	-19712.54096982628	144	0.13953488372093023	0.5	0.12696597083214184
YHR178W	-1	-/-	-558.6639688014984	-16347.495301961899	144	0.13926499032882012	0.5	0.12725193022590792
YGL060W	0	0/-	-558.7277868203819	-31005.052987728268	576	0.13926499032882012	0.5	0.12725193022590792
YMR227C	-1	-/-	-558.8567773923278	-19640.00933519751	144	0.138996138996139	0.5	0.127537889619674
YKL208W	-1	-/-	-558.9098678231239	-17588.52077549696	144	0.13872832369942195	0.5	0.1278238490134401
YPL103C	0	0/-	-558.9165214635432	-29599.93681491725	576	0.13872832369942195	0.5	0.1278238490134401
YOR322C	-1	-/-	-559.521783798933	-17549.119441241026	144	0.13846153846153847	0.5	0.12810980840720618
YBR085W	-1	-/-	-559.8976240158081	-16069.287257313728	144	0.1381957773512476	0.5	0.12839576780097225
YPL054W	0	0/-	-560.0361022762954	-32107.650883818045	576	0.1381957773512476	0.5	0.12839576780097225
YOL095C	-1	-/-	-560.1303107738495	-18239.113800495863	144	0.13793103448275862	0.5	0.12868172719473836
YDL077C	-1	-/-	-560.1473250985146	-17545.21100576222	144	0.13766730401529637	0.5	0.12896768658850444
YNL332W	-1	-/-	-560.503086745739	-17350.137845754623	144	0.13740458015267176	0.5	0.12925364598227052
YJR090C	-1	-/-	-560.694493740797	-17826.279012784362	144	0.13714285714285715	0.5	0.1295396053760366
YDR530C	0	0/-	-560.7659167647362	-30382.828186281025	576	0.13714285714285715	0.5	0.1295396053760366
YLR247C	0	0/-	-560.8578945025802	-29057.50774413161	576	0.13714285714285715	0.5	0.1295396053760366
YGL194C	1	+/+	-560.9555341005325	-17373.45441943407	143	0.13878326996197718	0.5069444444444444	0.1295396053760366
YDR181C	-1	-/-	-561.1082051992416	-18935.345237612724	144	0.13851992409867173	0.5069444444444444	0.1298255647698027
YNL083W	0	0/-	-561.2770260125399	-30800.004390315153	576	0.13851992409867173	0.5069444444444444	0.1298255647698027
YNR023W	-1	-/-	-561.4764333665371	-20305.68783917278	144	0.13825757575757575	0.5069444444444444	0.13011152416356878
YPR179C	-1	-/-	-561.5267336368561	-18260.645952045918	144	0.13799621928166353	0.5069444444444444	0.13039748355733485
YOL117W	-1	-/-	-561.6445000171661	-17985.788858890533	144	0.13773584905660377	0.5069444444444444	0.13068344295110093
YAL056W	-1	-/+	-561.6652758866549	-18175.378682807088	144	0.1374764595103578	0.5069444444444444	0.13096940234486704
YAL031C	-1	-/-	-561.7683678865433	-19415.637478530407	144	0.13721804511278196	0.5069444444444444	0.13125536173863311
YJR092W	-1	-/-	-561.7732496261597	-16353.786406517029	144	0.13696060037523453	0.5069444444444444	0.1315413211323992
YGL229C	-1	-/-	-561.7894796133041	-18193.96607351303	144	0.13670411985018727	0.5069444444444444	0.1318272805261653
YMR182C	-1	-/-	-561.8706300109625	-18444.595598489046	144	0.13644859813084112	0.5069444444444444	0.13211323991993137
YJR110W	-1	-/-	-561.8874291181564	-18339.669155299664	144	0.13619402985074627	0.5069444444444444	0.13239919931369745
YPR168W	-1	-/-	-561.9361048936844	-14830.116758227348	144	0.13594040968342644	0.5069444444444444	0.13268515870746353
YMR069W	-1	-/-	-562.0662641525269	-18025.208116546273	144	0.13568773234200743	0.5069444444444444	0.13297111810122964
YOR266W	-1	-/-	-562.2776646614075	-17942.053440779448	144	0.13543599257884972	0.5069444444444444	0.1332570774949957
YCR054C	0	0/0	-562.3864859584719	-27333.298197349533	576	0.13543599257884972	0.5069444444444444	0.1332570774949957
YFR019W	-1	-/-	-562.3865325152874	-18015.10274526477	144	0.13518518518518519	0.5069444444444444	0.1335430368887618
YDR436W	-1	-/-	-562.4055822789669	-21900.06103298068	144	0.13493530499075784	0.5069444444444444	0.13382899628252787
YDR163W	-1	-/-	-562.4340637624264	-17990.54808911681	144	0.13468634686346864	0.5069444444444444	0.13411495567629397
YCL008C	-1	-/-	-562.4843571186066	-17665.221613645554	144	0.13443830570902393	0.5069444444444444	0.13440091507006005
YOL165C	-1	-/0	-562.670693397522	-16358.628478974104	144	0.13419117647058823	0.5069444444444444	0.13468687446382613
YMR020W	0	0/-	-562.679468292743	-32677.827831832692	576	0.13419117647058823	0.5069444444444444	0.13468687446382613
YKR083C	-1	-/-	-562.7275992035866	-18563.566101312637	144	0.13394495412844037	0.5069444444444444	0.13497283385759223
YLR417W	-1	-/-	-562.8182957172394	-18156.774125754833	144	0.1336996336996337	0.5069444444444444	0.1352587932513583
YEL062W	-1	-/-	-562.854444026947	-17695.089867532253	144	0.13345521023765997	0.5069444444444444	0.1355447526451244
YJR082C	-1	-/-	-562.9496479034424	-18916.62116739154	144	0.1332116788321168	0.5069444444444444	0.13583071203889047
YPL024W	0	0/+	-563.0730363372713	-28739.369843330234	576	0.1332116788321168	0.5069444444444444	0.13583071203889047
YBR272C	-1	-/-	-563.2572226524353	-19224.784671843052	144	0.13296903460837886	0.5069444444444444	0.13611667143265657
YBL063W	-1	-/-	-563.2611936628819	-17569.052725344896	144	0.13272727272727272	0.5069444444444444	0.13640263082642265
YGR140W	-1	-/-	-563.3796467632055	-17373.130230769515	144	0.132486388384755	0.5069444444444444	0.13668859022018873
YPR026W	0	0/-	-563.428827362135	-32593.741714151576	576	0.132486388384755	0.5069444444444444	0.13668859022018873
YOR371C	-1	-/-	-563.6270942687988	-15837.301053225994	144	0.1322463768115942	0.5069444444444444	0.1369745496139548
YMR275C	-1	-/-	-563.6393307447433	-18842.819064080715	144	0.13200723327305605	0.5069444444444444	0.1372605090077209
YHR168W	0	0/-	-563.7267570197582	-29650.793714789674	576	0.13200723327305605	0.5069444444444444	0.1372605090077209
YJL194W	-1	-/-	-563.7800537347794	-15660.59013697505	144	0.13176895306859207	0.5069444444444444	0.137546468401487
YER173W	1	+/+	-563.8501975536346	-18912.58919596672	143	0.13333333333333333	0.5138888888888888	0.137546468401487
YJL024C	-1	-/-	-563.9187305569649	-19430.056221544743	144	0.13309352517985612	0.5138888888888888	0.13783242779525307
YBL075C	-1	-/-	-563.9188309907913	-18867.840203627944	144	0.13285457809694792	0.5138888888888888	0.13811838718901917
YLR404W	0	0/-	-563.9300764799118	-29899.038080122322	576	0.13285457809694792	0.5138888888888888	0.13811838718901917
YDR070C	0	0/0	-564.0194357465953	-33051.36465937644	576	0.13285457809694792	0.5138888888888888	0.13811838718901917
YBR131W	-1	-/-	-564.0256333351135	-18236.092349603772	144	0.13261648745519714	0.5138888888888888	0.13840434658278525
YMR100W	-1	-/-	-564.0305875837803	-20025.35957248509	144	0.13237924865831843	0.5138888888888888	0.13869030597655133
YHR155W	0	0/-	-564.0321913175285	-29608.9525720533	576	0.13237924865831843	0.5138888888888888	0.13869030597655133
YNL222W	-1	-/-	-564.0413698032498	-18891.576633490622	144	0.13214285714285715	0.5138888888888888	0.1389762653703174
YLR039C	-1	-/-	-564.045258641243	-19207.208747550845	144	0.1319073083778966	0.5138888888888888	0.1392622247640835
YHL009C	-1	-/-	-564.0698274374008	-16837.15970301628	144	0.13167259786476868	0.5138888888888888	0.1395481841578496
YOL076W	-1	-/-	-564.2652567625046	-18496.34240782261	144	0.13143872113676733	0.5138888888888888	0.13983414355161566
YER038C	-1	-/-	-564.3220533132553	-16989.058619856834	144	0.13120567375886524	0.5138888888888888	0.14012010294538177
YDL033C	-1	-/-	-564.3965750932693	-18218.851861834526	144	0.13097345132743363	0.5138888888888888	0.14040606233914785
YIL131C	-1	-/-	-564.4028160646558	-19333.56791035086	144	0.13074204946996468	0.5138888888888888	0.14069202173291392
YDR379W	-1	-/-	-564.4269574284554	-18306.470962181687	144	0.13051146384479717	0.5138888888888888	0.14097798112668
YLR423C	-1	-/-	-564.4887608289719	-19695.02459001541	144	0.13028169014084506	0.5138888888888888	0.1412639405204461
YJL115W	-1	-/-	-564.5895840525627	-18223.162812769413	144	0.13005272407732865	0.5138888888888888	0.14154989991421218
YBR001C	0	0/-	-564.5945729780942	-34532.66627747938	576	0.13005272407732865	0.5138888888888888	0.14154989991421218
YPL208W	-1	-/-	-564.9873272180557	-18715.234429895878	144	0.12982456140350876	0.5138888888888888	0.14183585930797826
YFR036W	-1	-/-	-565.2565956562757	-17262.94849783182	144	0.1295971978984238	0.5138888888888888	0.14212181870174434
YDL104C	0	0/-	-565.2827800661325	-28424.788730800152	576	0.1295971978984238	0.5138888888888888	0.14212181870174434
YDL179W	0	0/-	-565.6335926651955	-26630.092259004712	576	0.1295971978984238	0.5138888888888888	0.14212181870174434
YMR042W	-1	-/-	-565.6467708051205	-17959.590261533856	144	0.12937062937062938	0.5138888888888888	0.14240777809551045
YJR052W	-1	-/-	-565.7411829829216	-17890.00327245891	144	0.12914485165794065	0.5138888888888888	0.14269373748927652
YGR227W	-1	-/-	-565.7709023952484	-18280.82620638609	144	0.1289198606271777	0.5138888888888888	0.1429796968830426
YFR028C	-1	-/+	-565.8369637578726	-19818.287704989314	144	0.12869565217391304	0.5138888888888888	0.1432656562768087
YJL005W	1	+/-	-565.9643921256065	-18445.058898836374	143	0.13020833333333334	0.5208333333333334	0.1432656562768087
YPL070W	0	0/-	-566.0584842152894	-30699.05574870482	576	0.13020833333333334	0.5208333333333334	0.1432656562768087
YNL188W	-1	-/-	-566.1518363058567	-19433.86749997735	144	0.12998266897746968	0.5208333333333334	0.14355161567057478
YJR135C	-1	-/+	-566.1731249094009	-17998.386673927307	144	0.12975778546712802	0.5208333333333334	0.14383757506434086
YGL241W	-1	-/-	-566.2003583908081	-16264.656693458557	144	0.12953367875647667	0.5208333333333334	0.14412353445810694
YNL309W	-1	-/-	-566.2696112394333	-17289.11202943325	144	0.12931034482758622	0.5208333333333334	0.14440949385187304
YBR201W	-1	-/-	-566.49308604002	-19403.16653764248	144	0.12908777969018934	0.5208333333333334	0.14469545324563912
YPL230W	0	0/-	-566.7417879104614	-32207.665215270594	576	0.12908777969018934	0.5208333333333334	0.14469545324563912
YKR098C	0	0/-	-566.7475121431053	-31657.206867356785	576	0.12908777969018934	0.5208333333333334	0.14469545324563912
YNL312W	-1	-/+	-566.8497486114502	-17252.21663825214	144	0.12886597938144329	0.5208333333333334	0.1449814126394052
YDL146W	0	0/-	-567.0097370892763	-29978.71483123675	576	0.12886597938144329	0.5208333333333334	0.1449814126394052
YDR146C	-1	-/-	-567.0214630365372	-17195.21018627286	144	0.12864493996569468	0.5208333333333334	0.14526737203317128
YPR107C	-1	-/-	-567.048270046711	-17893.77683967352	144	0.1284246575342466	0.5208333333333334	0.14555333142693738
YLR233C	-1	-/-	-567.1428903341293	-16804.685411266983	144	0.1282051282051282	0.5208333333333334	0.14583929082070346
YNR028W	0	0/-	-567.2036275528371	-32919.34777055681	576	0.1282051282051282	0.5208333333333334	0.14583929082070346
YDR291W	0	0/-	-567.2636216580868	-30583.79441099055	576	0.1282051282051282	0.5208333333333334	0.14583929082070346
YAL027W	0	0/-	-567.2744674794376	-33258.39462816529	576	0.1282051282051282	0.5208333333333334	0.14583929082070346
YIR015W	-1	-/-	-567.305368065834	-18194.467403501272	144	0.12798634812286688	0.5208333333333334	0.14612525021446954
YAL048C	0	0/-	-567.4203391801566	-29535.517134374008	576	0.12798634812286688	0.5208333333333334	0.14612525021446954
YER070W	-1	-/-	-567.4287432432175	-17269.803474336863	144	0.12776831345826234	0.5208333333333334	0.14641120960823564
YDR325W	-1	-/+	-567.4377945959568	-19636.853313714266	144	0.12755102040816327	0.5208333333333334	0.14669716900200172
YPL018W	-1	-/+	-567.458849966526	-16924.949715316296	144	0.1273344651952462	0.5208333333333334	0.1469831283957678
YLR320W	-1	-/+	-567.5697076320648	-16061.836384013295	144	0.1271186440677966	0.5208333333333334	0.14726908778953388
YGL141W	0	0/-	-567.6307404860854	-29705.60432145931	576	0.1271186440677966	0.5208333333333334	0.14726908778953388
YHR091C	-1	-/-	-567.6424114406109	-19570.273799091578	144	0.12690355329949238	0.5208333333333334	0.14755504718329998
YBR216C	-1	-/-	-567.7078351378441	-18342.055882275105	144	0.1266891891891892	0.5208333333333334	0.14784100657706606
YLR289W	0	0/0	-567.76186735183	-30967.213791532442	576	0.1266891891891892	0.5208333333333334	0.14784100657706606
YHR002W	0	0/-	-567.7959985733032	-31559.242892190814	576	0.1266891891891892	0.5208333333333334	0.14784100657706606
YPR025C	-1	-/-	-568.0103552639484	-21019.358777284622	144	0.12647554806070826	0.5208333333333334	0.14812696597083214
YMR067C	-1	-/-	-568.2215999811888	-17511.997860714793	144	0.12626262626262627	0.5208333333333334	0.1484129253645982
YPL005W	0	0/-	-568.3309342414141	-31205.374543214217	576	0.12626262626262627	0.5208333333333334	0.1484129253645982
YJL126W	0	0/0	-568.3434238955379	-28914.844793174416	576	0.12626262626262627	0.5208333333333334	0.1484129253645982
YPR178W	-1	-/-	-568.5473564267159	-18251.350652471185	144	0.12605042016806722	0.5208333333333334	0.14869888475836432
YNL214W	-1	-/-	-568.6329066157341	-18708.587826102972	144	0.12583892617449666	0.5208333333333334	0.1489848441521304
YPR135W	-1	-/-	-568.9198374152184	-18877.974753648043	144	0.12562814070351758	0.5208333333333334	0.14927080354589647
YNL082W	1	+/+	-569.3464891910553	-17775.37045855075	143	0.12709030100334448	0.5277777777777778	0.14927080354589647
YBL106C	-1	-/-	-569.3647637367249	-16540.31896185875	144	0.12687813021702837	0.5277777777777778	0.14955676293966258
YMR140W	-1	-/-	-569.3722138851881	-19090.64731834829	144	0.12666666666666668	0.5277777777777778	0.14984272233342866
YPL187W	-1	-/-	-569.4159286022186	-16509.96017086506	144	0.1264559068219634	0.5277777777777778	0.15012868172719473
YJL023C	0	0/-	-569.5481746122241	-31587.645725157112	576	0.1264559068219634	0.5277777777777778	0.15012868172719473
YFL057C	-1	-/0	-569.6960582733154	-17308.639189720154	144	0.12624584717607973	0.5277777777777778	0.1504146411209608
YMR013C	-1	-/-	-569.8698465228081	-18664.997613430023	144	0.12603648424543948	0.5277777777777778	0.15070060051472692
YBR275C	-1	-/-	-569.9466059207916	-16980.607723355293	144	0.12582781456953643	0.5277777777777778	0.150986559908493
YPL254W	-1	-/-	-569.9642462134361	-18128.980337262154	144	0.1256198347107438	0.5277777777777778	0.15127251930225907
YAL020C	-1	-/-	-569.9985947608948	-18157.3220718503	144	0.1254125412541254	0.5277777777777778	0.15155847869602515
YKL124W	0	0/-	-570.0621018484235	-32055.047662705183	576	0.1254125412541254	0.5277777777777778	0.15155847869602515
YMR164C	-1	-/-	-570.1510374546051	-16292.348555207253	144	0.12520593080724876	0.5277777777777778	0.15184443808979126
YNL262W	-1	-/-	-570.1630810648203	-17809.379608169198	144	0.125	0.5277777777777778	0.15213039748355733
YOR179C	-1	-/-	-570.1933535933495	-17565.494178175926	144	0.12479474548440066	0.5277777777777778	0.1524163568773234
YLR254C	-1	-/0	-570.3016282320023	-18337.9612454772	144	0.12459016393442623	0.5277777777777778	0.15270231627108952
YCR081W	-1	-/-	-570.4731835722923	-17239.437659308314	144	0.12438625204582651	0.5277777777777778	0.1529882756648556
YKR086W	-1	-/-	-570.4760744571686	-17065.831010341644	144	0.12418300653594772	0.5277777777777778	0.15327423505862167
YOR193W	-1	-/-	-570.5102941393852	-16542.78417378664	144	0.12398042414355628	0.5277777777777778	0.15356019445238775
YMR232W	-1	-/-	-570.5438542366028	-17421.966309189796	144	0.1237785016286645	0.5277777777777778	0.15384615384615385
YBR081C	-1	-/-	-570.6675862073898	-17647.78971886635	144	0.12357723577235773	0.5277777777777778	0.15413211323991993
YHR154W	-1	-/-	-570.902811050415	-17497.964133262634	144	0.12337662337662338	0.5277777777777778	0.154418072633686
YNL270C	-1	-/-	-570.9803409576416	-17687.87398916483	144	0.12317666126418152	0.5277777777777778	0.15470403202745212
YPL082C	-1	-/-	-571.1562285423279	-17674.970359504223	144	0.12297734627831715	0.5277777777777778	0.1549899914212182
YEL041W	-1	-/-	-571.2408451139927	-19803.14086252451	144	0.12277867528271405	0.5277777777777778	0.15527595081498427
YOL033W	-1	-/-	-571.2594195902348	-18768.101700156927	144	0.12258064516129032	0.5277777777777778	0.15556191020875035
YOR192C	0	0/-	-571.5074672326446	-27113.239975370467	576	0.12258064516129032	0.5277777777777778	0.15556191020875035
YJL057C	0	0/-	-571.5315309148282	-35406.46711936593	576	0.12258064516129032	0.5277777777777778	0.15556191020875035
YDR385W	-1	-/-	-571.5386405587196	-19505.239224642515	144	0.12238325281803543	0.5277777777777778	0.15584786960251645
YGL201C	-1	-/-	-571.5485287904739	-18363.198484301567	144	0.12218649517684887	0.5277777777777778	0.15613382899628253
YLR337W	-1	-/-	-571.7517244815826	-15064.064177751541	144	0.12199036918138041	0.5277777777777778	0.1564197883900486
YJL108C	-1	-/-	-571.7821614593267	-18557.332284793258	144	0.12179487179487179	0.5277777777777778	0.1567057477838147
YLL010C	0	0/-	-571.8333141505718	-26042.422726519406	576	0.12179487179487179	0.5277777777777778	0.1567057477838147
YOR025W	-1	-/-	-571.8502885177732	-19154.09784258157	144	0.1216	0.5277777777777778	0.1569917071775808
YBR301W	0	0/-	-571.9160645529628	-29622.331991600804	576	0.1216	0.5277777777777778	0.1569917071775808
YIL123W	-1	-/-	-571.9509951919317	-18585.80180451274	144	0.12140575079872204	0.5277777777777778	0.15727766657134687
YDL106C	-1	-/-	-572.0408566445112	-19980.74994699657	144	0.12121212121212122	0.5277777777777778	0.15756362596511295
YKR027W	-1	-/-	-572.0875358581543	-17312.673371195793	144	0.12101910828025478	0.5277777777777778	0.15784958535887905
YBL008W	-1	-/-	-572.6299671381712	-18465.46007041633	144	0.12082670906200318	0.5277777777777778	0.15813554475264513
YIR031C	0	0/-	-572.7799948044121	-28448.752483153716	576	0.12082670906200318	0.5277777777777778	0.15813554475264513
YMR066W	0	0/-	-572.8392562568188	-28058.366191856563	576	0.12082670906200318	0.5277777777777778	0.15813554475264513
YML029W	-1	-/-	-572.8970013856888	-19716.212532639503	144	0.12063492063492064	0.5277777777777778	0.1584215041464112
YOL031C	-1	-/-	-572.9028366655111	-19490.391588792205	144	0.12044374009508717	0.5277777777777778	0.15870746354017728
YDL059C	-1	-/-	-572.9752905964851	-16727.564191520214	144	0.12025316455696203	0.5277777777777778	0.1589934229339434
YGR052W	0	0/-	-573.0081676989794	-29242.40426358953	576	0.12025316455696203	0.5277777777777778	0.1589934229339434
YBR097W	-1	-/-	-573.3432537317276	-18088.58841776848	144	0.12006319115323855	0.5277777777777778	0.15927938232770947
YNL202W	-1	-/+	-573.4321637749672	-20135.652678966522	144	0.11987381703470032	0.5277777777777778	0.15956534172147555
YOR017W	0	0/0	-573.4686102718115	-29690.081913007423	576	0.11987381703470032	0.5277777777777778	0.15956534172147555
YOR245C	-1	-/-	-573.5445836186409	-20675.15978962183	144	0.11968503937007874	0.5277777777777778	0.15985130111524162
YGR144W	-1	-/-	-573.815407037735	-17939.752823591232	144	0.11949685534591195	0.5277777777777778	0.16013726050900773
YNL039W	-1	-/-	-573.8684456944466	-18160.605610907078	144	0.11930926216640503	0.5277777777777778	0.1604232199027738
YGR091W	-1	-/-	-574.1074437946081	-19736.822066895664	144	0.11912225705329153	0.5277777777777778	0.16070917929653988
YNL097C	-1	-/-	-574.1141171455383	-18530.1640663445	144	0.1189358372456964	0.5277777777777778	0.160995138690306
YOR134W	0	0/-	-574.1168700605631	-29169.999523332343	576	0.1189358372456964	0.5277777777777778	0.160995138690306
YFL056C	-1	-/0	-574.1474871635437	-16087.747455835342	144	0.11875	0.5277777777777778	0.16128109808407207
YGR062C	0	0/-	-574.2745398581028	-30919.30586698465	576	0.11875	0.5277777777777778	0.16128109808407207
YMR162C	-1	-/-	-574.3336445093155	-17360.849144935608	144	0.11856474258970359	0.5277777777777778	0.16156705747783814
YDR201W	-1	-/-	-574.3878003954887	-18742.641190588474	144	0.11838006230529595	0.5277777777777778	0.16185301687160422
YDR118W	-1	-/-	-574.3979003727436	-18030.1533953622	144	0.1181959564541213	0.5277777777777778	0.16213897626537033
YAL055W	-1	-/-	-574.5269443318248	-19335.578154198825	144	0.11801242236024845	0.5277777777777778	0.1624249356591364
YOR033C	-1	-/+	-574.5471136569977	-17469.209359884262	144	0.11782945736434108	0.5277777777777778	0.16271089505290248
YDL058W	-1	-/-	-574.7470820397139	-17783.654598996043	144	0.11764705882352941	0.5277777777777778	0.16299685444666856
YKL042W	-1	-/-	-574.8047171384096	-18129.069783106446	144	0.11746522411128284	0.5277777777777778	0.16328281384043467
YER074W-A	-1	-/-	-574.9395589828491	-16404.456072449684	144	0.11728395061728394	0.5277777777777778	0.16356877323420074
YGR270W	-1	-/-	-574.9619272649288	-17465.211431741714	144	0.11710323574730354	0.5277777777777778	0.16385473262796682
YCR073W-A	-1	-/-	-575.2411423921585	-19271.935078918934	144	0.11692307692307692	0.5277777777777778	0.16414069202173293
YGL065C	-1	-/-	-575.2705827206373	-19671.29755447805	144	0.11674347158218126	0.5277777777777778	0.164426651415499
YDR202C	-1	-/-	-575.3105731010437	-20025.411620020866	144	0.1165644171779141	0.5277777777777778	0.16471261080926508
YPR006C	-1	-/-	-575.3331742286682	-19464.664858460426	144	0.11638591117917305	0.5277777777777778	0.16499857020303116
YDR407C	-1	-/-	-575.4445863962173	-19404.886573076248	144	0.1162079510703364	0.5277777777777778	0.16528452959679726
YOL063C	-1	-/-	-575.6365485191345	-19721.422016978264	144	0.11603053435114503	0.5277777777777778	0.16557048899056334
YMR176W	0	0/-	-575.7027725875378	-29980.595504663885	576	0.11603053435114503	0.5277777777777778	0.16557048899056334
YGL004C	-1	-/-	-576.0921157002449	-20977.906216681004	144	0.11585365853658537	0.5277777777777778	0.16585644838432942
YGL059W	0	0/-	-576.132744686678	-31046.670726193115	576	0.11585365853658537	0.5277777777777778	0.16585644838432942
YNL335W	0	0/-	-576.2491442635655	-28994.81523921527	576	0.11585365853658537	0.5277777777777778	0.16585644838432942
YML034W	-1	-/-	-576.3724484182894	-19420.837329570204	144	0.1156773211567732	0.5277777777777778	0.1661424077780955
YDR043C	-1	-/-	-576.4125034511089	-20617.619318008423	144	0.11550151975683891	0.5277777777777778	0.1664283671718616
YPL140C	-1	-/-	-576.4261286258698	-19905.0112324059	144	0.11532625189681335	0.5277777777777778	0.16671432656562768
YCL033C	-1	-/-	-576.4450973272324	-19092.54954946041	144	0.11515151515151516	0.5277777777777778	0.16700028595939376
YJL156C	-1	-/-	-576.6084979772568	-18345.983063995838	144	0.11497730711043873	0.5277777777777778	0.16728624535315986
YCR032W	0	0/-	-576.7282470334321	-30042.911853889003	576	0.11497730711043873	0.5277777777777778	0.16728624535315986
YIR018W	-1	-/-	-576.7657457590103	-18635.01357960701	144	0.1148036253776435	0.5277777777777778	0.16757220474692594
YGR263C	0	0/-	-576.8645528443158	-32000.997490130365	576	0.1148036253776435	0.5277777777777778	0.16757220474692594
YLR284C	-1	-/-	-576.9613288640976	-19992.02969020605	144	0.11463046757164404	0.5277777777777778	0.16785816414069202
YOR380W	-1	-/-	-576.9993470907211	-19203.43574874848	144	0.1144578313253012	0.5277777777777778	0.1681441235344581
YKL200C	-1	-/-	-577.0164701938629	-15071.119803905487	144	0.11428571428571428	0.5277777777777778	0.1684300829282242
YPL048W	-1	-/-	-577.5542768836021	-18728.188118636608	144	0.11411411411411411	0.5277777777777778	0.16871604232199028
YFR029W	-1	-/-	-577.5939524769783	-18196.746976427734	144	0.11394302848575712	0.5277777777777778	0.16900200171575636
YDL220C	-1	-/-	-577.752029299736	-17303.122787952423	144	0.11377245508982035	0.5277777777777778	0.16928796110952246
YHL014C	0	0/0	-577.8608777225018	-29663.617815986276	576	0.11377245508982035	0.5277777777777778	0.16928796110952246
YCR092C	1	+/+	-577.9055244028568	-17307.747867375612	143	0.11509715994020926	0.5347222222222222	0.16928796110952246
YOL105C	-1	-/-	-577.9091935753822	-18966.517321527004	144	0.11492537313432835	0.5347222222222222	0.16957392050328854
YHR017W	0	0/0	-577.9906502682716	-32846.956076147035	576	0.11492537313432835	0.5347222222222222	0.16957392050328854
YDR240C	-1	-/-	-578.1487097740173	-18728.41162456572	144	0.11475409836065574	0.5347222222222222	0.16985987989705462
YMR097C	-1	-/-	-578.1798754036427	-20137.543492108583	144	0.11458333333333333	0.5347222222222222	0.1701458392908207
YHR126C	0	0/0	-578.2113077044487	-26896.586527645588	576	0.11458333333333333	0.5347222222222222	0.1701458392908207
YDL197C	-1	-/-	-578.2191075086594	-19893.258000910282	144	0.11441307578008915	0.5347222222222222	0.1704317986845868
YGL223C	-1	-/-	-578.2772629112005	-19068.900927707553	144	0.1142433234421365	0.5347222222222222	0.17071775807835288
YPL194W	1	+/+	-578.3614891767502	-19576.750566244125	143	0.11555555555555555	0.5416666666666666	0.17071775807835288
YDR205W	-1	-/-	-578.3776176571846	-18176.47374598682	144	0.11538461538461539	0.5416666666666666	0.17100371747211895
YJL025W	-1	-/-	-578.4545275494456	-19077.815219692886	144	0.11521418020679468	0.5416666666666666	0.17128967686588503
YKL033W	0	0/-	-578.5712775960565	-30578.24412549287	576	0.11521418020679468	0.5416666666666666	0.17128967686588503
YDR096W	-1	-/-	-578.6635494828224	-20943.5586296767	144	0.11504424778761062	0.5416666666666666	0.17157563625965114
YLR095C	-1	-/-	-578.6753312647343	-19300.925610587	144	0.11487481590574374	0.5416666666666666	0.17186159565341722
YJR031C	-1	-/-	-578.6957257986069	-18702.433260917664	144	0.11470588235294117	0.5416666666666666	0.1721475550471833
YMR289W	0	0/-	-578.7154939770699	-30548.860372453928	576	0.11470588235294117	0.5416666666666666	0.1721475550471833
YOR088W	-1	-/-	-578.8746948242188	-14881.771069765091	144	0.1145374449339207	0.5416666666666666	0.1724335144409494
YNL273W	-1	-/+	-579.036836951971	-17347.236632198095	144	0.11436950146627566	0.5416666666666666	0.17271947383471548
YJR021C	1	+/+	-579.1143902540207	-19477.931988030672	143	0.11566617862371889	0.5486111111111112	0.17271947383471548
YMR213W	-1	-/-	-579.1145028471947	-19084.791132837534	144	0.1154970760233918	0.5486111111111112	0.17300543322848155
YMR207C	-1	-/-	-579.2780145406723	-17802.05440413952	144	0.11532846715328467	0.5486111111111112	0.17329139262224763
YJR151C	0	0/-	-579.4447190463543	-30506.74196178466	576	0.11532846715328467	0.5486111111111112	0.17329139262224763
YNL125C	0	0/-	-579.5115057379007	-32388.48792647198	576	0.11532846715328467	0.5486111111111112	0.17329139262224763
YPL255W	-1	-/-	-579.5361234694719	-18458.797648333013	144	0.1151603498542274	0.5486111111111112	0.17357735201601374
YGL090W	-1	-/-	-579.6645865440369	-16804.19462174177	144	0.11499272197962154	0.5486111111111112	0.1738633114097798
YJL139C	-1	-/-	-579.722218438983	-19046.20561878383	144	0.11482558139534883	0.5486111111111112	0.1741492708035459
YHR058C	-1	-/-	-579.7405254840851	-17906.345710754395	144	0.11465892597968069	0.5486111111111112	0.17443523019731197
YDR383C	0	0/+	-580.8898000121117	-27719.24088350311	576	0.11465892597968069	0.5486111111111112	0.17443523019731197
YGL093W	-1	-/-	-581.0206802785397	-19500.465279072523	144	0.1144927536231884	0.5486111111111112	0.17472118959107807
YHR109W	0	0/-	-581.3161365315318	-31121.706266395748	576	0.1144927536231884	0.5486111111111112	0.17472118959107807
YDL227C	-1	-/-	-581.377533197403	-17727.788290262222	144	0.11432706222865413	0.5486111111111112	0.17500714898484415
YHR011W	-1	-/-	-581.3827604055405	-18147.555858194828	144	0.11416184971098266	0.5486111111111112	0.17529310837861023
YJL059W	-1	-/-	-581.6542607545853	-18847.570172578096	144	0.113997113997114	0.5486111111111112	0.17557906777237633
YDL010W	0	0/-	-581.736794937402	-31847.913286685944	576	0.113997113997114	0.5486111111111112	0.17557906777237633
YLR219W	1	+/+	-581.7683793306351	-20537.843314796686	143	0.11527377521613832	0.5555555555555556	0.17557906777237633
YMR044W	-1	-/-	-581.8042377978563	-18503.57045479119	144	0.11510791366906475	0.5555555555555556	0.1758650271661424
YLR116W	-1	-/-	-581.8714619874954	-17092.869791209698	144	0.11494252873563218	0.5555555555555556	0.1761509865599085
YLR385C	-1	-/-	-582.114241361618	-16437.153681397438	144	0.11477761836441894	0.5555555555555556	0.17643694595367457
YLL055W	0	0/-	-582.2121013775468	-31403.75842245482	576	0.11477761836441894	0.5555555555555556	0.17643694595367457
YBL100W-C	0	0/0	-582.322607010603	-27267.365325912833	576	0.11477761836441894	0.5555555555555556	0.17643694595367457
YNL225C	-1	-/+	-582.3805146589875	-19252.500576622784	144	0.11461318051575932	0.5555555555555556	0.17672290534744067
YNL331C	-1	-/0	-582.4459600746632	-21350.1081456542	144	0.11444921316165951	0.5555555555555556	0.17700886474120675
YOL013C	-1	-/-	-582.4651473164558	-21216.161660134792	144	0.11428571428571428	0.5555555555555556	0.17729482413497283
YPL196W	-1	-/-	-582.5049676895142	-20066.621119260788	144	0.11412268188302425	0.5555555555555556	0.1775807835287389
YDL093W	-1	-/-	-582.5615766048431	-17250.440723717213	144	0.11396011396011396	0.5555555555555556	0.177866742922505
YOR054C	-1	-/-	-582.6055035293102	-21339.35965844989	144	0.11379800853485064	0.5555555555555556	0.1781527023162711
YER162C	-1	-/-	-582.6182756274939	-19353.02975998819	144	0.11363636363636363	0.5555555555555556	0.17843866171003717
YDL090C	-1	-/0	-582.7725558280945	-18392.76573598385	144	0.11347517730496454	0.5555555555555556	0.17872462110380327
YDL085W	-1	-/0	-582.9606454372406	-19093.809379652143	144	0.11331444759206799	0.5555555555555556	0.17901058049756935
YHR034C	-1	-/-	-582.9959531277418	-20585.056394919753	144	0.11315417256011315	0.5555555555555556	0.17929653989133543
YBR170C	-1	-/-	-582.9993345141411	-19367.36708408594	144	0.11299435028248588	0.5555555555555556	0.1795824992851015
YGL045W	1	+/+	-583.0613780021667	-20209.70029103756	143	0.11424541607898449	0.5625	0.1795824992851015
YGR096W	0	0/-	-583.0897888168693	-28927.080894660205	576	0.11424541607898449	0.5625	0.1795824992851015
YNL107W	-1	-/-	-583.0914487242699	-19112.708824262023	144	0.11408450704225352	0.5625	0.1798684586788676
YDR315C	0	0/-	-583.1226604655385	-30809.3426542487	576	0.11408450704225352	0.5625	0.1798684586788676
YCL012C	0	0/0	-583.220903635025	-26521.358371019363	576	0.11408450704225352	0.5625	0.1798684586788676
YNL021W	-1	-/-	-583.2423499822617	-16945.550042510033	144	0.11392405063291139	0.5625	0.1801544180726337
YLR453C	-1	-/-	-583.2501355409622	-16808.742401510477	144	0.11376404494382023	0.5625	0.18044037746639977
YMR126C	0	0/0	-583.2720367312431	-27655.26996207889	576	0.11376404494382023	0.5625	0.18044037746639977
YJR159W	0	0/0	-583.2755491882563	-29876.883364546113	576	0.11376404494382023	0.5625	0.18044037746639977
YBL019W	-1	-/-	-583.3774786554277	-19751.898431982845	144	0.11360448807854137	0.5625	0.18072633686016584
YOR373W	-1	-/+	-583.3910127878189	-17830.80580818653	144	0.1134453781512605	0.5625	0.18101229625393195
YKL121W	0	0/0	-583.4809093549848	-33607.40125914849	576	0.1134453781512605	0.5625	0.18101229625393195
YDL113C	-1	-/-	-583.5224930942059	-19137.08241829276	144	0.11328671328671329	0.5625	0.18129825564769803
YDR058C	-1	-/-	-583.637305021286	-18018.410070881248	144	0.11312849162011174	0.5625	0.1815842150414641
YKL034W	-1	-/-	-583.8506773114204	-21264.584566876292	144	0.11297071129707113	0.5625	0.1818701744352302
YPL222W	0	0/0	-583.89289021492	-33403.721861684695	576	0.11297071129707113	0.5625	0.1818701744352302
YMR282C	0	0/-	-584.0192317292094	-29739.48491912335	576	0.11297071129707113	0.5625	0.1818701744352302
YHL006C	-1	-/-	-584.0754498243332	-16312.584050655365	144	0.11281337047353761	0.5625	0.1821561338289963
YNL272C	-1	-/+	-584.1332500874996	-19081.099350094795	144	0.11265646731571627	0.5625	0.18244209322276236
YIL173W	-1	-/-	-584.1526880264282	-15604.019688725471	144	0.1125	0.5625	0.18272805261652844
YER051W	-1	-/-	-584.3627658486366	-18971.080508708954	144	0.11234396671289876	0.5625	0.18301401201029455
YLR267W	0	0/0	-584.5305419713259	-30330.623090500012	576	0.11234396671289876	0.5625	0.18301401201029455
YBL074C	-1	-/-	-584.5701589658856	-17959.31384640932	144	0.11218836565096953	0.5625	0.18329997140406062
YER104W	-1	-/-	-584.6113508939743	-18344.213626027107	144	0.11203319502074689	0.5625	0.1835859307978267
YGR023W	0	0/-	-584.8148645162582	-30722.18806439638	576	0.11203319502074689	0.5625	0.1835859307978267
YNL130C-A	0	0/0	-585.020237326622	-27058.56666520238	576	0.11203319502074689	0.5625	0.1835859307978267
YMR198W	1	+/+	-585.1538440585136	-18329.362946927547	143	0.1132596685082873	0.5694444444444444	0.1835859307978267
YNL097C-B	0	0/0	-585.1845628917217	-27251.906440109015	576	0.1132596685082873	0.5694444444444444	0.1835859307978267
YAL030W	-1	-/-	-585.1989645659924	-22139.865740209818	144	0.11310344827586206	0.5694444444444444	0.1838718901915928
YLR212C	-1	-/+	-585.2933068275452	-18714.77220761776	144	0.11294765840220386	0.5694444444444444	0.18415784958535888
YLR466W	-1	-/-	-585.4091907739639	-17552.928969740868	144	0.11279229711141678	0.5694444444444444	0.18444380897912496
YDL159W-A	0	0/0	-585.603731751442	-28615.10299348831	576	0.11279229711141678	0.5694444444444444	0.18444380897912496
YDL210W	0	0/-	-585.642785012722	-31683.38940422237	576	0.11279229711141678	0.5694444444444444	0.18444380897912496
YBR167C	-1	-/-	-585.6552015841007	-20799.6981112957	144	0.11263736263736264	0.5694444444444444	0.18472976837289104
YMR106C	-1	-/-	-585.7607927918434	-18686.980853512883	144	0.11248285322359397	0.5694444444444444	0.18501572776665715
YGR230W	1	+/+	-585.9389880895615	-18682.08248412609	143	0.1136986301369863	0.5763888888888888	0.18501572776665715
YJR043C	-1	-/-	-586.265737593174	-19172.095442652702	144	0.11354309165526676	0.5763888888888888	0.18530168716042322
YLR246W	-1	-/-	-586.4772013425827	-19222.713041245937	144	0.1133879781420765	0.5763888888888888	0.1855876465541893
YBR057C	-1	-/+	-586.486062169075	-19422.47288608551	144	0.11323328785811733	0.5763888888888888	0.18587360594795538
YBR183W	-1	-/-	-586.6199201345444	-18744.37195082009	144	0.11307901907356949	0.5763888888888888	0.18615956534172148
YDR504C	0	0/0	-586.6453853026032	-34111.51377392281	576	0.11307901907356949	0.5763888888888888	0.18615956534172148
YLR032W	-1	-/-	-586.6782467365265	-18476.632523685694	144	0.11292517006802721	0.5763888888888888	0.18644552473548756
YNL139C	-1	-/-	-586.737106025219	-17929.36438959837	144	0.11277173913043478	0.5763888888888888	0.18673148412925364
YPL281C	0	0/-	-586.7617935836315	-26838.414267066866	576	0.11277173913043478	0.5763888888888888	0.18673148412925364
YLL004W	-1	-/-	-586.8406919836998	-20000.867752686143	144	0.11261872455902307	0.5763888888888888	0.18701744352301974
YER041W	-1	-/-	-586.9103553295135	-17351.984619379044	144	0.11246612466124661	0.5763888888888888	0.18730340291678582
YBR274W	-1	-/-	-587.0389493107796	-19477.30063688755	144	0.11231393775372124	0.5763888888888888	0.1875893623105519
YJL047C	-1	-/-	-587.0656818151474	-20398.364579617977	144	0.11216216216216217	0.5763888888888888	0.18787532170431798
YKL045W	-1	-/-	-587.0872869491577	-18175.109683662653	144	0.11201079622132254	0.5763888888888888	0.18816128109808408
YDR470C	-1	-/-	-587.2696840763092	-18696.33589953184	144	0.11185983827493262	0.5763888888888888	0.18844724049185016
YDR246W	-1	-/-	-587.7857014238834	-19486.924411922693	144	0.1117092866756393	0.5763888888888888	0.18873319988561624
YPL008W	-1	-/-	-587.7947653532028	-20021.620741724968	144	0.11155913978494623	0.5763888888888888	0.18901915927938231
YLR207W	-1	-/-	-587.8657405376434	-18897.24795281887	144	0.11140939597315436	0.5763888888888888	0.18930511867314842
YGL248W	0	0/-	-587.9024863429368	-34024.7902747225	576	0.11140939597315436	0.5763888888888888	0.18930511867314842
YPR134W	-1	-/-	-588.0029648542404	-18782.43351393938	144	0.11126005361930295	0.5763888888888888	0.1895910780669145
YMR215W	0	0/-	-588.1303186565638	-29905.832518626004	576	0.11126005361930295	0.5763888888888888	0.1895910780669145
YNL218W	-1	-/-	-588.412447988987	-18874.068041712046	144	0.1111111111111111	0.5763888888888888	0.18987703746068058
YBR088C	-1	-/+	-588.492674857378	-17718.156853049994	144	0.11096256684491979	0.5763888888888888	0.19016299685444668
YNL233W	-1	-/-	-588.4934855699539	-18133.41899573803	144	0.11081441922563418	0.5763888888888888	0.19044895624821276
YKL017C	-1	-/-	-588.7148857861757	-20000.590522304177	144	0.11066666666666666	0.5763888888888888	0.19073491564197884
YNL215W	0	0/-	-588.8551830500364	-30450.362913634628	576	0.11066666666666666	0.5763888888888888	0.19073491564197884
YGR241C	-1	-/-	-589.0660200119019	-19327.370250165462	144	0.11051930758988016	0.5763888888888888	0.1910208750357449
YJL045W	-1	-/-	-589.1561217308044	-19295.46278655529	144	0.11037234042553191	0.5763888888888888	0.19130683442951102
YDR169C	0	0/-	-589.21192727983	-32133.537165548652	576	0.11037234042553191	0.5763888888888888	0.19130683442951102
YGR002C	-1	-/-	-589.3210851550102	-20889.109322682023	144	0.1102257636122178	0.5763888888888888	0.1915927938232771
YKL086W	-1	-/-	-589.5136370658875	-18286.086017668247	144	0.11007957559681697	0.5763888888888888	0.19187875321704317
YDR503C	-1	-/-	-589.7031514048576	-17081.841427624226	144	0.10993377483443709	0.5763888888888888	0.19216471261080925
YOL113W	-1	-/-	-589.7722442150116	-19573.773366332054	144	0.10978835978835978	0.5763888888888888	0.19245067200457536
YER109C	-1	-/-	-589.881736934185	-17722.82440599799	144	0.1096433289299868	0.5763888888888888	0.19273663139834143
YKR031C	-1	-/+	-589.9491217136383	-19687.042441681027	144	0.10949868073878628	0.5763888888888888	0.1930225907921075
YPR069C	0	0/-	-589.9523364305496	-31238.247888993472	576	0.10949868073878628	0.5763888888888888	0.1930225907921075
YBL023C	-1	-/-	-590.0403125286102	-19711.407566428185	144	0.10935441370223979	0.5763888888888888	0.19330855018587362
YPL123C	-1	-/-	-590.0882574915886	-20247.219918608665	144	0.10921052631578948	0.5763888888888888	0.1935945095796397
YNR045W	0	0/-	-590.2564281113446	-33472.09742116928	576	0.10921052631578948	0.5763888888888888	0.1935945095796397
YKR010C	0	0/-	-590.2592028230429	-31112.131606712937	576	0.10921052631578948	0.5763888888888888	0.1935945095796397
YCR055C	-1	-/-	-590.2652640342712	-15604.318436026573	144	0.10906701708278581	0.5763888888888888	0.19388046897340577
YNL230C	-1	-/-	-590.3518110513687	-18438.843480587006	144	0.1089238845144357	0.5763888888888888	0.19416642836717185
YPR175W	-1	-/-	-590.5428022742271	-18657.4094324708	144	0.10878112712975098	0.5763888888888888	0.19445238776093796
YOL089C	-1	-/-	-590.5577992200851	-18773.25405561924	144	0.10863874345549739	0.5763888888888888	0.19473834715470403
YMR107W	0	0/0	-590.6187464613467	-33695.397503847256	576	0.10863874345549739	0.5763888888888888	0.19473834715470403
YLL043W	-1	-/-	-590.6958844661713	-18555.873996198177	144	0.1084967320261438	0.5763888888888888	0.1950243065484701
YHR079C	-1	-/-	-591.0500854253769	-18525.596758008003	144	0.10835509138381201	0.5763888888888888	0.1953102659422362
YJR136C	0	0/-	-591.1279677599669	-29055.890923980623	576	0.10835509138381201	0.5763888888888888	0.1953102659422362
YAR035W	-1	-/-	-591.1977058649063	-17407.633494526148	144	0.10821382007822686	0.5763888888888888	0.1955962253360023
YHR059W	-1	-/-	-591.2243074178696	-18672.698195949197	144	0.10807291666666667	0.5763888888888888	0.19588218472976837
YGL162W	-1	-/-	-591.2417578473687	-19900.990259304643	144	0.10793237971391417	0.5763888888888888	0.19616814412353445
YDR159W	-1	-/-	-591.4056710004807	-18501.305671334267	144	0.10779220779220779	0.5763888888888888	0.19645410351730055
YAR007C	-1	-/+	-591.4550638496876	-20173.046082884073	144	0.10765239948119326	0.5763888888888888	0.19674006291106663
YCL032W	-1	-/-	-591.5170768797398	-19064.760319381952	144	0.10751295336787564	0.5763888888888888	0.1970260223048327
YDR475C	0	0/-	-591.6755476742983	-31028.164857938886	576	0.10751295336787564	0.5763888888888888	0.1970260223048327
YDR460W	-1	-/-	-591.6933443546295	-19181.395112633705	144	0.1073738680465718	0.5763888888888888	0.1973119816985988
YPL190C	-1	-/-	-591.7868478298187	-17641.850558280945	144	0.10723514211886305	0.5763888888888888	0.1975979410923649
YAR003W	-1	-/-	-591.8842067420483	-18872.67519184947	144	0.10709677419354839	0.5763888888888888	0.19788390048613097
YNL152W	0	0/-	-591.8897573128343	-28878.699937224388	576	0.10709677419354839	0.5763888888888888	0.19788390048613097
YOR157C	-1	-/-	-591.9092061296105	-20264.65683645755	144	0.10695876288659793	0.5763888888888888	0.19816985987989705
YDR443C	-1	-/-	-591.9472426176071	-18946.12227988243	144	0.10682110682110682	0.5763888888888888	0.19845581927366315
YNL020C	-1	-/-	-592.1678751707077	-18013.17142254114	144	0.10668380462724936	0.5763888888888888	0.19874177866742923
YDL101C	-1	-/+	-592.2053632736206	-19529.885812461376	144	0.10654685494223363	0.5763888888888888	0.1990277380611953
YDL142C	-1	-/-	-592.2167518138885	-20640.73338663578	144	0.1064102564102564	0.5763888888888888	0.19931369745496139
YKR062W	-1	-/-	-592.2427335977554	-19409.293286561966	144	0.10627400768245839	0.5763888888888888	0.1995996568487275
YLR070C	0	0/0	-592.2871920764446	-31457.184676760808	576	0.10627400768245839	0.5763888888888888	0.1995996568487275
YOR156C	-1	-/-	-592.3383884429932	-17903.76817703247	144	0.10613810741687979	0.5763888888888888	0.19988561624249357
YPR079W	0	0/0	-592.4145053513348	-30844.97519207932	576	0.10613810741687979	0.5763888888888888	0.19988561624249357
YEL064C	0	0/-	-592.5161476284266	-30311.66128172353	576	0.10613810741687979	0.5763888888888888	0.19988561624249357
YIL170W	0	0/-	-592.7307907789946	-27755.309167161584	576	0.10613810741687979	0.5763888888888888	0.19988561624249357
YGR238C	-1	-/-	-592.7360211014748	-20254.542946234345	144	0.10600255427841634	0.5763888888888888	0.20017157563625965
YBL105C	-1	-/-	-593.4288326501846	-18807.51233959198	144	0.10586734693877552	0.5763888888888888	0.20045753503002572
YJL201W	-1	-/-	-593.4413779973984	-18280.289754152298	144	0.10573248407643313	0.5763888888888888	0.20074349442379183
YDL091C	0	0/-	-593.7350351214409	-33560.54037141241	576	0.10573248407643313	0.5763888888888888	0.20074349442379183
YMR224C	1	+/+	-594.2047756910324	-18451.17365014553	143	0.10687022900763359	0.5833333333333334	0.20074349442379183
YER035W	-1	-/-	-594.2527087777853	-21016.282006308436	144	0.10673443456162643	0.5833333333333334	0.2010294538175579
YMR288W	-1	-/-	-594.5263520479202	-18763.056722044945	144	0.1065989847715736	0.5833333333333334	0.20131541321132398
YNL201C	-1	-/+	-594.6039735078812	-19805.487151503563	144	0.10646387832699619	0.5833333333333334	0.2016013726050901
YOR188W	-1	-/0	-594.7294263839722	-19759.944902658463	144	0.10632911392405063	0.5833333333333334	0.20188733199885617
YOL110W	-1	-/-	-594.7383364140987	-21067.44135695696	144	0.10619469026548672	0.5833333333333334	0.20217329139262225
YBR123C	-1	-/-	-594.8257825374603	-19531.947937488556	144	0.10606060606060606	0.5833333333333334	0.20245925078638832
YGL001C	-1	-/-	-595.0247592329979	-16807.014417111874	144	0.10592686002522068	0.5833333333333334	0.20274521018015443
YBR102C	-1	-/-	-595.0429246425629	-18184.10025215149	144	0.10579345088161209	0.5833333333333334	0.2030311695739205
YER058W	0	0/-	-595.2102795392275	-30507.04630704969	576	0.10579345088161209	0.5833333333333334	0.2030311695739205
YIL164C	0	0/0	-595.4171396121383	-29398.527501874603	576	0.10579345088161209	0.5833333333333334	0.2030311695739205
YPR019W	-1	-/-	-595.4962257742882	-19251.672870874405	144	0.10566037735849057	0.5833333333333334	0.20331712896768658
YFL058W	-1	-/-	-595.8454338610172	-17660.642270833254	144	0.10552763819095477	0.5833333333333334	0.20360308836145266
YAL011W	-1	-/-	-595.9297577142715	-16904.242988869548	144	0.1053952321204517	0.5833333333333334	0.20388904775521877
YER096W	0	0/+	-596.0359680149704	-31733.864422142506	576	0.1053952321204517	0.5833333333333334	0.20388904775521877
YDR313C	0	0/-	-596.2384657114744	-33994.84656308405	576	0.1053952321204517	0.5833333333333334	0.20388904775521877
YLR373C	0	0/-	-596.3522377293557	-32227.595005320385	576	0.1053952321204517	0.5833333333333334	0.20388904775521877
YGL104C	-1	-/-	-596.3534066230059	-20030.364441141486	144	0.10526315789473684	0.5833333333333334	0.20417500714898484
YDR484W	-1	-/-	-596.3797155320644	-20234.127352386713	144	0.10513141426783479	0.5833333333333334	0.20446096654275092
YOR381W	-1	-/-	-596.4308058321476	-17992.22954888642	144	0.105	0.5833333333333334	0.20474692593651703
YBR161W	-1	-/-	-596.4386394023895	-19043.122618258	144	0.10486891385767791	0.5833333333333334	0.2050328853302831
YGL124C	-1	-/-	-596.4547613561153	-19557.782049506903	144	0.10473815461346633	0.5833333333333334	0.20531884472404918
YLR157W-E	0	0/0	-596.4616753160954	-27640.76919348538	576	0.10473815461346633	0.5833333333333334	0.20531884472404918
YDR108W	1	+/+	-596.4617331027985	-17536.64284801483	143	0.10585305105853052	0.5902777777777778	0.20531884472404918
YLL016W	-1	-/-	-596.4961130619049	-15682.298262238503	144	0.10572139303482588	0.5902777777777778	0.20560480411781526
YDR528W	0	0/-	-596.5282988138497	-28769.89116992429	576	0.10572139303482588	0.5902777777777778	0.20560480411781526
YML036W	-1	-/-	-596.5678035616875	-19832.96812134981	144	0.10559006211180125	0.5902777777777778	0.20589076351158137
YOR328W	-1	-/-	-596.7565484046936	-19274.56951791048	144	0.1054590570719603	0.5902777777777778	0.20617672290534744
YKL049C	-1	-/-	-596.8610972464085	-20409.51030178368	144	0.10532837670384139	0.5902777777777778	0.20646268229911352
YOR066W	0	0/-	-596.868360966444	-29414.938871383667	576	0.10532837670384139	0.5902777777777778	0.20646268229911352
YLR382C	-1	-/-	-596.8993777632713	-18779.52274081111	144	0.1051980198019802	0.5902777777777778	0.2067486416928796
YDL170W	-1	-/-	-597.1852557659149	-17905.20782980323	144	0.10506798516687268	0.5902777777777778	0.2070346010866457
YHR161C	-1	-/-	-597.2717535495758	-19675.972676336765	144	0.10493827160493827	0.5902777777777778	0.20732056048041178
YLR011W	-1	-/-	-597.328104108572	-19609.93399336934	144	0.10480887792848335	0.5902777777777778	0.20760651987417786
YJL073W	-1	-/-	-597.3925660252571	-19043.32519119978	144	0.10467980295566502	0.5902777777777778	0.20789247926794396
YJR013W	-1	-/-	-597.8404465913773	-19537.78976535797	144	0.1045510455104551	0.5902777777777778	0.20817843866171004
YPR121W	-1	-/-	-598.0162041187286	-17530.535878419876	144	0.10442260442260443	0.5902777777777778	0.20846439805547612
YNR011C	-1	-/-	-598.2472437918186	-20158.93184635043	144	0.10429447852760736	0.5902777777777778	0.2087503574492422
YDR067C	0	0/-	-598.471678301692	-30933.152428023517	576	0.10429447852760736	0.5902777777777778	0.2087503574492422
YCL062W	-1	-/-	-598.6708664894104	-15707.838940858841	144	0.10416666666666667	0.5902777777777778	0.2090363168430083
YKR020W	-1	-/-	-598.8202784061432	-18722.735429763794	144	0.10403916768665851	0.5902777777777778	0.20932227623677438
YBR041W	-1	-/-	-598.9627004265785	-20127.373303711414	144	0.1039119804400978	0.5902777777777778	0.20960823563054046
YLR319C	-1	-/-	-599.036824464798	-20164.382002294064	144	0.10378510378510379	0.5902777777777778	0.20989419502430653
YOL023W	-1	-/-	-599.2628208994865	-18956.662638008595	144	0.10365853658536585	0.5902777777777778	0.21018015441807264
YBR090C-A	-1	-/-	-599.4152400493622	-15892.170419216156	144	0.10353227771010962	0.5902777777777778	0.21046611381183872
YNL254C	0	0/0	-599.5047411210835	-29552.040533129126	576	0.10353227771010962	0.5902777777777778	0.21046611381183872
YDR534C	0	0/-	-599.5959448590875	-31612.29315111041	576	0.10353227771010962	0.5902777777777778	0.21046611381183872
YGR223C	0	0/-	-599.7300262600183	-33071.70373699069	576	0.10353227771010962	0.5902777777777778	0.21046611381183872
YGL174W	-1	-/-	-599.7432255148888	-20430.40645301342	144	0.10340632603406326	0.5902777777777778	0.2107520732056048
YLR442C	-1	-/-	-599.786260843277	-18823.001984119415	144	0.10328068043742406	0.5902777777777778	0.2110380325993709
YKR064W	0	0/-	-599.8552114516497	-30482.13757560402	576	0.10328068043742406	0.5902777777777778	0.2110380325993709
YPL069C	-1	-/-	-599.8600685745478	-20601.03566069901	144	0.10315533980582524	0.5902777777777778	0.21132399199313698
YCL039W	-1	-/-	-599.8602610826492	-19754.850192308426	144	0.10303030303030303	0.5902777777777778	0.21160995138690306
YLR189C	-1	-/+	-599.8830705881119	-18602.635877609253	144	0.10290556900726393	0.5902777777777778	0.21189591078066913
YLL033W	0	0/+	-599.8995282873511	-30433.679103981704	576	0.10290556900726393	0.5902777777777778	0.21189591078066913
YBL021C	0	0/-	-600.0111227966845	-30454.97683269158	576	0.10290556900726393	0.5902777777777778	0.21189591078066913
YCL051W	-1	-/-	-600.0158145427704	-19228.413478970528	144	0.10278113663845223	0.5902777777777778	0.21218187017443524
YNL077W	0	0/-	-600.0317385196686	-30141.068549260497	576	0.10278113663845223	0.5902777777777778	0.21218187017443524
YOR219C	0	0/-	-600.1157752722502	-31181.889711773023	576	0.10278113663845223	0.5902777777777778	0.21218187017443524
YJL137C	0	0/0	-600.2149306535721	-33258.876122266054	576	0.10278113663845223	0.5902777777777778	0.21218187017443524
YCR079W	0	0/-	-600.2655184566975	-34369.33358914778	576	0.10278113663845223	0.5902777777777778	0.21218187017443524
YDR392W	-1	-/-	-600.29769718647	-20135.431621432304	144	0.10265700483091787	0.5902777777777778	0.21246782956820132
YMR075W	-1	-/-	-600.4468187913299	-17770.025550089777	144	0.10253317249698432	0.5902777777777778	0.2127537889619674
YLR362W	-1	-/-	-600.5714503526688	-20845.487742841244	144	0.10240963855421686	0.5902777777777778	0.2130397483557335
YJL036W	-1	-/-	-600.739862382412	-21094.948612689972	144	0.1022864019253911	0.5902777777777778	0.21332570774949958
YLR312C-B	-1	-/-	-600.8366756439209	-15669.303721427917	144	0.10216346153846154	0.5902777777777778	0.21361166714326565
YKL064W	-1	-/-	-600.8732293844223	-21655.29943214357	144	0.10204081632653061	0.5902777777777778	0.21389762653703173
YNL054W	-1	-/-	-600.9014751166105	-19781.793319746852	144	0.10191846522781775	0.5902777777777778	0.21418358593079784
YPL022W	1	+/+	-601.0637164115906	-19955.15753418207	143	0.1029940119760479	0.5972222222222222	0.21418358593079784
YNL245C	-1	-/-	-601.0763139724731	-16508.19776493311	144	0.10287081339712918	0.5972222222222222	0.21446954532456391
YJR099W	0	0/-	-601.087356094271	-31219.92039414402	576	0.10287081339712918	0.5972222222222222	0.21446954532456391
YLR437C	0	0/0	-601.0958403795958	-30615.775362702087	576	0.10287081339712918	0.5972222222222222	0.21446954532456391
YIR010W	-1	-/+	-601.1209721565247	-19889.121738433838	144	0.1027479091995221	0.5972222222222222	0.21475550471833
YMR125W	-1	-/-	-601.2104981541634	-18556.338837057352	144	0.1026252983293556	0.5972222222222222	0.21504146411209607
YDR358W	-1	-/-	-601.2136234343052	-21013.075973540545	144	0.10250297973778308	0.5972222222222222	0.21532742350586218
YBR237W	-1	-/-	-601.2641654014587	-18442.50703406334	144	0.10238095238095238	0.5972222222222222	0.21561338289962825
YJR022W	-1	-/-	-601.4376410245895	-17621.555939555168	144	0.10225921521997622	0.5972222222222222	0.21589934229339433
YLR274W	-1	-/-	-601.4499453306198	-18984.223454236984	144	0.1021377672209026	0.5972222222222222	0.21618530168716044
YDL001W	0	0/+	-601.5773566477001	-31214.771180983633	576	0.1021377672209026	0.5972222222222222	0.21618530168716044
YAR031W	-1	-/0	-601.9708180427551	-19197.750855997205	144	0.10201660735468565	0.5972222222222222	0.2164712610809265
YKL139W	-1	-/-	-602.3642687797546	-18931.593020930886	144	0.1018957345971564	0.5972222222222222	0.2167572204746926
YHR119W	-1	-/+	-602.3704704046249	-19678.515491962433	144	0.10177514792899409	0.5972222222222222	0.21704317986845867
YDR536W	0	0/-	-602.7436400875449	-31704.825777441263	576	0.10177514792899409	0.5972222222222222	0.21704317986845867
YBL052C	-1	-/-	-602.8604822158813	-18476.50990214944	144	0.1016548463356974	0.5972222222222222	0.21732913926222477
YPL282C	0	0/-	-602.8671861998737	-28929.802493453026	576	0.1016548463356974	0.5972222222222222	0.21732913926222477
YML060W	-1	-/-	-603.0007757544518	-20394.336639523506	144	0.10153482880755609	0.5972222222222222	0.21761509865599085
YMR199W	-1	-/-	-603.1339594125748	-17539.693973004818	144	0.10141509433962265	0.5972222222222222	0.21790105804975693
YJR001W	-1	-/-	-603.1352745965123	-18342.426454611123	144	0.10129564193168433	0.5972222222222222	0.218187017443523
YJL099W	-1	-/-	-603.2125773429871	-20192.991823852062	144	0.1011764705882353	0.5972222222222222	0.2184729768372891
YDR490C	-1	-/-	-603.2502450346947	-21076.511819712818	144	0.10105757931844889	0.5972222222222222	0.2187589362310552
YDR213W	-1	-/-	-603.2532724142075	-16074.804069280624	144	0.10093896713615023	0.5972222222222222	0.21904489562482127
YDR463W	-1	-/-	-603.2894941568375	-17975.30441594124	144	0.10082063305978899	0.5972222222222222	0.21933085501858737
YDR105C	0	0/0	-603.4283662065864	-32418.47119422257	576	0.10082063305978899	0.5972222222222222	0.21933085501858737
YBR214W	1	+/-	-603.5846253633499	-20710.116200968623	143	0.10187353629976581	0.6041666666666666	0.21933085501858737
YHR016C	-1	-/-	-603.5948046445847	-22409.874998539686	144	0.10175438596491228	0.6041666666666666	0.21961681441235345
YLL015W	-1	-/-	-603.6700557470322	-19888.641523480415	144	0.10163551401869159	0.6041666666666666	0.21990277380611953
YOR329C	-1	-/-	-603.8691742271185	-21046.98417417705	144	0.10151691948658109	0.6041666666666666	0.2201887331998856
YGR141W	-1	-/-	-603.885660469532	-20540.01183451712	144	0.10139860139860139	0.6041666666666666	0.2204746925936517
YER014C-A	-1	-/-	-603.9495642185211	-15369.347885251045	144	0.10128055878928988	0.6041666666666666	0.2207606519874178
YNL283C	-1	-/-	-603.9587172865868	-19829.247216403484	144	0.10116279069767442	0.6041666666666666	0.22104661138118387
YBL084C	-1	-/-	-604.0084510929883	-18930.296272117645	144	0.10104529616724739	0.6041666666666666	0.22133257077494994
YML033W	-1	-/-	-604.0211658477783	-16104.03637123108	144	0.10092807424593968	0.6041666666666666	0.22161853016871605
YGR004W	-1	-/-	-604.0744714736938	-19070.345738053322	144	0.10081112398609501	0.6041666666666666	0.22190448956248213
YPL125W	-1	-/0	-604.2134293913841	-19201.447636544704	144	0.10069444444444445	0.6041666666666666	0.2221904489562482
YBR125C	0	0/-	-604.2980576232076	-30970.048238683492	576	0.10069444444444445	0.6041666666666666	0.2221904489562482
YDR085C	-1	-/-	-604.3027305006981	-21182.41847103834	144	0.10057803468208093	0.6041666666666666	0.2224764083500143
YGR194C	0	0/0	-604.4803350502625	-33916.96394069027	576	0.10057803468208093	0.6041666666666666	0.2224764083500143
YKL132C	0	0/0	-604.5122913122177	-29876.27372244373	576	0.10057803468208093	0.6041666666666666	0.2224764083500143
YCR065W	-1	-/-	-604.5245914459229	-18631.603173017502	144	0.10046189376443418	0.6041666666666666	0.2227623677437804
YPL233W	-1	-/-	-604.5779129266739	-18733.93913424015	144	0.10034602076124567	0.6041666666666666	0.22304832713754646
YCR089W	-1	-/-	-604.6842923164368	-17019.147410348058	144	0.10023041474654378	0.6041666666666666	0.22333428653131254
YOL072W	-1	-/-	-604.6944686770439	-18897.75880330801	144	0.1001150747986191	0.6041666666666666	0.22362024592507865
YER028C	-1	-/-	-604.804411560297	-18917.558789521456	144	0.1	0.6041666666666666	0.22390620531884473
YIL057C	0	0/0	-604.8144325613976	-27329.26877042651	576	0.1	0.6041666666666666	0.22390620531884473
YCR045C	0	0/+	-604.9730712771416	-27133.885939866304	576	0.1	0.6041666666666666	0.22390620531884473
YMR294W	0	0/-	-604.9849658608437	-29975.98945345357	576	0.1	0.6041666666666666	0.22390620531884473
YGL128C	0	0/-	-605.0021671112627	-30886.56636200659	576	0.1	0.6041666666666666	0.22390620531884473
YOR240W	-1	-/-	-605.0171389579773	-15554.468317747116	144	0.09988518943742825	0.6041666666666666	0.2241921647126108
YGL243W	-1	-/-	-605.0481346845627	-19116.971826910973	144	0.09977064220183486	0.6041666666666666	0.22447812410637688
YGL216W	-1	-/+	-605.5904641747475	-19393.188096106052	144	0.09965635738831616	0.6041666666666666	0.22476408350014299
YGR120C	-1	-/-	-605.6714466810226	-19823.438497185707	144	0.09954233409610984	0.6041666666666666	0.22505004289390906
YGL144C	-1	-/-	-605.8603703379631	-19441.10060095787	144	0.09942857142857142	0.6041666666666666	0.22533600228767514
YLR082C	0	0/0	-606.0256514847279	-32111.838779233396	576	0.09942857142857142	0.6041666666666666	0.22533600228767514
YCL074W	-1	-/-	-606.0741584300995	-15906.769857645035	144	0.09931506849315068	0.6041666666666666	0.22562196168144125
YJL003W	-1	-/-	-606.1436644792557	-21417.470779538155	144	0.09920182440136831	0.6041666666666666	0.22590792107520732
YHR195W	0	0/0	-606.3199744522572	-33163.43537353352	576	0.09920182440136831	0.6041666666666666	0.22590792107520732
YJR033C	-1	-/-	-606.330929517746	-19385.67865228653	144	0.09908883826879271	0.6041666666666666	0.2261938804689734
YGR003W	-1	-/-	-606.381284609437	-20934.13446201384	144	0.09897610921501707	0.6041666666666666	0.22647983986273948
YJL221C	0	0/-	-606.3905732482672	-31873.86428145878	576	0.09897610921501707	0.6041666666666666	0.22647983986273948
YFR015C	0	0/0	-606.4618125855923	-32113.339456541464	576	0.09897610921501707	0.6041666666666666	0.22647983986273948
YPL189C-A	0	0/-	-606.4943589568138	-26898.8875041008	576	0.09897610921501707	0.6041666666666666	0.22647983986273948
YOL157C	0	0/-	-606.5804426670074	-27491.237991392612	576	0.09897610921501707	0.6041666666666666	0.22647983986273948
YNL159C	-1	-/-	-606.6102863550186	-21786.129673838615	144	0.09886363636363636	0.6041666666666666	0.22676579925650558
YJL018W	-1	-/+	-606.61993932724	-15548.275829553604	144	0.09875141884222474	0.6041666666666666	0.22705175865027166
YNL076W	0	0/-	-606.6293939501047	-30871.602646790445	576	0.09875141884222474	0.6041666666666666	0.22705175865027166
YJR057W	-1	-/-	-606.6541741490364	-18467.428932845592	144	0.09863945578231292	0.6041666666666666	0.22733771804403774
YNL290W	-1	-/-	-606.7611521035433	-20388.234503522515	144	0.0985277463193658	0.6041666666666666	0.22762367743780385
YKL219W	0	0/-	-606.8532529734075	-30481.99049543962	576	0.0985277463193658	0.6041666666666666	0.22762367743780385
YNL329C	-1	-/-	-606.8615747690201	-19371.30586653948	144	0.09841628959276018	0.6041666666666666	0.22790963683156992
YEL012W	-1	-/-	-606.91851092875	-22221.40414275229	144	0.09830508474576272	0.6041666666666666	0.228195596225336
YHR012W	-1	-/-	-606.9307399988174	-18926.808609306812	144	0.0981941309255079	0.6041666666666666	0.22848155561910208
YPL186C	0	0/-	-606.961732359603	-33724.40742090903	576	0.0981941309255079	0.6041666666666666	0.22848155561910208
YCR052W	-1	-/-	-607.0763454437256	-20268.934320926666	144	0.09808342728297632	0.6041666666666666	0.22876751501286818
YNR008W	-1	-/-	-607.0818009376526	-17905.906641602516	144	0.09797297297297297	0.6041666666666666	0.22905347440663426
YHR120W	-1	-/-	-607.1155342161655	-20395.876317679882	144	0.09786276715410573	0.6041666666666666	0.22933943380040034
YIR008C	-1	-/-	-607.1369207948446	-21287.115461334586	144	0.09775280898876404	0.6041666666666666	0.22962539319416642
YJR095W	0	0/-	-607.2389249056578	-30245.197294386104	576	0.09775280898876404	0.6041666666666666	0.22962539319416642
YDR334W	-1	-/-	-607.2691543102264	-17974.546658873558	144	0.09764309764309764	0.6041666666666666	0.22991135258793252
YLR436C	0	0/-	-607.3668047636747	-29127.983753331006	576	0.09764309764309764	0.6041666666666666	0.22991135258793252
YKL093W	-1	-/-	-607.3981699943542	-18962.562777280807	144	0.09753363228699552	0.6041666666666666	0.2301973119816986
YPR073C	-1	-/-	-607.6560049578547	-21009.315064519644	144	0.09742441209406495	0.6041666666666666	0.23048327137546468
YMR135C	-1	-/-	-607.9123392105103	-20994.146307468414	144	0.09731543624161074	0.6041666666666666	0.23076923076923078
YDR121W	-1	-/-	-607.9200049042702	-20631.741969943047	144	0.09720670391061452	0.6041666666666666	0.23105519016299686
YPR104C	-1	-/-	-608.0634295940399	-18408.785073280334	144	0.09709821428571429	0.6041666666666666	0.23134114955676294
YMR132C	0	0/0	-608.0712907910347	-31475.290364500135	576	0.09709821428571429	0.6041666666666666	0.23134114955676294
YBR037C	-1	-/-	-608.1142076849937	-21686.042025834322	144	0.09698996655518395	0.6041666666666666	0.23162710895052901
YDR059C	-1	-/-	-608.1415175646544	-21604.381925210357	144	0.09688195991091314	0.6041666666666666	0.23191306834429512
YNL117W	-1	-/-	-608.1502851247787	-18588.770030021667	144	0.0967741935483871	0.6041666666666666	0.2321990277380612
YBR260C	-1	-/-	-608.1807401776314	-18437.676031827927	144	0.09666666666666666	0.6041666666666666	0.23248498713182728
YEL072W	0	0/+	-608.2109518274665	-28388.93784634024	576	0.09666666666666666	0.6041666666666666	0.23248498713182728
YBR077C	-1	-/-	-608.4134200811386	-19550.470345802605	144	0.09655937846836848	0.6041666666666666	0.23277094652559335
YKR097W	-1	-/0	-608.4487020969391	-17943.027066111565	144	0.09645232815964523	0.6041666666666666	0.23305690591935946
YLL006W	-1	-/-	-608.4904011487961	-19492.026203632355	144	0.09634551495016612	0.6041666666666666	0.23334286531312554
YOR358W	0	0/-	-608.5563981831074	-32117.184889461845	576	0.09634551495016612	0.6041666666666666	0.23334286531312554
YKR001C	-1	-/+	-608.8466727733612	-18497.317686200142	144	0.09623893805309734	0.6041666666666666	0.2336288247068916
YFR043C	0	0/0	-608.8875305205584	-31053.625916443765	576	0.09623893805309734	0.6041666666666666	0.2336288247068916
YHR158C	-1	-/-	-608.9959152340889	-19278.97443795204	144	0.09613259668508287	0.6041666666666666	0.23391478410065772
YKL020C	-1	-/-	-609.0801130533218	-18573.75783187151	144	0.09602649006622517	0.6041666666666666	0.2342007434944238
YOL128C	-1	-/-	-609.0834621787071	-21253.595876932144	144	0.09592061742006615	0.6041666666666666	0.23448670288818987
YER075C	-1	-/-	-609.187939286232	-17967.784379571676	144	0.09581497797356828	0.6041666666666666	0.23477266228195595
YCR093W	-1	-/-	-609.3487088084221	-19208.51974827051	144	0.09570957095709572	0.6041666666666666	0.23505862167572206
YJL223C	0	0/-	-609.4244315326214	-29396.96233523637	576	0.09570957095709572	0.6041666666666666	0.23505862167572206
YHL012W	-1	-/-	-609.5166471004486	-16513.69140934944	144	0.0956043956043956	0.6041666666666666	0.23534458106948813
YPL099C	0	0/-	-609.5830351375043	-31294.332537047565	576	0.0956043956043956	0.6041666666666666	0.23534458106948813
YHR157W	1	+/+	-609.6645919978619	-20618.30430456996	143	0.09659714599341383	0.6111111111111112	0.23534458106948813
YDL175C	-1	-/-	-609.713535785675	-19610.560147747397	144	0.09649122807017543	0.6111111111111112	0.2356305404632542
YKL173W	-1	-/-	-609.7750133275986	-18750.060978114605	144	0.0963855421686747	0.6111111111111112	0.2359164998570203
YMR313C	-1	-/-	-610.0439584255219	-18568.480790808797	144	0.0962800875273523	0.6111111111111112	0.2362024592507864
YBL103C	-1	-/-	-610.0530467480421	-19783.262472242117	144	0.09617486338797815	0.6111111111111112	0.23648841864455247
YDR332W	0	0/-	-610.2254967838526	-30648.34320642054	576	0.09617486338797815	0.6111111111111112	0.23648841864455247
YLR438W	0	0/0	-610.5221533849835	-32115.47617459111	576	0.09617486338797815	0.6111111111111112	0.23648841864455247
YDL107W	0	0/-	-610.5848936922848	-32584.8442944102	576	0.09617486338797815	0.6111111111111112	0.23648841864455247
YBL066C	0	0/-	-610.6001349333674	-31564.690821902826	576	0.09617486338797815	0.6111111111111112	0.23648841864455247
YOL164W	-1	-/-	-610.7075333595276	-17697.286083340645	144	0.09606986899563319	0.6111111111111112	0.23677437803831855
YOR117W	-1	-/-	-610.8340449333191	-20009.78612548113	144	0.09596510359869138	0.6111111111111112	0.23706033743208466
YNL014W	-1	-/-	-610.8441828489304	-18265.853654414415	144	0.09586056644880174	0.6111111111111112	0.23734629682585073
YOR100C	-1	-/-	-610.899208933115	-20087.632240623236	144	0.0957562568008705	0.6111111111111112	0.2376322562196168
YLL003W	-1	-/-	-610.9650227427483	-19068.062302172184	144	0.09565217391304348	0.6111111111111112	0.2379182156133829
YER007W	-1	-/-	-611.0420956611633	-19251.52215373516	144	0.09554831704668838	0.6111111111111112	0.238204175007149
YMR004W	-1	-/-	-611.0593849718571	-20240.061829954386	144	0.09544468546637744	0.6111111111111112	0.23849013440091507
YMR136W	-1	-/-	-611.0622979402542	-20946.23502588272	144	0.09534127843986999	0.6111111111111112	0.23877609379468115
YNL253W	-1	-/-	-611.0983611345291	-18841.32970237732	144	0.09523809523809523	0.6111111111111112	0.23906205318844723
YBR205W	-1	-/-	-611.0986784696579	-19754.392676770687	144	0.09513513513513513	0.6111111111111112	0.23934801258221333
YCR062W	-1	-/0	-611.1441349983215	-15601.402441501617	144	0.09503239740820735	0.6111111111111112	0.2396339719759794
YOR308C	-1	-/-	-611.2640075683594	-17625.22536456585	144	0.09492988133764833	0.6111111111111112	0.2399199313697455
YOL008W	-1	-/-	-611.3349812030792	-17632.939390063286	144	0.09482758620689655	0.6111111111111112	0.2402058907635116
YBL064C	-1	-/-	-611.3441678285599	-22066.60284206271	144	0.09472551130247578	0.6111111111111112	0.24049185015727767
YGL006W	-1	-/-	-611.3536620140076	-20344.810372948647	144	0.09462365591397849	0.6111111111111112	0.24077780955104375
YGL226C-A	-1	-/-	-611.5759467482567	-19428.25803166628	144	0.09452201933404941	0.6111111111111112	0.24106376894480983
YNL041C	-1	-/-	-611.5792781710625	-19017.692417800426	144	0.0944206008583691	0.6111111111111112	0.24134972833857593
YOL119C	0	0/-	-611.6003550440073	-29386.03991487436	576	0.0944206008583691	0.6111111111111112	0.24134972833857593
YAL063C	0	0/0	-611.6426708996296	-29042.787947725505	576	0.0944206008583691	0.6111111111111112	0.24134972833857593
YKL006C-A	-1	-/-	-611.7639083862305	-18324.465026199818	144	0.09431939978563773	0.6111111111111112	0.241635687732342
YGL053W	-1	-/0	-611.7924128770828	-19857.55590713024	144	0.09421841541755889	0.6111111111111112	0.24192164712610809
YIR030C	0	0/0	-611.891707200557	-29533.331516623497	576	0.09421841541755889	0.6111111111111112	0.24192164712610809
YML019W	-1	-/-	-611.940452337265	-19777.65708875656	144	0.09411764705882353	0.6111111111111112	0.2422076065198742
YER047C	0	0/0	-612.1164220795035	-33169.77957946807	576	0.09411764705882353	0.6111111111111112	0.2422076065198742
YBL002W	-1	-/-	-612.1620045900345	-19016.4942920357	144	0.09401709401709402	0.6111111111111112	0.24249356591364027
YER093C	-1	-/-	-612.3847723007202	-18862.85539996624	144	0.09391675560298826	0.6111111111111112	0.24277952530740635
YDR217C	-1	-/-	-612.4250335395336	-18045.507230482996	144	0.09381663113006397	0.6111111111111112	0.24306548470117242
YGR087C	0	0/0	-612.4284760653973	-31243.667045723647	576	0.09381663113006397	0.6111111111111112	0.24306548470117242
YGR043C	0	0/-	-612.506817407906	-35154.28482482955	576	0.09381663113006397	0.6111111111111112	0.24306548470117242
YCL055W	1	+/+	-612.6180263161659	-19047.673588693142	143	0.09478168264110756	0.6180555555555556	0.24306548470117242
YGL254W	-1	-/-	-612.8067350387573	-18605.647990584373	144	0.09468085106382979	0.6180555555555556	0.24335144409493853
YNR075W	-1	-/-	-612.8246476650238	-16136.599624633789	144	0.09458023379383634	0.6180555555555556	0.2436374034887046
YGL017W	-1	-/-	-612.8831952214241	-19392.951433837414	144	0.09447983014861996	0.6180555555555556	0.24392336288247068
YGL083W	0	0/-	-612.9858959391713	-32326.067223213613	576	0.09447983014861996	0.6180555555555556	0.24392336288247068
YDR458C	0	0/0	-613.0166340172291	-29898.488206602633	576	0.09447983014861996	0.6180555555555556	0.24392336288247068
YPL241C	-1	-/-	-613.1258544921875	-19033.036888182163	144	0.09437963944856839	0.6180555555555556	0.24420932227623676
YNR002C	-1	-/-	-613.1813057661057	-20507.598096370697	144	0.09427966101694915	0.6180555555555556	0.24449528167000287
YLL052C	0	0/-	-613.213830312714	-28554.77968264185	576	0.09427966101694915	0.6180555555555556	0.24449528167000287
YDR073W	-1	-/-	-613.2171379327774	-19573.033397108316	144	0.09417989417989418	0.6180555555555556	0.24478124106376895
YLR260W	-1	-/-	-613.2327746301889	-20008.10529074073	144	0.09408033826638477	0.6180555555555556	0.24506720045753502
YDR253C	0	0/-	-613.3662233799696	-29538.76891550608	576	0.09408033826638477	0.6180555555555556	0.24506720045753502
YPL127C	-1	-/-	-613.3790399879217	-19173.35148204863	144	0.09398099260823653	0.6180555555555556	0.24535315985130113
YBR129C	-1	-/-	-613.3814159631729	-18537.865223050117	144	0.0938818565400844	0.6180555555555556	0.2456391192450672
YJL164C	-1	-/-	-613.4345288872719	-21292.111550986767	144	0.09378292939936776	0.6180555555555556	0.24592507863883328
YPR089W	0	0/0	-613.5392021238804	-30070.502239275724	576	0.09378292939936776	0.6180555555555556	0.24592507863883328
YDR488C	-1	-/-	-613.623431250453	-19781.715408340096	144	0.09368421052631579	0.6180555555555556	0.24621103803259936
YEL017W	0	0/0	-613.6246838755906	-31828.497839605436	576	0.09368421052631579	0.6180555555555556	0.24621103803259936
YGR169C-A	0	0/-	-613.7899149060249	-27186.095160663128	576	0.09368421052631579	0.6180555555555556	0.24621103803259936
YPL275W	-1	-/-	-613.8568148612976	-15848.972002983093	144	0.0935856992639327	0.6180555555555556	0.24649699742636547
YJL116C	-1	-/-	-614.0187739133835	-18868.437193512917	144	0.0934873949579832	0.6180555555555556	0.24678295682013154
YOR278W	0	0/0	-614.0899887084961	-34162.95572199114	576	0.0934873949579832	0.6180555555555556	0.24678295682013154
YLR369W	-1	-/-	-614.1915969252586	-19864.66492885351	144	0.09338929695697797	0.6180555555555556	0.24706891621389762
YDR200C	-1	-/-	-614.362983033061	-20599.431232497096	144	0.09329140461215933	0.6180555555555556	0.2473548756076637
YDL169C	0	0/0	-614.3984792716801	-34548.67597974092	576	0.09329140461215933	0.6180555555555556	0.2473548756076637
YPL172C	0	0/0	-614.4733813405037	-30858.072552859783	576	0.09329140461215933	0.6180555555555556	0.2473548756076637
YCL012W	-1	-/-	-614.7451279163361	-15588.011184692383	144	0.09319371727748692	0.6180555555555556	0.2476408350014298
YNL286W	-1	-/-	-614.7674788236618	-19649.467561125755	144	0.09309623430962342	0.6180555555555556	0.24792679439519588
YJL072C	-1	-/-	-614.8335182666779	-18547.755253076553	144	0.09299895506792058	0.6180555555555556	0.24821275378896196
YLR316C	-1	-/-	-614.9807626605034	-20227.497892916203	144	0.09290187891440502	0.6180555555555556	0.24849871318272806
YHR199C-A	0	0/-	-615.1005265712738	-26677.70870602131	576	0.09290187891440502	0.6180555555555556	0.24849871318272806
YHR039C-B	-1	-/-	-615.2306280136108	-15397.156824350357	144	0.09280500521376434	0.6180555555555556	0.24878467257649414
YOL155C	0	0/-	-615.2329439297318	-29897.98583533615	576	0.09280500521376434	0.6180555555555556	0.24878467257649414
YBL025W	-1	-/-	-615.3761323876679	-19479.401197303087	144	0.09270833333333334	0.6180555555555556	0.24907063197026022
YOL042W	-1	-/-	-615.4847584962845	-18255.345117092133	144	0.09261186264308012	0.6180555555555556	0.2493565913640263
YOR349W	-1	-/-	-615.4969356060028	-19017.435679912567	144	0.09251559251559252	0.6180555555555556	0.2496425507577924
YCR029C-A	0	0/-	-615.5321786403656	-27480.027603566647	576	0.09251559251559252	0.6180555555555556	0.2496425507577924
YFL011W-A	-1	-/-	-615.5552363395691	-16024.183735013008	144	0.09241952232606439	0.6180555555555556	0.24992851015155848
YIL122W	-1	-/-	-615.5763957500458	-19496.696792125702	144	0.09232365145228216	0.6180555555555556	0.25021446954532456
YOL100W	-1	-/-	-615.7645237445831	-20485.295154303312	144	0.0922279792746114	0.6180555555555556	0.25050042893909064
YOL054W	-1	-/-	-615.7866352796555	-20142.35883784294	144	0.09213250517598344	0.6180555555555556	0.2507863883328567
YER139C	0	0/-	-615.7896372526884	-32466.468993738294	576	0.09213250517598344	0.6180555555555556	0.2507863883328567
YPR171W	-1	-/-	-615.812481328845	-20259.010902538896	144	0.09203722854188211	0.6180555555555556	0.25107234772662285
YKL224C	0	0/-	-615.8355669528246	-30111.03380579315	576	0.09203722854188211	0.6180555555555556	0.25107234772662285
YDR111C	0	0/0	-615.9210260212421	-31881.811694309115	576	0.09203722854188211	0.6180555555555556	0.25107234772662285
YDR173C	-1	-/-	-615.984232544899	-21777.885485962033	144	0.09194214876033058	0.6180555555555556	0.2513583071203889
YOR075W	-1	-/-	-615.9980960786343	-21655.42355644703	144	0.09184726522187822	0.6180555555555556	0.251644266514155
YBR215W	-1	-/-	-616.1851335540414	-19880.244886673987	144	0.09175257731958762	0.6180555555555556	0.2519302259079211
YNR074C	-1	-/-	-616.2148860692978	-16815.767313361168	144	0.09165808444902163	0.6180555555555556	0.25221618530168716
YGL116W	-1	-/+	-616.4379779696465	-18884.11895275116	144	0.09156378600823045	0.6180555555555556	0.25250214469545323
YDR151C	-1	-/-	-616.4809435009956	-18946.59024256468	144	0.09146968139773895	0.6180555555555556	0.2527881040892193
YGL227W	-1	-/-	-616.5958582758904	-21495.677891671658	144	0.09137577002053388	0.6180555555555556	0.2530740634829854
YIR041W	-1	-/-	-616.6616175621748	-20359.351104959846	144	0.09128205128205129	0.6180555555555556	0.2533600228767515
YOL102C	-1	-/-	-616.7438053935766	-21265.96734009683	144	0.09118852459016394	0.6180555555555556	0.2536459822705176
YCL066W	-1	-/-	-616.8638972043991	-16854.59500527382	144	0.09109518935516889	0.6180555555555556	0.2539319416642837
YCR027C	-1	-/-	-616.871551156044	-18028.96738743782	144	0.09100204498977506	0.6180555555555556	0.25421790105804976
YPL020C	-1	-/-	-616.8802414536476	-19517.04440298304	144	0.09090909090909091	0.6180555555555556	0.25450386045181583
YDR003W	0	0/0	-616.9027100354433	-34815.93576550484	576	0.09090909090909091	0.6180555555555556	0.25450386045181583
YBR295W	-1	-/-	-616.9831113815308	-19055.2556040287	144	0.09081632653061225	0.6180555555555556	0.2547898198455819
YKR021W	0	0/-	-617.1346695423126	-30120.956295385957	576	0.09081632653061225	0.6180555555555556	0.2547898198455819
YDR078C	-1	-/-	-617.2339534163475	-20294.036224007607	144	0.09072375127421	0.6180555555555556	0.255075779239348
YGR068C	0	0/-	-617.3376740254462	-31873.453474845737	576	0.09072375127421	0.6180555555555556	0.255075779239348
YNL257C	-1	-/-	-617.3956000804901	-19158.677224978805	144	0.09063136456211812	0.6180555555555556	0.2553617386331141
YBR119W	-1	-/-	-617.5191736221313	-20877.58623790741	144	0.09053916581892167	0.6180555555555556	0.2556476980268802
YCR034W	-1	-/-	-617.5251919031143	-20279.371524453163	144	0.09044715447154472	0.6180555555555556	0.2559336574206463
YMR180C	0	0/-	-617.680001154542	-32179.989595599473	576	0.09044715447154472	0.6180555555555556	0.2559336574206463
YDL178W	-1	-/-	-617.6967569589615	-19341.58204627037	144	0.09035532994923857	0.6180555555555556	0.25621961681441235
YKL149C	-1	-/-	-617.8199158906937	-19299.41618514061	144	0.09026369168356999	0.6180555555555556	0.25650557620817843
YPL256C	-1	-/-	-617.8806439638138	-19056.38025724888	144	0.09017223910840932	0.6180555555555556	0.2567915356019445
YNL293W	-1	-/-	-617.9492219984531	-20150.43844512105	144	0.09008097165991903	0.6180555555555556	0.2570774949957106
YKL127W	0	0/-	-617.9682501405478	-29643.83909425512	576	0.09008097165991903	0.6180555555555556	0.2570774949957106
YFR032C	0	0/0	-618.2391041517258	-28362.29014673829	576	0.09008097165991903	0.6180555555555556	0.2570774949957106
YOR057W	-1	-/0	-618.2644017934799	-19391.43265557289	144	0.08998988877654196	0.6180555555555556	0.2573634543894767
YLR055C	-1	-/-	-618.5349979251623	-18557.855428382754	144	0.0898989898989899	0.6180555555555556	0.2576494137832428
YHR151C	0	0/0	-618.5824272390455	-31444.760144430213	576	0.0898989898989899	0.6180555555555556	0.2576494137832428
YNR057C	-1	-/-	-618.5902754068375	-18490.31258791685	144	0.08980827447023208	0.6180555555555556	0.2579353731770089
YHR116W	-1	-/-	-618.8974462151527	-21064.033313170075	144	0.08971774193548387	0.6180555555555556	0.25822133257077495
YKL178C	-1	-/-	-618.91947722435	-17616.7805737257	144	0.08962739174219536	0.6180555555555556	0.25850729196454103
YNL242W	-1	-/-	-618.9351102113724	-19188.019626021385	144	0.08953722334004025	0.6180555555555556	0.2587932513583071
YDR461W	-1	-/-	-619.0586391985416	-20429.778715997934	144	0.08944723618090453	0.6180555555555556	0.2590792107520732
YPL137C	-1	-/-	-619.2074727416039	-18476.038973852992	144	0.0893574297188755	0.6180555555555556	0.25936517014583926
YFL035C	-1	-/-	-619.2526729106903	-15652.258061408997	144	0.08926780341023069	0.6180555555555556	0.2596511295396054
YFL035C-A	-1	-/-	-619.2526760101318	-15652.258066654205	144	0.08917835671342686	0.6180555555555556	0.2599370889333715
YNR064C	-1	-/0	-619.25665974617	-16574.348083257675	144	0.0890890890890891	0.6180555555555556	0.26022304832713755
YPL095C	-1	-/-	-619.3432501554489	-18791.834869742393	144	0.089	0.6180555555555556	0.26050900772090363
YDL127W	0	0/-	-619.4337709844112	-32411.16640546173	576	0.089	0.6180555555555556	0.26050900772090363
YGL021W	-1	-/-	-619.4970175027847	-19544.782411575317	144	0.08891108891108891	0.6180555555555556	0.2607949671146697
YOR295W	-1	-/-	-619.5408302545547	-17981.529390752316	144	0.08882235528942116	0.6180555555555556	0.2610809265084358
YLR037C	0	0/-	-619.5844611227512	-31092.364553194493	576	0.08882235528942116	0.6180555555555556	0.2610809265084358
YHR127W	0	0/-	-619.6221859715879	-32681.836112957448	576	0.08882235528942116	0.6180555555555556	0.2610809265084358
YDL003W	-1	-/-	-619.7723326683044	-18113.09237319231	144	0.08873379860418744	0.6180555555555556	0.26136688590220186
YCL034W	-1	-/-	-619.7906303405762	-20171.76165765524	144	0.08864541832669323	0.6180555555555556	0.261652845295968
YPL006W	-1	-/-	-619.8282588720322	-19945.880240619183	144	0.08855721393034825	0.6180555555555556	0.2619388046897341
YDL164C	-1	-/-	-620.0827242136002	-19290.656938314438	144	0.08846918489065607	0.6180555555555556	0.26222476408350015
YPL096W	-1	-/-	-620.1175137758255	-19325.210001841187	144	0.08838133068520357	0.6180555555555556	0.26251072347726623
YMR029C	-1	-/-	-620.2235836982727	-21139.07322910428	144	0.0882936507936508	0.6180555555555556	0.2627966828710323
YJR112W	-1	-/-	-620.3395898938179	-18461.23121201992	144	0.08820614469772052	0.6180555555555556	0.2630826422647984
YGR047C	-1	-/-	-620.3476787805557	-20101.867631435394	144	0.08811881188118811	0.6180555555555556	0.26336860165856446
YKL165C	-1	-/-	-620.4998450279236	-20055.427178025246	144	0.08803165182987141	0.6180555555555556	0.2636545610523306
YGR271W	0	0/-	-620.5308389514685	-30957.307245753706	576	0.08803165182987141	0.6180555555555556	0.2636545610523306
YNL048W	-1	-/-	-620.5363854169846	-19774.05289697647	144	0.08794466403162056	0.6180555555555556	0.26394052044609667
YLR415C	0	0/0	-620.7753726541996	-27147.734996944666	576	0.08794466403162056	0.6180555555555556	0.26394052044609667
YER123W	-1	-/-	-620.8131834566593	-19776.14311261475	144	0.087857847976308	0.6180555555555556	0.26422647983986275
YPR055W	-1	-/-	-620.8214665651321	-17744.915102660656	144	0.08777120315581854	0.6180555555555556	0.2645124392336288
YMR274C	0	0/-	-620.8789245784283	-31819.28261147812	576	0.08777120315581854	0.6180555555555556	0.2645124392336288
YKR028W	-1	-/-	-620.8833718299866	-19242.259263038635	144	0.08768472906403942	0.6180555555555556	0.2647983986273949
YPL083C	-1	-/-	-620.8851220607758	-19469.885147750378	144	0.08759842519685039	0.6180555555555556	0.265084358021161
YJL146W	1	+/+	-620.8996250629425	-19755.783850193024	143	0.08849557522123894	0.625	0.265084358021161
YJL114W	-1	-/-	-620.9593510627747	-16146.826349973679	144	0.08840864440078586	0.625	0.26537031741492706
YOL084W	0	0/-	-620.9900393653661	-34201.759505428374	576	0.08840864440078586	0.625	0.26537031741492706
YMR250W	-1	-/-	-621.0083864927292	-21236.96464008093	144	0.08832188420019627	0.625	0.2656562768086932
YOR264W	0	0/0	-621.0508977472782	-30655.537790041417	576	0.08832188420019627	0.625	0.2656562768086932
YPL206C	-1	-/-	-621.0582244768739	-22384.829238332808	144	0.08823529411764706	0.625	0.26594223620245927
YDR005C	-1	-/-	-621.0753107070923	-19574.92571258545	144	0.0881488736532811	0.625	0.26622819559622535
YNL321W	0	0/-	-621.1964087001979	-34375.503819253296	576	0.0881488736532811	0.625	0.26622819559622535
YPL242C	-1	-/-	-621.2259511947632	-19461.79313212633	144	0.08806262230919765	0.625	0.2665141549899914
YPL258C	-1	-/-	-621.3929509520531	-19808.780206352472	144	0.08797653958944282	0.625	0.2668001143837575
YER024W	-1	-/-	-621.6182564496994	-19706.230981737375	144	0.087890625	0.625	0.2670860737775236
YBR073W	1	+/+	-621.8664195537567	-19834.584872364998	143	0.08878048780487804	0.6319444444444444	0.2670860737775236
YCL075W	-1	-/-	-621.8670790195465	-16184.56996846199	144	0.08869395711500974	0.6319444444444444	0.26737203317128966
YKR004C-A	0	0/-	-621.9458237886429	-27208.360773816705	576	0.08869395711500974	0.6319444444444444	0.26737203317128966
YML076C	-1	-/-	-621.9963526725769	-19606.181405603886	144	0.08860759493670886	0.6319444444444444	0.26765799256505574
YLR181C	-1	-/-	-622.0023523569107	-19779.369495034218	144	0.08852140077821012	0.6319444444444444	0.26794395195882187
YNL047C	-1	-/-	-622.0397434234619	-19060.655981510878	144	0.08843537414965986	0.6319444444444444	0.26822991135258795
YHR048W	-1	-/-	-622.0827107429504	-17688.69638121128	144	0.0883495145631068	0.6319444444444444	0.268515870746354
YPL181W	-1	-/-	-622.107683300972	-19500.03853237629	144	0.08826382153249272	0.6319444444444444	0.2688018301401201
YJR117W	0	0/-	-622.1623276770115	-32916.476008657366	576	0.08826382153249272	0.6319444444444444	0.2688018301401201
YHR006W	-1	-/-	-622.1701350212097	-18754.911150462925	144	0.08817829457364341	0.6319444444444444	0.2690877895338862
YOR166C	0	0/-	-622.2305298447609	-32882.89373575151	576	0.08817829457364341	0.6319444444444444	0.2690877895338862
YOR353C	-1	-/-	-622.2397972345352	-19097.835438609123	144	0.08809293320425944	0.6319444444444444	0.26937374892765226
YBR296C	-1	-/-	-622.2450069785118	-20074.361305892467	144	0.08800773694390715	0.6319444444444444	0.26965970832141833
YJL112W	-1	-/-	-622.2921125888824	-19345.60127544403	144	0.08792270531400966	0.6319444444444444	0.26994566771518447
YHL010C	0	0/-	-622.5558832287788	-28366.094700932503	576	0.08792270531400966	0.6319444444444444	0.26994566771518447
YLR097C	-1	-/-	-622.5894157886505	-20647.265602469444	144	0.08783783783783784	0.6319444444444444	0.27023162710895055
YLR389C	0	0/-	-622.7353508472443	-29725.62275986001	576	0.08783783783783784	0.6319444444444444	0.27023162710895055
YBR255W	0	0/0	-622.9402138143778	-32048.68776808679	576	0.08783783783783784	0.6319444444444444	0.27023162710895055
YOR031W	-1	-/-	-623.0202785730362	-21768.584409713745	144	0.08775313404050145	0.6319444444444444	0.2705175865027166
YOL133W	-1	-/-	-623.1432636976242	-19899.020896613598	144	0.08766859344894026	0.6319444444444444	0.2708035458964827
YGL086W	-1	-/-	-623.1744459867477	-20384.562849693	144	0.0875842155919153	0.6319444444444444	0.2710895052902488
YJL205C	0	0/0	-623.1908419542015	-34534.710969056934	576	0.0875842155919153	0.6319444444444444	0.2710895052902488
YML111W	0	0/-	-623.2511933147907	-31652.517968311906	576	0.0875842155919153	0.6319444444444444	0.2710895052902488
YMR268C	-1	-/-	-623.3998829126358	-18882.695773005486	144	0.0875	0.6319444444444444	0.27137546468401486
YBR110W	-1	-/-	-623.4995172023773	-19709.351282596588	144	0.08741594620557157	0.6319444444444444	0.27166142407778093
YOL066C	-1	-/-	-623.5987545847893	-19737.28276526928	144	0.0873320537428023	0.6319444444444444	0.27194738347154707
YIL048W	-1	-/-	-623.9045341610909	-20094.669078290462	144	0.087248322147651	0.6319444444444444	0.27223334286531314
YGR048W	-1	-/-	-623.917640209198	-20332.50510787964	144	0.0871647509578544	0.6319444444444444	0.2725193022590792
YLR391W-A	-1	-/-	-624.0616643428802	-15568.843655109406	144	0.08708133971291866	0.6319444444444444	0.2728052616528453
YOR084W	-1	-/-	-624.0778783559799	-20002.493909865618	144	0.0869980879541109	0.6319444444444444	0.2730912210466114
YML099C	-1	-/-	-624.0820159912109	-19331.941268324852	144	0.08691499522445081	0.6319444444444444	0.27337718044037745
YFR007W	0	0/0	-624.0861275717616	-32685.110207449645	576	0.08691499522445081	0.6319444444444444	0.27337718044037745
YNR043W	-1	-/-	-624.1461489200592	-18837.78738931939	144	0.0868320610687023	0.6319444444444444	0.27366313983414353
YHR038W	-1	-/-	-624.2661281824112	-19983.090533733368	144	0.08674928503336511	0.6319444444444444	0.2739490992279096
YNL008C	-1	-/-	-624.2946635484695	-19936.451784193516	144	0.08666666666666667	0.6319444444444444	0.27423505862167574
YDR489W	-1	-/-	-624.3017374277115	-20262.18434047699	144	0.08658420551855375	0.6319444444444444	0.2745210180154418
YML021C	-1	-/-	-624.5301960706711	-19584.408638596535	144	0.08650190114068441	0.6319444444444444	0.2748069774092079
YDR374C	0	0/-	-624.7671917676926	-28122.067590236664	576	0.08650190114068441	0.6319444444444444	0.2748069774092079
YLR026C	-1	-/-	-624.8729087114334	-19685.959254562855	144	0.08641975308641975	0.6319444444444444	0.275092936802974
YCR075C	-1	-/-	-624.8869512081146	-20847.005043685436	144	0.08633776091081594	0.6319444444444444	0.27537889619674005
YDR520C	0	0/-	-624.9608921706676	-30671.28017346561	576	0.08633776091081594	0.6319444444444444	0.27537889619674005
YER115C	0	0/+	-624.9968316983432	-33607.09057479724	576	0.08633776091081594	0.6319444444444444	0.27537889619674005
YGR108W	1	+/+	-625.1300060153008	-20005.35456544161	143	0.08720379146919431	0.6388888888888888	0.27537889619674005
YDR289C	-1	-/-	-625.1478826999664	-22439.79717963934	144	0.08712121212121213	0.6388888888888888	0.27566485559050613
YDL109C	-1	-/-	-625.1810853481293	-16945.26804637909	144	0.08703878902554399	0.6388888888888888	0.2759508149842722
YDR079C-A	-1	-/-	-625.2672710418701	-17993.84166121483	144	0.08695652173913043	0.6388888888888888	0.27623677437803834
YGL003C	-1	-/-	-625.2847036421299	-20587.863810881972	144	0.08687440982058546	0.6388888888888888	0.2765227337718044
YIL107C	0	0/0	-625.4555066134781	-34641.81868094765	576	0.08687440982058546	0.6388888888888888	0.2765227337718044
YDL103C	0	0/-	-625.4700251109898	-32762.94346150942	576	0.08687440982058546	0.6388888888888888	0.2765227337718044
YCL026C-B	0	0/-	-625.4970336854458	-28936.990766170435	576	0.08687440982058546	0.6388888888888888	0.2765227337718044
YMR077C	-1	-/-	-625.5070677250624	-20607.218651518226	144	0.08679245283018867	0.6388888888888888	0.2768086931655705
YMR063W	0	0/+	-625.5359454005957	-29868.102505404502	576	0.08679245283018867	0.6388888888888888	0.2768086931655705
YJR152W	0	0/-	-625.6136306524277	-29885.89668824151	576	0.08679245283018867	0.6388888888888888	0.2768086931655705
YDR482C	0	0/-	-625.6745437104255	-30533.122466443107	576	0.08679245283018867	0.6388888888888888	0.2768086931655705
YJL196C	-1	-/-	-625.7945240736008	-19547.801157295704	144	0.08671065032987747	0.6388888888888888	0.2770946525593366
YFR021W	-1	-/-	-625.8272647857666	-20553.24640595913	144	0.08662900188323917	0.6388888888888888	0.27738061195310265
YIL097W	-1	-/-	-625.8539898395538	-21154.629590034485	144	0.08654750705550329	0.6388888888888888	0.27766657134686873
YDR473C	-1	-/-	-625.9374859333038	-18804.780793070793	144	0.08646616541353383	0.6388888888888888	0.2779525307406348
YDR405W	0	0/-	-625.9561200365424	-34524.356849849224	576	0.08646616541353383	0.6388888888888888	0.2779525307406348
YML068W	0	0/-	-626.0090221166611	-31746.152311727405	576	0.08646616541353383	0.6388888888888888	0.2779525307406348
YCR042C	-1	-/-	-626.0660516023636	-17731.991129159927	144	0.0863849765258216	0.6388888888888888	0.27823849013440094
YNL261W	-1	-/-	-626.1637890338898	-19324.054259061813	144	0.08630393996247655	0.6388888888888888	0.278524449528167
YCL063W	-1	-/-	-626.3422845602036	-20340.175152659416	144	0.08622305529522024	0.6388888888888888	0.2788104089219331
YOR368W	1	+/+	-626.3789337873459	-18517.61281400919	143	0.08707865168539326	0.6458333333333334	0.2788104089219331
YGR113W	-1	-/-	-626.5161120891571	-18871.203256726265	144	0.08699719363891488	0.6458333333333334	0.2790963683156992
YGR041W	-1	-/-	-626.5703616738319	-18865.680993020535	144	0.08691588785046729	0.6458333333333334	0.27938232770946525
YER065C	-1	-/-	-626.5889579057693	-16885.088557362556	144	0.08683473389355742	0.6458333333333334	0.27966828710323133
YPR194C	0	0/-	-626.6783634573221	-31913.516963798553	576	0.08683473389355742	0.6458333333333334	0.27966828710323133
YLR268W	-1	-/-	-626.6979790329933	-20475.343974888325	144	0.08675373134328358	0.6458333333333334	0.2799542464969974
YIL144W	-1	-/-	-626.8487635552883	-20601.92096850276	144	0.08667287977632805	0.6458333333333334	0.28024020589076354
YLR433C	-1	-/-	-626.915774345398	-18590.247830867767	144	0.08659217877094973	0.6458333333333334	0.2805261652845296
YFL052W	0	0/-	-626.9838047027588	-27726.465612649918	576	0.08659217877094973	0.6458333333333334	0.2805261652845296
YPL016W	-1	-/-	-626.9933096170425	-20442.940556764603	144	0.08651162790697674	0.6458333333333334	0.2808121246782957
YML103C	-1	-/-	-627.0703811049461	-20052.950637757778	144	0.08643122676579926	0.6458333333333334	0.28109808407206177
YCR073C	-1	-/-	-627.096244096756	-18292.651909589767	144	0.08635097493036212	0.6458333333333334	0.28138404346582785
YLR305C	-1	-/-	-627.1124184131622	-19654.80522799492	144	0.0862708719851577	0.6458333333333334	0.2816700028595939
YFL012W	0	0/0	-627.1771165132523	-27249.90940141678	576	0.0862708719851577	0.6458333333333334	0.2816700028595939
YLR067C	-1	-/-	-627.2341765463352	-18902.99329677224	144	0.08619091751621873	0.6458333333333334	0.28195596225336
YER129W	-1	-/-	-627.2996196746826	-19032.919303953648	144	0.08611111111111111	0.6458333333333334	0.2822419216471261
YNL116W	-1	-/-	-627.3425397276878	-20204.27574020624	144	0.08603145235892692	0.6458333333333334	0.2825278810408922
YDR229W	0	0/-	-627.3834762871265	-33550.60594877601	576	0.08603145235892692	0.6458333333333334	0.2825278810408922
YGR247W	1	+/-	-627.4070675373077	-18374.268972694874	143	0.08687615526802218	0.6527777777777778	0.2825278810408922
YPL268W	-1	-/-	-627.4575357437134	-19556.5358979702	144	0.08679593721144968	0.6527777777777778	0.2828138404346583
YLR323C	0	0/-	-627.500635869801	-32170.378102310002	576	0.08679593721144968	0.6527777777777778	0.2828138404346583
YJR005W	0	0/-	-627.5715941935778	-31178.760494068265	576	0.08679593721144968	0.6527777777777778	0.2828138404346583
YER170W	0	0/-	-627.5722397714853	-33522.83192227408	576	0.08679593721144968	0.6527777777777778	0.2828138404346583
YHR203C	-1	-/-	-627.610331594944	-20292.379778802395	144	0.08671586715867159	0.6527777777777778	0.28309979982842437
YBR093C	-1	-/-	-627.6380715370178	-19412.303798004985	144	0.08663594470046083	0.6527777777777778	0.28338575922219045
YDR469W	-1	-/-	-627.6621907949448	-20544.153230071068	144	0.0865561694290976	0.6527777777777778	0.2836717186159565
YCR095C	0	0/0	-627.7355319410563	-33483.37248056382	576	0.0865561694290976	0.6527777777777778	0.2836717186159565
YPR155C	-1	-/-	-627.7824051380157	-21878.77753561735	144	0.08647654093836246	0.6527777777777778	0.2839576780097226
YFL025C	-1	-/-	-627.8152261972427	-19088.82849431038	144	0.08639705882352941	0.6527777777777778	0.2842436374034887
YHR194W	-1	-/-	-627.8688169121742	-20176.50397336483	144	0.08631772268135904	0.6527777777777778	0.2845295967972548
YOR008C-A	-1	-/0	-627.8704288005829	-15763.924521923065	144	0.08623853211009175	0.6527777777777778	0.2848155561910209
YJR140C	-1	-/-	-627.8885089159012	-18773.48147189617	144	0.08615948670944087	0.6527777777777778	0.28510151558478697
YLR102C	-1	-/-	-627.9238499999046	-21761.004662275314	144	0.08608058608058608	0.6527777777777778	0.28538747497855305
YMR023C	-1	-/-	-627.9922734498978	-19042.656022787094	144	0.08600182982616651	0.6527777777777778	0.2856734343723191
YPL128C	-1	-/-	-628.1156735420227	-20306.010067507625	144	0.08592321755027423	0.6527777777777778	0.2859593937660852
YOR106W	-1	-/-	-628.1800021380186	-21295.39993827045	144	0.08584474885844749	0.6527777777777778	0.2862453531598513
YBR195C	-1	-/-	-628.561429515481	-20397.954398557544	144	0.08576642335766424	0.6527777777777778	0.2865313125536174
YFR038W	0	0/-	-628.6273065954447	-30940.659951403737	576	0.08576642335766424	0.6527777777777778	0.2865313125536174
YDR273W	1	+/+	-628.6287245303392	-20419.82510498166	143	0.08659981768459435	0.6597222222222222	0.2865313125536174
YOL043C	-1	-/-	-628.7626029253006	-19276.135637521744	144	0.08652094717668488	0.6597222222222222	0.2868172719473835
YML065W	-1	-/-	-628.7903879880905	-20023.3546230793	144	0.08644222020018198	0.6597222222222222	0.28710323134114957
YAL010C	-1	-/-	-628.8149819374084	-19139.420160651207	144	0.08636363636363636	0.6597222222222222	0.28738919073491564
YLR165C	-1	-/-	-628.8351460695267	-20730.19201540947	144	0.08628519527702089	0.6597222222222222	0.2876751501286817
YPR049C	-1	-/-	-628.8728637695312	-17913.858167409897	144	0.08620689655172414	0.6597222222222222	0.2879611095224478
YPL276W	-1	-/-	-628.9071896076202	-16260.747289180756	144	0.08612873980054397	0.6597222222222222	0.2882470689162139
YOR035C	-1	-/-	-628.9931366443634	-23217.26297056675	144	0.08605072463768115	0.6597222222222222	0.28853302830997996
YGL208W	-1	-/-	-629.0288166999817	-22337.83479809761	144	0.08597285067873303	0.6597222222222222	0.2888189877037461
YGL164C	0	0/0	-629.0321708768606	-31743.558234795928	576	0.08597285067873303	0.6597222222222222	0.2888189877037461
YDR197W	0	0/-	-629.1317952424288	-32077.497393665835	576	0.08597285067873303	0.6597222222222222	0.2888189877037461
YJL192C	-1	-/-	-629.1630484461784	-20474.16005527973	144	0.08589511754068715	0.6597222222222222	0.28910494709751217
YNL317W	-1	-/-	-629.2320220470428	-20114.39658820629	144	0.08581752484191509	0.6597222222222222	0.28939090649127824
YPL223C	0	0/0	-629.2892794758081	-33430.99710374139	576	0.08581752484191509	0.6597222222222222	0.28939090649127824
YDL200C	-1	-/-	-629.3746719509363	-21338.709056571126	144	0.08574007220216606	0.6597222222222222	0.2896768658850443
YNL053W	-1	-/-	-629.6023179888725	-18511.056744545698	144	0.08566275924256087	0.6597222222222222	0.2899628252788104
YOR229W	1	+/+	-629.6227515339851	-19544.194608569145	143	0.08648648648648649	0.6666666666666666	0.2899628252788104
YGL013C	-1	-/-	-629.6410125494003	-19625.18869483471	144	0.08640864086408641	0.6666666666666666	0.2902487846725765
YGL094C	-1	-/-	-629.682676076889	-18349.240770578384	144	0.08633093525179857	0.6666666666666666	0.29053474406634255
YGL232W	-1	-/-	-629.7282974720001	-18786.780226826668	144	0.0862533692722372	0.6666666666666666	0.2908207034601087
YMR003W	0	0/0	-629.7803159952164	-28691.136963009834	576	0.0862533692722372	0.6666666666666666	0.2908207034601087
YBR200W	-1	-/-	-629.7997338175774	-18251.150477707386	144	0.08617594254937164	0.6666666666666666	0.29110666285387476
YNL072W	-1	-/-	-629.8240804672241	-17949.419906258583	144	0.08609865470852018	0.6666666666666666	0.29139262224764084
YPL283C	-1	-/-	-629.8396780490875	-17345.304362535477	144	0.08602150537634409	0.6666666666666666	0.2916785816414069
YHL025W	-1	-/-	-629.8542223572731	-18846.232764303684	144	0.08594449418084155	0.6666666666666666	0.291964541035173
YNR019W	-1	-/-	-629.8949142694473	-18762.701401114464	144	0.08586762075134168	0.6666666666666666	0.2922505004289391
YER032W	-1	-/-	-629.939321398735	-18776.72172486782	144	0.08579088471849866	0.6666666666666666	0.29253645982270515
YLL025W	0	0/-	-630.0190823674202	-32880.66055598855	576	0.08579088471849866	0.6666666666666666	0.29253645982270515
YIL017W	-1	-/+	-630.0445475578308	-15743.364877939224	144	0.08571428571428572	0.6666666666666666	0.2928224192164713
YKR011C	0	0/0	-630.3426724076271	-34754.498270496726	576	0.08571428571428572	0.6666666666666666	0.2928224192164713
YJL035C	-1	-/-	-630.4139950275421	-18798.592965483665	144	0.08563782337198929	0.6666666666666666	0.29310837861023736
YMR167W	1	+/+	-630.4358984231949	-18013.48413282633	143	0.08645276292335116	0.6736111111111112	0.29310837861023736
YDR088C	-1	-/-	-630.5837540626526	-20121.97124952078	144	0.08637577916295637	0.6736111111111112	0.29339433800400344
YER054C	-1	-/0	-630.6225246191025	-20482.111434549093	144	0.08629893238434164	0.6736111111111112	0.2936802973977695
YAL034C	0	0/-	-630.7555755674839	-34625.3982621599	576	0.08629893238434164	0.6736111111111112	0.2936802973977695
YGL131C	0	0/-	-630.849893450737	-29746.79539772868	576	0.08629893238434164	0.6736111111111112	0.2936802973977695
YDR204W	0	0/0	-630.8710393458605	-35657.61472310126	576	0.08629893238434164	0.6736111111111112	0.2936802973977695
YLR119W	-1	-/-	-630.8803354203701	-20540.109417885542	144	0.08622222222222223	0.6736111111111112	0.2939662567915356
YOR071C	0	0/-	-630.8818461596966	-32228.045474782586	576	0.08622222222222223	0.6736111111111112	0.2939662567915356
YGL168W	-1	-/-	-630.9177415370941	-17891.00938653946	144	0.08614564831261101	0.6736111111111112	0.2942522161853017
YBL039W-B	0	0/0	-630.9399738907814	-27447.685741603374	576	0.08614564831261101	0.6736111111111112	0.2942522161853017
YLR187W	0	0/-	-631.0047312676907	-30304.275526583195	576	0.08614564831261101	0.6736111111111112	0.2942522161853017
YBR193C	-1	-/-	-631.0535124540329	-20671.01685076952	144	0.08606921029281278	0.6736111111111112	0.29453817557906775
YOR034C	-1	-/-	-631.1458501815796	-19890.478790402412	144	0.08599290780141844	0.6736111111111112	0.2948241349728339
YOR162C	-1	-/-	-631.182225883007	-19251.29320305586	144	0.08591674047829938	0.6736111111111112	0.29511009436659996
YML126C	-1	-/-	-631.26524284482	-19306.23243021965	144	0.08584070796460178	0.6736111111111112	0.29539605376036604
YLR148W	-1	-/-	-631.289756461978	-19643.8637393564	144	0.08576480990274093	0.6736111111111112	0.2956820131541321
YOR220W	0	0/0	-631.4199856221676	-33785.752727353945	576	0.08576480990274093	0.6736111111111112	0.2956820131541321
YER008C	-1	-/-	-631.4524503946304	-19596.375641018152	144	0.08568904593639576	0.6736111111111112	0.2959679725478982
YOR059C	0	0/-	-631.4602166637778	-33848.855611391366	576	0.08568904593639576	0.6736111111111112	0.2959679725478982
YAR050W	0	0/0	-631.4871367514133	-29028.0931297699	576	0.08568904593639576	0.6736111111111112	0.2959679725478982
YLR080W	-1	-/-	-631.6594257354736	-21288.227186322212	144	0.08561341571050309	0.6736111111111112	0.2962539319416643
YOR214C	0	0/0	-631.6598235368729	-27591.65126633644	576	0.08561341571050309	0.6736111111111112	0.2962539319416643
YJL043W	0	0/0	-631.7261627912521	-27540.67418205738	576	0.08561341571050309	0.6736111111111112	0.2962539319416643
YBR107C	1	+/+	-631.7270883992314	-19894.28203932941	143	0.08641975308641975	0.6805555555555556	0.2962539319416643
YKL130C	-1	-/-	-631.7488102912903	-19401.055096387863	144	0.08634361233480176	0.6805555555555556	0.29653989133543035
YDR142C	-1	-/-	-631.8170404136181	-20345.45376381278	144	0.08626760563380281	0.6805555555555556	0.2968258507291964
YOR081C	-1	-/-	-631.9083983898163	-18864.55655309558	144	0.08619173262972735	0.6805555555555556	0.29711181012296256
YOR321W	-1	-/-	-631.9806255102158	-20185.702959418297	144	0.08611599297012303	0.6805555555555556	0.29739776951672864
YBR243C	-1	-/-	-632.1265320777893	-19242.24376499653	144	0.08604038630377524	0.6805555555555556	0.2976837289104947
YOR023C	-1	-/-	-632.1288576722145	-19727.466425836086	144	0.08596491228070176	0.6805555555555556	0.2979696883042608
YLR014C	-1	-/-	-632.1581094264984	-18909.776092648506	144	0.08588957055214724	0.6805555555555556	0.29825564769802687
YCL003W	-1	-/-	-632.2691130638123	-16000.04179763794	144	0.08581436077057793	0.6805555555555556	0.29854160709179295
YIL134W	0	0/-	-632.2712626755238	-30930.055495873094	576	0.08581436077057793	0.6805555555555556	0.29854160709179295
YBR070C	-1	-/-	-632.2985821962357	-18840.586226820946	144	0.0857392825896763	0.6805555555555556	0.298827566485559
YER147C	-1	-/-	-632.3266934454441	-18728.16745081544	144	0.08566433566433566	0.6805555555555556	0.29911352587932516
YGR272C	-1	-/-	-632.3584079742432	-16120.860722064972	144	0.08558951965065502	0.6805555555555556	0.29939948527309124
YOL138C	-1	-/-	-632.400636434555	-20390.529600024223	144	0.08551483420593368	0.6805555555555556	0.2996854446668573
YDR406W	0	0/-	-632.5548936277628	-33127.656498618424	576	0.08551483420593368	0.6805555555555556	0.2996854446668573
YOR087W	-1	-/-	-632.6312657594681	-20746.11175018549	144	0.08544027898866609	0.6805555555555556	0.2999714040606234
YDL018C	0	0/-	-632.6371254622936	-33071.78556388989	576	0.08544027898866609	0.6805555555555556	0.2999714040606234
YBR290W	-1	-/-	-632.6642434000969	-21458.037571251392	144	0.08536585365853659	0.6805555555555556	0.30025736345438947
YKL198C	0	0/-	-632.7215452939272	-31832.35244145058	576	0.08536585365853659	0.6805555555555556	0.30025736345438947
YBR150C	0	0/-	-632.8545089662075	-30342.887379035354	576	0.08536585365853659	0.6805555555555556	0.30025736345438947
YNL282W	-1	-/-	-632.8987265229225	-20204.274596512318	144	0.08529155787641428	0.6805555555555556	0.30054332284815555
YFR012W	0	0/0	-632.9382926225662	-28379.939100652933	576	0.08529155787641428	0.6805555555555556	0.30054332284815555
YGR092W	-1	-/-	-632.9800090789795	-19468.527433991432	144	0.08521739130434783	0.6805555555555556	0.3008292822419216
YJL141C	-1	-/-	-633.0096870660782	-20713.21407163143	144	0.08514335360556038	0.6805555555555556	0.30111524163568776
YFR040W	-1	-/-	-633.1366573572159	-17239.95392358303	144	0.08506944444444445	0.6805555555555556	0.30140120102945384
YDR027C	-1	-/+	-633.1708158254623	-20028.661332130432	144	0.08499566348655681	0.6805555555555556	0.3016871604232199
YDL123W	0	0/0	-633.2890785336494	-32305.33298267424	576	0.08499566348655681	0.6805555555555556	0.3016871604232199
YDL005C	-1	-/-	-633.3125961720943	-19917.25994810462	144	0.08492201039861352	0.6805555555555556	0.301973119816986
YOR213C	-1	-/-	-633.3670386075974	-19797.830377951264	144	0.08484848484848485	0.6805555555555556	0.30225907921075207
YDR097C	1	+/+	-633.4000070095062	-19785.20116364956	143	0.08564013840830449	0.6875	0.30225907921075207
YOR211C	-1	-/-	-633.4090130105615	-19885.588793464005	144	0.08556611927398444	0.6875	0.30254503860451815
YNR006W	-1	-/-	-633.501032628119	-21570.112023092806	144	0.08549222797927461	0.6875	0.3028309979982842
YIL111W	0	0/-	-633.5129460832104	-33466.8823743118	576	0.08549222797927461	0.6875	0.3028309979982842
YLR440C	0	0/-	-633.687442034483	-33004.10611153394	576	0.08549222797927461	0.6875	0.3028309979982842
YDR498C	-1	-/-	-633.7247678041458	-18301.391903042793	144	0.08541846419327007	0.6875	0.3031169573920503
YPL056C	0	0/0	-633.9590517878532	-28005.566279381514	576	0.08541846419327007	0.6875	0.3031169573920503
YDR295C	-1	-/-	-633.9771645069122	-19714.14985385537	144	0.0853448275862069	0.6875	0.30340291678581643
YEL049W	0	0/-	-633.9952951744199	-32203.017941750586	576	0.0853448275862069	0.6875	0.30340291678581643
YOR326W	-1	-/-	-634.0307282209396	-20758.047169685364	144	0.08527131782945736	0.6875	0.3036888761795825
YLR266C	-1	-/-	-634.1105533838272	-19908.693784236908	144	0.08519793459552495	0.6875	0.3039748355733486
YPR065W	-1	-/-	-634.1695381402969	-19624.97996264696	144	0.08512467755803955	0.6875	0.30426079496711467
YDL248W	0	0/-	-634.2475380301476	-33569.35055179894	576	0.08512467755803955	0.6875	0.30426079496711467
YDR305C	0	0/-	-634.3099094517529	-33256.965636886656	576	0.08512467755803955	0.6875	0.30426079496711467
YJL127C-B	0	0/-	-634.3144332170486	-27361.879244804382	576	0.08512467755803955	0.6875	0.30426079496711467
YNR041C	0	0/-	-634.3338030576706	-30119.116703178734	576	0.08512467755803955	0.6875	0.30426079496711467
YMR076C	-1	-/+	-634.3347868919373	-20416.155870735645	144	0.08505154639175258	0.6875	0.30454675436088074
YML023C	-1	-/-	-634.3630509972572	-20381.560563385487	144	0.08497854077253218	0.6875	0.3048327137546468
YDL089W	0	0/-	-634.3743109703064	-34439.09049350396	576	0.08497854077253218	0.6875	0.3048327137546468
YML088W	-1	-/-	-634.4093015193939	-18321.41158080101	144	0.08490566037735849	0.6875	0.3051186731484129
YMR053C	-1	-/0	-634.4325454235077	-22255.387026548386	144	0.08483290488431877	0.6875	0.30540463254217903
YGR058W	0	0/-	-634.5503369495273	-31757.252653051168	576	0.08483290488431877	0.6875	0.30540463254217903
YJL204C	-1	-/-	-634.6648077368736	-20357.46242326498	144	0.08476027397260275	0.6875	0.3056905919359451
YLR094C	0	0/-	-634.8677269816399	-29571.998819310218	576	0.08476027397260275	0.6875	0.3056905919359451
YKL171W	0	0/-	-635.0613454282284	-29214.4489120543	576	0.08476027397260275	0.6875	0.3056905919359451
YJL030W	-1	-/-	-635.1436332464218	-18830.154293715954	144	0.08468776732249786	0.6875	0.3059765513297112
YPR045C	0	0/-	-635.252935141325	-30553.860227759928	576	0.08468776732249786	0.6875	0.3059765513297112
YLR012C	0	0/0	-635.3089685440063	-27923.046222627163	576	0.08468776732249786	0.6875	0.3059765513297112
YOL131W	0	0/0	-635.4405871927738	-28305.7498100698	576	0.08468776732249786	0.6875	0.3059765513297112
YOR256C	-1	-/-	-635.5040668845177	-20975.020001590252	144	0.08461538461538462	0.6875	0.30626251072347727
YCL044C	-1	-/-	-635.5756123065948	-18275.184425115585	144	0.08454312553373185	0.6875	0.30654847011724334
YLL021W	-1	-/-	-635.706629216671	-20276.581491827965	144	0.08447098976109214	0.6875	0.3068344295110094
YOR037W	-1	-/-	-635.7319329977036	-19701.090758025646	144	0.08439897698209718	0.6875	0.3071203889047755
YBL101C	0	0/-	-635.7983912564814	-35489.83849345334	576	0.08439897698209718	0.6875	0.3071203889047755
YER174C	-1	-/-	-635.8679392337799	-19315.833925545216	144	0.08432708688245315	0.6875	0.30740634829854163
YML097C	-1	-/-	-635.96297955513	-19614.537481173873	144	0.08425531914893616	0.6875	0.3076923076923077
YDL020C	-1	-/-	-636.0762969255447	-20816.28493541479	144	0.08418367346938775	0.6875	0.3079782670860738
YER155C	-1	-/-	-636.1159270852804	-21215.40216474235	144	0.08411214953271028	0.6875	0.30826422647983986
YJL098W	-1	-/-	-636.1815451383591	-20955.84723317623	144	0.08404074702886248	0.6875	0.30855018587360594
YDR423C	-1	-/-	-636.2130897045135	-19850.049370765686	144	0.08396946564885496	0.6875	0.308836145267372
YPL045W	-1	-/-	-636.2628613710403	-19859.84616780281	144	0.08389830508474576	0.6875	0.3091221046611381
YCL029C	-1	-/-	-636.308522939682	-19874.8256970644	144	0.0838272650296359	0.6875	0.30940806405490423
YOR076C	-1	-/-	-636.4017727971077	-19774.829771459103	144	0.08375634517766498	0.6875	0.3096940234486703
YCR002C	-1	-/-	-636.4279312342405	-19813.41706983745	144	0.08368554522400676	0.6875	0.3099799828424364
YER040W	-1	-/-	-636.5540215969086	-17919.53971028328	144	0.08361486486486487	0.6875	0.31026594223620246
YPL017C	0	0/+	-636.5598267018795	-30932.93554132618	576	0.08361486486486487	0.6875	0.31026594223620246
YNR004W	0	0/-	-636.7329884171486	-28612.239789813757	576	0.08361486486486487	0.6875	0.31026594223620246
YDL145C	-1	-/-	-636.7529392242432	-20929.09079837799	144	0.08354430379746836	0.6875	0.31055190162996854
YGL015C	0	0/-	-636.8959245085716	-27951.936940044165	576	0.08354430379746836	0.6875	0.31055190162996854
YMR051C	-1	-/-	-637.1208708286285	-16345.396982908249	144	0.08347386172006746	0.6875	0.3108378610237346
YOL152W	0	0/-	-637.1585600674152	-28722.495098143816	576	0.08347386172006746	0.6875	0.3108378610237346
YKL206C	-1	-/0	-637.2978926301003	-18832.435216248035	144	0.08340353833192923	0.6875	0.3111238204175007
YDR242W	0	0/0	-637.323844268918	-31201.450231857598	576	0.08340353833192923	0.6875	0.3111238204175007
YDR287W	0	0/-	-637.4705957900733	-35144.985874583945	576	0.08340353833192923	0.6875	0.3111238204175007
YDR505C	0	0/0	-637.6012898366898	-35257.95805578027	576	0.08340353833192923	0.6875	0.3111238204175007
YEL032W	-1	-/-	-637.6016670465469	-19010.799235463142	144	0.08333333333333333	0.6875	0.3114097798112668
YGL179C	0	0/-	-637.6712420657277	-30274.81880555302	576	0.08333333333333333	0.6875	0.3114097798112668
YDL202W	0	0/-	-637.7636263817549	-33027.12098686397	576	0.08333333333333333	0.6875	0.3114097798112668
YGL051W	-1	-/-	-637.874862909317	-19645.79889677465	144	0.0832632464255677	0.6875	0.3116957392050329
YDR371W	0	0/-	-637.8874479494989	-32155.010713621974	576	0.0832632464255677	0.6875	0.3116957392050329
YBR003W	0	0/-	-637.9047384858131	-34328.53356173821	576	0.0832632464255677	0.6875	0.3116957392050329
YGR243W	0	0/-	-637.9840136226267	-34409.59076022357	576	0.0832632464255677	0.6875	0.3116957392050329
YGR075C	-1	-/-	-638.0861765146255	-17839.41958296299	144	0.08319327731092437	0.6875	0.311981698598799
YPL249C	-1	-/-	-638.0930004119873	-19051.14874947071	144	0.08312342569269521	0.6875	0.31226765799256506
YGR060W	-1	-/-	-638.1185371875763	-17928.280404001474	144	0.08305369127516779	0.6875	0.31255361738633114
YHR099W	-1	-/-	-638.1306974887848	-20089.29853630066	144	0.08298407376362113	0.6875	0.3128395767800972
YMR033W	-1	-/-	-638.1706591844559	-21485.33536915481	144	0.0829145728643216	0.6875	0.3131255361738633
YJR050W	-1	-/-	-638.289312005043	-18949.797980964184	144	0.08284518828451883	0.6875	0.3134114955676294
YPL141C	0	0/-	-638.3245725631714	-28542.970400363207	576	0.08284518828451883	0.6875	0.3134114955676294
YGL190C	-1	-/+	-638.5091582387686	-19444.92727600038	144	0.08277591973244147	0.6875	0.3136974549613955
YIR024C	0	0/-	-638.5363587886095	-33848.083281964064	576	0.08277591973244147	0.6875	0.3136974549613955
YDR040C	-1	-/-	-638.6465518474579	-18292.912913620472	144	0.08270676691729323	0.6875	0.3139834143551616
YDR518W	-1	-/-	-638.7604154348373	-20314.778973340988	144	0.08263772954924875	0.6875	0.31426937374892766
YGL226W	0	0/-	-638.7651092782617	-31442.13837414235	576	0.08263772954924875	0.6875	0.31426937374892766
YER059W	0	0/-	-638.8493248522282	-32417.930944141	576	0.08263772954924875	0.6875	0.31426937374892766
YFL042C	0	0/-	-638.8634143471718	-34040.207455702126	576	0.08263772954924875	0.6875	0.31426937374892766
YOR259C	-1	-/-	-638.8658152222633	-21010.00477963686	144	0.08256880733944955	0.6875	0.31455533314269374
YLR361C	-1	-/-	-638.9890895485878	-21154.411161482334	144	0.0825	0.6875	0.3148412925364598
YML083C	0	0/0	-639.0000687837601	-27756.136917114258	576	0.0825	0.6875	0.3148412925364598
YGL138C	0	0/0	-639.018229842186	-27973.85505694151	576	0.0825	0.6875	0.3148412925364598
YDR001C	0	0/-	-639.0222538113594	-32399.679695481434	576	0.0825	0.6875	0.3148412925364598
YCR018C	-1	-/-	-639.0934324264526	-17570.135933697224	144	0.08243130724396336	0.6875	0.3151272519302259
YKL168C	0	0/-	-639.1196310892701	-35025.406573142856	576	0.08243130724396336	0.6875	0.3151272519302259
YJR131W	-1	-/-	-639.1379177570343	-18426.761518239975	144	0.08236272878535773	0.6875	0.31541321132399197
YER068W	-1	-/-	-639.1623046398163	-20183.37920844555	144	0.08229426433915212	0.6875	0.3156991707177581
YOR052C	0	0/-	-639.1758952140808	-36017.81810131669	576	0.08229426433915212	0.6875	0.3156991707177581
YGL073W	-1	-/-	-639.2043282985687	-20218.14860856533	144	0.08222591362126246	0.6875	0.3159851301115242
YOR319W	-1	-/-	-639.249656021595	-20461.56922262907	144	0.08215767634854772	0.6875	0.31627108950529026
YDL049C	0	0/-	-639.2792159542441	-30702.25509083271	576	0.08215767634854772	0.6875	0.31627108950529026
YBR120C	0	0/-	-639.314923223108	-34579.93152614683	576	0.08215767634854772	0.6875	0.31627108950529026
YER180C	0	0/+	-639.3294272758067	-32143.603542387486	576	0.08215767634854772	0.6875	0.31627108950529026
YBR044C	0	0/-	-639.3901693075895	-33018.82605424896	576	0.08215767634854772	0.6875	0.31627108950529026
YOL149W	-1	-/-	-639.4738442897797	-20300.060269355774	144	0.08208955223880597	0.6875	0.31655704889905634
YIL149C	-1	-/-	-639.5040398836136	-20532.061349987984	144	0.0820215410107705	0.6875	0.3168430082928224
YGL181W	-1	-/-	-639.6112010478973	-19990.17471462488	144	0.08195364238410596	0.6875	0.3171289676865885
YNL138W-A	0	0/-	-639.6611481308937	-27133.691644102335	576	0.08195364238410596	0.6875	0.3171289676865885
YOL013W-B	0	0/0	-639.7029913663864	-28349.353051781654	576	0.08195364238410596	0.6875	0.3171289676865885
YNL263C	-1	-/-	-639.7282145023346	-20507.3153911829	144	0.08188585607940446	0.6875	0.31741492708035457
YDR208W	-1	-/+	-639.7334551513195	-20462.875297278166	144	0.08181818181818182	0.6875	0.31770088647412065
YFL044C	0	0/-	-639.8615603148937	-32521.61776958406	576	0.08181818181818182	0.6875	0.31770088647412065
YGR112W	-1	-/-	-639.9723985791206	-20931.262916505337	144	0.08175061932287365	0.6875	0.3179868458678868
YFR005C	-1	-/-	-639.9975349903107	-19841.189293429255	144	0.08168316831683169	0.6875	0.31827280526165286
YJL176C	-1	-/-	-640.0335326194763	-19070.90795981884	144	0.08161582852431987	0.6875	0.31855876465541894
YHR004C	-1	-/-	-640.0372048616409	-21134.54173257947	144	0.0815485996705107	0.6875	0.318844724049185
YJR006W	-1	-/-	-640.2105823755264	-19273.332008600235	144	0.08148148148148149	0.6875	0.3191306834429511
YPL139C	1	+/+	-640.3414552211761	-19346.008086025715	143	0.08223684210526316	0.6944444444444444	0.3191306834429511
YKR095W	-1	-/-	-640.3441004753113	-19144.903891921043	144	0.08216926869350863	0.6944444444444444	0.31941664283671717
YOR216C	-1	-/-	-640.5360587835312	-20496.61834025383	144	0.08210180623973727	0.6944444444444444	0.31970260223048325
YOR009W	0	0/-	-640.5695802457631	-30439.868024716154	576	0.08210180623973727	0.6944444444444444	0.31970260223048325
YGL025C	-1	-/-	-640.6465420126915	-19783.873700082302	144	0.08203445447087777	0.6944444444444444	0.3199885616242494
YLR228C	-1	-/-	-640.6790873706341	-20576.968034923077	144	0.08196721311475409	0.6944444444444444	0.32027452101801546
YLR396C	-1	-/-	-640.6801917552948	-19649.260491490364	144	0.0819000819000819	0.6944444444444444	0.32056048041178153
YGL142C	-1	-/-	-640.8815153241158	-20434.312264621258	144	0.08183306055646482	0.6944444444444444	0.3208464398055476
YER114C	-1	-/-	-640.8821321725845	-20347.25349523127	144	0.08176614881439084	0.6944444444444444	0.3211323991993137
YDR451C	1	+/-	-640.9377384185791	-19410.527425527573	143	0.08251633986928104	0.7013888888888888	0.3211323991993137
YDR524W-C	0	0/0	-640.9504877924919	-27449.832432329655	576	0.08251633986928104	0.7013888888888888	0.3211323991993137
YDL156W	0	0/-	-641.0714302659035	-28141.901801884174	576	0.08251633986928104	0.7013888888888888	0.3211323991993137
YDR231C	-1	-/-	-641.1192553639412	-22033.993809454143	144	0.08244897959183674	0.7013888888888888	0.32141835859307977
YMR244W	0	0/0	-641.468386054039	-27530.69207918644	576	0.08244897959183674	0.7013888888888888	0.32141835859307977
YJL173C	-1	-/+	-641.5294127464294	-20303.66874474287	144	0.08238172920065252	0.7013888888888888	0.32170431798684584
YMR001C	-1	-/+	-641.5396863222122	-19251.663083434105	144	0.08231458842705787	0.7013888888888888	0.321990277380612
YHR067W	-1	-/-	-641.7386782169342	-18942.367361605167	144	0.08224755700325732	0.7013888888888888	0.32227623677437806
YHL048W	-1	-/-	-641.7429291754961	-21297.69812937081	144	0.0821806346623271	0.7013888888888888	0.32256219616814413
YMR202W	-1	-/-	-641.8527275323868	-19208.210042625666	144	0.08211382113821138	0.7013888888888888	0.3228481555619102
YDR279W	-1	-/-	-642.0547112822533	-20296.50935101509	144	0.08204711616571893	0.7013888888888888	0.3231341149556763
YBL014C	-1	-/-	-642.0861401557922	-20535.631689220667	144	0.08198051948051949	0.7013888888888888	0.32342007434944237
YOL028C	-1	-/-	-642.173378109932	-17728.67986035347	144	0.08191403081914031	0.7013888888888888	0.32370603374320844
YMR228W	0	0/-	-642.4513047486544	-32788.2011256367	576	0.08191403081914031	0.7013888888888888	0.32370603374320844
YMR314W	-1	-/-	-642.4606211185455	-20330.351067006588	144	0.08184764991896272	0.7013888888888888	0.3239919931369746
YGL153W	-1	-/-	-642.4989721775055	-19750.018840432167	144	0.08178137651821862	0.7013888888888888	0.32427795253074065
YML085C	1	+/+	-642.6128968149424	-21123.12633396685	143	0.0825242718446602	0.7083333333333334	0.32427795253074065
YBL060W	0	0/-	-642.6632464043796	-32150.42341047898	576	0.0825242718446602	0.7083333333333334	0.32427795253074065
YNL236W	-1	-/-	-642.7120215892792	-18909.60590493679	144	0.08245755860953921	0.7083333333333334	0.32456391192450673
YJL129C	-1	-/-	-642.7175568342209	-18622.006507754326	144	0.08239095315024232	0.7083333333333334	0.3248498713182728
YDR311W	-1	-/-	-642.72866076231	-20915.525512635708	144	0.08232445520581114	0.7083333333333334	0.3251358307120389
YER175C	0	0/-	-642.8446389734745	-31543.242003932595	576	0.08232445520581114	0.7083333333333334	0.3251358307120389
YDR493W	0	0/-	-643.0427304953337	-31271.055372156203	576	0.08232445520581114	0.7083333333333334	0.3251358307120389
YOL044W	-1	-/-	-643.1169234514236	-19735.94186079502	144	0.08225806451612903	0.7083333333333334	0.32542179010580496
YER119C	-1	-/-	-643.156249165535	-21762.265480935574	144	0.0821917808219178	0.7083333333333334	0.32570774949957104
YNL030W	-1	-/+	-643.2434884607792	-21216.73101463914	144	0.0821256038647343	0.7083333333333334	0.3259937088933371
YBR188C	-1	-/-	-643.3058626055717	-19366.49624544382	144	0.08205953338696702	0.7083333333333334	0.32627966828710325
YKL158W	0	0/0	-643.3599717617035	-27800.801697432995	576	0.08205953338696702	0.7083333333333334	0.32627966828710325
YDR389W	-1	-/-	-643.4422560930252	-19170.394184023142	144	0.0819935691318328	0.7083333333333334	0.32656562768086933
YOR140W	-1	-/-	-643.5816121101379	-19036.202088356018	144	0.0819277108433735	0.7083333333333334	0.3268515870746354
YPL040C	-1	-/-	-643.6328302621841	-20438.28544664383	144	0.08186195826645265	0.7083333333333334	0.3271375464684015
YGR072W	-1	-/-	-643.7364211529493	-21481.040484949946	144	0.0817963111467522	0.7083333333333334	0.32742350586216756
YDR275W	0	0/0	-643.7857257109135	-35526.38161678426	576	0.0817963111467522	0.7083333333333334	0.32742350586216756
YER085C	0	0/0	-643.8037723898888	-28168.341973662376	576	0.0817963111467522	0.7083333333333334	0.32742350586216756
YKL146W	-1	-/-	-643.8239653110504	-20458.479632675648	144	0.08173076923076923	0.7083333333333334	0.32770946525593364
YCL052C	-1	-/-	-643.8650585412979	-23765.51014339924	144	0.08166533226581266	0.7083333333333334	0.3279954246496997
YDR166C	-1	-/-	-643.9750579595566	-20484.667682409286	144	0.0816	0.7083333333333334	0.32828138404346585
YKR090W	-1	-/-	-644.1324722766876	-18909.989604830742	144	0.0815347721822542	0.7083333333333334	0.32856734343723193
YOL125W	-1	-/-	-644.1819753646851	-20419.170204401016	144	0.08146964856230032	0.7083333333333334	0.328853302830998
YGR070W	-1	-/-	-644.2365458011627	-18811.063620090485	144	0.08140462889066241	0.7083333333333334	0.3291392622247641
YER060W	0	0/-	-644.2791187167168	-29833.369775548577	576	0.08140462889066241	0.7083333333333334	0.3291392622247641
YFR057W	0	0/0	-644.2824495434761	-27770.592568814754	576	0.08140462889066241	0.7083333333333334	0.3291392622247641
YPL228W	-1	-/-	-644.344232916832	-20066.82304686308	144	0.08133971291866028	0.7083333333333334	0.32942522161853016
YJR130C	0	0/0	-644.4149467349052	-31568.348085505888	576	0.08133971291866028	0.7083333333333334	0.32942522161853016
YJR004C	-1	-/-	-644.4626798629761	-18192.202520549297	144	0.08127490039840637	0.7083333333333334	0.32971118101229624
YBR258C	-1	-/-	-644.4768459200859	-20007.609541594982	144	0.08121019108280254	0.7083333333333334	0.3299971404060623
YDR195W	-1	-/-	-644.5303945541382	-20214.51592206955	144	0.081145584725537	0.7083333333333334	0.33028309979982845
YDL184C	0	0/-	-644.542934179306	-32033.346034718677	576	0.081145584725537	0.7083333333333334	0.33028309979982845
YPL214C	-1	-/-	-644.5857353806496	-21287.260967075825	144	0.08108108108108109	0.7083333333333334	0.3305690591935945
YDR478W	-1	-/-	-644.6249871253967	-18916.07633268833	144	0.08101667990468626	0.7083333333333334	0.3308550185873606
YER101C	0	0/-	-644.6306092236191	-34724.744438705966	576	0.08101667990468626	0.7083333333333334	0.3308550185873606
YOL161C	0	0/-	-644.6640853881836	-28448.847597688437	576	0.08101667990468626	0.7083333333333334	0.3308550185873606
YBR024W	-1	-/-	-644.697211638093	-22573.175330653787	144	0.08095238095238096	0.7083333333333334	0.3311409779811267
YPR074C	-1	-/0	-644.6977599859238	-20363.30963408947	144	0.08088818398096749	0.7083333333333334	0.33142693737489276
YGR056W	-1	-/-	-644.7429819107056	-18867.107211112976	144	0.08082408874801902	0.7083333333333334	0.33171289676865884
YBL044W	0	0/0	-644.8277215361595	-27871.891329348087	576	0.08082408874801902	0.7083333333333334	0.33171289676865884
YMR052W	-1	-/-	-644.8695731163025	-18590.950879335403	144	0.08076009501187649	0.7083333333333334	0.3319988561624249
YLR107W	-1	-/-	-644.8932934999466	-19907.87990039587	144	0.08069620253164557	0.7083333333333334	0.332284815556191
YOR141C	0	0/-	-644.932557862252	-32207.559244778007	576	0.08069620253164557	0.7083333333333334	0.332284815556191
YDL052C	-1	-/-	-644.9576182365417	-20385.71532343328	144	0.08063241106719368	0.7083333333333334	0.3325707749499571
YHL019C	-1	-/-	-645.0219005346298	-21252.761958360672	144	0.08056872037914692	0.7083333333333334	0.3328567343437232
YIL147C	-1	-/-	-645.143808722496	-20188.130652189255	144	0.08050513022888714	0.7083333333333334	0.3331426937374893
YDR506C	0	0/+	-645.2056238949299	-29486.952004760504	576	0.08050513022888714	0.7083333333333334	0.3331426937374893
YLR209C	0	0/-	-645.224415961653	-32249.933412885293	576	0.08050513022888714	0.7083333333333334	0.3331426937374893
YMR240C	-1	-/-	-645.2501757740974	-21419.625258356333	144	0.0804416403785489	0.7083333333333334	0.33342865313125536
YDR545W	-1	-/-	-645.2877042293549	-18558.111325263977	144	0.08037825059101655	0.7083333333333334	0.33371461252502144
YDL076C	-1	-/-	-645.4013506472111	-21182.91732674837	144	0.08031496062992126	0.7083333333333334	0.3340005719187875
YMR206W	0	0/0	-645.5400698184967	-28399.687277823687	576	0.08031496062992126	0.7083333333333334	0.3340005719187875
YDR124W	0	0/0	-645.6969945430756	-27530.269481539726	576	0.08031496062992126	0.7083333333333334	0.3340005719187875
YDL114W	0	0/0	-645.7137022018433	-27766.753352165222	576	0.08031496062992126	0.7083333333333334	0.3340005719187875
YDR042C	0	0/0	-645.743999183178	-28327.259517610073	576	0.08031496062992126	0.7083333333333334	0.3340005719187875
YFL021W	-1	-/-	-645.7843651473522	-20293.96214285493	144	0.08025177025963807	0.7083333333333334	0.3342865313125536
YBL005W-A	-1	-/-	-645.7989213466644	-16487.285465717316	144	0.08018867924528301	0.7083333333333334	0.3345724907063197
YBR130C	-1	-/-	-645.8211262822151	-21136.86227720976	144	0.08012568735271014	0.7083333333333334	0.3348584501000858
YAL041W	-1	-/-	-645.823567032814	-19592.29491341114	144	0.08006279434850863	0.7083333333333334	0.3351444094938519
YML058W-A	-1	-/-	-645.9099388122559	-16537.328369379044	144	0.08	0.7083333333333334	0.33543036888761796
YER157W	-1	-/-	-645.9476906061172	-18887.031128048897	144	0.07993730407523511	0.7083333333333334	0.33571632828138404
YKR036C	-1	-/-	-646.133133649826	-19650.092231869698	144	0.07987470634299139	0.7083333333333334	0.3360022876751501
YIR002C	-1	-/-	-646.2926088571548	-21861.250253863633	144	0.07981220657276995	0.7083333333333334	0.3362882470689162
YPR108W	-1	-/-	-646.3747227489948	-20135.336432605982	144	0.0797498045347928	0.7083333333333334	0.3365742064626823
YJR115W	0	0/0	-646.3916537761688	-28362.59416347742	576	0.0797498045347928	0.7083333333333334	0.3365742064626823
YJR055W	-1	-/-	-646.41730260849	-18116.570000380278	144	0.0796875	0.7083333333333334	0.3368601658564484
YDR265W	-1	-/-	-646.4795769453049	-21845.713702082634	144	0.07962529274004684	0.7083333333333334	0.3371461252502145
YHR077C	-1	-/-	-646.6017119884491	-19207.991072773933	144	0.07956318252730109	0.7083333333333334	0.33743208464398056
YPL112C	-1	-/-	-646.6398867964745	-20398.704036533833	144	0.07950116913484022	0.7083333333333334	0.33771804403774663
YJL077C	0	0/0	-646.7461606459692	-31271.612864197232	576	0.07950116913484022	0.7083333333333334	0.33771804403774663
YER182W	0	0/0	-646.7605642676353	-36532.2139990041	576	0.07950116913484022	0.7083333333333334	0.33771804403774663
YEL016C	-1	-/-	-646.7741760015488	-18879.222464084625	144	0.0794392523364486	0.7083333333333334	0.3380040034315127
YOR330C	-1	-/-	-646.8424027860165	-20113.97748860717	144	0.07937743190661478	0.7083333333333334	0.3382899628252788
YDR419W	-1	-/-	-646.842435002327	-20137.412911236286	144	0.07931570762052877	0.7083333333333334	0.3385759222190449
YKR022C	-1	-/-	-646.8785002231598	-19441.35103070736	144	0.07925407925407925	0.7083333333333334	0.338861881612811
YHR076W	0	0/-	-646.9375475980341	-32156.109489206225	576	0.07925407925407925	0.7083333333333334	0.338861881612811
YHR118C	-1	-/-	-646.9496714547276	-20989.40120381862	144	0.07919254658385093	0.7083333333333334	0.3391478410065771
YNR073C	0	0/0	-646.9848230481148	-28401.748029381037	576	0.07919254658385093	0.7083333333333334	0.3391478410065771
YIL039W	-1	-/-	-646.9987674951553	-20977.28089618683	144	0.0791311093871218	0.7083333333333334	0.33943380040034316
YDL133C-A	0	0/-	-647.034913122654	-30287.754728328437	576	0.0791311093871218	0.7083333333333334	0.33943380040034316
YOR070C	0	0/0	-647.0373251736164	-32728.45600645244	576	0.0791311093871218	0.7083333333333334	0.33943380040034316
YJR051W	0	0/-	-647.1016058921814	-31486.358649283648	576	0.0791311093871218	0.7083333333333334	0.33943380040034316
YMR233W	0	0/-	-647.1216191798449	-32924.1827670224	576	0.0791311093871218	0.7083333333333334	0.33943380040034316
YLR085C	-1	-/-	-647.2086259126663	-19987.701592683792	144	0.07906976744186046	0.7083333333333334	0.33971975979410923
YMR218C	-1	-/-	-647.3662456274033	-18790.109441757202	144	0.07900852052672347	0.7083333333333334	0.3400057191878753
YDR216W	-1	-/-	-647.3875694274902	-21166.111700057983	144	0.07894736842105263	0.7083333333333334	0.3402916785816414
YML042W	-1	-/-	-647.7397038936615	-19529.599072933197	144	0.07888631090487239	0.7083333333333334	0.34057763797540747
YLR455W	-1	-/-	-647.8182163238525	-17904.89007949829	144	0.07882534775888717	0.7083333333333334	0.3408635973691736
YGR036C	-1	-/-	-647.8930252790451	-18590.12396836281	144	0.07876447876447877	0.7083333333333334	0.3411495567629397
YAR044W	-1	-/-	-647.9269845485687	-16802.0812125206	144	0.0787037037037037	0.7083333333333334	0.34143551615670575
YLL001W	-1	-/-	-648.0319200158119	-20494.66970640421	144	0.07864302235929067	0.7083333333333334	0.34172147555047183
YDR351W	0	0/-	-648.2555265724659	-29008.54606181197	576	0.07864302235929067	0.7083333333333334	0.34172147555047183
YGR268C	-1	-/0	-648.3294283151627	-21271.057104349136	144	0.07858243451463791	0.7083333333333334	0.3420074349442379
YOR244W	-1	-/-	-648.3892550468445	-19854.8912037611	144	0.07852193995381063	0.7083333333333334	0.342293394338004
YBR095C	-1	-/-	-648.4833871126175	-19225.402674481273	144	0.07846153846153846	0.7083333333333334	0.34257935373177006
YHR047C	0	0/0	-648.5199348479509	-33013.0266277343	576	0.07846153846153846	0.7083333333333334	0.34257935373177006
YFR031C	-1	-/+	-648.5242555141449	-19165.226617217064	144	0.07840122982321292	0.7083333333333334	0.3428653131255362
YHR209W	0	0/0	-648.5650570765138	-34358.02058928646	576	0.07840122982321292	0.7083333333333334	0.3428653131255362
YMR268W-A	0	0/-	-648.6053333282471	-27926.534994840622	576	0.07840122982321292	0.7083333333333334	0.3428653131255362
YER019W	-1	-/-	-648.6577661037445	-20192.029319047928	144	0.07834101382488479	0.7083333333333334	0.3431512725193023
YPL046C	-1	-/-	-648.6624391078949	-20321.346472620964	144	0.07828089025326171	0.7083333333333334	0.34343723191306835
YFR010W	0	0/-	-648.6809057369828	-33601.67291855067	576	0.07828089025326171	0.7083333333333334	0.34343723191306835
YFR024C	-1	-/-	-648.7271182537079	-16659.862803459167	144	0.07822085889570553	0.7083333333333334	0.34372319130683443
YOL163W	0	0/-	-648.8364779353142	-28428.828067719936	576	0.07822085889570553	0.7083333333333334	0.34372319130683443
YBR133C	-1	-/-	-648.8621048927307	-19702.489052414894	144	0.07816091954022988	0.7083333333333334	0.3440091507006005
YPL104W	0	0/-	-648.8673071786761	-34288.57933902554	576	0.07816091954022988	0.7083333333333334	0.3440091507006005
YAL002W	-1	-/-	-648.8705435991287	-20236.142980456352	144	0.0781010719754977	0.7083333333333334	0.3442951100943666
YDR485C	-1	-/-	-648.8727725744247	-20975.497396588326	144	0.07804131599081866	0.7083333333333334	0.34458106948813266
YKL025C	-1	-/-	-648.9890315532684	-20676.725399792194	144	0.0779816513761468	0.7083333333333334	0.3448670288818988
YFL033C	1	+/+	-649.0110278129578	-20165.369397044182	143	0.07868601986249045	0.7152777777777778	0.3448670288818988
YDR057W	-1	-/-	-649.0136427879333	-19791.03491938114	144	0.07862595419847328	0.7152777777777778	0.3451529882756649
YDL006W	-1	-/-	-649.0154599845409	-19791.324116438627	144	0.07856598016781083	0.7152777777777778	0.34543894766943095
YGL089C	-1	-/-	-649.0767757892609	-17610.742731571198	144	0.07850609756097561	0.7152777777777778	0.34572490706319703
YJL001W	-1	-/-	-649.1225803345442	-21575.557653471828	144	0.07844630616907845	0.7152777777777778	0.3460108664569631
YDL141W	0	0/0	-649.167856708169	-30826.091936897486	576	0.07844630616907845	0.7152777777777778	0.3460108664569631
YDR270W	-1	-/-	-649.2504016757011	-19652.158128380775	144	0.07838660578386605	0.7152777777777778	0.3462968258507292
YOR174W	-1	-/-	-649.3152376413345	-19669.229151248932	144	0.07832699619771863	0.7152777777777778	0.34658278524449526
YDL080C	-1	-/-	-649.3355932831764	-21299.262011945248	144	0.07826747720364742	0.7152777777777778	0.34686874463826134
YIL154C	-1	-/-	-649.3794528245926	-20999.280572354794	144	0.07820804859529233	0.7152777777777778	0.3471547040320275
YHR107C	-1	-/-	-649.425280213356	-20791.229512244463	144	0.07814871016691957	0.7152777777777778	0.34744066342579355
YKL159C	0	0/-	-649.6485170796514	-33385.142324090004	576	0.07814871016691957	0.7152777777777778	0.34744066342579355
YLR030W	0	0/0	-649.6559953093529	-28504.172743678093	576	0.07814871016691957	0.7152777777777778	0.34744066342579355
YJR156C	-1	-/-	-649.7791142463684	-19910.69487261772	144	0.07808946171341925	0.7152777777777778	0.3477266228195596
YPR158W	0	0/-	-649.8720481842756	-31998.203059256077	576	0.07808946171341925	0.7152777777777778	0.3477266228195596
YPR021C	-1	-/-	-649.8908734321594	-20412.875874519348	144	0.07803030303030303	0.7152777777777778	0.3480125822133257
YHR200W	-1	-/-	-649.9203143119812	-20330.831376969814	144	0.07797123391370174	0.7152777777777778	0.3482985416070918
YER103W	-1	-/-	-650.029808819294	-20869.91061592102	144	0.07791225416036308	0.7152777777777778	0.34858450100085786
YDR393W	-1	-/-	-650.0337606072426	-19367.426757633686	144	0.07785336356764928	0.7152777777777778	0.34887046039462394
YLR399C	1	+/-	-650.077751994133	-19847.52790144086	143	0.07854984894259819	0.7222222222222222	0.34887046039462394
YEL011W	0	0/0	-650.0793672204018	-35982.22374449298	576	0.07854984894259819	0.7222222222222222	0.34887046039462394
YBL111C	0	0/0	-650.0895824432373	-27960.063912510872	576	0.07854984894259819	0.7222222222222222	0.34887046039462394
YOR118W	0	0/0	-650.1183415316045	-33723.367024593055	576	0.07854984894259819	0.7222222222222222	0.34887046039462394
YOL053C-A	0	0/-	-650.1308709979057	-27894.540997684002	576	0.07854984894259819	0.7222222222222222	0.34887046039462394
YGL203C	0	0/0	-650.2892526835203	-31923.953364551067	576	0.07854984894259819	0.7222222222222222	0.34887046039462394
YFL036W	-1	-/-	-650.3465684652328	-20108.50138270855	144	0.07849056603773585	0.7222222222222222	0.34915641978839007
YPL122C	-1	-/-	-650.3527146875858	-21821.374033361673	144	0.0784313725490196	0.7222222222222222	0.34944237918215615
YDL176W	0	0/-	-650.4028210639954	-28013.501227915287	576	0.0784313725490196	0.7222222222222222	0.34944237918215615
YLR021W	0	0/-	-650.4767169207335	-32173.914736509323	576	0.0784313725490196	0.7222222222222222	0.34944237918215615
YPL066W	0	0/-	-650.6090067625046	-27984.733737021685	576	0.0784313725490196	0.7222222222222222	0.34944237918215615
YIL009W	-1	-/-	-650.715913772583	-20299.724497437477	144	0.07837226827430294	0.7222222222222222	0.3497283385759222
YJL205C-A	0	0/0	-650.9837880730629	-27688.11783951521	576	0.07837226827430294	0.7222222222222222	0.3497283385759222
YJL206C-A	0	0/0	-650.9837889671326	-27688.11786556244	576	0.07837226827430294	0.7222222222222222	0.3497283385759222
YGR098C	-1	-/+	-650.9848143458366	-20443.488353669643	144	0.0783132530120482	0.7222222222222222	0.3500142979696883
YGL137W	-1	-/-	-650.9962470531464	-20358.076623558998	144	0.0782543265613243	0.7222222222222222	0.3503002573634544
YOR378W	0	0/-	-651.0506482720375	-28075.24335706234	576	0.0782543265613243	0.7222222222222222	0.3503002573634544
YFL017C	0	0/-	-651.1579727064818	-33569.868572086096	576	0.0782543265613243	0.7222222222222222	0.3503002573634544
YPL042C	1	+/+	-651.2009091377258	-19174.46146130562	143	0.07894736842105263	0.7291666666666666	0.3503002573634544
YHR108W	-1	-/-	-651.2048029303551	-20456.727721512318	144	0.07888805409466566	0.7291666666666666	0.35058621675722046
YBR080C	-1	-/-	-651.2068036794662	-20759.00008714199	144	0.07882882882882883	0.7291666666666666	0.35087217615098654
YGR222W	-1	-/-	-651.3008610010147	-21718.25819313526	144	0.07876969242310577	0.7291666666666666	0.35115813554475267
YLR391W	-1	-/-	-651.3724756240845	-15949.232873082161	144	0.07871064467766117	0.7291666666666666	0.35144409493851875
YHR036W	-1	-/-	-651.4089161753654	-20854.790911257267	144	0.07865168539325842	0.7291666666666666	0.3517300543322848
YOL115W	-1	-/+	-651.4729331731796	-19850.316710710526	144	0.07859281437125748	0.7291666666666666	0.3520160137260509
YCL005W	0	0/-	-651.4774012379348	-33865.127598341554	576	0.07859281437125748	0.7291666666666666	0.3520160137260509
YCR101C	0	0/0	-651.5584880113602	-28478.521429777145	576	0.07859281437125748	0.7291666666666666	0.3520160137260509
YHL027W	1	+/+	-651.5713500380516	-21026.963630616665	143	0.07928197456993269	0.7361111111111112	0.3520160137260509
YPL015C	-1	-/-	-651.5777607113123	-21427.814603224397	144	0.07922272047832586	0.7361111111111112	0.352301973119817
YOR393W	0	0/-	-651.5817554593086	-29599.90131983161	576	0.07922272047832586	0.7361111111111112	0.352301973119817
YOR112W	-1	-/-	-651.7264490127563	-20657.20651692152	144	0.07916355489171023	0.7361111111111112	0.35258793251358306
YOR336W	0	0/-	-651.7323558777571	-33021.891038030386	576	0.07916355489171023	0.7361111111111112	0.35258793251358306
YAL051W	-1	-/-	-651.8044310808182	-21110.823761820793	144	0.0791044776119403	0.7361111111111112	0.35287389190734914
YHL021C	0	0/-	-651.8752261996269	-32451.601522881538	576	0.0791044776119403	0.7361111111111112	0.35287389190734914
YDR259C	-1	-/-	-651.9061342477798	-20037.309359371662	144	0.0790454884414616	0.7361111111111112	0.35315985130111527
YPR002W	-1	-/-	-652.0830185413361	-20192.1484862566	144	0.07898658718330849	0.7361111111111112	0.35344581069488135
YNL291C	-1	-/-	-652.0850386619568	-20385.773873388767	144	0.07892777364110201	0.7361111111111112	0.3537317700886474
YOL009C	-1	-/-	-652.0887551307678	-20637.878394126892	144	0.07886904761904762	0.7361111111111112	0.3540177294824135
YHL036W	-1	-/-	-652.0933182537556	-20116.892582565546	144	0.07881040892193308	0.7361111111111112	0.3543036888761796
YPL074W	0	0/0	-652.2529700100422	-32935.943067997694	576	0.07881040892193308	0.7361111111111112	0.3543036888761796
YPL085W	-1	-/-	-652.268100976944	-19120.677431046963	144	0.0787518573551263	0.7361111111111112	0.35458964826994566
YDR228C	-1	-/-	-652.2696431279182	-20424.642636954784	144	0.07869339272457312	0.7361111111111112	0.35487560766371173
YJL026W	-1	-/-	-652.2935221195221	-18158.17592318356	144	0.07863501483679525	0.7361111111111112	0.3551615670574778
YNL138W	-1	-/-	-652.3101998567581	-21232.15744650364	144	0.07857672349888807	0.7361111111111112	0.35544752645124394
YGR133W	-1	-/-	-652.3314105272293	-19182.10622406006	144	0.07851851851851852	0.7361111111111112	0.35573348584501
YBL015W	-1	-/-	-652.4039969444275	-21491.77580535412	144	0.07846039970392302	0.7361111111111112	0.3560194452387761
YBR230C	0	0/-	-652.4549113661051	-36560.56720915809	576	0.07846039970392302	0.7361111111111112	0.3560194452387761
YLL017W	-1	-/-	-652.5134994983673	-17055.858950853348	144	0.07840236686390532	0.7361111111111112	0.3563054046325422
YLR176C	-1	-/-	-652.5184156894684	-20204.28278300166	144	0.07834441980783444	0.7361111111111112	0.35659136402630826
YNL216W	-1	-/-	-652.5377488136292	-19794.588408708572	144	0.07828655834564253	0.7361111111111112	0.35687732342007433
YKR077W	0	0/-	-652.6172702610493	-30181.095773220062	576	0.07828655834564253	0.7361111111111112	0.35687732342007433
YBR212W	-1	-/-	-652.7233089208603	-20824.374928474426	144	0.07822878228782287	0.7361111111111112	0.3571632828138404
YGR054W	-1	-/-	-652.7431774139404	-17809.07555103302	144	0.07817109144542773	0.7361111111111112	0.35744924220760654
YOR040W	-1	-/-	-652.7793635874987	-20982.37312658131	144	0.07811348563006633	0.7361111111111112	0.3577352016013726
YLR277C	-1	-/-	-652.8272403478622	-19181.641964435577	144	0.0780559646539028	0.7361111111111112	0.3580211609951387
YDR100W	0	0/0	-652.8799387849867	-35818.47302541137	576	0.0780559646539028	0.7361111111111112	0.3580211609951387
YLR459W	-1	-/-	-652.9186391830444	-19822.082978010178	144	0.07799852832965416	0.7361111111111112	0.3583071203889048
YPR186C	-1	-/-	-653.2906019687653	-19852.942961215973	144	0.07794117647058824	0.7361111111111112	0.35859307978267085
YDR432W	-1	-/-	-653.2918821573257	-19641.756546974182	144	0.07788390889052167	0.7361111111111112	0.35887903917643693
YKR087C	-1	-/-	-653.3185849189758	-19416.89478737116	144	0.07782672540381791	0.7361111111111112	0.359164998570203
YDR330W	-1	-/-	-653.3367021083832	-21587.222166642547	144	0.07776962582538519	0.7361111111111112	0.35945095796396914
YJR134C	0	0/0	-653.3667172789574	-32032.71685357392	576	0.07776962582538519	0.7361111111111112	0.35945095796396914
YDL241W	0	0/0	-653.4534055292606	-29495.276332378387	576	0.07776962582538519	0.7361111111111112	0.35945095796396914
YJL161W	0	0/0	-653.5823016129434	-34269.99579469673	576	0.07776962582538519	0.7361111111111112	0.35945095796396914
YLR310C	-1	-/-	-653.6721760034561	-20439.28894650936	144	0.07771260997067449	0.7361111111111112	0.3597369173577352
YBR132C	-1	-/-	-653.6880571842194	-21207.111988902092	144	0.07765567765567766	0.7361111111111112	0.3600228767515013
YHR102W	-1	-/-	-653.6960037946701	-20752.017232894897	144	0.07759882869692533	0.7361111111111112	0.3603088361452674
YML102W	-1	-/-	-653.7640755772591	-18518.783753335476	144	0.07754206291148501	0.7361111111111112	0.36059479553903345
YNL167C	-1	-/-	-653.9275100231171	-19114.931000947952	144	0.07748538011695906	0.7361111111111112	0.36088075493279953
YEL022W	-1	-/-	-653.9528669118881	-20239.186648368835	144	0.07742878013148284	0.7361111111111112	0.3611667143265656
YHR163W	-1	-/0	-653.9634370803833	-19277.260941803455	144	0.07737226277372262	0.7361111111111112	0.3614526737203317
YLR405W	-1	-/-	-653.9662382602692	-21650.648680865765	144	0.07731582786287382	0.7361111111111112	0.3617386331140978
YDL022W	-1	-/-	-654.0114215612411	-22399.922233700752	144	0.07725947521865889	0.7361111111111112	0.3620245925078639
YIL174W	0	0/0	-654.1384198665619	-27895.96673256159	576	0.07725947521865889	0.7361111111111112	0.3620245925078639
YER060W-A	0	0/-	-654.2054805159569	-28783.775588437915	576	0.07725947521865889	0.7361111111111112	0.3620245925078639
YOR181W	-1	-/-	-654.2172871828079	-20360.05631609261	144	0.07720320466132556	0.7361111111111112	0.36231055190163
YGR008C	-1	-/-	-654.2753925323486	-22081.2826231122	144	0.07714701601164484	0.7361111111111112	0.36259651129539605
YOR273C	0	0/-	-654.2778606116772	-33858.426465505734	576	0.07714701601164484	0.7361111111111112	0.36259651129539605
YNL185C	0	0/-	-654.3019677996635	-31679.15445881337	576	0.07714701601164484	0.7361111111111112	0.36259651129539605
YPR029C	-1	-/-	-654.4272629022598	-21681.281455796212	144	0.07709090909090908	0.7361111111111112	0.36288247068916213
YNL007C	-1	-/-	-654.4414687156677	-21603.031802386045	144	0.07703488372093023	0.7361111111111112	0.3631684300829282
YDL098C	-1	-/-	-654.6141662597656	-19861.89678108692	144	0.07697893972403776	0.7361111111111112	0.3634543894766943
YKR063C	-1	-/-	-654.620877623558	-20115.089968144894	144	0.07692307692307693	0.7361111111111112	0.3637403488704604
YGR202C	-1	-/-	-654.6686811000109	-19957.869081810117	144	0.07686729514140682	0.7361111111111112	0.3640263082642265
YOR356W	-1	-/-	-654.7387230396271	-17415.47283411026	144	0.07681159420289856	0.7361111111111112	0.3643122676579926
YOL001W	-1	-/-	-654.9358819425106	-20915.581295460463	144	0.07675597393193338	0.7361111111111112	0.36459822705175865
YOR346W	-1	-/-	-654.9368292093277	-20088.783517420292	144	0.07670043415340087	0.7361111111111112	0.3648841864455247
YIL015C-A	0	0/0	-655.0464465618134	-28444.073809862137	576	0.07670043415340087	0.7361111111111112	0.3648841864455247
YDL013W	-1	-/-	-655.0730893015862	-21355.929413318634	144	0.07664497469269703	0.7361111111111112	0.3651701458392908
YJR091C	-1	-/-	-655.2617270946503	-21002.74151945114	144	0.07658959537572255	0.7361111111111112	0.3654561052330569
YJL029C	-1	-/-	-655.3185074329376	-19788.917735934258	144	0.07653429602888087	0.7361111111111112	0.365742064626823
YMR113W	-1	-/0	-655.3336807489395	-20681.218334197998	144	0.07647907647907648	0.7361111111111112	0.3660280240205891
YER022W	-1	-/-	-655.3457608222961	-20081.07360780239	144	0.07642393655371305	0.7361111111111112	0.36631398341435517
YOR120W	-1	-/-	-655.400866985321	-20894.509089052677	144	0.07636887608069164	0.7361111111111112	0.36659994280812125
YDL070W	0	0/-	-655.4454778879881	-32425.32276596874	576	0.07636887608069164	0.7361111111111112	0.36659994280812125
YNL212W	0	0/0	-655.4531921241432	-32475.22744509019	576	0.07636887608069164	0.7361111111111112	0.36659994280812125
YBL100W-B	-1	-/-	-655.5003452301025	-16454.53300499916	144	0.07631389488840892	0.7361111111111112	0.3668859022018873
YPR047W	0	0/-	-655.7320346189663	-36431.01923576929	576	0.07631389488840892	0.7361111111111112	0.3668859022018873
YDR235W	-1	-/-	-655.7497812509537	-20619.608447432518	144	0.07625899280575539	0.7361111111111112	0.3671718615956534
YIL071W	0	0/-	-655.8953694701195	-28080.150395691395	576	0.07625899280575539	0.7361111111111112	0.3671718615956534
YGL230C	0	0/0	-655.9016025066376	-28187.057868480682	576	0.07625899280575539	0.7361111111111112	0.3671718615956534
YCR030C	0	0/-	-655.9238115176558	-35384.147156991065	576	0.07625899280575539	0.7361111111111112	0.3671718615956534
YOR110W	-1	-/-	-656.0067248344421	-20869.243358135223	144	0.07620416966211359	0.7361111111111112	0.3674578209894195
YGR163W	-1	-/-	-656.0656156539917	-20752.051137685776	144	0.07614942528735633	0.7361111111111112	0.3677437803831856
YKL135C	-1	-/-	-656.1040822267532	-19137.862052321434	144	0.07609475951184494	0.7361111111111112	0.3680297397769517
YLR086W	-1	-/+	-656.1720902919769	-17619.715981960297	144	0.07604017216642754	0.7361111111111112	0.36831569917071777
YOR171C	-1	-/-	-656.2120857834816	-21324.368312120438	144	0.07598566308243727	0.7361111111111112	0.36860165856448385
YNL206C	-1	-/-	-656.2621557712555	-21436.2283539176	144	0.07593123209169055	0.7361111111111112	0.3688876179582499
YDR350C	0	0/-	-656.3018719851971	-32039.93106144108	576	0.07593123209169055	0.7361111111111112	0.3688876179582499
YOR124C	0	0/-	-656.4068524707109	-33976.2281289231	576	0.07593123209169055	0.7361111111111112	0.3688876179582499
YHR199C	0	0/0	-656.416570648551	-33391.30905150436	576	0.07593123209169055	0.7361111111111112	0.3688876179582499
YOR016C	0	0/-	-656.4285537749529	-32268.989944919944	576	0.07593123209169055	0.7361111111111112	0.3688876179582499
YPR096C	0	0/0	-656.4870001077652	-27846.094169914722	576	0.07593123209169055	0.7361111111111112	0.3688876179582499
YOL148C	-1	-/-	-656.502189218998	-20922.713841497898	144	0.07587687902648532	0.7361111111111112	0.369173577352016
YFL034C-B	-1	-/-	-656.5124324560165	-20813.129646539688	144	0.07582260371959942	0.7361111111111112	0.3694595367457821
YLR125W	0	0/0	-656.5218369364738	-28467.417837440968	576	0.07582260371959942	0.7361111111111112	0.3694595367457821
YOL055C	-1	-/-	-656.5430446863174	-22002.59275446832	144	0.07576840600428877	0.7361111111111112	0.36974549613954816
YKL199C	0	0/-	-656.6181700229645	-28061.116955459118	576	0.07576840600428877	0.7361111111111112	0.36974549613954816
YKR099C-A	0	0/-	-656.7222768068314	-27955.770072758198	576	0.07576840600428877	0.7361111111111112	0.36974549613954816
YDL118W	-1	-/0	-656.9020426273346	-16667.16060090065	144	0.07571428571428572	0.7361111111111112	0.3700314555333143
YGR287C	0	0/-	-657.0371214449406	-27864.235405415297	576	0.07571428571428572	0.7361111111111112	0.3700314555333143
YNL144C	0	0/0	-657.0391099452972	-28060.433685660362	576	0.07571428571428572	0.7361111111111112	0.3700314555333143
YPL065W	-1	-/-	-657.0632681846619	-20261.482402801514	144	0.07566024268379729	0.7361111111111112	0.37031741492708037
YKR055W	-1	-/-	-657.0973392724991	-20634.103613376617	144	0.07560627674750357	0.7361111111111112	0.37060337432084645
YML025C	-1	-/-	-657.1484906077385	-20932.928676247597	144	0.07555238774055595	0.7361111111111112	0.3708893337146125
YJL085W	-1	-/-	-657.2115966081619	-18998.30616170168	144	0.0754985754985755	0.7361111111111112	0.3711752931083786
YNL271C	-1	-/-	-657.2533702850342	-19244.89539182186	144	0.07544483985765124	0.7361111111111112	0.3714612525021447
YLR299W	0	0/-	-657.2626370340586	-33546.33133411035	576	0.07544483985765124	0.7361111111111112	0.3714612525021447
YLR372W	-1	-/-	-657.3021304309368	-22899.986224412918	144	0.07539118065433854	0.7361111111111112	0.37174721189591076
YER149C	-1	-/-	-657.3681806325912	-20960.725972652435	144	0.07533759772565743	0.7361111111111112	0.3720331712896769
YLR174W	0	0/-	-657.3818514868617	-32522.78814344853	576	0.07533759772565743	0.7361111111111112	0.3720331712896769
YGR131W	0	0/0	-657.3858563899994	-28766.568524569273	576	0.07533759772565743	0.7361111111111112	0.3720331712896769
YPR085C	0	0/-	-657.3882373683155	-32387.31137194857	576	0.07533759772565743	0.7361111111111112	0.3720331712896769
YKL187C	0	0/-	-657.4291136860847	-29159.671946436167	576	0.07533759772565743	0.7361111111111112	0.3720331712896769
YBL103C-A	0	0/-	-657.4784023165703	-27878.69738021493	576	0.07533759772565743	0.7361111111111112	0.3720331712896769
YCL060C	-1	-/-	-657.5426108837128	-16838.771270513535	144	0.07528409090909091	0.7361111111111112	0.37231913068344297
YJR017C	-1	-/-	-657.6052414774895	-20286.180979192257	144	0.07523066004258339	0.7361111111111112	0.37260509007720904
YNR039C	-1	-/-	-657.7690247297287	-20102.63780093193	144	0.075177304964539	0.7361111111111112	0.3728910494709751
YLR099C	0	0/-	-657.9267987981439	-31725.49334297795	576	0.075177304964539	0.7361111111111112	0.3728910494709751
YOR036W	-1	-/-	-658.0484802126884	-21682.31311684847	144	0.07512402551381998	0.7361111111111112	0.3731770088647412
YMR231W	-1	-/-	-658.1287631988525	-18780.506871581078	144	0.07507082152974505	0.7361111111111112	0.3734629682585073
YGL047W	-1	-/-	-658.2638956308365	-21049.893170833588	144	0.07501769285208776	0.7361111111111112	0.37374892765227336
YDR092W	-1	-/-	-658.3705960512161	-20733.305149555206	144	0.07496463932107496	0.7361111111111112	0.3740348870460395
YDR320C	-1	-/-	-658.4285501241684	-20355.731947541237	144	0.07491166077738516	0.7361111111111112	0.37432084643980557
YPR103W	-1	-/-	-658.4435443878174	-22435.560947060585	144	0.0748587570621469	0.7361111111111112	0.37460680583357164
YOR085W	-1	-/-	-658.6061251163483	-21073.130160808563	144	0.0748059280169372	0.7361111111111112	0.3748927652273377
YFL066C	0	0/0	-658.6167656779289	-28117.044505536556	576	0.0748059280169372	0.7361111111111112	0.3748927652273377
YLR314C	-1	-/-	-658.6834191083908	-21494.262677442282	144	0.07475317348377997	0.7361111111111112	0.3751787246211038
YGR089W	-1	-/0	-658.8066582679749	-18365.01211965084	144	0.07470049330514447	0.7361111111111112	0.3754646840148699
YGL163C	-1	-/+	-658.8080446720123	-20830.278088331223	144	0.07464788732394366	0.7361111111111112	0.37575064340863595
YKL062W	-1	-/-	-658.9220349788666	-22003.36857613921	144	0.07459535538353272	0.7361111111111112	0.37603660280240203
YKL116C	0	0/-	-658.9781892895699	-32273.872766017914	576	0.07459535538353272	0.7361111111111112	0.37603660280240203
YBR165W	-1	-/-	-659.0012888908386	-21344.581192433834	144	0.07454289732770746	0.7361111111111112	0.37632256219616816
YER187W	0	0/0	-659.046100974083	-29001.91730362177	576	0.07454289732770746	0.7361111111111112	0.37632256219616816
YLR201C	-1	-/0	-659.072531580925	-22770.583591341972	144	0.07449051300070274	0.7361111111111112	0.37660852158993424
YER183C	-1	-/0	-659.1464717388153	-20236.52775335312	144	0.07443820224719101	0.7361111111111112	0.3768944809837003
YOR137C	-1	-/-	-659.1951150894165	-20259.28656244278	144	0.07438596491228071	0.7361111111111112	0.3771804403774664
YBR126C	-1	-/-	-659.2157157659531	-23468.107716411352	144	0.07433380084151472	0.7361111111111112	0.3774663997712325
YNR063W	0	0/-	-659.2950341105461	-28178.448742240667	576	0.07433380084151472	0.7361111111111112	0.3774663997712325
YGR046W	-1	-/-	-659.2970259785652	-21561.27198469639	144	0.07428170988086896	0.7361111111111112	0.37775235916499855
YPR070W	-1	-/-	-659.3710607290268	-20241.311567783356	144	0.0742296918767507	0.7361111111111112	0.37803831855876463
YBR253W	-1	-/-	-659.3733654022217	-21081.727798461914	144	0.0741777466759972	0.7361111111111112	0.37832427795253076
YMR060C	-1	-/-	-659.3822226524353	-19644.316264152527	144	0.07412587412587412	0.7361111111111112	0.37861023734629684
YBR157C	0	0/0	-659.4542114585638	-33103.63467411697	576	0.07412587412587412	0.7361111111111112	0.37861023734629684
YNR017W	-1	-/-	-659.4673800468445	-20630.3371437788	144	0.07407407407407407	0.7361111111111112	0.3788961967400629
[truncated: 3,961 more rows]
