# Supplementary material for: Revisiting co-expression-based automated function prediction in yeast with neural networks and updated Gene Ontology annotations
Source: PLoS One. 2026 Apr 16;21(4):e0322689. doi: 10.1371/journal.pone.0322689 (PMC13086303; doi:10.1371/journal.pone.0322689)
Supplement: S1 File — A zip file of tables in csv format containing individual genes ranked by their predicted involvement in each predicted GO term. These predictions were made by Model 1 as described in Table A of S1 Text. (ZIP) [file pone.0322689.s002.zip › GO0051603_SingleGeneRanking.csv]

Gene	Label	Annos	Score	Background Score	Num pos pairs	Precision	Recall	False Positive Rate
YDR394W	1	+/+	83.63307105749846	-14836.243162415922	147	1.0	0.006756756756756757	0.0
YOR362C	1	+/+	21.542373292148113	-14687.432157590985	147	1.0	0.013513513513513514	0.0
YMR314W	1	+/+	-27.0176203250885	-13267.516833811998	147	1.0	0.02027027027027027	0.0
YER012W	1	+/+	-28.638873897492886	-14151.086397178471	147	1.0	0.02702702702702703	0.0
YFR050C	1	+/+	-38.61719682067633	-14549.271129027009	147	1.0	0.033783783783783786	0.0
YOR261C	1	+/+	-62.56894713640213	-17609.429425872862	147	1.0	0.04054054054054054	0.0
YGL011C	1	+/+	-70.81847080588341	-13572.872900873423	147	1.0	0.0472972972972973	0.0
YBL041W	1	+/+	-74.02170462161303	-15222.91533985734	147	1.0	0.05405405405405406	0.0
YDL097C	1	+/+	-76.02713937684894	-14357.320169464685	147	1.0	0.060810810810810814	0.0
YGL048C	1	+/+	-78.93277345597744	-17881.159791097045	147	1.0	0.06756756756756757	0.0
YDL007W	1	+/+	-82.26023949868977	-15519.940967099741	147	1.0	0.07432432432432433	0.0
YER021W	1	+/+	-86.99819619208574	-14871.12501744926	147	1.0	0.08108108108108109	0.0
YPR103W	1	+/+	-90.33242364786565	-15695.411161625758	147	1.0	0.08783783783783784	0.0
YGR253C	1	+/+	-93.25568705797195	-14716.353764392436	147	1.0	0.0945945945945946	0.0
YOR117W	1	+/+	-108.93404319882393	-15067.087879829109	147	1.0	0.10135135135135136	0.0
YOL038W	1	+/+	-115.69640997052193	-13674.700831115246	147	1.0	0.10810810810810811	0.0
YGR135W	1	+/+	-119.73756861686707	-13934.646199606359	147	1.0	0.11486486486486487	0.0
YDL147W	1	+/-	-125.2928445469588	-16357.640309026465	147	1.0	0.12162162162162163	0.0
YIL007C	1	+/0	-129.4142440110445	-16893.56955295801	147	1.0	0.12837837837837837	0.0
YCL052C	1	+/+	-131.1223710165359	-16967.1668173098	147	1.0	0.13513513513513514	0.0
YJL001W	1	+/+	-137.91673553735018	-16616.76002605073	147	1.0	0.14189189189189189	0.0
YFR052W	1	+/+	-138.40977957844734	-14799.109487503767	147	1.0	0.14864864864864866	0.0
YER094C	1	+/+	-139.78860299405642	-15673.46973672486	147	1.0	0.1554054054054054	0.0
YMR197C	-1	-/-	-140.15517058223486	-17531.160762287676	148	0.9583333333333334	0.1554054054054054	0.000286286859433152
YKL213C	1	+/+	-141.10606271773577	-14457.898298740387	147	0.96	0.16216216216216217	0.000286286859433152
YFR004W	1	+/+	-152.72096847742796	-17809.436678234488	147	0.9615384615384616	0.16891891891891891	0.000286286859433152
YFR010W	0	0/+	-159.0375272493111	-28318.846758929314	592	0.9615384615384616	0.16891891891891891	0.000286286859433152
YJL036W	-1	-/-	-161.72034693555906	-18026.64064538572	148	0.9259259259259259	0.16891891891891891	0.000572573718866304
YIL075C	1	+/+	-162.38639599084854	-17126.03672376275	147	0.9285714285714286	0.17567567567567569	0.000572573718866304
YGR048W	1	+/+	-178.9721281453967	-16887.62274567038	147	0.9310344827586207	0.18243243243243243	0.000572573718866304
YPR108W	1	+/+	-184.5576599985361	-15735.24915894866	147	0.9333333333333333	0.1891891891891892	0.000572573718866304
YOR259C	1	+/+	-186.4687405899167	-16094.738777424209	147	0.9354838709677419	0.19594594594594594	0.000572573718866304
YHR012W	-1	-/-	-194.35371828079224	-15810.858065754175	148	0.90625	0.19594594594594594	0.0008588605782994561
YBR170C	1	+/+	-194.9639639109373	-17629.240811463445	147	0.9090909090909091	0.20270270270270271	0.0008588605782994561
YLR421C	0	0/+	-197.06568857608363	-30245.121810863842	592	0.9090909090909091	0.20270270270270271	0.0008588605782994561
YML092C	1	+/+	-200.5037720799446	-16047.254767878912	147	0.9117647058823529	0.20945945945945946	0.0008588605782994561
YDL115C	-1	-/0	-203.12623190879822	-19213.39772221446	148	0.8857142857142857	0.20945945945945946	0.001145147437732608
YBL058W	1	+/+	-208.16946797445416	-17820.558570869267	147	0.8888888888888888	0.21621621621621623	0.001145147437732608
YBR173C	1	+/+	-208.32541193068027	-17245.130902558565	147	0.8918918918918919	0.22297297297297297	0.001145147437732608
YMR004W	-1	-/-	-209.4014130309224	-16875.90003477782	148	0.868421052631579	0.22297297297297297	0.0014314342971657602
YKL145W	1	+/+	-218.4972363933921	-17384.412024143152	147	0.8717948717948718	0.22972972972972974	0.0014314342971657602
YFR003C	-1	-/-	-219.4694079682231	-19244.698140837252	148	0.85	0.22972972972972974	0.0017177211565989122
YOR059C	0	0/-	-220.1935419458896	-32247.02805516217	592	0.85	0.22972972972972974	0.0017177211565989122
YOR157C	1	+/+	-228.61811982281506	-18126.72712571174	147	0.8536585365853658	0.23648648648648649	0.0017177211565989122
YER143W	1	+/+	-233.97339776717126	-19422.418829971924	147	0.8571428571428571	0.24324324324324326	0.0017177211565989122
YHR027C	1	+/+	-235.34962809085846	-19806.308994717896	147	0.8604651162790697	0.25	0.0017177211565989122
YMR067C	1	+/+	-236.86448545753956	-16485.968717187643	147	0.8636363636363636	0.25675675675675674	0.0017177211565989122
YDR486C	-1	-/-	-237.11869384348392	-16871.817411787808	148	0.8444444444444444	0.25675675675675674	0.002004008016032064
YFR024C-A	-1	-/-	-239.1711830124259	-18056.410051196814	148	0.8260869565217391	0.25675675675675674	0.002290294875465216
YMR139W	-1	-/-	-239.42214669287205	-20224.628382051364	148	0.8085106382978723	0.25675675675675674	0.002576581734898368
YDL126C	1	+/+	-240.08938144519925	-18401.552833724767	147	0.8125	0.2635135135135135	0.002576581734898368
YDR329C	-1	-/-	-241.91800709068775	-17882.190194763243	148	0.7959183673469388	0.2635135135135135	0.0028628685943315204
YCR082W	-1	-/-	-243.170039832592	-17187.70091073215	148	0.78	0.2635135135135135	0.0031491554537646724
YDL045C	-1	-/-	-256.1551126241684	-17821.658486690372	148	0.7647058823529411	0.2635135135135135	0.0034354423131978244
YBR290W	1	+/+	-257.93491891026497	-18902.953722976148	147	0.7692307692307693	0.2702702702702703	0.0034354423131978244
YDR294C	-1	-/-	-260.2125686472282	-18479.09014910925	148	0.7547169811320755	0.2702702702702703	0.0037217291726309764
YOR052C	0	0/-	-261.8058745334856	-33701.35733784246	592	0.7547169811320755	0.2702702702702703	0.0037217291726309764
YLR370C	-1	-/-	-264.466702952981	-17713.280850291252	148	0.7407407407407407	0.2702702702702703	0.004008016032064128
YKR014C	-1	-/-	-266.5235298126936	-19234.320701316	148	0.7272727272727273	0.2702702702702703	0.00429430289149728
YHR200W	1	+/+	-266.63466415554285	-16282.529546558857	147	0.7321428571428571	0.27702702702702703	0.00429430289149728
YCR009C	-1	-/-	-267.32305458933115	-18814.30408974737	148	0.7192982456140351	0.27702702702702703	0.004580589750930432
YAL016W	-1	-/-	-268.27838318794966	-16938.65329452604	148	0.7068965517241379	0.27702702702702703	0.004866876610363584
YDL100C	-1	-/-	-269.00115325301886	-18279.10063687712	148	0.6949152542372882	0.27702702702702703	0.005153163469796736
YDR246W	-1	-/-	-272.6099843531847	-18022.852733187377	148	0.6833333333333333	0.27702702702702703	0.005439450329229888
YJL053W	-1	-/-	-275.6869785040617	-19143.256013981998	148	0.6721311475409836	0.27702702702702703	0.005725737188663041
YOR250C	-1	-/-	-276.50374581245705	-14880.07019678643	148	0.6612903225806451	0.27702702702702703	0.006012024048096192
YDR168W	-1	-/-	-281.4693720166106	-17863.190333740087	148	0.6507936507936508	0.27702702702702703	0.006298310907529345
YFL044C	0	0/+	-283.03232561261393	-32627.109591591056	592	0.6507936507936508	0.27702702702702703	0.006298310907529345
YPL120W	-1	-/-	-285.19691015034914	-18293.20841923356	148	0.640625	0.27702702702702703	0.006584597766962496
YGL091C	0	0/-	-286.93488301336765	-32580.50005348248	592	0.640625	0.27702702702702703	0.006584597766962496
YMR311C	-1	-/-	-291.0073888078332	-21831.366541065276	148	0.6307692307692307	0.27702702702702703	0.006870884626395649
YGL073W	-1	-/-	-291.06762708723545	-20266.123621575534	148	0.6212121212121212	0.27702702702702703	0.0071571714858288
YPR107C	-1	-/-	-292.58934044092894	-16579.829351752996	148	0.6119402985074627	0.27702702702702703	0.007443458345261953
YBR272C	-1	-/-	-292.8528217971325	-16889.735454164445	148	0.6029411764705882	0.27702702702702703	0.007729745204695104
YBR280C	1	+/+	-295.2263007108122	-20473.784910665825	147	0.6086956521739131	0.28378378378378377	0.007729745204695104
YNR007C	-1	-/-	-296.75936650671065	-20169.79585652426	148	0.6	0.28378378378378377	0.008016032064128256
YLR025W	1	+/+	-299.0030403584242	-17276.52747604996	147	0.6056338028169014	0.2905405405405405	0.008016032064128256
YHL002W	-1	-/+	-301.55149410665035	-17540.781076334417	148	0.5972222222222222	0.2905405405405405	0.00830231892356141
YIL034C	-1	-/-	-302.5130594074726	-17812.749673301354	148	0.589041095890411	0.2905405405405405	0.00858860578299456
YGR101W	-1	-/-	-302.7088477984071	-18083.327081009746	148	0.581081081081081	0.2905405405405405	0.008874892642427712
YKR011C	0	0/0	-303.0547093260102	-33816.593352100695	592	0.581081081081081	0.2905405405405405	0.008874892642427712
YOR007C	-1	-/+	-304.0601320788264	-19792.136371877044	148	0.5733333333333334	0.2905405405405405	0.009161179501860864
YDL168W	0	0/-	-304.74519993457943	-31681.52063460648	592	0.5733333333333334	0.2905405405405405	0.009161179501860864
YLR387C	0	0/-	-304.92637882218696	-30503.563294732943	592	0.5733333333333334	0.2905405405405405	0.009161179501860864
YPL100W	-1	-/-	-306.9387402832508	-16750.264361605048	148	0.5657894736842105	0.2905405405405405	0.009447466361294017
YDL234C	0	0/-	-307.23487608507276	-35396.0268539167	592	0.5657894736842105	0.2905405405405405	0.009447466361294017
YDR427W	1	+/+	-308.42983696237206	-16027.6340683694	147	0.5714285714285714	0.2972972972972973	0.009447466361294017
YCR036W	0	0/0	-313.15659628098365	-30207.791998065426	592	0.5714285714285714	0.2972972972972973	0.009447466361294017
YGL161C	0	0/0	-314.7468469334999	-30845.69431203336	592	0.5714285714285714	0.2972972972972973	0.009447466361294017
YLR250W	0	0/0	-316.274447735399	-29695.87356070103	592	0.5714285714285714	0.2972972972972973	0.009447466361294017
YOR220W	0	0/0	-316.4274065567879	-34958.12836092885	592	0.5714285714285714	0.2972972972972973	0.009447466361294017
YJL154C	-1	-/-	-317.35388346761465	-17745.930483087897	148	0.5641025641025641	0.2972972972972973	0.009733753220727169
YDL091C	0	0/+	-317.87737921078224	-32839.68314359069	592	0.5641025641025641	0.2972972972972973	0.009733753220727169
YER136W	0	0/-	-318.3253274438903	-31258.650218484225	592	0.5641025641025641	0.2972972972972973	0.009733753220727169
YPR180W	0	0/-	-318.883890543133	-30980.274256399367	592	0.5641025641025641	0.2972972972972973	0.009733753220727169
YLR028C	-1	-/-	-319.1682254895568	-16218.244898945093	148	0.5569620253164557	0.2972972972972973	0.01002004008016032
YLR102C	1	+/-	-321.38067726790905	-18829.976465266198	147	0.5625	0.30405405405405406	0.01002004008016032
YJR065C	-1	-/-	-322.3575553521514	-18347.469160810113	148	0.5555555555555556	0.30405405405405406	0.010306326939593472
YJL047C	1	+/+	-322.60452657192945	-20322.311991132796	147	0.5609756097560976	0.3108108108108108	0.010306326939593472
YPL224C	-1	-/-	-324.0081212669611	-21106.714097380638	148	0.5542168674698795	0.3108108108108108	0.010592613799026625
YPR178W	-1	-/-	-325.35074809752405	-18244.78686688654	148	0.5476190476190477	0.3108108108108108	0.010878900658459777
YML004C	-1	-/-	-326.2856348901987	-20888.51162136346	148	0.5411764705882353	0.3108108108108108	0.011165187517892928
YIL062C	-1	-/-	-327.05332484841347	-17025.943485826254	148	0.5348837209302325	0.3108108108108108	0.011451474377326082
YGL130W	-1	-/-	-327.73957215994596	-16910.120754952077	148	0.5287356321839081	0.3108108108108108	0.011737761236759233
YBR273C	1	+/+	-328.04015547037125	-17749.833765089512	147	0.5340909090909091	0.31756756756756754	0.011737761236759233
YDR392W	-1	-/-	-328.89869106933475	-18089.495100121945	148	0.5280898876404494	0.31756756756756754	0.012024048096192385
YHR161C	-1	-/-	-332.9628928489983	-20370.912624958903	148	0.5222222222222223	0.31756756756756754	0.012310334955625536
YGL227W	1	+/+	-334.2421139255166	-20964.86873754114	147	0.5274725274725275	0.32432432432432434	0.012310334955625536
YBL064C	-1	-/-	-335.3138440772891	-19817.71056202799	148	0.5217391304347826	0.32432432432432434	0.01259662181505869
YDL193W	0	0/-	-336.4822299219668	-31037.3634988009	592	0.5217391304347826	0.32432432432432434	0.01259662181505869
YKL007W	-1	-/-	-337.1289134249091	-16369.542560849339	148	0.5161290322580645	0.32432432432432434	0.012882908674491841
YLR270W	-1	-/-	-337.44779604673386	-21689.255628006533	148	0.5106382978723404	0.32432432432432434	0.013169195533924993
YDR162C	-1	-/-	-337.90696128457785	-18449.827963866293	148	0.5052631578947369	0.32432432432432434	0.013455482393358144
YJL155C	0	0/0	-338.8927945817122	-34473.22156342282	592	0.5052631578947369	0.32432432432432434	0.013455482393358144
YAL017W	-1	-/-	-341.87347538769245	-20582.081583417952	148	0.5	0.32432432432432434	0.013741769252791297
YNL159C	1	+/+	-342.18095602840185	-20295.491448901594	147	0.5051546391752577	0.3310810810810811	0.013741769252791297
YML057W	-1	-/-	-342.6243863552809	-17533.332326196134	148	0.5	0.3310810810810811	0.014028056112224449
YKR001C	-1	-/-	-343.04826007783413	-16549.55134397745	148	0.494949494949495	0.3310810810810811	0.0143143429716576
YNL094W	-1	-/-	-344.3681307286024	-17872.13569702953	148	0.49	0.3310810810810811	0.014600629831090752
YNL253W	-1	-/-	-344.9647267013788	-16660.895352348685	148	0.48514851485148514	0.3310810810810811	0.014886916690523905
YOL018C	0	0/-	-348.90841521369293	-31110.811089139374	592	0.48514851485148514	0.3310810810810811	0.014886916690523905
YBR077C	-1	-/-	-349.58665686659515	-18742.201059618965	148	0.4803921568627451	0.3310810810810811	0.015173203549957057
YBL078C	-1	-/-	-349.68466797471046	-22588.799773903564	148	0.47572815533980584	0.3310810810810811	0.015459490409390209
YOR069W	-1	-/-	-350.0098361354321	-17978.86119895056	148	0.47115384615384615	0.3310810810810811	0.015745777268823362
YNL265C	0	0/-	-350.9598109074868	-31610.461174811702	592	0.47115384615384615	0.3310810810810811	0.015745777268823362
YOR163W	0	0/-	-353.0933561658021	-28646.737432401394	592	0.47115384615384615	0.3310810810810811	0.015745777268823362
YKL142W	0	0/0	-353.8376954002306	-35340.35236011387	592	0.47115384615384615	0.3310810810810811	0.015745777268823362
YGL004C	1	+/+	-353.92833668738604	-18379.232633935753	147	0.47619047619047616	0.33783783783783783	0.015745777268823362
YJL057C	0	0/-	-355.5508184428327	-34715.409359768964	592	0.47619047619047616	0.33783783783783783	0.015745777268823362
YMR255W	-1	-/-	-356.44629760086536	-21178.47067529708	148	0.4716981132075472	0.33783783783783783	0.01603206412825651
YBR109C	-1	-/-	-358.0027000308037	-17624.84978669882	148	0.4672897196261682	0.33783783783783783	0.016318350987689665
YJR125C	-1	-/-	-358.3761767670512	-16564.830421820283	148	0.46296296296296297	0.33783783783783783	0.01660463784712282
YOL133W	1	+/+	-359.473382409662	-20789.863411180675	147	0.46788990825688076	0.34459459459459457	0.01660463784712282
YKL196C	-1	-/-	-359.98860600590706	-17517.33109996468	148	0.4636363636363636	0.34459459459459457	0.016890924706555968
YBL056W	-1	-/-	-360.9876143950969	-19169.28667485714	148	0.4594594594594595	0.34459459459459457	0.01717721156598912
YPL152W	-1	-/-	-361.38854079693556	-18510.737597607076	148	0.45535714285714285	0.34459459459459457	0.017463498425422275
YFL007W	0	0/+	-363.44046410685405	-30943.481655273936	592	0.45535714285714285	0.34459459459459457	0.017463498425422275
YJL165C	-1	-/-	-363.4776465110481	-18455.879656564444	148	0.45132743362831856	0.34459459459459457	0.017749785284855425
YKL126W	-1	-/-	-364.35047448426485	-17729.16601177305	148	0.4473684210526316	0.34459459459459457	0.018036072144288578
YER004W	0	0/0	-365.14500774873886	-33689.63397801947	592	0.4473684210526316	0.34459459459459457	0.018036072144288578
YJL031C	-1	-/-	-365.3501017987728	-18421.394047931302	148	0.4434782608695652	0.34459459459459457	0.018322359003721728
YML117W	0	0/0	-365.7175000542775	-34433.8487817765	592	0.4434782608695652	0.34459459459459457	0.018322359003721728
YIL097W	-1	-/+	-365.8030199110508	-24200.230908036232	148	0.4396551724137931	0.34459459459459457	0.01860864586315488
YDL099W	-1	-/-	-366.0915040373802	-17906.492446042597	148	0.4358974358974359	0.34459459459459457	0.018894932722588034
YMR029C	-1	-/-	-366.3125224728137	-19860.676792688668	148	0.4322033898305085	0.34459459459459457	0.019181219582021184
YGR276C	-1	-/-	-366.3691555564292	-18810.560738866217	148	0.42857142857142855	0.34459459459459457	0.019467506441454337
YHL034C	-1	-/0	-367.25883546471596	-19320.267406329513	148	0.425	0.34459459459459457	0.01975379330088749
YDR272W	-1	-/-	-367.62421542033553	-19537.29282990843	148	0.4214876033057851	0.34459459459459457	0.02004008016032064
YOR132W	-1	-/-	-368.5943160802126	-20830.5778272748	148	0.4180327868852459	0.34459459459459457	0.020326367019753794
YJR062C	0	0/0	-368.73962234554347	-31630.147198499646	592	0.4180327868852459	0.34459459459459457	0.020326367019753794
YLR324W	-1	-/-	-370.33429577946663	-21071.66244165413	148	0.4146341463414634	0.34459459459459457	0.020612653879186944
YOR124C	0	0/+	-372.4996296025347	-33130.27571077156	592	0.4146341463414634	0.34459459459459457	0.020612653879186944
YMR115W	0	0/+	-373.11163303721696	-31236.322019841056	592	0.4146341463414634	0.34459459459459457	0.020612653879186944
YBR111C	0	0/-	-373.5137880258262	-31807.96355419804	592	0.4146341463414634	0.34459459459459457	0.020612653879186944
YER142C	-1	-/-	-373.89613296836615	-20614.713009677827	148	0.4112903225806452	0.34459459459459457	0.020898940738620097
YOR138C	0	0/-	-374.30110028013587	-31345.987980450504	592	0.4112903225806452	0.34459459459459457	0.020898940738620097
YDL072C	0	0/-	-375.14803108002525	-33653.61549702508	592	0.4112903225806452	0.34459459459459457	0.020898940738620097
YLR260W	-1	-/-	-375.1921084411442	-19941.71674954146	148	0.408	0.34459459459459457	0.02118522759805325
YGR261C	-1	-/-	-375.26626908779144	-18769.271787054837	148	0.40476190476190477	0.34459459459459457	0.0214715144574864
YIR024C	0	0/-	-375.5231278645806	-32366.163338734128	592	0.40476190476190477	0.34459459459459457	0.0214715144574864
YNR006W	-1	-/+	-376.76583658345044	-18291.20084132068	148	0.4015748031496063	0.34459459459459457	0.021757801316919553
YCL057W	0	0/0	-376.81799227790907	-31048.305190418847	592	0.4015748031496063	0.34459459459459457	0.021757801316919553
YLR166C	-1	-/-	-376.8469299301505	-18860.91698731482	148	0.3984375	0.34459459459459457	0.022044088176352707
YDL106C	-1	-/-	-377.39730794914067	-18544.176264733076	148	0.3953488372093023	0.34459459459459457	0.022330375035785856
YGL180W	-1	-/-	-377.49999026954174	-20711.797838807106	148	0.3923076923076923	0.34459459459459457	0.02261666189521901
YIL143C	-1	-/-	-378.1648130118847	-18432.19022872299	148	0.3893129770992366	0.34459459459459457	0.022902948754652163
YBR236C	-1	-/-	-379.44763796031475	-19015.862693682313	148	0.38636363636363635	0.34459459459459457	0.023189235614085313
YER100W	1	+/+	-379.8550697416067	-17750.34962376207	147	0.39097744360902253	0.35135135135135137	0.023189235614085313
YGR080W	-1	-/-	-380.76434843987226	-20328.02210276574	148	0.3880597014925373	0.35135135135135137	0.023475522473518466
YMR097C	-1	-/-	-381.29088136414066	-19316.40789704537	148	0.3851851851851852	0.35135135135135137	0.023761809332951616
YDL161W	-1	-/-	-382.3123409450054	-18729.74054516852	148	0.38235294117647056	0.35135135135135137	0.02404809619238477
YPR125W	-1	-/-	-382.60631906986237	-20273.42406128347	148	0.3795620437956204	0.35135135135135137	0.024334383051817923
YOR036W	-1	-/-	-382.77004876732826	-21513.974892385304	148	0.37681159420289856	0.35135135135135137	0.024620669911251072
YMR276W	1	+/+	-383.7521728556603	-19758.722971377894	147	0.381294964028777	0.3581081081081081	0.024620669911251072
YDR067C	0	0/-	-383.87269140710123	-30303.754639253835	592	0.381294964028777	0.3581081081081081	0.024620669911251072
YCL034W	-1	-/-	-384.1210520379245	-18371.66241650842	148	0.37857142857142856	0.3581081081081081	0.024906956770684226
YLR362W	-1	-/-	-384.34601021558046	-19360.546901024878	148	0.375886524822695	0.3581081081081081	0.02519324363011738
YBR193C	-1	-/-	-384.55095819639973	-17307.671722584637	148	0.3732394366197183	0.3581081081081081	0.02547953048955053
YDR304C	0	0/-	-384.95595827233046	-29861.697638905724	592	0.3732394366197183	0.3581081081081081	0.02547953048955053
YPR079W	0	0/0	-385.6216174028814	-29869.9438313914	592	0.3732394366197183	0.3581081081081081	0.02547953048955053
YNL084C	-1	-/-	-385.79741048812866	-16484.181838206947	148	0.3706293706293706	0.3581081081081081	0.025765817348983682
YJL020C	-1	-/-	-385.89214111864567	-20392.90161192417	148	0.3680555555555556	0.3581081081081081	0.026052104208416832
YLR240W	-1	-/-	-386.1319446116686	-20545.72982029617	148	0.36551724137931035	0.3581081081081081	0.026338391067849985
YDR358W	1	+/+	-386.15757481753826	-23024.910404339433	147	0.3698630136986301	0.36486486486486486	0.026338391067849985
YMR298W	-1	-/-	-388.57402666658163	-18400.959115810692	148	0.3673469387755102	0.36486486486486486	0.02662467792728314
YGL047W	-1	-/-	-389.8812495470047	-20159.39945831895	148	0.36486486486486486	0.36486486486486486	0.02691096478671629
YDL113C	-1	-/-	-391.1074030920863	-22786.66565977782	148	0.3624161073825503	0.36486486486486486	0.02719725164614944
YPL159C	-1	-/-	-392.96432852	-20869.490490175784	148	0.36	0.36486486486486486	0.027483538505582595
YIR011C	1	+/+	-393.9274104088545	-18263.305819258094	147	0.36423841059602646	0.3716216216216216	0.027483538505582595
YAL014C	0	0/-	-394.7690368257463	-31540.119100317126	592	0.36423841059602646	0.3716216216216216	0.027483538505582595
YMR100W	-1	-/+	-395.67381249926984	-19875.766449740157	148	0.3618421052631579	0.3716216216216216	0.027769825365015745
YDL103C	0	0/-	-396.94302089046687	-29659.268261006102	592	0.3618421052631579	0.3716216216216216	0.027769825365015745
YAR027W	0	0/0	-397.6150800832547	-34715.4412071812	592	0.3618421052631579	0.3716216216216216	0.027769825365015745
YPR023C	-1	-/-	-397.7270448207855	-18416.416829559952	148	0.35947712418300654	0.3716216216216216	0.028056112224448898
YPL240C	-1	-/-	-398.48189152777195	-20895.057355167344	148	0.35714285714285715	0.3716216216216216	0.02834239908388205
YER048C	0	0/-	-398.7838733140379	-32679.312591213267	592	0.35714285714285715	0.3716216216216216	0.02834239908388205
YPL196W	-1	-/-	-401.2282187715173	-20450.235870435834	148	0.3548387096774194	0.3716216216216216	0.0286286859433152
YDR319C	0	0/-	-402.04336147604045	-32107.144143921498	592	0.3548387096774194	0.3716216216216216	0.0286286859433152
YNL156C	-1	-/-	-402.610394179821	-22870.364968955517	148	0.3525641025641026	0.3716216216216216	0.028914972802748354
YOL044W	-1	-/-	-403.19986137747765	-18649.928955338895	148	0.3503184713375796	0.3716216216216216	0.029201259662181504
YPL060W	-1	-/-	-403.2033041417599	-20327.66905015707	148	0.34810126582278483	0.3716216216216216	0.029487546521614658
YGR167W	-1	-/-	-403.3604626413435	-18617.851749714464	148	0.34591194968553457	0.3716216216216216	0.02977383338104781
YDR129C	-1	-/-	-403.4434692412615	-17974.49750830978	148	0.34375	0.3716216216216216	0.03006012024048096
YBR103W	-1	-/-	-403.69634871184826	-18334.36282260716	148	0.3416149068322981	0.3716216216216216	0.030346407099914114
YFL042C	0	0/-	-404.25389205059037	-35352.315698632505	592	0.3416149068322981	0.3716216216216216	0.030346407099914114
YGL163C	-1	-/-	-404.7831775546074	-21249.897598981857	148	0.3395061728395062	0.3716216216216216	0.030632693959347267
YGR163W	-1	-/-	-404.9847101792693	-18871.978686537594	148	0.3374233128834356	0.3716216216216216	0.030918980818780417
YKR002W	-1	-/-	-405.0982927829027	-18108.911133609712	148	0.3353658536585366	0.3716216216216216	0.03120526767821357
YMR264W	1	+/+	-405.7442709952593	-16713.210528358817	147	0.3393939393939394	0.3783783783783784	0.03120526767821357
YOR042W	0	0/+	-405.746890461538	-33848.22387412097	592	0.3393939393939394	0.3783783783783784	0.03120526767821357
YKL135C	-1	-/-	-406.36244639754295	-16902.68059247732	148	0.3373493975903614	0.3783783783783784	0.031491554537646724
YJR084W	-1	-/-	-406.63509676605463	-18154.02007690817	148	0.33532934131736525	0.3783783783783784	0.03177784139707988
YMR071C	0	0/0	-407.3685190891847	-29939.82358103001	592	0.33532934131736525	0.3783783783783784	0.03177784139707988
YBR199W	-1	-/-	-407.4034027904272	-19685.366863802075	148	0.3333333333333333	0.3783783783783784	0.03206412825651302
YNR035C	-1	-/-	-407.62165036797523	-18513.84148336947	148	0.33136094674556216	0.3783783783783784	0.03235041511594618
YKL193C	-1	-/-	-409.1527960598469	-23201.322060018778	148	0.32941176470588235	0.3783783783783784	0.03263670197537933
YBR151W	0	0/0	-409.41719298949465	-31080.816220415756	592	0.32941176470588235	0.3783783783783784	0.03263670197537933
YBL102W	-1	-/-	-409.4895333349705	-17605.857171937823	148	0.32748538011695905	0.3783783783783784	0.03292298883481248
YGL181W	-1	-/-	-409.5408417135477	-18373.83604617417	148	0.32558139534883723	0.3783783783783784	0.03320927569424564
YIL065C	-1	-/-	-410.46621437370777	-20048.442360952497	148	0.3236994219653179	0.3783783783783784	0.03349556255367878
YKL034W	1	+/+	-410.8369184881449	-21892.581040598452	147	0.3275862068965517	0.38513513513513514	0.03349556255367878
YHR199C	0	0/0	-411.1080604940653	-36051.294905524	592	0.3275862068965517	0.38513513513513514	0.03349556255367878
YBR052C	0	0/0	-411.3798107379116	-34038.91041121166	592	0.3275862068965517	0.38513513513513514	0.03349556255367878
YLR206W	-1	-/-	-412.2039578706026	-18197.078630298376	148	0.32571428571428573	0.38513513513513514	0.033781849413111936
YBL050W	-1	-/-	-413.03407922387123	-20075.28011921048	148	0.32386363636363635	0.38513513513513514	0.03406813627254509
YDL029W	-1	-/-	-413.60937978327274	-20420.605753824115	148	0.3220338983050847	0.38513513513513514	0.03435442313197824
YDR099W	-1	-/-	-414.08349403738976	-18708.63527278602	148	0.3202247191011236	0.38513513513513514	0.034640709991411396
YJL164C	-1	-/-	-414.2825861684978	-22427.838500332087	148	0.31843575418994413	0.38513513513513514	0.03492699685084455
YIL036W	-1	-/-	-414.63667645677924	-18255.67485414818	148	0.31666666666666665	0.38513513513513514	0.035213283710277696
YPL106C	-1	-/+	-415.3160346359946	-20599.915048350114	148	0.3149171270718232	0.38513513513513514	0.03549957056971085
YDR169C	0	0/-	-415.47852108068764	-36014.77120423596	592	0.3149171270718232	0.38513513513513514	0.03549957056971085
YOL065C	-1	-/-	-415.80359140224755	-19730.493518525735	148	0.3131868131868132	0.38513513513513514	0.035785857429144
YLR097C	1	+/+	-415.8978001847863	-21096.52188976854	147	0.31693989071038253	0.3918918918918919	0.035785857429144
YDL065C	-1	-/-	-416.0540390405804	-19628.180362137035	148	0.31521739130434784	0.3918918918918919	0.036072144288577156
YGL124C	-1	-/-	-416.1161154434085	-18907.609624773264	148	0.31351351351351353	0.3918918918918919	0.03635843114801031
YLL039C	0	0/+	-416.27735832950566	-36485.68829447089	592	0.31351351351351353	0.3918918918918919	0.03635843114801031
YNR032W	-1	-/-	-416.36029022186995	-19720.73342591524	148	0.3118279569892473	0.3918918918918919	0.036644718007443455
YER139C	0	0/-	-417.1394225722179	-34364.78599054646	592	0.3118279569892473	0.3918918918918919	0.036644718007443455
YKL094W	0	0/-	-417.51107297837734	-34389.8475354925	592	0.3118279569892473	0.3918918918918919	0.036644718007443455
YDR001C	0	0/-	-417.6134996478213	-37912.24709899945	592	0.3118279569892473	0.3918918918918919	0.036644718007443455
YLR199C	0	0/0	-418.0192286320962	-30467.76998505881	592	0.3118279569892473	0.3918918918918919	0.036644718007443455
YDL132W	1	+/+	-418.9113415181637	-19899.986583385617	147	0.3155080213903743	0.39864864864864863	0.036644718007443455
YDR289C	-1	-/-	-419.42007726430893	-19695.8961035721	148	0.31382978723404253	0.39864864864864863	0.03693100486687661
YDR200C	-1	-/-	-419.4933739602566	-19967.541240528226	148	0.31216931216931215	0.39864864864864863	0.03721729172630976
YOL009C	-1	-/-	-419.61600509285927	-19453.845720797777	148	0.3105263157894737	0.39864864864864863	0.037503578585742915
YFR021W	-1	-/-	-419.99870581924915	-18312.34957680106	148	0.3089005235602094	0.39864864864864863	0.03778986544517607
YGR136W	0	0/+	-420.31990836560726	-34422.15763609216	592	0.3089005235602094	0.39864864864864863	0.03778986544517607
YGR231C	-1	-/-	-420.5118613317609	-17799.286081954837	148	0.3072916666666667	0.39864864864864863	0.03807615230460922
YGR223C	0	0/-	-420.72811884619296	-34837.38590270828	592	0.3072916666666667	0.39864864864864863	0.03807615230460922
YML032C	-1	-/-	-421.2099320665002	-19649.617282010615	148	0.30569948186528495	0.39864864864864863	0.03836243916404237
YPR134W	-1	-/-	-422.1954828314483	-21854.583587560803	148	0.30412371134020616	0.39864864864864863	0.03864872602347552
YHR114W	-1	-/-	-422.5427981466055	-19058.969737701118	148	0.30256410256410254	0.39864864864864863	0.038935012882908675
YDL230W	-1	-/-	-422.78021448105574	-19679.729269705713	148	0.3010204081632653	0.39864864864864863	0.03922129974234183
YPL203W	-1	-/-	-423.10432328283787	-21137.426474951208	148	0.29949238578680204	0.39864864864864863	0.03950758660177498
YNL215W	0	0/-	-423.25956324581057	-34820.15222141286	592	0.29949238578680204	0.39864864864864863	0.03950758660177498
YBR001C	0	0/-	-423.6233186251484	-33472.752828318626	592	0.29949238578680204	0.39864864864864863	0.03950758660177498
YOR227W	0	0/0	-423.79813488188665	-37014.98078529618	592	0.29949238578680204	0.39864864864864863	0.03950758660177498
YPL096W	1	+/+	-424.2102147638798	-19459.82105524838	147	0.30303030303030304	0.40540540540540543	0.03950758660177498
YAL051W	-1	-/-	-425.0666765868664	-19728.945057839155	148	0.3015075376884422	0.40540540540540543	0.03979387346120813
YLR368W	-1	-/+	-425.66950587555766	-16695.79050581716	148	0.3	0.40540540540540543	0.04008016032064128
YLR093C	0	0/-	-426.9775807019323	-31973.659663839964	592	0.3	0.40540540540540543	0.04008016032064128
YML041C	-1	-/-	-427.13393218815327	-19962.531283006072	148	0.29850746268656714	0.40540540540540543	0.040366447180074434
YGR209C	-1	-/-	-427.2630542218685	-20969.75889902562	148	0.297029702970297	0.40540540540540543	0.04065273403950759
YIR025W	1	+/+	-427.73715542443097	-20042.6853022743	147	0.30049261083743845	0.41216216216216217	0.04065273403950759
YJR044C	-1	-/-	-427.8300786856562	-18522.582420555875	148	0.29901960784313725	0.41216216216216217	0.04093902089894074
YDR202C	-1	-/-	-427.84419133514166	-19189.629119351506	148	0.2975609756097561	0.41216216216216217	0.04122530775837389
YKL117W	-1	-/-	-427.9212703220546	-18747.716516489163	148	0.2961165048543689	0.41216216216216217	0.04151159461780704
YKL065C	0	0/-	-428.2760427314788	-38165.77010850527	592	0.2961165048543689	0.41216216216216217	0.04151159461780704
YGL141W	0	0/+	-428.2941981619224	-32406.367411045823	592	0.2961165048543689	0.41216216216216217	0.04151159461780704
YLR207W	1	+/+	-428.3296139985323	-20189.93433444947	147	0.2995169082125604	0.4189189189189189	0.04151159461780704
YGR005C	-1	-/-	-428.44858517311513	-19448.545037122443	148	0.2980769230769231	0.4189189189189189	0.041797881477240194
YGL095C	-1	-/-	-428.5754740089178	-19300.222144715488	148	0.2966507177033493	0.4189189189189189	0.04208416833667335
YGR141W	-1	-/-	-429.19445142894983	-20465.573975034058	148	0.29523809523809524	0.4189189189189189	0.0423704551961065
YHL019C	-1	-/-	-430.0984439253807	-18385.429138109088	148	0.2938388625592417	0.4189189189189189	0.042656742055539654
YMR022W	1	+/+	-430.813290566206	-18964.00434949994	147	0.2971698113207547	0.42567567567567566	0.042656742055539654
YOR275C	-1	-/-	-431.4711531549692	-18651.331516206264	148	0.29577464788732394	0.42567567567567566	0.0429430289149728
YOL088C	-1	-/-	-431.79477044939995	-19596.62842912227	148	0.29439252336448596	0.42567567567567566	0.04322931577440595
YCL039W	-1	-/+	-432.0379819124937	-18903.69198063016	148	0.2930232558139535	0.42567567567567566	0.04351560263383911
YBR216C	-1	-/-	-432.485320456326	-18340.167571879923	148	0.2916666666666667	0.42567567567567566	0.04380188949327226
YBR260C	-1	-/-	-432.4972883313894	-18856.08300177008	148	0.2903225806451613	0.42567567567567566	0.04408817635270541
YOL013C	1	+/+	-433.1916607301682	-20155.270546376705	147	0.29357798165137616	0.43243243243243246	0.04408817635270541
YMR077C	1	+/+	-433.5734210200608	-21467.217171849683	147	0.2968036529680365	0.4391891891891892	0.04408817635270541
YKR055W	-1	-/-	-434.1811248883605	-18313.706553205848	148	0.29545454545454547	0.4391891891891892	0.04437446321213856
YNL312W	-1	-/-	-434.3591369409114	-18795.40994399786	148	0.29411764705882354	0.4391891891891892	0.04466075007157171
YDR335W	-1	-/-	-435.22291418910027	-19342.004511915147	148	0.2927927927927928	0.4391891891891892	0.044947036931004866
YMR072W	-1	-/-	-435.5526273846626	-18039.39321230352	148	0.2914798206278027	0.4391891891891892	0.04523332379043802
YML070W	0	0/-	-436.10255593340844	-36518.52829134371	592	0.2914798206278027	0.4391891891891892	0.04523332379043802
YMR028W	0	0/-	-437.0882881041616	-33298.56977377273	592	0.2914798206278027	0.4391891891891892	0.04523332379043802
YKL091C	0	0/0	-437.11061659408733	-36861.12209002441	592	0.2914798206278027	0.4391891891891892	0.04523332379043802
YDL076C	-1	-/-	-437.2130178436637	-18032.91303477995	148	0.29017857142857145	0.4391891891891892	0.04551961064987117
YNL026W	-1	-/-	-437.32888256013393	-18334.930216878653	148	0.28888888888888886	0.4391891891891892	0.045805897509304326
YJL099W	-1	-/-	-437.4525990858674	-19220.045200496912	148	0.28761061946902655	0.4391891891891892	0.04609218436873747
YPR111W	-1	-/-	-438.0065901465714	-19331.97813302651	148	0.28634361233480177	0.4391891891891892	0.046378471228170626
YMR214W	1	+/+	-438.11319901794195	-21850.89576870948	147	0.2894736842105263	0.44594594594594594	0.046378471228170626
YDR229W	0	0/-	-438.19132849760354	-31694.089865895687	592	0.2894736842105263	0.44594594594594594	0.046378471228170626
YPL084W	1	+/+	-439.14023370295763	-20950.958083450794	147	0.2925764192139738	0.4527027027027027	0.046378471228170626
YBR125C	0	0/-	-439.14681283943355	-31671.909127351362	592	0.2925764192139738	0.4527027027027027	0.046378471228170626
YMR237W	-1	-/-	-439.8312429189682	-20421.72283833474	148	0.29130434782608694	0.4527027027027027	0.04666475808760378
YJR052W	-1	-/+	-439.88308945298195	-17739.660143740475	148	0.29004329004329005	0.4527027027027027	0.04695104494703693
YPR093C	-1	-/-	-440.54478092491627	-21436.70907052839	148	0.28879310344827586	0.4527027027027027	0.047237331806470086
YHL030W	0	0/+	-440.76847716607153	-33971.24694233108	592	0.28879310344827586	0.4527027027027027	0.047237331806470086
YEL037C	1	+/+	-440.85641673207283	-21280.53172890842	147	0.2918454935622318	0.4594594594594595	0.047237331806470086
YGL221C	0	0/0	-442.7873027273454	-36414.83734406112	592	0.2918454935622318	0.4594594594594595	0.047237331806470086
YOL062C	0	0/-	-443.06174977496266	-28374.53692139592	592	0.2918454935622318	0.4594594594594595	0.047237331806470086
YDL089W	0	0/-	-443.1174133630702	-33887.63191383949	592	0.2918454935622318	0.4594594594594595	0.047237331806470086
YDL046W	-1	-/-	-443.4277529492974	-19832.82021494955	148	0.2905982905982906	0.4594594594594595	0.04752361866590323
YDR320C	-1	-/-	-444.3541926331818	-19533.40131607093	148	0.28936170212765955	0.4594594594594595	0.047809905525336385
YMR110C	0	0/-	-444.47559969639406	-39366.4863525792	592	0.28936170212765955	0.4594594594594595	0.047809905525336385
YJR102C	1	+/+	-445.7110343873501	-18511.692226544023	147	0.2923728813559322	0.46621621621621623	0.047809905525336385
YML048W	-1	-/-	-446.6702519804239	-19501.696247555315	148	0.2911392405063291	0.46621621621621623	0.04809619238476954
YKL159C	0	0/-	-447.1611769506708	-34677.94204596616	592	0.2911392405063291	0.46621621621621623	0.04809619238476954
YOR329C	-1	-/-	-447.16599337011576	-19925.46393403597	148	0.28991596638655465	0.46621621621621623	0.04838247924420269
YGL153W	-1	-/-	-447.5282311141491	-20459.484274290502	148	0.28870292887029286	0.46621621621621623	0.048668766103635845
YDR151C	-1	-/-	-447.6324363127351	-19591.420939587057	148	0.2875	0.46621621621621623	0.048955052963069
YDR368W	0	0/-	-447.6936506330967	-34443.70270987786	592	0.2875	0.46621621621621623	0.048955052963069
YEL012W	1	+/+	-447.7558094114065	-22245.53824492544	147	0.29045643153526973	0.47297297297297297	0.048955052963069
YMR275C	-1	-/-	-447.91344206780195	-19696.031955562532	148	0.2892561983471074	0.47297297297297297	0.049241339822502145
YJL128C	-1	-/-	-447.91447937488556	-19670.091779582202	148	0.2880658436213992	0.47297297297297297	0.0495276266819353
YDR251W	-1	-/-	-448.1665620096028	-19292.29321007803	148	0.28688524590163933	0.47297297297297297	0.04981391354136845
YMR152W	0	0/0	-448.62013679370284	-33316.222894436214	592	0.28688524590163933	0.47297297297297297	0.04981391354136845
YKR030W	0	0/0	-448.81964659388177	-32050.885126490146	592	0.28688524590163933	0.47297297297297297	0.04981391354136845
YDL134C	-1	-/-	-449.7318932786584	-18840.49891988188	148	0.2857142857142857	0.47297297297297297	0.050100200400801605
YKL210W	0	0/+	-449.9758214345202	-32614.694865911733	592	0.2857142857142857	0.47297297297297297	0.050100200400801605
YMR092C	-1	-/-	-450.48057332634926	-22330.44363284111	148	0.2845528455284553	0.47297297297297297	0.05038648726023476
YOL117W	-1	-/-	-450.61795234680176	-24137.11722306907	148	0.2834008097165992	0.47297297297297297	0.050672774119667904
YCL043C	-1	-/+	-450.698069550097	-20743.952211789787	148	0.28225806451612906	0.47297297297297297	0.05095906097910106
YOR023C	-1	-/-	-450.82715498656034	-19683.77220927924	148	0.28112449799196787	0.47297297297297297	0.05124534783853421
YOR245C	-1	-/-	-451.6018926054239	-21531.205801784992	148	0.28	0.47297297297297297	0.051531634697967364
YMR186W	-1	-/-	-451.63538397848606	-19268.131071925163	148	0.2788844621513944	0.47297297297297297	0.05181792155740052
YNL025C	-1	-/-	-451.72412429749966	-17370.291096447036	148	0.2777777777777778	0.47297297297297297	0.052104208416833664
YOR174W	-1	-/-	-451.9204058125615	-18978.318254478276	148	0.2766798418972332	0.47297297297297297	0.05239049527626682
YMR184W	1	+/+	-451.9328822568059	-20088.52467307076	147	0.2795275590551181	0.4797297297297297	0.05239049527626682
YDR092W	-1	-/-	-452.399549447	-20015.93771230243	148	0.2784313725490196	0.4797297297297297	0.05267678213569997
YKL140W	-1	-/-	-452.4183045178652	-19702.908684775233	148	0.27734375	0.4797297297297297	0.052963068995133124
YJL030W	-1	-/-	-452.6776915304363	-20194.466020531952	148	0.27626459143968873	0.4797297297297297	0.05324935585456628
YDR142C	-1	-/-	-453.0920805335045	-19811.525705724955	148	0.2751937984496124	0.4797297297297297	0.05353564271399943
YBR102C	-1	-/-	-453.13995049893856	-17508.54988837242	148	0.27413127413127414	0.4797297297297297	0.05382192957343258
YFR008W	-1	-/-	-453.6545589901507	-20706.701150689274	148	0.27307692307692305	0.4797297297297297	0.05410821643286573
YCL035C	-1	-/-	-453.72178430855274	-21912.65323226154	148	0.2720306513409962	0.4797297297297297	0.05439450329229888
YDR330W	1	+/+	-454.0055746678263	-21326.465302741155	147	0.2748091603053435	0.4864864864864865	0.05439450329229888
YKL073W	-1	-/-	-454.3463343754411	-22227.83540084213	148	0.2737642585551331	0.4864864864864865	0.05468079015173204
YKL121W	0	0/0	-454.4644473232329	-33170.633715916425	592	0.2737642585551331	0.4864864864864865	0.05468079015173204
YDR425W	-1	-/-	-454.8103422373533	-21320.966952309012	148	0.2727272727272727	0.4864864864864865	0.05496707701116519
YDR057W	1	+/+	-456.1988730430603	-18716.96473968029	147	0.27547169811320754	0.49324324324324326	0.05496707701116519
YOR126C	-1	-/-	-456.8831099867821	-18269.072299726307	148	0.2744360902255639	0.49324324324324326	0.055253363870598336
YLR248W	-1	-/-	-456.8839106708765	-20103.865023687482	148	0.27340823970037453	0.49324324324324326	0.05553965073003149
YJL094C	-1	-/-	-457.2143783052452	-21260.17054336937	148	0.27238805970149255	0.49324324324324326	0.05582593758946464
YDR204W	0	0/0	-457.22033469285816	-36542.918868715875	592	0.27238805970149255	0.49324324324324326	0.05582593758946464
YDR177W	1	+/+	-457.46558872051537	-17766.947145737708	147	0.275092936802974	0.5	0.05582593758946464
YKL039W	0	0/-	-457.879845732823	-32883.874745172914	592	0.275092936802974	0.5	0.05582593758946464
YNL097C	-1	-/-	-457.8836798965931	-18827.346552938223	148	0.2740740740740741	0.5	0.056112224448897796
YAL027W	0	0/-	-458.02037682849914	-32731.976943576243	592	0.2740740740740741	0.5	0.056112224448897796
YOR035C	-1	-/-	-458.365468069911	-20750.368224447593	148	0.2730627306273063	0.5	0.05639851130833095
YLR427W	-1	-/-	-458.48660147190094	-19992.723295405507	148	0.27205882352941174	0.5	0.0566847981677641
YJR005W	0	0/-	-458.5903042159043	-30326.112619424704	592	0.27205882352941174	0.5	0.0566847981677641
YPL151C	-1	-/-	-458.6285101547837	-19438.42251328379	148	0.27106227106227104	0.5	0.05697108502719725
YGR100W	0	0/0	-459.67575838789344	-31825.014010460116	592	0.27106227106227104	0.5	0.05697108502719725
YDR373W	0	0/-	-459.7151845516637	-32010.85785937542	592	0.27106227106227104	0.5	0.05697108502719725
YLR119W	1	+/+	-460.07123452425003	-20928.011900126934	147	0.2737226277372263	0.5067567567567568	0.05697108502719725
YPL249C	-1	-/-	-460.1794880349189	-20946.47818773985	148	0.2727272727272727	0.5067567567567568	0.0572573718866304
YPL091W	-1	-/-	-460.30478443950415	-21664.22900539078	148	0.2717391304347826	0.5067567567567568	0.057543658746063556
YDR463W	-1	-/-	-461.24658503197134	-20207.611919004004	148	0.27075812274368233	0.5067567567567568	0.05782994560549671
YNL214W	-1	-/-	-461.53046430647373	-19241.35436215438	148	0.2697841726618705	0.5067567567567568	0.05811623246492986
YKR062W	-1	-/-	-462.33441204950213	-20604.177668642253	148	0.26881720430107525	0.5067567567567568	0.05840251932436301
YEL005C	0	0/-	-462.4937194553204	-33971.91222355934	592	0.26881720430107525	0.5067567567567568	0.05840251932436301
YJR050W	-1	-/-	-463.06208822131157	-20539.600191034377	148	0.26785714285714285	0.5067567567567568	0.05868880618379616
YLR005W	-1	-/-	-463.5258674323559	-18740.229541689157	148	0.2669039145907473	0.5067567567567568	0.058975093043229315
YOR057W	-1	-/0	-463.6799369007349	-16844.597846731544	148	0.26595744680851063	0.5067567567567568	0.05926137990266247
YPL110C	-1	-/-	-464.21847012639046	-21658.829934597015	148	0.26501766784452296	0.5067567567567568	0.05954766676209562
YKL041W	1	+/+	-465.234123185277	-19735.75268498063	147	0.2676056338028169	0.5135135135135135	0.05954766676209562
YBL060W	0	0/-	-465.59199390397407	-34675.76713380194	592	0.2676056338028169	0.5135135135135135	0.05954766676209562
YBR119W	-1	-/-	-465.71785390377045	-20217.942223593593	148	0.26666666666666666	0.5135135135135135	0.059833953621528775
YKL079W	-1	-/-	-465.8963729813695	-16873.10302631557	148	0.26573426573426573	0.5135135135135135	0.06012024048096192
YNL317W	-1	-/-	-465.94762320816517	-17948.502377219498	148	0.26480836236933797	0.5135135135135135	0.060406527340395075
YMR041C	-1	-/0	-466.10106844455004	-22454.00023908913	148	0.2638888888888889	0.5135135135135135	0.06069281419982823
YLR208W	1	+/+	-467.15764497220516	-20808.09742488712	147	0.2664359861591695	0.5202702702702703	0.06069281419982823
YOR027W	-1	-/-	-467.3385850340128	-21472.414893075824	148	0.2655172413793103	0.5202702702702703	0.06097910105926138
YAL031C	-1	-/-	-468.02801214158535	-18885.636327840388	148	0.2646048109965636	0.5202702702702703	0.061265387918694535
YMR236W	-1	-/-	-468.70156072452664	-19361.682089012116	148	0.2636986301369863	0.5202702702702703	0.06155167477812768
YDR236C	-1	-/-	-469.31277357041836	-19252.515646487474	148	0.2627986348122867	0.5202702702702703	0.061837961637560834
YGR037C	-1	-/-	-469.3207143638283	-20319.580170044675	148	0.2619047619047619	0.5202702702702703	0.06212424849699399
YNL074C	-1	-/-	-469.54700642824173	-20876.49384006858	148	0.26101694915254237	0.5202702702702703	0.06241053535642714
YOL082W	-1	-/+	-469.9186941087246	-20461.698850780725	148	0.26013513513513514	0.5202702702702703	0.06269682221586029
YLR148W	-1	-/-	-470.0956187546253	-17698.267548657954	148	0.25925925925925924	0.5202702702702703	0.06298310907529345
YDR504C	0	0/0	-470.20567051996477	-36907.38761584181	592	0.25925925925925924	0.5202702702702703	0.06298310907529345
YOR336W	0	0/+	-470.50342757161707	-34375.71951505216	592	0.25925925925925924	0.5202702702702703	0.06298310907529345
YJL085W	-1	-/-	-470.7572640441358	-18192.257664058357	148	0.25838926174496646	0.5202702702702703	0.0632693959347266
YPL244C	-1	-/-	-470.8123446851969	-21622.560973897576	148	0.25752508361204013	0.5202702702702703	0.06355568279415975
YDR059C	-1	-/+	-470.9513468965888	-22624.369256459177	148	0.25666666666666665	0.5202702702702703	0.0638419696535929
YPL206C	-1	-/-	-471.6895272284746	-22574.94975094311	148	0.2558139534883721	0.5202702702702703	0.06412825651302605
YDR188W	-1	-/-	-471.96658900380135	-19010.384124055505	148	0.25496688741721857	0.5202702702702703	0.06441454337245921
YKL206C	1	+/0	-472.43632212281227	-18741.6191730313	147	0.25742574257425743	0.527027027027027	0.06441454337245921
YMR161W	1	+/+	-472.6431913897395	-19962.41932156682	147	0.2598684210526316	0.5337837837837838	0.06441454337245921
YBR278W	-1	-/-	-472.7867476865649	-18577.82576750964	148	0.25901639344262295	0.5337837837837838	0.06470083023189235
YLR247C	0	0/-	-473.19540160521865	-33307.10578989005	592	0.25901639344262295	0.5337837837837838	0.06470083023189235
YJR099W	0	0/+	-473.223941128701	-30495.69963108003	592	0.25901639344262295	0.5337837837837838	0.06470083023189235
YPL149W	-1	-/-	-474.3347586095333	-19957.355890274048	148	0.2581699346405229	0.5337837837837838	0.06498711709132551
YML112W	-1	-/-	-474.82103080675006	-18622.006281342357	148	0.25732899022801303	0.5337837837837838	0.06527340395075866
YER080W	0	0/0	-475.2039782577194	-33200.47826780565	592	0.25732899022801303	0.5337837837837838	0.06527340395075866
YOR090C	0	0/-	-475.5910084900679	-31614.120267501683	592	0.25732899022801303	0.5337837837837838	0.06527340395075866
YOR162C	-1	-/-	-476.5757241975516	-19305.224811999127	148	0.2564935064935065	0.5337837837837838	0.0655596908101918
YDR481C	-1	-/-	-476.96297277510166	-22483.614444561303	148	0.255663430420712	0.5337837837837838	0.06584597766962497
YGR193C	-1	-/-	-477.32956048846245	-19175.150290306658	148	0.25483870967741934	0.5337837837837838	0.06613226452905811
YML049C	-1	-/-	-477.78241831064224	-17781.933426512405	148	0.2540192926045016	0.5337837837837838	0.06641855138849127
YKL195W	-1	-/-	-477.8305904343724	-22555.98402417451	148	0.2532051282051282	0.5337837837837838	0.06670483824792442
YDR328C	1	+/+	-478.4038786739111	-20486.952888309956	147	0.25559105431309903	0.5405405405405406	0.06670483824792442
YDR137W	-1	-/-	-478.4909561276436	-18461.875125065446	148	0.25477707006369427	0.5405405405405406	0.06699112510735757
YGR132C	-1	-/-	-478.847955070436	-19852.465137399733	148	0.25396825396825395	0.5405405405405406	0.06727741196679073
YFL013C	-1	-/-	-479.2260020747781	-20409.426489032805	148	0.25316455696202533	0.5405405405405406	0.06756369882622387
YBL091C	0	0/-	-479.24650608189404	-32930.343292581965	592	0.25316455696202533	0.5405405405405406	0.06756369882622387
YOL055C	-1	-/-	-479.42347375303507	-19407.27228059061	148	0.25236593059936907	0.5405405405405406	0.06784998568565703
YNL051W	-1	-/-	-480.19406619668007	-19745.77345968038	148	0.25157232704402516	0.5405405405405406	0.06813627254509018
YOR028C	-1	-/-	-480.19421219080687	-19564.485556721687	148	0.2507836990595611	0.5405405405405406	0.06842255940452334
YOR089C	-1	-/-	-480.3230927437544	-20671.125027745962	148	0.25	0.5405405405405406	0.06870884626395649
YBR149W	0	0/0	-480.5805848482996	-34202.116004364565	592	0.25	0.5405405405405406	0.06870884626395649
YKL168C	0	0/-	-480.66955030034296	-36047.11703813332	592	0.25	0.5405405405405406	0.06870884626395649
YGR196C	0	0/0	-480.6820622733794	-33660.7803409691	592	0.25	0.5405405405405406	0.06870884626395649
YDR166C	-1	-/-	-480.9484228566289	-20246.35516935587	148	0.24922118380062305	0.5405405405405406	0.06899513312338963
YBR024W	-1	-/-	-480.99738585948944	-19439.594706580043	148	0.2484472049689441	0.5405405405405406	0.06928141998282279
YOL071W	-1	-/-	-481.06015650369227	-21372.11121991556	148	0.2476780185758514	0.5405405405405406	0.06956770684225594
YGL196W	0	0/0	-482.1679663625546	-35154.79593843897	592	0.2476780185758514	0.5405405405405406	0.06956770684225594
YNL041C	-1	-/-	-482.1789641454816	-21398.04628584534	148	0.24691358024691357	0.5405405405405406	0.0698539937016891
YBL047C	-1	-/-	-482.3156698048115	-21425.55317607522	148	0.24615384615384617	0.5405405405405406	0.07014028056112225
YDR183W	-1	-/-	-482.50257388688624	-18904.6627687905	148	0.24539877300613497	0.5405405405405406	0.07042656742055539
YHR028C	0	0/-	-483.1254128050059	-36191.02654436231	592	0.24539877300613497	0.5405405405405406	0.07042656742055539
YPR024W	-1	-/+	-483.2454107478261	-19239.209898091853	148	0.24464831804281345	0.5405405405405406	0.07071285427998855
YGL087C	-1	-/-	-484.14664244651794	-19336.714301256463	148	0.24390243902439024	0.5405405405405406	0.0709991411394217
YOR076C	-1	-/-	-485.08482663333416	-19332.172400921583	148	0.24316109422492402	0.5405405405405406	0.07128542799885486
YDR122W	-1	-/-	-485.16025242209435	-21516.388127714396	148	0.24242424242424243	0.5405405405405406	0.071571714858288
YGL219C	-1	-/-	-485.25193241238594	-20656.187587045133	148	0.24169184290030213	0.5405405405405406	0.07185800171772115
YLL015W	-1	-/-	-485.32645010203123	-19179.21184489876	148	0.24096385542168675	0.5405405405405406	0.07214428857715431
YLR309C	-1	-/-	-486.8659369200468	-20849.442629620433	148	0.24024024024024024	0.5405405405405406	0.07243057543658746
YBR212W	-1	-/-	-487.055098682642	-23537.210301183164	148	0.23952095808383234	0.5405405405405406	0.07271686229602062
YMR200W	-1	-/-	-487.2389934659004	-18583.36158017814	148	0.23880597014925373	0.5405405405405406	0.07300314915545376
YIL112W	-1	-/-	-487.99307556450367	-19609.51974300295	148	0.23809523809523808	0.5405405405405406	0.07328943601488691
YKL015W	-1	-/-	-488.2537530809641	-20765.186028823256	148	0.23738872403560832	0.5405405405405406	0.07357572287432007
YOR075W	-1	-/-	-488.4646526761353	-22430.80055801198	148	0.23668639053254437	0.5405405405405406	0.07386200973375322
YBR255W	0	0/0	-489.04319336323533	-35505.927586114616	592	0.23668639053254437	0.5405405405405406	0.07386200973375322
YCL032W	-1	-/-	-489.1181606426835	-20623.87466800958	148	0.2359882005899705	0.5405405405405406	0.07414829659318638
YLR292C	-1	-/-	-489.26395766437054	-20830.66035014391	148	0.23529411764705882	0.5405405405405406	0.07443458345261952
YNL107W	-1	-/-	-489.36896992474794	-22330.88607029617	148	0.23460410557184752	0.5405405405405406	0.07472087031205267
YGL002W	0	0/-	-489.37933242414147	-32865.86416978855	592	0.23460410557184752	0.5405405405405406	0.07472087031205267
YJL014W	-1	-/-	-489.85685862600803	-21409.880444556475	148	0.23391812865497075	0.5405405405405406	0.07500715717148583
YOL068C	-1	-/-	-489.92917124927044	-19830.976882487535	148	0.23323615160349853	0.5405405405405406	0.07529344403091898
YPL031C	-1	-/-	-490.2368646264076	-18860.001427546144	148	0.23255813953488372	0.5405405405405406	0.07557973089035214
YNL054W	-1	-/-	-490.54435154795647	-19955.700522750616	148	0.2318840579710145	0.5405405405405406	0.07586601774978528
YBR234C	-1	-/-	-491.1539585739374	-18521.62563356757	148	0.23121387283236994	0.5405405405405406	0.07615230460921844
YLR118C	0	0/-	-491.8253949782811	-32946.51656030165	592	0.23121387283236994	0.5405405405405406	0.07615230460921844
YNL006W	-1	-/-	-492.59543547034264	-21481.809482455254	148	0.23054755043227665	0.5405405405405406	0.07643859146865159
YLR216C	-1	-/-	-493.8512470405549	-22925.561046602204	148	0.22988505747126436	0.5405405405405406	0.07672487832808474
YCR096C	0	0/-	-493.9244375191629	-32351.24331183918	592	0.22988505747126436	0.5405405405405406	0.07672487832808474
YJR058C	0	0/-	-494.16187579836696	-31857.945375601645	592	0.22988505747126436	0.5405405405405406	0.07672487832808474
YGL098W	-1	-/-	-494.3424369264394	-19717.828557698056	148	0.22922636103151864	0.5405405405405406	0.0770111651875179
YGR284C	-1	-/-	-494.53074853494763	-20052.29626284167	148	0.22857142857142856	0.5405405405405406	0.07729745204695104
YLR369W	-1	-/-	-494.6931489892304	-20256.291414339095	148	0.22792022792022792	0.5405405405405406	0.0775837389063842
YCL008C	1	+/+	-494.92002798616886	-19016.858153238893	147	0.23011363636363635	0.5472972972972973	0.0775837389063842
YCR011C	0	0/-	-495.8012224510312	-35869.14555296535	592	0.23011363636363635	0.5472972972972973	0.0775837389063842
YGL164C	0	0/0	-495.8925269842148	-34106.510165980086	592	0.23011363636363635	0.5472972972972973	0.0775837389063842
YCR002C	-1	-/-	-496.2088583782315	-18579.496121786535	148	0.22946175637393768	0.5472972972972973	0.07787002576581735
YOR367W	-1	-/-	-496.61869248747826	-19979.88155133277	148	0.2288135593220339	0.5472972972972973	0.0781563126252505
YDL059C	-1	-/-	-496.7714186757803	-19144.644355023745	148	0.22816901408450704	0.5472972972972973	0.07844259948468366
YER059W	0	0/-	-496.8337978781201	-33065.52757483581	592	0.22816901408450704	0.5472972972972973	0.07844259948468366
YJR021C	-1	-/-	-497.00692512094975	-20319.28785650432	148	0.22752808988764045	0.5472972972972973	0.0787288863441168
YDL165W	-1	-/-	-497.49336095526814	-18736.9067804534	148	0.226890756302521	0.5472972972972973	0.07901517320354996
YEL062W	-1	-/-	-498.00181552767754	-21597.714004263282	148	0.22625698324022347	0.5472972972972973	0.07930146006298311
YGR232W	0	0/0	-498.31390825938433	-33342.63444775902	592	0.22625698324022347	0.5472972972972973	0.07930146006298311
YGL110C	0	0/-	-498.501674475614	-33547.867597913835	592	0.22625698324022347	0.5472972972972973	0.07930146006298311
YNL183C	0	0/-	-498.5821648929268	-33170.82093893178	592	0.22625698324022347	0.5472972972972973	0.07930146006298311
YHR017W	0	0/0	-498.6485813842155	-35575.36693822639	592	0.22625698324022347	0.5472972972972973	0.07930146006298311
YOL016C	-1	-/-	-499.01564306020737	-22688.39837508835	148	0.22562674094707522	0.5472972972972973	0.07958774692241626
YDR407C	-1	-/-	-499.1826212480664	-19293.020765028894	148	0.225	0.5472972972972973	0.07987403378184942
YDL006W	-1	-/-	-499.26346838474274	-18961.832412555814	148	0.22437673130193905	0.5472972972972973	0.08016032064128256
YMR140W	-1	-/-	-499.4960056692362	-21111.206546470523	148	0.22375690607734808	0.5472972972972973	0.08044660750071572
YNL003C	-1	-/-	-499.66869351267815	-20475.529896259308	148	0.2231404958677686	0.5472972972972973	0.08073289436014887
YPL213W	-1	-/-	-499.693754915148	-22110.53713210253	148	0.22252747252747251	0.5472972972972973	0.08101918121958201
YFL029C	-1	-/-	-500.1471850723028	-21272.08386443183	148	0.2219178082191781	0.5472972972972973	0.08130546807901518
YFR046C	-1	-/-	-500.25579737871885	-20849.701103799045	148	0.22131147540983606	0.5472972972972973	0.08159175493844832
YNL263C	-1	-/-	-500.39885634183884	-17526.4055506289	148	0.22070844686648503	0.5472972972972973	0.08187804179788148
YFR041C	-1	-/-	-500.73557260632515	-20720.410880103707	148	0.22010869565217392	0.5472972972972973	0.08216432865731463
YGL250W	0	0/-	-500.9279437083751	-34000.71871593781	592	0.22010869565217392	0.5472972972972973	0.08216432865731463
YBR080C	-1	-/-	-501.0881463587284	-19693.12231950462	148	0.21951219512195122	0.5472972972972973	0.08245061551674777
YDL207W	-1	-/-	-501.2815789282322	-19091.709780763835	148	0.21891891891891893	0.5472972972972973	0.08273690237618093
YCR095C	0	0/0	-501.4578818650916	-34133.774932555854	592	0.21891891891891893	0.5472972972972973	0.08273690237618093
YML029W	1	+/+	-501.4922168403864	-20742.916653253138	147	0.2210242587601078	0.5540540540540541	0.08273690237618093
YKL103C	0	0/-	-501.59334203321487	-36890.36804060056	592	0.2210242587601078	0.5540540540540541	0.08273690237618093
YKL013C	-1	-/-	-501.7467898949981	-20483.439955845475	148	0.22043010752688172	0.5540540540540541	0.08302318923561408
YOR288C	-1	-/-	-501.87502831220627	-21934.058437019587	148	0.21983914209115282	0.5540540540540541	0.08330947609504724
YOL049W	-1	-/0	-501.8873240053654	-20572.570718184114	148	0.2192513368983957	0.5540540540540541	0.08359576295448039
YGL128C	0	0/-	-502.1663504205644	-34422.85085760616	592	0.2192513368983957	0.5540540540540541	0.08359576295448039
YLR096W	-1	-/-	-502.36200051009655	-19803.709662795067	148	0.21866666666666668	0.5540540540540541	0.08388204981391355
YGL228W	0	0/-	-502.41698662377894	-35531.036417478696	592	0.21866666666666668	0.5540540540540541	0.08388204981391355
YDR513W	-1	-/-	-502.5197480022907	-21491.237220019102	148	0.21808510638297873	0.5540540540540541	0.0841683366733467
YDR221W	-1	-/0	-502.9163675606251	-18100.443144246936	148	0.21750663129973474	0.5540540540540541	0.08445462353277984
YNL264C	-1	-/-	-502.9642159640789	-20276.91554567218	148	0.21693121693121692	0.5540540540540541	0.084740910392213
YDR003W	0	0/0	-503.48011165251955	-38866.162758312654	592	0.21693121693121692	0.5540540540540541	0.084740910392213
YDR105C	0	0/0	-503.5858132876456	-33311.038720866665	592	0.21693121693121692	0.5540540540540541	0.084740910392213
YJR093C	-1	-/-	-503.7451494820416	-19219.887820441276	148	0.21635883905013192	0.5540540540540541	0.08502719725164615
YDL010W	0	0/-	-503.75932571757585	-33960.35230313148	592	0.21635883905013192	0.5540540540540541	0.08502719725164615
YFL005W	-1	-/-	-503.7629705518484	-19114.180821329355	148	0.21578947368421053	0.5540540540540541	0.08531348411107931
YDR287W	0	0/-	-504.00886225141585	-35389.38363859244	592	0.21578947368421053	0.5540540540540541	0.08531348411107931
YGR194C	0	0/0	-504.2404096296523	-33748.655737697845	592	0.21578947368421053	0.5540540540540541	0.08531348411107931
YGL173C	-1	-/-	-504.6996248960495	-19228.38370206207	148	0.2152230971128609	0.5540540540540541	0.08559977097051245
YPR075C	-1	-/-	-506.03759859502316	-20600.775078177452	148	0.21465968586387435	0.5540540540540541	0.0858860578299456
YBR101C	0	0/+	-506.10119638429023	-36252.228721192805	592	0.21465968586387435	0.5540540540540541	0.0858860578299456
YMR224C	-1	-/-	-506.85566214472055	-19037.4700416103	148	0.21409921671018275	0.5540540540540541	0.08617234468937876
YDR069C	1	+/+	-506.957638040185	-20895.192739114165	147	0.21614583333333334	0.5608108108108109	0.08617234468937876
YDL142C	-1	-/-	-507.1214908733964	-21414.955682836473	148	0.21558441558441557	0.5608108108108109	0.0864586315488119
YDR460W	-1	-/-	-507.12543423473835	-21558.40374239534	148	0.21502590673575128	0.5608108108108109	0.08674491840824507
YPL007C	-1	-/-	-507.7650579530746	-18356.965360315517	148	0.2144702842377261	0.5608108108108109	0.08703120526767821
YBR045C	0	0/-	-507.81071903184056	-33383.000874472316	592	0.2144702842377261	0.5608108108108109	0.08703120526767821
YNL286W	-1	-/-	-507.82343900203705	-19337.585600443184	148	0.21391752577319587	0.5608108108108109	0.08731749212711136
YGR263C	0	0/-	-507.9250508453697	-35956.40914637223	592	0.21391752577319587	0.5608108108108109	0.08731749212711136
YGL142C	-1	-/-	-508.2666091322899	-19836.670940980315	148	0.2133676092544987	0.5608108108108109	0.08760377898654452
YBR036C	-1	-/-	-508.5812709480524	-18414.11468487978	148	0.2128205128205128	0.5608108108108109	0.08789006584597767
YOR155C	0	0/-	-508.6745156655088	-36669.030414930545	592	0.2128205128205128	0.5608108108108109	0.08789006584597767
YLR163C	-1	-/-	-508.8334492444992	-19654.691166341305	148	0.21227621483375958	0.5608108108108109	0.08817635270541083
YDR421W	-1	-/-	-509.06954023614526	-21710.466195125133	148	0.21173469387755103	0.5608108108108109	0.08846263956484397
YBR256C	-1	-/-	-509.3872128352523	-20018.73004605621	148	0.21119592875318066	0.5608108108108109	0.08874892642427712
YDR022C	-1	-/-	-509.70503786206245	-20593.45193436742	148	0.21065989847715735	0.5608108108108109	0.08903521328371028
YMR020W	0	0/-	-510.25493853283115	-38985.565470426576	592	0.21065989847715735	0.5608108108108109	0.08903521328371028
YCR030C	0	0/-	-510.50559220835567	-32840.32271217182	592	0.21065989847715735	0.5608108108108109	0.08903521328371028
YCL044C	-1	-/+	-510.7173034772277	-22516.49668868631	148	0.21012658227848102	0.5608108108108109	0.08932150014314343
YDR515W	-1	-/-	-510.8649585619569	-19697.396598108113	148	0.20959595959595959	0.5608108108108109	0.08960778700257659
YOL008W	-1	-/-	-510.9189698845148	-19012.911743968725	148	0.20906801007556675	0.5608108108108109	0.08989407386200973
YDR005C	-1	-/-	-511.19224072247744	-20731.913901604712	148	0.20854271356783918	0.5608108108108109	0.09018036072144289
YGR009C	-1	-/-	-511.77920872718096	-20312.800024278462	148	0.20802005012531327	0.5608108108108109	0.09046664758087604
YBR264C	0	0/0	-512.5723917558789	-33099.941729494836	592	0.20802005012531327	0.5608108108108109	0.09046664758087604
YPL003W	0	0/-	-512.7115409309044	-34964.42919565644	592	0.20802005012531327	0.5608108108108109	0.09046664758087604
YGL100W	-1	-/-	-512.7806705385447	-21672.092965498567	148	0.2075	0.5608108108108109	0.09075293444030919
YDR484W	-1	-/-	-512.8913717567921	-19901.569819673896	148	0.20698254364089774	0.5608108108108109	0.09103922129974235
YHR115C	-1	-/+	-513.1175039708614	-18969.957305058837	148	0.2064676616915423	0.5608108108108109	0.09132550815917549
YGR270W	-1	-/-	-513.9007630199194	-22000.714950934052	148	0.20595533498759305	0.5608108108108109	0.09161179501860865
YLR133W	-1	-/-	-514.0244817137718	-20439.857547819614	148	0.20544554455445543	0.5608108108108109	0.0918980818780418
YER162C	-1	-/+	-514.2986145541072	-22667.813312463462	148	0.20493827160493827	0.5608108108108109	0.09218436873747494
YDR453C	-1	-/-	-514.764126881957	-21203.077723443508	148	0.2044334975369458	0.5608108108108109	0.0924706555969081
YDR028C	-1	-/-	-515.4658336490393	-21065.462892502546	148	0.20393120393120392	0.5608108108108109	0.09275694245634125
YIL005W	0	0/+	-515.6043121321127	-32644.908495125826	592	0.20393120393120392	0.5608108108108109	0.09275694245634125
YBR129C	-1	-/-	-515.8606229424477	-19177.374680250883	148	0.2034313725490196	0.5608108108108109	0.09304322931577441
YDR503C	-1	-/-	-516.211777985096	-19575.628397524357	148	0.20293398533007334	0.5608108108108109	0.09332951617520756
YKL064W	-1	-/-	-516.3585424385965	-22068.87934235111	148	0.20243902439024392	0.5608108108108109	0.0936158030346407
YIR036C	0	0/0	-516.8839645995758	-36091.152123463806	592	0.20243902439024392	0.5608108108108109	0.0936158030346407
YDL200C	-1	-/-	-517.0901841372252	-21132.40163344145	148	0.20194647201946472	0.5608108108108109	0.09390208989407386
YGR002C	-1	-/-	-517.1246043294668	-20397.849932655692	148	0.20145631067961164	0.5608108108108109	0.09418837675350701
YKL098W	0	0/0	-517.1736982055008	-32588.096666283906	592	0.20145631067961164	0.5608108108108109	0.09418837675350701
YBR035C	-1	-/-	-517.3068978786469	-19225.017956495285	148	0.2009685230024213	0.5608108108108109	0.09447466361294017
YGL025C	-1	-/-	-517.3477413505316	-19636.288404762745	148	0.20048309178743962	0.5608108108108109	0.09476095047237332
YJR083C	-1	-/0	-517.5210072360933	-19769.524511065334	148	0.2	0.5608108108108109	0.09504723733180646
YGL154C	0	0/0	-518.4546560603194	-33055.335583676584	592	0.2	0.5608108108108109	0.09504723733180646
YJR046W	-1	-/-	-518.5563194453716	-19985.568899847567	148	0.19951923076923078	0.5608108108108109	0.09533352419123962
YCR066W	-1	-/-	-518.5836493615061	-20188.82987018861	148	0.19904076738609114	0.5608108108108109	0.09561981105067277
YMR313C	-1	-/-	-518.6524751484394	-19565.322816342115	148	0.19856459330143542	0.5608108108108109	0.09590609791010593
YER161C	-1	-/-	-519.0126087069511	-23649.988662920892	148	0.19809069212410502	0.5608108108108109	0.09619238476953908
YOR231W	-1	-/-	-519.0757001526654	-18732.096054840833	148	0.1976190476190476	0.5608108108108109	0.09647867162897222
YNL218W	-1	-/-	-519.5509703457355	-19089.65359582752	148	0.19714964370546317	0.5608108108108109	0.09676495848840538
YLR109W	-1	-/-	-519.9416638314724	-18872.9336907845	148	0.1966824644549763	0.5608108108108109	0.09705124534783853
YGL065C	-1	-/-	-520.2802046984434	-20304.18154412508	148	0.19621749408983452	0.5608108108108109	0.09733753220727169
YML088W	1	+/+	-520.3987421113998	-20693.180379958823	147	0.19811320754716982	0.5675675675675675	0.09733753220727169
YDL002C	-1	-/-	-520.6136806607246	-19912.341104120016	148	0.1976470588235294	0.5675675675675675	0.09762381906670484
YKR088C	0	0/-	-521.0183281358331	-32850.90528252907	592	0.1976470588235294	0.5675675675675675	0.09762381906670484
YPR081C	-1	-/-	-521.1354517638683	-21071.587948277593	148	0.19718309859154928	0.5675675675675675	0.097910105926138
YMR302C	-1	-/-	-521.9277385463938	-22195.28855948057	148	0.19672131147540983	0.5675675675675675	0.09819639278557114
YBL022C	-1	-/+	-521.973386079073	-18772.550966938958	148	0.19626168224299065	0.5675675675675675	0.09848267964500429
YDR388W	-1	-/-	-522.0623697042465	-18939.31824373454	148	0.1958041958041958	0.5675675675675675	0.09876896650443745
YDR153C	-1	-/-	-522.2191814631224	-20436.23916244507	148	0.19534883720930232	0.5675675675675675	0.0990552533638706
YBL101C	0	0/-	-522.3935882244259	-36278.76379468385	592	0.19534883720930232	0.5675675675675675	0.0990552533638706
YDL216C	-1	-/-	-522.4833501726389	-20904.477215766907	148	0.19489559164733178	0.5675675675675675	0.09934154022330376
YGL058W	1	+/+	-523.0231532752514	-18452.954454384744	147	0.19675925925925927	0.5743243243243243	0.09934154022330376
YDR480W	-1	-/-	-523.2426618859172	-19697.007335163653	148	0.19630484988452657	0.5743243243243243	0.0996278270827369
YER027C	-1	-/-	-523.5673169344664	-23057.03298229724	148	0.195852534562212	0.5743243243243243	0.09991411394217005
YLL029W	0	0/-	-523.6248766034842	-35786.817585244775	592	0.195852534562212	0.5743243243243243	0.09991411394217005
YOL100W	-1	-/-	-524.6282923519611	-21679.4733402133	148	0.19540229885057472	0.5743243243243243	0.10020040080160321
YIL030C	1	+/+	-525.0703810304403	-20639.742630997673	147	0.19724770642201836	0.581081081081081	0.10020040080160321
YJL178C	-1	-/-	-525.0752461850643	-19284.556708090007	148	0.19679633867276888	0.581081081081081	0.10048668766103636
YMR278W	0	0/-	-525.4752289596945	-34499.14213226922	592	0.19679633867276888	0.581081081081081	0.10048668766103636
YPL188W	-1	-/-	-525.7393536120653	-20978.20632430166	148	0.1963470319634703	0.581081081081081	0.10077297452046952
YGR267C	-1	-/-	-525.8047788441181	-19430.796462714672	148	0.1958997722095672	0.581081081081081	0.10105926137990266
YAL043C	-1	-/-	-525.9197922646999	-17753.56710678339	148	0.19545454545454546	0.581081081081081	0.10134554823933581
YDR518W	-1	-/-	-526.0449961237609	-23602.86566511169	148	0.19501133786848074	0.581081081081081	0.10163183509876897
YMR316W	-1	-/-	-526.1540392898023	-20204.073006045073	148	0.19457013574660634	0.581081081081081	0.10191812195820212
YKR076W	-1	-/-	-526.3775650076568	-23521.183837335557	148	0.19413092550790068	0.581081081081081	0.10220440881763528
YJR090C	1	+/+	-526.5806463956833	-19615.370728634298	147	0.19594594594594594	0.5878378378378378	0.10220440881763528
YLR330W	-1	-/-	-526.621123611927	-19447.837338984013	148	0.19550561797752808	0.5878378378378378	0.10249069567706842
YNL212W	0	0/0	-526.715729819145	-34699.36496810615	592	0.19550561797752808	0.5878378378378378	0.10249069567706842
YDL090C	-1	-/0	-526.9972067475319	-20375.759161874652	148	0.19506726457399104	0.5878378378378378	0.10277698253650157
YJL024C	-1	-/-	-527.0986326783895	-21991.455504328012	148	0.19463087248322147	0.5878378378378378	0.10306326939593473
YHR195W	0	0/0	-527.1873719803989	-35807.693873248994	592	0.19463087248322147	0.5878378378378378	0.10306326939593473
YML125C	0	0/0	-527.2217257400043	-37601.93758447835	592	0.19463087248322147	0.5878378378378378	0.10306326939593473
YPL099C	0	0/-	-527.4891032744199	-33318.739335930906	592	0.19463087248322147	0.5878378378378378	0.10306326939593473
YKR031C	-1	-/-	-527.6050276458263	-20969.860428601503	148	0.19419642857142858	0.5878378378378378	0.10334955625536787
YDR284C	-1	-/-	-528.1727955192327	-19781.540456458926	148	0.19376391982182628	0.5878378378378378	0.10363584311480104
YER133W	-1	-/-	-528.8097446262836	-18915.16570749134	148	0.19333333333333333	0.5878378378378378	0.10392212997423418
YOR280C	0	0/0	-529.0145181752741	-31283.32318043895	592	0.19333333333333333	0.5878378378378378	0.10392212997423418
YJL023C	0	0/-	-529.3354370063171	-34486.12662326172	592	0.19333333333333333	0.5878378378378378	0.10392212997423418
YDR411C	-1	-/+	-529.3673218041658	-21080.1153562963	148	0.19290465631929046	0.5878378378378378	0.10420841683366733
YOL072W	-1	-/-	-530.4893532171845	-18315.03708653152	148	0.19247787610619468	0.5878378378378378	0.10449470369310049
YAL009W	-1	-/-	-530.5693467855453	-20790.496418714523	148	0.19205298013245034	0.5878378378378378	0.10478099055253363
YDR088C	-1	-/-	-530.6277685165405	-20580.612575888634	148	0.19162995594713655	0.5878378378378378	0.1050672774119668
YBR114W	-1	-/+	-530.7262106239796	-21282.05230334401	148	0.1912087912087912	0.5878378378378378	0.10535356427139994
YML130C	-1	-/-	-531.0935738161206	-23084.226221464574	148	0.19078947368421054	0.5878378378378378	0.1056398511308331
YGL093W	-1	-/-	-531.1114456355572	-22030.95886912942	148	0.19037199124726478	0.5878378378378378	0.10592613799026625
YOR256C	1	+/+	-531.1380150895566	-20429.216313300654	147	0.19213973799126638	0.5945945945945946	0.10592613799026625
YBR269C	0	0/-	-531.2046950622462	-39843.87195184268	592	0.19213973799126638	0.5945945945945946	0.10592613799026625
YNL149C	-1	-/0	-531.406335644424	-20548.730025209486	148	0.19172113289760348	0.5945945945945946	0.1062124248496994
YDL017W	-1	-/-	-531.756929859519	-24088.106765046716	148	0.19130434782608696	0.5945945945945946	0.10649871170913255
YLL026W	-1	-/-	-532.8771348744631	-23659.416252780706	148	0.19088937093275488	0.5945945945945946	0.1067849985685657
YGR104C	-1	-/-	-532.8961352705956	-21032.466472432017	148	0.19047619047619047	0.5945945945945946	0.10707128542799886
YIL085C	-1	-/-	-533.0292357727885	-21060.5837718118	148	0.1900647948164147	0.5945945945945946	0.10735757228743201
YLR201C	-1	-/0	-533.0303697735071	-20238.21970528364	148	0.1896551724137931	0.5945945945945946	0.10764385914686515
YBR207W	-1	-/-	-533.0855470895767	-20106.0288008973	148	0.18924731182795698	0.5945945945945946	0.10793014600629831
YNL160W	-1	-/-	-533.4967527985573	-23998.187216877937	148	0.1888412017167382	0.5945945945945946	0.10821643286573146
YNL138W	-1	-/-	-533.5382538437843	-19602.941563740373	148	0.18843683083511778	0.5945945945945946	0.10850271972516462
YOR257W	-1	-/+	-534.1093937531114	-19268.886811085045	148	0.18803418803418803	0.5945945945945946	0.10878900658459777
YOR298C-A	-1	-/-	-534.2551004886627	-21286.931386485696	148	0.18763326226012794	0.5945945945945946	0.10907529344403091
YIL044C	-1	-/-	-534.5683289766312	-22034.37008024752	148	0.18723404255319148	0.5945945945945946	0.10936158030346407
YML069W	-1	-/-	-534.6627099812031	-20293.573370546103	148	0.18683651804670912	0.5945945945945946	0.10964786716289722
YKL146W	-1	-/-	-534.675012987107	-21211.792477112263	148	0.1864406779661017	0.5945945945945946	0.10993415402233038
YBR110W	-1	-/-	-534.776461482048	-19499.572064504027	148	0.18604651162790697	0.5945945945945946	0.11022044088176353
YDR510W	0	0/-	-534.8303486648947	-32828.31119880325	592	0.18604651162790697	0.5945945945945946	0.11022044088176353
YDR479C	-1	-/-	-535.2483406364918	-22862.681546986103	148	0.18565400843881857	0.5945945945945946	0.11050672774119667
YDR436W	-1	-/-	-535.2914329245687	-23057.01930899173	148	0.18526315789473685	0.5945945945945946	0.11079301460062983
YNR034W	-1	-/-	-535.4704729616642	-22270.494569569826	148	0.18487394957983194	0.5945945945945946	0.11107930146006298
YOR037W	-1	-/-	-536.4378074035048	-22301.859822414815	148	0.18448637316561844	0.5945945945945946	0.11136558831949614
YJL123C	0	0/0	-536.4568800348788	-32999.50633440178	592	0.18448637316561844	0.5945945945945946	0.11136558831949614
YEL031W	-1	-/-	-536.5982998460531	-20586.905986979604	148	0.18410041841004185	0.5945945945945946	0.11165187517892929
YGR028W	-1	-/-	-536.9142474681139	-23046.247389361262	148	0.1837160751565762	0.5945945945945946	0.11193816203836245
YOL031C	-1	-/-	-536.9974475130439	-22223.969854310155	148	0.18333333333333332	0.5945945945945946	0.11222444889779559
YGR047C	-1	-/-	-537.1079424619675	-21043.11323195696	148	0.18295218295218296	0.5945945945945946	0.11251073575722874
YDL070W	0	0/-	-537.11872430332	-35395.128750447184	592	0.18295218295218296	0.5945945945945946	0.11251073575722874
YNL007C	-1	-/+	-537.118971221149	-22409.734344117343	148	0.1825726141078838	0.5945945945945946	0.1127970226166619
YPR032W	-1	-/-	-537.4338181018829	-20603.112968042493	148	0.18219461697722567	0.5945945945945946	0.11308330947609505
YLR298C	-1	-/-	-538.3032532930374	-19417.213659882545	148	0.18181818181818182	0.5945945945945946	0.1133695963355282
YBR274W	-1	-/-	-538.477339476347	-20320.90938319266	148	0.18144329896907216	0.5945945945945946	0.11365588319496135
YPL259C	-1	-/-	-538.7472217381	-20209.53254251927	148	0.18106995884773663	0.5945945945945946	0.1139421700543945
YOR279C	-1	-/-	-538.85154697299	-19550.303033307195	148	0.1806981519507187	0.5945945945945946	0.11422845691382766
YKL179C	-1	-/-	-539.1256058067083	-20747.34860639274	148	0.18032786885245902	0.5945945945945946	0.1145147437732608
YNL258C	-1	-/-	-539.9380602836609	-20978.154382407665	148	0.17995910020449898	0.5945945945945946	0.11480103063269397
YKL104C	0	0/-	-540.345768137835	-35078.11886268994	592	0.17995910020449898	0.5945945945945946	0.11480103063269397
YDR313C	0	0/-	-540.3624678221531	-38958.903067961335	592	0.17995910020449898	0.5945945945945946	0.11480103063269397
YDR181C	-1	-/-	-540.4789451360703	-19364.389140337706	148	0.17959183673469387	0.5945945945945946	0.11508731749212711
YJL141C	-1	-/-	-540.4907729029655	-21054.614689350128	148	0.17922606924643583	0.5945945945945946	0.11537360435156026
YLL006W	-1	-/-	-541.1114878058434	-20427.498457223177	148	0.17886178861788618	0.5945945945945946	0.11565989121099342
YLR417W	1	+/+	-541.2520741224289	-19321.845531633124	147	0.18052738336713997	0.6013513513513513	0.11565989121099342
YIL153W	-1	-/-	-541.2838836889714	-21604.086422024295	148	0.18016194331983806	0.6013513513513513	0.11594617807042656
YML028W	-1	-/-	-541.3357636928558	-19183.090848237276	148	0.1797979797979798	0.6013513513513513	0.11623246492985972
YNR023W	-1	-/-	-541.8225094825029	-20558.950545981526	148	0.17943548387096775	0.6013513513513513	0.11651875178929287
YGL248W	0	0/-	-542.0081645385362	-38140.71971021686	592	0.17943548387096775	0.6013513513513513	0.11651875178929287
YOR386W	-1	-/-	-542.2669205144048	-21599.744401983917	148	0.1790744466800805	0.6013513513513513	0.11680503864872602
YDR439W	-1	-/-	-542.6184175014496	-19825.676030635834	148	0.178714859437751	0.6013513513513513	0.11709132550815918
YER101C	0	0/-	-542.822328498587	-36068.785718528554	592	0.178714859437751	0.6013513513513513	0.11709132550815918
YML013W	1	+/+	-543.0318019259721	-20493.94407169707	147	0.18036072144288579	0.6081081081081081	0.11709132550815918
YDR362C	-1	-/-	-543.2152735590935	-20985.283651456237	148	0.18	0.6081081081081081	0.11737761236759232
YJR091C	-1	-/-	-543.2759153693914	-20170.171366348863	148	0.17964071856287425	0.6081081081081081	0.11766389922702548
YKL022C	1	+/+	-543.4935110807419	-19833.55207697302	147	0.18127490039840638	0.6148648648648649	0.11766389922702548
YNL027W	-1	-/-	-543.6851161420345	-20161.324745371938	148	0.18091451292246521	0.6148648648648649	0.11795018608645863
YOL032W	0	0/-	-544.3739733761176	-37516.82888854947	592	0.18091451292246521	0.6148648648648649	0.11795018608645863
YGR258C	-1	-/-	-544.4443362951279	-22448.28006283194	148	0.18055555555555555	0.6148648648648649	0.11823647294589178
YNR019W	-1	-/-	-544.9099381417036	-21987.1515596956	148	0.1801980198019802	0.6148648648648649	0.11852275980532494
YLR219W	-1	-/-	-545.1557981930673	-24025.34292807104	148	0.17984189723320157	0.6148648648648649	0.11880904666475808
YOR265W	-1	-/-	-545.9626651182771	-23005.049541063607	148	0.1794871794871795	0.6148648648648649	0.11909533352419124
YBR279W	-1	-/-	-546.0185221731663	-21047.416002064943	148	0.17913385826771652	0.6148648648648649	0.11938162038362439
YLR418C	-1	-/-	-546.0226598381996	-20131.90773832798	148	0.1787819253438114	0.6148648648648649	0.11966790724305755
YNR010W	-1	-/-	-546.45965513587	-20093.932587772608	148	0.1784313725490196	0.6148648648648649	0.1199541941024907
YOR350C	0	0/-	-546.4840125245973	-34711.80902957823	592	0.1784313725490196	0.6148648648648649	0.1199541941024907
YPR185W	-1	-/-	-546.8432668447495	-20852.57087945938	148	0.1780821917808219	0.6148648648648649	0.12024048096192384
YDR258C	-1	-/-	-546.8987732734531	-25620.05591242574	148	0.177734375	0.6148648648648649	0.120526767821357
YPR040W	0	0/-	-546.9707818599418	-36421.94631897006	592	0.177734375	0.6148648648648649	0.120526767821357
YJR060W	-1	-/-	-547.0939436256886	-19761.08922830224	148	0.17738791423001948	0.6148648648648649	0.12081305468079015
YBR082C	1	+/+	-547.2136584967375	-19829.107496246696	147	0.17898832684824903	0.6216216216216216	0.12081305468079015
YNL161W	-1	-/-	-547.2304711714387	-20028.37149092555	148	0.1786407766990291	0.6216216216216216	0.12109934154022331
YDL005C	-1	-/-	-547.4371173977852	-22161.56386643648	148	0.17829457364341086	0.6216216216216216	0.12138562839965646
YDR117C	0	0/-	-547.8781561236829	-37234.7938113343	592	0.17829457364341086	0.6216216216216216	0.12138562839965646
YJR001W	-1	-/-	-547.9514110684395	-18943.447579100728	148	0.17794970986460348	0.6216216216216216	0.1216719152590896
YML062C	-1	-/-	-548.1160410046577	-21251.981822550297	148	0.1776061776061776	0.6216216216216216	0.12195820211852276
YPL123C	-1	-/-	-548.1847148481756	-25408.017498075962	148	0.17726396917148363	0.6216216216216216	0.12224448897795591
YBR126C	-1	-/-	-548.6385262906551	-22916.670897454023	148	0.17692307692307693	0.6216216216216216	0.12253077583738907
YJR064W	-1	-/-	-548.6991542428732	-22336.531890019774	148	0.1765834932821497	0.6216216216216216	0.12281706269682222
YJL029C	-1	-/-	-548.7256780266762	-19692.494025826454	148	0.17624521072796934	0.6216216216216216	0.12310334955625536
YLR189C	-1	-/-	-548.7695982456207	-21973.686853468418	148	0.17590822179732313	0.6216216216216216	0.12338963641568852
YOL043C	-1	-/-	-548.7791780233383	-21427.791859179735	148	0.17557251908396945	0.6216216216216216	0.12367592327512167
YJR134C	0	0/0	-548.8110058493912	-33765.20096380403	592	0.17557251908396945	0.6216216216216216	0.12367592327512167
YKR021W	0	0/-	-549.2339016012847	-34542.8372702403	592	0.17557251908396945	0.6216216216216216	0.12367592327512167
YML068W	0	0/+	-549.6572248488665	-34090.83412205055	592	0.17557251908396945	0.6216216216216216	0.12367592327512167
YMR284W	-1	-/-	-550.0688018426299	-21317.02330224216	148	0.17523809523809525	0.6216216216216216	0.12396221013455483
YDR171W	-1	-/-	-550.1967859566212	-28276.22996905446	148	0.17490494296577946	0.6216216216216216	0.12424849699398798
YDR353W	-1	-/-	-550.6139386892319	-20731.037151277065	148	0.174573055028463	0.6216216216216216	0.12453478385342112
YDR305C	0	0/-	-550.702803350985	-30353.06338663958	592	0.174573055028463	0.6216216216216216	0.12453478385342112
YBR211C	-1	-/-	-550.7434009388089	-19181.657943189144	148	0.17424242424242425	0.6216216216216216	0.12482107071285428
YGL013C	-1	-/-	-550.9387979470193	-20475.787870837376	148	0.17391304347826086	0.6216216216216216	0.12510735757228744
YGL198W	0	0/-	-551.0124818519689	-33275.45177117037	592	0.17391304347826086	0.6216216216216216	0.12510735757228744
YHR102W	-1	-/-	-551.2606534957886	-22975.6665712595	148	0.17358490566037735	0.6216216216216216	0.12539364443172057
YHR132C	0	0/-	-552.2309135757387	-33913.043780134525	592	0.17358490566037735	0.6216216216216216	0.12539364443172057
YLR396C	-1	-/-	-552.3000903129578	-19160.860127449036	148	0.17325800376647835	0.6216216216216216	0.12567993129115373
YFR042W	0	0/-	-552.6000567357987	-34090.183439997956	592	0.17325800376647835	0.6216216216216216	0.12567993129115373
YBR026C	-1	-/-	-553.0437114536762	-23154.18826816976	148	0.17293233082706766	0.6216216216216216	0.1259662181505869
YCL055W	-1	-/-	-553.2942969202995	-22076.166340589523	148	0.1726078799249531	0.6216216216216216	0.12625250501002003
YPL045W	-1	-/-	-553.3611644133925	-20930.5680712685	148	0.17228464419475656	0.6216216216216216	0.1265387918694532
YNL325C	-1	-/-	-553.4025343805552	-22138.86729133129	148	0.17196261682242991	0.6216216216216216	0.12682507872888635
YCR038C	-1	-/-	-553.8462065607309	-20589.90140904486	148	0.17164179104477612	0.6216216216216216	0.1271113655883195
YGL086W	-1	-/-	-554.2813752293587	-19603.646767377853	148	0.1713221601489758	0.6216216216216216	0.12739765244775264
YLR128W	0	0/-	-554.5260548964143	-34453.391000211705	592	0.1713221601489758	0.6216216216216216	0.12739765244775264
YLR361C	-1	-/-	-554.7094438672066	-20162.36268441379	148	0.17100371747211895	0.6216216216216216	0.1276839393071858
YER020W	-1	-/-	-554.786320567131	-23343.358039975166	148	0.17068645640074212	0.6216216216216216	0.12797022616661896
YLR193C	-1	-/-	-554.854485951364	-19947.72272338718	148	0.17037037037037037	0.6216216216216216	0.1282565130260521
YLR191W	-1	-/-	-554.9049468636513	-20476.924685895443	148	0.17005545286506468	0.6216216216216216	0.12854279988548525
YOR194C	-1	-/-	-555.0897962898016	-21967.45815514028	148	0.16974169741697417	0.6216216216216216	0.12882908674491841
YOL148C	-1	-/-	-555.2228178083897	-20715.949869960546	148	0.1694290976058932	0.6216216216216216	0.12911537360435155
YHR016C	-1	-/-	-555.2425400484353	-22954.17679294385	148	0.16911764705882354	0.6216216216216216	0.1294016604637847
YOR322C	-1	-/-	-555.4043154120445	-21038.416954755783	148	0.1688073394495413	0.6216216216216216	0.12968794732321787
YCL016C	-1	-/-	-555.8749476075172	-20908.523344114423	148	0.1684981684981685	0.6216216216216216	0.12997423418265103
YGR170W	-1	-/-	-555.9213898479939	-21594.72802260518	148	0.16819012797074953	0.6216216216216216	0.13026052104208416
YGL059W	0	0/-	-556.0645903162658	-38372.76947441697	592	0.16819012797074953	0.6216216216216216	0.13026052104208416
YMR113W	-1	-/0	-556.0893415212631	-18655.982793793082	148	0.1678832116788321	0.6216216216216216	0.13054680790151732
YDR145W	-1	-/-	-556.3080646395683	-21466.532498428598	148	0.16757741347905283	0.6216216216216216	0.13083309476095048
YPL214C	-1	-/-	-556.3667941987514	-22209.638365380466	148	0.16727272727272727	0.6216216216216216	0.1311193816203836
YNL136W	-1	-/-	-556.3685939610004	-20482.159664437175	148	0.16696914700544466	0.6216216216216216	0.13140566847981677
YKL040C	-1	-/-	-556.67711815238	-22444.76170632243	148	0.16666666666666666	0.6216216216216216	0.13169195533924993
YBR228W	-1	-/-	-556.7042571604252	-23520.76287135482	148	0.16636528028933092	0.6216216216216216	0.1319782421986831
YLR350W	-1	-/-	-556.8613674640656	-23847.657034039497	148	0.16606498194945848	0.6216216216216216	0.13226452905811623
YBR058C	-1	-/+	-556.990787923336	-19279.06009271741	148	0.16576576576576577	0.6216216216216216	0.13255081591754939
YDR423C	-1	-/-	-557.5218884795904	-21185.08986519277	148	0.16546762589928057	0.6216216216216216	0.13283710277698255
YMR180C	0	0/-	-557.9019601736218	-35667.820668399334	592	0.16546762589928057	0.6216216216216216	0.13283710277698255
YGR019W	0	0/-	-557.9222787511535	-38428.4106085049	592	0.16546762589928057	0.6216216216216216	0.13283710277698255
YDL095W	-1	-/+	-558.2217048481107	-21341.6842495203	148	0.1651705565529623	0.6216216216216216	0.13312338963641568
YNL239W	-1	-/-	-558.4200995862484	-21475.67406785488	148	0.16487455197132617	0.6216216216216216	0.13340967649584884
YPL059W	-1	-/-	-558.691060334444	-20152.30243037641	148	0.16457960644007155	0.6216216216216216	0.133695963355282
YDR163W	-1	-/-	-558.6913952380419	-22610.16552980244	148	0.16428571428571428	0.6216216216216216	0.13398225021471513
YJL140W	-1	-/-	-558.9457661658525	-20458.144003734924	148	0.16399286987522282	0.6216216216216216	0.1342685370741483
YGL172W	-1	-/-	-558.9735203161836	-22402.112244673073	148	0.16370106761565836	0.6216216216216216	0.13455482393358145
YKL074C	-1	-/-	-559.1005145907402	-19782.871489480138	148	0.16341030195381884	0.6216216216216216	0.1348411107930146
YMR037C	-1	-/-	-559.2720259949565	-20857.51086921245	148	0.16312056737588654	0.6216216216216216	0.13512739765244774
YHR191C	-1	-/-	-559.3399366736412	-18843.66754362732	148	0.16283185840707964	0.6216216216216216	0.1354136845118809
YPL070W	0	0/-	-559.8888306543231	-36022.05046675354	592	0.16283185840707964	0.6216216216216216	0.1354136845118809
YDR315C	0	0/-	-559.9562905256171	-34382.18657522951	592	0.16283185840707964	0.6216216216216216	0.1354136845118809
YGL067W	-1	-/-	-559.956913843751	-23495.655987024307	148	0.1625441696113074	0.6216216216216216	0.13569997137131407
YCL050C	0	0/-	-560.2992975492962	-36766.613350319676	592	0.1625441696113074	0.6216216216216216	0.13569997137131407
YPL052W	0	0/+	-560.4272459223866	-34509.63981758803	592	0.1625441696113074	0.6216216216216216	0.13569997137131407
YPR086W	-1	-/-	-560.7156683206558	-19242.973137438297	148	0.16225749559082892	0.6216216216216216	0.1359862582307472
YDR126W	-1	-/-	-560.7518444508314	-20524.54807380587	148	0.1619718309859155	0.6216216216216216	0.13627254509018036
YOR172W	-1	-/-	-560.975975215435	-19494.725555464625	148	0.1616871704745167	0.6216216216216216	0.13655883194961352
YGR057C	-1	-/-	-561.2169619947672	-20662.364887177944	148	0.16140350877192983	0.6216216216216216	0.13684511880904668
YLR181C	-1	-/-	-561.2200196832418	-20169.11740079522	148	0.16112084063047286	0.6216216216216216	0.1371314056684798
YIL105C	-1	-/-	-562.2878907546401	-23104.262677691877	148	0.16083916083916083	0.6216216216216216	0.13741769252791297
YNL167C	-1	-/-	-562.4050963968039	-19504.380158394575	148	0.16055846422338568	0.6216216216216216	0.13770397938734613
YOR244W	-1	-/-	-562.4561629295349	-21203.376878380775	148	0.1602787456445993	0.6216216216216216	0.13799026624677926
YPL002C	1	+/+	-562.4733440726995	-22215.66027264297	147	0.1617391304347826	0.6283783783783784	0.13799026624677926
YOL096C	0	0/0	-562.7287276908755	-35184.93218123028	592	0.1617391304347826	0.6283783783783784	0.13799026624677926
YER050C	0	0/-	-563.2736770827323	-32466.552198097575	592	0.1617391304347826	0.6283783783783784	0.13799026624677926
YMR222C	0	0/0	-563.4551928569563	-34311.051030003	592	0.1617391304347826	0.6283783783783784	0.13799026624677926
YNL032W	-1	-/-	-563.6721462011337	-19508.5247284472	148	0.16145833333333334	0.6283783783783784	0.13827655310621242
YBL040C	-1	-/-	-563.6754160746932	-21353.678891442716	148	0.1611785095320624	0.6283783783783784	0.13856283996564558
YFL027C	0	0/-	-563.7906879037619	-36717.64428526722	592	0.1611785095320624	0.6283783783783784	0.13856283996564558
YGR113W	-1	-/-	-563.7962882816792	-21304.08001473546	148	0.16089965397923875	0.6283783783783784	0.13884912682507872
YDR477W	-1	-/-	-564.0120036900043	-19423.35931068659	148	0.16062176165803108	0.6283783783783784	0.13913541368451188
YLR251W	0	0/0	-564.0349295735359	-37705.61565738171	592	0.16062176165803108	0.6283783783783784	0.13913541368451188
YCR061W	-1	-/0	-564.1626456063241	-22588.579933194444	148	0.16034482758620688	0.6283783783783784	0.13942170054394504
YDR452W	0	0/0	-564.2982047758996	-33904.16583342105	592	0.16034482758620688	0.6283783783783784	0.13942170054394504
YNL250W	-1	-/-	-564.4160708338022	-21791.20545193553	148	0.16006884681583478	0.6283783783783784	0.1397079874033782
YPL010W	-1	-/-	-564.538565158844	-22858.170145735145	148	0.15979381443298968	0.6283783783783784	0.13999427426281133
YPL190C	-1	-/-	-564.7184780836105	-18543.38595971465	148	0.1595197255574614	0.6283783783783784	0.1402805611222445
YOR054C	-1	-/-	-565.1281078457832	-23935.044103562832	148	0.15924657534246575	0.6283783783783784	0.14056684798167765
YOR219C	0	0/-	-565.3055008389056	-36430.35775511339	592	0.15924657534246575	0.6283783783783784	0.14056684798167765
YJR086W	-1	-/-	-565.3436019420624	-20122.722397491336	148	0.15897435897435896	0.6283783783783784	0.14085313484111078
YDR438W	0	0/0	-565.5865993849002	-35697.319669746794	592	0.15897435897435896	0.6283783783783784	0.14085313484111078
YBR123C	-1	-/-	-565.6010255515575	-21206.81413027644	148	0.15870307167235495	0.6283783783783784	0.14113942170054394
YGR010W	-1	-/-	-565.7615672647953	-22608.655857115984	148	0.15843270868824533	0.6283783783783784	0.1414257085599771
YDL047W	-1	-/-	-566.1047999504954	-19559.63076871494	148	0.15816326530612246	0.6283783783783784	0.14171199541941024
YHR067W	-1	-/-	-566.291201999411	-21141.18164106831	148	0.15789473684210525	0.6283783783783784	0.1419982822788434
YKL025C	-1	-/-	-566.3515473008156	-20707.911993026733	148	0.1576271186440678	0.6283783783783784	0.14228456913827656
YMR191W	0	0/0	-566.4433009829372	-37031.7830187357	592	0.1576271186440678	0.6283783783783784	0.14228456913827656
YNL236W	-1	-/-	-566.5039253234863	-19837.416925475	148	0.15736040609137056	0.6283783783783784	0.14257085599770972
YKL208W	-1	-/-	-566.5118143260479	-20361.59414805472	148	0.1570945945945946	0.6283783783783784	0.14285714285714285
YCL026C-B	0	0/-	-566.660549134016	-27212.682531267405	592	0.1570945945945946	0.6283783783783784	0.14285714285714285
YGL104C	-1	-/-	-566.9158358424902	-19601.149410292506	148	0.15682967959527824	0.6283783783783784	0.143143429716576
YPL015C	-1	-/-	-567.0970450043678	-20240.943585276604	148	0.15656565656565657	0.6283783783783784	0.14342971657600917
YKR101W	-1	-/-	-567.6483644805849	-20195.656091358513	148	0.15630252100840336	0.6283783783783784	0.1437160034354423
YHL027W	-1	-/-	-567.9027034938335	-21772.027604609728	148	0.15604026845637584	0.6283783783783784	0.14400229029487546
YNL224C	0	0/-	-567.9659869298339	-33917.44686079305	592	0.15604026845637584	0.6283783783783784	0.14400229029487546
YLR425W	-1	-/-	-568.2134553194046	-20649.734560608864	148	0.15577889447236182	0.6283783783783784	0.14428857715430862
YDR108W	-1	-/-	-568.4074264392257	-21716.340924464166	148	0.15551839464882944	0.6283783783783784	0.14457486401374178
YDR470C	-1	-/-	-568.5845686793327	-19540.628210008144	148	0.15525876460767946	0.6283783783783784	0.14486115087317492
YMR135C	-1	-/+	-568.8716010153294	-21501.52259323001	148	0.155	0.6283783783783784	0.14514743773260808
YOL111C	-1	-/-	-569.3021218180656	-19130.921912316233	148	0.15474209650582363	0.6283783783783784	0.14543372459204124
YIL113W	0	0/-	-569.355330709368	-36035.41748636961	592	0.15474209650582363	0.6283783783783784	0.14543372459204124
YDR459C	-1	-/-	-569.5080556869507	-20883.37234315276	148	0.15448504983388706	0.6283783783783784	0.14572001145147437
YOR338W	-1	-/-	-569.7388659715652	-17823.947957754135	148	0.15422885572139303	0.6283783783783784	0.14600629831090753
YBR201W	1	+/+	-569.9267583563924	-20017.43834453076	147	0.15562913907284767	0.6351351351351351	0.14600629831090753
YDR051C	0	0/-	-570.1006361208856	-33522.70776334405	592	0.15562913907284767	0.6351351351351351	0.14600629831090753
YML007W	-1	-/-	-570.3247564081103	-22594.0235316772	148	0.15537190082644628	0.6351351351351351	0.1462925851703407
YHL031C	-1	-/-	-570.7088300660253	-18951.05027640611	148	0.1551155115511551	0.6351351351351351	0.14657887202977382
YBL061C	-1	-/-	-570.7973893098533	-22276.39055845514	148	0.15485996705107083	0.6351351351351351	0.14686515888920698
YAL041W	-1	-/-	-570.8249535560608	-20660.601676389575	148	0.15460526315789475	0.6351351351351351	0.14715144574864014
YPR149W	0	0/-	-570.9310638420284	-35836.36479546828	592	0.15460526315789475	0.6351351351351351	0.14715144574864014
YMR289W	0	0/-	-571.082770973444	-33367.81209847983	592	0.15460526315789475	0.6351351351351351	0.14715144574864014
YMR073C	-1	-/-	-571.2526059150696	-19848.050907462835	148	0.15435139573070608	0.6351351351351351	0.1474377326080733
YBR179C	-1	-/-	-571.3704571276903	-22560.7013040334	148	0.1540983606557377	0.6351351351351351	0.14772401946750643
YNL287W	-1	-/-	-571.9586693048477	-22443.3675493598	148	0.15384615384615385	0.6351351351351351	0.1480103063269396
YDR458C	0	0/0	-571.9801109209657	-33206.631096847355	592	0.15384615384615385	0.6351351351351351	0.1480103063269396
YGL005C	-1	-/-	-572.0407332777977	-20476.204446457326	148	0.15359477124183007	0.6351351351351351	0.14829659318637275
YLR115W	-1	-/-	-572.1431968212128	-18999.827175796032	148	0.1533442088091354	0.6351351351351351	0.1485828800458059
YHR150W	-1	-/-	-572.5806706063449	-20148.211320053786	148	0.15309446254071662	0.6351351351351351	0.14886916690523905
YDR530C	0	0/-	-572.8491935450584	-35946.711877314374	592	0.15309446254071662	0.6351351351351351	0.14886916690523905
YDR219C	1	+/+	-572.9271735474467	-22210.302909620106	147	0.15447154471544716	0.6418918918918919	0.14886916690523905
YOL042W	-1	-/-	-573.0967589616776	-18424.15047508478	148	0.15422077922077923	0.6418918918918919	0.1491554537646722
YDR032C	0	0/0	-573.1850435254164	-35083.25764991017	592	0.15422077922077923	0.6418918918918919	0.1491554537646722
YPR073C	-1	-/-	-573.3248258829117	-20592.01133892685	148	0.1539708265802269	0.6418918918918919	0.14944174062410534
YPR025C	-1	-/-	-573.591001033783	-22754.27636730671	148	0.15372168284789645	0.6418918918918919	0.1497280274835385
YER177W	-1	-/-	-573.9072294794023	-20656.213772904128	148	0.15347334410339256	0.6418918918918919	0.15001431434297166
YNL330C	-1	-/-	-574.1904399394989	-20978.99156817794	148	0.1532258064516129	0.6418918918918919	0.15030060120240482
YLR165C	-1	-/-	-574.2255342006683	-24371.924783468246	148	0.1529790660225443	0.6418918918918919	0.15058688806183795
YNL079C	-1	-/-	-574.2300681425259	-20315.96425121557	148	0.1527331189710611	0.6418918918918919	0.1508731749212711
YHR209W	0	0/0	-574.301267856732	-38412.78465989418	592	0.1527331189710611	0.6418918918918919	0.1508731749212711
YLR024C	0	0/+	-574.4799289889634	-36638.950427851174	592	0.1527331189710611	0.6418918918918919	0.1508731749212711
YLR266C	-1	-/-	-574.8795394152403	-21999.83531877026	148	0.15248796147672553	0.6418918918918919	0.15115946178070427
YFR051C	-1	-/-	-575.0072630047798	-22076.907078281045	148	0.15224358974358973	0.6418918918918919	0.1514457486401374
YKR084C	0	0/-	-575.0313450172544	-36549.129802871495	592	0.15224358974358973	0.6418918918918919	0.1514457486401374
YLR032W	-1	-/-	-575.0586014539003	-21558.268051698804	148	0.152	0.6418918918918919	0.15173203549957057
YIL076W	-1	-/-	-575.1462707445025	-21780.31990777701	148	0.15175718849840256	0.6418918918918919	0.15201832235900373
YDR082W	-1	-/-	-575.4916505217552	-20690.14910288155	148	0.15151515151515152	0.6418918918918919	0.1523046092184369
YMR304W	0	0/+	-575.5202603731304	-37251.41189047322	592	0.15151515151515152	0.6418918918918919	0.1523046092184369
YGR268C	-1	-/0	-575.9657210111618	-25813.461617708206	148	0.15127388535031847	0.6418918918918919	0.15259089607787002
YMR156C	-1	-/-	-576.0281763225794	-23092.787919268012	148	0.151033386327504	0.6418918918918919	0.15287718293730318
YJR089W	-1	-/-	-576.034065246582	-21916.328382372856	148	0.15079365079365079	0.6418918918918919	0.15316346979673634
YPR181C	1	+/-	-576.3209825903177	-21266.117356687784	147	0.15213946117274169	0.6486486486486487	0.15316346979673634
YIL142W	-1	-/-	-576.663613261655	-24619.752270075493	148	0.1518987341772152	0.6486486486486487	0.15344975665616947
YGL053W	-1	-/0	-576.8004959002137	-26781.08237928897	148	0.15165876777251186	0.6486486486486487	0.15373604351560263
YOL063C	-1	-/-	-576.8167922906578	-21613.73769729957	148	0.15141955835962145	0.6486486486486487	0.1540223303750358
YNL257C	-1	-/-	-576.9722372293472	-18627.41052004695	148	0.15118110236220472	0.6486486486486487	0.15430861723446893
YDR205W	-1	-/-	-577.2532774507999	-20865.75859555602	148	0.1509433962264151	0.6486486486486487	0.15459490409390209
YJR117W	0	0/+	-577.4794885888696	-34181.55783713609	592	0.1509433962264151	0.6486486486486487	0.15459490409390209
YDR068W	0	0/0	-577.6392295472324	-33641.2117223707	592	0.1509433962264151	0.6486486486486487	0.15459490409390209
YKL188C	-1	-/-	-577.7264484763145	-22386.104824244976	148	0.15070643642072212	0.6486486486486487	0.15488119095333525
YML001W	-1	-/-	-577.7279505133629	-20474.338895097375	148	0.15047021943573669	0.6486486486486487	0.1551674778127684
YHR146W	0	0/-	-577.9070455944166	-36092.73997748736	592	0.15047021943573669	0.6486486486486487	0.1551674778127684
YFL048C	-1	-/-	-577.9428303092718	-22081.340245723724	148	0.15023474178403756	0.6486486486486487	0.15545376467220154
YEL051W	-1	-/-	-578.4819829016924	-20837.854038015008	148	0.15	0.6486486486486487	0.1557400515316347
YHR001W	-1	-/-	-578.5469954609871	-20015.006879486144	148	0.1497659906396256	0.6486486486486487	0.15602633839106786
YPL204W	-1	-/-	-578.6488835811615	-20215.87537445873	148	0.14953271028037382	0.6486486486486487	0.156312625250501
YDR043C	-1	-/-	-579.0297629460692	-20047.036877460778	148	0.14930015552099535	0.6486486486486487	0.15659891210993415
YGL037C	-1	-/-	-579.4390384852886	-27205.98713323474	148	0.14906832298136646	0.6486486486486487	0.1568851989693673
YDL135C	-1	-/-	-579.7437607645988	-19983.086433455348	148	0.14883720930232558	0.6486486486486487	0.15717148582880044
YPL233W	-1	-/-	-579.7507663965225	-20599.48397961259	148	0.14860681114551083	0.6486486486486487	0.1574577726882336
YLR284C	-1	-/-	-579.8884263932705	-20567.76640702784	148	0.14837712519319937	0.6486486486486487	0.15774405954766677
YPR158W	0	0/-	-580.0565891489387	-37818.87502449192	592	0.14837712519319937	0.6486486486486487	0.15774405954766677
YDR390C	0	0/-	-580.2133998931386	-37919.593721255194	592	0.14837712519319937	0.6486486486486487	0.15774405954766677
YHR074W	-1	-/-	-580.2625810205936	-21471.528071075678	148	0.14814814814814814	0.6486486486486487	0.15803034640709993
YDR435C	-1	-/-	-580.2801180053502	-21786.875120656565	148	0.14791987673343607	0.6486486486486487	0.15831663326653306
YDR058C	-1	-/-	-580.7782787773758	-25086.00090641342	148	0.1476923076923077	0.6486486486486487	0.15860292012596622
YDL054C	0	0/-	-580.8875243999064	-36099.44390932284	592	0.1476923076923077	0.6486486486486487	0.15860292012596622
YER083C	-1	-/-	-581.0370945781469	-21130.04614493251	148	0.14746543778801843	0.6486486486486487	0.15888920698539938
YBR198C	-1	-/-	-581.2234303057194	-21562.51766744256	148	0.147239263803681	0.6486486486486487	0.1591754938448325
YOR221C	-1	-/-	-581.2272713780403	-21511.11099511385	148	0.14701378254211334	0.6486486486486487	0.15946178070426567
YDL248W	0	0/+	-581.6864422750659	-37227.984749142546	592	0.14701378254211334	0.6486486486486487	0.15946178070426567
YOL017W	-1	-/-	-581.7098002433777	-19015.64762634039	148	0.14678899082568808	0.6486486486486487	0.15974806756369883
YMR281W	-1	-/-	-582.1911802589893	-20780.986739754677	148	0.1465648854961832	0.6486486486486487	0.160034354423132
YGR147C	-1	-/-	-583.2612159326673	-20578.160801626742	148	0.14634146341463414	0.6486486486486487	0.16032064128256512
YDR260C	1	+/-	-583.380399107933	-20993.218476226553	147	0.1476407914764079	0.6554054054054054	0.16032064128256512
YGL166W	-1	-/-	-583.4880985021591	-22289.1368886251	148	0.1474164133738602	0.6554054054054054	0.16060692814199828
YJR013W	-1	-/-	-583.5505912899971	-19962.62894797325	148	0.1471927162367223	0.6554054054054054	0.16089321500143144
YOR368W	-1	-/-	-583.5703601837158	-20193.812228113413	148	0.14696969696969697	0.6554054054054054	0.16117950186086458
YCL067C	-1	-/-	-583.6815344691277	-19827.061614722013	148	0.14674735249621784	0.6554054054054054	0.16146578872029774
YDR191W	-1	-/-	-584.4415507018566	-21400.117646604776	148	0.14652567975830816	0.6554054054054054	0.1617520755797309
YDR400W	1	+/-	-584.5381881296635	-22997.330194737762	147	0.1478129713423831	0.6621621621621622	0.1617520755797309
YKR066C	-1	-/-	-584.5846064388752	-21132.58986057341	148	0.14759036144578314	0.6621621621621622	0.16203836243916403
YJL004C	-1	-/-	-584.7459466159344	-21986.752586998045	148	0.14736842105263157	0.6621621621621622	0.1623246492985972
YKR098C	0	0/+	-584.7723220698535	-33753.970303410664	592	0.14736842105263157	0.6621621621621622	0.1623246492985972
YGL112C	-1	-/-	-584.9576917588711	-23130.095337182283	148	0.14714714714714713	0.6621621621621622	0.16261093615803035
YLR016C	-1	-/-	-584.9618389308453	-21169.024585068226	148	0.1469265367316342	0.6621621621621622	0.1628972230174635
YNL076W	0	0/-	-584.970898241736	-33658.05135634635	592	0.1469265367316342	0.6621621621621622	0.1628972230174635
YJL005W	-1	-/-	-585.2671465873718	-21847.312114059925	148	0.1467065868263473	0.6621621621621622	0.16318350987689664
YLR082C	0	0/0	-585.3852717038244	-34733.33021464571	592	0.1467065868263473	0.6621621621621622	0.16318350987689664
YDR212W	-1	-/-	-585.4195579141378	-23818.166731521487	148	0.14648729446935724	0.6621621621621622	0.1634697967363298
YLR210W	-1	-/-	-585.4821257740259	-20702.58765436709	148	0.14626865671641792	0.6621621621621622	0.16375608359576296
YDR066C	0	0/-	-585.7134292274714	-32433.226591153652	592	0.14626865671641792	0.6621621621621622	0.16375608359576296
YDR293C	-1	-/-	-585.8642342090607	-25236.49591320753	148	0.14605067064083457	0.6621621621621622	0.1640423704551961
YGL096W	-1	-/-	-585.9459105432034	-22532.425615534186	148	0.14583333333333334	0.6621621621621622	0.16432865731462926
YLR107W	-1	-/-	-585.9748880267143	-20587.370389163494	148	0.14561664190193166	0.6621621621621622	0.16461494417406242
YMR005W	-1	-/-	-585.9784665629268	-20579.872170638293	148	0.14540059347181009	0.6621621621621622	0.16490123103349555
YDR128W	0	0/-	-586.2254727333784	-36016.775755446404	592	0.14540059347181009	0.6621621621621622	0.16490123103349555
YIL033C	-1	-/-	-586.2875528335571	-20703.69252228737	148	0.1451851851851852	0.6621621621621622	0.1651875178929287
YHR104W	0	0/-	-586.3711330965161	-43130.48851826205	592	0.1451851851851852	0.6621621621621622	0.1651875178929287
YGL233W	-1	-/-	-586.4721525460482	-23187.62322890293	148	0.14497041420118342	0.6621621621621622	0.16547380475236187
YIL063C	-1	-/-	-586.8538946509361	-20713.318434283137	148	0.1447562776957164	0.6621621621621622	0.16576009161179503
YDR473C	-1	-/-	-586.908663906157	-22345.08019451052	148	0.14454277286135694	0.6621621621621622	0.16604637847122816
YMR047C	-1	-/-	-586.9747666120529	-20433.513241112232	148	0.14432989690721648	0.6621621621621622	0.16633266533066132
YEL018W	-1	-/-	-587.0526912212372	-21271.51630681753	148	0.14411764705882352	0.6621621621621622	0.16661895219009448
YGL080W	0	0/-	-587.2603312153369	-37024.3207278233	592	0.14411764705882352	0.6621621621621622	0.16661895219009448
YKL129C	-1	-/-	-587.3197495341301	-21881.63767915964	148	0.14390602055800295	0.6621621621621622	0.16690523904952762
YFL038C	-1	-/-	-587.4690367989242	-20544.04455299303	148	0.1436950146627566	0.6621621621621622	0.16719152590896078
YDR182W	-1	-/-	-587.5252386927605	-21076.389181911945	148	0.14348462664714495	0.6621621621621622	0.16747781276839394
YOR353C	-1	-/-	-587.5519999861717	-20555.042526185513	148	0.14327485380116958	0.6621621621621622	0.1677640996278271
YBL008W	-1	-/-	-588.0340629220009	-21239.310122191906	148	0.14306569343065692	0.6621621621621622	0.16805038648726023
YIL068C	-1	-/-	-588.1800407171249	-22023.475467264652	148	0.14285714285714285	0.6621621621621622	0.1683366733466934
YIL095W	-1	-/-	-588.2794649600983	-18615.87822704017	148	0.14264919941775836	0.6621621621621622	0.16862296020612655
YDR483W	-1	-/-	-588.6268890500069	-20471.07774181664	148	0.14244186046511628	0.6621621621621622	0.16890924706555968
YBR215W	-1	-/-	-588.6410073488951	-21574.720219615847	148	0.14223512336719885	0.6621621621621622	0.16919553392499284
YNR039C	-1	-/-	-588.757817491889	-22190.727371513844	148	0.14202898550724638	0.6621621621621622	0.169481820784426
YIL124W	-1	-/-	-589.0295957922935	-20107.89146846533	148	0.14182344428364688	0.6621621621621622	0.16976810764385913
YKL017C	-1	-/-	-589.3659242913127	-19581.42130547017	148	0.1416184971098266	0.6621621621621622	0.1700543945032923
YDR231C	-1	-/-	-589.3740366920829	-22299.347530685365	148	0.1414141414141414	0.6621621621621622	0.17034068136272545
YAL030W	-1	-/-	-589.5709341168404	-22100.257945396006	148	0.14121037463976946	0.6621621621621622	0.17062696822215861
YFR025C	0	0/0	-589.6290701068938	-35956.577292367816	592	0.14121037463976946	0.6621621621621622	0.17062696822215861
YDR080W	-1	-/-	-589.7602396681905	-23255.442881770432	148	0.1410071942446043	0.6621621621621622	0.17091325508159175
YJR017C	-1	-/+	-589.7604862451553	-17497.297631651163	148	0.14080459770114942	0.6621621621621622	0.1711995419410249
YGL223C	-1	-/-	-590.1446570754051	-21740.47543510236	148	0.1406025824964132	0.6621621621621622	0.17148582880045807
YMR030W	-1	-/-	-590.2844764590263	-23597.491971611977	148	0.14040114613180515	0.6621621621621622	0.1717721156598912
YJL139C	-1	-/-	-590.3235924839973	-18629.44459079206	148	0.1402002861230329	0.6621621621621622	0.17205840251932436
YIL146C	0	0/-	-590.34552837722	-37908.60634577833	592	0.1402002861230329	0.6621621621621622	0.17205840251932436
YDR350C	0	0/-	-590.4129830584861	-35384.65190667892	592	0.1402002861230329	0.6621621621621622	0.17205840251932436
YPL181W	-1	-/-	-590.5468799173832	-19899.172773510218	148	0.14	0.6621621621621622	0.17234468937875752
YGL207W	-1	-/-	-590.553163357079	-23770.12163067609	148	0.1398002853067047	0.6621621621621622	0.17263097623819065
YIL017C	1	+/+	-590.5751148611307	-23707.95259962976	147	0.14102564102564102	0.668918918918919	0.17263097623819065
YBR073W	-1	-/-	-590.5878230929375	-19250.25081767142	148	0.14082503556187767	0.668918918918919	0.1729172630976238
YMR021C	-1	-/-	-590.8998649735004	-22256.38376182504	148	0.140625	0.668918918918919	0.17320354995705697
YJL081C	-1	-/-	-591.6735315918922	-21803.139750897884	148	0.14042553191489363	0.668918918918919	0.17348983681649013
YKR003W	-1	-/-	-591.7383793592453	-18236.193400755525	148	0.14022662889518414	0.668918918918919	0.17377612367592327
YER017C	-1	-/-	-591.8293474316597	-19887.626515842974	148	0.14002828854314003	0.668918918918919	0.17406241053535643
YJR110W	-1	-/-	-591.8295994400978	-19939.76202379167	148	0.13983050847457626	0.668918918918919	0.1743486973947896
YHR106W	-1	-/-	-592.0550622418523	-22779.183943441138	148	0.13963328631875882	0.668918918918919	0.17463498425422272
YPR173C	-1	-/-	-592.1319586634636	-22287.722732543945	148	0.13943661971830987	0.668918918918919	0.17492127111365588
YDL204W	0	0/-	-592.1612406759523	-40695.213776057586	592	0.13943661971830987	0.668918918918919	0.17492127111365588
YNL012W	-1	-/-	-592.3588383644819	-22126.316161081195	148	0.13924050632911392	0.668918918918919	0.17520755797308904
YDR098C	-1	-/-	-592.4738605320454	-23924.21801394224	148	0.13904494382022473	0.668918918918919	0.1754938448325222
YGR013W	-1	-/-	-592.5287687182426	-21172.96140128374	148	0.1388499298737728	0.668918918918919	0.17578013169195533
YJL091C	-1	-/-	-592.5816412270069	-23829.388565927744	148	0.13865546218487396	0.668918918918919	0.1760664185513885
YBL019W	-1	-/-	-592.6053910404444	-21929.250254809856	148	0.13846153846153847	0.668918918918919	0.17635270541082165
YLL056C	-1	-/0	-593.1618812084198	-18286.239914357662	148	0.138268156424581	0.668918918918919	0.17663899227025479
YDR084C	0	0/0	-593.2706293165684	-34256.7856542645	592	0.138268156424581	0.668918918918919	0.17663899227025479
YOL129W	-1	-/-	-593.3253912329674	-22156.85346508026	148	0.13807531380753138	0.668918918918919	0.17692527912968795
YJR033C	-1	-/-	-593.3529534339905	-22415.393103428185	148	0.13788300835654596	0.668918918918919	0.1772115659891211
YKR048C	-1	-/-	-594.0132534205914	-21686.896285681054	148	0.1376912378303199	0.668918918918919	0.17749785284855424
YBR214W	-1	-/-	-594.2714863270521	-25366.655931457877	148	0.1375	0.668918918918919	0.1777841397079874
YIL002C	-1	-/-	-594.5019788146019	-20155.818862497807	148	0.13730929264909847	0.668918918918919	0.17807042656742056
YPL180W	-1	-/-	-594.581718660891	-22166.657955046743	148	0.1371191135734072	0.668918918918919	0.17835671342685372
YPR165W	-1	-/-	-594.8014333248138	-18184.41226989031	148	0.13692946058091288	0.668918918918919	0.17864300028628685
YKR035W-A	-1	-/-	-595.1575528383255	-18809.911220043898	148	0.13674033149171272	0.668918918918919	0.17892928714572
YGL237C	0	0/-	-595.3413515463471	-35054.0976046361	592	0.13674033149171272	0.668918918918919	0.17892928714572
YML095C	-1	-/-	-595.4604949504137	-20303.640109077096	148	0.13655172413793104	0.668918918918919	0.17921557400515317
YDR499W	-1	-/-	-595.4856154918671	-21966.359255194664	148	0.13636363636363635	0.668918918918919	0.1795018608645863
YHR030C	-1	-/-	-595.5151711702347	-19669.7903303802	148	0.1361760660247593	0.668918918918919	0.17978814772401946
YGL174W	-1	-/-	-596.0890286564827	-21367.04604549706	148	0.13598901098901098	0.668918918918919	0.18007443458345262
YLR039C	-1	-/-	-596.1782717853785	-20233.05985662341	148	0.13580246913580246	0.668918918918919	0.18036072144288579
YPL135W	-1	-/-	-597.0041145831347	-23695.189721539617	148	0.13561643835616438	0.668918918918919	0.18064700830231892
YLR373C	0	0/-	-597.3775052912533	-34056.117711514235	592	0.13561643835616438	0.668918918918919	0.18064700830231892
YDR485C	-1	-/-	-597.4901638776064	-22808.0000923723	148	0.1354309165526676	0.668918918918919	0.18093329516175208
YDL225W	-1	-/-	-597.5733010228723	-22948.810926033184	148	0.13524590163934427	0.668918918918919	0.18121958202118524
YOR213C	-1	-/-	-597.5961979031563	-21067.225984053686	148	0.13506139154160982	0.668918918918919	0.18150586888061837
YEL002C	-1	-/-	-597.6047570109367	-21045.99153831601	148	0.13487738419618528	0.668918918918919	0.18179215574005153
YJR130C	0	0/0	-597.7167028998956	-37642.01193660218	592	0.13487738419618528	0.668918918918919	0.18179215574005153
YBL001C	0	0/0	-597.8256615027785	-32639.01728535723	592	0.13487738419618528	0.668918918918919	0.18179215574005153
YHR057C	0	0/-	-597.8977562505752	-36247.25985857705	592	0.13487738419618528	0.668918918918919	0.18179215574005153
YBR107C	-1	-/-	-598.0473593175411	-21257.82744178176	148	0.1346938775510204	0.668918918918919	0.1820784425994847
YMR149W	-1	-/-	-598.4233185201883	-21932.591773286462	148	0.13451086956521738	0.668918918918919	0.18236472945891782
YFR048W	-1	-/-	-598.455557346344	-21423.72574687004	148	0.13432835820895522	0.668918918918919	0.18265101631835098
YDR295C	-1	-/-	-598.9997254014015	-20406.913505792618	148	0.13414634146341464	0.668918918918919	0.18293730317778414
YBR217W	-1	-/-	-599.0374918580055	-22080.963707506657	148	0.13396481732070364	0.668918918918919	0.1832235900372173
YOR070C	0	0/0	-599.1175914797932	-33396.15569732152	592	0.13396481732070364	0.668918918918919	0.1832235900372173
YOR039W	-1	-/-	-599.4832418262959	-19872.674326509237	148	0.13378378378378378	0.668918918918919	0.18350987689665044
YLL055W	0	0/-	-599.5609784278786	-37248.93132373167	592	0.13378378378378378	0.668918918918919	0.18350987689665044
YNR026C	1	+/-	-599.5682661533356	-23168.394377693534	147	0.1349527665317139	0.6756756756756757	0.18350987689665044
YAL034C	0	0/-	-599.5909580742009	-38858.53011325421	592	0.1349527665317139	0.6756756756756757	0.18350987689665044
YDL093W	-1	-/-	-599.7857583463192	-21436.08389350772	148	0.1347708894878706	0.6756756756756757	0.1837961637560836
YKL175W	-1	-/-	-599.8781878352165	-19916.238981336355	148	0.13458950201884254	0.6756756756756757	0.18408245061551676
YBR160W	-1	-/-	-599.8835288286209	-22102.65179115534	148	0.13440860215053763	0.6756756756756757	0.1843687374749499
YER035W	-1	-/-	-599.9337182044983	-22479.52641359251	148	0.1342281879194631	0.6756756756756757	0.18465502433438305
YAR007C	-1	-/-	-600.0996010098606	-22005.65646939166	148	0.13404825737265416	0.6756756756756757	0.1849413111938162
YDL190C	1	+/+	-600.1131827905774	-20857.83551121503	147	0.13520749665327977	0.6824324324324325	0.1849413111938162
YDR456W	-1	-/-	-600.1756881475449	-19530.91172555089	148	0.13502673796791445	0.6824324324324325	0.18522759805324934
YIL071C	0	0/-	-600.2807433903217	-34239.76702667028	592	0.13502673796791445	0.6824324324324325	0.18522759805324934
YER022W	-1	-/-	-600.6214250326157	-21891.416198134422	148	0.1348464619492657	0.6824324324324325	0.1855138849126825
YNL049C	-1	-/-	-600.9500766992569	-20679.171095468104	148	0.13466666666666666	0.6824324324324325	0.18580017177211566
YER104W	-1	-/-	-601.2981505692005	-22355.692722976208	148	0.13448735019973368	0.6824324324324325	0.18608645863154882
YHR171W	-1	-/-	-601.5005116760731	-24627.273428797722	148	0.13430851063829788	0.6824324324324325	0.18637274549098196
YDR422C	-1	-/-	-601.5099011063576	-18851.040015012026	148	0.1341301460823373	0.6824324324324325	0.18665903235041512
YIL014W	-1	-/-	-601.8010349869728	-20788.110923016444	148	0.13395225464190982	0.6824324324324325	0.18694531920984828
YNL229C	-1	-/-	-602.18986338377	-20231.417324589565	148	0.1337748344370861	0.6824324324324325	0.1872316060692814
YNL274C	-1	-/-	-602.5429422557354	-25437.77555031702	148	0.1335978835978836	0.6824324324324325	0.18751789292871457
YGL244W	-1	-/-	-602.7367651760578	-22333.731578737497	148	0.1334214002642008	0.6824324324324325	0.18780417978814773
YIL139C	-1	-/-	-602.7577577233315	-22301.588602997363	148	0.13324538258575197	0.6824324324324325	0.1880904666475809
YIR033W	-1	-/-	-602.9179482758045	-20831.560455165803	148	0.13306982872200263	0.6824324324324325	0.18837675350701402
YKR020W	-1	-/-	-603.0542610883713	-21968.438121676445	148	0.13289473684210526	0.6824324324324325	0.18866304036644718
YLR011W	-1	-/-	-603.1299585103989	-23179.33979125321	148	0.13272010512483573	0.6824324324324325	0.18894932722588034
YER178W	-1	-/-	-603.1775141097605	-21015.55759466067	148	0.1325459317585302	0.6824324324324325	0.18923561408531347
YLR113W	-1	-/-	-603.5971593260765	-21160.841079503298	148	0.13237221494102228	0.6824324324324325	0.18952190094474664
YDL235C	-1	-/-	-603.875853896141	-20721.098898351192	148	0.13219895287958114	0.6824324324324325	0.1898081878041798
YPL161C	-1	-/-	-604.1254374533892	-23772.501089945436	148	0.13202614379084968	0.6824324324324325	0.19009447466361293
YGR271W	0	0/-	-604.181969223544	-35993.27756184526	592	0.13202614379084968	0.6824324324324325	0.19009447466361293
YLR454W	0	0/0	-604.3065722312313	-35705.31672550342	592	0.13202614379084968	0.6824324324324325	0.19009447466361293
YPR162C	-1	-/-	-604.3238877058029	-21521.124660372734	148	0.13185378590078328	0.6824324324324325	0.1903807615230461
YLR046C	0	0/0	-604.3372545987368	-33905.76202331716	592	0.13185378590078328	0.6824324324324325	0.1903807615230461
YBR253W	-1	-/-	-604.4327863454819	-21804.394509792328	148	0.1316818774445893	0.6824324324324325	0.19066704838247925
YPL138C	-1	-/-	-604.5488255023956	-22061.175102114677	148	0.13151041666666666	0.6824324324324325	0.1909533352419124
YKL052C	-1	-/-	-605.5588735342026	-19937.689099684358	148	0.13133940182054615	0.6824324324324325	0.19123962210134554
YDR512C	-1	-/-	-605.6416993141174	-20464.393754392862	148	0.13116883116883116	0.6824324324324325	0.1915259089607787
YGL044C	-1	-/-	-605.749924659729	-23797.35115301609	148	0.1309987029831388	0.6824324324324325	0.19181219582021186
YBR006W	-1	-/-	-605.7541229724884	-26206.5976395905	148	0.13082901554404144	0.6824324324324325	0.192098482679645
YNL118C	-1	-/-	-606.317548751831	-19889.292153835297	148	0.13065976714100905	0.6824324324324325	0.19238476953907815
YLR299W	0	0/-	-606.498110845685	-37838.548855165485	592	0.13065976714100905	0.6824324324324325	0.19238476953907815
YOR062C	0	0/-	-606.4982594074681	-38442.02006915538	592	0.13065976714100905	0.6824324324324325	0.19238476953907815
YER093C	-1	-/-	-607.1711666584015	-22744.73751282692	148	0.13049095607235142	0.6824324324324325	0.19267105639851131
YJL041W	-1	-/-	-607.6682157963514	-21950.40976010263	148	0.13032258064516128	0.6824324324324325	0.19295734325794445
YNL133C	-1	-/-	-607.9564209654927	-24057.2353868559	148	0.13015463917525774	0.6824324324324325	0.1932436301173776
YKL059C	-1	-/+	-608.2003063857555	-23636.813958019018	148	0.12998712998713	0.6824324324324325	0.19352991697681077
YKL190W	-1	-/-	-608.2084026038647	-18011.3675716538	148	0.12982005141388175	0.6824324324324325	0.19381620383624393
YOR040W	-1	-/-	-608.389137506485	-23060.64599955082	148	0.12965340179717585	0.6824324324324325	0.19410249069567706
YDR265W	-1	-/-	-608.5545696616173	-20686.33952692151	148	0.1294871794871795	0.6824324324324325	0.19438877755511022
YKL019W	-1	-/-	-608.5987548828125	-21477.222716271877	148	0.1293213828425096	0.6824324324324325	0.19467506441454338
YDR371W	0	0/-	-608.7957931011915	-34903.710117493756	592	0.1293213828425096	0.6824324324324325	0.19467506441454338
YNL288W	-1	-/-	-608.8988665342331	-19450.000983282924	148	0.12915601023017903	0.6824324324324325	0.1949613512739765
YGR077C	-1	-/-	-609.0707957744598	-21340.53723746538	148	0.12899106002554278	0.6824324324324325	0.19524763813340967
YKR071C	0	0/-	-609.1202809587121	-35379.38224553503	592	0.12899106002554278	0.6824324324324325	0.19524763813340967
YBR165W	-1	-/-	-609.1609053611755	-22613.72954595089	148	0.1288265306122449	0.6824324324324325	0.19553392499284283
YLR170C	-1	-/-	-609.1855227425694	-19760.05889148265	148	0.1286624203821656	0.6824324324324325	0.195820211852276
YNL127W	-1	-/-	-609.8602341711521	-23030.144625216722	148	0.12849872773536897	0.6824324324324325	0.19610649871170913
YJR051W	0	0/-	-609.9182829922065	-32710.54493724706	592	0.12849872773536897	0.6824324324324325	0.19610649871170913
YGL210W	-1	-/-	-610.000614285469	-21692.957870662212	148	0.12833545108005082	0.6824324324324325	0.1963927855711423
YOR031W	-1	-/-	-610.0046861786395	-23509.442625107244	148	0.1281725888324873	0.6824324324324325	0.19667907243057545
YPR067W	-1	-/-	-610.026506125927	-20954.727922558784	148	0.12801013941698353	0.6824324324324325	0.19696535929000858
YER007W	-1	-/-	-610.0577328205109	-21770.57335177064	148	0.12784810126582277	0.6824324324324325	0.19725164614944174
YLL021W	-1	-/-	-610.7316104397178	-21705.033507935703	148	0.1276864728192162	0.6824324324324325	0.1975379330088749
YGL208W	-1	-/-	-610.8636502325535	-22436.388701707125	148	0.1275252525252525	0.6824324324324325	0.19782421986830803
YIL154C	-1	-/-	-611.4745314717293	-21469.38060259819	148	0.1273644388398487	0.6824324324324325	0.1981105067277412
YNL243W	-1	-/-	-612.1175010800362	-19201.95683117211	148	0.12720403022670027	0.6824324324324325	0.19839679358717435
YJR106W	0	0/-	-612.4317390434444	-35162.422337114345	592	0.12720403022670027	0.6824324324324325	0.19839679358717435
YBR188C	-1	-/-	-612.5417922437191	-22979.700947403908	148	0.1270440251572327	0.6824324324324325	0.1986830804466075
YOR087W	-1	-/-	-612.5440745204687	-20638.3878557384	148	0.12688442211055276	0.6824324324324325	0.19896936730604065
YPR045C	0	0/-	-612.6508412510157	-32591.154296770692	592	0.12688442211055276	0.6824324324324325	0.19896936730604065
YIL157C	0	0/-	-613.0292720142752	-34181.611476899125	592	0.12688442211055276	0.6824324324324325	0.19896936730604065
YNL192W	-1	-/-	-613.1506381332874	-24345.78256431222	148	0.12672521957340024	0.6824324324324325	0.1992556541654738
YNL098C	-1	-/-	-613.2950383722782	-21473.69975233078	148	0.12656641604010024	0.6824324324324325	0.19954194102490697
YNL281W	-1	-/-	-613.4553911089897	-21885.32985574007	148	0.12640801001251564	0.6824324324324325	0.1998282278843401
YPL020C	-1	-/-	-613.9097720980644	-22819.34131371975	148	0.12625	0.6824324324324325	0.20011451474377326
YBR164C	-1	-/-	-614.0630592890084	-23370.721755284816	148	0.12609238451935081	0.6824324324324325	0.20040080160320642
YOR380W	-1	-/-	-614.125381976366	-21698.36123648286	148	0.1259351620947631	0.6824324324324325	0.20068708846263955
YGR202C	-1	-/-	-614.3096010684967	-21440.940197467804	148	0.12577833125778332	0.6824324324324325	0.2009733753220727
YDL008W	1	+/+	-614.6980774700642	-19216.891231805086	147	0.12686567164179105	0.6891891891891891	0.2009733753220727
YML012W	-1	-/-	-615.1624466776848	-20746.6735124588	148	0.1267080745341615	0.6891891891891891	0.20125966218150587
YHR198C	0	0/0	-615.6028322130442	-36156.2635111846	592	0.1267080745341615	0.6891891891891891	0.20125966218150587
YJR082C	-1	-/-	-615.8759187459946	-19524.96822500229	148	0.12655086848635236	0.6891891891891891	0.20154594904093903
YLR246W	-1	-/-	-615.9654557108879	-19851.606992661953	148	0.12639405204460966	0.6891891891891891	0.20183223590037216
YIR009W	-1	-/-	-616.1691278219223	-20000.33570343256	148	0.12623762376237624	0.6891891891891891	0.20211852275980532
YDR288W	-1	-/-	-616.2993136048317	-22181.0745177567	148	0.1260815822002472	0.6891891891891891	0.20240480961923848
YDL125C	0	0/-	-616.385833574459	-37826.8874760773	592	0.1260815822002472	0.6891891891891891	0.20240480961923848
YCR020C	-1	-/-	-616.5176196061075	-22695.865853127092	148	0.1259259259259259	0.6891891891891891	0.20269109647867162
YKL116C	0	0/-	-616.6385247185826	-33169.75378676504	592	0.1259259259259259	0.6891891891891891	0.20269109647867162
YDR140W	-1	-/-	-616.8571005389094	-21784.228256337345	148	0.12577065351418001	0.6891891891891891	0.20297738333810478
YMR137C	-1	-/-	-616.9090422987938	-21123.644659221172	148	0.12561576354679804	0.6891891891891891	0.20326367019753794
YLR459W	-1	-/-	-617.0899231433868	-19681.035746991634	148	0.12546125461254612	0.6891891891891891	0.2035499570569711
YDR533C	0	0/-	-617.0913005601615	-41242.913178618066	592	0.12546125461254612	0.6891891891891891	0.2035499570569711
YLL027W	-1	-/-	-617.6634128689766	-21276.675113499165	148	0.12530712530712532	0.6891891891891891	0.20383624391640423
YDL044C	-1	-/-	-618.3251204490662	-21069.405891299248	148	0.12515337423312883	0.6891891891891891	0.2041225307758374
YGL144C	-1	-/-	-618.6490349769592	-20872.89672577381	148	0.125	0.6891891891891891	0.20440881763527055
YER087C-B	-1	-/-	-618.7426834106445	-19590.270674932748	148	0.12484700122399021	0.6891891891891891	0.20469510449470368
YGR058W	0	0/-	-618.7529648840427	-35274.12900923332	592	0.12484700122399021	0.6891891891891891	0.20469510449470368
YDR468C	0	0/-	-618.958772405982	-33753.19912074879	592	0.12484700122399021	0.6891891891891891	0.20469510449470368
YJL003W	-1	-/-	-619.1132512688637	-21433.492321431637	148	0.12469437652811736	0.6891891891891891	0.20498139135413684
YKL087C	0	0/0	-619.1879882328212	-33331.02511617169	592	0.12469437652811736	0.6891891891891891	0.20498139135413684
YIR001C	0	0/0	-619.2319822721183	-33848.882292436436	592	0.12469437652811736	0.6891891891891891	0.20498139135413684
YJR126C	-1	-/-	-619.544004380703	-21499.4108299613	148	0.12454212454212454	0.6891891891891891	0.20526767821357
YLL024C	-1	-/+	-619.5581661313772	-22970.883770629764	148	0.12439024390243902	0.6891891891891891	0.20555396507300314
YLR080W	-1	-/-	-619.7039892673492	-23845.433163702488	148	0.12423873325213154	0.6891891891891891	0.2058402519324363
YHR083W	-1	-/-	-619.7497547864914	-19984.819202817976	148	0.12408759124087591	0.6891891891891891	0.20612653879186946
YNL206C	-1	-/-	-619.9701184923761	-24318.836216717493	148	0.12393681652490887	0.6891891891891891	0.20641282565130262
YOL116W	-1	-/-	-619.979148209095	-22061.882512032986	148	0.12378640776699029	0.6891891891891891	0.20669911251073575
YDR264C	-1	-/-	-620.0661664009094	-20255.953320145607	148	0.12363636363636364	0.6891891891891891	0.2069853993701689
YLL019C	-1	-/-	-620.204744040966	-22715.373732209206	148	0.1234866828087167	0.6891891891891891	0.20727168622960207
YGR186W	-1	-/-	-620.3183627575636	-23305.860991880298	148	0.12333736396614269	0.6891891891891891	0.2075579730890352
YDR320C-A	-1	-/-	-620.4980721473694	-18095.29229784012	148	0.12318840579710146	0.6891891891891891	0.20784425994846836
YER008C	-1	-/-	-620.5492911338806	-21302.510371863842	148	0.12303980699638119	0.6891891891891891	0.20813054680790152
YDR085C	-1	-/-	-620.5770557522774	-22621.011630773544	148	0.12289156626506025	0.6891891891891891	0.20841683366733466
YLL051C	0	0/-	-620.9109730571508	-34726.05589423515	592	0.12289156626506025	0.6891891891891891	0.20841683366733466
YPR179C	-1	-/-	-621.2087592482567	-22221.014691650867	148	0.12274368231046931	0.6891891891891891	0.20870312052676782
YGR056W	-1	-/-	-621.3769937753677	-21699.951554775238	148	0.12259615384615384	0.6891891891891891	0.20898940738620098
YKL046C	-1	-/-	-621.5869767665863	-19038.364870488644	148	0.12244897959183673	0.6891891891891891	0.20927569424563414
YNL201C	-1	-/-	-621.6162429153919	-20607.721977606416	148	0.1223021582733813	0.6891891891891891	0.20956198110506727
YCR086W	-1	-/-	-621.6824275031686	-20392.927069701254	148	0.12215568862275449	0.6891891891891891	0.20984826796450043
YIL137C	0	0/-	-621.726899728179	-35253.14444485656	592	0.12215568862275449	0.6891891891891891	0.20984826796450043
YHR138C	-1	-/-	-621.7472796440125	-17637.97750288248	148	0.12200956937799043	0.6891891891891891	0.2101345548239336
YMR170C	0	0/-	-621.7929787803441	-40737.93473635428	592	0.12200956937799043	0.6891891891891891	0.2101345548239336
YLR323C	0	0/-	-621.871168717742	-37854.77025382407	592	0.12200956937799043	0.6891891891891891	0.2101345548239336
YDR173C	-1	-/-	-621.9720216989517	-23563.855896856636	148	0.12186379928315412	0.6891891891891891	0.21042084168336672
YBL006C	-1	-/-	-622.2627029418945	-22162.574032902718	148	0.12171837708830549	0.6891891891891891	0.21070712854279988
YER168C	-1	-/-	-622.3372540026903	-22974.16287828982	148	0.12157330154946365	0.6891891891891891	0.21099341540223304
YCR042C	-1	-/-	-622.4916808158159	-22013.404967203736	148	0.12142857142857143	0.6891891891891891	0.2112797022616662
YMR238W	-1	-/-	-622.7643222510815	-23160.470994114876	148	0.12128418549346016	0.6891891891891891	0.21156598912109933
YIL050W	0	0/-	-622.8029965534806	-35681.4338651374	592	0.12128418549346016	0.6891891891891891	0.21156598912109933
YEL013W	-1	-/-	-623.0797572731972	-19696.441788733006	148	0.12114014251781473	0.6891891891891891	0.2118522759805325
YDL080C	-1	-/-	-623.278819963336	-21540.86900850013	148	0.12099644128113879	0.6891891891891891	0.21213856283996566
YBL089W	0	0/-	-623.3518356867135	-33898.365316351876	592	0.12099644128113879	0.6891891891891891	0.21213856283996566
YDL236W	-1	-/0	-623.5713058710098	-22275.235038220882	148	0.12085308056872038	0.6891891891891891	0.2124248496993988
YOR002W	-1	-/-	-623.7601586729288	-20135.802711822093	148	0.12071005917159763	0.6891891891891891	0.21271113655883195
YIL045W	0	0/0	-623.9057255666703	-39315.412664717995	592	0.12071005917159763	0.6891891891891891	0.21271113655883195
YLR144C	-1	-/-	-623.9500689208508	-21545.82455728948	148	0.12056737588652482	0.6891891891891891	0.2129974234182651
YDR505C	0	0/0	-624.0931124053895	-39539.56765753403	592	0.12056737588652482	0.6891891891891891	0.2129974234182651
YPL119C	-1	-/-	-624.1485955733806	-25240.210989499465	148	0.1204250295159386	0.6891891891891891	0.21328371027769824
YBR302C	0	0/+	-624.2138345763087	-36627.72543472331	592	0.1204250295159386	0.6891891891891891	0.21328371027769824
YOR171C	-1	-/-	-624.2678693085909	-19855.880181625485	148	0.12028301886792453	0.6891891891891891	0.2135699971371314
YER119C	-1	-/-	-624.3648335337639	-23496.105909138918	148	0.12014134275618374	0.6891891891891891	0.21385628399656456
YLR386W	-1	-/-	-624.3691508769989	-21862.418637394905	148	0.12	0.6891891891891891	0.21414257085599772
YMR065W	-1	-/-	-624.4575179219246	-20216.693838059902	148	0.11985898942420682	0.6891891891891891	0.21442885771543085
YDR006C	0	0/-	-624.4981888625771	-34435.70172945969	592	0.11985898942420682	0.6891891891891891	0.21442885771543085
YFL016C	-1	-/+	-624.5612489506602	-22845.51618015021	148	0.11971830985915492	0.6891891891891891	0.21471514457486401
YDR520C	0	0/-	-624.8281464353204	-35765.9947299473	592	0.11971830985915492	0.6891891891891891	0.21471514457486401
YHR166C	1	+/+	-624.8771830797195	-20299.978530466557	147	0.12075029308323564	0.6959459459459459	0.21471514457486401
YDR164C	-1	-/-	-624.9187930226326	-20372.073913753033	148	0.12060889929742388	0.6959459459459459	0.21500143143429717
YLL040C	-1	-/-	-624.9881461858749	-23848.606988543645	148	0.12046783625730995	0.6959459459459459	0.2152877182937303
YPL087W	-1	-/-	-625.6572218537331	-23079.68309879303	148	0.12032710280373832	0.6959459459459459	0.21557400515316347
YPL105C	0	0/-	-625.7043361598626	-35934.440510918386	592	0.12032710280373832	0.6959459459459459	0.21557400515316347
YER092W	0	0/-	-626.0847912468016	-36028.065455297474	592	0.12032710280373832	0.6959459459459459	0.21557400515316347
YDR041W	0	0/-	-626.2490617455915	-32423.988960357034	592	0.12032710280373832	0.6959459459459459	0.21557400515316347
YCL004W	-1	-/-	-626.2779794931412	-21572.14266037941	148	0.12018669778296383	0.6959459459459459	0.21586029201259663
YLR085C	-1	-/-	-626.4603280425072	-23233.95926606655	148	0.12004662004662005	0.6959459459459459	0.2161465788720298
YDL077C	-1	-/-	-626.7397173047066	-21865.482106367126	148	0.119906868451688	0.6959459459459459	0.21643286573146292
YNL071W	-1	-/-	-627.090666115284	-21455.11608840339	148	0.11976744186046512	0.6959459459459459	0.21671915259089608
YDR524C	-1	-/-	-627.1059327423573	-20633.097482651472	148	0.11962833914053426	0.6959459459459459	0.21700543945032924
YMR168C	-1	-/-	-627.1738736629486	-21060.89442819357	148	0.11948955916473318	0.6959459459459459	0.21729172630976237
YOR209C	-1	-/-	-627.3712327480316	-22872.17800809443	148	0.11935110081112399	0.6959459459459459	0.21757801316919553
YLR117C	-1	-/-	-627.4104868769646	-23228.19900470972	148	0.11921296296296297	0.6959459459459459	0.2178643000286287
YNL199C	-1	-/-	-627.502035677433	-20854.53220754862	148	0.11907514450867052	0.6959459459459459	0.21815058688806183
YLR026C	-1	-/-	-627.5128440856934	-21843.619119524956	148	0.11893764434180139	0.6959459459459459	0.218436873747495
YER155C	-1	-/-	-627.5129101872444	-21561.52645561099	148	0.11880046136101499	0.6959459459459459	0.21872316060692815
YGL106W	-1	-/-	-627.56355112046	-21807.077024999075	148	0.11866359447004608	0.6959459459459459	0.2190094474663613
YBR287W	0	0/0	-627.6642027944326	-37258.60211505182	592	0.11866359447004608	0.6959459459459459	0.2190094474663613
YFR013W	-1	-/-	-627.6704024896026	-23105.512396119535	148	0.11852704257767549	0.6959459459459459	0.21929573432579444
YJL034W	1	+/+	-627.7163266539574	-24244.862173229456	147	0.11954022988505747	0.7027027027027027	0.21929573432579444
YDR519W	0	0/-	-627.9530549366027	-36532.204872507136	592	0.11954022988505747	0.7027027027027027	0.21929573432579444
YIL048W	-1	-/-	-627.983395576477	-20410.58773213625	148	0.11940298507462686	0.7027027027027027	0.2195820211852276
YKL005C	-1	-/-	-628.0655046701431	-20554.3740580827	148	0.11926605504587157	0.7027027027027027	0.21986830804466076
YPL053C	-1	-/-	-628.5370534658432	-21828.53405225277	148	0.11912943871706758	0.7027027027027027	0.2201545949040939
YDR214W	-1	-/-	-628.7214310094714	-24887.30913799256	148	0.11899313501144165	0.7027027027027027	0.22044088176352705
YDR228C	-1	-/-	-628.8233702257276	-20212.292385287583	148	0.11885714285714286	0.7027027027027027	0.2207271686229602
YLL033W	0	0/-	-628.9793267771602	-36506.206691510975	592	0.11885714285714286	0.7027027027027027	0.2207271686229602
YEL030W	-1	-/-	-629.0646185278893	-23145.619743585587	148	0.1187214611872146	0.7027027027027027	0.22101345548239335
YGL150C	-1	-/-	-629.0962437018752	-21419.687570922077	148	0.11858608893956671	0.7027027027027027	0.2212997423418265
YJL101C	-1	-/-	-629.2138922214508	-22652.97296654433	148	0.11845102505694761	0.7027027027027027	0.22158602920125967
YJR059W	-1	-/-	-629.2900683879852	-22287.67487284541	148	0.11831626848691695	0.7027027027027027	0.22187231606069283
YAL021C	-1	-/-	-629.4356108382344	-20615.745613522828	148	0.11818181818181818	0.7027027027027027	0.22215860292012596
YBR229C	0	0/-	-629.4746396243572	-34114.11896977946	592	0.11818181818181818	0.7027027027027027	0.22215860292012596
YML031W	-1	-/-	-629.6266262978315	-21529.199596628547	148	0.11804767309875142	0.7027027027027027	0.22244488977955912
YPL228W	-1	-/-	-629.8992738723755	-20004.28418393433	148	0.11791383219954649	0.7027027027027027	0.22273117663899228
YBL038W	0	0/-	-629.900785010308	-35043.51300663501	592	0.11791383219954649	0.7027027027027027	0.22273117663899228
YDR369C	-1	-/-	-630.4143590927124	-22288.58298742771	148	0.11778029445073612	0.7027027027027027	0.2230174634984254
YOL025W	0	0/-	-630.5254588350654	-37807.37397665437	592	0.11778029445073612	0.7027027027027027	0.2230174634984254
YGL254W	-1	-/-	-630.5927728414536	-20644.160788461566	148	0.11764705882352941	0.7027027027027027	0.22330375035785857
YNL219C	-1	-/-	-630.615997582674	-18204.971251104027	148	0.11751412429378531	0.7027027027027027	0.22359003721729173
YOR099W	-1	-/-	-630.6743170022964	-21059.063412725925	148	0.11738148984198646	0.7027027027027027	0.2238763240767249
YBR046C	0	0/-	-630.7054341523908	-42715.58543427801	592	0.11738148984198646	0.7027027027027027	0.2238763240767249
YLR090W	-1	-/-	-630.7134127020836	-21217.83576950431	148	0.11724915445321307	0.7027027027027027	0.22416261093615802
YPL022W	-1	-/-	-630.7285050302744	-21537.849293082952	148	0.11711711711711711	0.7027027027027027	0.22444889779559118
YJL073W	1	+/+	-630.9662454277277	-23279.223123669624	147	0.11811023622047244	0.7094594594594594	0.22444889779559118
YDL110C	0	0/-	-631.0551444813609	-42204.15555385314	592	0.11811023622047244	0.7094594594594594	0.22444889779559118
YDR351W	0	0/-	-631.2293314933777	-34428.880103580654	592	0.11811023622047244	0.7094594594594594	0.22444889779559118
YNL223W	-1	-/-	-631.2948513031006	-25947.810548245907	148	0.11797752808988764	0.7094594594594594	0.22473518465502434
YGL066W	-1	-/-	-631.3845181465149	-21612.099905475974	148	0.11784511784511785	0.7094594594594594	0.22502147151445748
YDR495C	-1	-/-	-631.6413818001747	-20482.2451274395	148	0.11771300448430494	0.7094594594594594	0.22530775837389064
YOL006C	-1	-/-	-631.6546510457993	-21039.00803118944	148	0.11758118701007839	0.7094594594594594	0.2255940452333238
YKR064W	0	0/-	-631.7169313430786	-36271.979681212455	592	0.11758118701007839	0.7094594594594594	0.2255940452333238
YEL015W	-1	-/-	-631.927412211895	-21084.388340175152	148	0.1174496644295302	0.7094594594594594	0.22588033209275693
YNL103W	-1	-/-	-632.030822776258	-22471.83564220369	148	0.11731843575418995	0.7094594594594594	0.2261666189521901
YCL029C	-1	-/-	-632.1241352260113	-22642.871180802584	148	0.1171875	0.7094594594594594	0.22645290581162325
YAL056W	-1	-/-	-632.2592633431777	-21546.297110146843	148	0.11705685618729098	0.7094594594594594	0.2267391926710564
YGL213C	-1	-/-	-632.2709009572864	-22910.94703876227	148	0.11692650334075724	0.7094594594594594	0.22702547953048954
YER005W	-1	-/-	-632.3110154867172	-20588.55000269413	148	0.1167964404894327	0.7094594594594594	0.2273117663899227
YPL169C	-1	-/-	-632.6108576655388	-22223.528438568115	148	0.11666666666666667	0.7094594594594594	0.22759805324935586
YAL007C	-1	-/-	-632.7470274269581	-23080.187566190958	148	0.11653718091009989	0.7094594594594594	0.227884340108789
YNL158W	0	0/-	-632.947124324739	-35853.292380961124	592	0.11653718091009989	0.7094594594594594	0.227884340108789
YML071C	-1	-/-	-633.2824410870671	-22871.29965721816	148	0.1164079822616408	0.7094594594594594	0.22817062696822216
YOR179C	-1	-/-	-633.6400935053825	-23408.80956339836	148	0.11627906976744186	0.7094594594594594	0.22845691382765532
YKL189W	-1	-/-	-633.7328226566315	-23503.813135944307	148	0.1161504424778761	0.7094594594594594	0.22874320068708845
YJR006W	-1	-/-	-633.7547836303711	-21299.654828429222	148	0.11602209944751381	0.7094594594594594	0.2290294875465216
YKL173W	-1	-/-	-633.8715352416039	-22784.833538889885	148	0.11589403973509933	0.7094594594594594	0.22931577440595477
YGR143W	-1	-/-	-633.8779847621918	-23313.651886582375	148	0.11576626240352811	0.7094594594594594	0.22960206126538793
YBL105C	-1	-/-	-633.965029656887	-20517.237451195717	148	0.11563876651982379	0.7094594594594594	0.22988834812482106
YGR197C	-1	-/-	-634.0938087105751	-22509.542232096195	148	0.11551155115511551	0.7094594594594594	0.23017463498425422
YDL123W	0	0/0	-634.1891529001296	-38587.2318511121	592	0.11551155115511551	0.7094594594594594	0.23017463498425422
YKL139W	-1	-/-	-634.2336939573288	-20223.92582935095	148	0.11538461538461539	0.7094594594594594	0.23046092184368738
YFL004W	-1	-/-	-634.4562569856644	-21215.36436663568	148	0.11525795828759605	0.7094594594594594	0.23074720870312052
YML021C	-1	-/-	-634.5965585410595	-23416.568708509207	148	0.11513157894736842	0.7094594594594594	0.23103349556255368
YGR008C	-1	-/-	-634.814829647541	-24565.931074380875	148	0.11500547645125958	0.7094594594594594	0.23131978242198684
YGR086C	-1	-/-	-634.8679076135159	-20946.23560127616	148	0.11487964989059081	0.7094594594594594	0.23160606928142
YBR014C	0	0/-	-634.9042010344565	-35052.805075094104	592	0.11487964989059081	0.7094594594594594	0.23160606928142
YCL033C	-1	-/-	-634.9776791632175	-22355.354053646326	148	0.11475409836065574	0.7094594594594594	0.23189235614085313
YHR063C	0	0/-	-634.9835849781521	-39425.780313604046	592	0.11475409836065574	0.7094594594594594	0.23189235614085313
YDR244W	-1	-/-	-635.2416132688522	-22272.160165786743	148	0.1146288209606987	0.7094594594594594	0.2321786430002863
YJR049C	-1	-/-	-635.3256433010101	-22743.58823519945	148	0.11450381679389313	0.7094594594594594	0.23246492985971945
YDR291W	0	0/-	-635.377427753061	-36552.59026155248	592	0.11450381679389313	0.7094594594594594	0.23246492985971945
YDR372C	-1	-/-	-635.6382622718811	-23864.750816106796	148	0.11437908496732026	0.7094594594594594	0.23275121671915258
YOR274W	-1	-/-	-635.6738599538803	-20718.834870278835	148	0.11425462459194777	0.7094594594594594	0.23303750357858574
YBR176W	0	0/-	-635.6860611438751	-34721.349894709885	592	0.11425462459194777	0.7094594594594594	0.23303750357858574
YLR195C	-1	-/-	-635.8867748081684	-24023.82843206264	148	0.11413043478260869	0.7094594594594594	0.2333237904380189
YMR038C	-1	-/-	-636.3146232366562	-21211.777421295643	148	0.11400651465798045	0.7094594594594594	0.23361007729745203
YBR057C	-1	-/-	-636.6443336009979	-21406.26072204113	148	0.113882863340564	0.7094594594594594	0.2338963641568852
YNL168C	0	0/0	-636.7159170644591	-35015.13496928022	592	0.113882863340564	0.7094594594594594	0.2338963641568852
YAL020C	-1	-/+	-636.868404507637	-19353.03079983592	148	0.11375947995666305	0.7094594594594594	0.23418265101631836
YGL018C	-1	-/-	-636.9303326364607	-21919.83956584893	148	0.11363636363636363	0.7094594594594594	0.23446893787575152
YIR037W	-1	-/-	-637.074671626091	-21325.191353917122	148	0.11351351351351352	0.7094594594594594	0.23475522473518465
YOL113W	-1	-/-	-637.1186128854752	-19411.47681558132	148	0.11339092872570194	0.7094594594594594	0.2350415115946178
YPR131C	-1	-/+	-637.1904944181442	-18695.46408046782	148	0.11326860841423948	0.7094594594594594	0.23532779845405097
YAL062W	0	0/0	-637.2976297214627	-40168.82431127387	592	0.11326860841423948	0.7094594594594594	0.23532779845405097
YDR100W	0	0/0	-637.4308142364025	-35250.77495449036	592	0.11326860841423948	0.7094594594594594	0.23532779845405097
YBR059C	-1	-/-	-637.591013610363	-21847.78835386038	148	0.11314655172413793	0.7094594594594594	0.2356140853134841
YML051W	-1	-/-	-637.707618355751	-20277.454206109047	148	0.11302475780409042	0.7094594594594594	0.23590037217291726
YGL238W	-1	-/-	-637.8479336500168	-25017.13696861267	148	0.11290322580645161	0.7094594594594594	0.23618665903235042
YDL020C	-1	-/-	-638.0897770598531	-22307.979955270886	148	0.11278195488721804	0.7094594594594594	0.23647294589178355
YDR175C	-1	-/-	-638.1236845254898	-20473.21976555884	148	0.11266094420600858	0.7094594594594594	0.2367592327512167
YOR349W	-1	-/-	-638.1896439790726	-21201.37491250038	148	0.11254019292604502	0.7094594594594594	0.23704551961064987
YKR063C	-1	-/-	-638.2520775794983	-22480.691783308983	148	0.11241970021413276	0.7094594594594594	0.23733180647008303
YLR429W	-1	-/-	-638.4122689962387	-21556.07897633314	148	0.11229946524064172	0.7094594594594594	0.23761809332951617
YHR110W	0	0/-	-638.4201767072082	-36737.93610236235	592	0.11229946524064172	0.7094594594594594	0.23761809332951617
YML097C	-1	-/-	-638.5187927782536	-23369.407280296087	148	0.11217948717948718	0.7094594594594594	0.23790438018894933
YIR004W	-1	-/-	-638.5304968655109	-19755.07617291808	148	0.11205976520811099	0.7094594594594594	0.2381906670483825
YJL111W	-1	-/-	-638.8952577412128	-22639.742187470198	148	0.11194029850746269	0.7094594594594594	0.23847695390781562
YER176W	0	0/-	-639.0602261126041	-38454.43115035072	592	0.11194029850746269	0.7094594594594594	0.23847695390781562
YPR176C	-1	-/-	-639.3067962005734	-21867.984032169916	148	0.11182108626198083	0.7094594594594594	0.23876324076724878
YHR043C	1	+/0	-639.3951343148947	-23524.40494928509	147	0.1127659574468085	0.7162162162162162	0.23876324076724878
YBR095C	-1	-/-	-639.5128015875816	-21708.252503961325	148	0.1126461211477152	0.7162162162162162	0.23904952762668194
YDR498C	-1	-/-	-639.6874358654022	-23166.401163816452	148	0.11252653927813164	0.7162162162162162	0.2393358144861151
YBR200W	-1	-/-	-639.9091627597809	-21256.946686774492	148	0.11240721102863202	0.7162162162162162	0.23962210134554823
YCR039C	-1	-/-	-640.1861029863358	-18693.838933467865	148	0.11228813559322035	0.7162162162162162	0.2399083882049814
YLR360W	-1	-/-	-640.2163902521133	-20378.60321891308	148	0.11216931216931217	0.7162162162162162	0.24019467506441455
YGL127C	-1	-/-	-640.2887890338898	-23389.81746983528	148	0.11205073995771671	0.7162162162162162	0.24048096192384769
YLR095C	-1	-/-	-640.3068940639496	-23525.777621269226	148	0.1119324181626188	0.7162162162162162	0.24076724878328085
YFR047C	-1	-/-	-640.5829787254333	-23238.006761193275	148	0.11181434599156118	0.7162162162162162	0.241053535642714
YPL139C	-1	-/-	-640.6565215587616	-22295.955880999565	148	0.11169652265542676	0.7162162162162162	0.24133982250214714
YML076C	-1	-/-	-641.1556997299194	-21575.001643955708	148	0.11157894736842106	0.7162162162162162	0.2416261093615803
YMR173W	-1	-/-	-641.2683154642582	-26961.624257564545	148	0.11146161934805468	0.7162162162162162	0.24191239622101346
YOR086C	0	0/-	-641.5707533285022	-33592.53489984758	592	0.11146161934805468	0.7162162162162162	0.24191239622101346
YGL252C	-1	-/-	-641.5785754621029	-22752.05770045519	148	0.11134453781512606	0.7162162162162162	0.24219868308044662
YDL058W	-1	-/-	-641.6398745775223	-19447.408163428307	148	0.11122770199370409	0.7162162162162162	0.24248496993987975
YLR192C	-1	-/-	-641.7821315824986	-23865.093393474817	148	0.1111111111111111	0.7162162162162162	0.2427712567993129
YDR078C	-1	-/-	-641.9290438890457	-21425.749778151512	148	0.11099476439790576	0.7162162162162162	0.24305754365874607
YGR133W	-1	-/-	-642.0020747482777	-22652.61760509014	148	0.1108786610878661	0.7162162162162162	0.2433438305181792
YDR135C	-1	-/-	-642.1199700832367	-20586.17443728447	148	0.11076280041797283	0.7162162162162162	0.24363011737761237
YKL108W	-1	-/-	-642.3185654878616	-20555.51303732395	148	0.11064718162839249	0.7162162162162162	0.24391640423704553
YMR068W	-1	-/-	-642.3844931423664	-23269.7807020247	148	0.1105318039624609	0.7162162162162162	0.24420269109647866
YPR061C	0	0/0	-642.9521117247641	-39370.950741453096	592	0.1105318039624609	0.7162162162162162	0.24420269109647866
YPR139C	-1	-/-	-643.1079210340977	-21830.340798169374	148	0.11041666666666666	0.7162162162162162	0.24448897795591182
YDL107W	0	0/-	-643.2398203331977	-35972.15544439666	592	0.11041666666666666	0.7162162162162162	0.24448897795591182
YNR048W	-1	-/-	-643.2514901161194	-20068.841682434082	148	0.11030176899063475	0.7162162162162162	0.24477526481534498
YDR309C	-1	-/-	-643.5819484293461	-22982.577909082174	148	0.1101871101871102	0.7162162162162162	0.24506155167477814
YBR231C	-1	-/-	-643.7492482513189	-22509.180066749454	148	0.11007268951194185	0.7162162162162162	0.24534783853421127
YDR141C	-1	-/-	-643.8254164457321	-21360.204207122326	148	0.10995850622406639	0.7162162162162162	0.24563412539364443
YFL041W	-1	-/-	-643.9989129602909	-21135.33461651206	148	0.10984455958549223	0.7162162162162162	0.2459204122530776
YHR090C	-1	-/-	-644.3159246742725	-22879.818132668734	148	0.10973084886128365	0.7162162162162162	0.24620669911251072
YHR164C	-1	-/-	-644.5486744642258	-22574.85909229517	148	0.10961737331954498	0.7162162162162162	0.24649298597194388
YFR002W	-1	-/-	-644.5739604234695	-24094.077996203676	148	0.10950413223140495	0.7162162162162162	0.24677927283137704
YNL225C	-1	-/-	-644.862347483635	-22109.911130785942	148	0.10939112487100103	0.7162162162162162	0.2470655596908102
YIL010W	-1	-/-	-644.8871806561947	-23317.327626138926	148	0.10927835051546392	0.7162162162162162	0.24735184655024334
YML127W	-1	-/-	-645.6210570335388	-22064.804541945457	148	0.10916580844490216	0.7162162162162162	0.2476381334096765
YBR177C	-1	-/-	-645.7064247131348	-21420.51529431343	148	0.10905349794238683	0.7162162162162162	0.24792442026910966
YOR208W	-1	-/-	-645.7659771516919	-21978.132021956146	148	0.10894141829393628	0.7162162162162162	0.2482107071285428
YHR034C	-1	-/-	-645.8625845313072	-21244.577423393726	148	0.10882956878850103	0.7162162162162162	0.24849699398797595
YGR007W	-1	-/-	-646.0482267141342	-21579.72575765848	148	0.10871794871794872	0.7162162162162162	0.2487832808474091
YBR122C	0	0/-	-646.1661972254515	-33978.38567733765	592	0.10871794871794872	0.7162162162162162	0.2487832808474091
YDR208W	-1	-/-	-646.3218970298767	-22912.47927558422	148	0.10860655737704918	0.7162162162162162	0.24906956770684224
YER095W	-1	-/-	-646.5759347490966	-21269.437436442822	148	0.10849539406345957	0.7162162162162162	0.2493558545662754
YDL188C	-1	-/-	-647.0846999883652	-20546.39062553644	148	0.1083844580777096	0.7162162162162162	0.24964214142570856
YIL138C	-1	-/-	-647.2442108392715	-21199.693790517747	148	0.10827374872318693	0.7162162162162162	0.24992842828514172
YDR409W	-1	-/-	-647.3852578401566	-21203.698892235756	148	0.10816326530612246	0.7162162162162162	0.2502147151445749
YGR120C	-1	-/-	-647.4050286114216	-22475.92985919118	148	0.10805300713557595	0.7162162162162162	0.250501002004008
YJL062W	-1	-/-	-647.651119530201	-22595.124258816242	148	0.1079429735234216	0.7162162162162162	0.25078728886344115
YJL054W	-1	-/-	-647.8627238571644	-22028.160564042628	148	0.10783316378433368	0.7162162162162162	0.2510735757228743
YCR067C	-1	-/-	-647.9539812803268	-19765.65389353037	148	0.10772357723577236	0.7162162162162162	0.25135986258230747
YPR133C	-1	-/-	-647.9569195657969	-23866.667131856084	148	0.10761421319796954	0.7162162162162162	0.25164614944174063
YPL125W	-1	-/0	-648.181764960289	-20746.827090263367	148	0.1075050709939148	0.7162162162162162	0.2519324363011738
YGL197W	0	0/-	-648.5026954971254	-36241.879710525274	592	0.1075050709939148	0.7162162162162162	0.2519324363011738
YOR110W	-1	-/-	-648.6108319759369	-21033.179771333933	148	0.10739614994934144	0.7162162162162162	0.25221872316060695
YBR005W	0	0/-	-648.6731413076632	-36701.908774553915	592	0.10739614994934144	0.7162162162162162	0.25221872316060695
YBL057C	1	+/+	-648.6884254217148	-22868.73752245307	147	0.1082995951417004	0.722972972972973	0.25221872316060695
YDR155C	0	0/-	-648.7124775648117	-36522.86283800751	592	0.1082995951417004	0.722972972972973	0.25221872316060695
YDR104C	0	0/-	-649.1447967737913	-36087.0552335917	592	0.1082995951417004	0.722972972972973	0.25221872316060695
YOR176W	0	0/0	-649.2690273188055	-37552.30247830134	592	0.1082995951417004	0.722972972972973	0.25221872316060695
YOR258W	0	0/-	-649.2918644007295	-36471.70954194106	592	0.1082995951417004	0.722972972972973	0.25221872316060695
YDR254W	-1	-/-	-649.7252898216248	-20872.573160886765	148	0.10819009100101112	0.722972972972973	0.25250501002004005
YLR431C	-1	-/-	-649.7867354750633	-21553.353608250618	148	0.10808080808080808	0.722972972972973	0.2527912968794732
YBL033C	-1	-/-	-649.8077290654182	-23338.00273323059	148	0.10797174571140263	0.722972972972973	0.2530775837389064
YFL033C	-1	-/-	-649.8731008768082	-22313.618773519993	148	0.10786290322580645	0.722972972972973	0.25336387059833954
YNL297C	-1	-/-	-650.1074874401093	-21731.845132902265	148	0.10775427995971802	0.722972972972973	0.2536501574577727
YDL078C	-1	-/-	-650.2350596785545	-22635.854044511914	148	0.10764587525150905	0.722972972972973	0.25393644431720586
YNL290W	-1	-/-	-650.2588456869125	-21927.559340059757	148	0.10753768844221105	0.722972972972973	0.254222731176639
YLR380W	1	+/-	-650.4580077975988	-23229.52327735722	147	0.10843373493975904	0.7297297297297297	0.254222731176639
YKL124W	0	0/+	-650.5361596494913	-39170.536908209324	592	0.10843373493975904	0.7297297297297297	0.254222731176639
YDL154W	-1	-/-	-650.5634152591228	-21601.520473450422	148	0.10832497492477432	0.7297297297297297	0.2545090180360721
YLR226W	-1	-/-	-650.6470940113068	-22844.52002814412	148	0.10821643286573146	0.7297297297297297	0.2547953048955053
YDR071C	-1	-/-	-650.9012979269028	-20679.182606756687	148	0.10810810810810811	0.7297297297297297	0.25508159175493844
YFR014C	-1	-/-	-651.0079355239868	-21317.204325452447	148	0.108	0.7297297297297297	0.2553678786143716
YBR281C	0	0/0	-651.0657176524401	-35930.22360865399	592	0.108	0.7297297297297297	0.2553678786143716
YGR036C	-1	-/-	-651.1462574005127	-21900.737305998802	148	0.10789210789210789	0.7297297297297297	0.25565416547380476
YCR083W	-1	-/-	-651.2408672571182	-24108.189982622862	148	0.10778443113772455	0.7297297297297297	0.2559404523332379
YNR033W	-1	-/-	-651.5181627869606	-21070.05403751135	148	0.10767696909272183	0.7297297297297297	0.2562267391926711
YER144C	0	0/+	-651.5658946670592	-37898.64320284501	592	0.10767696909272183	0.7297297297297297	0.2562267391926711
YGL190C	-1	-/-	-651.6945924162865	-20623.078364551067	148	0.10756972111553785	0.7297297297297297	0.2565130260521042
YMR089C	-1	-/-	-651.7056832015514	-22318.87034969777	148	0.10746268656716418	0.7297297297297297	0.25679931291153735
YDR434W	-1	-/-	-651.7308887094259	-21942.417418405414	148	0.1073558648111332	0.7297297297297297	0.2570855997709705
YDL203C	0	0/-	-651.7685743570328	-36136.18549396703	592	0.1073558648111332	0.7297297297297297	0.2570855997709705
YLR254C	-1	-/0	-651.8359588384628	-23016.2493391335	148	0.10724925521350546	0.7297297297297297	0.25737188663040367
YGL167C	-1	-/-	-651.9254205226898	-19618.14206624031	148	0.10714285714285714	0.7297297297297297	0.25765817348983683
YMR064W	0	0/0	-652.5597057715058	-34178.02504494414	592	0.10714285714285714	0.7297297297297297	0.25765817348983683
YNL293W	-1	-/-	-652.7869387120008	-23562.643199786544	148	0.10703666997026759	0.7297297297297297	0.25794446034927
YMR112C	-1	-/-	-652.9316402673721	-23190.251363933086	148	0.10693069306930693	0.7297297297297297	0.2582307472087031
YIL098C	-1	-/-	-653.0230337381363	-20264.531454924494	148	0.10682492581602374	0.7297297297297297	0.25851703406813625
YNL241C	-1	-/-	-653.13031950593	-23664.14111366868	148	0.1067193675889328	0.7297297297297297	0.2588033209275694
YPR072W	-1	-/-	-653.1490322947502	-22120.476790606976	148	0.10661401776900296	0.7297297297297297	0.2590896077870026
YMR026C	-1	-/-	-653.3941341638565	-18937.450146496296	148	0.10650887573964497	0.7297297297297297	0.25937589464643573
YLR385C	-1	-/-	-653.5435794591904	-19552.023589015007	148	0.10640394088669951	0.7297297297297297	0.2596621815058689
YPL055C	-1	-/-	-653.682510137558	-24189.868965744972	148	0.1062992125984252	0.7297297297297297	0.25994846836530205
YOR357C	0	0/-	-653.7137651443481	-33528.25465509482	592	0.1062992125984252	0.7297297297297297	0.25994846836530205
YOL070C	0	0/-	-653.8446790389717	-35797.539124485105	592	0.1062992125984252	0.7297297297297297	0.25994846836530205
YOL108C	-1	-/-	-653.8733072280884	-24318.650765419006	148	0.10619469026548672	0.7297297297297297	0.26023475522473516
YGR206W	-1	-/-	-653.9575585126877	-21065.924930214882	148	0.10609037328094302	0.7297297297297297	0.2605210420841683
YMR176W	0	0/-	-654.0169994346797	-36748.44182485994	592	0.10609037328094302	0.7297297297297297	0.2605210420841683
YLR033W	-1	-/-	-654.0807392597198	-21660.518418431282	148	0.10598626104023552	0.7297297297297297	0.2608073289436015
YBL103C	-1	-/-	-654.1628041267395	-21100.333563447	148	0.10588235294117647	0.7297297297297297	0.26109361580303464
YMR061W	-1	-/-	-654.1726897954941	-21920.477609097958	148	0.10577864838393732	0.7297297297297297	0.2613799026624678
YDL013W	-1	-/+	-654.7203798294067	-22819.507471978664	148	0.10567514677103718	0.7297297297297297	0.26166618952190096
YKL167C	0	0/-	-654.8011323269457	-33715.044726202264	592	0.10567514677103718	0.7297297297297297	0.26166618952190096
YNL059C	-1	-/-	-654.8306064605713	-22476.344300985336	148	0.10557184750733138	0.7297297297297297	0.2619524763813341
YFR027W	-1	-/-	-654.9797829985619	-20786.790122449398	148	0.10546875	0.7297297297297297	0.2622387632407672
YPL077C	0	0/0	-655.300692230463	-33127.00203824043	592	0.10546875	0.7297297297297297	0.2622387632407672
YMR231W	-1	-/-	-655.6058354526758	-21557.13271690905	148	0.10536585365853658	0.7297297297297297	0.2625250501002004
YHR111W	-1	-/-	-655.8396020829678	-23519.41198423505	148	0.10526315789473684	0.7297297297297297	0.26281133695963355
YJR108W	-1	-/-	-656.0796838998795	-22020.09446287155	148	0.10516066212268745	0.7297297297297297	0.2630976238190667
YFL034C-B	-1	-/-	-656.255966566503	-23639.340571425855	148	0.10505836575875487	0.7297297297297297	0.26338391067849987
YBR153W	-1	-/-	-656.5676126480103	-19887.084344364703	148	0.10495626822157435	0.7297297297297297	0.263670197537933
YPR088C	-1	-/-	-656.7312191724777	-22662.350621819496	148	0.10485436893203884	0.7297297297297297	0.2639564843973662
YIL042C	-1	-/-	-656.7357287406921	-23633.43396139145	148	0.10475266731328807	0.7297297297297297	0.2642427712567993
YJL048C	1	+/+	-656.9631860256195	-27185.242557793856	147	0.10562015503875968	0.7364864864864865	0.2642427712567993
YMR040W	0	0/-	-656.9826882239431	-42763.24659350887	592	0.10562015503875968	0.7364864864864865	0.2642427712567993
YOR216C	-1	-/-	-657.0047788619995	-23831.4966699481	148	0.10551790900290416	0.7364864864864865	0.26452905811623245
YOR190W	0	0/-	-657.117317603901	-34298.48000134714	592	0.10551790900290416	0.7364864864864865	0.26452905811623245
YIL051C	-1	-/-	-657.1846877336502	-21100.774699389935	148	0.10541586073500966	0.7364864864864865	0.2648153449756656
YAR031W	-1	-/0	-657.1897077858448	-23907.61502531171	148	0.10531400966183575	0.7364864864864865	0.26510163183509877
YGR099W	-1	-/-	-657.1947497725487	-22277.590068757534	148	0.10521235521235521	0.7364864864864865	0.26538791869453193
YMR263W	-1	-/-	-657.3113865852356	-22703.35332208872	148	0.1051108968177435	0.7364864864864865	0.2656742055539651
YJL126W	0	0/0	-657.7782387435436	-34266.09701319039	592	0.1051108968177435	0.7364864864864865	0.2656742055539651
YOL052C-A	0	0/-	-657.8625568430871	-39107.8898686734	592	0.1051108968177435	0.7364864864864865	0.2656742055539651
YOR141C	0	0/-	-658.1812817007303	-36849.219007879496	592	0.1051108968177435	0.7364864864864865	0.2656742055539651
YOR173W	-1	-/-	-658.2423270940781	-27292.823574781418	148	0.10500963391136801	0.7364864864864865	0.2659604924133982
YGL115W	-1	-/-	-658.2653961181641	-19361.212691113353	148	0.10490856592877768	0.7364864864864865	0.26624677927283136
YCL038C	-1	-/-	-658.3180288076401	-23719.95993602276	148	0.10480769230769231	0.7364864864864865	0.2665330661322645
YJR119C	-1	-/-	-658.5014071166515	-23137.843830436468	148	0.10470701248799232	0.7364864864864865	0.2668193529916977
YOR311C	0	0/-	-658.6446247622371	-36124.25387632102	592	0.10470701248799232	0.7364864864864865	0.2668193529916977
YPL069C	-1	-/-	-658.757809817791	-21692.602396845818	148	0.10460652591170826	0.7364864864864865	0.26710563985113084
YHR188C	-1	-/-	-659.0126075744629	-21468.409541234374	148	0.10450623202301054	0.7364864864864865	0.267391926710564
YCR019W	0	0/0	-659.1253523975611	-36447.55970324576	592	0.10450623202301054	0.7364864864864865	0.267391926710564
YMR111C	0	0/-	-659.3104811310768	-33781.197984054685	592	0.10450623202301054	0.7364864864864865	0.267391926710564
YOR106W	-1	-/-	-659.3986330032349	-21399.663583382964	148	0.10440613026819924	0.7364864864864865	0.26767821356999716
YER053C	-1	-/-	-659.5017281994224	-23195.315844140947	148	0.10430622009569378	0.7364864864864865	0.26796450042943026
YPR018W	-1	-/-	-659.5184577703476	-22875.86750638485	148	0.10420650095602295	0.7364864864864865	0.2682507872888634
YLR351C	0	0/0	-659.8812483213842	-34649.61634426098	592	0.10420650095602295	0.7364864864864865	0.2682507872888634
YAL047C	-1	-/-	-659.8859128952026	-21080.070578217506	148	0.1041069723018147	0.7364864864864865	0.2685370741482966
YHR155W	0	0/-	-660.1952606574632	-35207.23070681328	592	0.1041069723018147	0.7364864864864865	0.2685370741482966
YLR328W	-1	-/-	-660.2314508855343	-20226.513201594353	148	0.10400763358778627	0.7364864864864865	0.26882336100772974
YKL042W	-1	-/-	-660.2799575328827	-21748.97270768881	148	0.10390848427073403	0.7364864864864865	0.2691096478671629
YGL203C	0	0/0	-660.2930769640952	-35579.05349791329	592	0.10390848427073403	0.7364864864864865	0.2691096478671629
YCR004C	0	0/0	-660.4658735468984	-35124.19649102539	592	0.10390848427073403	0.7364864864864865	0.2691096478671629
YLR127C	1	+/+	-660.5428628921509	-22396.75653615594	147	0.10476190476190476	0.7432432432432432	0.2691096478671629
YJL013C	-1	-/-	-660.7072720527649	-20693.387021780014	148	0.10466222645099905	0.7432432432432432	0.26939593472659606
YPL023C	0	0/0	-660.7448626756668	-35059.87873307243	592	0.10466222645099905	0.7432432432432432	0.26939593472659606
YJR135C	-1	-/-	-660.8705451488495	-21263.514735102654	148	0.10456273764258556	0.7432432432432432	0.2696822215860292
YKL028W	-1	-/-	-660.8919892311096	-23310.91190493107	148	0.10446343779677113	0.7432432432432432	0.26996850844546233
YNL099C	-1	-/-	-661.1650115251541	-22373.01454091072	148	0.10436432637571158	0.7432432432432432	0.2702547953048955
YNL230C	1	+/+	-661.2113038301468	-20488.088550388813	147	0.1052132701421801	0.75	0.2702547953048955
YML129C	-1	-/-	-661.218074798584	-20137.694434165955	148	0.10511363636363637	0.75	0.27054108216432865
YKL010C	0	0/+	-661.2852072790265	-36950.190485075116	592	0.10511363636363637	0.75	0.27054108216432865
YML115C	-1	-/-	-661.3946943283081	-19656.490859508514	148	0.10501419110690634	0.75	0.2708273690237618
YOR358W	0	0/-	-661.4136253595352	-37168.27199465083	592	0.10501419110690634	0.75	0.2708273690237618
YIL041W	0	0/-	-661.570752415806	-35141.19895076007	592	0.10501419110690634	0.75	0.2708273690237618
YGR184C	0	0/+	-661.5724925938994	-39411.71892526187	592	0.10501419110690634	0.75	0.2708273690237618
YPR105C	-1	-/-	-661.702682852745	-20838.898357868195	148	0.10491493383742911	0.75	0.27111365588319497
YCL061C	-1	-/-	-661.7722855210304	-21212.327316865325	148	0.1048158640226629	0.75	0.27139994274262813
YJL174W	0	0/-	-661.7835141904652	-34391.43170866498	592	0.1048158640226629	0.75	0.27139994274262813
YOR377W	-1	-/0	-661.9317483007908	-22151.986657693982	148	0.10471698113207548	0.75	0.2716862296020613
YLR114C	-1	-/-	-662.0923065245152	-21784.349173754454	148	0.10461828463713478	0.75	0.2719725164614944
YIL117C	-1	-/0	-662.1788169145584	-22640.286120191216	148	0.10451977401129943	0.75	0.27225880332092756
YLR066W	-1	-/-	-662.1985914222896	-23187.86603851244	148	0.10442144873000941	0.75	0.2725450901803607
YBL023C	-1	-/-	-662.213336288929	-21617.764210641384	148	0.10432330827067669	0.75	0.2728313770397939
YNL063W	0	0/-	-662.4931544661522	-38196.46880424023	592	0.10432330827067669	0.75	0.2728313770397939
YGR046W	-1	-/-	-662.5210962295532	-22474.711355924606	148	0.10422535211267606	0.75	0.27311766389922704
YKL119C	-1	-/-	-662.6380806565285	-20774.279674470425	148	0.10412757973733583	0.75	0.2734039507586602
YDR416W	-1	-/-	-662.7548140287399	-22431.454002976418	148	0.10402999062792877	0.75	0.27369023761809336
YKR072C	-1	-/-	-663.0929763317108	-21085.597350120544	148	0.10393258426966293	0.75	0.27397652447752646
YPR029C	-1	-/-	-663.5818749517202	-22917.2571067065	148	0.1038353601496726	0.75	0.2742628113369596
YDL028C	-1	-/-	-663.6479877233505	-20157.704127252102	148	0.10373831775700934	0.75	0.2745490981963928
YPL145C	-1	-/-	-663.740102648735	-21218.642625376582	148	0.10364145658263306	0.75	0.27483538505582594
YOR316C	-1	-/-	-663.7441482543945	-21763.808996856213	148	0.10354477611940298	0.75	0.2751216719152591
YPL232W	-1	-/-	-663.8237917423248	-20773.857919037342	148	0.10344827586206896	0.75	0.27540795877469226
YGR222W	-1	-/-	-663.9955208301544	-20712.96998924017	148	0.10335195530726257	0.75	0.27569424563412537
YOR115C	-1	-/-	-664.0565220713615	-21656.453196316957	148	0.10325581395348837	0.75	0.27598053249355853
YOR249C	1	+/+	-664.2612955570221	-21945.603340879083	147	0.10408921933085502	0.7567567567567568	0.27598053249355853
YER157W	-1	-/-	-664.4481672048569	-23554.587874770164	148	0.10399257195914577	0.7567567567567568	0.2762668193529917
YOR014W	-1	-/-	-665.0621311664581	-22279.54951351881	148	0.1038961038961039	0.7567567567567568	0.27655310621242485
YBR240C	-1	-/-	-665.1580696105957	-22142.005568742752	148	0.10379981464318813	0.7567567567567568	0.276839393071858
YDR227W	-1	-/-	-665.1652220487595	-20059.86163805425	148	0.1037037037037037	0.7567567567567568	0.27712567993129117
YKL049C	-1	-/-	-665.1826911568642	-22014.79630225897	148	0.1036077705827937	0.7567567567567568	0.27741196679072433
YLR273C	0	0/0	-665.2954928576946	-35623.47277950123	592	0.1036077705827937	0.7567567567567568	0.27741196679072433
YDR242W	0	0/0	-665.5485998243093	-38493.10039578378	592	0.1036077705827937	0.7567567567567568	0.27741196679072433
YOR304W	-1	-/-	-665.5671244859695	-22345.65279325843	148	0.10351201478743069	0.7567567567567568	0.27769825365015743
YDL108W	-1	-/-	-665.577667683363	-24164.23493435979	148	0.10341643582640812	0.7567567567567568	0.2779845405095906
YDR273W	-1	-/+	-665.630264043808	-23865.04250525683	148	0.1033210332103321	0.7567567567567568	0.27827082736902375
YDR031W	0	0/-	-665.6550537645817	-37340.00751280412	592	0.1033210332103321	0.7567567567567568	0.27827082736902375
YHR075C	-1	-/-	-665.6795163452625	-26564.59751394391	148	0.1032258064516129	0.7567567567567568	0.2785571142284569
YBR233W	0	0/-	-666.0288906767964	-35932.876500245184	592	0.1032258064516129	0.7567567567567568	0.2785571142284569
YER074W-A	-1	-/-	-666.0552399158478	-18547.26385998726	148	0.10313075506445672	0.7567567567567568	0.2788434010878901
YMR288W	-1	-/-	-666.0929951667786	-20695.549292206764	148	0.10303587856485741	0.7567567567567568	0.27912968794732324
YPR089W	0	0/0	-666.1448923051357	-33543.53997045569	592	0.10303587856485741	0.7567567567567568	0.27912968794732324
YMR055C	-1	-/-	-666.2318178415298	-22945.934297800064	148	0.10294117647058823	0.7567567567567568	0.2794159748067564
YOR351C	-1	-/-	-666.3271330296993	-21652.298925727606	148	0.10284664830119375	0.7567567567567568	0.2797022616661895
YDR213W	-1	-/-	-666.5246295928955	-21310.11081072688	148	0.10275229357798166	0.7567567567567568	0.27998854852562266
YGR295C	0	0/+	-666.8377470374107	-35921.948092110455	592	0.10275229357798166	0.7567567567567568	0.27998854852562266
YOR005C	-1	-/-	-666.8798602819443	-22812.241029381752	148	0.10265811182401467	0.7567567567567568	0.2802748353850558
YDL164C	-1	-/-	-666.9149689972401	-22637.57904663682	148	0.10256410256410256	0.7567567567567568	0.280561122244489
YFL046W	0	0/-	-667.2634899765253	-36359.759833708405	592	0.10256410256410256	0.7567567567567568	0.280561122244489
YJL060W	-1	-/-	-667.362745821476	-22175.055989801884	148	0.10247026532479414	0.7567567567567568	0.28084740910392214
YOL119C	0	0/-	-667.3820605017245	-39599.78119695559	592	0.10247026532479414	0.7567567567567568	0.28084740910392214
YBR276C	-1	-/-	-667.4338971376419	-21823.04970562458	148	0.10237659963436929	0.7567567567567568	0.2811336959633553
YBR258C	-1	-/-	-667.646631360054	-22877.376363247633	148	0.10228310502283106	0.7567567567567568	0.28141998282278846
YKR029C	-1	-/-	-667.7917057275772	-22482.30313694477	148	0.10218978102189781	0.7567567567567568	0.28170626968222157
YMR261C	0	0/-	-667.8285297229886	-36514.58197642118	592	0.10218978102189781	0.7567567567567568	0.28170626968222157
YJL102W	-1	-/-	-668.1338881254196	-22667.85999891162	148	0.10209662716499544	0.7567567567567568	0.2819925565416547
YJL168C	-1	-/-	-668.393492333591	-23114.666314713657	148	0.10200364298724955	0.7567567567567568	0.2822788434010879
YLR423C	-1	-/-	-668.4195711612701	-23177.48116827011	148	0.10191082802547771	0.7567567567567568	0.28256513026052105
YKL002W	1	+/+	-668.6560864448547	-20649.391612172127	147	0.10272727272727272	0.7635135135135135	0.28256513026052105
YNL322C	0	0/-	-668.6653343550861	-38480.147036603186	592	0.10272727272727272	0.7635135135135135	0.28256513026052105
YPR049C	-1	-/-	-668.7158756256104	-22009.579041659832	148	0.10263396911898275	0.7635135135135135	0.2828514171199542
YHL021C	0	0/-	-668.9216562416404	-41209.00492258929	592	0.10263396911898275	0.7635135135135135	0.2828514171199542
YDL197C	-1	-/-	-669.0525853633881	-22132.459185361862	148	0.10254083484573502	0.7635135135135135	0.28313770397938737
YDL001W	0	0/-	-669.0578434001654	-38021.00431141816	592	0.10254083484573502	0.7635135135135135	0.28313770397938737
YHR004C	-1	-/-	-669.2011030912399	-20545.88377171755	148	0.10244786944696282	0.7635135135135135	0.28342399083882047
YOL054W	-1	-/+	-669.4154066741467	-23234.43419417739	148	0.10235507246376811	0.7635135135135135	0.28371027769825363
YPL218W	-1	-/-	-669.4372120499611	-21454.45475834608	148	0.10226244343891402	0.7635135135135135	0.2839965645576868
YCR081W	-1	-/-	-669.446962594986	-21055.631727576256	148	0.10216998191681737	0.7635135135135135	0.28428285141711995
YNL116W	-1	-/+	-669.5548265576363	-23613.578400731087	148	0.1020776874435411	0.7635135135135135	0.2845691382765531
YPR046W	-1	-/-	-669.794223845005	-22052.756795227528	148	0.10198555956678701	0.7635135135135135	0.2848554251359863
YIL021W	-1	-/-	-669.9829115867615	-23710.82952618599	148	0.1018935978358882	0.7635135135135135	0.28514171199541943
YAL055W	-1	-/-	-670.088022351265	-21552.081993103027	148	0.1018018018018018	0.7635135135135135	0.28542799885485254
YLL049W	0	0/-	-670.241952560842	-32048.75927346293	592	0.1018018018018018	0.7635135135135135	0.28542799885485254
YOL095C	-1	-/-	-670.3106118440628	-20731.792248636484	148	0.10171017101710171	0.7635135135135135	0.2857142857142857
YCR032W	0	0/-	-670.3982731848955	-38143.03158890456	592	0.10171017101710171	0.7635135135135135	0.2857142857142857
YPR171W	-1	-/-	-671.0209330916405	-21488.763762950897	148	0.10161870503597123	0.7635135135135135	0.28600057257371886
YJR161C	0	0/+	-671.0819495022297	-37168.014839693904	592	0.10161870503597123	0.7635135135135135	0.28600057257371886
YGL094C	-1	-/-	-671.1887775659561	-23008.686735391617	148	0.10152740341419586	0.7635135135135135	0.286286859433152
YDR074W	0	0/-	-671.4837502799928	-39853.17231300101	592	0.10152740341419586	0.7635135135135135	0.286286859433152
YFL062W	0	0/+	-671.6127770505846	-40306.538053627126	592	0.10152740341419586	0.7635135135135135	0.286286859433152
YOR112W	-1	-/-	-671.623516201973	-20408.24115550518	148	0.10143626570915619	0.7635135135135135	0.2865731462925852
YIR002C	-1	-/-	-671.6824419498444	-22672.12643108517	148	0.10134529147982063	0.7635135135135135	0.28685943315201834
YJL044C	0	0/0	-672.008298560977	-36111.53993440047	592	0.10134529147982063	0.7635135135135135	0.28685943315201834
YPL137C	-1	-/-	-672.0616393089294	-20907.75090932101	148	0.10125448028673835	0.7635135135135135	0.2871457200114515
YJR035W	-1	-/-	-672.086841404438	-25271.972125530243	148	0.10116383169203223	0.7635135135135135	0.2874320068708846
YGR070W	-1	-/-	-672.1440974473953	-23984.227390512824	148	0.10107334525939177	0.7635135135135135	0.28771829373031776
YPL194W	-1	-/-	-672.5702664852142	-21224.376381516457	148	0.10098302055406613	0.7635135135135135	0.2880045805897509
YBL080C	-1	-/-	-672.5810517072678	-20622.91055381298	148	0.10089285714285715	0.7635135135135135	0.2882908674491841
YJR036C	0	0/-	-672.6030362136662	-38039.43802268803	592	0.10089285714285715	0.7635135135135135	0.2882908674491841
YFL028C	0	0/-	-673.0495329555124	-36496.50471770577	592	0.10089285714285715	0.7635135135135135	0.2882908674491841
YIL088C	0	0/-	-673.1838671676815	-36127.93511591852	592	0.10089285714285715	0.7635135135135135	0.2882908674491841
YDR096W	-1	-/-	-673.2595083266497	-21370.531417116523	148	0.1008028545941124	0.7635135135135135	0.28857715430861725
YPR054W	-1	-/-	-673.497346162796	-21133.51484835148	148	0.10071301247771836	0.7635135135135135	0.2888634411680504
YHR006W	-1	-/-	-673.5317880511284	-21924.789705753326	148	0.1006233303650935	0.7635135135135135	0.28914972802748357
YJL156C	-1	-/-	-673.5518128871918	-21309.30269229412	148	0.10053380782918149	0.7635135135135135	0.28943601488691667
YLR314C	-1	-/-	-673.5903966128826	-22316.487033747137	148	0.10044444444444445	0.7635135135135135	0.28972230174634983
YDR532C	-1	-/0	-673.6383086442947	-21678.48470056057	148	0.10035523978685613	0.7635135135135135	0.290008588605783
YOR156C	-1	-/-	-673.7551546096802	-20026.816378235817	148	0.1002661934338953	0.7635135135135135	0.29029487546521615
YBR003W	0	0/-	-674.3196439743042	-35265.905110649765	592	0.1002661934338953	0.7635135135135135	0.29029487546521615
YDR511W	-1	-/-	-674.4736684560776	-20618.482373178005	148	0.10017730496453901	0.7635135135135135	0.2905811623246493
YGR238C	-1	-/-	-674.5177648067474	-21707.29712420702	148	0.10008857395925598	0.7635135135135135	0.29086744918408247
YIL061C	-1	-/-	-674.7124645709991	-22040.10831606388	148	0.1	0.7635135135135135	0.2911537360435156
YLR457C	0	0/-	-674.7462997585535	-37531.835808739066	592	0.1	0.7635135135135135	0.2911537360435156
YEL038W	0	0/0	-674.806345961988	-38022.5549143845	592	0.1	0.7635135135135135	0.2911537360435156
YML110C	-1	-/-	-675.0154473781586	-21225.731804013252	148	0.09991158267020336	0.7635135135135135	0.29144002290294874
YNL004W	-1	-/-	-675.1677280664444	-23592.8418084383	148	0.09982332155477032	0.7635135135135135	0.2917263097623819
YOR197W	0	0/+	-675.194835871458	-35285.15402128687	592	0.09982332155477032	0.7635135135135135	0.2917263097623819
YDR332W	0	0/-	-675.2846812307835	-34054.38363102451	592	0.09982332155477032	0.7635135135135135	0.2917263097623819
YGL216W	-1	-/-	-675.5429185628891	-19604.014289081097	148	0.0997352162400706	0.7635135135135135	0.29201259662181506
YMR002W	0	0/-	-675.7691387757659	-37123.09190559387	592	0.0997352162400706	0.7635135135135135	0.29201259662181506
YHR179W	0	0/0	-675.876090310514	-37684.27766856924	592	0.0997352162400706	0.7635135135135135	0.29201259662181506
YDR376W	-1	-/-	-675.9277150034904	-22630.37281487882	148	0.09964726631393298	0.7635135135135135	0.2922988834812482
YJR136C	0	0/-	-675.9290578961372	-37570.03622884303	592	0.09964726631393298	0.7635135135135135	0.2922988834812482
YNL318C	-1	-/-	-676.4202754050493	-21423.09291370213	148	0.09955947136563877	0.7635135135135135	0.2925851703406814
YML077W	-1	-/-	-676.4568511247635	-22816.236801445484	148	0.0994718309859155	0.7635135135135135	0.29287145720011454
YGL060W	0	0/-	-676.4761196374893	-37752.14546415955	592	0.0994718309859155	0.7635135135135135	0.29287145720011454
YMR053C	-1	-/0	-676.4865742772818	-23732.85284744203	148	0.09938434476693052	0.7635135135135135	0.29315774405954764
YOR319W	-1	-/-	-676.4943521022797	-21147.709476582706	148	0.09929701230228472	0.7635135135135135	0.2934440309189808
YNL191W	0	0/0	-676.5088922921568	-37482.86045252159	592	0.09929701230228472	0.7635135135135135	0.2934440309189808
YML128C	-1	-/-	-676.5181197971106	-30376.163079604506	148	0.09920983318700614	0.7635135135135135	0.29373031777841396
YCR069W	0	0/-	-676.5721601583064	-38512.47228045575	592	0.09920983318700614	0.7635135135135135	0.29373031777841396
YPL150W	0	0/-	-676.5810011923313	-34342.85199435055	592	0.09920983318700614	0.7635135135135135	0.29373031777841396
YMR035W	-1	-/-	-676.6691024899483	-21890.44487118721	148	0.09912280701754386	0.7635135135135135	0.2940166046378471
YDR160W	-1	-/-	-676.7207459956408	-20880.19091810286	148	0.09903593339176162	0.7635135135135135	0.2943028914972803
YCR079W	0	0/-	-676.7879477143288	-39822.495744124055	592	0.09903593339176162	0.7635135135135135	0.2943028914972803
YJL071W	-1	-/0	-676.8500353097916	-22004.358947992325	148	0.0989492119089317	0.7635135135135135	0.29458917835671344
YPL051W	-1	-/-	-676.9168006777763	-22057.138695538044	148	0.09886264216972879	0.7635135135135135	0.2948754652161466
YLR213C	0	0/-	-677.013113796711	-35882.070091314614	592	0.09886264216972879	0.7635135135135135	0.2948754652161466
YKL204W	-1	-/-	-677.0507515668869	-19322.802316129208	148	0.09877622377622378	0.7635135135135135	0.2951617520755797
YJL065C	-1	-/-	-677.3840245902538	-20007.225608319044	148	0.09868995633187773	0.7635135135135135	0.29544803893501287
YHL009C	-1	-/-	-677.6483771800995	-22802.736854851246	148	0.09860383944153578	0.7635135135135135	0.29573432579444603
YKR050W	-1	-/-	-677.8112317621708	-22886.47336164117	148	0.0985178727114211	0.7635135135135135	0.2960206126538792
YDL146W	0	0/-	-677.9504974484444	-36129.016529817134	592	0.0985178727114211	0.7635135135135135	0.2960206126538792
YER175C	0	0/-	-678.4038284383714	-41476.60267923772	592	0.0985178727114211	0.7635135135135135	0.2960206126538792
YJL066C	0	0/0	-678.4234597161412	-42942.8418334052	592	0.0985178727114211	0.7635135135135135	0.2960206126538792
YLR020C	-1	-/-	-678.6514752209187	-24042.39009855129	148	0.09843205574912892	0.7635135135135135	0.29630689951331235
YKR007W	-1	-/-	-678.7685957103968	-21666.379090562463	148	0.09834638816362054	0.7635135135135135	0.2965931863727455
YGR156W	-1	-/-	-678.838240981102	-21888.604563593864	148	0.09826086956521739	0.7635135135135135	0.29687947323217867
YMR167W	-1	-/-	-678.8729532957077	-21985.477187156677	148	0.09817549956559514	0.7635135135135135	0.2971657600916118
YDR256C	-1	-/-	-678.9331666827202	-23372.811125338078	148	0.09809027777777778	0.7635135135135135	0.29745204695104493
YNL009W	-1	-/-	-679.119452752173	-25316.81668046862	148	0.09800520381613183	0.7635135135135135	0.2977383338104781
YNL294C	-1	-/-	-679.493895277381	-23597.03248541057	148	0.09792027729636049	0.7635135135135135	0.29802462066991126
YNR008W	-1	-/-	-679.9637305736542	-21884.161154054105	148	0.09783549783549783	0.7635135135135135	0.2983109075293444
YML035C	0	0/-	-680.0825258493423	-34002.45235698717	592	0.09783549783549783	0.7635135135135135	0.2983109075293444
YDR311W	-1	-/-	-680.094797372818	-22185.997260928154	148	0.09775086505190311	0.7635135135135135	0.2985971943887776
YBR293W	-1	-/-	-680.1072698831558	-24421.238058924675	148	0.09766637856525497	0.7635135135135135	0.2988834812482107
YOR018W	-1	-/-	-680.2672415971756	-21352.036599993706	148	0.09758203799654577	0.7635135135135135	0.29916976810764384
YFR036W	1	+/+	-680.2726464122534	-21987.16945914924	147	0.09836065573770492	0.7702702702702703	0.29916976810764384
YJL117W	-1	-/-	-680.4389895200729	-22259.679166167974	148	0.09827586206896552	0.7702702702702703	0.299456054967077
YMR285C	-1	-/-	-680.4390972852707	-22692.133512556553	148	0.09819121447028424	0.7702702702702703	0.29974234182651016
YMR153W	-1	-/-	-680.4397350549698	-23329.80125451088	148	0.0981067125645439	0.7702702702702703	0.3000286286859433
YGL212W	-1	-/-	-680.6144621372223	-21642.840841174126	148	0.09802235597592433	0.7702702702702703	0.3003149155453765
YDR235W	-1	-/-	-680.7776341438293	-21998.397204756737	148	0.0979381443298969	0.7702702702702703	0.30060120240480964
YEL060C	-1	-/-	-680.9690392389894	-25909.016397990286	148	0.09785407725321889	0.7702702702702703	0.30088748926424275
YOR118W	0	0/0	-681.0751421451569	-35355.602566663176	592	0.09785407725321889	0.7702702702702703	0.30088748926424275
YIL144W	-1	-/-	-681.5393558144569	-22282.6562089324	148	0.09777015437392796	0.7702702702702703	0.3011737761236759
YOR211C	-1	-/-	-681.6576167941093	-21424.490478247404	148	0.09768637532133675	0.7702702702702703	0.30146006298310907
YER042W	-1	-/-	-681.8489686846733	-19483.19575482607	148	0.0976027397260274	0.7702702702702703	0.3017463498425422
YKL026C	-1	-/-	-682.1688216626644	-27077.617538779974	148	0.09751924721984602	0.7702702702702703	0.3020326367019754
YGL194C	-1	-/-	-682.550011754036	-22737.32283604145	148	0.09743589743589744	0.7702702702702703	0.30231892356140855
YKL134C	-1	-/-	-682.69364798069	-20248.083430707455	148	0.09735269000853972	0.7702702702702703	0.3026052104208417
YOR260W	-1	-/-	-682.8722478151321	-23865.22478300333	148	0.09726962457337884	0.7702702702702703	0.3028914972802748
YPL112C	-1	-/-	-682.9271996878088	-22932.447951164097	148	0.09718670076726342	0.7702702702702703	0.303177784139708
YNL213C	-1	-/-	-682.9813852310181	-19767.346250891685	148	0.09710391822827939	0.7702702702702703	0.30346407099914113
YDR334W	-1	-/-	-682.9994585514069	-21024.687704980373	148	0.09702127659574468	0.7702702702702703	0.3037503578585743
YDR268W	-1	-/-	-683.0007890462875	-21467.45401765406	148	0.09693877551020408	0.7702702702702703	0.30403664471800745
YER122C	-1	-/-	-683.0326899886131	-23494.3800612092	148	0.09685641461342395	0.7702702702702703	0.3043229315774406
YCR015C	0	0/-	-683.0728238523006	-33122.85479256511	592	0.09685641461342395	0.7702702702702703	0.3043229315774406
YPL048W	-1	-/-	-683.0947574451566	-21952.813680797815	148	0.0967741935483871	0.7702702702702703	0.3046092184368738
YMR060C	-1	-/-	-683.1344685554504	-20300.44284632802	148	0.09669211195928754	0.7702702702702703	0.3048955052963069
YPR019W	-1	-/-	-683.2697920203209	-21091.177742362022	148	0.09661016949152543	0.7702702702702703	0.30518179215574004
YDL088C	-1	-/-	-683.6246688961983	-21204.49768781662	148	0.09652836579170194	0.7702702702702703	0.3054680790151732
YIL023C	-1	-/-	-683.7814482450485	-21915.77824652195	148	0.09644670050761421	0.7702702702702703	0.30575436587460636
YOR104W	0	0/0	-683.9225729852915	-35230.81146124378	592	0.09644670050761421	0.7702702702702703	0.30575436587460636
YOR371C	-1	-/+	-684.1227304935455	-23973.720309257507	148	0.09636517328825021	0.7702702702702703	0.3060406527340395
YDR349C	0	0/-	-684.2131290659308	-36528.89999692887	592	0.09636517328825021	0.7702702702702703	0.3060406527340395
YGL137W	-1	-/-	-684.3367682695389	-23258.614994734526	148	0.09628378378378379	0.7702702702702703	0.3063269395934727
YIL106W	-1	-/-	-684.3401528596878	-21972.334379851818	148	0.09620253164556962	0.7702702702702703	0.3066132264529058
YOL151W	-1	-/-	-684.4539506435394	-26105.80133497715	148	0.09612141652613827	0.7702702702702703	0.30689951331233895
YMR119W	1	+/+	-684.5099835395813	-21523.220837831497	147	0.09688289806234204	0.777027027027027	0.30689951331233895
YER029C	-1	-/-	-684.5516749620438	-23772.85128033161	148	0.0968013468013468	0.777027027027027	0.3071858001717721
YKR058W	0	0/0	-684.710764080286	-38034.78371427208	592	0.0968013468013468	0.777027027027027	0.3071858001717721
YML121W	-1	-/-	-684.9043446779251	-23313.59491443634	148	0.09671993271656855	0.777027027027027	0.30747208703120527
YDR047W	0	0/0	-684.920845657587	-35733.45999456057	592	0.09671993271656855	0.777027027027027	0.30747208703120527
YOR278W	0	0/0	-684.9886484146118	-35941.04814554006	592	0.09671993271656855	0.777027027027027	0.30747208703120527
YMR013C	-1	-/-	-685.0196096897125	-22657.92475539446	148	0.09663865546218488	0.777027027027027	0.3077583738906384
YIL073C	-1	-/-	-685.2299027442932	-22836.754641532898	148	0.09655751469353484	0.777027027027027	0.3080446607500716
YKR022C	-1	-/-	-685.4136964082718	-21746.571998357773	148	0.0964765100671141	0.777027027027027	0.30833094760950475
YLR375W	0	0/-	-685.5572419315577	-35605.01655718684	592	0.0964765100671141	0.777027027027027	0.30833094760950475
YMR033W	-1	-/-	-685.6618569493294	-21930.37995517254	148	0.09639564124056998	0.777027027027027	0.30861723446893785
YBR288C	-1	-/-	-685.8021014928818	-23117.455414414406	148	0.09631490787269682	0.777027027027027	0.308903521328371
YML099C	-1	-/-	-686.1060055494308	-23018.743198037148	148	0.09623430962343096	0.777027027027027	0.30918980818780417
YOL143C	-1	-/-	-686.2208760976791	-24038.38321530819	148	0.09615384615384616	0.777027027027027	0.30947609504723733
YLR126C	-1	-/-	-686.2479944229126	-20680.64206111431	148	0.0960735171261487	0.777027027027027	0.3097623819066705
YIL135C	-1	-/-	-686.2810535132885	-22670.435420781374	148	0.09599332220367279	0.777027027027027	0.31004866876610365
YGR246C	-1	-/-	-686.3031795024872	-25738.782533556223	148	0.09591326105087573	0.777027027027027	0.3103349556255368
YIL039W	-1	-/-	-686.338950753212	-23293.052568420768	148	0.09583333333333334	0.777027027027027	0.3106212424849699
YDR054C	1	+/+	-686.4524862766266	-21585.74166584015	147	0.09658617818484597	0.7837837837837838	0.3106212424849699
YJL016W	0	0/0	-686.557654297445	-38692.54243060807	592	0.09658617818484597	0.7837837837837838	0.3106212424849699
YLR291C	-1	-/-	-686.633702494204	-24370.316919244826	148	0.09650582362728785	0.7837837837837838	0.3109075293444031
YHR156C	0	0/0	-686.7086356952786	-38953.16115222126	592	0.09650582362728785	0.7837837837837838	0.3109075293444031
YLR120C	0	0/-	-686.8126294910908	-40038.72878801823	592	0.09650582362728785	0.7837837837837838	0.3109075293444031
YLR447C	-1	-/-	-686.8454107046127	-22077.20857810974	148	0.09642560266001662	0.7837837837837838	0.31119381620383624
YDR363W-A	1	+/+	-686.9416189193726	-21473.621378540993	147	0.09717607973421927	0.7905405405405406	0.31119381620383624
YHR175W	-1	-/-	-687.0669397115707	-20566.745927341282	148	0.0970954356846473	0.7905405405405406	0.3114801030632694
YMR109W	-1	-/-	-687.3582475185394	-21814.37187242508	148	0.09701492537313433	0.7905405405405406	0.31176638992270256
YMR219W	-1	-/-	-687.3964595794678	-22023.547359406948	148	0.09693454846727423	0.7905405405405406	0.3120526767821357
YBR221C	-1	-/-	-687.6801843643188	-22958.865336477757	148	0.09685430463576158	0.7905405405405406	0.3123389636415689
YPR082C	-1	-/-	-687.6970537900925	-21316.92072300613	148	0.0967741935483871	0.7905405405405406	0.312625250501002
YAL010C	-1	-/-	-687.7197229862213	-21242.714558899403	148	0.09669421487603305	0.7905405405405406	0.31291153736043514
YOR085W	-1	-/-	-687.8268102407455	-23628.251962184906	148	0.09661436829066887	0.7905405405405406	0.3131978242198683
YMR043W	-1	-/-	-687.886470913887	-19396.779223144054	148	0.09653465346534654	0.7905405405405406	0.31348411107930146
YNL039W	-1	-/-	-687.9899730682373	-22101.1784170866	148	0.09645507007419621	0.7905405405405406	0.3137703979387346
YLL001W	-1	-/-	-688.0202161669731	-23802.8571472764	148	0.09637561779242175	0.7905405405405406	0.3140566847981678
YDR176W	-1	-/-	-688.0306154489517	-23689.740471482277	148	0.0962962962962963	0.7905405405405406	0.3143429716576009
YGR154C	0	0/-	-688.1985090970993	-40232.94186770916	592	0.0962962962962963	0.7905405405405406	0.3143429716576009
YOR308C	-1	-/-	-688.3243308067322	-24475.41347539425	148	0.0962171052631579	0.7905405405405406	0.31462925851703405
YMR297W	0	0/-	-688.3901094645262	-40822.439778830856	592	0.0962171052631579	0.7905405405405406	0.31462925851703405
YER072W	-1	-/-	-688.7263143062592	-22951.392002403736	148	0.0961380443714051	0.7905405405405406	0.3149155453764672
YGR033C	-1	-/-	-688.7408418655396	-20936.236151576042	148	0.0960591133004926	0.7905405405405406	0.31520183223590037
YGL084C	-1	-/-	-689.0516401529312	-22081.931717395782	148	0.09598031173092698	0.7905405405405406	0.31548811909533353
YMR227C	-1	-/-	-689.1165313720703	-23628.649257183075	148	0.0959016393442623	0.7905405405405406	0.3157744059547667
YFR019W	-1	-/-	-689.2133153676987	-22956.748327851295	148	0.09582309582309582	0.7905405405405406	0.31606069281419985
YMR273C	-1	-/-	-689.3128219842911	-18448.054673075676	148	0.09574468085106383	0.7905405405405406	0.31634697967363296
YNL139C	-1	-/-	-689.3565325737	-19919.927212297916	148	0.09566639411283728	0.7905405405405406	0.3166332665330661
YFR043C	0	0/0	-689.4154748022556	-34185.74869090691	592	0.09566639411283728	0.7905405405405406	0.3166332665330661
YHR056C	-1	-/-	-689.6160914897919	-19861.74105846882	148	0.09558823529411764	0.7905405405405406	0.3169195533924993
YIL027C	0	0/-	-689.7670994959772	-38218.522935491055	592	0.09558823529411764	0.7905405405405406	0.3169195533924993
YPL154C	-1	-/+	-689.7737010121346	-24393.145992457867	148	0.09551020408163265	0.7905405405405406	0.31720584025193244
YBR062C	0	0/+	-690.344096571207	-33275.20770791359	592	0.09551020408163265	0.7905405405405406	0.31720584025193244
YJR075W	0	0/-	-690.4646418653429	-38129.74852308817	592	0.09551020408163265	0.7905405405405406	0.31720584025193244
YIL149C	-1	-/-	-690.5254718065262	-22514.024615436792	148	0.09543230016313213	0.7905405405405406	0.3174921271113656
YOR254C	-1	-/-	-690.6073473989964	-25150.38073167205	148	0.09535452322738386	0.7905405405405406	0.31777841397079876
YOL004W	-1	-/-	-690.9380269050598	-20288.60361146927	148	0.09527687296416938	0.7905405405405406	0.3180647008302319
YJL093C	-1	-/-	-690.9938371181488	-21372.267359614372	148	0.0951993490642799	0.7905405405405406	0.318350987689665
YNR055C	0	0/-	-691.1999208852649	-33884.90048258379	592	0.0951993490642799	0.7905405405405406	0.318350987689665
YER180C	0	0/-	-691.3460608632304	-37642.46160378773	592	0.0951993490642799	0.7905405405405406	0.318350987689665
YGR248W	-1	-/0	-691.8800644874573	-26873.7950668931	148	0.0951219512195122	0.7905405405405406	0.3186372745490982
YAL008W	0	0/-	-691.9640860203654	-39872.9978189636	592	0.0951219512195122	0.7905405405405406	0.3186372745490982
YDR517W	-1	-/-	-692.1019780039787	-21675.234273910522	148	0.0950446791226645	0.7905405405405406	0.31892356140853134
YKL125W	-1	-/-	-692.3917328119278	-20721.33832823485	148	0.09496753246753246	0.7905405405405406	0.3192098482679645
YDR103W	-1	-/-	-692.6867251396179	-22307.690708577633	148	0.0948905109489051	0.7905405405405406	0.31949613512739766
YDR346C	-1	-/-	-692.7462842091918	-24159.633737765253	148	0.09481361426256078	0.7905405405405406	0.3197824219868308
YNL336W	0	0/+	-692.9803433418274	-39894.02780943364	592	0.09481361426256078	0.7905405405405406	0.3197824219868308
YCL005W-A	-1	-/-	-693.2413277626038	-19527.167786836624	148	0.09473684210526316	0.7905405405405406	0.320068708846264
YER061C	-1	-/-	-693.3330279588699	-21810.36774647236	148	0.09466019417475728	0.7905405405405406	0.3203549957056971
YOL128C	-1	-/-	-693.4422883987427	-22876.581531643867	148	0.09458367016976556	0.7905405405405406	0.32064128256513025
YNL177C	-1	-/-	-693.5059971809387	-20052.384364195168	148	0.09450726978998385	0.7905405405405406	0.3209275694245634
YDL224C	-1	-/-	-693.5248582363129	-22092.4955214262	148	0.09443099273607748	0.7905405405405406	0.32121385628399657
YGR003W	1	+/+	-693.698824763298	-24862.78557062149	147	0.09516129032258064	0.7972972972972973	0.32121385628399657
YOR120W	-1	-/-	-693.7524130344391	-24207.045207247138	148	0.09508460918614021	0.7972972972972973	0.32150014314342973
YDR263C	-1	-/-	-693.8282054662704	-23316.666731715202	148	0.09500805152979067	0.7972972972972973	0.3217864300028629
YBR136W	-1	-/-	-693.9214451313019	-21955.650424540043	148	0.09493161705551086	0.7972972972972973	0.322072716862296
YIL080W	-1	-/0	-693.9534599781036	-20422.24827003479	148	0.09485530546623794	0.7972972972972973	0.32235900372172915
YPR155C	-1	-/-	-693.9700171947479	-22492.955605208874	148	0.09477911646586346	0.7972972972972973	0.3226452905811623
YOR185C	-1	-/-	-693.9753031730652	-24174.978052064776	148	0.09470304975922954	0.7972972972972973	0.3229315774405955
YMR299C	-1	-/0	-693.9967025518417	-21714.82849049568	148	0.0946271050521251	0.7972972972972973	0.32321786430002863
YNL298W	-1	-/-	-694.0545246601105	-24402.662601739168	148	0.09455128205128205	0.7972972972972973	0.3235041511594618
YJL192C	-1	-/-	-694.2850138396025	-22390.843027554452	148	0.0944755804643715	0.7972972972972973	0.32379043801889495
YKL020C	-1	-/-	-694.3411658704281	-23689.867836922407	148	0.0944	0.7972972972972973	0.32407672487832806
YCR073W-A	-1	-/-	-694.3712134361267	-23099.99218595028	148	0.09432454036770584	0.7972972972972973	0.3243630117377612
YMR101C	-1	-/-	-694.3967099189758	-22705.256477087736	148	0.09424920127795527	0.7972972972972973	0.3246492985971944
YBR097W	-1	-/-	-694.4064644575119	-21164.614833652973	148	0.09417398244213887	0.7972972972972973	0.32493558545662754
YKR089C	-1	-/-	-694.4412925243378	-23927.822216391563	148	0.09409888357256778	0.7972972972972973	0.3252218723160607
YML064C	-1	-/-	-694.4535888433456	-21098.395707011223	148	0.09402390438247012	0.7972972972972973	0.32550815917549386
YDR525W-A	0	0/-	-694.4724365472794	-35798.62884796411	592	0.09402390438247012	0.7972972972972973	0.32550815917549386
YOR148C	-1	-/-	-694.4933179914951	-24275.04361334443	148	0.09394904458598727	0.7972972972972973	0.325794446034927
YER019W	-1	-/-	-694.5915293097496	-23033.32713240385	148	0.09387430389817025	0.7972972972972973	0.3260807328943601
YDL057W	0	0/0	-694.6297726631165	-35187.82956196368	592	0.09387430389817025	0.7972972972972973	0.3260807328943601
YPR057W	-1	-/-	-695.0904952287674	-21797.57390022278	148	0.09379968203497616	0.7972972972972973	0.3263670197537933
YBR044C	0	0/-	-695.5124831423163	-33920.38242917694	592	0.09379968203497616	0.7972972972972973	0.3263670197537933
YLR105C	-1	-/-	-695.5154374837875	-21662.213444828987	148	0.0937251787132645	0.7972972972972973	0.32665330661322645
YDR062W	-1	-/-	-695.5789229869843	-21402.16768667102	148	0.09365079365079365	0.7972972972972973	0.3269395934726596
YER048W-A	0	0/0	-695.6691773682833	-34972.09082281962	592	0.09365079365079365	0.7972972972972973	0.3269395934726596
YER047C	0	0/0	-695.6940197646618	-37107.9616628699	592	0.09365079365079365	0.7972972972972973	0.3269395934726596
YLR394W	-1	-/-	-695.9597607851028	-22288.166112482548	148	0.09357652656621729	0.7972972972972973	0.32722588033209277
YLR410W	-1	-/0	-696.0144506692886	-22635.370201215148	148	0.09350237717908082	0.7972972972972973	0.3275121671915259
YKR083C	-1	-/-	-696.0724046230316	-20696.278019428253	148	0.0934283452098179	0.7972972972972973	0.3277984540509591
YOR026W	-1	-/-	-696.0899848882109	-23153.706498498097	148	0.09335443037974683	0.7972972972972973	0.3280847409103922
YHL023C	0	0/-	-696.2207663059235	-36257.45433983207	592	0.09335443037974683	0.7972972972972973	0.3280847409103922
YBL049W	0	0/0	-696.3303828239441	-42420.19395955792	592	0.09335443037974683	0.7972972972972973	0.3280847409103922
YNL036W	-1	-/-	-696.3574200784788	-24940.41869597789	148	0.0932806324110672	0.7972972972972973	0.32837102776982535
YIL130W	0	0/-	-696.4173067882657	-37624.564927756786	592	0.0932806324110672	0.7972972972972973	0.32837102776982535
YDR386W	-1	-/-	-696.5108473300934	-23590.90040433407	148	0.09320695102685624	0.7972972972972973	0.3286573146292585
YDR379W	-1	-/-	-696.8782377243042	-21612.20133727789	148	0.0931333859510655	0.7972972972972973	0.3289436014886917
YDL019C	-1	-/-	-696.8842071890831	-21432.420980401337	148	0.09305993690851735	0.7972972972972973	0.32922988834812483
YER051W	-1	-/-	-696.8976544141769	-23996.03418803215	148	0.09298660362490149	0.7972972972972973	0.329516175207558
YCR018C	-1	-/-	-697.0355943441391	-19793.01205176115	148	0.09291338582677165	0.7972972972972973	0.3298024620669911
YDR040C	-1	-/-	-697.4724025726318	-19676.829998850822	148	0.09284028324154209	0.7972972972972973	0.33008874892642426
YLR043C	-1	-/-	-697.4890229254961	-20552.331764519215	148	0.09276729559748427	0.7972972972972973	0.3303750357858574
YGR142W	-1	-/-	-697.5513617396355	-27594.31487542391	148	0.09269442262372349	0.7972972972972973	0.3306613226452906
YOR290C	-1	-/-	-697.6098714023829	-21116.01457591355	148	0.09262166405023547	0.7972972972972973	0.33094760950472374
YPL167C	-1	-/-	-697.7609094977379	-22156.32343119383	148	0.09254901960784313	0.7972972972972973	0.3312338963641569
YMR075W	-1	-/-	-697.7797647714615	-21032.897848010063	148	0.09247648902821316	0.7972972972972973	0.33152018322359006
YOR122C	-1	-/-	-697.8650181293488	-21833.225210398436	148	0.09240407204385279	0.7972972972972973	0.33180647008302316
YMR025W	-1	-/-	-697.8814262151718	-21936.98173713684	148	0.09233176838810642	0.7972972972972973	0.3320927569424563
YML034W	-1	-/-	-697.89011323452	-19730.048880577087	148	0.09225957779515247	0.7972972972972973	0.3323790438018895
YGR092W	-1	-/-	-697.908996462822	-22173.785196065903	148	0.0921875	0.7972972972972973	0.33266533066132264
YLR354C	-1	-/0	-698.044234752655	-21478.76939457655	148	0.09211553473848556	0.7972972972972973	0.3329516175207558
YNR047W	-1	-/-	-698.1744557023048	-23656.515722215176	148	0.09204368174726989	0.7972972972972973	0.33323790438018897
YNL262W	-1	-/-	-698.2287608385086	-20722.699496388435	148	0.09197194076383476	0.7972972972972973	0.3335241912396221
YNL123W	-1	-/+	-698.4398980736732	-24549.46867671609	148	0.09190031152647975	0.7972972972972973	0.33381047809905523
YDR443C	-1	-/-	-698.4506067037582	-21056.660191953182	148	0.09182879377431907	0.7972972972972973	0.3340967649584884
YDR017C	-1	-/-	-698.5734094381332	-23045.791753202677	148	0.09175738724727839	0.7972972972972973	0.33438305181792155
YLR440C	0	0/-	-698.7153314948082	-36966.58726683259	592	0.09175738724727839	0.7972972972972973	0.33438305181792155
YLR151C	0	0/-	-698.8074621409178	-38360.70789398253	592	0.09175738724727839	0.7972972972972973	0.33438305181792155
YAL032C	-1	-/-	-698.8999488353729	-22551.71771609783	148	0.09168609168609168	0.7972972972972973	0.3346693386773547
YMR048W	-1	-/-	-699.0926252603531	-22760.884899139404	148	0.09161490683229814	0.7972972972972973	0.33495562553678787
YIL026C	-1	-/-	-699.1271711811423	-21520.444029711187	148	0.09154383242823895	0.7972972972972973	0.33524191239622103
YBR137W	0	0/-	-699.2662339508533	-34669.712174743414	592	0.09154383242823895	0.7972972972972973	0.33524191239622103
YPL239W	-1	-/-	-699.2996931374073	-23024.930215984583	148	0.09147286821705426	0.7972972972972973	0.3355281992556542
YHR187W	-1	-/-	-699.3130578994751	-22887.988499879837	148	0.09140201394268009	0.7972972972972973	0.3358144861150873
YDL231C	-1	-/-	-699.4887080192566	-23027.40040552616	148	0.0913312693498452	0.7972972972972973	0.33610077297452046
YNR030W	-1	-/-	-699.5808674097061	-22714.592753767967	148	0.09126063418406806	0.7972972972972973	0.3363870598339536
YGL113W	-1	-/-	-699.5809339284897	-21319.948150992393	148	0.09119010819165378	0.7972972972972973	0.3366733466933868
YGL241W	-1	-/-	-699.6556944847107	-22801.253937602043	148	0.09111969111969112	0.7972972972972973	0.33695963355281994
YOR281C	-1	-/-	-700.2722502946854	-23007.776228368282	148	0.09104938271604938	0.7972972972972973	0.3372459204122531
YDL169C	0	0/0	-700.3418337008916	-44454.3130479767	592	0.09104938271604938	0.7972972972972973	0.3372459204122531
YDR130C	-1	-/-	-700.7028630971909	-23324.45816910267	148	0.09097918272937548	0.7972972972972973	0.3375322072716862
YHR207C	0	0/-	-700.7510045468807	-38133.37033981457	592	0.09097918272937548	0.7972972972972973	0.3375322072716862
YLR228C	-1	-/-	-700.799723803997	-23488.73754957132	148	0.09090909090909091	0.7972972972972973	0.33781849413111936
YCL051W	-1	-/-	-701.0714521408081	-21427.634942650795	148	0.09083910700538876	0.7972972972972973	0.3381047809905525
YLR318W	-1	-/-	-701.2070855498314	-22764.73418432474	148	0.09076923076923077	0.7972972972972973	0.3383910678499857
YOL078W	-1	-/-	-701.2504251003265	-20988.763487398624	148	0.09069946195234435	0.7972972972972973	0.33867735470941884
YBL093C	-1	-/-	-701.3166928440332	-24356.704671397805	148	0.09062980030721966	0.7972972972972973	0.338963641568852
YML067C	-1	-/-	-701.5243637561798	-20187.92590343952	148	0.09056024558710668	0.7972972972972973	0.33924992842828516
YPL175W	-1	-/-	-701.5277771949768	-23585.44569826126	148	0.09049079754601227	0.7972972972972973	0.33953621528771827
YIL029C	-1	-/0	-701.6164793968201	-20043.354090213776	148	0.09042145593869731	0.7972972972972973	0.33982250214715143
YBL025W	-1	-/-	-701.6642268300056	-24257.968719899654	148	0.0903522205206738	0.7972972972972973	0.3401087890065846
YMR213W	-1	-/-	-701.9297550916672	-23035.48921275139	148	0.090283091048202	0.7972972972972973	0.34039507586601775
YDR035W	0	0/0	-701.9635109081864	-36509.29514928907	592	0.090283091048202	0.7972972972972973	0.34039507586601775
YJL203W	-1	-/-	-701.9821345806122	-24205.69498872757	148	0.09021406727828746	0.7972972972972973	0.3406813627254509
YDR174W	-1	-/-	-702.2098734378815	-20435.581844568253	148	0.09014514896867838	0.7972972972972973	0.34096764958488407
YPL219W	0	0/-	-702.2100403867662	-35261.28394429386	592	0.09014514896867838	0.7972972972972973	0.34096764958488407
YNL221C	-1	-/-	-702.2281309366226	-22848.515278458595	148	0.0900763358778626	0.7972972972972973	0.34125393644431723
YOL060C	-1	-/-	-702.2908834144473	-23378.27904831618	148	0.09000762776506484	0.7972972972972973	0.34154022330375033
YPL009C	0	0/+	-702.2969221025705	-35459.72150172293	592	0.09000762776506484	0.7972972972972973	0.34154022330375033
YIR005W	-1	-/-	-702.4851558208466	-24200.72012129426	148	0.0899390243902439	0.7972972972972973	0.3418265101631835
YLR176C	-1	-/-	-702.5192136764526	-23510.729548215866	148	0.08987052551408987	0.7972972972972973	0.34211279702261665
YOR363C	-1	-/-	-702.5317285358906	-23249.717904746532	148	0.0898021308980213	0.7972972972972973	0.3423990838820498
YNL316C	0	0/0	-702.61218649894	-39803.032088808715	592	0.0898021308980213	0.7972972972972973	0.3423990838820498
YBR041W	-1	-/+	-702.6933385133743	-20815.92528871447	148	0.08973384030418251	0.7972972972972973	0.342685370741483
YPL042C	-1	-/-	-702.9393513202667	-20633.947051167488	148	0.08966565349544073	0.7972972972972973	0.34297165760091614
YMR169C	0	0/-	-703.1668294356205	-43811.69177384162	592	0.08966565349544073	0.7972972972972973	0.34297165760091614
YMR052W	-1	-/-	-703.3239332437515	-22720.062117010355	148	0.08959757023538345	0.7972972972972973	0.3432579444603493
YNR049C	-1	-/-	-703.3257831335068	-24929.547647744417	148	0.08952959028831563	0.7972972972972973	0.3435442313197824
YJL002C	-1	-/-	-703.4771432429552	-24435.531899288297	148	0.08946171341925702	0.7972972972972973	0.34383051817921556
YBR131W	-1	-/-	-703.5079913139343	-22489.88160920143	148	0.0893939393939394	0.7972972972972973	0.3441168050386487
YKL058W	-1	-/-	-703.5717995166779	-18982.389905042946	148	0.08932626797880394	0.7972972972972973	0.3444030918980819
YHR135C	-1	-/-	-703.5766335725784	-20979.61745646596	148	0.08925869894099848	0.7972972972972973	0.34468937875751504
YPL064C	0	0/-	-703.5972655713558	-36169.06446348876	592	0.08925869894099848	0.7972972972972973	0.34468937875751504
YGR088W	-1	-/-	-703.6645315587521	-25703.919403105974	148	0.08919123204837491	0.7972972972972973	0.3449756656169482
YJR103W	-1	-/-	-703.6766669750214	-23997.652969419956	148	0.0891238670694864	0.7972972972972973	0.3452619524763813
YGL134W	0	0/-	-703.7266202867031	-38446.840557061136	592	0.0891238670694864	0.7972972972972973	0.3452619524763813
YGL246C	-1	-/-	-703.8014025092125	-25913.36587637663	148	0.0890566037735849	0.7972972972972973	0.34554823933581447
YKR019C	-1	-/-	-704.1452440023422	-24102.24861717224	148	0.0889894419306184	0.7972972972972973	0.3458345261952476
YKR068C	-1	-/-	-704.204442858696	-22719.320366442204	148	0.08892238131122833	0.7972972972972973	0.3461208130546808
YDR292C	-1	-/-	-704.2050977945328	-22926.585289239883	148	0.08885542168674698	0.7972972972972973	0.34640709991411395
YHR073W	-1	-/-	-704.3560569882393	-20791.567470133305	148	0.08878856282919488	0.7972972972972973	0.3466933867735471
YEL041W	-1	-/-	-704.3771638870239	-24919.379741966724	148	0.0887218045112782	0.7972972972972973	0.34697967363298027
YML065W	-1	-/-	-704.4687043428421	-22500.67252200842	148	0.08865514650638617	0.7972972972972973	0.3472659604924134
YAL013W	-1	-/-	-704.7431752681732	-25187.22864589095	148	0.08858858858858859	0.7972972972972973	0.34755224735184653
YFR009W	-1	-/-	-704.7930027246475	-24188.871598422527	148	0.08852213053263316	0.7972972972972973	0.3478385342112797
YDL087C	-1	-/-	-704.8180420398712	-23523.430766820908	148	0.08845577211394302	0.7972972972972973	0.34812482107071285
YDL040C	-1	-/-	-705.0577737390995	-25031.720743477345	148	0.08838951310861423	0.7972972972972973	0.348411107930146
YHL025W	-1	-/-	-705.1417229175568	-21780.461265832186	148	0.08832335329341318	0.7972972972972973	0.3486973947895792
YDR331W	-1	-/-	-705.1510223448277	-22507.611473351717	148	0.08825729244577413	0.7972972972972973	0.34898368164901233
YDR487C	-1	-/-	-705.193558678031	-22444.76746018231	148	0.08819133034379671	0.7972972972972973	0.34926996850844544
YPL153C	-1	-/-	-705.2013895511627	-23112.691829681396	148	0.08812546676624347	0.7972972972972973	0.3495562553678786
YOR189W	0	0/-	-705.224663734436	-37377.783985225484	592	0.08812546676624347	0.7972972972972973	0.3495562553678786
YDR027C	-1	-/-	-705.2321071624756	-22310.654077902436	148	0.0880597014925373	0.7972972972972973	0.34984254222731176
YER033C	0	0/-	-705.2479108124971	-40942.73857087828	592	0.0880597014925373	0.7972972972972973	0.34984254222731176
YCR044C	-1	-/-	-705.4543715715408	-22019.929750323296	148	0.08799403430275914	0.7972972972972973	0.3501288290867449
YNL222W	-1	-/-	-705.6066962480545	-20928.689549922943	148	0.08792846497764531	0.7972972972972973	0.3504151159461781
YGL131C	0	0/-	-705.6921004801989	-36233.488971069455	592	0.08792846497764531	0.7972972972972973	0.3504151159461781
YNL081C	0	0/-	-705.7116839922965	-34682.94564247504	592	0.08792846497764531	0.7972972972972973	0.3504151159461781
YDR432W	-1	-/-	-705.7186698019505	-23799.52166719921	148	0.08786299329858525	0.7972972972972973	0.35070140280561124
YLR227C	0	0/-	-706.0098505020142	-37892.32087060809	592	0.08786299329858525	0.7972972972972973	0.35070140280561124
YGR038W	-1	-/-	-706.0322649478912	-21874.787341415882	148	0.08779761904761904	0.7972972972972973	0.3509876896650444
YDR448W	-1	-/-	-706.0887049436569	-21108.303263306618	148	0.08773234200743495	0.7972972972972973	0.3512739765244775
YEL044W	0	0/-	-706.1767997145653	-35468.40208222717	592	0.08773234200743495	0.7972972972972973	0.3512739765244775
YHR058C	-1	-/-	-706.2062002420425	-22144.060656785965	148	0.08766716196136701	0.7972972972972973	0.35156026338391066
YDL226C	-1	-/-	-706.390031337738	-22564.73382651806	148	0.08760207869339272	0.7972972972972973	0.3518465502433438
YHR201C	0	0/0	-706.5217231214046	-40989.07995226607	592	0.08760207869339272	0.7972972972972973	0.3518465502433438
YKR067W	-1	-/-	-706.7440129518509	-26920.929695665836	148	0.08753709198813056	0.7972972972972973	0.352132837102777
YJL151C	0	0/-	-706.84270487912	-39228.79428297281	592	0.08753709198813056	0.7972972972972973	0.352132837102777
YDR079W	-1	-/-	-706.882425069809	-23409.826963305473	148	0.08747220163083766	0.7972972972972973	0.35241912396221015
YPR199C	-1	-/-	-706.9928209781647	-20988.639626324177	148	0.0874074074074074	0.7972972972972973	0.3527054108216433
YML055W	-1	-/-	-707.1354407072067	-21970.053466022015	148	0.08734270910436713	0.7972972972972973	0.35299169768107647
YER105C	-1	-/-	-707.1569091081619	-21037.020503938198	148	0.08727810650887574	0.7972972972972973	0.35327798454050957
YJL008C	-1	-/-	-707.1631154417992	-25527.29027441144	148	0.08721359940872137	0.7972972972972973	0.35356427139994273
YOR043W	-1	-/-	-707.2088965177536	-21102.3100893721	148	0.08714918759231906	0.7972972972972973	0.3538505582593759
YNL130C-A	0	0/0	-707.3846389651299	-32403.276674628258	592	0.08714918759231906	0.7972972972972973	0.3538505582593759
YHR134W	0	0/-	-707.4807468801737	-37465.97360384837	592	0.08714918759231906	0.7972972972972973	0.3538505582593759
YPL074W	0	0/0	-707.5048251748085	-37795.320869766176	592	0.08714918759231906	0.7972972972972973	0.3538505582593759
YGL016W	-1	-/0	-707.6163256242871	-25245.685353673995	148	0.08708487084870849	0.7972972972972973	0.35413684511880905
YPL210C	-1	-/-	-707.6402827501297	-24583.083098709583	148	0.08702064896755163	0.7972972972972973	0.3544231319782422
YDL105W	-1	-/-	-707.673562169075	-22751.84801787138	148	0.08695652173913043	0.7972972972972973	0.35470941883767537
YIR008C	-1	-/-	-707.6760920360684	-23514.693972833455	148	0.08689248895434462	0.7972972972972973	0.3549957056971085
YLL031C	-1	-/-	-707.8192341923714	-20197.17258197069	148	0.08682855040470934	0.7972972972972973	0.35528199255654164
YMR192W	-1	-/-	-707.8872563242912	-20864.637291550636	148	0.08676470588235294	0.7972972972972973	0.3555682794159748
YDR195W	-1	-/-	-708.0014528036118	-24295.216626763344	148	0.0867009551800147	0.7972972972972973	0.35585456627540796
YOL135C	-1	-/-	-708.0678511857986	-23323.44585776329	148	0.08663729809104258	0.7972972972972973	0.3561408531348411
YMR044W	-1	-/-	-708.1284692287445	-20911.445497453213	148	0.08657373440939105	0.7972972972972973	0.3564271399942743
YAL005C	-1	-/+	-708.3918974101543	-22279.465861052275	148	0.08651026392961877	0.7972972972972973	0.35671342685370744
YKR027W	-1	-/-	-708.6212840080261	-22538.43164563179	148	0.08644688644688645	0.7972972972972973	0.35699971371314054
YML124C	-1	-/-	-708.6645431816578	-23847.222189068794	148	0.08638360175695461	0.7972972972972973	0.3572860005725737
YDL176W	0	0/-	-708.7168948054314	-33066.92341294885	592	0.08638360175695461	0.7972972972972973	0.3572860005725737
YKL149C	-1	-/-	-709.0016086101532	-21459.391613960266	148	0.08632040965618142	0.7972972972972973	0.35757228743200686
YMR008C	-1	-/-	-709.0838445425034	-22226.32082247734	148	0.08625730994152046	0.7972972972972973	0.35785857429144
YGR241C	-1	-/-	-709.1571531295776	-22059.5756585598	148	0.08619430241051863	0.7972972972972973	0.3581448611508732
YER098W	0	0/+	-709.1966369897127	-39696.75099180639	592	0.08619430241051863	0.7972972972972973	0.3581448611508732
YOR193W	-1	-/-	-709.3363566398621	-25420.047179102898	148	0.08613138686131387	0.7972972972972973	0.35843114801030634
YJL196C	-1	-/-	-709.4479775428772	-21509.579581022263	148	0.08606856309263311	0.7972972972972973	0.3587174348697395
YCR094W	-1	-/-	-709.5036870241165	-22353.958657741547	148	0.08600583090379009	0.7972972972972973	0.3590037217291726
YDL149W	-1	-/-	-709.6567997932434	-24175.99882566929	148	0.08594319009468318	0.7972972972972973	0.35929000858860577
YJL204C	-1	-/-	-709.7506901025772	-23207.76720058918	148	0.0858806404657933	0.7972972972972973	0.35957629544803893
YMR165C	-1	-/-	-709.8319368362427	-23914.11874973774	148	0.08581818181818182	0.7972972972972973	0.3598625823074721
YLR268W	-1	-/-	-709.939460337162	-21771.721971988678	148	0.08575581395348837	0.7972972972972973	0.36014886916690525
YLL060C	-1	-/0	-709.9462584257126	-23796.286568284035	148	0.08569353667392883	0.7972972972972973	0.3604351560263384
YDR014W	0	0/-	-709.9717592298985	-34481.373213365674	592	0.08569353667392883	0.7972972972972973	0.3604351560263384
YPR068C	-1	-/-	-710.010018825531	-24135.934758901596	148	0.08563134978229318	0.7972972972972973	0.36072144288577157
YEL052W	0	0/+	-710.0844097435474	-37183.385243691504	592	0.08563134978229318	0.7972972972972973	0.36072144288577157
YKL174C	0	0/-	-710.1999710202217	-38450.292177945375	592	0.08563134978229318	0.7972972972972973	0.36072144288577157
YGL126W	-1	-/-	-710.3792749643326	-25049.038868010044	148	0.08556925308194344	0.7972972972972973	0.3610077297452047
YOR097C	0	0/0	-710.4962958544493	-34010.782728254795	592	0.08556925308194344	0.7972972972972973	0.3610077297452047
YGL215W	0	0/-	-710.5467163771391	-35064.628501452506	592	0.08556925308194344	0.7972972972972973	0.3610077297452047
YGL136C	-1	-/-	-710.6228234767914	-23174.957360446453	148	0.08550724637681159	0.7972972972972973	0.36129401660463784
YLR138W	-1	-/-	-710.7839246988297	-22254.777550578117	148	0.08544532947139753	0.7972972972972973	0.361580303464071
YLR078C	-1	-/-	-710.7982409000397	-20889.660205423832	148	0.085383502170767	0.7972972972972973	0.36186659032350416
YAL035W	-1	-/-	-710.8642604351044	-23263.08153116703	148	0.08532176428054954	0.7972972972972973	0.3621528771829373
YDL139C	0	0/+	-710.9360347539186	-41446.4401262179	592	0.08532176428054954	0.7972972972972973	0.3621528771829373
YOR109W	-1	-/-	-711.0641820430756	-20714.83830076456	148	0.08526011560693642	0.7972972972972973	0.3624391640423705
YFR034C	-1	-/-	-711.2009544372559	-20208.45553177595	148	0.0851985559566787	0.7972972972972973	0.3627254509018036
YOR149C	-1	-/-	-711.2507485747337	-21936.711001336575	148	0.08513708513708514	0.7972972972972973	0.36301173776123674
YPR085C	0	0/-	-711.486507281661	-39700.51610077545	592	0.08513708513708514	0.7972972972972973	0.36301173776123674
YLL004W	-1	-/-	-711.6161841154099	-23211.092129588127	148	0.08507570295602018	0.7972972972972973	0.3632980246206699
YOR166C	0	0/-	-711.7474327981472	-37792.74659104645	592	0.08507570295602018	0.7972972972972973	0.3632980246206699
YNR052C	-1	-/-	-711.8669611215591	-20852.61501801014	148	0.08501440922190202	0.7972972972972973	0.36358431148010306
YOR066W	0	0/-	-711.8916365802288	-36891.156247250736	592	0.08501440922190202	0.7972972972972973	0.36358431148010306
YLR363C	-1	-/-	-712.0490406751633	-22477.599718093872	148	0.08495320374370051	0.7972972972972973	0.3638705983395362
YDR478W	-1	-/-	-712.253448843956	-21443.10678076744	148	0.08489208633093526	0.7972972972972973	0.3641568851989694
YIL136W	0	0/0	-712.6409649606794	-43621.01114157401	592	0.08489208633093526	0.7972972972972973	0.3641568851989694
YNL326C	-1	-/-	-712.6733107566833	-20277.917856931686	148	0.08483105679367361	0.7972972972972973	0.36444317205840254
YNL234W	0	0/-	-712.8481249511242	-34201.18113711476	592	0.08483105679367361	0.7972972972972973	0.36444317205840254
YER046W	0	0/-	-712.9800849743187	-37441.94122635946	592	0.08483105679367361	0.7972972972972973	0.36444317205840254
YBR023C	-1	-/-	-712.9857242107391	-21973.747918128967	148	0.08477011494252873	0.7972972972972973	0.36472945891783565
YOR161C	0	0/-	-713.0550949387252	-39460.167484181	592	0.08477011494252873	0.7972972972972973	0.36472945891783565
YOR323C	0	0/0	-713.1584025099874	-38943.08781081252	592	0.08477011494252873	0.7972972972972973	0.36472945891783565
YMR277W	-1	-/-	-713.3213160783052	-22850.129192128778	148	0.08470926058865758	0.7972972972972973	0.3650157457772688
YKL155C	0	0/-	-713.3807015568018	-35373.31842918694	592	0.08470926058865758	0.7972972972972973	0.3650157457772688
YDR070C	0	0/0	-713.4038755632937	-42018.68529352732	592	0.08470926058865758	0.7972972972972973	0.3650157457772688
YLR077W	0	0/-	-713.4246525466442	-33724.06834295951	592	0.08470926058865758	0.7972972972972973	0.3650157457772688
YGR277C	0	0/-	-713.4323715567589	-35037.86027991772	592	0.08470926058865758	0.7972972972972973	0.3650157457772688
YKL045W	-1	-/-	-713.7253544330597	-19757.806389272213	148	0.08464849354375897	0.7972972972972973	0.36530203263670197
YKR037C	-1	-/-	-713.953092455864	-20096.018029835075	148	0.08458781362007169	0.7972972972972973	0.36558831949613513
YOR239W	-1	-/-	-714.009959936142	-25120.032415926456	148	0.08452722063037249	0.7972972972972973	0.3658746063555683
YER123W	-1	-/-	-714.0116035938263	-22020.971002817154	148	0.08446671438797423	0.7972972972972973	0.36616089321500145
YOR142W	-1	-/-	-714.6364326030016	-23943.22097288072	148	0.0844062947067239	0.7972972972972973	0.3664471800744346
YPL021W	-1	-/-	-714.995934009552	-22636.557242393494	148	0.08434596140100072	0.7972972972972973	0.3667334669338677
YIL077C	-1	-/0	-715.092613697052	-20366.889865636826	148	0.08428571428571428	0.7972972972972973	0.3670197537933009
YJR122W	0	0/-	-715.2169099152088	-36484.10693936795	592	0.08428571428571428	0.7972972972972973	0.3670197537933009
YMR019W	0	0/-	-715.2896199338138	-37687.509746059775	592	0.08428571428571428	0.7972972972972973	0.3670197537933009
YPR128C	-1	-/-	-715.4203140735626	-21642.594207823277	148	0.08422555317630265	0.7972972972972973	0.36730604065273403
YKR009C	-1	-/-	-715.8113814592361	-24387.80252096057	148	0.08416547788873038	0.7972972972972973	0.3675923275121672
YDR036C	-1	-/-	-715.838716506958	-21283.275363326073	148	0.08410548823948681	0.7972972972972973	0.36787861437160035
YMR188C	-1	-/-	-715.8487095832825	-20096.243629202247	148	0.08404558404558404	0.7972972972972973	0.3681649012310335
YNL260C	0	0/-	-715.8813426196575	-33938.142963051796	592	0.08404558404558404	0.7972972972972973	0.3681649012310335
YOR030W	-1	-/-	-716.1084100306034	-22168.230579048395	148	0.08398576512455516	0.7972972972972973	0.3684511880904667
YJL006C	-1	-/-	-716.3117891550064	-23282.952989459038	148	0.08392603129445235	0.7972972972972973	0.3687374749498998
YNL193W	0	0/0	-716.3838323354721	-35354.41458787024	592	0.08392603129445235	0.7972972972972973	0.3687374749498998
YGL071W	-1	-/-	-716.4124004840851	-20864.573875308037	148	0.08386638237384506	0.7972972972972973	0.36902376180933294
YLR188W	0	0/-	-716.5422399938107	-36601.221254017204	592	0.08386638237384506	0.7972972972972973	0.36902376180933294
YGR029W	-1	-/-	-716.5714235305786	-22057.55754739046	148	0.08380681818181818	0.7972972972972973	0.3693100486687661
YHR117W	0	0/-	-716.6674291361123	-36514.45849142084	592	0.08380681818181818	0.7972972972972973	0.3693100486687661
YKR100C	0	0/-	-716.7084629535675	-34533.257029313594	592	0.08380681818181818	0.7972972972972973	0.3693100486687661
YCR106W	-1	-/-	-716.8410229682922	-22427.797963380814	148	0.08374733853797019	0.7972972972972973	0.36959633552819926
YDL018C	0	0/-	-716.8646828085184	-34867.91699169576	592	0.08374733853797019	0.7972972972972973	0.36959633552819926
YDR189W	-1	-/-	-716.8713752031326	-23708.624170958996	148	0.08368794326241134	0.7972972972972973	0.3698826223876324
YKL165C	-1	-/-	-717.122663974762	-24563.80152020417	148	0.08362863217576187	0.7972972972972973	0.3701689092470656
YDL239C	0	0/-	-717.1674942076206	-40288.86826479435	592	0.08362863217576187	0.7972972972972973	0.3701689092470656
YNL073W	-1	-/-	-717.2140657901764	-22119.18137395382	148	0.08356940509915015	0.7972972972972973	0.3704551961064987
YFR031C	-1	-/-	-717.3433161973953	-23174.930025339127	148	0.0835102618542109	0.7972972972972973	0.37074148296593185
YFL009W	1	+/+	-717.3913311958313	-23505.093013048172	147	0.08415841584158416	0.8040540540540541	0.37074148296593185
YMR294W	0	0/-	-717.4711781144142	-37100.9698895812	592	0.08415841584158416	0.8040540540540541	0.37074148296593185
YCR052W	-1	-/-	-717.7006784379482	-26232.771668702364	148	0.08409893992932863	0.8040540540540541	0.371027769825365
YMR098C	0	0/-	-718.0039909034967	-35983.45229019225	592	0.08409893992932863	0.8040540540540541	0.371027769825365
YGL249W	-1	-/-	-718.0915940999985	-23834.754677295685	148	0.08403954802259887	0.8040540540540541	0.37131405668479817
YLL025W	0	0/-	-718.127366155386	-37509.44833878428	592	0.08403954802259887	0.8040540540540541	0.37131405668479817
YDL022W	-1	-/-	-718.3822308778763	-24203.683110415936	148	0.0839802399435427	0.8040540540540541	0.3716003435442313
YDR462W	0	0/-	-718.4828547388315	-35048.090912006795	592	0.0839802399435427	0.8040540540540541	0.3716003435442313
YBL017C	-1	-/-	-718.562469124794	-21527.757083654404	148	0.08392101551480959	0.8040540540540541	0.3718866304036645
YBL007C	-1	-/-	-718.6947079896927	-22306.76132273674	148	0.08386187455954898	0.8040540540540541	0.37217291726309765
YJR032W	0	0/-	-718.7503132546553	-38422.68956299743	592	0.08386187455954898	0.8040540540540541	0.37217291726309765
YPR042C	-1	-/-	-718.8098536729813	-19908.31514054537	148	0.08380281690140845	0.8040540540540541	0.37245920412253075
YKL035W	-1	-/-	-718.8854553699493	-24168.01533162594	148	0.08374384236453201	0.8040540540540541	0.3727454909819639
YDR198C	-1	-/-	-718.9385914802551	-23220.48182618618	148	0.08368495077355836	0.8040540540540541	0.37303177784139707
YOR127W	-1	-/-	-719.0431014299393	-22524.09994134307	148	0.08362614195361912	0.8040540540540541	0.37331806470083023
YCR026C	-1	-/-	-719.114980340004	-22438.743748232722	148	0.08356741573033707	0.8040540540540541	0.3736043515602634
YBR094W	0	0/0	-719.1394809937337	-34289.44547012879	592	0.08356741573033707	0.8040540540540541	0.3736043515602634
YLR424W	-1	-/-	-719.2452784776688	-24211.77760076523	148	0.08350877192982456	0.8040540540540541	0.37389063841969655
YNR027W	-1	-/-	-719.8686090707779	-23163.578515172005	148	0.08345021037868162	0.8040540540540541	0.3741769252791297
YEL025C	0	0/0	-719.9438712596893	-35994.446031648666	592	0.08345021037868162	0.8040540540540541	0.3741769252791297
YMR293C	-1	-/-	-720.434567630291	-22037.907389158383	148	0.08339173090399439	0.8040540540540541	0.3744632121385628
YGL040C	0	0/0	-720.705329105258	-36550.9624820631	592	0.08339173090399439	0.8040540540540541	0.3744632121385628
YJR019C	-1	-/-	-720.9258367419243	-26231.045690000057	148	0.08333333333333333	0.8040540540540541	0.374749498997996
YHR044C	0	0/0	-721.0021293461323	-37375.46389622986	592	0.08333333333333333	0.8040540540540541	0.374749498997996
YKR095W	-1	-/-	-721.0798888206482	-23411.914821624756	148	0.08327501749475158	0.8040540540540541	0.37503578585742914
YER013W	-1	-/-	-721.1591300368309	-24213.41584289074	148	0.08321678321678322	0.8040540540540541	0.3753220727168623
YER169W	-1	-/-	-721.2768841385841	-24019.662908256054	148	0.08315863032844165	0.8040540540540541	0.37560835957629546
YDL159W	-1	-/-	-721.5964789390564	-22848.88135766983	148	0.08310055865921788	0.8040540540540541	0.3758946464357286
YMR090W	0	0/0	-721.6924766898155	-35553.95187461376	592	0.08310055865921788	0.8040540540540541	0.3758946464357286
YNL029C	-1	-/-	-721.724328994751	-22842.120811760426	148	0.08304256803907886	0.8040540540540541	0.3761809332951618
YPR189W	-1	-/-	-721.9860544204712	-22783.5141569376	148	0.08298465829846582	0.8040540540540541	0.3764672201545949
YLR018C	0	0/-	-722.0808931663632	-37249.7863997668	592	0.08298465829846582	0.8040540540540541	0.3764672201545949
YGL027C	-1	-/-	-722.3978290557861	-24142.610873252153	148	0.08292682926829269	0.8040540540540541	0.37675350701402804
YMR247C	-1	-/+	-722.4487023353577	-22400.563551306725	148	0.08286908077994429	0.8040540540540541	0.3770397938734612
YHR190W	-1	-/-	-722.4805673509836	-21620.77661792934	148	0.08281141266527488	0.8040540540540541	0.37732608073289436
YHR142W	-1	-/-	-722.56700694561	-25680.083528727293	148	0.08275382475660639	0.8040540540540541	0.3776123675923275
YDR267C	0	0/-	-722.8806373402476	-38585.16529215872	592	0.08275382475660639	0.8040540540540541	0.3776123675923275
YBR233W-A	-1	-/-	-722.9381151199341	-20477.59784770012	148	0.08269631688672689	0.8040540540540541	0.3778986544517607
YOR094W	-1	-/-	-723.0358474254608	-24244.592618465424	148	0.08263888888888889	0.8040540540540541	0.3781849413111938
YNL042W	-1	-/-	-723.0883995294571	-25130.746750235558	148	0.08258154059680778	0.8040540540540541	0.37847122817062695
YOR151C	-1	-/-	-723.1347327232361	-24123.66121327877	148	0.0825242718446602	0.8040540540540541	0.3787575150300601
YKR091W	0	0/-	-723.2309540361166	-39215.40168293286	592	0.0825242718446602	0.8040540540540541	0.3787575150300601
YMR271C	0	0/-	-723.2323732636869	-43396.26661902992	592	0.0825242718446602	0.8040540540540541	0.3787575150300601
YOL146W	-1	-/-	-723.2409876286983	-23864.184824556112	148	0.08246708246708247	0.8040540540540541	0.37904380188949327
YAR002W	-1	-/-	-723.3425374031067	-23993.111782491207	148	0.08240997229916898	0.8040540540540541	0.37933008874892643
YLR238W	-1	-/-	-723.5113357305527	-21818.722758293152	148	0.08235294117647059	0.8040540540540541	0.3796163756083596
YPR193C	-1	-/-	-723.6690230965614	-24793.79000657797	148	0.08229598893499308	0.8040540540540541	0.37990266246779275
YBR009C	-1	-/-	-723.8267267346382	-18568.31530827284	148	0.08223911541119558	0.8040540540540541	0.38018894932722586
YNL064C	1	+/+	-723.8384989351034	-25395.3267173348	147	0.08287292817679558	0.8108108108108109	0.38018894932722586
YJL012C	-1	-/-	-723.8489845991135	-23133.52912712097	148	0.08281573498964803	0.8108108108108109	0.380475236186659
YLR147C	-1	-/-	-723.9094434976578	-22286.119609832764	148	0.08275862068965517	0.8108108108108109	0.3807615230460922
YBR130C	-1	-/-	-723.9172829389572	-24029.04341286421	148	0.08270158511371468	0.8108108108108109	0.38104780990552534
YMR193W	0	0/-	-723.9188043475151	-35437.05570810009	592	0.08270158511371468	0.8108108108108109	0.38104780990552534
YIL013C	-1	-/-	-723.9264709949493	-23239.792037546635	148	0.08264462809917356	0.8108108108108109	0.3813340967649585
YCL017C	-1	-/-	-724.0940034389496	-20921.491710424423	148	0.08258774948382656	0.8108108108108109	0.38162038362439166
YIR022W	-1	-/-	-724.1219983100891	-23064.414219647646	148	0.08253094910591471	0.8108108108108109	0.3819066704838248
YOR196C	0	0/-	-724.1371146216989	-34816.49620522233	592	0.08253094910591471	0.8108108108108109	0.3819066704838248
YOR008C	-1	-/-	-724.2984328269958	-21440.436362028122	148	0.08247422680412371	0.8108108108108109	0.3821929573432579
YNR013C	-1	-/-	-724.3169360160828	-21789.435353189707	148	0.08241758241758242	0.8108108108108109	0.3824792442026911
YDL053C	0	0/0	-724.3788012117147	-34774.749418370426	592	0.08241758241758242	0.8108108108108109	0.3824792442026911
YDR039C	-1	-/-	-724.4114377498627	-21427.997818112373	148	0.08236101578586136	0.8108108108108109	0.38276553106212424
YNL037C	-1	-/-	-724.4125181436539	-20556.328216016293	148	0.0823045267489712	0.8108108108108109	0.3830518179215574
YGR255C	0	0/0	-724.4455237388611	-39927.99524381757	592	0.0823045267489712	0.8108108108108109	0.3830518179215574
YHR205W	-1	-/-	-724.4852830171585	-22640.481917381287	148	0.0822481151473612	0.8108108108108109	0.38333810478099056
YFL061W	0	0/-	-724.5736464262009	-34239.55432552099	592	0.0822481151473612	0.8108108108108109	0.38333810478099056
YCR048W	-1	-/-	-724.840301156044	-22803.770718574524	148	0.0821917808219178	0.8108108108108109	0.3836243916404237
YBR180W	0	0/-	-724.9213070198894	-35801.51949908212	592	0.0821917808219178	0.8108108108108109	0.3836243916404237
YOR125C	0	0/0	-725.0607641041279	-35550.608113439754	592	0.0821917808219178	0.8108108108108109	0.3836243916404237
YNL097C-B	0	0/0	-725.083839058876	-33072.45745128393	592	0.0821917808219178	0.8108108108108109	0.3836243916404237
YIL003W	0	0/-	-725.0942664593458	-39644.31640602648	592	0.0821917808219178	0.8108108108108109	0.3836243916404237
YPL164C	-1	-/-	-725.3400886058807	-22980.17692655325	148	0.08213552361396304	0.8108108108108109	0.3839106784998569
YGR072W	-1	-/-	-725.3815562725067	-24567.77369529009	148	0.08207934336525308	0.8108108108108109	0.38419696535929
YPR028W	0	0/-	-725.5323823727667	-37906.878963693045	592	0.08207934336525308	0.8108108108108109	0.38419696535929
YGR169C-A	0	0/-	-725.5390945076942	-33898.78696626425	592	0.08207934336525308	0.8108108108108109	0.38419696535929
YPR055W	-1	-/-	-725.545906662941	-22619.91379828751	148	0.08202323991797676	0.8108108108108109	0.38448325221872315
YER149C	-1	-/-	-725.9203760623932	-24385.350740790367	148	0.08196721311475409	0.8108108108108109	0.3847695390781563
YBR222C	0	0/-	-726.0634679477662	-36141.81001225114	592	0.08196721311475409	0.8108108108108109	0.3847695390781563
YBL021C	0	0/-	-726.0937247276306	-37777.470534697175	592	0.08196721311475409	0.8108108108108109	0.3847695390781563
YDL124W	0	0/-	-726.458943516016	-36123.37267997861	592	0.08196721311475409	0.8108108108108109	0.3847695390781563
YDR132C	0	0/0	-726.4633629918098	-34626.45267465711	592	0.08196721311475409	0.8108108108108109	0.3847695390781563
YBR289W	-1	-/-	-726.535941362381	-21895.959667682648	148	0.08191126279863481	0.8108108108108109	0.38505582593758947
YNL020C	-1	-/-	-726.5488789081573	-23779.274062633514	148	0.08185538881309687	0.8108108108108109	0.38534211279702263
YPL034W	0	0/0	-726.6893143057823	-34262.47629547119	592	0.08185538881309687	0.8108108108108109	0.38534211279702263
YDR030C	-1	-/+	-726.6924898028374	-21805.718170940876	148	0.081799591002045	0.8108108108108109	0.3856283996564558
YBR194W	0	0/0	-727.1214595586061	-37688.398755818605	592	0.081799591002045	0.8108108108108109	0.3856283996564558
YJL146W	-1	-/-	-727.1496984958649	-22974.85910524428	148	0.08174386920980926	0.8108108108108109	0.3859146865158889
YDR490C	-1	-/-	-727.1527346372604	-22440.852948516607	148	0.08168822328114364	0.8108108108108109	0.38620097337532205
YPL270W	-1	-/-	-727.3614655733109	-21950.702343583107	148	0.08163265306122448	0.8108108108108109	0.3864872602347552
YLR347C	-1	-/-	-727.5926203727722	-21919.832320213318	148	0.08157715839564922	0.8108108108108109	0.3867735470941884
YHR086W	-1	-/-	-727.6693403720856	-21651.503886699677	148	0.08152173913043478	0.8108108108108109	0.38705983395362153
YPR026W	0	0/-	-728.1635653227568	-43514.629530522856	592	0.08152173913043478	0.8108108108108109	0.38705983395362153
YOL089C	-1	-/-	-728.2123056650162	-23245.100191622972	148	0.0814663951120163	0.8108108108108109	0.3873461208130547
YML086C	-1	-/-	-728.2171232700348	-19557.80192732811	148	0.0814111261872456	0.8108108108108109	0.38763240767248786
YGL010W	0	0/-	-728.2520838677883	-35240.379405260086	592	0.0814111261872456	0.8108108108108109	0.38763240767248786
YDL143W	-1	-/-	-728.2575744986534	-24336.959688782692	148	0.08135593220338982	0.8108108108108109	0.38791869453192096
YMR009W	0	0/0	-728.2904661148787	-37598.2774637118	592	0.08135593220338982	0.8108108108108109	0.38791869453192096
YOR181W	-1	-/-	-728.3666090965271	-23808.554051041603	148	0.08130081300813008	0.8108108108108109	0.3882049813913541
YDR475C	0	0/-	-728.3704558312893	-38048.86833997816	592	0.08130081300813008	0.8108108108108109	0.3882049813913541
YMR091C	-1	-/-	-728.4148022830486	-24532.053582400084	148	0.08124576844955991	0.8108108108108109	0.3884912682507873
YOR339C	0	0/+	-728.4156727492809	-36756.80613777228	592	0.08124576844955991	0.8108108108108109	0.3884912682507873
YJL072C	-1	-/-	-728.5491715669632	-23702.907858729362	148	0.08119079837618404	0.8108108108108109	0.38877755511022044
YLR274W	-1	-/-	-728.7297780513763	-23659.800387620926	148	0.08113590263691683	0.8108108108108109	0.3890638419696536
YLR007W	-1	-/-	-728.7582404613495	-22368.850795030594	148	0.08108108108108109	0.8108108108108109	0.38935012882908676
YKL114C	-1	-/-	-729.1838835477829	-24825.18465936184	148	0.08102633355840648	0.8108108108108109	0.3896364156885199
YOR195W	-1	-/-	-729.250988483429	-22336.789922833443	148	0.08097165991902834	0.8108108108108109	0.389922702547953
YAL026C	-1	-/-	-729.5102685689926	-23450.612582683563	148	0.08091706001348618	0.8108108108108109	0.3902089894073862
YDL233W	0	0/-	-729.564632922411	-34842.586423277855	592	0.08091706001348618	0.8108108108108109	0.3902089894073862
YDL175C	-1	-/-	-729.7582383155823	-23284.57915520668	148	0.08086253369272237	0.8108108108108109	0.39049527626681935
YER107C	-1	-/-	-729.8019804954529	-24162.49869632721	148	0.08080808080808081	0.8108108108108109	0.3907815631262525
YIL090W	0	0/-	-729.8154657743871	-36786.926815185696	592	0.08080808080808081	0.8108108108108109	0.3907815631262525
YPR106W	0	0/-	-730.0155834853649	-36263.736759498715	592	0.08080808080808081	0.8108108108108109	0.3907815631262525
YBL086C	0	0/0	-730.0196054875851	-35017.220009326935	592	0.08080808080808081	0.8108108108108109	0.3907815631262525
YHR119W	-1	-/-	-730.2156660556793	-20753.04753804207	148	0.08075370121130551	0.8108108108108109	0.39106784998568567
YBR128C	0	0/-	-730.2379539012909	-39507.31576240063	592	0.08075370121130551	0.8108108108108109	0.39106784998568567
YNL249C	0	0/0	-730.31769323349	-36875.22797965258	592	0.08075370121130551	0.8108108108108109	0.39106784998568567
YPR161C	-1	-/-	-730.5098466873169	-24646.602328002453	148	0.08069939475453934	0.8108108108108109	0.3913541368451188
YER116C	-1	-/+	-730.7117582559586	-22650.306650280952	148	0.08064516129032258	0.8108108108108109	0.391640423704552
YDL238C	0	0/-	-730.7735024243593	-41927.50663468242	592	0.08064516129032258	0.8108108108108109	0.391640423704552
YPL046C	1	+/+	-730.7969121336937	-23816.912661740556	147	0.08126259234385494	0.8175675675675675	0.391640423704552
YBR270C	0	0/-	-730.9019785523415	-35959.49152165651	592	0.08126259234385494	0.8175675675675675	0.391640423704552
YNL261W	-1	-/-	-730.9231491088867	-20564.289944410324	148	0.08120805369127516	0.8175675675675675	0.3919267105639851
YFL049W	1	+/-	-731.05029296875	-24600.367670416832	147	0.0818242790073776	0.8243243243243243	0.3919267105639851
YBR286W	-1	-/0	-731.1393555402756	-25230.86323928833	148	0.08176943699731903	0.8243243243243243	0.39221299742341825
YGL243W	-1	-/-	-731.4264122247696	-23766.851620912552	148	0.08171466845277964	0.8243243243243243	0.3924992842828514
YBR074W	0	0/0	-731.4942702762783	-35283.80277753435	592	0.08171466845277964	0.8243243243243243	0.3924992842828514
YFR037C	-1	-/-	-731.5374982357025	-24645.795876204967	148	0.08165997322623829	0.8243243243243243	0.3927855711422846
YIL145C	0	0/-	-731.8160656634718	-40375.41703766771	592	0.08165997322623829	0.8243243243243243	0.3927855711422846
YGR097W	-1	-/-	-732.0231589078903	-22748.5673616454	148	0.08160535117056857	0.8243243243243243	0.39307185800171773
YLR404W	0	0/-	-732.025118842721	-37159.1693931967	592	0.08160535117056857	0.8243243243243243	0.39307185800171773
YKL122C	-1	-/-	-732.0896828174591	-25034.419518232346	148	0.08155080213903744	0.8243243243243243	0.3933581448611509
YMR159C	0	0/-	-732.1357318460941	-36669.01367551088	592	0.08155080213903744	0.8243243243243243	0.3933581448611509
YDR430C	0	0/+	-732.2101136445999	-36987.175499111414	592	0.08155080213903744	0.8243243243243243	0.3933581448611509
YNL077W	0	0/-	-732.3365077674389	-40475.86027511954	592	0.08155080213903744	0.8243243243243243	0.3933581448611509
YML118W	-1	-/-	-732.3448808193207	-24202.653194904327	148	0.08149632598530394	0.8243243243243243	0.393644431720584
YGR012W	0	0/0	-732.36775842309	-35804.43078537285	592	0.08149632598530394	0.8243243243243243	0.393644431720584
YGL145W	-1	-/-	-732.7193858623505	-24731.963338017464	148	0.0814419225634179	0.8243243243243243	0.39393071858001716
YGL259W	0	0/0	-732.7237347066402	-40656.37338683009	592	0.0814419225634179	0.8243243243243243	0.39393071858001716
YFR007W	0	0/0	-732.7351049184799	-35973.63500537723	592	0.0814419225634179	0.8243243243243243	0.39393071858001716
YGL054C	-1	-/-	-732.7887305021286	-21535.00683066249	148	0.08138759172781855	0.8243243243243243	0.3942170054394503
YIL156W	0	0/+	-732.8139542043209	-37157.06820267625	592	0.08138759172781855	0.8243243243243243	0.3942170054394503
YAL002W	-1	-/-	-732.8221291303635	-22277.877539992332	148	0.08133333333333333	0.8243243243243243	0.3945032922988835
YBL037W	0	0/-	-733.2408324182034	-36545.61397579312	592	0.08133333333333333	0.8243243243243243	0.3945032922988835
YDL111C	-1	-/-	-733.2796149253845	-24444.277176111937	148	0.08127914723517655	0.8243243243243243	0.39478957915831664
YJR043C	-1	-/-	-733.2983170747757	-24854.652341187	148	0.08122503328894808	0.8243243243243243	0.3950758660177498
YDL155W	-1	-/-	-733.430524289608	-23176.85671633482	148	0.08117099135063206	0.8243243243243243	0.39536215287718296
YPL011C	-1	-/-	-733.4641692638397	-22270.23612165451	148	0.08111702127659574	0.8243243243243243	0.39564843973661606
YLL043W	-1	-/-	-733.6631596088409	-23547.247899303213	148	0.08106312292358804	0.8243243243243243	0.3959347265960492
YLR098C	-1	-/-	-733.7934873104095	-22417.125289440155	148	0.08100929614873838	0.8243243243243243	0.3962210134554824
YGR178C	-1	-/-	-733.924567937851	-22981.983870480675	148	0.0809555408095554	0.8243243243243243	0.39650730031491555
YNL331C	-1	-/0	-734.4933134317398	-25422.84576946497	148	0.08090185676392574	0.8243243243243243	0.3967935871743487
YOL034W	-1	-/-	-734.4938741922379	-24082.220529317856	148	0.08084824387011266	0.8243243243243243	0.39707987403378187
YMR183C	-1	-/-	-734.5429900884628	-22193.55551546812	148	0.08079470198675497	0.8243243243243243	0.397366160893215
YNL329C	-1	-/-	-734.5667984485626	-22027.195742964745	148	0.08074123097286565	0.8243243243243243	0.39765244775264813
[truncated: 3,961 more rows]
