# Supplementary material for: Revisiting co-expression-based automated function prediction in yeast with neural networks and updated Gene Ontology annotations
Source: PLoS One. 2026 Apr 16;21(4):e0322689. doi: 10.1371/journal.pone.0322689 (PMC13086303; doi:10.1371/journal.pone.0322689)
Supplement: S1 File — A zip file of tables in csv format containing individual genes ranked by their predicted involvement in each predicted GO term. These predictions were made by Model 1 as described in Table A of S1 Text. (ZIP) [file pone.0322689.s002.zip › GO0051726_SingleGeneRanking.csv]

Gene	Label	Annos	Score	Background Score	Num pos pairs	Precision	Recall	False Positive Rate
YHR115C	1	+/+	-450.2953486740589	-13774.279009521008	164	1.0	0.006060606060606061	0.0
YEL061C	-1	-/+	-458.4407029300928	-13520.208510167897	165	0.5	0.006060606060606061	0.00028768699654775604
YJL092W	-1	-/-	-462.8061878979206	-13437.871215159073	165	0.3333333333333333	0.006060606060606061	0.0005753739930955121
YJL051W	0	0/-	-473.1580152614042	-24273.108281246852	660	0.3333333333333333	0.006060606060606061	0.0005753739930955121
YOL069W	-1	-/-	-474.71078765392303	-13117.669096112251	165	0.25	0.006060606060606061	0.0008630609896432681
YGR109C	1	+/+	-476.09640020132065	-15034.212499186397	164	0.4	0.012121212121212121	0.0008630609896432681
YPR120C	1	+/+	-486.64162984490395	-14916.022139936686	164	0.5	0.01818181818181818	0.0008630609896432681
YDR113C	-1	-/+	-488.8039390742779	-14732.777795284986	165	0.42857142857142855	0.01818181818181818	0.0011507479861910242
YIL159W	-1	-/-	-490.5262856632471	-14183.420915842056	165	0.375	0.01818181818181818	0.0014384349827387803
YOR017W	0	0/0	-496.11078172177076	-24617.835997025017	660	0.375	0.01818181818181818	0.0014384349827387803
YNL126W	-1	-/-	-496.2472920715809	-14046.501934202388	165	0.3333333333333333	0.01818181818181818	0.0017261219792865361
YKL089W	-1	-/-	-496.4133523106575	-13860.863055109978	165	0.3	0.01818181818181818	0.0020138089758342925
YHR061C	1	+/+	-497.6115854382515	-13686.708075225353	164	0.36363636363636365	0.024242424242424242	0.0020138089758342925
YPR141C	-1	-/+	-498.0055054947734	-14646.386485509574	165	0.3333333333333333	0.024242424242424242	0.0023014959723820483
YPL253C	-1	-/-	-498.16901698708534	-14971.96935659647	165	0.3076923076923077	0.024242424242424242	0.002589182968929804
YPL255W	-1	-/-	-498.22811099886894	-14237.807550638914	165	0.2857142857142857	0.024242424242424242	0.0028768699654775605
YLR084C	-1	-/-	-499.19247072935104	-14078.059433332179	165	0.26666666666666666	0.024242424242424242	0.0031645569620253164
YHR153C	0	0/+	-500.2423369148746	-23743.1855285489	660	0.26666666666666666	0.024242424242424242	0.0031645569620253164
YGR270W	-1	-/-	-501.12181705236435	-14875.38502112031	165	0.25	0.024242424242424242	0.0034522439585730723
YNL172W	1	+/+	-501.2455587685108	-13757.285526961088	164	0.29411764705882354	0.030303030303030304	0.0034522439585730723
YCL024W	1	+/+	-501.77068351209164	-13872.749556288123	164	0.3333333333333333	0.03636363636363636	0.0034522439585730723
YLR135W	-1	-/+	-503.74049776792526	-14738.809228539467	165	0.3157894736842105	0.03636363636363636	0.0037399309551208286
YOL068C	-1	-/-	-504.4903674721718	-15026.675370380282	165	0.3	0.03636363636363636	0.004027617951668585
YAR018C	-1	-/-	-504.9356759637594	-14405.623373188078	165	0.2857142857142857	0.03636363636363636	0.00431530494821634
YHR172W	-1	-/-	-509.2178328037262	-14499.851775407791	165	0.2727272727272727	0.03636363636363636	0.004602991944764097
YJL162C	0	0/-	-513.5597546817735	-25455.941967366263	660	0.2727272727272727	0.03636363636363636	0.004602991944764097
YDL028C	1	+/+	-514.0799993872643	-15064.529130771756	164	0.30434782608695654	0.04242424242424243	0.004602991944764097
YLR368W	-1	-/-	-514.0895436555147	-15618.553682759404	165	0.2916666666666667	0.04242424242424243	0.004890678941311853
YAL024C	1	+/+	-514.8091647028923	-13688.291266158223	164	0.32	0.048484848484848485	0.004890678941311853
YDR118W	1	+/+	-517.3603439331055	-14384.450229272246	164	0.34615384615384615	0.05454545454545454	0.004890678941311853
YML109W	-1	-/+	-519.2373581528664	-14563.52484792471	165	0.3333333333333333	0.05454545454545454	0.005178365937859608
YNL225C	-1	-/-	-520.1973766684532	-15209.045235544443	165	0.32142857142857145	0.05454545454545454	0.005466052934407365
YLR210W	1	+/+	-520.5823959745467	-15578.670407291502	164	0.3448275862068966	0.06060606060606061	0.005466052934407365
YBL034C	-1	-/-	-522.0997701734304	-14764.699519969523	165	0.3333333333333333	0.06060606060606061	0.005753739930955121
YDR104C	0	0/-	-523.1112733352929	-26701.38713202998	660	0.3333333333333333	0.06060606060606061	0.005753739930955121
YOR025W	-1	-/-	-523.3050753511488	-14786.585695765913	165	0.3225806451612903	0.06060606060606061	0.0060414269275028765
YPL096C-A	-1	-/-	-526.032355427742	-12162.251826047897	165	0.3125	0.06060606060606061	0.006329113924050633
YLR127C	1	+/+	-526.0813011080027	-14906.769102871418	164	0.3333333333333333	0.06666666666666667	0.006329113924050633
YJL168C	-1	-/+	-527.3883254528046	-14261.88292530179	165	0.3235294117647059	0.06666666666666667	0.006616800920598389
YIL140W	-1	-/-	-527.7249594926834	-14695.037713393569	165	0.3142857142857143	0.06666666666666667	0.006904487917146145
YDL113C	-1	-/-	-528.0887926518917	-16045.628794401884	165	0.3055555555555556	0.06666666666666667	0.007192174913693901
YDL003W	-1	-/-	-528.7914287894964	-15846.493124946952	165	0.2972972972972973	0.06666666666666667	0.007479861910241657
YDR356W	-1	-/-	-529.3797570466995	-14373.240963682532	165	0.2894736842105263	0.06666666666666667	0.0077675489067894135
YBL052C	-1	-/-	-529.9328575730324	-14170.005708038807	165	0.28205128205128205	0.06666666666666667	0.00805523590333717
YGL116W	1	+/+	-530.1909194588661	-15188.663302615285	164	0.3	0.07272727272727272	0.00805523590333717
YOR330C	-1	-/-	-530.4944190047681	-14718.319262707606	165	0.2926829268292683	0.07272727272727272	0.008342922899884924
YOR308C	-1	-/-	-531.7001731395721	-14410.935175061226	165	0.2857142857142857	0.07272727272727272	0.00863060989643268
YNR009W	0	0/-	-532.1373703088611	-27377.80028603226	660	0.2857142857142857	0.07272727272727272	0.00863060989643268
YMR172W	-1	-/-	-532.8112286329269	-14703.257714122534	165	0.27906976744186046	0.07272727272727272	0.008918296892980437
YJL187C	1	+/+	-533.0924037098885	-15433.708314150572	164	0.29545454545454547	0.07878787878787878	0.008918296892980437
YNL039W	-1	-/-	-535.038811892271	-14839.438744217157	165	0.28888888888888886	0.07878787878787878	0.009205983889528193
YPR104C	-1	-/-	-535.138829395175	-14166.027263864875	165	0.2826086956521739	0.07878787878787878	0.00949367088607595
YDR301W	-1	-/-	-535.2724204063416	-13801.561595588923	165	0.2765957446808511	0.07878787878787878	0.009781357882623706
YDR219C	-1	-/-	-536.3875152170658	-15126.4314462021	165	0.2708333333333333	0.07878787878787878	0.010069044879171462
YLR131C	-1	-/-	-536.9220513924956	-14829.984187796712	165	0.2653061224489796	0.07878787878787878	0.010356731875719217
YMR078C	-1	-/-	-537.3016502261162	-15122.944483667612	165	0.26	0.07878787878787878	0.010644418872266973
YOL135C	-1	-/-	-538.1712716221809	-14859.277073420584	165	0.2549019607843137	0.07878787878787878	0.01093210586881473
YPR119W	1	+/+	-538.2364425063133	-15499.636047959328	164	0.2692307692307692	0.08484848484848485	0.01093210586881473
YKL189W	-1	-/-	-538.2417247332633	-15445.905027318746	165	0.2641509433962264	0.08484848484848485	0.011219792865362486
YDR166C	-1	-/-	-538.549557685852	-15345.756777882576	165	0.25925925925925924	0.08484848484848485	0.011507479861910242
YJR090C	1	+/+	-539.0329962074757	-15153.84220162034	164	0.2727272727272727	0.09090909090909091	0.011507479861910242
YPL267W	-1	-/-	-539.1370236873627	-15474.639926940203	165	0.26785714285714285	0.09090909090909091	0.011795166858457998
YMR135C	1	+/+	-539.3123535811901	-16628.85178232193	164	0.2807017543859649	0.09696969696969697	0.011795166858457998
YMR115W	0	0/-	-540.9143496695906	-27304.685017270967	660	0.2807017543859649	0.09696969696969697	0.011795166858457998
YKL012W	-1	-/-	-541.1500092148781	-15041.705431312323	165	0.27586206896551724	0.09696969696969697	0.012082853855005753
YNL188W	-1	-/-	-542.8985893279314	-15480.45444189012	165	0.2711864406779661	0.09696969696969697	0.01237054085155351
YMR036C	1	+/+	-543.0189333260059	-15054.296450406313	164	0.2833333333333333	0.10303030303030303	0.01237054085155351
YMR032W	-1	-/+	-543.2652336359024	-15438.59268116951	165	0.2786885245901639	0.10303030303030303	0.012658227848101266
YPR095C	-1	-/-	-545.186675786972	-13643.722095131874	165	0.27419354838709675	0.10303030303030303	0.012945914844649022
YBL009W	-1	-/+	-545.8486645668745	-16855.003243729472	165	0.2698412698412698	0.10303030303030303	0.013233601841196778
YBR233W	0	0/-	-545.9266838193871	-25969.054737477098	660	0.2698412698412698	0.10303030303030303	0.013233601841196778
YNL047C	-1	-/-	-546.3646533675492	-14759.98903715238	165	0.265625	0.10303030303030303	0.013521288837744535
YDR416W	-1	-/-	-546.7419512867928	-15693.227778613567	165	0.26153846153846155	0.10303030303030303	0.01380897583429229
YOR073W	1	+/+	-546.7646223902702	-15889.599624574184	164	0.2727272727272727	0.10909090909090909	0.01380897583429229
YPL124W	-1	-/-	-546.9050168544054	-15058.573955066502	165	0.26865671641791045	0.10909090909090909	0.014096662830840045
YDR145W	-1	-/-	-547.1155195832253	-15889.608545869589	165	0.2647058823529412	0.10909090909090909	0.014384349827387802
YDL001W	0	0/-	-547.8517112061381	-25940.692872633226	660	0.2647058823529412	0.10909090909090909	0.014384349827387802
YOR033C	-1	-/+	-548.1110388934612	-15899.8177267313	165	0.2608695652173913	0.10909090909090909	0.014672036823935558
YLR087C	0	0/-	-548.5796104073524	-24454.652131641284	660	0.2608695652173913	0.10909090909090909	0.014672036823935558
YFR028C	1	+/+	-548.5903498381376	-16504.20910705626	164	0.2714285714285714	0.11515151515151516	0.014672036823935558
YDL155W	1	+/+	-548.8411202430725	-15635.955081105232	164	0.28169014084507044	0.12121212121212122	0.014672036823935558
YLR183C	-1	-/0	-548.9890176355839	-15473.804684657604	165	0.2777777777777778	0.12121212121212122	0.014959723820483314
YER075C	-1	-/-	-549.0505065917969	-14759.014372169971	165	0.273972602739726	0.12121212121212122	0.01524741081703107
YPL100W	-1	-/-	-549.3079569041729	-15654.746933758259	165	0.2702702702702703	0.12121212121212122	0.015535097813578827
YKL032C	-1	-/-	-550.2991412878036	-15258.02463889122	165	0.26666666666666666	0.12121212121212122	0.015822784810126583
YLR234W	-1	-/-	-550.3885256052017	-14451.976625561714	165	0.2631578947368421	0.12121212121212122	0.01611047180667434
YNL309W	-1	-/-	-550.7966139316559	-14827.2983212471	165	0.2597402597402597	0.12121212121212122	0.016398158803222096
YLR383W	-1	-/-	-551.424549728632	-14612.050862580538	165	0.2564102564102564	0.12121212121212122	0.01668584579976985
YNR008W	-1	-/-	-552.0966586470604	-15222.043635759503	165	0.25316455696202533	0.12121212121212122	0.016973532796317605
YPL254W	-1	-/-	-552.1995274424553	-16172.88599973917	165	0.25	0.12121212121212122	0.01726121979286536
YNL088W	-1	-/-	-553.0275589264929	-14962.933857310563	165	0.24691358024691357	0.12121212121212122	0.017548906789413118
YDR208W	-1	-/-	-554.9077200889587	-15681.151541523635	165	0.24390243902439024	0.12121212121212122	0.017836593785960874
YFL011W	-1	-/-	-554.9963234066963	-14122.164010584354	165	0.24096385542168675	0.12121212121212122	0.01812428078250863
YGL170C	0	0/-	-555.79831993673	-26026.794427927583	660	0.24096385542168675	0.12121212121212122	0.01812428078250863
YHR166C	1	+/+	-556.3010589778423	-15685.570491552353	164	0.25	0.12727272727272726	0.01812428078250863
YMR204C	-1	-/-	-556.4325946569443	-15255.156101495028	165	0.24705882352941178	0.12727272727272726	0.018411967779056387
YGR196C	0	0/0	-556.781390093267	-26835.6002218239	660	0.24705882352941178	0.12727272727272726	0.018411967779056387
YDR108W	-1	-/-	-557.155118227005	-14827.26513260603	165	0.2441860465116279	0.12727272727272726	0.018699654775604143
YML061C	-1	-/-	-557.5243739783764	-14660.044450551271	165	0.2413793103448276	0.12727272727272726	0.0189873417721519
YBR081C	-1	-/-	-558.0050426721573	-14688.75654411316	165	0.23863636363636365	0.12727272727272726	0.019275028768699656
YMR198W	-1	-/+	-558.041949570179	-15664.564413992688	165	0.23595505617977527	0.12727272727272726	0.019562715765247412
YPL007C	-1	-/-	-558.5329456329346	-15104.140353314579	165	0.23333333333333334	0.12727272727272726	0.019850402761795168
YGR099W	-1	-/-	-558.6124529242516	-14926.1122636199	165	0.23076923076923078	0.12727272727272726	0.020138089758342925
YHR152W	1	+/+	-559.2269831597805	-15934.486260987818	164	0.2391304347826087	0.13333333333333333	0.020138089758342925
YJR092W	-1	-/-	-559.679766535759	-15190.567363619804	165	0.23655913978494625	0.13333333333333333	0.020425776754890677
YPR079W	0	0/0	-559.7910743914545	-26566.238784953952	660	0.23655913978494625	0.13333333333333333	0.020425776754890677
YDR295C	-1	-/-	-560.06207883358	-14677.192664027214	165	0.23404255319148937	0.13333333333333333	0.020713463751438434
YDR528W	0	0/-	-560.1223645508289	-26687.80884758476	660	0.23404255319148937	0.13333333333333333	0.020713463751438434
YGL093W	-1	-/+	-560.3208865523338	-16233.94745194912	165	0.23157894736842105	0.13333333333333333	0.02100115074798619
YGL003C	1	+/+	-560.4539465755224	-15482.841036349535	164	0.23958333333333334	0.1393939393939394	0.02100115074798619
YLL013C	-1	-/-	-561.2381363511086	-14886.910411298275	165	0.23711340206185566	0.1393939393939394	0.021288837744533946
YLR045C	-1	-/-	-561.2593802213669	-14836.186006426811	165	0.23469387755102042	0.1393939393939394	0.021576524741081703
YMR065W	-1	-/-	-561.5479683876038	-15529.245804727077	165	0.23232323232323232	0.1393939393939394	0.02186421173762946
YLR314C	-1	-/-	-561.6051864698529	-16514.995396299288	165	0.23	0.1393939393939394	0.022151898734177215
YKR004C	0	0/-	-561.8309312015772	-26746.55650000926	660	0.23	0.1393939393939394	0.022151898734177215
YPL269W	-1	-/+	-562.0801085457206	-15526.515751283616	165	0.22772277227722773	0.1393939393939394	0.02243958573072497
YDR479C	-1	-/-	-562.1982822865248	-17158.04440690577	165	0.22549019607843138	0.1393939393939394	0.022727272727272728
YIL068C	-1	-/-	-562.3148356676102	-14386.041878819466	165	0.22330097087378642	0.1393939393939394	0.023014959723820484
YOR144C	-1	-/-	-562.6772371530533	-15920.938066661358	165	0.22115384615384615	0.1393939393939394	0.02330264672036824
YHR036W	-1	-/-	-563.4642078578472	-16356.750619590282	165	0.21904761904761905	0.1393939393939394	0.023590333716915997
YMR125W	-1	-/-	-563.8157458305359	-15820.514252990484	165	0.2169811320754717	0.1393939393939394	0.023878020713463753
YLR117C	-1	-/-	-564.4723269939423	-15571.632552444935	165	0.21495327102803738	0.1393939393939394	0.024165707710011506
YBR152W	-1	-/-	-564.8381288051605	-14728.46665161848	165	0.21296296296296297	0.1393939393939394	0.024453394706559262
YNL082W	-1	-/-	-564.9240574836731	-15699.648056030273	165	0.21100917431192662	0.1393939393939394	0.02474108170310702
YIL144W	-1	-/-	-566.0717935860157	-16085.362028807402	165	0.20909090909090908	0.1393939393939394	0.025028768699654775
YKL092C	-1	-/+	-566.4402047395706	-14866.894953906536	165	0.2072072072072072	0.1393939393939394	0.02531645569620253
YPR018W	-1	-/-	-567.6789860129356	-15630.19163954258	165	0.20535714285714285	0.1393939393939394	0.025604142692750288
YPL116W	-1	-/-	-568.4578714668751	-15570.284490793943	165	0.20353982300884957	0.1393939393939394	0.025891829689298044
YNL078W	1	+/-	-568.7094889879227	-15306.195457100868	164	0.21052631578947367	0.14545454545454545	0.025891829689298044
YDR179C	-1	-/-	-568.7748699188232	-14994.59723225236	165	0.20869565217391303	0.14545454545454545	0.0261795166858458
YLR071C	-1	-/-	-569.7230139970779	-15120.14044624567	165	0.20689655172413793	0.14545454545454545	0.026467203682393557
YNL283C	-1	-/-	-570.0984047874808	-15588.984483264387	165	0.20512820512820512	0.14545454545454545	0.026754890678941313
YDR146C	-1	-/-	-570.1567321419716	-16348.225246816874	165	0.2033898305084746	0.14545454545454545	0.02704257767548907
YDR207C	1	+/-	-570.3569372743368	-14873.956543371081	164	0.21008403361344538	0.15151515151515152	0.02704257767548907
YIL132C	-1	-/-	-570.4494980573654	-14236.59328764677	165	0.20833333333333334	0.15151515151515152	0.027330264672036825
YNL272C	-1	-/-	-570.877115726471	-15127.64841890335	165	0.2066115702479339	0.15151515151515152	0.02761795166858458
YPL128C	-1	-/-	-571.0526982843876	-15814.921353131533	165	0.20491803278688525	0.15151515151515152	0.027905638665132335
YER100W	-1	-/-	-571.1076171696186	-15982.983498405665	165	0.2032520325203252	0.15151515151515152	0.02819332566168009
YBR275C	-1	-/+	-571.5526541471481	-14393.209609180689	165	0.20161290322580644	0.15151515151515152	0.028481012658227847
YMR227C	-1	-/-	-571.6107878684998	-15946.768169522285	165	0.2	0.15151515151515152	0.028768699654775604
YDR176W	-1	-/-	-571.6541215181351	-14795.360704362392	165	0.1984126984126984	0.15151515151515152	0.02905638665132336
YOR301W	-1	-/-	-572.3569089025259	-16277.348775554448	165	0.1968503937007874	0.15151515151515152	0.029344073647871116
YNL233W	-1	-/-	-572.6145675182343	-15471.370310544968	165	0.1953125	0.15151515151515152	0.029631760644418872
YPL161C	-1	-/-	-572.9177126586437	-14989.864409893751	165	0.1937984496124031	0.15151515151515152	0.02991944764096663
YLR277C	-1	-/-	-573.0388808250427	-15314.096080064774	165	0.19230769230769232	0.15151515151515152	0.030207134637514385
YNL204C	0	0/-	-573.0997607000172	-27545.217527937144	660	0.19230769230769232	0.15151515151515152	0.030207134637514385
YBR057C	-1	-/-	-574.0464846491814	-15294.346604406834	165	0.19083969465648856	0.15151515151515152	0.03049482163406214
YML102W	-1	-/-	-574.413144826889	-15434.581062979996	165	0.1893939393939394	0.15151515151515152	0.030782508630609898
YGL013C	-1	-/-	-574.4393982887268	-15318.874005377293	165	0.18796992481203006	0.15151515151515152	0.031070195627157654
YFL008W	-1	-/-	-575.0405991151929	-15555.590947963297	165	0.1865671641791045	0.15151515151515152	0.03135788262370541
YOR026W	1	+/+	-575.3949348330498	-15536.07461759448	164	0.1925925925925926	0.15757575757575756	0.03135788262370541
YLR013W	-1	-/-	-575.7975433468819	-14927.215783715248	165	0.19117647058823528	0.15757575757575756	0.03164556962025317
YOR256C	-1	-/-	-576.1018976420164	-16038.666858240962	165	0.1897810218978102	0.15757575757575756	0.03193325661680092
YOL034W	-1	-/-	-576.1369115114212	-14677.388867497444	165	0.18840579710144928	0.15757575757575756	0.03222094361334868
YLR373C	0	0/-	-576.5263195559382	-27515.98984155385	660	0.18840579710144928	0.15757575757575756	0.03222094361334868
YIL073C	-1	-/+	-576.8077422976494	-14921.443492293358	165	0.18705035971223022	0.15757575757575756	0.032508630609896436
YLR103C	-1	-/-	-576.9612950086594	-16620.898527801037	165	0.18571428571428572	0.15757575757575756	0.03279631760644419
YIL026C	-1	-/-	-577.1821936368942	-15372.754707977176	165	0.18439716312056736	0.15757575757575756	0.03308400460299195
YBR216C	-1	-/-	-577.2220074534416	-15985.248454451561	165	0.18309859154929578	0.15757575757575756	0.0333716915995397
YNL027W	-1	-/-	-577.5364303290844	-16621.6436034739	165	0.18181818181818182	0.15757575757575756	0.033659378596087454
YML104C	-1	-/-	-577.5634332895279	-16098.003208249807	165	0.18055555555555555	0.15757575757575756	0.03394706559263521
YKR028W	-1	-/-	-577.7601873278618	-15543.47999817133	165	0.1793103448275862	0.15757575757575756	0.03423475258918297
YBR180W	0	0/-	-577.9722540031653	-25762.928012643708	660	0.1793103448275862	0.15757575757575756	0.03423475258918297
YCR092C	-1	-/-	-578.2526466846466	-15563.749202013016	165	0.1780821917808219	0.15757575757575756	0.03452243958573072
YLL031C	-1	-/-	-578.4395121335983	-15667.332373380661	165	0.17687074829931973	0.15757575757575756	0.03481012658227848
YDR522C	0	0/-	-578.6114518046379	-25879.727656749077	660	0.17687074829931973	0.15757575757575756	0.03481012658227848
YJL129C	-1	-/-	-578.7033208608627	-15522.765030503273	165	0.17567567567567569	0.15757575757575756	0.035097813578826235
YHR146W	0	0/-	-578.9324340075254	-27426.400783129968	660	0.17567567567567569	0.15757575757575756	0.035097813578826235
YNL118C	-1	-/-	-578.971769630909	-15533.461495399475	165	0.174496644295302	0.15757575757575756	0.03538550057537399
YDR142C	-1	-/-	-579.2895798683167	-16038.418726205826	165	0.17333333333333334	0.15757575757575756	0.03567318757192175
YDL117W	-1	-/-	-579.4388455152512	-15437.206715796143	165	0.17218543046357615	0.15757575757575756	0.035960874568469504
YCL063W	-1	-/-	-579.502429664135	-16489.65479797125	165	0.17105263157894737	0.15757575757575756	0.03624856156501726
YLL003W	-1	-/-	-579.5497363209724	-15515.523401856422	165	0.16993464052287582	0.15757575757575756	0.03653624856156502
YBR170C	-1	-/-	-579.7840001322329	-16302.368757847697	165	0.16883116883116883	0.15757575757575756	0.03682393555811277
YBR049C	-1	-/-	-579.8703200817108	-15468.905295036733	165	0.16774193548387098	0.15757575757575756	0.03711162255466053
YOR315W	-1	-/-	-579.9012404382229	-16537.43635430932	165	0.16666666666666666	0.15757575757575756	0.037399309551208286
YJL194W	-1	-/+	-580.0982694625854	-15974.760572075844	165	0.16560509554140126	0.15757575757575756	0.03768699654775604
YBR245C	-1	-/-	-580.1040686368942	-15700.629577368498	165	0.16455696202531644	0.15757575757575756	0.0379746835443038
YOR038C	-1	-/-	-580.3678156137466	-14822.03562413156	165	0.16352201257861634	0.15757575757575756	0.038262370540851555
YAR008W	-1	-/-	-580.7326110005379	-16492.623225927353	165	0.1625	0.15757575757575756	0.03855005753739931
YPL127C	-1	-/-	-580.91890716739	-16369.787770064548	165	0.16149068322981366	0.15757575757575756	0.03883774453394707
YPL192C	-1	-/-	-580.9351982474327	-15015.679312616587	165	0.16049382716049382	0.15757575757575756	0.039125431530494824
YJL176C	-1	-/-	-581.1829144954681	-15078.603442966938	165	0.15950920245398773	0.15757575757575756	0.03941311852704258
YDR386W	-1	-/+	-581.3118352890015	-15829.763033032417	165	0.15853658536585366	0.15757575757575756	0.039700805523590336
YKL190W	-1	-/-	-581.4645009338856	-16100.592445380986	165	0.15757575757575756	0.15757575757575756	0.03998849252013809
YCL005W-A	-1	-/-	-581.5461480617523	-13713.73975110054	165	0.1566265060240964	0.15757575757575756	0.04027617951668585
YGL175C	-1	-/-	-581.5939612388611	-14945.083562612534	165	0.15568862275449102	0.15757575757575756	0.0405638665132336
YIR023W	-1	-/-	-581.6819497942924	-16027.886520445347	165	0.15476190476190477	0.15757575757575756	0.040851553509781355
YJL085W	-1	-/-	-581.6855511367321	-15362.098070412874	165	0.15384615384615385	0.15757575757575756	0.04113924050632911
YDR389W	-1	-/-	-581.9002031087875	-15387.780153214931	165	0.15294117647058825	0.15757575757575756	0.04142692750287687
YOL007C	0	0/0	-581.9142102897167	-27616.15758653544	660	0.15294117647058825	0.15757575757575756	0.04142692750287687
YJR031C	-1	-/-	-582.1087862849236	-15698.466877236962	165	0.15204678362573099	0.15757575757575756	0.041714614499424624
YGR188C	1	+/+	-582.1603996753693	-15863.160056233406	164	0.1569767441860465	0.16363636363636364	0.041714614499424624
YKR019C	-1	-/-	-582.7622533822432	-16568.79645226244	165	0.15606936416184972	0.16363636363636364	0.04200230149597238
YLR139C	-1	-/-	-582.7849534153938	-15882.407988727093	165	0.15517241379310345	0.16363636363636364	0.042289988492520136
YNL273W	1	+/+	-582.8042187690735	-16337.301015973091	164	0.16	0.1696969696969697	0.042289988492520136
YDL102W	-1	-/-	-582.8365063369274	-14577.8784494102	165	0.1590909090909091	0.1696969696969697	0.04257767548906789
YDR362C	-1	-/-	-582.9359891414642	-15888.993275046349	165	0.15819209039548024	0.1696969696969697	0.04286536248561565
YDL035C	-1	-/-	-583.2633754611015	-15338.600003074855	165	0.15730337078651685	0.1696969696969697	0.043153049482163405
YJR089W	-1	-/+	-583.4169739484787	-15765.737797558308	165	0.1564245810055866	0.1696969696969697	0.04344073647871116
YHR151C	0	0/0	-583.8367465175688	-25878.767139828997	660	0.1564245810055866	0.1696969696969697	0.04344073647871116
YDL240W	0	0/-	-584.1089970767498	-26908.05255991593	660	0.1564245810055866	0.1696969696969697	0.04344073647871116
YDR446W	-1	-/-	-584.2837074398994	-13531.314837396145	165	0.15555555555555556	0.1696969696969697	0.04372842347525892
YNL318C	-1	-/-	-584.3216301500797	-15037.099274989218	165	0.15469613259668508	0.1696969696969697	0.044016110471806674
YLR436C	0	0/-	-584.3919801265001	-26249.629819242284	660	0.15469613259668508	0.1696969696969697	0.044016110471806674
YDL106C	-1	-/-	-584.4202717468143	-16694.121015004814	165	0.15384615384615385	0.1696969696969697	0.04430379746835443
YDR501W	-1	-/0	-584.5522645711899	-15099.98051649332	165	0.15300546448087432	0.1696969696969697	0.04459148446490219
YDR409W	-1	-/-	-585.2683721780777	-14448.14063031599	165	0.15217391304347827	0.1696969696969697	0.04487917146144994
YLR385C	-1	-/-	-585.3163733482361	-14521.172610163689	165	0.15135135135135136	0.1696969696969697	0.0451668584579977
YDR320C	-1	-/-	-585.400133728981	-16114.524483799934	165	0.15053763440860216	0.1696969696969697	0.045454545454545456
YLR386W	-1	-/-	-585.4421610832214	-15060.5082654953	165	0.1497326203208556	0.1696969696969697	0.04574223245109321
YDL154W	-1	-/-	-585.5865522623062	-15422.786505386233	165	0.14893617021276595	0.1696969696969697	0.04602991944764097
YMR075W	-1	-/-	-585.675324678421	-15366.473774075508	165	0.14814814814814814	0.1696969696969697	0.046317606444188725
YGR098C	1	+/+	-585.6789807081223	-15886.607376754284	164	0.15263157894736842	0.17575757575757575	0.046317606444188725
YDR458C	0	0/0	-585.7500224113464	-27234.4283330217	660	0.15263157894736842	0.17575757575757575	0.046317606444188725
YLR034C	-1	-/-	-586.0122580826283	-15655.856257468462	165	0.1518324607329843	0.17575757575757575	0.04660529344073648
YPR031W	-1	-/-	-586.0129263401031	-15437.985119208694	165	0.15104166666666666	0.17575757575757575	0.04689298043728424
YBR060C	-1	-/-	-586.0883316099644	-15786.102326959372	165	0.15025906735751296	0.17575757575757575	0.047180667433831994
YIL131C	1	+/+	-586.1674272418022	-16581.87126547098	164	0.15463917525773196	0.18181818181818182	0.047180667433831994
YOR066W	0	0/+	-586.282004982233	-26855.739206269383	660	0.15463917525773196	0.18181818181818182	0.047180667433831994
YOR049C	-1	-/-	-587.1207786798477	-15495.278652071953	165	0.15384615384615385	0.18181818181818182	0.04746835443037975
YOL025W	0	0/-	-587.211194886826	-28197.031969212927	660	0.15384615384615385	0.18181818181818182	0.04746835443037975
YOR124C	0	0/-	-587.3464300408959	-27601.8537007533	660	0.15384615384615385	0.18181818181818182	0.04746835443037975
YMR067C	-1	-/-	-587.3680456876755	-15575.423999667168	165	0.15306122448979592	0.18181818181818182	0.047756041426927506
YJR138W	0	0/-	-587.4544225037098	-26677.638499407098	660	0.15306122448979592	0.18181818181818182	0.047756041426927506
YHR149C	0	0/+	-587.6641729576513	-28533.65971564781	660	0.15306122448979592	0.18181818181818182	0.047756041426927506
YDR451C	1	+/-	-587.8214498758316	-16030.833824574947	164	0.15736040609137056	0.18787878787878787	0.047756041426927506
YMR054W	-1	-/-	-588.0352199375629	-15368.13766682148	165	0.15656565656565657	0.18787878787878787	0.048043728423475256
YKL022C	1	+/+	-588.4136759787798	-15333.004900110886	164	0.16080402010050251	0.19393939393939394	0.048043728423475256
YCR086W	-1	-/-	-588.5595706403255	-16375.312472611666	165	0.16	0.19393939393939394	0.04833141542002301
YOR255W	0	0/-	-588.7471874728799	-26618.95598739176	660	0.16	0.19393939393939394	0.04833141542002301
YJL013C	1	+/+	-588.9853019714355	-15456.64479892701	164	0.16417910447761194	0.2	0.04833141542002301
YNL271C	-1	-/-	-589.5011428594589	-15918.65031003952	165	0.16336633663366337	0.2	0.04861910241657077
YPR178W	-1	-/-	-589.5929783284664	-15758.51704145968	165	0.1625615763546798	0.2	0.048906789413118525
YPR083W	-1	-/-	-591.2076106071472	-17023.192097548395	165	0.16176470588235295	0.2	0.04919447640966628
YCL016C	-1	-/-	-591.2253302335739	-15373.951748907566	165	0.16097560975609757	0.2	0.04948216340621404
YIL130W	0	0/-	-591.410268586129	-27767.556794568896	660	0.16097560975609757	0.2	0.04948216340621404
YIR006C	-1	-/-	-591.6554791927338	-14449.947017669678	165	0.16019417475728157	0.2	0.049769850402761794
YOR190W	0	0/-	-591.6596932262182	-25871.249693244696	660	0.16019417475728157	0.2	0.049769850402761794
YMR277W	-1	-/-	-592.2575065493584	-16623.89700552821	165	0.15942028985507245	0.2	0.05005753739930955
YNL070W	-1	-/-	-592.3890764713287	-16056.716741681099	165	0.15865384615384615	0.2	0.050345224395857306
YML065W	-1	-/+	-592.535146355629	-16232.064468026161	165	0.15789473684210525	0.2	0.05063291139240506
YEL016C	-1	-/-	-592.6558307409286	-15715.013362407684	165	0.15714285714285714	0.2	0.05092059838895282
YKR002W	-1	-/-	-592.7778751850128	-15772.37340170145	165	0.15639810426540285	0.2	0.051208285385500575
YNL102W	-1	-/-	-593.1955001652241	-15517.264488726854	165	0.15566037735849056	0.2	0.05149597238204833
YBL023C	-1	-/-	-593.2677997127175	-16127.317177690566	165	0.15492957746478872	0.2	0.05178365937859609
YBR098W	-1	-/+	-593.2917565107346	-15073.374555408955	165	0.1542056074766355	0.2	0.052071346375143844
YGL025C	-1	-/-	-593.4539299607277	-15770.79613852501	165	0.15348837209302327	0.2	0.0523590333716916
YFR010W	0	0/-	-593.5342426896095	-27312.791990362108	660	0.15348837209302327	0.2	0.0523590333716916
YGL075C	-1	-/-	-593.6671722531319	-15481.040035665035	165	0.1527777777777778	0.2	0.05264672036823936
YJL073W	-1	-/-	-593.7456493377686	-15648.395589470863	165	0.15207373271889402	0.2	0.05293440736478711
YER113C	0	0/-	-594.0259260982275	-29401.719596203417	660	0.15207373271889402	0.2	0.05293440736478711
YNR023W	-1	-/-	-594.0865312218666	-17185.727887690067	165	0.15137614678899083	0.2	0.05322209436133487
YIR011C	-1	-/-	-594.2032372951508	-15962.52134847641	165	0.1506849315068493	0.2	0.053509781357882626
YJL041W	-1	-/-	-594.5370070934296	-15258.465820491314	165	0.15	0.2	0.05379746835443038
YPL242C	-1	-/+	-594.7745531201363	-15969.339656218886	165	0.1493212669683258	0.2	0.05408515535097814
YJL201W	-1	-/-	-594.8675172924995	-16080.246251761913	165	0.14864864864864866	0.2	0.054372842347525895
YPL174C	-1	-/-	-594.9189400374889	-15958.647261351347	165	0.14798206278026907	0.2	0.05466052934407365
YDL056W	1	+/-	-594.9862359166145	-15558.432187736034	164	0.15178571428571427	0.20606060606060606	0.05466052934407365
YDR499W	1	+/+	-595.1464646756649	-16785.819964826107	164	0.15555555555555556	0.21212121212121213	0.05466052934407365
YFL036W	-1	-/-	-595.2265645265579	-16498.018085747957	165	0.15486725663716813	0.21212121212121213	0.05494821634062141
YHR084W	-1	-/-	-595.2370091080666	-17091.036348313093	165	0.15418502202643172	0.21212121212121213	0.05523590333716916
YDR359C	-1	-/-	-595.2654517292976	-15610.109493911266	165	0.15350877192982457	0.21212121212121213	0.05552359033371691
YLR453C	-1	-/-	-595.3453627824783	-14553.748999238014	165	0.15283842794759825	0.21212121212121213	0.05581127733026467
YOR188W	-1	-/0	-595.6132499277592	-16660.97124505043	165	0.15217391304347827	0.21212121212121213	0.056098964326812426
YER032W	-1	-/+	-595.6645922064781	-15158.15844476223	165	0.15151515151515152	0.21212121212121213	0.05638665132336018
YDL030W	-1	-/-	-596.0082444548607	-17047.510213151574	165	0.15086206896551724	0.21212121212121213	0.05667433831990794
YKR021W	0	0/-	-596.075224250555	-28033.15933650732	660	0.15086206896551724	0.21212121212121213	0.05667433831990794
YIL112W	1	+/-	-596.0828422009945	-16262.499977976084	164	0.15450643776824036	0.21818181818181817	0.05667433831990794
YJL156C	-1	-/-	-596.4999234676361	-15134.86438858509	165	0.15384615384615385	0.21818181818181817	0.056962025316455694
YGL241W	-1	-/-	-596.5541486740112	-14978.947403907776	165	0.15319148936170213	0.21818181818181817	0.05724971231300345
YNR007C	-1	-/-	-596.5973383784294	-18929.18122207001	165	0.15254237288135594	0.21818181818181817	0.05753739930955121
YBL084C	1	+/+	-596.6510756313801	-15942.156328447163	164	0.15611814345991562	0.22424242424242424	0.05753739930955121
YMR207C	-1	-/-	-596.7255399227142	-15109.932451844215	165	0.15546218487394958	0.22424242424242424	0.05782508630609896
YNL067W-B	0	0/0	-596.7647982537746	-24108.01756244898	660	0.15546218487394958	0.22424242424242424	0.05782508630609896
YDR227W	-1	-/-	-596.7932802736759	-15636.810937136412	165	0.15481171548117154	0.22424242424242424	0.05811277330264672
YHR031C	-1	-/-	-597.1057913303375	-15885.539133518934	165	0.15416666666666667	0.22424242424242424	0.058400460299194476
YDR369C	-1	-/-	-597.3177791237831	-15840.068756043911	165	0.15352697095435686	0.22424242424242424	0.05868814729574223
YML049C	-1	-/-	-597.6705557107925	-15426.101264685392	165	0.15289256198347106	0.22424242424242424	0.05897583429228999
YDR351W	0	0/-	-598.0134126991034	-26692.496246740222	660	0.15289256198347106	0.22424242424242424	0.05897583429228999
YER114C	-1	-/-	-598.0775435268879	-16401.584414452314	165	0.1522633744855967	0.22424242424242424	0.059263521288837745
YNL097C	-1	-/-	-598.2668541669846	-15662.079120695591	165	0.15163934426229508	0.22424242424242424	0.0595512082853855
YDL005C	-1	-/-	-598.2872763872147	-16180.90265929699	165	0.1510204081632653	0.22424242424242424	0.05983889528193326
YOL015W	0	0/0	-598.2967518828809	-27596.26404853724	660	0.1510204081632653	0.22424242424242424	0.05983889528193326
YFL061W	0	0/-	-598.3730247914791	-26123.14118820429	660	0.1510204081632653	0.22424242424242424	0.05983889528193326
YPR106W	0	0/-	-599.6318859010935	-28843.031755313277	660	0.1510204081632653	0.22424242424242424	0.05983889528193326
YOR372C	-1	-/-	-600.0305378139019	-16884.82778261602	165	0.15040650406504066	0.22424242424242424	0.060126582278481014
YOR057W	1	+/0	-600.1051594018936	-15731.14369776845	164	0.15384615384615385	0.23030303030303031	0.060126582278481014
YOL078W	-1	-/-	-600.239382982254	-16049.793060742319	165	0.1532258064516129	0.23030303030303031	0.06041426927502877
YDR082W	-1	-/-	-600.4333764016628	-16778.88803318143	165	0.15261044176706828	0.23030303030303031	0.060701956271576527
YDL246C	0	0/0	-601.4136101901531	-25422.798522129655	660	0.15261044176706828	0.23030303030303031	0.060701956271576527
YHR150W	-1	-/-	-601.463795542717	-16329.971377074718	165	0.152	0.23030303030303031	0.06098964326812428
YBL060W	0	0/-	-601.5579508058727	-28095.466540712863	660	0.152	0.23030303030303031	0.06098964326812428
YML027W	1	+/-	-601.7068202197552	-16544.55018362403	164	0.1553784860557769	0.23636363636363636	0.06098964326812428
YLR247C	0	0/-	-601.7831413894892	-28862.182876214385	660	0.1553784860557769	0.23636363636363636	0.06098964326812428
YCL026C-B	0	0/-	-602.0370589196682	-23918.459762364626	660	0.1553784860557769	0.23636363636363636	0.06098964326812428
YGR169C-A	0	0/-	-602.1453482508659	-24607.557944476604	660	0.1553784860557769	0.23636363636363636	0.06098964326812428
YOR058C	-1	-/-	-602.241263717413	-15664.451549500227	165	0.15476190476190477	0.23636363636363636	0.06127733026467204
YJL074C	-1	-/-	-602.3242973089218	-16165.171360939741	165	0.1541501976284585	0.23636363636363636	0.061565017261219795
YMR179W	-1	-/-	-602.3622432053089	-15835.104001194239	165	0.15354330708661418	0.23636363636363636	0.06185270425776755
YGR014W	-1	-/-	-602.4795080572367	-15949.325214073062	165	0.15294117647058825	0.23636363636363636	0.06214039125431531
YBR007C	0	0/0	-602.8525272831321	-29120.654685512185	660	0.15294117647058825	0.23636363636363636	0.06214039125431531
YPR054W	-1	-/-	-602.8722658157349	-15116.408341944218	165	0.15234375	0.23636363636363636	0.062428078250863064
YKR010C	0	0/+	-603.0226525217295	-27201.724792823195	660	0.15234375	0.23636363636363636	0.062428078250863064
YKL138C-A	-1	-/+	-603.0868368148804	-13849.335817813873	165	0.1517509727626459	0.23636363636363636	0.06271576524741082
YBR102C	-1	-/-	-603.4737372398376	-15985.08986902237	165	0.1511627906976744	0.23636363636363636	0.06300345224395858
YMR004W	-1	-/-	-603.7125822305679	-17239.8264657557	165	0.15057915057915058	0.23636363636363636	0.06329113924050633
YFL049W	-1	-/-	-604.0476023554802	-16499.157706677914	165	0.15	0.23636363636363636	0.06357882623705409
YLR357W	-1	-/-	-604.1728248596191	-16427.07375639677	165	0.14942528735632185	0.23636363636363636	0.06386651323360185
YPL072W	0	0/-	-604.293584392406	-27580.01469851937	660	0.14942528735632185	0.23636363636363636	0.06386651323360185
YPL209C	-1	-/+	-604.4087160229683	-15694.844699919224	165	0.14885496183206107	0.23636363636363636	0.0641542002301496
YOR132W	-1	-/-	-604.5875740647316	-16659.562889158726	165	0.1482889733840304	0.23636363636363636	0.06444188722669736
YDR457W	-1	-/-	-604.7471574544907	-15521.048707723618	165	0.14772727272727273	0.23636363636363636	0.06472957422324511
YAL051W	-1	-/-	-604.9209812283516	-16165.146377623081	165	0.1471698113207547	0.23636363636363636	0.06501726121979287
YCR058C	-1	-/-	-605.0517177581787	-13808.827739715576	165	0.14661654135338345	0.23636363636363636	0.06530494821634063
YGL141W	0	0/-	-605.0939030963928	-27054.56838724576	660	0.14661654135338345	0.23636363636363636	0.06530494821634063
YNL258C	-1	-/+	-605.3647433519363	-16372.599819660187	165	0.14606741573033707	0.23636363636363636	0.06559263521288838
YKR031C	-1	-/-	-605.4234445691109	-16650.11188286543	165	0.1455223880597015	0.23636363636363636	0.06588032220943614
YBR148W	0	0/-	-605.4792768247426	-27416.38404115662	660	0.1455223880597015	0.23636363636363636	0.06588032220943614
YDL065C	-1	-/-	-605.6148968935013	-15905.738524883986	165	0.1449814126394052	0.23636363636363636	0.0661680092059839
YOR242C	0	0/-	-605.640952045098	-26789.809958006255	660	0.1449814126394052	0.23636363636363636	0.0661680092059839
YOL063C	-1	-/-	-605.7897671461105	-16818.62817955017	165	0.14444444444444443	0.23636363636363636	0.06645569620253164
YDR515W	-1	-/-	-605.8439620137215	-16632.887069039047	165	0.14391143911439114	0.23636363636363636	0.0667433831990794
YER074W-A	-1	-/-	-605.8624137639999	-14678.919875383377	165	0.14338235294117646	0.23636363636363636	0.06703107019562715
YBL035C	-1	-/-	-606.0076280832291	-16860.02548377216	165	0.14285714285714285	0.23636363636363636	0.06731875719217491
YDR425W	-1	-/-	-606.0849132537842	-17309.235243201256	165	0.14233576642335766	0.23636363636363636	0.06760644418872266
YGR108W	1	+/+	-606.1198188513517	-17857.80955531448	164	0.14545454545454545	0.24242424242424243	0.06760644418872266
YDR159W	-1	-/-	-606.3927248716354	-15748.628116726875	165	0.14492753623188406	0.24242424242424243	0.06789413118527042
YOR195W	-1	-/+	-606.4160007834435	-16495.038731068373	165	0.1444043321299639	0.24242424242424243	0.06818181818181818
YLR067C	-1	-/-	-606.6202758550644	-15359.472084462643	165	0.14388489208633093	0.24242424242424243	0.06846950517836593
YDR200C	1	+/-	-606.9149881601334	-16131.12928199768	164	0.14695340501792115	0.24848484848484848	0.06846950517836593
YER008C	-1	-/-	-607.0396414995193	-16118.738191246986	165	0.14642857142857144	0.24848484848484848	0.06875719217491369
YLR115W	-1	-/-	-607.185945391655	-15931.515375934541	165	0.14590747330960854	0.24848484848484848	0.06904487917146145
YHR129C	-1	-/+	-607.4433427453041	-16482.311112225056	165	0.1453900709219858	0.24848484848484848	0.0693325661680092
YDL115C	-1	-/0	-607.5728344321251	-17110.669371426105	165	0.14487632508833923	0.24848484848484848	0.06962025316455696
YNL053W	-1	-/-	-607.6789292097092	-15385.805520892143	165	0.1443661971830986	0.24848484848484848	0.06990794016110471
YOR069W	-1	-/-	-607.8364117145538	-16422.29644036293	165	0.14385964912280702	0.24848484848484848	0.07019562715765247
YKR095W-A	-1	-/-	-607.8630175590515	-14144.42736530304	165	0.14335664335664336	0.24848484848484848	0.07048331415420023
YNL216W	-1	-/-	-607.9951412081718	-16852.698914647102	165	0.14285714285714285	0.24848484848484848	0.07077100115074798
YOL138C	-1	-/-	-608.1806464791298	-16934.94469064474	165	0.1423611111111111	0.24848484848484848	0.07105868814729574
YFL017C	0	0/-	-608.3281906582415	-28117.579302912578	660	0.1423611111111111	0.24848484848484848	0.07105868814729574
YBR097W	-1	-/-	-608.3894221186638	-15636.06384474039	165	0.14186851211072665	0.24848484848484848	0.0713463751438435
YPL133C	-1	-/-	-608.7013752162457	-16320.243310265243	165	0.1413793103448276	0.24848484848484848	0.07163406214039125
YOR290C	-1	-/-	-608.7493380308151	-15757.566860198975	165	0.140893470790378	0.24848484848484848	0.07192174913693901
YLR389C	0	0/-	-608.8012864589691	-26496.263667941093	660	0.140893470790378	0.24848484848484848	0.07192174913693901
YML017W	0	0/-	-609.152255743742	-25571.03570613265	660	0.140893470790378	0.24848484848484848	0.07192174913693901
YPL020C	-1	-/-	-609.4658343791962	-16461.76892077923	165	0.1404109589041096	0.24848484848484848	0.07220943613348677
YIR025W	1	+/+	-609.4892430305481	-16601.07842221856	164	0.14334470989761092	0.2545454545454545	0.07220943613348677
YCL012C	0	0/0	-609.593011200428	-24918.98523336649	660	0.14334470989761092	0.2545454545454545	0.07220943613348677
YJL047C	1	+/+	-609.6890783309937	-16785.033769726753	164	0.14625850340136054	0.2606060606060606	0.07220943613348677
YIL084C	-1	-/-	-609.7065328359604	-15671.692063272	165	0.14576271186440679	0.2606060606060606	0.07249712313003452
YIL143C	-1	-/-	-609.7666413187981	-16008.831791967154	165	0.14527027027027026	0.2606060606060606	0.07278481012658228
YOR180C	-1	-/-	-609.8083761930466	-16181.772501677275	165	0.1447811447811448	0.2606060606060606	0.07307249712313003
YLR098C	-1	-/-	-610.2180765867233	-15875.062183737755	165	0.14429530201342283	0.2606060606060606	0.07336018411967779
YOL004W	-1	-/-	-610.2684354782104	-15830.443550527096	165	0.14381270903010032	0.2606060606060606	0.07364787111622555
YOR349W	-1	-/-	-610.3216934204102	-15514.632724881172	165	0.14333333333333334	0.2606060606060606	0.0739355581127733
YPL164C	-1	-/-	-610.335202947259	-17626.360183641315	165	0.14285714285714285	0.2606060606060606	0.07422324510932106
YAL021C	1	+/+	-610.3981770277023	-15102.461478233337	164	0.1456953642384106	0.26666666666666666	0.07422324510932106
YDR240C	-1	-/-	-610.4152089953423	-16566.645424365997	165	0.14521452145214522	0.26666666666666666	0.07451093210586882
YLR213C	0	0/-	-610.4877326972783	-27709.56944026798	660	0.14521452145214522	0.26666666666666666	0.07451093210586882
YOR249C	1	+/+	-610.5736799240112	-17128.35828652978	164	0.14802631578947367	0.2727272727272727	0.07451093210586882
YOR259C	-1	-/-	-610.6092694997787	-16332.398940563202	165	0.14754098360655737	0.2727272727272727	0.07479861910241657
YMR257C	0	0/-	-610.7404954954982	-27945.326870912686	660	0.14754098360655737	0.2727272727272727	0.07479861910241657
YDR332W	0	0/-	-610.7718054503202	-27731.883281975985	660	0.14754098360655737	0.2727272727272727	0.07479861910241657
YLR382C	-1	-/-	-610.7896991968155	-16392.018340229988	165	0.14705882352941177	0.2727272727272727	0.07508630609896433
YIR013C	-1	-/-	-610.8203204870224	-15868.31024145335	165	0.1465798045602606	0.2727272727272727	0.07537399309551208
YLR387C	0	0/-	-610.9371026903391	-28085.08454425633	660	0.1465798045602606	0.2727272727272727	0.07537399309551208
YDR407C	-1	-/-	-610.9791907072067	-15642.265642434359	165	0.1461038961038961	0.2727272727272727	0.07566168009205984
YPR032W	-1	-/-	-611.1036870479584	-15574.684558987617	165	0.14563106796116504	0.2727272727272727	0.0759493670886076
YDL058W	-1	-/-	-611.2542256116867	-15665.401747047901	165	0.14516129032258066	0.2727272727272727	0.07623705408515535
YCL061C	1	+/+	-611.3662669062614	-15705.762803137302	164	0.14790996784565916	0.2787878787878788	0.07623705408515535
YDR329C	-1	-/-	-611.433145403862	-17505.321645379066	165	0.14743589743589744	0.2787878787878788	0.07652474108170311
YLR288C	1	+/+	-611.5612267255783	-16630.040677785873	164	0.1501597444089457	0.28484848484848485	0.07652474108170311
YLL002W	-1	-/-	-611.9885401725769	-15612.47427135706	165	0.14968152866242038	0.28484848484848485	0.07681242807825087
YDR143C	-1	-/-	-611.9996153116226	-15903.985294297338	165	0.1492063492063492	0.28484848484848485	0.07710011507479862
YCL014W	-1	-/-	-612.0454663038254	-15838.91971360147	165	0.14873417721518986	0.28484848484848485	0.07738780207134638
YOR112W	-1	-/-	-612.156465947628	-16416.587584376335	165	0.14826498422712933	0.28484848484848485	0.07767548906789414
YLR313C	-1	-/-	-612.3640874028206	-15994.79108697176	165	0.14779874213836477	0.28484848484848485	0.07796317606444189
YOR191W	-1	-/-	-612.3875039815903	-15813.013394594193	165	0.14733542319749215	0.28484848484848485	0.07825086306098965
YDR463W	-1	-/-	-612.4726510047913	-15898.668264329433	165	0.146875	0.28484848484848485	0.0785385500575374
YBL104C	0	0/-	-612.7541510015726	-26754.12584809214	660	0.146875	0.28484848484848485	0.0785385500575374
YAL011W	-1	-/-	-612.995547413826	-15641.586234867573	165	0.14641744548286603	0.28484848484848485	0.07882623705408516
YFR036W	1	+/+	-613.003539532423	-15884.625512108207	164	0.14906832298136646	0.2909090909090909	0.07882623705408516
YJL112W	-1	-/-	-613.3842787742615	-16832.215637624264	165	0.14860681114551083	0.2909090909090909	0.07911392405063292
YER070W	-1	-/-	-613.4876062572002	-17354.581316530704	165	0.14814814814814814	0.2909090909090909	0.07940161104718067
YKL042W	-1	-/-	-613.5819585323334	-16365.91516661644	165	0.1476923076923077	0.2909090909090909	0.07968929804372843
YMR076C	-1	-/-	-613.9037233144045	-15555.655428543687	165	0.147239263803681	0.2909090909090909	0.07997698504027619
YDL239C	0	0/-	-613.9328730767593	-30261.505722562782	660	0.147239263803681	0.2909090909090909	0.07997698504027619
YOR070C	0	0/0	-613.9394099730998	-28467.71208241768	660	0.147239263803681	0.2909090909090909	0.07997698504027619
YDR191W	-1	-/-	-613.9659508764744	-16218.174846708775	165	0.14678899082568808	0.2909090909090909	0.08026467203682394
YBR289W	-1	-/-	-614.0727812349796	-16259.127568155527	165	0.14634146341463414	0.2909090909090909	0.0805523590333717
YDR130C	-1	-/+	-614.1478152275085	-15915.753125309944	165	0.1458966565349544	0.2909090909090909	0.08084004602991945
YNL103W	-1	-/-	-614.1537389159203	-16101.896278381348	165	0.14545454545454545	0.2909090909090909	0.0811277330264672
YKR089C	-1	-/-	-614.1690319776535	-16599.017835449427	165	0.14501510574018128	0.2909090909090909	0.08141542002301495
YHR090C	-1	-/-	-614.1723589897156	-16506.111549198627	165	0.14457831325301204	0.2909090909090909	0.08170310701956271
YLR263W	1	+/+	-614.1846216619015	-16108.10665628314	164	0.14714714714714713	0.296969696969697	0.08170310701956271
YLR182W	-1	-/+	-614.2775175571442	-15893.760054707527	165	0.1467065868263473	0.296969696969697	0.08199079401611047
YCR038C	-1	-/-	-614.3308645486832	-16638.732231914997	165	0.14626865671641792	0.296969696969697	0.08227848101265822
YHR199C-A	0	0/-	-614.3651177287102	-24655.931555896997	660	0.14626865671641792	0.296969696969697	0.08227848101265822
YGL216W	-1	-/+	-614.4752107262611	-16399.797126352787	165	0.14583333333333334	0.296969696969697	0.08256616800920598
YPR140W	-1	-/-	-614.799303561449	-16659.672621577978	165	0.14540059347181009	0.296969696969697	0.08285385500575373
YDR163W	-1	-/-	-614.8937968015671	-16206.382843375206	165	0.14497041420118342	0.296969696969697	0.08314154200230149
YLR227C	0	0/-	-614.9011119008064	-28214.58285469655	660	0.14497041420118342	0.296969696969697	0.08314154200230149
YDL179W	0	0/+	-614.9155746027827	-27232.659732269123	660	0.14497041420118342	0.296969696969697	0.08314154200230149
YJL095W	-1	-/-	-615.0195105075836	-16777.110233545303	165	0.14454277286135694	0.296969696969697	0.08342922899884925
YMR029C	1	+/-	-615.2835065126419	-16916.70282649994	164	0.14705882352941177	0.30303030303030304	0.08342922899884925
YFR031C	-1	-/+	-615.2840918302536	-15873.051541626453	165	0.1466275659824047	0.30303030303030304	0.083716915995397
YDR490C	-1	-/-	-615.3452178239822	-17089.310188531876	165	0.14619883040935672	0.30303030303030304	0.08400460299194476
YBL097W	-1	-/-	-615.4019565582275	-15679.053561270237	165	0.1457725947521866	0.30303030303030304	0.08429228998849252
YFL041W	-1	-/-	-615.4403103142977	-17231.19432796538	165	0.14534883720930233	0.30303030303030304	0.08457997698504027
YCR054C	0	0/0	-615.5116952806711	-27392.291339170188	660	0.14534883720930233	0.30303030303030304	0.08457997698504027
YDL103C	0	0/-	-616.2280630767345	-27693.22163223289	660	0.14534883720930233	0.30303030303030304	0.08457997698504027
YPL122C	-1	-/-	-616.4594187736511	-16735.694195449352	165	0.14492753623188406	0.30303030303030304	0.08486766398158803
YDR168W	1	+/+	-616.4756275713444	-16905.152195841074	164	0.14739884393063585	0.3090909090909091	0.08486766398158803
YJL146W	-1	-/-	-616.564327120781	-16310.546454787254	165	0.14697406340057637	0.3090909090909091	0.08515535097813579
YBR264C	0	0/0	-616.576295286417	-27909.522611491382	660	0.14697406340057637	0.3090909090909091	0.08515535097813579
YPL140C	-1	-/-	-616.5883346796036	-17499.54097187519	165	0.14655172413793102	0.3090909090909091	0.08544303797468354
YFL033C	1	+/+	-616.7253595590591	-17003.900110334158	164	0.1489971346704871	0.3151515151515151	0.08544303797468354
YFR038W	0	0/-	-616.895244538784	-28458.717587724328	660	0.1489971346704871	0.3151515151515151	0.08544303797468354
YJL030W	1	+/+	-617.199148774147	-15484.86536848545	164	0.15142857142857144	0.3212121212121212	0.08544303797468354
YDR079C-A	-1	-/-	-617.2135274410248	-14604.599733829498	165	0.150997150997151	0.3212121212121212	0.0857307249712313
YJR004C	-1	-/-	-617.3150140047073	-16406.44995379448	165	0.15056818181818182	0.3212121212121212	0.08601841196777905
YMR047C	-1	-/-	-617.3542809486389	-16582.332997620106	165	0.1501416430594901	0.3212121212121212	0.08630609896432681
YGR229C	-1	-/+	-617.4220491051674	-17162.2975769639	165	0.1497175141242938	0.3212121212121212	0.08659378596087457
YOR313C	-1	-/-	-617.4577023983002	-16370.13933750987	165	0.14929577464788732	0.3212121212121212	0.08688147295742232
YDR331W	-1	-/-	-617.4810227453709	-17872.360290069133	165	0.14887640449438203	0.3212121212121212	0.08716915995397008
YER060W	0	0/-	-617.4816679954529	-26320.881772009656	660	0.14887640449438203	0.3212121212121212	0.08716915995397008
YHR185C	0	0/-	-617.6941445255652	-26660.062768961303	660	0.14887640449438203	0.3212121212121212	0.08716915995397008
YLR166C	-1	-/-	-617.7448075413704	-15866.305989086628	165	0.1484593837535014	0.3212121212121212	0.08745684695051784
YLR425W	-1	-/+	-617.8468849658966	-16689.548381388187	165	0.14804469273743018	0.3212121212121212	0.08774453394706559
YDR507C	1	+/+	-618.2186185717583	-16023.810751110315	164	0.15041782729805014	0.32727272727272727	0.08774453394706559
YGR217W	-1	-/-	-618.2736791372299	-16068.72500383854	165	0.15	0.32727272727272727	0.08803222094361335
YDR484W	-1	-/-	-618.3555209636688	-16639.109668433666	165	0.14958448753462603	0.32727272727272727	0.0883199079401611
YJL090C	1	+/+	-618.4985485076904	-15796.318827748299	164	0.15193370165745856	0.3333333333333333	0.0883199079401611
YOL017W	-1	-/-	-618.5088075101376	-16945.004894465208	165	0.15151515151515152	0.3333333333333333	0.08860759493670886
YDL127W	0	0/+	-618.9944272860885	-27409.39350631088	660	0.15151515151515152	0.3333333333333333	0.08860759493670886
YJL012C-A	-1	-/-	-619.0237646102905	-13923.538550138474	165	0.1510989010989011	0.3333333333333333	0.08889528193325662
YML118W	-1	-/-	-619.063757956028	-17688.24625402689	165	0.1506849315068493	0.3333333333333333	0.08918296892980437
YOL115W	-1	-/-	-619.0758332014084	-17494.278395354748	165	0.15027322404371585	0.3333333333333333	0.08947065592635213
YDR201W	-1	-/+	-619.0953621864319	-16129.109179794788	165	0.14986376021798364	0.3333333333333333	0.08975834292289989
YOR032C	-1	-/-	-619.1121224164963	-16705.08413696289	165	0.14945652173913043	0.3333333333333333	0.09004602991944764
YPR179C	-1	-/-	-619.2894687056541	-16720.439618885517	165	0.14905149051490515	0.3333333333333333	0.0903337169159954
YKL101W	1	+/+	-619.3577737808228	-16730.208527445793	164	0.15135135135135136	0.3393939393939394	0.0903337169159954
YOL072W	-1	-/-	-619.481831908226	-15481.761981368065	165	0.1509433962264151	0.3393939393939394	0.09062140391254316
YHR155W	0	0/-	-619.49372880999	-27881.698970925994	660	0.1509433962264151	0.3393939393939394	0.09062140391254316
YCR014C	-1	-/-	-619.4996511936188	-16268.480905294418	165	0.15053763440860216	0.3393939393939394	0.09090909090909091
YJL110C	-1	-/-	-620.0762495994568	-16483.45603966713	165	0.15013404825737264	0.3393939393939394	0.09119677790563867
YCR055C	-1	-/-	-620.374752998352	-14083.984552621841	165	0.1497326203208556	0.3393939393939394	0.09148446490218642
YER093C	-1	-/-	-620.3862135410309	-16289.558974802494	165	0.14933333333333335	0.3393939393939394	0.09177215189873418
YDL175C	-1	-/-	-620.4842826128006	-15979.316739737988	165	0.14893617021276595	0.3393939393939394	0.09205983889528194
YNL127W	1	+/+	-620.8239893615246	-17473.879456967115	164	0.15119363395225463	0.34545454545454546	0.09205983889528194
YDR244W	-1	-/-	-620.9562349617481	-16243.773660212755	165	0.15079365079365079	0.34545454545454546	0.0923475258918297
YPL085W	-1	-/-	-621.0480074286461	-16016.958848893642	165	0.1503957783641161	0.34545454545454546	0.09263521288837745
YHR120W	-1	-/-	-621.2502629756927	-15931.538481891155	165	0.15	0.34545454545454546	0.0929228998849252
YBL031W	0	0/-	-621.2551604956388	-27943.09915059805	660	0.15	0.34545454545454546	0.0929228998849252
YIL150C	-1	-/-	-621.2581111192703	-14916.550355553627	165	0.14960629921259844	0.34545454545454546	0.09321058688147296
YJL186W	-1	-/-	-621.2692711949348	-16244.930570304394	165	0.14921465968586387	0.34545454545454546	0.09349827387802072
YOR219C	0	0/-	-621.444884032011	-27753.68240068946	660	0.14921465968586387	0.34545454545454546	0.09349827387802072
YML059C	-1	-/-	-621.577574133873	-15798.093125641346	165	0.14882506527415143	0.34545454545454546	0.09378596087456847
YBL014C	-1	-/-	-621.6099827289581	-16341.789652824402	165	0.1484375	0.34545454545454546	0.09407364787111623
YPR056W	-1	-/-	-621.670840382576	-16551.555671334267	165	0.14805194805194805	0.34545454545454546	0.09436133486766399
YDL099W	-1	-/-	-621.7267714738846	-16430.69589793682	165	0.14766839378238342	0.34545454545454546	0.09464902186421174
YOR081C	-1	-/-	-621.7647572159767	-16267.834125339985	165	0.14728682170542637	0.34545454545454546	0.0949367088607595
YDR488C	-1	-/-	-621.76904129982	-15890.004677906632	165	0.14690721649484537	0.34545454545454546	0.09522439585730726
YCR084C	-1	-/-	-622.3103594183922	-17561.733219906688	165	0.14652956298200515	0.34545454545454546	0.09551208285385501
YJR119C	-1	-/-	-622.5111870765686	-16674.88072282076	165	0.14615384615384616	0.34545454545454546	0.09579976985040276
YLR085C	-1	-/-	-622.6617131233215	-16035.51388990879	165	0.14578005115089515	0.34545454545454546	0.09608745684695051
YOR037W	-1	-/-	-622.7853549718857	-15665.039850473404	165	0.14540816326530612	0.34545454545454546	0.09637514384349827
YJR052W	-1	-/-	-622.8775478601456	-16969.70390662551	165	0.1450381679389313	0.34545454545454546	0.09666283084004602
YJR066W	1	+/+	-622.9482382535934	-16057.54046997428	164	0.14720812182741116	0.3515151515151515	0.09666283084004602
YPL259C	-1	-/-	-623.1572223901749	-16130.759751021862	165	0.1468354430379747	0.3515151515151515	0.09695051783659378
YHR154W	-1	-/+	-623.2112379074097	-17050.817992955446	165	0.14646464646464646	0.3515151515151515	0.09723820483314154
YLR337W	-1	-/+	-623.5661799907684	-13835.816851139069	165	0.14609571788413098	0.3515151515151515	0.09752589182968929
YLR341W	0	0/+	-623.703873353079	-26798.194576481357	660	0.14609571788413098	0.3515151515151515	0.09752589182968929
YDR141C	-1	-/-	-623.7383977174759	-15885.294994711876	165	0.1457286432160804	0.3515151515151515	0.09781357882623705
YBR138C	0	0/0	-624.4968400448561	-27018.313585743308	660	0.1457286432160804	0.3515151515151515	0.09781357882623705
YLR353W	-1	-/-	-624.5786492824554	-16341.700962305069	165	0.14536340852130325	0.3515151515151515	0.0981012658227848
YBR195C	-1	-/-	-624.6256823539734	-16074.83171248436	165	0.145	0.3515151515151515	0.09838895281933256
YDR052C	-1	-/+	-624.7342511638999	-16149.204044483602	165	0.14463840399002495	0.3515151515151515	0.09867663981588032
YNL097C-B	0	0/0	-624.7516589164734	-25131.11213630438	660	0.14463840399002495	0.3515151515151515	0.09867663981588032
YOL070C	0	0/-	-624.7647080868483	-28809.389596448746	660	0.14463840399002495	0.3515151515151515	0.09867663981588032
YPL152W	-1	-/-	-624.7891467809677	-18302.498505711555	165	0.14427860696517414	0.3515151515151515	0.09896432681242807
YIL038C	-1	-/-	-624.8029569387436	-16821.218553293496	165	0.14392059553349876	0.3515151515151515	0.09925201380897583
YCR066W	-1	-/-	-624.8159288167953	-16394.204931139946	165	0.14356435643564355	0.3515151515151515	0.09953970080552359
YNL130C-A	0	0/0	-624.8636732399464	-25199.149238675833	660	0.14356435643564355	0.3515151515151515	0.09953970080552359
YMR117C	-1	-/-	-625.1689220666885	-15276.904834508896	165	0.14320987654320988	0.3515151515151515	0.09982738780207134
YER129W	-1	-/-	-625.5634170770645	-16911.387812018394	165	0.14285714285714285	0.3515151515151515	0.1001150747986191
YPR034W	-1	-/-	-625.6127494573593	-16796.894345760345	165	0.14250614250614252	0.3515151515151515	0.10040276179516686
YDL080C	-1	-/-	-625.8444876670837	-16519.531444191933	165	0.14215686274509803	0.3515151515151515	0.10069044879171461
YJL197W	0	0/-	-626.0106060653925	-28110.5895229578	660	0.14215686274509803	0.3515151515151515	0.10069044879171461
YLR310C	1	+/+	-626.4391454458237	-16027.024277865887	164	0.14425427872860636	0.3575757575757576	0.10069044879171461
YCL004W	-1	-/-	-626.7659251689911	-16234.803697347641	165	0.14390243902439023	0.3575757575757576	0.10097813578826237
YDR402C	0	0/-	-626.81906401366	-26329.041210656054	660	0.14390243902439023	0.3575757575757576	0.10097813578826237
YOL089C	-1	-/-	-626.9684979915619	-15791.102718114853	165	0.1435523114355231	0.3575757575757576	0.10126582278481013
YKL197C	-1	-/-	-626.9956798553467	-16860.120681762695	165	0.14320388349514562	0.3575757575757576	0.10155350978135788
YDL044C	-1	-/-	-627.0225065946579	-16401.457874059677	165	0.14285714285714285	0.3575757575757576	0.10184119677790564
YOR231W	-1	-/-	-627.0542380213737	-16545.418006122112	165	0.14251207729468598	0.3575757575757576	0.1021288837744534
YHR114W	-1	-/-	-627.1078137159348	-16292.32546722889	165	0.14216867469879518	0.3575757575757576	0.10241657077100115
YFR005C	-1	-/-	-627.19661039114	-16571.657272674143	165	0.14182692307692307	0.3575757575757576	0.1027042577675489
YDR105C	0	0/0	-627.2611286044121	-28453.723544746637	660	0.14182692307692307	0.3575757575757576	0.1027042577675489
YNL128W	-1	-/-	-627.2805532738566	-16723.931813456118	165	0.14148681055155876	0.3575757575757576	0.10299194476409666
YPL130W	-1	-/-	-627.3656840026379	-15798.836505264044	165	0.14114832535885166	0.3575757575757576	0.10327963176064442
YHR099W	-1	-/-	-627.4726508259773	-16364.493238985538	165	0.14081145584725538	0.3575757575757576	0.10356731875719218
YOR059C	0	0/-	-627.528088837862	-29800.992940165102	660	0.14081145584725538	0.3575757575757576	0.10356731875719218
YBR135W	1	+/+	-627.5878336429596	-16795.66633287072	164	0.14285714285714285	0.36363636363636365	0.10356731875719218
YMR021C	-1	-/-	-627.6298516988754	-15905.955534934998	165	0.14251781472684086	0.36363636363636365	0.10385500575373993
YPL155C	-1	-/-	-628.1199043989182	-16211.173525571823	165	0.14218009478672985	0.36363636363636365	0.10414269275028769
YNL218W	-1	-/-	-628.3755596876144	-16835.09401023388	165	0.14184397163120568	0.36363636363636365	0.10443037974683544
YFR029W	-1	-/-	-628.4293782711029	-16352.679527580738	165	0.14150943396226415	0.36363636363636365	0.1047180667433832
YNL293W	-1	-/-	-628.4510421156883	-17530.8425514102	165	0.1411764705882353	0.36363636363636365	0.10500575373993096
YHL002W	-1	-/-	-628.460565328598	-16639.637904942036	165	0.14084507042253522	0.36363636363636365	0.10529344073647871
YDR326C	0	0/-	-628.5076191350818	-29344.40504054725	660	0.14084507042253522	0.36363636363636365	0.10529344073647871
YPR111W	-1	-/-	-628.5734111666679	-16723.485090374947	165	0.1405152224824356	0.36363636363636365	0.10558112773302647
YOR086C	0	0/-	-628.6426810324192	-28396.01811721921	660	0.1405152224824356	0.36363636363636365	0.10558112773302647
YLR319C	-1	-/-	-628.6521379947662	-16188.980419635773	165	0.14018691588785046	0.36363636363636365	0.10586881472957423
YNR006W	-1	-/-	-628.7355650067329	-17834.849863648415	165	0.13986013986013987	0.36363636363636365	0.10615650172612198
YDR096W	-1	-/-	-628.8243050575256	-17804.130560696125	165	0.13953488372093023	0.36363636363636365	0.10644418872266974
YJR126C	-1	-/-	-628.838298201561	-16482.660880327225	165	0.13921113689095127	0.36363636363636365	0.1067318757192175
YCL051W	-1	-/-	-629.1225351691246	-15832.47723442316	165	0.1388888888888889	0.36363636363636365	0.10701956271576525
YKR087C	-1	-/-	-629.1494551301003	-15806.86112087965	165	0.13856812933025403	0.36363636363636365	0.10730724971231301
YBR112C	-1	-/-	-629.302607357502	-16836.290083885193	165	0.1382488479262673	0.36363636363636365	0.10759493670886076
YOR171C	-1	-/-	-629.478764846921	-17218.323877230287	165	0.13793103448275862	0.36363636363636365	0.10788262370540852
YGL180W	-1	-/-	-629.4989969953895	-18392.832576058805	165	0.13761467889908258	0.36363636363636365	0.10817031070195628
YBR073W	-1	-/-	-629.5406644642353	-17209.582640200853	165	0.13729977116704806	0.36363636363636365	0.10845799769850403
YLR272C	-1	-/+	-629.5472991466522	-17706.781071543694	165	0.136986301369863	0.36363636363636365	0.10874568469505179
YJL105W	0	0/-	-629.589624710381	-26902.4654738158	660	0.136986301369863	0.36363636363636365	0.10874568469505179
YKL166C	-1	-/-	-629.7906292676926	-17584.529358178377	165	0.1366742596810934	0.36363636363636365	0.10903337169159955
YOR090C	0	0/-	-629.8155364058912	-28367.40993573051	660	0.1366742596810934	0.36363636363636365	0.10903337169159955
YDR103W	-1	-/-	-629.9092688858509	-17191.682374715805	165	0.13636363636363635	0.36363636363636365	0.1093210586881473
YMR270C	-1	-/-	-629.9767128229141	-17187.516295552254	165	0.1360544217687075	0.36363636363636365	0.10960874568469506
YJL036W	-1	-/-	-630.2433883547783	-16992.142385214567	165	0.13574660633484162	0.36363636363636365	0.10989643268124281
YDR213W	-1	-/-	-630.2873895168304	-15709.852359116077	165	0.13544018058690746	0.36363636363636365	0.11018411967779057
YJL018W	-1	-/-	-630.4537773132324	-14261.154779672623	165	0.13513513513513514	0.36363636363636365	0.11047180667433831
YKR090W	-1	-/-	-630.4687138795853	-16593.440879702568	165	0.1348314606741573	0.36363636363636365	0.11075949367088607
YGL203C	0	0/0	-630.5875282883644	-27634.10998044908	660	0.1348314606741573	0.36363636363636365	0.11075949367088607
YHR103W	0	0/-	-630.6225308179855	-26964.88893789798	660	0.1348314606741573	0.36363636363636365	0.11075949367088607
YMR299C	-1	-/0	-630.6610680818558	-15872.300300002098	165	0.13452914798206278	0.36363636363636365	0.11104718066743383
YNL187W	0	0/-	-630.7300905883312	-27537.540915571153	660	0.13452914798206278	0.36363636363636365	0.11104718066743383
YOR250C	-1	-/-	-630.9124140739441	-16283.586147248745	165	0.1342281879194631	0.36363636363636365	0.11133486766398158
YJL084C	0	0/-	-630.961878195405	-29516.037684977055	660	0.1342281879194631	0.36363636363636365	0.11133486766398158
YNL199C	-1	-/-	-631.1059781312943	-17529.136629343033	165	0.13392857142857142	0.36363636363636365	0.11162255466052934
YLL021W	-1	-/-	-631.1318193376064	-16910.487640827894	165	0.133630289532294	0.36363636363636365	0.1119102416570771
YJR043C	-1	-/-	-631.398106098175	-16654.572260797024	165	0.13333333333333333	0.36363636363636365	0.11219792865362485
YMR001C	-1	-/+	-631.6107605397701	-17157.24338075891	165	0.13303769401330376	0.36363636363636365	0.11248561565017261
YMR068W	-1	-/-	-631.7808536887169	-17650.162936866283	165	0.13274336283185842	0.36363636363636365	0.11277330264672036
YOR076C	-1	-/-	-631.9187510758638	-17423.70735733956	165	0.13245033112582782	0.36363636363636365	0.11306098964326812
YNL206C	-1	-/-	-631.959655880928	-17279.413951039314	165	0.13215859030837004	0.36363636363636365	0.11334867663981588
YMR077C	-1	-/-	-631.980922460556	-16824.680373966694	165	0.13186813186813187	0.36363636363636365	0.11363636363636363
YHR023W	-1	-/-	-632.1521096229553	-15948.72872197628	165	0.13157894736842105	0.36363636363636365	0.11392405063291139
YGL113W	-1	-/-	-632.1544929742813	-15696.983803987503	165	0.13129102844638948	0.36363636363636365	0.11421173762945915
YGL212W	-1	-/-	-632.171900510788	-16102.556963801384	165	0.13100436681222707	0.36363636363636365	0.1144994246260069
YLR226W	-1	-/+	-632.3120605945587	-16321.227861464024	165	0.13071895424836602	0.36363636363636365	0.11478711162255466
YNL121C	-1	-/-	-632.3679411374032	-17801.04783174023	165	0.13043478260869565	0.36363636363636365	0.11507479861910241
YMR048W	1	+/+	-632.4106462597847	-16656.724003493786	164	0.13232104121475055	0.3696969696969697	0.11507479861910241
YOL095C	-1	-/-	-632.5124745368958	-16128.860673069954	165	0.13203463203463203	0.3696969696969697	0.11536248561565017
YOL054W	-1	-/-	-632.6198271512985	-16587.972420990467	165	0.13174946004319654	0.3696969696969697	0.11565017261219793
YIL031W	1	+/+	-632.6548854112625	-16719.982064396143	164	0.1336206896551724	0.37575757575757573	0.11565017261219793
YCR065W	-1	-/-	-632.9382389783859	-17111.01697087288	165	0.13333333333333333	0.37575757575757573	0.11593785960874568
YER022W	-1	-/-	-632.9678429365158	-16589.994624733925	165	0.13304721030042918	0.37575757575757573	0.11622554660529344
YFR019W	-1	-/-	-633.2367498874664	-17022.3731636405	165	0.13276231263383298	0.37575757575757573	0.1165132336018412
YOR172W	-1	-/-	-633.2965770959854	-15392.456505775452	165	0.13247863247863248	0.37575757575757573	0.11680092059838895
YHR079C-B	-1	-/-	-633.3083169460297	-14239.198830127716	165	0.13219616204690832	0.37575757575757573	0.11708860759493671
YDR523C	-1	-/+	-633.3430916666985	-15781.857191085815	165	0.13191489361702127	0.37575757575757573	0.11737629459148446
YJL104W	-1	-/-	-633.5279068648815	-17509.14542335272	165	0.1316348195329087	0.37575757575757573	0.11766398158803222
YNL267W	-1	-/-	-633.6097855567932	-17705.371307969093	165	0.13135593220338984	0.37575757575757573	0.11795166858457998
YJL057C	0	0/-	-633.6369302719831	-31718.033894396154	660	0.13135593220338984	0.37575757575757573	0.11795166858457998
YOR099W	-1	-/-	-633.6994731426239	-17117.665356695652	165	0.13107822410147993	0.37575757575757573	0.11823935558112773
YNL245C	-1	-/-	-633.7214081566781	-16460.534604905173	165	0.1308016877637131	0.37575757575757573	0.11852704257767549
YEL072W	0	0/-	-633.7582156062126	-27974.740988247097	660	0.1308016877637131	0.37575757575757573	0.11852704257767549
YKR029C	1	+/+	-633.786270737648	-16626.831623375416	164	0.13263157894736843	0.38181818181818183	0.11852704257767549
YGR238C	1	+/+	-634.0495947599411	-16859.80318158865	164	0.13445378151260504	0.3878787878787879	0.11852704257767549
YJR055W	-1	-/-	-634.1430413722992	-16937.85758435726	165	0.13417190775681342	0.3878787878787879	0.11881472957422325
YLR305C	-1	-/-	-634.1651697158813	-16724.965457201004	165	0.13389121338912133	0.3878787878787879	0.119102416570771
YAL056W	-1	-/-	-634.2045253515244	-17100.12459027767	165	0.1336116910229645	0.3878787878787879	0.11939010356731876
YNL059C	-1	-/-	-634.2297862768173	-17011.68499302864	165	0.13333333333333333	0.3878787878787879	0.11967779056386652
YJR053W	1	+/+	-634.2565200328827	-16593.8505564332	164	0.13513513513513514	0.3939393939393939	0.11967779056386652
YFR048W	-1	-/-	-634.3763595819473	-16679.376779079437	165	0.13485477178423236	0.3939393939393939	0.11996547756041427
YLR371W	-1	-/+	-634.4212999045849	-17318.190614908934	165	0.13457556935817805	0.3939393939393939	0.12025316455696203
YLR190W	-1	-/-	-634.7721610069275	-16756.789647221565	165	0.13429752066115702	0.3939393939393939	0.12054085155350978
YOR355W	-1	-/-	-634.7913618683815	-16187.190540909767	165	0.13402061855670103	0.3939393939393939	0.12082853855005754
YML097C	-1	-/-	-634.8428485393524	-17279.24586725235	165	0.1337448559670782	0.3939393939393939	0.1211162255466053
YBR123C	-1	-/-	-634.9640998244286	-16346.956781715155	165	0.13347022587268995	0.3939393939393939	0.12140391254315305
YLR320W	-1	-/-	-635.1404758691788	-16585.333168387413	165	0.13319672131147542	0.3939393939393939	0.12169159953970081
YNL138W-A	0	0/-	-635.310638487339	-25124.036770552397	660	0.13319672131147542	0.3939393939393939	0.12169159953970081
YGL073W	-1	-/-	-635.3590419590473	-17320.613835424185	165	0.1329243353783231	0.3939393939393939	0.12197928653624857
YGL190C	1	+/+	-635.459496319294	-16361.052441447973	164	0.1346938775510204	0.4	0.12197928653624857
YDL209C	-1	-/-	-635.5131878852844	-16223.399324774742	165	0.13441955193482688	0.4	0.12226697353279632
YGL251C	-1	-/-	-635.5632401704788	-15937.476529836655	165	0.13414634146341464	0.4	0.12255466052934408
YJL083W	0	0/-	-635.5959666445851	-28707.624958850443	660	0.13414634146341464	0.4	0.12255466052934408
YOL027C	-1	-/-	-635.6119230985641	-16207.401222199202	165	0.13387423935091278	0.4	0.12284234752589183
YPL195W	-1	-/-	-635.6349213123322	-16190.563035905361	165	0.13360323886639677	0.4	0.12313003452243959
YGL244W	-1	-/-	-635.7074184417725	-16203.401460170746	165	0.13333333333333333	0.4	0.12341772151898735
YNL299W	-1	-/-	-635.8634814023972	-18184.674472153187	165	0.13306451612903225	0.4	0.1237054085155351
YPL120W	-1	-/-	-635.8859471082687	-17055.44182932377	165	0.13279678068410464	0.4	0.12399309551208286
YER047C	0	0/0	-635.8882484436035	-29132.096393020824	660	0.13279678068410464	0.4	0.12399309551208286
YDL247W	-1	-/-	-636.0302126854658	-16558.2237585932	165	0.13253012048192772	0.4	0.12428078250863062
YLR285W	-1	-/-	-636.1615043580532	-18274.778804391623	165	0.13226452905811623	0.4	0.12456846950517837
YHR206W	-1	-/-	-636.2305868268013	-16775.26244556904	165	0.132	0.4	0.12485615650172613
YJL062W	-1	-/-	-636.3677994012833	-16368.94754576683	165	0.1317365269461078	0.4	0.12514384349827387
YMR268C	-1	-/-	-636.5160160064697	-15885.90696465969	165	0.13147410358565736	0.4	0.12543153049482164
YCL055W	-1	-/-	-636.6980105638504	-17396.885648965836	165	0.1312127236580517	0.4	0.12571921749136938
YML117W	0	0/0	-636.741714019794	-30268.532365356106	660	0.1312127236580517	0.4	0.12571921749136938
YIL146C	0	0/-	-636.9165654331446	-31953.395691923797	660	0.1312127236580517	0.4	0.12571921749136938
YLR431C	-1	-/-	-637.0368733406067	-16388.062855303288	165	0.13095238095238096	0.4	0.12600690448791715
YBR136W	1	+/+	-637.0761473178864	-16770.97548353672	164	0.13267326732673268	0.40606060606060607	0.12600690448791715
YDR303C	1	+/+	-637.358893841505	-17118.21591410041	164	0.13438735177865613	0.4121212121212121	0.12600690448791715
YML095C	-1	-/-	-637.3913421630859	-16171.105352640152	165	0.1341222879684418	0.4121212121212121	0.1262945914844649
YOL023W	-1	-/-	-637.4112591147423	-17241.63774472475	165	0.13385826771653545	0.4121212121212121	0.12658227848101267
YLR207W	-1	-/-	-637.4159362316132	-16956.310813307762	165	0.13359528487229863	0.4121212121212121	0.1268699654775604
YDR436W	-1	-/-	-637.4317523241043	-18972.24635654688	165	0.13333333333333333	0.4121212121212121	0.12715765247410818
YGL201C	-1	-/-	-637.5212625265121	-17562.977922439575	165	0.13307240704500978	0.4121212121212121	0.12744533947065592
YMR094W	0	0/-	-637.5690090507269	-28203.29432196915	660	0.13307240704500978	0.4121212121212121	0.12744533947065592
YNL051W	-1	-/-	-637.751386642456	-16539.220449596643	165	0.1328125	0.4121212121212121	0.1277330264672037
YOR162C	-1	-/-	-637.8105787038803	-16676.03921252489	165	0.13255360623781676	0.4121212121212121	0.12802071346375143
YLR260W	-1	-/-	-637.9471170902252	-16657.527197659016	165	0.13229571984435798	0.4121212121212121	0.1283084004602992
YER132C	0	0/-	-638.0381502956152	-28077.961639910936	660	0.13229571984435798	0.4121212121212121	0.1283084004602992
YDR006C	0	0/-	-638.0743184760213	-28417.9709305875	660	0.13229571984435798	0.4121212121212121	0.1283084004602992
YBR092C	-1	-/-	-638.0999919772148	-17595.9962490201	165	0.13203883495145632	0.4121212121212121	0.12859608745684695
YDR150W	-1	-/-	-638.2083391547203	-17773.601709127426	165	0.13178294573643412	0.4121212121212121	0.12888377445339472
YNL275W	-1	-/-	-638.2229151129723	-16298.921020537615	165	0.13152804642166344	0.4121212121212121	0.12917146144994246
YBR058C	-1	-/-	-638.2878977060318	-16082.037774443626	165	0.13127413127413126	0.4121212121212121	0.12945914844649023
YGR227W	-1	-/-	-638.4918006658554	-16995.988723397255	165	0.13102119460500963	0.4121212121212121	0.12974683544303797
YLR265C	-1	-/-	-638.517752289772	-16731.2169752717	165	0.13076923076923078	0.4121212121212121	0.13003452243958574
YMR313C	-1	-/-	-638.5559246838093	-16841.32532146573	165	0.13051823416506717	0.4121212121212121	0.13032220943613348
YER168C	-1	-/-	-638.5596521496773	-16857.106716275215	165	0.13026819923371646	0.4121212121212121	0.13060989643268126
YDR027C	-1	-/-	-638.5872204303741	-16321.811804175377	165	0.13001912045889102	0.4121212121212121	0.130897583429229
YJR110W	-1	-/-	-638.6144431233406	-16869.021341860294	165	0.1297709923664122	0.4121212121212121	0.13118527042577677
YNL085W	-1	-/-	-638.7308586239815	-18054.884146273136	165	0.1295238095238095	0.4121212121212121	0.1314729574223245
YLL015W	-1	-/-	-638.7671108841896	-16731.561984598637	165	0.12927756653992395	0.4121212121212121	0.13176064441887228
YCR042C	-1	-/-	-638.8392268419266	-16320.689861774445	165	0.12903225806451613	0.4121212121212121	0.13204833141542002
YLR240W	-1	-/-	-638.8588844537735	-18166.41431725025	165	0.12878787878787878	0.4121212121212121	0.1323360184119678
YDR524C	-1	-/-	-638.925390958786	-16784.61254888773	165	0.1285444234404537	0.4121212121212121	0.13262370540851554
YLR362W	-1	-/-	-638.9609751701355	-19100.171837985516	165	0.12830188679245283	0.4121212121212121	0.13291139240506328
YLR396C	-1	-/-	-639.4263218045235	-16568.8879173398	165	0.128060263653484	0.4121212121212121	0.13319907940161105
YIL030C	-1	-/-	-639.4683018922806	-16862.301762759686	165	0.12781954887218044	0.4121212121212121	0.1334867663981588
YMR273C	-1	-/+	-639.4700792431831	-15778.608306109905	165	0.1275797373358349	0.4121212121212121	0.13377445339470656
YNL238W	0	0/-	-639.5410233587027	-30190.438437223434	660	0.1275797373358349	0.4121212121212121	0.13377445339470656
YNL038W	-1	-/-	-639.8145878314972	-17222.315044224262	165	0.12734082397003746	0.4121212121212121	0.1340621403912543
YGR186W	-1	-/-	-639.8510837554932	-16729.656062185764	165	0.12710280373831775	0.4121212121212121	0.13434982738780207
YKL121W	0	0/0	-639.9966150000691	-31549.656720899045	660	0.12710280373831775	0.4121212121212121	0.13434982738780207
YDR081C	-1	-/-	-640.0650290250778	-16739.701043725014	165	0.12686567164179105	0.4121212121212121	0.13463751438434982
YAL047C	-1	-/+	-640.1413359045982	-16756.64805239439	165	0.1266294227188082	0.4121212121212121	0.13492520138089759
YDL019C	-1	-/-	-640.2127484679222	-17894.523134469986	165	0.12639405204460966	0.4121212121212121	0.13521288837744533
YML072C	0	0/-	-640.2216952815652	-28759.025841601193	660	0.12639405204460966	0.4121212121212121	0.13521288837744533
YGR116W	-1	-/-	-640.2577271461487	-17140.65432024002	165	0.1261595547309833	0.4121212121212121	0.1355005753739931
YGL017W	-1	-/-	-640.3587529659271	-16450.366567611694	165	0.1259259259259259	0.4121212121212121	0.13578826237054084
YDR229W	0	0/-	-640.4880067110062	-28385.20440455526	660	0.1259259259259259	0.4121212121212121	0.13578826237054084
YNL298W	1	+/+	-640.5819876790047	-17477.512959063053	164	0.12754158964879853	0.41818181818181815	0.13578826237054084
YNL099C	-1	-/-	-640.5958693027496	-17291.753089487553	165	0.12730627306273062	0.41818181818181815	0.1360759493670886
YGL133W	-1	-/-	-640.6000574827194	-16654.0012499094	165	0.1270718232044199	0.41818181818181815	0.13636363636363635
YDR291W	0	0/-	-640.6643101722002	-29084.263816580176	660	0.1270718232044199	0.41818181818181815	0.13636363636363635
YBR088C	-1	-/-	-640.8123735189438	-17084.988987982273	165	0.12683823529411764	0.41818181818181815	0.13665132336018412
YKL015W	-1	-/-	-640.8986713886261	-16430.800344944	165	0.12660550458715597	0.41818181818181815	0.13693901035673187
YOR367W	-1	-/-	-640.9304792881012	-16737.10552918911	165	0.12637362637362637	0.41818181818181815	0.13722669735327964
YPL049C	-1	-/-	-641.2146904468536	-16476.842597544193	165	0.12614259597806216	0.41818181818181815	0.13751438434982738
YDR485C	-1	-/-	-641.2977705001831	-17453.01115310192	165	0.1259124087591241	0.41818181818181815	0.13780207134637515
YNL076W	0	0/-	-641.4367444515228	-28263.785768330097	660	0.1259124087591241	0.41818181818181815	0.13780207134637515
YGL095C	-1	-/-	-641.7352558374405	-17480.900199890137	165	0.12568306010928962	0.41818181818181815	0.1380897583429229
YDL139C	0	0/-	-641.7484663613141	-29320.06971056387	660	0.12568306010928962	0.41818181818181815	0.1380897583429229
YNL091W	-1	-/-	-641.8209481239319	-17428.873543083668	165	0.12545454545454546	0.41818181818181815	0.13837744533947066
YBR103W	1	+/+	-642.0585676431656	-16921.417649030685	164	0.12704174228675136	0.42424242424242425	0.13837744533947066
YFR023W	0	0/0	-642.1058188024908	-28329.43150985893	660	0.12704174228675136	0.42424242424242425	0.13837744533947066
YOR363C	-1	-/-	-642.1302273273468	-17833.87025719881	165	0.12681159420289856	0.42424242424242425	0.1386651323360184
YDR218C	-1	-/-	-642.1568266153336	-16114.158899001777	165	0.12658227848101267	0.42424242424242425	0.13895281933256617
YPR139C	-1	-/-	-642.1990984678268	-16466.961242735386	165	0.1263537906137184	0.42424242424242425	0.13924050632911392
YOR329C	-1	-/-	-642.3894488811493	-17426.136306762695	165	0.12612612612612611	0.42424242424242425	0.1395281933256617
YMR199W	1	+/+	-642.4227384328842	-17107.235111117363	164	0.12769784172661872	0.4303030303030303	0.1395281933256617
YMR163C	-1	-/-	-642.4815717935562	-15951.096772193909	165	0.12746858168761221	0.4303030303030303	0.13981588032220943
YGL181W	1	+/-	-642.4861769955605	-17346.957197425887	164	0.12903225806451613	0.43636363636363634	0.13981588032220943
YKL139W	-1	-/+	-642.5551226735115	-17502.72202283144	165	0.12880143112701253	0.43636363636363634	0.1401035673187572
YOR165W	0	0/-	-642.619619961828	-29164.873638111167	660	0.12880143112701253	0.43636363636363634	0.1401035673187572
YLR309C	-1	-/-	-642.6252834796906	-17527.819409251213	165	0.12857142857142856	0.43636363636363634	0.14039125431530494
YDR438W	0	0/0	-642.8299582600594	-28424.63465372706	660	0.12857142857142856	0.43636363636363634	0.14039125431530494
YKR095W	-1	-/-	-642.8905683159828	-16676.031406521797	165	0.12834224598930483	0.43636363636363634	0.1406789413118527
YJL038C	0	0/-	-643.0979405376129	-28310.19709930243	660	0.12834224598930483	0.43636363636363634	0.1406789413118527
YER115C	0	0/-	-643.1411181809381	-29751.85948413238	660	0.12834224598930483	0.43636363636363634	0.1406789413118527
YGR113W	-1	-/+	-643.1857516765594	-17008.75412750244	165	0.12811387900355872	0.43636363636363634	0.14096662830840045
YPL189C-A	0	0/-	-643.1952878832817	-25537.707759469748	660	0.12811387900355872	0.43636363636363634	0.14096662830840045
YJR135C	-1	-/-	-643.2177197933197	-16497.744653463364	165	0.12788632326820604	0.43636363636363634	0.14125431530494822
YOR194C	-1	-/-	-643.2207543849945	-16250.696438908577	165	0.1276595744680851	0.43636363636363634	0.14154200230149597
YPL023C	0	0/0	-643.2213780283928	-27574.893007591367	660	0.1276595744680851	0.43636363636363634	0.14154200230149597
YLR459W	-1	-/-	-643.288164138794	-17002.812437832355	165	0.12743362831858407	0.43636363636363634	0.14182968929804374
YKR077W	0	0/-	-643.3035581596196	-28467.622896205634	660	0.12743362831858407	0.43636363636363634	0.14182968929804374
YDR520C	0	0/-	-643.5225584805012	-27982.210556402802	660	0.12743362831858407	0.43636363636363634	0.14182968929804374
YER173W	1	+/+	-643.6461471319199	-17070.32342237234	164	0.12897526501766785	0.44242424242424244	0.14182968929804374
YKL020C	-1	-/-	-643.6968805789948	-17273.727522432804	165	0.12874779541446207	0.44242424242424244	0.14211737629459148
YCR039C	-1	-/-	-643.743109703064	-16355.41104209423	165	0.12852112676056338	0.44242424242424244	0.14240506329113925
YOR064C	-1	-/-	-643.7859517335892	-16298.770800054073	165	0.1282952548330404	0.44242424242424244	0.142692750287687
YOR279C	-1	-/-	-643.7964207530022	-16631.644041389227	165	0.1280701754385965	0.44242424242424244	0.14298043728423476
YER007W	-1	-/-	-643.7980908155441	-15684.793722629547	165	0.12784588441331	0.44242424242424244	0.1432681242807825
YIL071C	0	0/-	-643.8565061241388	-28142.858796700835	660	0.12784588441331	0.44242424242424244	0.1432681242807825
YNL290W	-1	-/-	-643.909180521965	-18221.241292834282	165	0.12762237762237763	0.44242424242424244	0.14355581127733028
YNL219C	-1	-/-	-643.9337494373322	-16797.3068683967	165	0.1273996509598604	0.44242424242424244	0.14384349827387802
YBR131W	-1	-/-	-644.1135332584381	-16502.493436932564	165	0.12717770034843207	0.44242424242424244	0.1441311852704258
YHR119W	-1	-/+	-644.1558957993984	-16702.241243451834	165	0.12695652173913044	0.44242424242424244	0.14441887226697353
YMR153W	-1	-/+	-644.183920621872	-17142.675539970398	165	0.1267361111111111	0.44242424242424244	0.1447065592635213
YNL197C	-1	-/+	-644.3765753507614	-16773.08696448803	165	0.1265164644714038	0.44242424242424244	0.14499424626006904
YBL100W-C	0	0/0	-644.6542382836342	-25833.953062087297	660	0.1265164644714038	0.44242424242424244	0.14499424626006904
YOL065C	-1	-/-	-644.6992460489273	-17242.13795542717	165	0.12629757785467127	0.44242424242424244	0.1452819332566168
YLR273C	0	0/0	-644.79379722476	-29869.352676540613	660	0.12629757785467127	0.44242424242424244	0.1452819332566168
YML010W	-1	-/-	-644.796614408493	-17215.453292667866	165	0.12607944732297063	0.44242424242424244	0.14556962025316456
YOL060C	-1	-/-	-644.7989559173584	-18746.328721165657	165	0.12586206896551724	0.44242424242424244	0.14585730724971233
YMR213W	-1	-/-	-644.8047132492065	-18071.39113008976	165	0.12564543889845095	0.44242424242424244	0.14614499424626007
YBL103C	-1	-/-	-644.8693697452545	-16957.232402920723	165	0.1254295532646048	0.44242424242424244	0.14643268124280784
YLR380W	-1	-/-	-644.9077388048172	-17783.851172447205	165	0.12521440823327615	0.44242424242424244	0.14672036823935558
YNL223W	-1	-/-	-645.0510492734611	-18395.131945770234	165	0.125	0.44242424242424244	0.14700805523590335
YAR019C	1	+/+	-645.0669837892056	-16534.213036626577	164	0.1264957264957265	0.4484848484848485	0.14700805523590335
YLR335W	-1	-/-	-645.0790697336197	-18056.512788414955	165	0.12627986348122866	0.4484848484848485	0.1472957422324511
YPR070W	-1	-/-	-645.080602645874	-16656.772038698196	165	0.1260647359454855	0.4484848484848485	0.14758342922899884
YHR158C	1	+/+	-645.1303308606148	-16873.27996122837	164	0.12755102040816327	0.45454545454545453	0.14758342922899884
YGR221C	-1	-/+	-645.3923802375793	-15625.764261752367	165	0.1273344651952462	0.45454545454545453	0.1478711162255466
YEL032W	-1	-/-	-645.4413887262344	-16157.652203023434	165	0.1271186440677966	0.45454545454545453	0.14815880322209435
YGL021W	-1	-/+	-645.4556964039803	-18265.790813326836	165	0.12690355329949238	0.45454545454545453	0.14844649021864212
YBL020W	-1	-/-	-645.6324299573898	-16835.99482947588	165	0.1266891891891892	0.45454545454545453	0.14873417721518986
YLR442C	-1	-/-	-645.6853334307671	-16829.399711191654	165	0.12647554806070826	0.45454545454545453	0.14902186421173763
YIL017W	-1	-/-	-645.9060249328613	-14824.877467632294	165	0.12626262626262627	0.45454545454545453	0.14930955120828537
YER180C-A	-1	-/0	-645.9216690063477	-14923.882539510727	165	0.12605042016806722	0.45454545454545453	0.14959723820483314
YIL154C	-1	-/-	-646.0137881040573	-16141.97688871622	165	0.12583892617449666	0.45454545454545453	0.1498849252013809
YDR477W	-1	-/-	-646.1235625743866	-16270.900076627731	165	0.12562814070351758	0.45454545454545453	0.15017261219792866
YDL140C	-1	-/-	-646.1377568244934	-16525.394490122795	165	0.1254180602006689	0.45454545454545453	0.1504602991944764
YOR138C	0	0/-	-646.1537227928638	-28971.395616568625	660	0.1254180602006689	0.45454545454545453	0.1504602991944764
YDL091C	0	0/-	-646.1748254522681	-30794.95050328225	660	0.1254180602006689	0.45454545454545453	0.1504602991944764
YJL127C-B	0	0/-	-646.2566350698471	-25678.116264164448	660	0.1254180602006689	0.45454545454545453	0.1504602991944764
YNL072W	-1	-/-	-646.4553371667862	-17189.30305290222	165	0.12520868113522537	0.45454545454545453	0.15074798619102417
YPL268W	-1	-/-	-646.4846116304398	-16650.067497611046	165	0.125	0.45454545454545453	0.1510356731875719
YER164W	-1	-/-	-646.4989074468613	-17153.07178133726	165	0.12479201331114809	0.45454545454545453	0.15132336018411968
YFL048C	-1	-/-	-646.5600717663765	-16860.52556169033	165	0.12458471760797342	0.45454545454545453	0.15161104718066742
YOR157C	-1	-/-	-646.6178426742554	-16751.119653105736	165	0.12437810945273632	0.45454545454545453	0.1518987341772152
YPL082C	-1	-/-	-646.6253286600113	-17014.95770227909	165	0.12417218543046357	0.45454545454545453	0.15218642117376294
YOR244W	1	+/+	-646.7161569595337	-17388.464955687523	164	0.1256198347107438	0.46060606060606063	0.15218642117376294
YNL183C	0	0/-	-646.8197109997272	-29448.246270408854	660	0.1256198347107438	0.46060606060606063	0.15218642117376294
YLR097C	-1	-/-	-646.8397655747831	-17733.995125796646	165	0.1254125412541254	0.46060606060606063	0.1524741081703107
YJR035W	-1	-/-	-646.869713306427	-17703.475592255592	165	0.12520593080724876	0.46060606060606063	0.15276179516685845
YFR021W	-1	-/-	-646.870118021965	-16708.806436896324	165	0.125	0.46060606060606063	0.15304948216340622
YER031C	-1	-/-	-646.8823776841164	-18011.41839492321	165	0.12479474548440066	0.46060606060606063	0.15333716915995396
YML111W	0	0/-	-647.032991528511	-28324.890242546797	660	0.12479474548440066	0.46060606060606063	0.15333716915995396
YCR107W	-1	-/0	-647.0776071548462	-14590.64041107893	165	0.12459016393442623	0.46060606060606063	0.15362485615650173
YBR186W	1	+/+	-647.1296516656876	-15683.542734146118	164	0.1260229132569558	0.4666666666666667	0.15362485615650173
YKL155C	0	0/-	-647.2419205158949	-28169.03182041645	660	0.1260229132569558	0.4666666666666667	0.15362485615650173
YFL018W-A	-1	-/-	-647.2691943645477	-14807.17223238945	165	0.12581699346405228	0.4666666666666667	0.15391254315304947
YJL087C	-1	-/-	-647.3195083141327	-16894.792273044586	165	0.12561174551386622	0.4666666666666667	0.15420023014959724
YKR007W	-1	-/-	-647.3369300067425	-16686.047708839178	165	0.1254071661237785	0.4666666666666667	0.154487917146145
YKL048C	1	+/-	-647.4532626867294	-17385.52295768261	164	0.12682926829268293	0.4727272727272727	0.154487917146145
YNL254C	0	0/0	-647.4569764733315	-28320.580567203462	660	0.12682926829268293	0.4727272727272727	0.154487917146145
YER014C-A	-1	-/-	-647.6518669128418	-14930.199846982956	165	0.1266233766233766	0.4727272727272727	0.15477560414269276
YNL042W	-1	-/-	-647.6920915842056	-17508.919520795345	165	0.12641815235008103	0.4727272727272727	0.1550632911392405
YJR134C	0	0/0	-647.7995319366455	-27698.503609880805	660	0.12641815235008103	0.4727272727272727	0.1550632911392405
YCL036W	0	0/0	-647.8177855610847	-29094.498651579022	660	0.12641815235008103	0.4727272727272727	0.1550632911392405
YDR014W	0	0/+	-647.8350087702274	-27354.51898188144	660	0.12641815235008103	0.4727272727272727	0.1550632911392405
YPL105C	0	0/-	-647.9976906776428	-29608.381840214133	660	0.12641815235008103	0.4727272727272727	0.1550632911392405
YBR100W	-1	-/+	-648.0063281059265	-14630.79408121109	165	0.1262135922330097	0.4727272727272727	0.15535097813578827
YJL115W	-1	-/-	-648.0066294670105	-17624.782653659582	165	0.1260096930533118	0.4727272727272727	0.155638665132336
YML035C	0	0/-	-648.1322275400162	-28486.882253356278	660	0.1260096930533118	0.4727272727272727	0.155638665132336
YMR139W	-1	-/-	-648.1760330200195	-18165.353548645973	165	0.12580645161290321	0.4727272727272727	0.15592635212888378
YGL192W	-1	-/-	-648.2063814401627	-15905.896356165409	165	0.12560386473429952	0.4727272727272727	0.15621403912543153
YPR045C	0	0/-	-648.2685935199261	-27467.148704081774	660	0.12560386473429952	0.4727272727272727	0.15621403912543153
YGL046W	-1	-/-	-648.3181748390198	-14668.404027223587	165	0.12540192926045016	0.4727272727272727	0.1565017261219793
YBL008W	-1	-/-	-648.3276693429798	-16580.476494720206	165	0.12520064205457465	0.4727272727272727	0.15678941311852704
YLR433C	-1	-/-	-648.3773229122162	-16903.83356809616	165	0.125	0.4727272727272727	0.1570771001150748
YJL058C	-1	-/-	-648.3918224573135	-16574.99937081337	165	0.1248	0.4727272727272727	0.15736478711162255
YML064C	1	+/+	-648.4104928970337	-16590.59148043394	164	0.12619808306709265	0.47878787878787876	0.15736478711162255
YMR133W	-1	-/-	-648.4927566051483	-16434.257061839104	165	0.12599681020733652	0.47878787878787876	0.15765247410817032
YBR250W	-1	-/-	-648.5415624380112	-16581.565291285515	165	0.12579617834394904	0.47878787878787876	0.15794016110471806
YOR304W	-1	-/-	-648.6477910280228	-17342.85591095686	165	0.12559618441971382	0.47878787878787876	0.15822784810126583
YOR127W	-1	-/-	-648.7070897817612	-16461.108564585447	165	0.1253968253968254	0.47878787878787876	0.15851553509781358
YIL037C	-1	-/-	-648.7120150327682	-16641.321232438087	165	0.12519809825673534	0.47878787878787876	0.15880322209436135
YER109C	-1	-/-	-648.7180005311966	-16313.09211409092	165	0.125	0.47878787878787876	0.1590909090909091
YOL066C	-1	-/-	-648.7704726457596	-16704.15753209591	165	0.12480252764612954	0.47878787878787876	0.15937859608745686
YDR495C	-1	-/-	-648.7736498117447	-16859.77023458481	165	0.12460567823343849	0.47878787878787876	0.1596662830840046
YDR117C	0	0/-	-648.9165901625529	-30131.40876819007	660	0.12460567823343849	0.47878787878787876	0.1596662830840046
YEL018W	-1	-/-	-648.9430866241455	-17171.550455987453	165	0.12440944881889764	0.47878787878787876	0.15995397008055237
YGR179C	-1	-/-	-649.034747004509	-16978.820239305496	165	0.12421383647798742	0.47878787878787876	0.1602416570771001
YPL069C	-1	-/-	-649.106812953949	-16695.632576823235	165	0.12401883830455258	0.47878787878787876	0.16052934407364788
YKR008W	-1	-/-	-649.1803722381592	-17137.21168243885	165	0.1238244514106583	0.47878787878787876	0.16081703107019563
YCL069W	-1	-/-	-649.2129312753677	-15173.764964342117	165	0.12363067292644757	0.47878787878787876	0.1611047180667434
YMR127C	-1	-/-	-649.2254053354263	-17053.187490165234	165	0.1234375	0.47878787878787876	0.16139240506329114
YOR030W	-1	-/-	-649.2662208080292	-16963.946824669838	165	0.12324492979719189	0.47878787878787876	0.1616800920598389
YLR233C	-1	-/-	-649.2755589485168	-16202.610315322876	165	0.12305295950155763	0.47878787878787876	0.16196777905638665
YPL074W	0	0/0	-649.2979028820992	-28776.83789428696	660	0.12305295950155763	0.47878787878787876	0.16196777905638665
YKL220C	-1	-/-	-649.43805372715	-16780.136696338654	165	0.12286158631415241	0.47878787878787876	0.1622554660529344
YML023C	-1	-/-	-649.5140445232391	-17249.90650475025	165	0.12267080745341614	0.47878787878787876	0.16254315304948216
YER087C-B	-1	-/-	-649.5309497714043	-17147.130483806133	165	0.12248062015503876	0.47878787878787876	0.1628308400460299
YMR164C	-1	-/-	-649.8258458375931	-16495.139816105366	165	0.12229102167182662	0.47878787878787876	0.16311852704257768
YIL005W	0	0/-	-649.8395080417395	-27825.51804444194	660	0.12229102167182662	0.47878787878787876	0.16311852704257768
YNL196C	0	0/-	-649.8916610479355	-28280.140068896115	660	0.12229102167182662	0.47878787878787876	0.16311852704257768
YLL004W	-1	-/-	-649.9516922831535	-17914.69908350706	165	0.12210200927357033	0.47878787878787876	0.16340621403912542
YBL039W-B	0	0/0	-650.2278032302856	-25874.60663765669	660	0.12210200927357033	0.47878787878787876	0.16340621403912542
YDR464W	-1	-/0	-650.25570333004	-17146.801957428455	165	0.12191358024691358	0.47878787878787876	0.1636939010356732
YPR019W	-1	-/-	-650.3439472913742	-17060.06045627594	165	0.12172573189522343	0.47878787878787876	0.16398158803222093
YOR324C	0	0/-	-650.3712075725198	-28352.526804439723	660	0.12172573189522343	0.47878787878787876	0.16398158803222093
YER027C	-1	-/-	-650.3761129379272	-16393.896748423576	165	0.12153846153846154	0.47878787878787876	0.1642692750287687
YIR015W	-1	-/-	-650.4534428119659	-15743.227398991585	165	0.12135176651305683	0.47878787878787876	0.16455696202531644
YFL013C	-1	-/-	-650.4805439710617	-17968.193969011307	165	0.12116564417177914	0.47878787878787876	0.16484464902186421
YMR137C	-1	-/-	-650.6197267770767	-17209.438716173172	165	0.12098009188361408	0.47878787878787876	0.16513233601841196
YER162C	-1	-/-	-650.7140287458897	-17929.431913882494	165	0.12079510703363915	0.47878787878787876	0.16542002301495973
YBR237W	-1	-/-	-650.7502192258835	-17317.30313807726	165	0.12061068702290076	0.47878787878787876	0.16570771001150747
YGR167W	-1	-/-	-650.7890456914902	-17369.058127731085	165	0.12042682926829268	0.47878787878787876	0.16599539700805524
YEL022W	-1	-/-	-650.8152552843094	-17166.797149777412	165	0.1202435312024353	0.47878787878787876	0.16628308400460298
YMR017W	0	0/-	-651.1231388710439	-29898.993919882923	660	0.1202435312024353	0.47878787878787876	0.16628308400460298
YER106W	-1	-/-	-651.1237850189209	-16593.81372755766	165	0.12006079027355623	0.47878787878787876	0.16657077100115075
YOR334W	-1	-/-	-651.1903653144836	-16458.561706781387	165	0.11987860394537178	0.47878787878787876	0.1668584579976985
YMR055C	1	+/+	-651.1937960386276	-16022.069717526436	164	0.12121212121212122	0.48484848484848486	0.1668584579976985
YOL112W	-1	-/-	-651.4077018499374	-16776.15185713768	165	0.12102874432677761	0.48484848484848486	0.16714614499424627
YER120W	-1	-/-	-651.5495339035988	-17740.47477287054	165	0.12084592145015106	0.48484848484848486	0.167433831990794
YIR010W	-1	-/-	-651.5953253507614	-17238.872785627842	165	0.12066365007541478	0.48484848484848486	0.16772151898734178
YOR129C	-1	-/-	-651.6236168146133	-16793.087849020958	165	0.12048192771084337	0.48484848484848486	0.16800920598388952
YNR052C	-1	-/-	-651.8891313076019	-16682.891216516495	165	0.12030075187969924	0.48484848484848486	0.1682968929804373
YLR376C	-1	-/-	-651.9136255979538	-16902.06174635887	165	0.12012012012012012	0.48484848484848486	0.16858457997698503
YER157W	-1	-/-	-651.9392650127411	-16922.442284941673	165	0.1199400299850075	0.48484848484848486	0.1688722669735328
YJL044C	0	0/0	-651.9557325094938	-27775.341519623995	660	0.1199400299850075	0.48484848484848486	0.1688722669735328
YML034W	-1	-/-	-652.1211422458291	-17392.94976592809	165	0.11976047904191617	0.48484848484848486	0.16915995397008055
YGR059W	-1	-/-	-652.1369481906295	-16328.666721161455	165	0.11958146487294469	0.48484848484848486	0.16944764096662832
YPL060W	-1	-/-	-652.2230949401855	-17241.82879537344	165	0.11940298507462686	0.48484848484848486	0.16973532796317606
YBL013W	-1	-/-	-652.3280122280121	-16004.448806166649	165	0.11922503725782414	0.48484848484848486	0.17002301495972383
YHR077C	-1	-/-	-652.3597999811172	-16393.222792327404	165	0.11904761904761904	0.48484848484848486	0.17031070195627157
YBR286W	-1	-/0	-652.4977258443832	-17432.462698936462	165	0.1188707280832095	0.48484848484848486	0.17059838895281934
YMR106C	-1	-/-	-652.7146414518356	-16630.89146143198	165	0.11869436201780416	0.48484848484848486	0.17088607594936708
YOL006C	-1	-/-	-652.7951321601868	-17935.401243329048	165	0.11851851851851852	0.48484848484848486	0.17117376294591485
YER111C	-1	-/-	-652.8282265663147	-16970.30163872242	165	0.11834319526627218	0.48484848484848486	0.1714614499424626
YBR045C	0	0/-	-653.0851338282228	-29051.61556247901	660	0.11834319526627218	0.48484848484848486	0.1714614499424626
YLR032W	-1	-/-	-653.1671856641769	-16271.545524954796	165	0.11816838995568685	0.48484848484848486	0.17174913693901037
YKL108W	-1	-/+	-653.2380574941635	-16678.77670252323	165	0.11799410029498525	0.48484848484848486	0.1720368239355581
YER123W	-1	-/-	-653.2963591217995	-16941.89112865925	165	0.11782032400589101	0.48484848484848486	0.17232451093210588
YER180C	0	0/-	-653.3568654283881	-29151.19698270783	660	0.11782032400589101	0.48484848484848486	0.17232451093210588
YIL036W	-1	-/-	-653.4311738014221	-17448.940316736698	165	0.11764705882352941	0.48484848484848486	0.17261219792865362
YPR072W	-1	-/-	-653.7190055847168	-17493.217488527298	165	0.11747430249632893	0.48484848484848486	0.1728998849252014
YOR166C	0	0/-	-653.7659195810556	-29192.89702188596	660	0.11747430249632893	0.48484848484848486	0.1728998849252014
YKL176C	-1	-/-	-653.8159981966019	-16744.428340435028	165	0.11730205278592376	0.48484848484848486	0.17318757192174913
YNL154C	-1	-/-	-653.9470935463905	-18353.69382879138	165	0.1171303074670571	0.48484848484848486	0.1734752589182969
YLR457C	0	0/-	-653.9633620232344	-28157.322810664773	660	0.1171303074670571	0.48484848484848486	0.1734752589182969
YGR274C	-1	-/-	-654.0719056129456	-16546.12490326166	165	0.11695906432748537	0.48484848484848486	0.17376294591484465
YIL147C	-1	-/-	-654.1098228693008	-16898.604750156403	165	0.11678832116788321	0.48484848484848486	0.17405063291139242
YDL149W	-1	-/-	-654.1771639585495	-18274.63396462798	165	0.11661807580174927	0.48484848484848486	0.17433831990794016
YMR302C	-1	-/-	-654.2430787980556	-18453.18743248284	165	0.11644832605531295	0.48484848484848486	0.17462600690448793
YOR217W	-1	-/-	-654.3801243305206	-17578.25996387005	165	0.11627906976744186	0.48484848484848486	0.17491369390103567
YLR096W	-1	-/-	-654.4388601183891	-17309.183936297894	165	0.11611030478955008	0.48484848484848486	0.17520138089758344
YDL105W	-1	-/-	-654.5403717756271	-16240.35417842865	165	0.11594202898550725	0.48484848484848486	0.17548906789413118
YKR054C	-1	-/-	-654.6054289340973	-16918.232869803905	165	0.11577424023154848	0.48484848484848486	0.17577675489067895
YBR038W	-1	-/-	-654.6279046535492	-16098.61696267128	165	0.11560693641618497	0.48484848484848486	0.1760644418872267
YDR123C	-1	-/-	-654.8848017454147	-16655.734119594097	165	0.11544011544011544	0.48484848484848486	0.17635212888377447
YMR109W	-1	-/-	-654.9191316962242	-16701.335955262184	165	0.11527377521613832	0.48484848484848486	0.1766398158803222
YLR424W	-1	-/-	-654.9860574007034	-17561.45408117771	165	0.11510791366906475	0.48484848484848486	0.17692750287686995
YJL124C	-1	-/-	-655.0008556842804	-18753.290518641472	165	0.11494252873563218	0.48484848484848486	0.17721518987341772
YPL214C	-1	-/-	-655.1631872653961	-18471.88875001669	165	0.11477761836441894	0.48484848484848486	0.17750287686996546
YGR258C	-1	-/-	-655.17320728302	-17451.647544503212	165	0.11461318051575932	0.48484848484848486	0.17779056386651323
YDR358W	-1	-/-	-655.2134195864201	-20001.888490706682	165	0.11444921316165951	0.48484848484848486	0.17807825086306098
YEL070W	0	0/0	-655.2498762905598	-27709.640990659595	660	0.11444921316165951	0.48484848484848486	0.17807825086306098
YGR009C	-1	-/-	-655.3173911571503	-17117.500890135765	165	0.11428571428571428	0.48484848484848486	0.17836593785960875
YIL123W	-1	-/-	-655.3809646368027	-18221.452294528484	165	0.11412268188302425	0.48484848484848486	0.1786536248561565
YKL079W	-1	-/-	-655.5409116744995	-16764.816875189543	165	0.11396011396011396	0.48484848484848486	0.17894131185270426
YDL224C	-1	-/-	-655.5460124015808	-17767.08798068762	165	0.11379800853485064	0.48484848484848486	0.179228998849252
YEL004W	-1	-/-	-655.6176016330719	-16506.64301174879	165	0.11363636363636363	0.48484848484848486	0.17951668584579977
YOR237W	-1	-/-	-655.6295887231827	-16220.339957892895	165	0.11347517730496454	0.48484848484848486	0.17980437284234752
YOL076W	-1	-/-	-655.6473615169525	-17474.931909680367	165	0.11331444759206799	0.48484848484848486	0.18009205983889529
YJR006W	-1	-/-	-655.7404671907425	-17478.533675670624	165	0.11315417256011315	0.48484848484848486	0.18037974683544303
YEL005C	0	0/-	-655.7485086470842	-30541.430989973247	660	0.11315417256011315	0.48484848484848486	0.18037974683544303
YKR055W	-1	-/-	-655.7687318325043	-16639.937620073557	165	0.11299435028248588	0.48484848484848486	0.1806674338319908
YDR323C	-1	-/-	-655.8151491880417	-16648.57536572218	165	0.11283497884344147	0.48484848484848486	0.18095512082853854
YPL207W	0	0/-	-655.8212297838181	-31679.02433554642	660	0.11283497884344147	0.48484848484848486	0.18095512082853854
YLR394W	-1	-/-	-655.9113366603851	-17098.135760068893	165	0.11267605633802817	0.48484848484848486	0.1812428078250863
YDL205C	0	0/-	-655.9234595820308	-27843.195525571704	660	0.11267605633802817	0.48484848484848486	0.1812428078250863
YOL132W	0	0/-	-656.1056232443079	-29502.58025465184	660	0.11267605633802817	0.48484848484848486	0.1812428078250863
YMR070W	-1	-/-	-656.1558496952057	-16529.47002083063	165	0.11251758087201125	0.48484848484848486	0.18153049482163405
YLR223C	-1	-/-	-656.1918789148331	-17202.746269762516	165	0.11235955056179775	0.48484848484848486	0.18181818181818182
YBR163W	0	0/-	-656.2134326398373	-29385.45075596869	660	0.11235955056179775	0.48484848484848486	0.18181818181818182
YER116C	-1	-/-	-656.3059846162796	-16788.51706457138	165	0.11220196353436185	0.48484848484848486	0.18210586881472957
YOL012C	-1	-/-	-656.3183438777924	-17473.761556208134	165	0.11204481792717087	0.48484848484848486	0.18239355581127734
YHR164C	-1	-/+	-656.5493620634079	-16580.29274278879	165	0.11188811188811189	0.48484848484848486	0.18268124280782508
YPL180W	-1	-/-	-656.5586531162262	-16334.337740778923	165	0.11173184357541899	0.48484848484848486	0.18296892980437285
YIL009W	-1	-/-	-656.5596749186516	-17966.273025989532	165	0.11157601115760112	0.48484848484848486	0.1832566168009206
YOR233W	1	+/+	-656.5804534554482	-17794.249629080296	164	0.11281337047353761	0.4909090909090909	0.1832566168009206
YNL186W	-1	-/-	-656.5888192653656	-17660.55811202526	165	0.11265646731571627	0.4909090909090909	0.18354430379746836
YER051W	-1	-/-	-656.6844453811646	-16987.09543657303	165	0.1125	0.4909090909090909	0.1838319907940161
YDR110W	-1	-/-	-656.761213183403	-17618.905497789383	165	0.11234396671289876	0.4909090909090909	0.18411967779056387
YJL029C	-1	-/-	-656.7694305181503	-16914.099998235703	165	0.11218836565096953	0.4909090909090909	0.18440736478711162
YCR062W	-1	-/0	-656.919823884964	-14526.531056880951	165	0.11203319502074689	0.4909090909090909	0.1846950517836594
YHR168W	0	0/-	-656.944189847447	-27665.912361473776	660	0.11203319502074689	0.4909090909090909	0.1846950517836594
YOL117W	-1	-/-	-656.9793274998665	-17729.28480064869	165	0.11187845303867404	0.4909090909090909	0.18498273878020713
YBR215W	-1	-/-	-657.0578302145004	-17503.7730345726	165	0.11172413793103449	0.4909090909090909	0.1852704257767549
YNL262W	-1	-/+	-657.2854814529419	-16262.438135385513	165	0.1115702479338843	0.4909090909090909	0.18555811277330264
YPL194W	1	+/+	-657.6268723011017	-17175.84300506115	164	0.11279229711141678	0.49696969696969695	0.18555811277330264
YPL163C	-1	-/0	-657.6918816566467	-17204.46567207575	165	0.11263736263736264	0.49696969696969695	0.1858457997698504
YDL245C	-1	-/-	-657.765270113945	-16841.92578482628	165	0.11248285322359397	0.49696969696969695	0.18613348676639815
YKL005C	-1	-/-	-657.7769379615784	-17506.319900482893	165	0.11232876712328767	0.49696969696969695	0.18642117376294592
YML047C	-1	-/-	-657.9482828378677	-17958.514012902975	165	0.1121751025991792	0.49696969696969695	0.18670886075949367
YMR071C	0	0/0	-657.9749673604965	-30321.61018303223	660	0.1121751025991792	0.49696969696969695	0.18670886075949367
YER080W	0	0/0	-658.1181976795197	-28806.09600763023	660	0.1121751025991792	0.49696969696969695	0.18670886075949367
YKL168C	0	0/-	-658.1611558794975	-30783.801073424518	660	0.1121751025991792	0.49696969696969695	0.18670886075949367
YML006C	-1	-/-	-658.1654193401337	-17059.356269598007	165	0.11202185792349727	0.49696969696969695	0.18699654775604144
YOR154W	0	0/-	-658.257128983736	-28874.19895387441	660	0.11202185792349727	0.49696969696969695	0.18699654775604144
YOR085W	-1	-/-	-658.3100326061249	-17816.704313635826	165	0.11186903137789904	0.49696969696969695	0.18728423475258918
YHL029C	0	0/0	-658.4374585747719	-29274.958315461874	660	0.11186903137789904	0.49696969696969695	0.18728423475258918
YHL009C	-1	-/-	-658.5214360952377	-16582.350979924202	165	0.11171662125340599	0.49696969696969695	0.18757192174913695
YPL181W	-1	-/-	-658.5896125435829	-16522.34093683958	165	0.11156462585034013	0.49696969696969695	0.1878596087456847
YDL227C	-1	-/-	-658.5922727584839	-16995.734199404716	165	0.11141304347826086	0.49696969696969695	0.18814729574223246
YHR184W	0	0/-	-658.7628447636962	-28034.40407759277	660	0.11141304347826086	0.49696969696969695	0.18814729574223246
YOR213C	-1	-/-	-658.7734361886978	-16883.860672712326	165	0.1112618724559023	0.49696969696969695	0.1884349827387802
YPL167C	-1	-/-	-658.8122967481613	-16444.63726723194	165	0.1111111111111111	0.49696969696969695	0.18872266973532797
YBL063W	-1	-/-	-658.9224172830582	-16689.484035253525	165	0.11096075778078485	0.49696969696969695	0.18901035673187572
YDL116W	-1	-/-	-658.926411151886	-17784.93884372711	165	0.11081081081081082	0.49696969696969695	0.1892980437284235
YLR318W	-1	-/-	-658.9904305934906	-17024.960960924625	165	0.1106612685560054	0.49696969696969695	0.18958573072497123
YJL196C	-1	-/-	-659.0437261871994	-17863.18260250613	165	0.1105121293800539	0.49696969696969695	0.189873417721519
YDR330W	-1	-/-	-659.3236486911774	-17804.931793153286	165	0.11036339165545088	0.49696969696969695	0.19016110471806674
YNL289W	0	0/+	-659.336427628994	-28106.725709121674	660	0.11036339165545088	0.49696969696969695	0.19016110471806674
YDR180W	-1	-/-	-659.6544971466064	-17293.598494529724	165	0.11021505376344086	0.49696969696969695	0.1904487917146145
YPR009W	-1	-/-	-659.9216026067734	-17039.97202657163	165	0.11006711409395974	0.49696969696969695	0.19073647871116226
YGR278W	-1	-/-	-659.9328883886337	-17456.346393227577	165	0.10991957104557641	0.49696969696969695	0.19102416570771003
YDR062W	-1	-/-	-660.0158457756042	-16404.29496204853	165	0.10977242302543508	0.49696969696969695	0.19131185270425777
YBR202W	-1	-/-	-660.0661318898201	-17112.02101778984	165	0.10962566844919786	0.49696969696969695	0.1915995397008055
YBL105C	-1	-/-	-660.0802003145218	-16623.851298749447	165	0.10947930574098798	0.49696969696969695	0.19188722669735328
YLR399C	-1	-/-	-660.1416676044464	-16217.798650979996	165	0.10933333333333334	0.49696969696969695	0.19217491369390102
YGL210W-A	-1	-/-	-660.1916089057922	-14913.519850969315	165	0.10918774966711052	0.49696969696969695	0.1924626006904488
YMR066W	0	0/-	-660.2514036595821	-27436.011948361993	660	0.10918774966711052	0.49696969696969695	0.1924626006904488
YPL083C	-1	-/-	-660.3116104602814	-16780.29410275817	165	0.10904255319148937	0.49696969696969695	0.19275028768699654
YLR268W	-1	-/-	-660.3321442604065	-17694.13229483366	165	0.10889774236387782	0.49696969696969695	0.1930379746835443
YBR270C	0	0/-	-660.4477901905775	-29742.357492286712	660	0.10889774236387782	0.49696969696969695	0.1930379746835443
YLR005W	-1	-/-	-660.4784017801285	-16882.927594065666	165	0.10875331564986737	0.49696969696969695	0.19332566168009205
YDR170C	-1	-/-	-660.5982813835144	-16971.240146517754	165	0.10860927152317881	0.49696969696969695	0.19361334867663982
YDR420W	-1	-/-	-660.6854437589645	-17409.56585353613	165	0.10846560846560846	0.49696969696969695	0.19390103567318756
YGR004W	-1	-/-	-660.7909928560257	-16576.542749762535	165	0.1083223249669749	0.49696969696969695	0.19418872266973533
YLR018C	0	0/-	-660.7943704724312	-29448.01598700881	660	0.1083223249669749	0.49696969696969695	0.19418872266973533
YPL256C	1	+/+	-660.9071239233017	-18179.995909631252	164	0.10949868073878628	0.503030303030303	0.19418872266973533
YOL013W-A	0	0/0	-660.9547423124313	-26230.787346720695	660	0.10949868073878628	0.503030303030303	0.19418872266973533
YOL141W	0	0/-	-661.1501579582691	-27837.931131735444	660	0.10949868073878628	0.503030303030303	0.19418872266973533
YOL104C	-1	-/+	-661.3253982663155	-16404.340276181698	165	0.10935441370223979	0.503030303030303	0.19447640966628307
YPR185W	-1	-/-	-661.4153541326523	-18572.32082146406	165	0.10921052631578948	0.503030303030303	0.19476409666283084
YLR015W	-1	-/-	-661.4300574660301	-17820.291588962078	165	0.10906701708278581	0.503030303030303	0.19505178365937859
YLR116W	-1	-/-	-661.5761404633522	-17327.4614738822	165	0.1089238845144357	0.503030303030303	0.19533947065592636
YPL042C	-1	-/+	-661.6038006544113	-16920.407557308674	165	0.10878112712975098	0.503030303030303	0.1956271576524741
YDL159W	-1	-/-	-661.6213011741638	-16263.934242725372	165	0.10863874345549739	0.503030303030303	0.19591484464902187
YPL270W	-1	-/-	-661.7148716449738	-17518.02143573761	165	0.1084967320261438	0.503030303030303	0.1962025316455696
YCR008W	-1	-/-	-661.7503485679626	-16419.445630908012	165	0.10835509138381201	0.503030303030303	0.19649021864211738
YML060W	-1	-/-	-661.7580882310867	-18865.55308251083	165	0.10821382007822686	0.503030303030303	0.19677790563866512
YJR017C	-1	-/-	-661.7624422311783	-16850.885605692863	165	0.10807291666666667	0.503030303030303	0.1970655926352129
YDR325W	-1	-/+	-661.8299980759621	-17292.905066907406	165	0.10793237971391417	0.503030303030303	0.19735327963176064
YPL084W	-1	-/-	-661.8896380662918	-17731.12666797638	165	0.10779220779220779	0.503030303030303	0.1976409666283084
YDL190C	-1	-/-	-661.9623446464539	-16729.055444598198	165	0.10765239948119326	0.503030303030303	0.19792865362485615
YDL077C	-1	-/-	-661.9905697107315	-16128.053847193718	165	0.10751295336787564	0.503030303030303	0.19821634062140392
YCR070W	0	0/-	-662.0851327180862	-24856.845366925	660	0.10751295336787564	0.503030303030303	0.19821634062140392
YCL003W	-1	-/-	-662.102080821991	-14674.982048273087	165	0.1073738680465718	0.503030303030303	0.19850402761795166
YDL216C	-1	-/-	-662.1095130443573	-17674.089448571205	165	0.10723514211886305	0.503030303030303	0.19879171461449943
YNR026C	-1	-/-	-662.3114128112793	-17600.10752633214	165	0.10709677419354839	0.503030303030303	0.19907940161104717
YDR075W	-1	-/+	-662.3555549383163	-17635.97498857975	165	0.10695876288659793	0.503030303030303	0.19936708860759494
YAL031C	-1	-/-	-662.4235122203827	-16612.055236697197	165	0.10682110682110682	0.503030303030303	0.1996547756041427
YDL141W	0	0/0	-662.4451519846916	-28683.21333910525	660	0.10682110682110682	0.503030303030303	0.1996547756041427
YHR124W	-1	-/-	-662.5330522544682	-16796.187417853624	165	0.10668380462724936	0.503030303030303	0.19994246260069046
YNL215W	0	0/-	-662.5547350049019	-29290.393529370427	660	0.10668380462724936	0.503030303030303	0.19994246260069046
YJR099W	0	0/-	-662.5795706994832	-29300.461853262037	660	0.10668380462724936	0.503030303030303	0.19994246260069046
YOL001W	-1	-/+	-662.6349732875824	-17576.074367523193	165	0.10654685494223363	0.503030303030303	0.2002301495972382
YGR089W	-1	-/0	-662.7455368936062	-17180.81677687168	165	0.1064102564102564	0.503030303030303	0.20051783659378597
YCR002C	-1	-/-	-662.9290550351143	-17716.998600661755	165	0.10627400768245839	0.503030303030303	0.2008055235903337
YNL291C	-1	-/-	-663.0453667640686	-18031.419960200787	165	0.10613810741687979	0.503030303030303	0.20109321058688148
YJR093C	-1	-/-	-663.0830757021904	-16777.831298410892	165	0.10600255427841634	0.503030303030303	0.20138089758342922
YHL028W	-1	-/-	-663.1429644823074	-17949.456531226635	165	0.10586734693877552	0.503030303030303	0.201668584579977
YML038C	-1	-/-	-663.3966683149338	-16913.927196741104	165	0.10573248407643313	0.503030303030303	0.20195627157652474
YML112W	-1	-/-	-663.4655542969704	-17684.83168363571	165	0.10559796437659033	0.503030303030303	0.2022439585730725
YKL090W	0	0/-	-663.5053797513247	-28281.375009596348	660	0.10559796437659033	0.503030303030303	0.2022439585730725
YLR078C	-1	-/-	-663.5884404182434	-17233.259241461754	165	0.10546378653113088	0.503030303030303	0.20253164556962025
YCL052C	-1	-/-	-663.5912615060806	-18039.419351518154	165	0.10532994923857868	0.503030303030303	0.20281933256616802
YGL249W	-1	-/-	-663.6650786399841	-16051.85033774376	165	0.10519645120405577	0.503030303030303	0.20310701956271576
YML114C	-1	-/-	-663.7301360368729	-17279.479332447052	165	0.10506329113924051	0.503030303030303	0.20339470655926353
YOR068C	-1	-/-	-663.7357491254807	-16180.509743571281	165	0.10493046776232617	0.503030303030303	0.20368239355581128
YNL236W	-1	-/-	-663.9198740422726	-16682.726404219866	165	0.10479797979797979	0.503030303030303	0.20397008055235905
YCR080W	-1	-/-	-663.9228029251099	-14821.923747181892	165	0.10466582597730138	0.503030303030303	0.2042577675489068
YIL156W	0	0/-	-663.9920649379492	-29042.623928263783	660	0.10466582597730138	0.503030303030303	0.2042577675489068
YKR101W	-1	-/-	-664.019914329052	-17828.107099950314	165	0.10453400503778337	0.503030303030303	0.20454545454545456
YJL209W	-1	-/-	-664.0330724716187	-16800.42770051956	165	0.10440251572327044	0.503030303030303	0.2048331415420023
YGL254W	-1	-/-	-664.0410625934601	-16611.335545778275	165	0.10427135678391959	0.503030303030303	0.20512082853855007
YLR004C	0	0/-	-664.1060162186623	-28643.941724447533	660	0.10427135678391959	0.503030303030303	0.20512082853855007
YOR016C	0	0/-	-664.1974541842937	-27528.260378338397	660	0.10427135678391959	0.503030303030303	0.20512082853855007
YDR137W	-1	-/-	-664.2741167545319	-16537.615540623665	165	0.10414052697616061	0.503030303030303	0.2054085155350978
YBL007C	-1	-/-	-664.3112984895706	-17569.347561717033	165	0.10401002506265664	0.503030303030303	0.20569620253164558
YNL080C	-1	-/-	-664.325756072998	-17112.45180553198	165	0.10387984981226533	0.503030303030303	0.20598388952819333
YOR193W	-1	-/-	-664.3649879693985	-17078.833014845848	165	0.10375	0.503030303030303	0.20627157652474107
YKL010C	0	0/-	-664.5286472737789	-29782.66640482098	660	0.10375	0.503030303030303	0.20627157652474107
YDR294C	-1	-/-	-664.5347123146057	-17819.41720187664	165	0.10362047440699126	0.503030303030303	0.20655926352128884
YDR527W	-1	-/-	-664.6741304397583	-17862.609546780586	165	0.10349127182044887	0.503030303030303	0.20684695051783658
YHR015W	-1	-/0	-664.7220239639282	-17424.856728725135	165	0.10336239103362391	0.503030303030303	0.20713463751438435
YLR086W	-1	-/-	-664.7245563268661	-16321.907650828362	165	0.10323383084577115	0.503030303030303	0.2074223245109321
YOR156C	-1	-/-	-664.7983576059341	-17111.14622104168	165	0.1031055900621118	0.503030303030303	0.20771001150747986
YGL092W	-1	-/-	-664.8845061659813	-17272.102146863937	165	0.10297766749379653	0.503030303030303	0.2079976985040276
YBL011W	-1	-/-	-664.911504983902	-16190.389320373535	165	0.10285006195786865	0.503030303030303	0.20828538550057538
YIL113W	0	0/-	-664.9810015112162	-31034.92219722271	660	0.10285006195786865	0.503030303030303	0.20828538550057538
YPR049C	-1	-/-	-664.9997299909592	-17546.32068812847	165	0.10272277227722772	0.503030303030303	0.20857307249712312
YJL025W	-1	-/-	-665.0011290311813	-17871.07055413723	165	0.10259579728059333	0.503030303030303	0.2088607594936709
YLR114C	-1	-/-	-665.0031169652939	-17615.881444215775	165	0.10246913580246914	0.503030303030303	0.20914844649021863
YOR151C	-1	-/-	-665.0526747703552	-18087.885804891586	165	0.10234278668310727	0.503030303030303	0.2094361334867664
YJL031C	-1	-/-	-665.0754477977753	-17048.330110549927	165	0.1022167487684729	0.503030303030303	0.20972382048331414
YML015C	-1	-/-	-665.1419693231583	-16931.959661900997	165	0.10209102091020911	0.503030303030303	0.21001150747986191
YGL174W	-1	-/-	-665.4716284275055	-17736.425204604864	165	0.10196560196560196	0.503030303030303	0.21029919447640966
YNL166C	-1	-/-	-665.4809631705284	-18890.121656805277	165	0.10184049079754601	0.503030303030303	0.21058688147295743
YDR314C	-1	-/-	-665.5054603815079	-16987.130925774574	165	0.1017156862745098	0.503030303030303	0.21087456846950517
YBR018C	0	0/0	-665.6074303910136	-29558.65999188833	660	0.1017156862745098	0.503030303030303	0.21087456846950517
YMR079W	-1	-/-	-665.6524088978767	-18676.812897637486	165	0.10159118727050184	0.503030303030303	0.21116225546605294
YDR311W	-1	-/-	-665.6783128976822	-17593.45137423277	165	0.10146699266503667	0.503030303030303	0.21144994246260068
YBR233W-A	-1	-/+	-665.6842530965805	-15595.116644859314	165	0.10134310134310134	0.503030303030303	0.21173762945914845
YBR229C	0	0/-	-665.808971837163	-28875.191488564014	660	0.10134310134310134	0.503030303030303	0.21173762945914845
YPL016W	-1	-/-	-665.847630739212	-16852.172633945942	165	0.10121951219512196	0.503030303030303	0.2120253164556962
YMR190C	-1	-/+	-665.9241790771484	-17730.647333741188	165	0.10109622411693057	0.503030303030303	0.21231300345224396
YLR212C	-1	-/-	-666.0471062064171	-18254.333864331245	165	0.10097323600973236	0.503030303030303	0.2126006904487917
YDR263C	-1	-/-	-666.2256177663803	-17566.2818659544	165	0.10085054678007291	0.503030303030303	0.21288837744533948
YOR264W	0	0/0	-666.2487224042416	-28984.717999650165	660	0.10085054678007291	0.503030303030303	0.21288837744533948
YGR218W	-1	-/-	-666.2533692121506	-18025.49685192108	165	0.10072815533980582	0.503030303030303	0.21317606444188722
YPR168W	-1	-/-	-666.2626923322678	-15979.473900794983	165	0.1006060606060606	0.503030303030303	0.213463751438435
YDR088C	-1	-/-	-666.2852509021759	-16590.645177304745	165	0.10048426150121065	0.503030303030303	0.21375143843498273
YGL083W	0	0/-	-666.3963033854961	-28856.846831932664	660	0.10048426150121065	0.503030303030303	0.21375143843498273
YKR004C-A	0	0/-	-666.5390247106552	-25305.369575873017	660	0.10048426150121065	0.503030303030303	0.21375143843498273
YIL097W	-1	-/-	-666.5682952105999	-20334.145993977785	165	0.1003627569528416	0.503030303030303	0.2140391254315305
YJL021C	-1	-/-	-666.5757393836975	-14734.476643562317	165	0.10024154589371981	0.503030303030303	0.21432681242807824
YIL149C	-1	-/-	-666.6265468597412	-16999.397616267204	165	0.10012062726176116	0.503030303030303	0.21461449942462602
YIL139C	-1	-/-	-666.7269967198372	-16544.195842444897	165	0.1	0.503030303030303	0.21490218642117376
YOL148C	-1	-/-	-666.9253951311111	-16955.38315820694	165	0.09987966305655836	0.503030303030303	0.21518987341772153
YER098W	0	0/-	-666.9397839158773	-31209.016167342663	660	0.09987966305655836	0.503030303030303	0.21518987341772153
YOR212W	-1	-/-	-666.9472261071205	-18546.653510928154	165	0.09975961538461539	0.503030303030303	0.21547756041426927
YMR294W	0	0/-	-667.1504689306021	-28380.348976537585	660	0.09975961538461539	0.503030303030303	0.21547756041426927
YLR209C	0	0/-	-667.2115984553238	-28459.521975151612	660	0.09975961538461539	0.503030303030303	0.21547756041426927
YMR089C	-1	-/-	-667.2229866981506	-18254.431508660316	165	0.09963985594237695	0.503030303030303	0.21576524741081704
YDR228C	-1	-/-	-667.4143679141998	-17055.125562280416	165	0.09952038369304557	0.503030303030303	0.21605293440736478
YLR405W	-1	-/-	-667.6215342283249	-19034.606145977974	165	0.09940119760479042	0.503030303030303	0.21634062140391255
YKR099W	-1	-/-	-667.6369296312332	-17365.49390077591	165	0.09928229665071771	0.503030303030303	0.2166283084004603
YNL116W	1	+/+	-667.6610943078995	-17706.394570171833	164	0.1003584229390681	0.509090909090909	0.2166283084004603
YNL071W	-1	-/-	-667.7436583042145	-18305.817429959774	165	0.10023866348448687	0.509090909090909	0.21691599539700807
YMR288W	-1	-/-	-667.7661514878273	-17169.808540284634	165	0.10011918951132301	0.509090909090909	0.2172036823935558
YMR287C	-1	-/-	-667.7715368270874	-16323.917052984238	165	0.1	0.509090909090909	0.21749136939010358
YJR112W	-1	-/-	-667.7718893289566	-17098.36863577366	165	0.09988109393579073	0.509090909090909	0.21777905638665132
YOR368W	1	+/+	-667.792044878006	-16148.725680530071	164	0.10095011876484561	0.5151515151515151	0.21777905638665132
YPR175W	-1	-/-	-667.8064903020859	-17691.376339673996	165	0.10083036773428232	0.5151515151515151	0.2180667433831991
YJL165C	-1	-/-	-667.8405197560787	-16955.51897123456	165	0.10071090047393365	0.5151515151515151	0.21835443037974683
YAR014C	-1	-/+	-667.9875367879868	-17929.77984893322	165	0.10059171597633136	0.5151515151515151	0.2186421173762946
YPL208W	-1	-/-	-668.136269569397	-18009.481486916542	165	0.10047281323877069	0.5151515151515151	0.21892980437284235
YNL054W	-1	-/-	-668.1689756512642	-17344.072002708912	165	0.10035419126328217	0.5151515151515151	0.21921749136939012
YBR133C	1	+/+	-668.1863099336624	-17377.730976104736	164	0.10141509433962265	0.5212121212121212	0.21921749136939012
YJL098W	-1	-/-	-668.3082900941372	-18087.566910654306	165	0.10129564193168433	0.5212121212121212	0.21950517836593786
YJR094C	-1	-/+	-668.3689441680908	-17411.11719417572	165	0.1011764705882353	0.5212121212121212	0.21979286536248563
YDL017W	-1	-/+	-668.4408481121063	-17389.785994410515	165	0.10105757931844889	0.5212121212121212	0.22008055235903337
YML066C	0	0/-	-668.4985317885876	-27509.362491503358	660	0.10105757931844889	0.5212121212121212	0.22008055235903337
YKL173W	-1	-/-	-668.50255382061	-17521.890398144722	165	0.10093896713615023	0.5212121212121212	0.22036823935558114
YPL008W	-1	-/-	-668.506552696228	-17491.964680433273	165	0.10082063305978899	0.5212121212121212	0.22065592635212888
YLR427W	-1	-/-	-668.5184172391891	-16978.045006275177	165	0.10070257611241218	0.5212121212121212	0.22094361334867663
YMR200W	-1	-/-	-668.6714856028557	-17454.270711302757	165	0.10058479532163743	0.5212121212121212	0.2212313003452244
YOR074C	-1	-/-	-668.6834856271744	-17170.187268853188	165	0.10046728971962617	0.5212121212121212	0.22151898734177214
YNL257C	-1	-/-	-668.7027481794357	-17604.26255631447	165	0.10035005834305717	0.5212121212121212	0.2218066743383199
YLL010C	0	0/-	-668.7401351034641	-27367.351803451777	660	0.10035005834305717	0.5212121212121212	0.2218066743383199
YLR410W	-1	-/0	-668.8107088804245	-17695.247379422188	165	0.10023310023310024	0.5212121212121212	0.22209436133486765
YKL116C	0	0/-	-669.0236521661282	-28258.105950295925	660	0.10023310023310024	0.5212121212121212	0.22209436133486765
YDR192C	-1	-/-	-669.1640955209732	-16665.524433493614	165	0.10011641443538999	0.5212121212121212	0.22238204833141542
YBR274W	1	+/+	-669.1646616458893	-17515.840099036694	164	0.10116279069767442	0.5272727272727272	0.22238204833141542
YBR260C	-1	-/-	-669.2159464359283	-17440.691876530647	165	0.10104529616724739	0.5272727272727272	0.22266973532796316
YOR322C	-1	-/-	-669.2571887969971	-16975.84823191166	165	0.10092807424593968	0.5272727272727272	0.22295742232451093
YGR058W	0	0/-	-669.3024418652058	-28179.79290176183	660	0.10092807424593968	0.5272727272727272	0.22295742232451093
YPL228W	-1	-/-	-669.359549164772	-17090.182643294334	165	0.10081112398609501	0.5272727272727272	0.22324510932105868
YOL103W	0	0/-	-669.3747632205486	-29644.849046280608	660	0.10081112398609501	0.5272727272727272	0.22324510932105868
YCR029C-A	0	0/-	-669.4534810185432	-25509.681137233973	660	0.10081112398609501	0.5272727272727272	0.22324510932105868
YJR108W	-1	-/-	-669.5380570888519	-16348.58834028244	165	0.10069444444444445	0.5272727272727272	0.22353279631760645
YLL005C	0	0/-	-669.5628415718675	-28529.53596650809	660	0.10069444444444445	0.5272727272727272	0.22353279631760645
YHR195W	0	0/0	-669.5707209408283	-30676.753992520273	660	0.10069444444444445	0.5272727272727272	0.22353279631760645
YJL154C	-1	-/-	-669.582622051239	-17460.51297277212	165	0.10057803468208093	0.5272727272727272	0.2238204833141542
YLL046C	0	0/0	-669.6106394827366	-28644.461038783193	660	0.10057803468208093	0.5272727272727272	0.2238204833141542
YHR083W	-1	-/-	-669.6164245605469	-17324.716493487358	165	0.10046189376443418	0.5272727272727272	0.22410817031070196
YDR305C	0	0/-	-669.6492408216	-27754.269367203116	660	0.10046189376443418	0.5272727272727272	0.22410817031070196
YMR274C	0	0/-	-669.7320009768009	-28206.115713732317	660	0.10046189376443418	0.5272727272727272	0.22410817031070196
YDR437W	-1	-/-	-669.7355506420135	-15991.367645144463	165	0.10034602076124567	0.5272727272727272	0.2243958573072497
YPL121C	-1	-/-	-669.7922165393829	-16149.866851866245	165	0.10023041474654378	0.5272727272727272	0.22468354430379747
YKL045W	-1	-/-	-669.8250604867935	-17476.964838564396	165	0.1001150747986191	0.5272727272727272	0.22497123130034521
YBL032W	-1	-/-	-669.8451088666916	-18388.991711348295	165	0.1	0.5272727272727272	0.22525891829689298
YDR320C-A	-1	-/-	-669.8562061786652	-15937.142181158066	165	0.09988518943742825	0.5272727272727272	0.22554660529344073
YKL135C	-1	-/-	-669.9513594508171	-16732.99880051613	165	0.09977064220183486	0.5272727272727272	0.2258342922899885
YOR008C	-1	-/-	-669.9952607154846	-17854.59164440632	165	0.09965635738831616	0.5272727272727272	0.22612197928653624
YER028C	-1	-/-	-670.0254806280136	-16972.410130620003	165	0.09954233409610984	0.5272727272727272	0.226409666283084
YNR033W	-1	-/-	-670.0522930622101	-17692.41104578972	165	0.09942857142857142	0.5272727272727272	0.22669735327963175
YLR321C	-1	-/+	-670.1106896996498	-18215.41662412882	165	0.09931506849315068	0.5272727272727272	0.22698504027617952
YFR013W	-1	-/-	-670.1268707513809	-17050.808488488197	165	0.09920182440136831	0.5272727272727272	0.22727272727272727
YDL226C	-1	-/-	-670.22507584095	-17955.250823140144	165	0.09908883826879271	0.5272727272727272	0.22756041426927504
YOR023C	-1	-/-	-670.277587980032	-16922.45851305127	165	0.09897610921501707	0.5272727272727272	0.22784810126582278
YGR060W	-1	-/-	-670.2995938062668	-16219.637286126614	165	0.09886363636363636	0.5272727272727272	0.22813578826237055
YAL014C	0	0/-	-670.3085436075926	-29777.69459231384	660	0.09886363636363636	0.5272727272727272	0.22813578826237055
YER088C	-1	-/-	-670.3569386005402	-17651.132137179375	165	0.09875141884222474	0.5272727272727272	0.2284234752589183
YDR125C	0	0/-	-670.3758638352156	-28242.059181302786	660	0.09875141884222474	0.5272727272727272	0.2284234752589183
YDR181C	-1	-/-	-670.536177277565	-17250.484501242638	165	0.09863945578231292	0.5272727272727272	0.22871116225546606
YNL106C	-1	-/-	-670.5495438575745	-16844.891133785248	165	0.0985277463193658	0.5272727272727272	0.2289988492520138
YJL128C	-1	-/-	-670.6115093231201	-17361.208858966827	165	0.09841628959276018	0.5272727272727272	0.22928653624856157
YLR369W	-1	-/-	-670.6320366859436	-16850.928388893604	165	0.09830508474576272	0.5272727272727272	0.22957422324510932
YKL203C	1	+/-	-670.8253911733627	-16729.022212266922	164	0.09932279909706546	0.5333333333333333	0.22957422324510932
YBR200W	-1	-/-	-670.8451446294785	-17402.791859030724	165	0.0992108229988726	0.5333333333333333	0.22986191024165709
YAL053W	-1	-/-	-670.939211845398	-16606.54793073982	165	0.0990990990990991	0.5333333333333333	0.23014959723820483
YLR055C	-1	-/-	-670.9737676382065	-17741.911652505398	165	0.09898762654668167	0.5333333333333333	0.2304372842347526
YPL038W	0	0/-	-671.078533321619	-29955.193357624114	660	0.09898762654668167	0.5333333333333333	0.2304372842347526
YGL130W	-1	-/-	-671.1011971235275	-16852.675712108612	165	0.09887640449438202	0.5333333333333333	0.23072497123130034
YHR079C-A	-1	-/-	-671.1036913394928	-16044.35215997696	165	0.09876543209876543	0.5333333333333333	0.2310126582278481
YPL210C	-1	-/-	-671.1345632076263	-18331.735155940056	165	0.09865470852017937	0.5333333333333333	0.23130034522439585
YKR044W	0	0/-	-671.1457362473011	-29370.475002180785	660	0.09865470852017937	0.5333333333333333	0.23130034522439585
YDR414C	-1	-/-	-671.165654540062	-17957.530260682106	165	0.09854423292273236	0.5333333333333333	0.23158803222094362
YGR170W	-1	-/-	-671.2018479704857	-17074.939199626446	165	0.09843400447427293	0.5333333333333333	0.23187571921749137
YNR055C	0	0/-	-671.2091218233109	-29868.604068420827	660	0.09843400447427293	0.5333333333333333	0.23187571921749137
YCL048W	0	0/-	-671.277583271265	-28007.0475239706	660	0.09843400447427293	0.5333333333333333	0.23187571921749137
YEL015W	-1	-/-	-671.3109033107758	-18232.86199080944	165	0.09832402234636871	0.5333333333333333	0.23216340621403914
YNL268W	-1	-/-	-671.3316692709923	-18112.674791753292	165	0.09821428571428571	0.5333333333333333	0.23245109321058688
YDR013W	-1	-/-	-671.3346707820892	-17445.291550159454	165	0.09810479375696766	0.5333333333333333	0.23273878020713465
YER147C	-1	-/-	-671.4281812906265	-16738.53395152092	165	0.09799554565701558	0.5333333333333333	0.2330264672036824
YOR177C	0	0/-	-671.6299881339073	-31112.907253248617	660	0.09799554565701558	0.5333333333333333	0.2330264672036824
YDR251W	-1	-/-	-671.6536782979965	-17146.28954064846	165	0.09788654060066741	0.5333333333333333	0.23331415420023016
YCR093W	1	+/+	-671.7175636291504	-17334.088446974754	164	0.09888888888888889	0.5393939393939394	0.23331415420023016
YML031W	-1	-/-	-671.7466237545013	-18289.68158429861	165	0.09877913429522753	0.5393939393939394	0.2336018411967779
YPL101W	-1	-/-	-671.7525602579117	-18250.579043626785	165	0.09866962305986696	0.5393939393939394	0.23388952819332567
YGL124C	-1	-/-	-671.7624638080597	-17690.057416677475	165	0.09856035437430787	0.5393939393939394	0.23417721518987342
YIR004W	-1	-/-	-671.811317384243	-17190.881731688976	165	0.09845132743362832	0.5393939393939394	0.2344649021864212
YNL021W	-1	-/-	-671.8878519535065	-16682.070854783058	165	0.09834254143646409	0.5393939393939394	0.23475258918296893
YKR001C	-1	-/-	-672.0596307516098	-17198.119743585587	165	0.09823399558498896	0.5393939393939394	0.2350402761795167
YLR011W	-1	-/-	-672.1805752515793	-17218.0483635664	165	0.09812568908489526	0.5393939393939394	0.23532796317606444
YOR118W	0	0/0	-672.3074867129326	-28767.301691167988	660	0.09812568908489526	0.5393939393939394	0.23532796317606444
YKR083C	-1	-/+	-672.3932394981384	-17001.72075331211	165	0.09801762114537445	0.5393939393939394	0.23561565017261218
YJL204C	-1	-/-	-672.4032363891602	-17825.053105533123	165	0.09790979097909791	0.5393939393939394	0.23590333716915995
YLR308W	0	0/-	-672.5337633490562	-28415.398271001875	660	0.09790979097909791	0.5393939393939394	0.23590333716915995
YHR006W	-1	-/-	-672.5898158550262	-18413.24373227358	165	0.0978021978021978	0.5393939393939394	0.2361910241657077
YJR091C	-1	-/-	-672.6279269456863	-18426.710367321968	165	0.09769484083424808	0.5393939393939394	0.23647871116225547
YPR057W	-1	-/-	-672.6786938905716	-17017.155468910933	165	0.09758771929824561	0.5393939393939394	0.2367663981588032
YLR052W	-1	-/-	-672.681765794754	-17986.54052066803	165	0.09748083242059145	0.5393939393939394	0.23705408515535098
YDR422C	-1	-/-	-672.7118310928345	-17645.3609059155	165	0.09737417943107221	0.5393939393939394	0.23734177215189872
YFL050C	-1	-/-	-672.9615964889526	-17798.592335104942	165	0.09726775956284153	0.5393939393939394	0.2376294591484465
YMR281W	-1	-/-	-672.9933035373688	-17695.516977790743	165	0.09716157205240175	0.5393939393939394	0.23791714614499423
YNR039C	-1	-/-	-673.2808705568314	-16733.660270690918	165	0.0970556161395856	0.5393939393939394	0.238204833141542
YLR307W	0	0/-	-673.4448117315769	-29003.301072265953	660	0.0970556161395856	0.5393939393939394	0.238204833141542
YPL138C	-1	-/+	-673.4460597038269	-17563.67909604311	165	0.09694989106753812	0.5393939393939394	0.23849252013808975
YJR076C	-1	-/-	-673.4606434106827	-17142.309888124466	165	0.09684439608269858	0.5393939393939394	0.23878020713463752
YDR194C	-1	-/-	-673.4861081838608	-18378.951206564903	165	0.0967391304347826	0.5393939393939394	0.23906789413118526
YLL036C	-1	-/-	-673.5193181037903	-17906.23950433731	165	0.09663409337676439	0.5393939393939394	0.23935558112773303
YPL189W	0	0/-	-673.6345705911517	-28097.161937572062	660	0.09663409337676439	0.5393939393939394	0.23935558112773303
YDL164C	-1	-/-	-673.6943165063858	-17682.038416147232	165	0.09652928416485901	0.5393939393939394	0.23964326812428077
YHR056C	-1	-/-	-673.7156722545624	-16541.972873449326	165	0.09642470205850487	0.5393939393939394	0.23993095512082854
YIL099W	0	0/-	-673.8650850616395	-31019.51038736198	660	0.09642470205850487	0.5393939393939394	0.23993095512082854
YPR162C	-1	-/-	-673.9251506328583	-17204.470975875854	165	0.09632034632034632	0.5393939393939394	0.24021864211737629
YEL064C	0	0/-	-673.9263191372156	-28412.07107193768	660	0.09632034632034632	0.5393939393939394	0.24021864211737629
YLR157W-E	0	0/0	-673.9727423787117	-26280.46955537796	660	0.09632034632034632	0.5393939393939394	0.24021864211737629
YPL050C	-1	-/-	-673.9911503791809	-18854.926811933517	165	0.09621621621621622	0.5393939393939394	0.24050632911392406
YEL062W	-1	-/-	-673.9912819862366	-17523.43030232191	165	0.09611231101511879	0.5393939393939394	0.2407940161104718
YGL065C	-1	-/-	-673.994816660881	-16942.940532147884	165	0.09600862998921252	0.5393939393939394	0.24108170310701957
YOR216C	-1	-/-	-674.1045370101929	-18518.68453145027	165	0.09590517241379311	0.5393939393939394	0.2413693901035673
YOL111C	-1	-/-	-674.1293550729752	-17059.149559378624	165	0.09580193756727665	0.5393939393939394	0.24165707710011508
YGR202C	-1	-/-	-674.1400455236435	-17509.73426437378	165	0.0956989247311828	0.5393939393939394	0.24194476409666282
YGR276C	-1	-/-	-674.1409533321857	-18087.434294104576	165	0.09559613319011816	0.5393939393939394	0.2422324510932106
YOL091W	-1	-/-	-674.2805642485619	-17455.905884325504	165	0.09549356223175966	0.5393939393939394	0.24252013808975834
YFL024C	-1	-/-	-674.2821201086044	-17762.524052262306	165	0.09539121114683816	0.5393939393939394	0.2428078250863061
YBL101C	0	0/-	-674.3284894675016	-32455.746588632464	660	0.09539121114683816	0.5393939393939394	0.2428078250863061
YPR186C	-1	-/-	-674.3996005058289	-17855.702759563923	165	0.09528907922912205	0.5393939393939394	0.24309551208285385
YGR048W	-1	-/-	-674.4464654922485	-17463.321037769318	165	0.09518716577540107	0.5393939393939394	0.24338319907940162
YNL322C	0	0/-	-674.6008543670177	-28688.269289163873	660	0.09518716577540107	0.5393939393939394	0.24338319907940162
YGL163C	-1	-/-	-675.0494073629379	-18026.133110404015	165	0.09508547008547008	0.5393939393939394	0.24367088607594936
YBR150C	0	0/-	-675.0996157452464	-28813.284272558987	660	0.09508547008547008	0.5393939393939394	0.24367088607594936
YIL004C	-1	-/-	-675.1546963453293	-17030.813055872917	165	0.09498399146211313	0.5393939393939394	0.24395857307249713
YML085C	-1	-/-	-675.1721530295908	-17438.826631162316	165	0.09488272921108742	0.5393939393939394	0.24424626006904487
YIR009W	-1	-/-	-675.2351021766663	-16864.352298021317	165	0.09478168264110756	0.5393939393939394	0.24453394706559264
YKL064W	-1	-/-	-675.2775348424911	-18489.39988797903	165	0.09468085106382979	0.5393939393939394	0.2448216340621404
YOR350C	0	0/-	-675.3046699613333	-29638.763964280486	660	0.09468085106382979	0.5393939393939394	0.2448216340621404
YIL173W	-1	-/-	-675.3392219543457	-16122.418893456459	165	0.09458023379383634	0.5393939393939394	0.24510932105868816
YLR289W	0	0/0	-675.5107192993164	-29314.750555962324	660	0.09458023379383634	0.5393939393939394	0.24510932105868816
YML115C	-1	-/-	-675.5231864452362	-17317.095909774303	165	0.09447983014861996	0.5393939393939394	0.2453970080552359
YLR391W	-1	-/-	-675.6455569267273	-15063.91584277153	165	0.09437963944856839	0.5393939393939394	0.24568469505178367
YDR421W	-1	-/-	-675.6872807741165	-17472.558140039444	165	0.09427966101694915	0.5393939393939394	0.2459723820483314
YAL034W-A	-1	-/-	-675.7037737369537	-16771.4633756876	165	0.09417989417989418	0.5393939393939394	0.24626006904487918
YOR373W	-1	-/+	-675.72074842453	-17221.89341402054	165	0.09408033826638477	0.5393939393939394	0.24654775604142692
YHR167W	-1	-/-	-675.7909709215164	-17421.330462694168	165	0.09398099260823653	0.5393939393939394	0.2468354430379747
YPR105C	-1	-/-	-675.8731116056442	-17742.673625707626	165	0.0938818565400844	0.5393939393939394	0.24712313003452244
YJR033C	-1	-/-	-675.9910897016525	-17719.788589179516	165	0.09378292939936776	0.5393939393939394	0.2474108170310702
YMR276W	-1	-/-	-676.0074610710144	-17655.496398091316	165	0.09368421052631579	0.5393939393939394	0.24769850402761795
YOL003C	-1	-/-	-676.1924480199814	-16812.656967639923	165	0.0935856992639327	0.5393939393939394	0.24798619102416572
YPR075C	1	+/+	-676.2323815822601	-18186.834635734558	164	0.09453781512605042	0.5454545454545454	0.24798619102416572
YEL019C	-1	-/-	-676.3094038963318	-16716.834883332253	165	0.0944386149003148	0.5454545454545454	0.24827387802071346
YML103C	-1	-/-	-676.3516616821289	-17943.649711370468	165	0.09433962264150944	0.5454545454545454	0.24856156501726123
YBL085W	-1	-/-	-676.4006515741348	-16671.019298434258	165	0.09424083769633508	0.5454545454545454	0.24884925201380897
YOL149W	-1	-/-	-676.4035513699055	-18242.703471928835	165	0.09414225941422594	0.5454545454545454	0.24913693901035674
YNL328C	-1	-/-	-676.5945686101913	-17015.104183256626	165	0.09404388714733543	0.5454545454545454	0.2494246260069045
YGR246C	-1	-/-	-676.7511647939682	-17640.3270701766	165	0.09394572025052192	0.5454545454545454	0.24971231300345226
YNL169C	-1	-/-	-676.7512693405151	-18229.24659281969	165	0.09384775808133472	0.5454545454545454	0.25
YOR005C	-1	-/-	-676.8230432271957	-17362.728206157684	165	0.09375	0.5454545454545454	0.25028768699654774
YNL167C	-1	-/-	-676.9758163690567	-17421.673596054316	165	0.09365244536940687	0.5454545454545454	0.2505753739930955
YDR440W	1	+/+	-677.0110474824905	-17553.87064382434	164	0.0945945945945946	0.5515151515151515	0.2505753739930955
YLR452C	-1	-/-	-677.0470058917999	-18740.27484023571	165	0.09449636552440291	0.5515151515151515	0.2508630609896433
YEL069C	-1	-/-	-677.0932290554047	-16646.34226691723	165	0.09439834024896265	0.5515151515151515	0.251150747986191
YBR203W	0	0/-	-677.291746199131	-28288.28056167811	660	0.09439834024896265	0.5515151515151515	0.251150747986191
YML051W	-1	-/-	-677.6731989383698	-17062.99546933174	165	0.09430051813471503	0.5515151515151515	0.25143843498273877
YGL158W	1	+/+	-677.7211829423904	-16396.740754961967	164	0.09523809523809523	0.5575757575757576	0.25143843498273877
YJR005W	0	0/-	-677.8195564858615	-28028.186882462353	660	0.09523809523809523	0.5575757575757576	0.25143843498273877
YIL014W	-1	-/-	-677.9671578407288	-17366.167291104794	165	0.09513960703205791	0.5575757575757576	0.2517261219792865
YOR320C	-1	-/-	-677.9766750335693	-17254.578236818314	165	0.09504132231404959	0.5575757575757576	0.2520138089758343
YDR503C	-1	-/-	-678.1822160482407	-16571.7626581192	165	0.09494324045407637	0.5575757575757576	0.25230149597238205
YIR002C	-1	-/-	-678.2862809896469	-17681.23876798153	165	0.09484536082474226	0.5575757575757576	0.2525891829689298
YMR126C	0	0/0	-678.2895046770573	-29112.238240867853	660	0.09484536082474226	0.5575757575757576	0.2525891829689298
YOL045W	-1	-/-	-678.3844711184502	-17422.293104857206	165	0.09474768280123584	0.5575757575757576	0.25287686996547754
YLR025W	-1	-/-	-678.3894619941711	-18208.809546351433	165	0.09465020576131687	0.5575757575757576	0.25316455696202533
YMR030W	-1	-/-	-678.4335968494415	-18300.757568240166	165	0.09455292908530319	0.5575757575757576	0.2534522439585731
YIL153W	-1	-/-	-678.4695626497269	-17248.41939765215	165	0.0944558521560575	0.5575757575757576	0.2537399309551208
YOR089C	-1	-/-	-678.4898166656494	-18140.492793917656	165	0.09435897435897436	0.5575757575757576	0.25402761795166856
YBR198C	-1	-/-	-678.6507371664047	-17570.937754034996	165	0.0942622950819672	0.5575757575757576	0.25431530494821636
YIL105C	-1	-/-	-678.8420321941376	-18228.074147343636	165	0.09416581371545547	0.5575757575757576	0.2546029919447641
YER166W	-1	-/-	-678.9685519337654	-17707.143543064594	165	0.09406952965235174	0.5575757575757576	0.25489067894131184
YKR084C	0	0/-	-679.0056591778994	-28702.767428554595	660	0.09406952965235174	0.5575757575757576	0.25489067894131184
YHR107C	-1	-/-	-679.0405958890915	-16992.82931101322	165	0.09397344228804903	0.5575757575757576	0.2551783659378596
YPL132W	-1	-/-	-679.0742300748825	-17441.7877869606	165	0.09387755102040816	0.5575757575757576	0.2554660529344074
YDL006W	-1	-/-	-679.0793951749802	-17241.476023316383	165	0.09378185524974515	0.5575757575757576	0.2557537399309551
YER040W	-1	-/-	-679.0922770500183	-17243.02700072527	165	0.09368635437881874	0.5575757575757576	0.25604142692750287
YLR315W	0	0/-	-679.139657586813	-27560.647169351578	660	0.09368635437881874	0.5575757575757576	0.25604142692750287
YPR086W	-1	-/-	-679.2946510314941	-17329.412733912468	165	0.0935910478128179	0.5575757575757576	0.2563291139240506
YAR002W	-1	-/-	-679.3309891223907	-19276.627040416002	165	0.09349593495934959	0.5575757575757576	0.2566168009205984
YDR279W	-1	-/-	-679.3887151479721	-16803.297181129456	165	0.09340101522842639	0.5575757575757576	0.25690448791714615
YKL018W	-1	-/-	-679.3925915956497	-18260.650511085987	165	0.09330628803245436	0.5575757575757576	0.2571921749136939
YPL001W	-1	-/-	-679.4190264344215	-17288.328343331814	165	0.09321175278622088	0.5575757575757576	0.25747986191024164
YDR532C	-1	-/0	-679.5121060609818	-16382.109405040741	165	0.0931174089068826	0.5575757575757576	0.25776754890678943
YOL145C	-1	-/-	-679.7474575042725	-17505.571843624115	165	0.09302325581395349	0.5575757575757576	0.2580552359033372
YNR011C	-1	-/-	-679.7679646015167	-17713.180535197258	165	0.09292929292929293	0.5575757575757576	0.2583429228998849
YKR027W	-1	-/-	-679.7860745191574	-16424.15643787384	165	0.09283551967709384	0.5575757575757576	0.25863060989643266
YGR100W	0	0/0	-679.8455281220376	-29413.189995799214	660	0.09283551967709384	0.5575757575757576	0.25863060989643266
YGL139W	0	0/-	-679.8618673533201	-29611.541643239558	660	0.09283551967709384	0.5575757575757576	0.25863060989643266
YFR008W	1	+/-	-679.8628848791122	-17916.49427205324	164	0.09375	0.5636363636363636	0.25863060989643266
YEL036C	-1	-/-	-679.8985201120377	-17646.522723197937	165	0.09365558912386707	0.5636363636363636	0.25891829689298046
YBR019C	0	0/0	-679.9653110802174	-28096.55734565854	660	0.09365558912386707	0.5636363636363636	0.25891829689298046
YKL097W-A	0	0/-	-680.0164125561714	-25419.26372951269	660	0.09365558912386707	0.5636363636363636	0.25891829689298046
YIL106W	1	+/+	-680.0924026370049	-17513.832811892033	164	0.09456740442655935	0.5696969696969697	0.25891829689298046
YMR100W	-1	-/-	-680.1553470492363	-18284.312204539776	165	0.09447236180904522	0.5696969696969697	0.2592059838895282
YBR085W	-1	-/-	-680.1643817424774	-17871.614043474197	165	0.09437751004016064	0.5696969696969697	0.25949367088607594
YHR165C	-1	-/-	-680.1649641990662	-17344.346013486385	165	0.09428284854563691	0.5696969696969697	0.2597813578826237
YGR104C	-1	-/-	-680.1778907179832	-17853.50202164054	165	0.09418837675350701	0.5696969696969697	0.2600690448791715
YGL071W	-1	-/-	-680.2242045402527	-16801.90941107273	165	0.0940940940940941	0.5696969696969697	0.2603567318757192
YOR110W	-1	-/-	-680.2490694522858	-16637.920880913734	165	0.094	0.5696969696969697	0.26064441887226697
YDR394W	-1	-/-	-680.2710717916489	-18009.334042429924	165	0.0939060939060939	0.5696969696969697	0.2609321058688147
YER013W	-1	-/-	-680.3256800174713	-17124.35948085785	165	0.09381237524950099	0.5696969696969697	0.2612197928653625
YBR070C	-1	-/-	-680.3379043787718	-17430.83026431501	165	0.09371884346959122	0.5696969696969697	0.26150747986191025
YGR075C	-1	-/-	-680.3740748167038	-16466.095870137215	165	0.09362549800796813	0.5696969696969697	0.261795166858458
YJL081C	-1	-/-	-680.4174982309341	-17350.910157416016	165	0.09353233830845771	0.5696969696969697	0.26208285385500574
YBR128C	0	0/-	-680.4376391489059	-30619.744346928783	660	0.09353233830845771	0.5696969696969697	0.26208285385500574
YPL153C	-1	-/+	-680.6346590518951	-17948.29691195488	165	0.09343936381709742	0.5696969696969697	0.26237054085155354
YDR195W	-1	-/+	-680.705407500267	-17964.391659140587	165	0.09334657398212512	0.5696969696969697	0.2626582278481013
YPL115C	-1	-/-	-680.740673661232	-17008.720316529274	165	0.09325396825396826	0.5696969696969697	0.262945914844649
YJR084W	-1	-/-	-680.8231356143951	-16966.80992293358	165	0.0931615460852329	0.5696969696969697	0.26323360184119676
YPL027W	0	0/-	-680.846083715558	-29119.64294922352	660	0.0931615460852329	0.5696969696969697	0.26323360184119676
YDR372C	-1	-/-	-680.8520562648773	-18255.32496148348	165	0.09306930693069307	0.5696969696969697	0.26352128883774456
YFR037C	-1	-/-	-680.9515461102128	-18842.021141923964	165	0.09297725024727992	0.5696969696969697	0.2638089758342923
YBR090C-A	-1	-/-	-681.0351581573486	-15201.138489246368	165	0.09288537549407115	0.5696969696969697	0.26409666283084005
YGL145W	-1	-/-	-681.1074374914169	-16883.91903102398	165	0.09279368213228036	0.5696969696969697	0.2643843498273878
YNL139C	-1	-/-	-681.1075100898743	-16631.812384963036	165	0.09270216962524655	0.5696969696969697	0.2646720368239356
YNL297C	-1	-/-	-681.1191517114639	-17683.32947599888	165	0.09261083743842365	0.5696969696969697	0.26495972382048333
YJR040W	-1	-/-	-681.1580941677094	-17168.639421463013	165	0.09251968503937008	0.5696969696969697	0.26524741081703107
YDR392W	-1	-/-	-681.2696818113327	-17658.58215034008	165	0.09242871189773845	0.5696969696969697	0.2655350978135788
YPL227C	-1	-/-	-681.3212679624557	-18875.243720769882	165	0.09233791748526522	0.5696969696969697	0.26582278481012656
YPL096W	-1	-/-	-681.3391923904419	-17092.745573163033	165	0.09224730127576054	0.5696969696969697	0.26611047180667435
YLR199C	0	0/0	-681.3493275642395	-29331.181073471904	660	0.09224730127576054	0.5696969696969697	0.26611047180667435
YLR181C	-1	-/-	-681.4874137639999	-18176.62762260437	165	0.09215686274509804	0.5696969696969697	0.2663981588032221
YOL038W	-1	-/-	-681.5699454545975	-16931.99547508359	165	0.0920666013712047	0.5696969696969697	0.26668584579976984
YMR219W	-1	-/-	-681.5821412801743	-17284.19948220253	165	0.09197651663405088	0.5696969696969697	0.2669735327963176
YKR064W	0	0/-	-681.5848166644573	-29443.681478351355	660	0.09197651663405088	0.5696969696969697	0.2669735327963176
YDR473C	-1	-/-	-681.6459212303162	-17892.008797347546	165	0.09188660801564028	0.5696969696969697	0.2672612197928654
YML069W	-1	-/-	-681.7352447509766	-17676.907548189163	165	0.091796875	0.5696969696969697	0.2675489067894131
YHR111W	-1	-/-	-681.9313815832138	-17482.606694817543	165	0.09170731707317073	0.5696969696969697	0.26783659378596086
YER133W	1	+/+	-681.9756143093109	-17949.61143320799	164	0.09259259259259259	0.5757575757575758	0.26783659378596086
YMR044W	-1	-/-	-682.0287771224976	-16741.11165344715	165	0.09250243427458617	0.5757575757575758	0.2681242807825086
YBR158W	1	+/+	-682.0550391674042	-18419.597806572914	164	0.0933852140077821	0.5818181818181818	0.2681242807825086
YDR376W	-1	-/-	-682.1361130475998	-17216.42331779003	165	0.09329446064139942	0.5818181818181818	0.2684119677790564
YFR027W	-1	-/-	-682.1792118549347	-17101.100472450256	165	0.09320388349514563	0.5818181818181818	0.26869965477560415
YOR339C	0	0/+	-682.3047006800771	-29082.60013256129	660	0.09320388349514563	0.5818181818181818	0.26869965477560415
YBR279W	-1	-/-	-682.342615544796	-17402.975998461246	165	0.09311348205625607	0.5818181818181818	0.2689873417721519
YBL058W	-1	-/-	-682.3461031913757	-18250.045662403107	165	0.09302325581395349	0.5818181818181818	0.26927502876869963
YHR028C	0	0/-	-682.3769174441695	-31689.46296861861	660	0.09302325581395349	0.5818181818181818	0.26927502876869963
YCL029C	-1	-/-	-682.4135671257973	-17771.225173175335	165	0.09293320425943853	0.5818181818181818	0.26956271576524743
YMR154C	0	0/-	-682.4533181190491	-29549.478145495057	660	0.09293320425943853	0.5818181818181818	0.26956271576524743
YDR183W	-1	-/-	-682.4726032018661	-17620.876308739185	165	0.09284332688588008	0.5818181818181818	0.26985040276179517
YDR309C	1	+/+	-682.5390042066574	-18056.919914603233	164	0.09371980676328502	0.5878787878787879	0.26985040276179517
YPR171W	-1	-/-	-682.5615755319595	-17197.511912584305	165	0.09362934362934362	0.5878787878787879	0.2701380897583429
YMR019W	0	0/-	-682.6536551862955	-29622.734825201333	660	0.09362934362934362	0.5878787878787879	0.2701380897583429
YNR070W	0	0/-	-682.8201343715191	-27630.262516379356	660	0.09362934362934362	0.5878787878787879	0.2701380897583429
YDR068W	0	0/0	-682.9766063094139	-29602.49623450637	660	0.09362934362934362	0.5878787878787879	0.2701380897583429
YMR064W	0	0/0	-683.080059976317	-30517.405314766802	660	0.09362934362934362	0.5878787878787879	0.2701380897583429
YDR004W	-1	-/-	-683.1494455337524	-16603.243917167187	165	0.0935390549662488	0.5878787878787879	0.27042577675489066
YCL062W	-1	-/-	-683.2094719409943	-15374.31896352768	165	0.09344894026974952	0.5878787878787879	0.27071346375143845
YJL006C	-1	-/+	-683.2506617307663	-17838.738769471645	165	0.0933589990375361	0.5878787878787879	0.2710011507479862
YOR275C	-1	-/-	-683.2980127334595	-18027.200232744217	165	0.09326923076923077	0.5878787878787879	0.27128883774453394
YAL019W	0	0/-	-683.493288397789	-30293.701122626662	660	0.09326923076923077	0.5878787878787879	0.27128883774453394
YFL007W	0	0/-	-683.5852556675673	-30160.830508962274	660	0.09326923076923077	0.5878787878787879	0.27128883774453394
YGR082W	-1	-/-	-683.638251811266	-18815.809982925653	165	0.09317963496637849	0.5878787878787879	0.2715765247410817
YGL066W	-1	-/-	-683.7084958553314	-17262.08545911312	165	0.09309021113243762	0.5878787878787879	0.2718642117376295
YGR056W	-1	-/-	-683.7242954969406	-16339.433167696	165	0.09300095877277086	0.5878787878787879	0.2721518987341772
YDR255C	-1	-/-	-683.7294212579727	-18591.359473347664	165	0.09291187739463602	0.5878787878787879	0.27243958573072496
YIL034C	-1	-/-	-683.7349687814713	-18405.242197155952	165	0.09282296650717703	0.5878787878787879	0.2727272727272727
YGL094C	-1	-/-	-683.7419466972351	-17403.041952490807	165	0.09273422562141491	0.5878787878787879	0.2730149597238205
YJR106W	0	0/+	-683.820843487978	-29698.428519181907	660	0.09273422562141491	0.5878787878787879	0.2730149597238205
YJR001W	-1	-/-	-683.8341645002365	-17320.172244876623	165	0.09264565425023878	0.5878787878787879	0.27330264672036825
YKL140W	-1	-/-	-683.8371185064316	-18090.26431262493	165	0.09255725190839695	0.5878787878787879	0.273590333716916
YDL079C	-1	-/-	-683.8981265723705	-17241.5206156075	165	0.09246901811248809	0.5878787878787879	0.27387802071346373
YGR271W	0	0/-	-683.9970169067383	-29497.339944839478	660	0.09246901811248809	0.5878787878787879	0.27387802071346373
YIR008C	-1	-/-	-684.0855617523193	-18210.687461972237	165	0.09238095238095238	0.5878787878787879	0.27416570771001153
YER001W	-1	-/-	-684.1074675917625	-17600.744390249252	165	0.0922930542340628	0.5878787878787879	0.2744533947065593
YOR371C	-1	-/-	-684.1700021028519	-17119.921435654163	165	0.09220532319391635	0.5878787878787879	0.274741081703107
YLR443W	0	0/-	-684.2999433875084	-28843.65452259779	660	0.09220532319391635	0.5878787878787879	0.274741081703107
YIR001C	0	0/0	-684.3077513724566	-28994.83943860233	660	0.09220532319391635	0.5878787878787879	0.274741081703107
YDL007W	-1	-/-	-684.3754155635834	-18514.029045701027	165	0.09211775878442545	0.5878787878787879	0.27502876869965476
YJL019W	-1	-/-	-684.5839583873749	-17077.38576632738	165	0.0920303605313093	0.5878787878787879	0.27531645569620256
YAL048C	0	0/-	-684.5877323448658	-29376.908785432577	660	0.0920303605313093	0.5878787878787879	0.27531645569620256
YDR448W	-1	-/-	-684.6764861345291	-17232.77046239376	165	0.09194312796208531	0.5878787878787879	0.2756041426927503
YGL227W	-1	-/-	-684.7011386752129	-19679.214322030544	165	0.09185606060606061	0.5878787878787879	0.27589182968929804
YEL047C	0	0/-	-684.79907938838	-29059.282803997397	660	0.09185606060606061	0.5878787878787879	0.27589182968929804
YER060W-A	0	0/-	-684.8237674832344	-28561.137670502067	660	0.09185606060606061	0.5878787878787879	0.27589182968929804
YDR169C	0	0/-	-684.9227099865675	-30114.08043795824	660	0.09185606060606061	0.5878787878787879	0.27589182968929804
YMR162C	-1	-/-	-684.9397950172424	-17343.025106430054	165	0.09176915799432356	0.5878787878787879	0.2761795166858458
YDR419W	-1	-/-	-684.9699128866196	-17276.44826900959	165	0.09168241965973535	0.5878787878787879	0.2764672036823936
YGL219C	-1	-/-	-685.0797955989838	-19240.461344361305	165	0.09159584513692162	0.5878787878787879	0.2767548906789413
YLR423C	-1	-/-	-685.094297170639	-18384.079722046852	165	0.09150943396226414	0.5878787878787879	0.27704257767548907
YLR024C	0	0/-	-685.1733734309673	-29803.429986447096	660	0.09150943396226414	0.5878787878787879	0.27704257767548907
YML088W	-1	-/-	-685.3134825229645	-17070.813194274902	165	0.09142318567389256	0.5878787878787879	0.2773302646720368
YKR102W	0	0/-	-685.4195323586464	-28643.820160076022	660	0.09142318567389256	0.5878787878787879	0.2773302646720368
YIL095W	-1	-/-	-685.5578500628471	-16582.022068202496	165	0.09133709981167608	0.5878787878787879	0.2776179516685846
YDR468C	0	0/-	-685.6008053421974	-28976.03430071473	660	0.09133709981167608	0.5878787878787879	0.2776179516685846
YDL195W	-1	-/-	-685.6235505342484	-17869.301914215088	165	0.09125117591721543	0.5878787878787879	0.27790563866513235
YBR015C	-1	-/-	-685.7101842164993	-16962.764440894127	165	0.09116541353383459	0.5878787878787879	0.2781933256616801
YER033C	0	0/-	-685.7484028637409	-31592.932372316718	660	0.09116541353383459	0.5878787878787879	0.2781933256616801
YER048C	0	0/-	-685.75752556324	-29921.307096362114	660	0.09116541353383459	0.5878787878787879	0.2781933256616801
YMR058W	-1	-/-	-685.84086561203	-17116.762196540833	165	0.09107981220657277	0.5878787878787879	0.27848101265822783
YOR140W	-1	-/-	-686.0854992866516	-17168.30033004284	165	0.09099437148217636	0.5878787878787879	0.27876869965477563
YNR028W	0	0/-	-686.143962033093	-30810.30079277605	660	0.09099437148217636	0.5878787878787879	0.27876869965477563
YJR086W	-1	-/-	-686.1531237363815	-17899.09507894516	165	0.09090909090909091	0.5878787878787879	0.2790563866513234
YDR160W	-1	-/-	-686.2057052850723	-17507.93075287342	165	0.09082397003745318	0.5878787878787879	0.2793440736478711
YBL005W	-1	-/-	-686.2800991535187	-17588.999102175236	165	0.09073900841908325	0.5878787878787879	0.27963176064441886
YJR022W	-1	-/-	-686.2901993989944	-17347.123517751694	165	0.09065420560747664	0.5878787878787879	0.2799194476409666
YDR480W	-1	-/-	-686.4081082344055	-18364.23217894882	165	0.09056956115779645	0.5878787878787879	0.2802071346375144
YDL193W	0	0/-	-686.4462105333805	-30482.68194846809	660	0.09056956115779645	0.5878787878787879	0.2802071346375144
YGL173C	1	+/+	-686.472785949707	-17149.282216072083	164	0.0914179104477612	0.593939393939394	0.2802071346375144
YNL317W	-1	-/-	-686.4984065294266	-17875.933683514595	165	0.09133271202236719	0.593939393939394	0.28049482163406214
YGL150C	-1	-/-	-686.5437668561935	-17112.647417128086	165	0.09124767225325885	0.593939393939394	0.2807825086306099
YMR101C	-1	-/-	-686.5626535415649	-17688.2481713295	165	0.09116279069767441	0.593939393939394	0.2810701956271576
YMR283C	-1	-/-	-686.758602976799	-17122.171814918518	165	0.09107806691449814	0.593939393939394	0.2813578826237054
YJL008C	-1	-/-	-686.8089748620987	-18166.312513947487	165	0.09099350046425256	0.593939393939394	0.28164556962025317
YKL017C	-1	-/-	-686.9940620660782	-17365.342864632607	165	0.09090909090909091	0.593939393939394	0.2819332566168009
YBR290W	-1	-/-	-687.0124988257885	-18959.81350788474	165	0.09082483781278962	0.593939393939394	0.28222094361334865
YDL036C	-1	-/-	-687.0250791311264	-17753.895706415176	165	0.09074074074074075	0.593939393939394	0.28250863060989645
YNR060W	-1	-/-	-687.0457063913345	-16598.534884750843	165	0.09065679925994449	0.593939393939394	0.2827963176064442
YDR122W	-1	-/-	-687.0466923713684	-19329.84415960312	165	0.09057301293900184	0.593939393939394	0.28308400460299193
YDL088C	-1	-/-	-687.1028415560722	-18157.709162175655	165	0.0904893813481071	0.593939393939394	0.2833716915995397
YAL043C	-1	-/-	-687.1344919204712	-16887.674283742905	165	0.09040590405904059	0.593939393939394	0.2836593785960875
YJL205C-A	0	0/0	-687.2895437479019	-26158.3701710701	660	0.09040590405904059	0.593939393939394	0.2836593785960875
YJL206C-A	0	0/0	-687.2895439863205	-26158.370167136192	660	0.09040590405904059	0.593939393939394	0.2836593785960875
YMR184W	-1	-/-	-687.3627630472183	-17955.553704857826	165	0.09032258064516129	0.593939393939394	0.2839470655926352
YLR128W	0	0/-	-687.3740382790565	-29606.170828014612	660	0.09032258064516129	0.593939393939394	0.2839470655926352
YNR031C	-1	-/-	-687.3789956569672	-16634.36146914959	165	0.09023941068139964	0.593939393939394	0.28423475258918296
YBR040W	-1	-/-	-687.428829073906	-16596.464251041412	165	0.09015639374425023	0.593939393939394	0.2845224395857307
YLR148W	-1	-/-	-687.471440076828	-17134.115601480007	165	0.0900735294117647	0.593939393939394	0.2848101265822785
YDL203C	0	0/-	-687.4904696047306	-29357.441390499473	660	0.0900735294117647	0.593939393939394	0.2848101265822785
YMR097C	-1	-/-	-687.5568783283234	-18293.77897322178	165	0.08999081726354453	0.593939393939394	0.28509781357882624
YNL287W	-1	-/-	-687.5993491411209	-18946.142238497734	165	0.08990825688073395	0.593939393939394	0.285385500575374
YCL027C-A	0	0/-	-687.7641389966011	-25915.48344243318	660	0.08990825688073395	0.593939393939394	0.285385500575374
YFL035C-B	0	0/-	-687.7751932740211	-26295.554282605648	660	0.08990825688073395	0.593939393939394	0.285385500575374
YER169W	-1	-/-	-687.8686265945435	-17770.63858038187	165	0.08982584784601283	0.593939393939394	0.2856731875719217
YGL153W	-1	-/-	-687.9302645921707	-17340.44656062126	165	0.08974358974358974	0.593939393939394	0.2859608745684695
YGR135W	-1	-/-	-687.9588426351547	-17752.147329330444	165	0.08966148215919488	0.593939393939394	0.28624856156501727
YEL030W	-1	-/-	-687.970682144165	-17575.591240286827	165	0.08957952468007313	0.593939393939394	0.286536248561565
YPL005W	0	0/-	-688.0547674894333	-31213.051356583834	660	0.08957952468007313	0.593939393939394	0.286536248561565
YMR306W	0	0/-	-688.2575259804726	-29576.8059900105	660	0.08957952468007313	0.593939393939394	0.286536248561565
YOL113W	1	+/-	-688.440634727478	-17891.074509978294	164	0.09041095890410959	0.6	0.286536248561565
YOR241W	-1	-/0	-688.5108366906643	-18745.11372575164	165	0.09032846715328467	0.6	0.28682393555811275
YOL128C	-1	-/+	-688.5144476294518	-18036.74831098318	165	0.0902461257976299	0.6	0.28711162255466055
YDR217C	1	+/+	-688.5396233797073	-16975.676514029503	164	0.09107468123861566	0.6060606060606061	0.28711162255466055
YDR034C	0	0/-	-688.5873036682606	-30340.521739289165	660	0.09107468123861566	0.6060606060606061	0.28711162255466055
YGL119W	-1	-/0	-688.6175371408463	-16771.165147304535	165	0.09099181073703366	0.6060606060606061	0.2873993095512083
YHR012W	-1	-/-	-688.6239764690399	-17567.101843059063	165	0.09090909090909091	0.6060606060606061	0.28768699654775604
YPR068C	-1	-/-	-688.6858001947403	-16512.865790843964	165	0.09082652134423251	0.6060606060606061	0.2879746835443038
YER112W	-1	-/-	-688.9611338376999	-17911.319338977337	165	0.09074410163339383	0.6060606060606061	0.2882623705408516
YGR225W	-1	-/+	-688.9759958982468	-18130.348195433617	165	0.09066183136899365	0.6060606060606061	0.2885500575373993
YPL048W	-1	-/-	-688.97906011343	-18127.093744933605	165	0.09057971014492754	0.6060606060606061	0.28883774453394706
YJR147W	-1	-/-	-689.0101846456528	-18278.213747799397	165	0.09049773755656108	0.6060606060606061	0.2891254315304948
YPL029W	-1	-/-	-689.0798066854477	-17208.217875361443	165	0.09041591320072333	0.6060606060606061	0.2894131185270426
YER190W	-1	-/-	-689.0996005535126	-16325.080412983894	165	0.09033423667570009	0.6060606060606061	0.28970080552359034
YOR229W	1	+/-	-689.1001096963882	-18019.896727085114	164	0.09115523465703972	0.6121212121212121	0.28970080552359034
YGR224W	-1	-/-	-689.1141945123672	-17085.5912540555	165	0.09107303877366997	0.6121212121212121	0.2899884925201381
YML099C	-1	-/-	-689.23692715168	-17258.34501081705	165	0.09099099099099099	0.6121212121212121	0.29027617951668583
YIL128W	-1	-/-	-689.257487654686	-18196.068771898746	165	0.09090909090909091	0.6121212121212121	0.2905638665132336
YDR456W	-1	-/-	-689.2838137149811	-17957.05944877863	165	0.09082733812949641	0.6121212121212121	0.29085155350978137
YDR452W	0	0/0	-689.2981199920177	-29448.71342498064	660	0.09082733812949641	0.6121212121212121	0.29085155350978137
YMR183C	-1	-/-	-689.3209319114685	-17220.095268152654	165	0.09074573225516622	0.6121212121212121	0.2911392405063291
YMR180C	0	0/-	-689.33453300572	-31356.17470111116	660	0.09074573225516622	0.6121212121212121	0.2911392405063291
YGL110C	0	0/-	-689.3374843299389	-29613.82374574244	660	0.09074573225516622	0.6121212121212121	0.2911392405063291
YOL053C-A	0	0/-	-689.3526992201805	-26302.67909616232	660	0.09074573225516622	0.6121212121212121	0.2911392405063291
YKR082W	-1	-/-	-689.3971386551857	-18471.83970105648	165	0.09066427289048475	0.6121212121212121	0.29142692750287685
YNL068C	1	+/+	-689.436025083065	-18450.967855870724	164	0.09147982062780269	0.6181818181818182	0.29142692750287685
YJR150C	-1	-/-	-689.6034061908722	-17001.184640049934	165	0.0913978494623656	0.6181818181818182	0.29171461449942465
YER136W	0	0/-	-689.6112076342106	-30967.17582666874	660	0.0913978494623656	0.6181818181818182	0.29171461449942465
YML032C	-1	-/-	-689.6751399636269	-17420.114250779152	165	0.09131602506714413	0.6181818181818182	0.2920023014959724
YNR074C	-1	-/-	-689.885003566742	-16783.537708044052	165	0.09123434704830054	0.6181818181818182	0.29228998849252014
YNL300W	0	0/0	-689.9461514651775	-30425.058158889413	660	0.09123434704830054	0.6181818181818182	0.29228998849252014
YDR106W	-1	-/-	-689.9486759901047	-17065.221287429333	165	0.09115281501340483	0.6181818181818182	0.2925776754890679
YKR072C	1	+/+	-689.9802495241165	-17574.381751060486	164	0.09196428571428572	0.6242424242424243	0.2925776754890679
YHR017W	0	0/0	-690.0196722894907	-29889.46216918528	660	0.09196428571428572	0.6242424242424243	0.2925776754890679
YDL095W	-1	-/-	-690.0682983696461	-18745.343195587397	165	0.09188224799286351	0.6242424242424243	0.2928653624856157
YIL118W	-1	-/-	-690.0827307701111	-19578.950049877167	165	0.09180035650623886	0.6242424242424243	0.2931530494821634
YPR030W	-1	-/-	-690.0831570029259	-19349.202136844397	165	0.0917186108637578	0.6242424242424243	0.29344073647871116
YIL104C	0	0/0	-690.0858929604292	-31303.780000491533	660	0.0917186108637578	0.6242424242424243	0.29344073647871116
YGL064C	0	0/-	-690.0973281562328	-29156.99577355385	660	0.0917186108637578	0.6242424242424243	0.29344073647871116
YNL201C	-1	-/+	-690.1877228021622	-17365.831959307194	165	0.09163701067615658	0.6242424242424243	0.2937284234752589
YBR086C	-1	-/-	-690.2559148073196	-17304.791849255562	165	0.09155555555555556	0.6242424242424243	0.2940161104718067
YIR028W	-1	-/-	-690.262523829937	-17862.48853111267	165	0.09147424511545293	0.6242424242424243	0.29430379746835444
YGL002W	0	0/-	-690.2760187089443	-29558.821907505393	660	0.09147424511545293	0.6242424242424243	0.29430379746835444
YER021W	-1	-/-	-690.4119982719421	-18339.523091077805	165	0.09139307897071872	0.6242424242424243	0.2945914844649022
YJR097W	-1	-/-	-690.421723484993	-19006.02030324936	165	0.09131205673758866	0.6242424242424243	0.29487917146144993
YHR082C	-1	-/-	-690.4753571748734	-19133.286812901497	165	0.0912311780336581	0.6242424242424243	0.29516685845799767
YHR079C	-1	-/-	-690.7960391044617	-17682.047990441322	165	0.09115044247787611	0.6242424242424243	0.29545454545454547
YOR083W	-1	-/+	-690.830483675003	-17125.626621961594	165	0.09106984969053934	0.6242424242424243	0.2957422324510932
YPR107C	-1	-/-	-690.9218460321426	-17225.66619336605	165	0.09098939929328621	0.6242424242424243	0.29602991944764095
YPL052W-A	0	0/-	-690.9659656882286	-26211.931537151337	660	0.09098939929328621	0.6242424242424243	0.29602991944764095
YDL038C	-1	-/0	-691.0573604106903	-15317.023518800735	165	0.09090909090909091	0.6242424242424243	0.2963176064441887
YMR282C	0	0/-	-691.0897085117176	-29501.010975574143	660	0.09090909090909091	0.6242424242424243	0.2963176064441887
YIL134W	0	0/-	-691.0932200849056	-28574.254966013134	660	0.09090909090909091	0.6242424242424243	0.2963176064441887
YLR088W	-1	-/-	-691.1568276286125	-18115.497983634472	165	0.09082892416225749	0.6242424242424243	0.2966052934407365
YDR265W	-1	-/-	-691.2231599092484	-18501.022303521633	165	0.0907488986784141	0.6242424242424243	0.29689298043728424
YER125W	-1	-/-	-691.2291005849838	-18013.9297375679	165	0.09066901408450705	0.6242424242424243	0.297180667433832
YJL053W	-1	-/-	-691.2657744884491	-18550.276155352592	165	0.09058927000879508	0.6242424242424243	0.2974683544303797
YDL231C	-1	-/-	-691.3507645130157	-17955.90745919943	165	0.09050966608084358	0.6242424242424243	0.2977560414269275
YMR301C	-1	-/-	-691.3673760890961	-18055.340942263603	165	0.09043020193151888	0.6242424242424243	0.29804372842347526
YCL032W	-1	-/-	-691.4716656804085	-17867.991657078266	165	0.09035087719298246	0.6242424242424243	0.298331415420023
YBR228W	-1	-/-	-691.5783389806747	-17676.93297559023	165	0.09027169149868536	0.6242424242424243	0.29861910241657075
YBR288C	-1	-/-	-691.5790140628815	-18442.95875632763	165	0.09019264448336252	0.6242424242424243	0.29890678941311855
YER101C	0	0/-	-691.6005116403103	-30576.87557887286	660	0.09019264448336252	0.6242424242424243	0.29890678941311855
YOR321W	-1	-/-	-691.653089761734	-17593.184826374054	165	0.09011373578302712	0.6242424242424243	0.2991944764096663
YEL037C	-1	-/-	-691.6704288125038	-18095.478371798992	165	0.09003496503496504	0.6242424242424243	0.29948216340621403
YBR231C	-1	-/-	-691.6725423932076	-17224.80934715271	165	0.08995633187772925	0.6242424242424243	0.2997698504027618
YER059W	0	0/+	-691.7050462663174	-29814.822627842426	660	0.08995633187772925	0.6242424242424243	0.2997698504027618
YLR440C	0	0/-	-691.7404144704342	-29337.519400194287	660	0.08995633187772925	0.6242424242424243	0.2997698504027618
YJL207C	-1	-/-	-691.9122853279114	-16317.104711651802	165	0.08987783595113438	0.6242424242424243	0.30005753739930957
YOL100W	-1	-/-	-691.9398460276425	-18879.014390338212	165	0.08979947689625109	0.6242424242424243	0.3003452243958573
YLL048C	0	0/-	-691.9876726940274	-31036.435655541718	660	0.08979947689625109	0.6242424242424243	0.3003452243958573
YDR202C	-1	-/-	-692.0029742717743	-19591.348985671997	165	0.0897212543554007	0.6242424242424243	0.30063291139240506
YDR310C	1	+/-	-692.0153328180313	-17420.1961466074	164	0.09051348999129678	0.6303030303030303	0.30063291139240506
YNL263C	-1	-/-	-692.1436593532562	-18059.860578536987	165	0.09043478260869565	0.6303030303030303	0.3009205983889528
YGL195W	-1	-/-	-692.2100666165352	-18344.629781425	165	0.09035621198957429	0.6303030303030303	0.3012082853855006
YOR160W	-1	-/-	-692.3587849140167	-18082.53208708763	165	0.09027777777777778	0.6303030303030303	0.30149597238204834
YBL071W-A	-1	-/-	-692.3822836875916	-16096.00841319561	165	0.09019947961838681	0.6303030303030303	0.3017836593785961
YHR086W	-1	-/-	-692.4104367494583	-18102.158700466156	165	0.09012131715771231	0.6303030303030303	0.3020713463751438
YDL101C	1	+/+	-692.4356989860535	-17751.430096030235	164	0.09090909090909091	0.6363636363636364	0.3020713463751438
YLR151C	0	0/-	-692.4682412594557	-29606.518130019307	660	0.09090909090909091	0.6363636363636364	0.3020713463751438
YBL025W	-1	-/-	-692.501633644104	-17917.94933462143	165	0.09083044982698962	0.6363636363636364	0.3023590333716916
YOR113W	-1	-/-	-692.6299769878387	-19155.923526972532	165	0.09075194468452895	0.6363636363636364	0.30264672036823936
YBL079W	-1	-/-	-692.6416503190994	-18069.549983367324	165	0.09067357512953368	0.6363636363636364	0.3029344073647871
YDR030C	-1	-/-	-692.6488828659058	-19118.57709670067	165	0.090595340811044	0.6363636363636364	0.30322209436133485
YMR072W	-1	-/-	-692.7611466050148	-18118.67837768793	165	0.09051724137931035	0.6363636363636364	0.30350978135788265
YOR354C	-1	-/-	-692.7681391239166	-18136.660269856453	165	0.09043927648578812	0.6363636363636364	0.3037974683544304
YMR171C	0	0/-	-692.7909451723099	-29962.624024651945	660	0.09043927648578812	0.6363636363636364	0.3037974683544304
YPR046W	-1	-/-	-692.8160058259964	-17800.2091088295	165	0.09036144578313253	0.6363636363636364	0.30408515535097813
YJL203W	-1	-/-	-692.8223628997803	-17467.25702917576	165	0.09028374892519346	0.6363636363636364	0.3043728423475259
YLL063C	0	0/-	-692.8238118588924	-28128.60338128358	660	0.09028374892519346	0.6363636363636364	0.3043728423475259
YOR205C	0	0/-	-692.8785628080368	-30595.778416261077	660	0.09028374892519346	0.6363636363636364	0.3043728423475259
YML127W	-1	-/-	-692.893789768219	-18293.09170114994	165	0.09020618556701031	0.6363636363636364	0.30466052934407367
YJR140C	-1	-/-	-692.9611649513245	-16910.069605469704	165	0.09012875536480687	0.6363636363636364	0.3049482163406214
YDL042C	-1	-/-	-692.9883463382721	-17338.479045391083	165	0.09005145797598628	0.6363636363636364	0.30523590333716916
YDR261C	0	0/-	-692.9886517524719	-31167.410150006413	660	0.09005145797598628	0.6363636363636364	0.30523590333716916
YCR032W	0	0/-	-693.0058365166187	-29303.169956997037	660	0.09005145797598628	0.6363636363636364	0.30523590333716916
YOR326W	-1	-/-	-693.0436227321625	-18431.974573373795	165	0.08997429305912596	0.6363636363636364	0.3055235903337169
YAL017W	-1	-/-	-693.0514395833015	-19247.629735469818	165	0.0898972602739726	0.6363636363636364	0.3058112773302647
YBL041W	-1	-/-	-693.1016331315041	-17850.77593702078	165	0.08982035928143713	0.6363636363636364	0.30609896432681244
YNR041C	0	0/-	-693.1455433964729	-29557.13316640258	660	0.08982035928143713	0.6363636363636364	0.30609896432681244
YBR273C	-1	-/-	-693.1825079917908	-18964.61116874218	165	0.08974358974358974	0.6363636363636364	0.3063866513233602
YDR235W	-1	-/-	-693.1904829740524	-17787.64486461878	165	0.089666951323655	0.6363636363636364	0.3066743383199079
YMR285C	-1	-/-	-693.2445820569992	-19083.551560282707	165	0.08959044368600683	0.6363636363636364	0.3069620253164557
YAL058W	-1	-/-	-693.301500082016	-17203.961347699165	165	0.08951406649616368	0.6363636363636364	0.30724971231300346
YCR106W	-1	-/-	-693.3659093379974	-16701.498165249825	165	0.08943781942078365	0.6363636363636364	0.3075373993095512
YOL105C	-1	-/-	-693.3693084716797	-16844.507442355156	165	0.08936170212765958	0.6363636363636364	0.30782508630609895
YMR167W	-1	-/-	-693.5197621583939	-17064.66792201996	165	0.08928571428571429	0.6363636363636364	0.30811277330264675
YHR135C	-1	-/-	-693.5543078184128	-17063.689427375793	165	0.08920985556499575	0.6363636363636364	0.3084004602991945
YGL197W	0	0/+	-693.5785185992718	-30345.29445029795	660	0.08920985556499575	0.6363636363636364	0.3084004602991945
YKR099C-A	0	0/-	-693.6388592123985	-26434.534871578217	660	0.08920985556499575	0.6363636363636364	0.3084004602991945
YPR133C	-1	-/-	-693.7152563333511	-19264.151240944862	165	0.08913412563667232	0.6363636363636364	0.30868814729574223
YCL008C	-1	-/-	-693.7371456623077	-16889.327657461166	165	0.089058524173028	0.6363636363636364	0.30897583429229
YIL090W	0	0/-	-693.759723752737	-29907.461959540844	660	0.089058524173028	0.6363636363636364	0.30897583429229
YBR243C	-1	-/-	-693.8371562361717	-18703.5447974205	165	0.08898305084745763	0.6363636363636364	0.3092635212888377
YLR403W	-1	-/-	-693.84057700634	-17130.85571807623	165	0.08890770533446232	0.6363636363636364	0.3095512082853855
YBR076W	0	0/-	-693.8724033534527	-28931.17368240282	660	0.08890770533446232	0.6363636363636364	0.3095512082853855
YFR002W	-1	-/-	-693.928634762764	-18576.18888771534	165	0.08883248730964467	0.6363636363636364	0.30983889528193326
YKR086W	-1	-/-	-694.0303934812546	-17494.23376917839	165	0.08875739644970414	0.6363636363636364	0.310126582278481
YOL156W	-1	-/-	-694.0372033119202	-17052.739838004112	165	0.08868243243243243	0.6363636363636364	0.31041426927502874
YMR268W-A	0	0/-	-694.1762810349464	-26644.82387584448	660	0.08868243243243243	0.6363636363636364	0.31041426927502874
YKL074C	-1	-/-	-694.2388669252396	-17845.64594423771	165	0.08860759493670886	0.6363636363636364	0.31070195627157654
YML029W	-1	-/-	-694.2750732898712	-18123.254762530327	165	0.08853288364249579	0.6363636363636364	0.3109896432681243
YJR075W	0	0/-	-694.3311438858509	-31973.32649382949	660	0.08853288364249579	0.6363636363636364	0.3109896432681243
YJL005W	1	+/-	-694.3507018089294	-18711.643842577934	164	0.08930075821398484	0.6424242424242425	0.3109896432681243
YCR009C	-1	-/-	-694.3671252727509	-18050.502959132195	165	0.08922558922558922	0.6424242424242425	0.311277330264672
YBR059C	-1	-/-	-694.5785183310509	-17716.026095449924	165	0.08915054667788057	0.6424242424242425	0.31156501726121977
YOL067C	-1	-/-	-694.6277128458023	-16792.13171482086	165	0.08907563025210084	0.6424242424242425	0.31185270425776757
YHR058C	-1	-/-	-694.6294085979462	-17053.717089295387	165	0.08900083963056256	0.6424242424242425	0.3121403912543153
YLR033W	-1	-/-	-694.6591219902039	-17560.227201104164	165	0.08892617449664429	0.6424242424242425	0.31242807825086305
YML057W	-1	-/-	-694.6637251377106	-18150.10409218073	165	0.08885163453478626	0.6424242424242425	0.3127157652474108
YKL025C	-1	-/-	-694.7135536670685	-17770.79892861843	165	0.08877721943048576	0.6424242424242425	0.3130034522439586
YDR022C	-1	-/-	-694.7483801841736	-18232.314539313316	165	0.0887029288702929	0.6424242424242425	0.31329113924050633
YNL323W	-1	-/-	-694.7619915008545	-16935.45059800148	165	0.08862876254180602	0.6424242424242425	0.3135788262370541
YLR145W	-1	-/-	-694.8324066400528	-16794.554775476456	165	0.0885547201336675	0.6424242424242425	0.3138665132336018
YJL212C	0	0/-	-694.8800472468138	-31090.418013766408	660	0.0885547201336675	0.6424242424242425	0.3138665132336018
YDL054C	0	0/-	-694.8872154355049	-30946.42364181578	660	0.0885547201336675	0.6424242424242425	0.3138665132336018
YFL025C	-1	-/-	-695.0098276138306	-16548.4862473011	165	0.08848080133555926	0.6424242424242425	0.3141542002301496
YPR029C	-1	-/-	-695.0476298332214	-17851.552629828453	165	0.0884070058381985	0.6424242424242425	0.31444188722669736
YJL117W	-1	-/-	-695.0477340221405	-18151.149764060974	165	0.08833333333333333	0.6424242424242425	0.3147295742232451
YOR149C	-1	-/-	-695.0508515834808	-17100.42048227787	165	0.08825978351373855	0.6424242424242425	0.31501726121979284
YOL123W	-1	-/-	-695.0886301994324	-19282.31542402506	165	0.08818635607321132	0.6424242424242425	0.31530494821634064
YOR261C	-1	-/-	-695.0987478494644	-18426.192495405674	165	0.08811305070656691	0.6424242424242425	0.3155926352128884
YNR069C	0	0/-	-695.1300295591354	-29466.17014220357	660	0.08811305070656691	0.6424242424242425	0.3155926352128884
YDR021W	-1	-/-	-695.2117471694946	-19369.35686326027	165	0.08803986710963455	0.6424242424242425	0.3158803222094361
YML043C	-1	-/-	-695.2413814067841	-18440.741112470627	165	0.08796680497925312	0.6424242424242425	0.31616800920598387
YHR205W	-1	-/-	-695.3579672574997	-17708.639856636524	165	0.087893864013267	0.6424242424242425	0.31645569620253167
YLR219W	-1	-/-	-695.5637236833572	-19452.826835155487	165	0.08782104391052195	0.6424242424242425	0.3167433831990794
YML071C	-1	-/-	-695.575732588768	-17430.955110430717	165	0.08774834437086093	0.6424242424242425	0.31703107019562715
YMR215W	0	0/-	-695.5938182398677	-32330.294157323427	660	0.08774834437086093	0.6424242424242425	0.31703107019562715
YPR021C	-1	-/-	-695.611083984375	-17784.255930900574	165	0.08767576509511993	0.6424242424242425	0.3173187571921749
YOR284W	-1	-/0	-695.7155812978745	-16754.390531778336	165	0.08760330578512397	0.6424242424242425	0.3176064441887227
YMR192W	-1	-/-	-695.8997459411621	-17087.520557403564	165	0.0875309661436829	0.6424242424242425	0.31789413118527043
YLR028C	-1	-/-	-695.9629420638084	-17707.014990091324	165	0.08745874587458746	0.6424242424242425	0.3181818181818182
YBR211C	-1	-/-	-695.9975438117981	-17068.313266038895	165	0.08738664468260511	0.6424242424242425	0.3184695051783659
YGR223C	0	0/-	-696.0119328796864	-30943.17117637396	660	0.08738664468260511	0.6424242424242425	0.3184695051783659
YMR240C	-1	-/-	-696.1197872757912	-17944.659341037273	165	0.08731466227347612	0.6424242424242425	0.3187571921749137
YBR265W	-1	-/-	-696.1468486785889	-18735.74791124463	165	0.08724279835390947	0.6424242424242425	0.31904487917146146
YBR023C	-1	-/-	-696.244270324707	-17795.69942510128	165	0.08717105263157894	0.6424242424242425	0.3193325661680092
YIL044C	-1	-/-	-696.3322274684906	-18073.209221363068	165	0.08709942481511915	0.6424242424242425	0.31962025316455694
YGR092W	-1	-/+	-696.3851726055145	-16913.198005914688	165	0.08702791461412152	0.6424242424242425	0.31990794016110474
YGR068C	0	0/-	-696.3976130485535	-29181.502265051007	660	0.08702791461412152	0.6424242424242425	0.31990794016110474
YMR041C	-1	-/0	-696.5352908372879	-19474.61356651783	165	0.08695652173913043	0.6424242424242425	0.3201956271576525
YLR418C	-1	-/-	-696.5545355081558	-17631.747293949127	165	0.08688524590163935	0.6424242424242425	0.3204833141542002
YCR077C	-1	-/-	-696.6066850423813	-17415.875807762146	165	0.08681408681408681	0.6424242424242425	0.32077100115074797
YEL017W	0	0/0	-696.6197050511837	-30642.891843736637	660	0.08681408681408681	0.6424242424242425	0.32077100115074797
YFL023W	-1	-/-	-696.6753933429718	-18361.37830543518	165	0.0867430441898527	0.6424242424242425	0.32105868814729577
YDL134C	1	+/-	-696.7158383131027	-17835.325899600983	164	0.0874897792313982	0.6484848484848484	0.32105868814729577
YAR003W	-1	-/-	-696.7467297315598	-18843.35617133975	165	0.08741830065359477	0.6484848484848484	0.3213463751438435
YKR025W	-1	-/-	-696.8491939902306	-19066.94862574339	165	0.08734693877551021	0.6484848484848484	0.32163406214039125
YPL129W	-1	-/-	-696.9480723142624	-18567.498231053352	165	0.08727569331158239	0.6484848484848484	0.321921749136939
YOR123C	-1	-/-	-696.9759094715118	-17941.061508119106	165	0.08720456397718011	0.6484848484848484	0.3222094361334868
YDR475C	0	0/-	-697.1105028614402	-29946.66916242987	660	0.08720456397718011	0.6484848484848484	0.3222094361334868
YDR172W	-1	-/-	-697.1478893756866	-19283.429938316345	165	0.08713355048859935	0.6484848484848484	0.32249712313003454
YDR350C	0	0/-	-697.2001434862614	-30729.53966819495	660	0.08713355048859935	0.6484848484848484	0.32249712313003454
YDR439W	-1	-/-	-697.2452863454819	-17490.259570360184	165	0.0870626525630594	0.6484848484848484	0.3227848101265823
YML033W	-1	-/-	-697.4033801555634	-15646.61506986618	165	0.08699186991869919	0.6484848484848484	0.32307249712313
YGR013W	-1	-/-	-697.4655940532684	-17463.64748764038	165	0.08692120227457352	0.6484848484848484	0.3233601841196778
YER172C	-1	-/-	-697.4853068590164	-17778.79924786091	165	0.08685064935064934	0.6484848484848484	0.32364787111622556
YKL134C	-1	-/-	-697.5057046413422	-18363.119262099266	165	0.0867802108678021	0.6484848484848484	0.3239355581127733
YGL112C	-1	-/-	-697.5179116129875	-18710.88786894083	165	0.08670988654781199	0.6484848484848484	0.32422324510932105
YDR270W	-1	-/-	-697.539321064949	-18662.539705336094	165	0.08663967611336032	0.6484848484848484	0.3245109321058688
YPL011C	-1	-/-	-697.5571484565735	-17626.37082517147	165	0.08656957928802589	0.6484848484848484	0.3247986191024166
YOL031C	-1	-/-	-697.6445025205612	-18063.24006295204	165	0.08649959579628133	0.6484848484848484	0.32508630609896433
YPR008W	-1	-/-	-697.6752625703812	-19354.282111525536	165	0.0864297253634895	0.6484848484848484	0.32537399309551207
YLR360W	-1	-/-	-697.6856391429901	-17121.885553121567	165	0.08635996771589992	0.6484848484848484	0.3256616800920598
YCL034W	-1	-/-	-697.7066516876221	-17234.264914743602	165	0.08629032258064516	0.6484848484848484	0.3259493670886076
YBR223C	-1	-/-	-697.7852914333344	-18179.610438466072	165	0.0862207896857373	0.6484848484848484	0.32623705408515535
YEL021W	0	0/-	-697.8333611488342	-30639.842882603407	660	0.0862207896857373	0.6484848484848484	0.32623705408515535
YGL054C	-1	-/-	-698.1192630529404	-18466.416440606117	165	0.0861513687600644	0.6484848484848484	0.3265247410817031
YER155C	-1	-/+	-698.1674055457115	-17737.86775559187	165	0.08608205953338696	0.6484848484848484	0.32681242807825084
YLR079W	1	+/+	-698.2563631534576	-18712.61382651329	164	0.08681672025723473	0.6545454545454545	0.32681242807825084
YNL098C	-1	-/-	-698.3741661310196	-17858.886013627052	165	0.08674698795180723	0.6545454545454545	0.32710011507479864
YOR106W	-1	-/-	-698.3830635547638	-18029.18885409832	165	0.08667736757624397	0.6545454545454545	0.3273878020713464
YLR014C	-1	-/-	-698.3969745635986	-17485.148730278015	165	0.08660785886126704	0.6545454545454545	0.3276754890678941
YNL029C	-1	-/-	-698.4310973882675	-17109.46805855632	165	0.08653846153846154	0.6545454545454545	0.32796317606444186
YLR208W	-1	-/-	-698.5474704504013	-18790.3426040411	165	0.08646917534027222	0.6545454545454545	0.32825086306098966
YLR291C	-1	-/-	-698.5664731264114	-19995.911550045013	165	0.0864	0.6545454545454545	0.3285385500575374
YDR334W	-1	-/-	-698.5758186578751	-17562.364005327225	165	0.08633093525179857	0.6545454545454545	0.32882623705408515
YDR057W	-1	-/-	-698.7298862934113	-18478.573451519012	165	0.08626198083067092	0.6545454545454545	0.3291139240506329
YPR131C	-1	-/-	-698.7335857152939	-17346.180723547935	165	0.08619313647246608	0.6545454545454545	0.3294016110471807
YML052W	-1	-/-	-698.7409647703171	-17613.922811746597	165	0.0861244019138756	0.6545454545454545	0.32968929804372843
YOL125W	-1	-/-	-698.7642071247101	-18863.4178596735	165	0.08605577689243028	0.6545454545454545	0.32997698504027617
YGR247W	-1	-/-	-698.7706108093262	-16751.40725529194	165	0.08598726114649681	0.6545454545454545	0.3302646720368239
YPR129W	0	0/-	-698.7820467352867	-30029.816616013646	660	0.08598726114649681	0.6545454545454545	0.3302646720368239
YMR080C	-1	-/-	-698.8461771011353	-18664.515127658844	165	0.08591885441527446	0.6545454545454545	0.3305523590333717
YMR156C	-1	-/-	-698.8796705007553	-17961.182619333267	165	0.08585055643879173	0.6545454545454545	0.33084004602991945
YLR176C	1	+/-	-698.890074133873	-18619.035533189774	164	0.08657664813343924	0.6606060606060606	0.33084004602991945
YKL033W	0	0/-	-699.0660763531923	-29436.68272100389	660	0.08657664813343924	0.6606060606060606	0.33084004602991945
YAL029C	-1	-/-	-699.0829498767853	-18606.7181763649	165	0.0865079365079365	0.6606060606060606	0.3311277330264672
YOR370C	0	0/-	-699.2091890200973	-30086.68842954561	660	0.0865079365079365	0.6606060606060606	0.3311277330264672
YLL043W	-1	-/-	-699.288413643837	-17512.881447970867	165	0.08643933386201427	0.6606060606060606	0.33141542002301494
YOR115C	-1	-/-	-699.3272070884705	-18048.045999139547	165	0.08637083993660856	0.6606060606060606	0.33170310701956274
YOR039W	-1	-/-	-699.352024435997	-17501.08794438839	165	0.08630245447347586	0.6606060606060606	0.3319907940161105
YPL166W	0	0/-	-699.394690901041	-30189.576806619763	660	0.08630245447347586	0.6606060606060606	0.3319907940161105
YOL081W	0	0/-	-699.395866766572	-29603.828336311504	660	0.08630245447347586	0.6606060606060606	0.3319907940161105
YOR042W	0	0/-	-699.4093925282359	-30329.95273528248	660	0.08630245447347586	0.6606060606060606	0.3319907940161105
YBR179C	-1	-/-	-699.5129621326923	-17750.30390533805	165	0.08623417721518987	0.6606060606060606	0.3322784810126582
YJL123C	0	0/0	-699.5793081820011	-29466.45316374302	660	0.08623417721518987	0.6606060606060606	0.3322784810126582
YLL033W	0	0/-	-699.6383747160435	-28829.81368124485	660	0.08623417721518987	0.6606060606060606	0.3322784810126582
YPR093C	-1	-/-	-699.7071734666824	-18197.984495937824	165	0.08616600790513834	0.6606060606060606	0.33256616800920596
YDR189W	-1	-/-	-699.7472898960114	-18858.348460316658	165	0.08609794628751975	0.6606060606060606	0.33285385500575376
YOR048C	-1	-/-	-699.7559878826141	-18551.243366107345	165	0.08602999210734018	0.6606060606060606	0.3331415420023015
YNL026W	-1	-/-	-699.8043768405914	-18124.13106071949	165	0.0859621451104101	0.6606060606060606	0.33342922899884925
YAL007C	-1	-/-	-699.8668938279152	-19374.35079628229	165	0.08589440504334121	0.6606060606060606	0.333716915995397
YDR406W	0	0/-	-699.9155407547951	-30401.45313541591	660	0.08589440504334121	0.6606060606060606	0.333716915995397
YDR076W	-1	-/-	-699.9638761281967	-17521.976108014584	165	0.08582677165354331	0.6606060606060606	0.3340046029919448
YGL012W	-1	-/-	-700.0455108880997	-17779.624958336353	165	0.08575924468922108	0.6606060606060606	0.33429228998849253
YLR046C	0	0/0	-700.0590984523296	-29412.04437851906	660	0.08575924468922108	0.6606060606060606	0.33429228998849253
YML019W	-1	-/-	-700.1193590164185	-18242.52852523327	165	0.08569182389937106	0.6606060606060606	0.3345799769850403
YBR217W	-1	-/-	-700.273855805397	-17833.168750047684	165	0.08562450903377848	0.6606060606060606	0.334867663981588
YLR250W	0	0/0	-700.2846746146679	-29954.953554183245	660	0.08562450903377848	0.6606060606060606	0.334867663981588
YGR041W	-1	-/-	-700.3020771741867	-16858.788777530193	165	0.08555729984301413	0.6606060606060606	0.3351553509781358
YPL064C	0	0/-	-700.3282578587532	-29815.427637070417	660	0.08555729984301413	0.6606060606060606	0.3351553509781358
YNR043W	-1	-/-	-700.3765736818314	-17585.982931137085	165	0.08549019607843138	0.6606060606060606	0.33544303797468356
YDR466W	0	0/-	-700.4896411001682	-29987.63399933651	660	0.08549019607843138	0.6606060606060606	0.33544303797468356
YER178W	-1	-/-	-700.6371124386787	-18363.5807646513	165	0.08542319749216301	0.6606060606060606	0.3357307249712313
YDL064W	-1	-/-	-700.6395659446716	-18788.872762441635	165	0.08535630383711824	0.6606060606060606	0.33601841196777904
YHL013C	0	0/-	-700.7632136046886	-32470.607386618853	660	0.08535630383711824	0.6606060606060606	0.33601841196777904
YNL278W	-1	-/-	-700.926788687706	-17598.387407779694	165	0.08528951486697965	0.6606060606060606	0.33630609896432684
YML025C	-1	-/-	-700.9841349124908	-17921.891582727432	165	0.08522283033620015	0.6606060606060606	0.3365937859608746
YNL222W	-1	-/-	-700.984512925148	-17929.59591138363	165	0.08515625	0.6606060606060606	0.3368814729574223
YKL149C	-1	-/-	-701.0073709487915	-17432.98354613781	165	0.08508977361436378	0.6606060606060606	0.33716915995397007
YKR036C	-1	-/-	-701.0076659917831	-18096.145729005337	165	0.08502340093603744	0.6606060606060606	0.33745684695051786
YML021C	-1	-/-	-701.064932346344	-18840.995700001717	165	0.08495713172252534	0.6606060606060606	0.3377445339470656
YBL021C	0	0/-	-701.1498485803604	-29839.941765516996	660	0.08495713172252534	0.6606060606060606	0.3377445339470656
YDR289C	-1	-/-	-701.198800444603	-18108.991653442383	165	0.08489096573208722	0.6606060606060606	0.33803222094361335
YJL054W	-1	-/-	-701.2089405953884	-17890.349859327078	165	0.08482490272373541	0.6606060606060606	0.3383199079401611
YKL158W	0	0/0	-701.2834153175354	-26239.77337270975	660	0.08482490272373541	0.6606060606060606	0.3383199079401611
YOR054C	-1	-/-	-701.3602281808853	-19437.240501914173	165	0.08475894245723173	0.6606060606060606	0.33860759493670883
YJR050W	-1	-/-	-701.3698705434799	-17688.388894557953	165	0.08469308469308469	0.6606060606060606	0.33889528193325663
YDR197W	0	0/-	-701.4292030185461	-30447.61952649057	660	0.08469308469308469	0.6606060606060606	0.33889528193325663
YGR024C	-1	-/-	-701.4684898853302	-17888.22788786888	165	0.08462732919254658	0.6606060606060606	0.3391829689298044
YJL094C	-1	-/-	-701.5367095470428	-18503.55220979452	165	0.08456167571761056	0.6606060606060606	0.3394706559263521
YNL147W	-1	-/-	-701.5961480140686	-18293.64582812786	165	0.08449612403100776	0.6606060606060606	0.33975834292289986
YLR201C	-1	-/0	-701.6536458730698	-19118.059039592743	165	0.0844306738962045	0.6606060606060606	0.34004602991944766
YHR105W	0	0/0	-701.7255438566208	-29823.27650591731	660	0.0844306738962045	0.6606060606060606	0.34004602991944766
YNL131W	-1	-/-	-701.7314764261246	-18850.07467907667	165	0.08436532507739938	0.6606060606060606	0.3403337169159954
YBR094W	0	0/0	-701.7362108528614	-30127.6379404366	660	0.08436532507739938	0.6606060606060606	0.3403337169159954
YMR028W	0	0/-	-701.7721252143383	-30551.82690963149	660	0.08436532507739938	0.6606060606060606	0.3403337169159954
YPL021W	-1	-/-	-701.8274466991425	-17006.40783894062	165	0.0843000773395205	0.6606060606060606	0.34062140391254314
YBR033W	0	0/-	-701.921095341444	-30247.1598463282	660	0.0843000773395205	0.6606060606060606	0.34062140391254314
YEL013W	-1	-/-	-701.9979412555695	-18503.025826334953	165	0.08423493044822257	0.6606060606060606	0.3409090909090909
YJR083C	-1	-/0	-701.9998248815536	-17983.24192881584	165	0.08416988416988418	0.6606060606060606	0.3411967779056387
YDR005C	-1	-/-	-702.0322760343552	-17896.069108247757	165	0.08410493827160494	0.6606060606060606	0.3414844649021864
YOR201C	-1	-/-	-702.0363261699677	-16947.756502509117	165	0.08404009252120277	0.6606060606060606	0.34177215189873417
YKL028W	-1	-/-	-702.0504583120346	-18052.48784017563	165	0.0839753466872111	0.6606060606060606	0.3420598388952819
YDL074C	-1	-/+	-702.2452944517136	-19800.753058552742	165	0.08391070053887606	0.6606060606060606	0.3423475258918297
YJL099W	-1	-/-	-702.2502994537354	-18185.152970194817	165	0.08384615384615385	0.6606060606060606	0.34263521288837745
YKL159C	0	0/-	-702.2658545784652	-29930.819085847586	660	0.08384615384615385	0.6606060606060606	0.34263521288837745
YOL088C	-1	-/-	-702.2889931201935	-18325.911691844463	165	0.08378170637970792	0.6606060606060606	0.3429228998849252
YOR183W	0	0/0	-702.2984306812286	-28963.86892130971	660	0.08378170637970792	0.6606060606060606	0.3429228998849252
YDL089W	0	0/+	-702.319155998528	-31039.863415889442	660	0.08378170637970792	0.6606060606060606	0.3429228998849252
YMR314W	-1	-/-	-702.3847441673279	-18037.585893392563	165	0.0837173579109063	0.6606060606060606	0.34321058688147293
YGL131C	0	0/-	-702.4132050275803	-29074.467684805393	660	0.0837173579109063	0.6606060606060606	0.34321058688147293
YKL122C	-1	-/-	-702.4287391901016	-19446.451159596443	165	0.08365310821181889	0.6606060606060606	0.34349827387802073
YDR243C	-1	-/-	-702.4439370632172	-17355.47107708454	165	0.08358895705521473	0.6606060606060606	0.3437859608745685
YPL045W	-1	-/-	-702.5137026309967	-17514.263231396675	165	0.08352490421455938	0.6606060606060606	0.3440736478711162
YMR216C	-1	-/-	-702.5408506393433	-17266.97044196725	165	0.08346094946401225	0.6606060606060606	0.34436133486766396
YPL091W	-1	-/-	-702.563157081604	-17998.02082002163	165	0.08339709257842387	0.6606060606060606	0.34464902186421176
YDR097C	-1	-/-	-702.5803240537643	-18303.332157969475	165	0.08333333333333333	0.6606060606060606	0.3449367088607595
YBR084W	-1	-/-	-702.646989017725	-19988.450743824244	165	0.08326967150496563	0.6606060606060606	0.34522439585730724
YCR030C	0	0/-	-702.6907009705901	-30881.356906697154	660	0.08326967150496563	0.6606060606060606	0.34522439585730724
YDL135C	-1	-/-	-702.7033424377441	-17762.13332915306	165	0.083206106870229	0.6606060606060606	0.345512082853855
YDL244W	-1	-/-	-702.8235681056976	-17401.137131929398	165	0.08314263920671243	0.6606060606060606	0.3457997698504028
YKL178C	-1	-/-	-702.8271033763885	-17164.078161507845	165	0.08307926829268293	0.6606060606060606	0.3460874568469505
YPR089W	0	0/0	-702.9206971228123	-28254.8679779917	660	0.08307926829268293	0.6606060606060606	0.3460874568469505
YML004C	-1	-/-	-702.9330859184265	-19835.14218699932	165	0.08301599390708302	0.6606060606060606	0.34637514384349827
YGL086W	1	+/+	-702.9499690532684	-18075.525721669197	164	0.0837138508371385	0.6666666666666666	0.34637514384349827
YML126C	-1	-/-	-703.0942055881023	-18360.302494615316	165	0.08365019011406843	0.6666666666666666	0.346662830840046
YPR069C	0	0/-	-703.1080018728971	-31389.506464593112	660	0.08365019011406843	0.6666666666666666	0.346662830840046
YHR127W	0	0/-	-703.1228580772877	-30239.414026007056	660	0.08365019011406843	0.6666666666666666	0.346662830840046
YDR147W	-1	-/-	-703.1388554275036	-19427.4907181561	165	0.08358662613981763	0.6666666666666666	0.3469505178365938
YLR228C	-1	-/-	-703.1437067985535	-18181.532802462578	165	0.08352315869400152	0.6666666666666666	0.34723820483314155
YJR060W	-1	-/-	-703.1839178800583	-17269.644961476326	165	0.0834597875569044	0.6666666666666666	0.3475258918296893
YHR144C	0	0/-	-703.2063607275486	-32751.496842071414	660	0.0834597875569044	0.6666666666666666	0.3475258918296893
YDL142C	-1	-/-	-703.2218149900436	-19128.85291349888	165	0.08339651250947688	0.6666666666666666	0.34781357882623704
YGR090W	-1	-/-	-703.2341694831848	-19277.455013275146	165	0.08333333333333333	0.6666666666666666	0.34810126582278483
YHR204W	-1	-/-	-703.3990375995636	-18814.497211933136	165	0.08327024981074943	0.6666666666666666	0.3483889528193326
YGR140W	-1	-/-	-703.433892250061	-16984.73445367813	165	0.0832072617246596	0.6666666666666666	0.3486766398158803
YKL199C	0	0/-	-703.4770759344101	-26636.60408514738	660	0.0832072617246596	0.6666666666666666	0.3486766398158803
YAL064C-A	0	0/0	-703.5871324539185	-28324.557897359133	660	0.0832072617246596	0.6666666666666666	0.3486766398158803
YCR035C	-1	-/-	-703.6868290901184	-19160.81816226244	165	0.08314436885865457	0.6666666666666666	0.34896432681242806
YDR454C	0	0/-	-703.7186996638775	-33239.8627490364	660	0.08314436885865457	0.6666666666666666	0.34896432681242806
YGL044C	-1	-/-	-703.7206107378006	-17613.057312488556	165	0.08308157099697885	0.6666666666666666	0.34925201380897586
YCR094W	-1	-/-	-703.7430181503296	-18335.779549002647	165	0.0830188679245283	0.6666666666666666	0.3495397008055236
YOR384W	0	0/-	-703.761824965477	-30564.138404160738	660	0.0830188679245283	0.6666666666666666	0.3495397008055236
YNL312W	-1	-/-	-703.7739028334618	-17957.19429820776	165	0.08295625942684766	0.6666666666666666	0.34982738780207134
YHL034C	-1	-/0	-703.7955591678619	-17336.664524435997	165	0.0828937452901281	0.6666666666666666	0.3501150747986191
YKL094W	0	0/-	-703.8283388838172	-33033.76159202121	660	0.0828937452901281	0.6666666666666666	0.3501150747986191
YGR185C	-1	-/-	-703.832978874445	-20601.8799341619	165	0.08283132530120482	0.6666666666666666	0.3504027617951669
YAL041W	1	+/+	-703.8470590114594	-17303.658093333244	164	0.0835214446952596	0.6727272727272727	0.3504027617951669
YJR002W	-1	-/-	-703.8997707366943	-19697.85472714901	165	0.08345864661654136	0.6727272727272727	0.3506904487917146
YBL091C	0	0/-	-704.1451370567083	-30174.69015915692	660	0.08345864661654136	0.6727272727272727	0.3506904487917146
YKR009C	-1	-/-	-704.2713692188263	-20036.583080887794	165	0.08339594290007513	0.6727272727272727	0.35097813578826237
YHR001W	-1	-/-	-704.3056267499924	-18039.853728294373	165	0.08333333333333333	0.6727272727272727	0.3512658227848101
YNL261W	-1	-/-	-704.3496507406235	-18036.293154120445	165	0.08327081770442611	0.6727272727272727	0.3515535097813579
YIL124W	-1	-/-	-704.3575266599655	-18409.170580863953	165	0.08320839580209895	0.6727272727272727	0.35184119677790565
YPR173C	-1	-/-	-704.3788366317749	-17843.833929657936	165	0.08314606741573034	0.6727272727272727	0.3521288837744534
YKL034W	-1	-/-	-704.4240382909775	-18859.802585721016	165	0.08308383233532934	0.6727272727272727	0.35241657077100114
YGL222C	-1	-/-	-704.4495875835419	-16914.468569397926	165	0.08302169035153328	0.6727272727272727	0.35270425776754893
YNL083W	0	0/-	-704.5838335752487	-30334.502626284957	660	0.08302169035153328	0.6727272727272727	0.35270425776754893
YPL193W	-1	-/-	-704.6063556671143	-17708.86333334446	165	0.08295964125560538	0.6727272727272727	0.3529919447640967
YAL002W	-1	-/-	-704.6497399806976	-17982.173958957195	165	0.08289768483943241	0.6727272727272727	0.3532796317606444
YER149C	-1	-/-	-704.6997712850571	-17869.28120136261	165	0.08283582089552238	0.6727272727272727	0.35356731875719216
YDL010W	0	0/-	-704.7251661345363	-30437.97820316255	660	0.08283582089552238	0.6727272727272727	0.35356731875719216
YOL008W	-1	-/-	-704.785969376564	-16788.871103286743	165	0.08277404921700224	0.6727272727272727	0.3538550057537399
YPR055W	-1	-/-	-704.8454684019089	-17816.84071969986	165	0.08271236959761549	0.6727272727272727	0.3541426927502877
YIL072W	-1	-/+	-704.84952044487	-17529.941158413887	165	0.08265078183172003	0.6727272727272727	0.35443037974683544
YBL067C	0	0/-	-704.8510959744453	-29261.888179633766	660	0.08265078183172003	0.6727272727272727	0.35443037974683544
YBL103C-A	0	0/-	-704.873474240303	-26429.543435394764	660	0.08265078183172003	0.6727272727272727	0.35443037974683544
YMR159C	0	0/-	-704.8880204856396	-29608.973863750696	660	0.08265078183172003	0.6727272727272727	0.35443037974683544
YLR266C	-1	-/-	-704.9017341136932	-17532.50240445137	165	0.08258928571428571	0.6727272727272727	0.3547180667433832
YOR377W	-1	-/0	-704.9296042919159	-17920.215836644173	165	0.08252788104089219	0.6727272727272727	0.35500575373993093
YDL013W	-1	-/-	-705.0175882577896	-18488.569390058517	165	0.0824665676077266	0.6727272727272727	0.3552934407364787
YNL282W	-1	-/-	-705.0745377540588	-18648.604991197586	165	0.08240534521158129	0.6727272727272727	0.35558112773302647
YCL060C	1	+/+	-705.0997045040131	-15650.146162033081	164	0.0830860534124629	0.6787878787878788	0.35558112773302647
YKL057C	-1	-/-	-705.1864577531815	-18299.0513433218	165	0.08302446256486286	0.6787878787878788	0.3558688147295742
YKR037C	-1	-/+	-705.2005215883255	-17961.081998109818	165	0.08296296296296296	0.6787878787878788	0.35615650172612195
YBR168W	-1	-/-	-705.211429297924	-18222.61312454939	165	0.08290155440414508	0.6787878787878788	0.35644418872266975
YGR216C	-1	-/-	-705.2753919363022	-17655.50172905624	165	0.08284023668639054	0.6787878787878788	0.3567318757192175
YNL138W	-1	-/-	-705.5255926847458	-18399.260239243507	165	0.0827790096082779	0.6787878787878788	0.35701956271576524
YDR505C	0	0/0	-705.5462872320786	-32413.25082988385	660	0.0827790096082779	0.6787878787878788	0.35701956271576524
YDL018C	0	0/-	-705.5905689820647	-29713.53926677257	660	0.0827790096082779	0.6787878787878788	0.35701956271576524
YNL020C	-1	-/-	-705.6265641450882	-17583.5618391037	165	0.0827178729689808	0.6787878787878788	0.357307249712313
YIL137C	0	0/-	-705.8323009461164	-29641.381224691868	660	0.0827178729689808	0.6787878787878788	0.357307249712313
YOR198C	1	+/+	-705.8759030103683	-19103.184563964605	164	0.08339483394833948	0.6848484848484848	0.357307249712313
YJL134W	-1	-/-	-705.9587397575378	-18329.58274447918	165	0.08333333333333333	0.6848484848484848	0.3575949367088608
YNL250W	-1	-/-	-705.9846957921982	-18422.616055607796	165	0.08327192336035372	0.6848484848484848	0.3578826237054085
YIL075C	-1	-/-	-705.9856116771698	-18063.62940454483	165	0.08321060382916053	0.6848484848484848	0.35817031070195626
YJR105W	-1	-/-	-705.9938905239105	-18900.175203293562	165	0.08314937454010302	0.6848484848484848	0.358457997698504
YDR281C	-1	-/0	-706.0027490258217	-17854.236763745546	165	0.08308823529411764	0.6848484848484848	0.3587456846950518
YKR104W	0	0/-	-706.0542354881763	-29436.157524704933	660	0.08308823529411764	0.6848484848484848	0.3587456846950518
YEL051W	-1	-/-	-706.0632674694061	-18911.04098045826	165	0.08302718589272594	0.6848484848484848	0.35903337169159955
YER176W	0	0/-	-706.3403044342995	-31173.089231669903	660	0.08302718589272594	0.6848484848484848	0.35903337169159955
YDL128W	-1	-/-	-706.3405601978302	-18207.110105395317	165	0.08296622613803231	0.6848484848484848	0.3593210586881473
YHR200W	-1	-/-	-706.3848335146904	-17640.424900710583	165	0.08290535583272193	0.6848484848484848	0.35960874568469503
YGL151W	-1	-/-	-706.4034502506256	-18453.730833411217	165	0.08284457478005865	0.6848484848484848	0.35989643268124283
YHR178W	-1	-/-	-706.5132125616074	-17586.87699341774	165	0.08278388278388278	0.6848484848484848	0.36018411967779057
YOR353C	-1	-/-	-706.5222943127155	-17523.508343964815	165	0.08272327964860908	0.6848484848484848	0.3604718066743383
YPL190C	-1	-/-	-706.5385180711746	-17609.47181069851	165	0.08266276517922458	0.6848484848484848	0.36075949367088606
YER068W	-1	-/-	-706.587958753109	-18124.065347373486	165	0.08260233918128655	0.6848484848484848	0.36104718066743385
YJR044C	-1	-/-	-706.6176987886429	-18807.139998674393	165	0.08254200146092038	0.6848484848484848	0.3613348676639816
YGL136C	-1	-/-	-706.6504584550858	-18138.093638420105	165	0.08248175182481751	0.6848484848484848	0.36162255466052934
YPL232W	-1	-/-	-706.6739228963852	-18213.628354012966	165	0.0824215900802334	0.6848484848484848	0.3619102416570771
YLR324W	-1	-/-	-706.965566277504	-18933.61960655451	165	0.08236151603498543	0.6848484848484848	0.3621979286536249
YOR018W	-1	-/-	-707.0173213481903	-18159.224311709404	165	0.08230152949745084	0.6848484848484848	0.3624856156501726
YNL182C	-1	-/-	-707.0746442079544	-20210.14938867092	165	0.08224163027656478	0.6848484848484848	0.36277330264672036
YMR073C	-1	-/-	-707.124196767807	-17759.696511864662	165	0.08218181818181818	0.6848484848484848	0.3630609896432681
YMR005W	-1	-/-	-707.1447329521179	-18887.059250950813	165	0.08212209302325581	0.6848484848484848	0.3633486766398159
YBR001C	0	0/-	-707.153280057013	-32854.99179431051	660	0.08212209302325581	0.6848484848484848	0.3633486766398159
YMR292W	-1	-/-	-707.2076988220215	-17836.61930733919	165	0.08206245461147423	0.6848484848484848	0.36363636363636365
YDR427W	-1	-/-	-707.2266699075699	-17811.27069926262	165	0.08200290275761973	0.6848484848484848	0.3639240506329114
YJL039C	-1	-/-	-707.2641395330429	-17200.157880306244	165	0.08194343727338652	0.6848484848484848	0.36421173762945913
YBR278W	-1	-/-	-707.3845924139023	-17655.12056183815	165	0.08188405797101449	0.6848484848484848	0.36449942462600693
YIL071W	0	0/-	-707.4419841766357	-27034.584896683693	660	0.08188405797101449	0.6848484848484848	0.36449942462600693
YLR246W	-1	-/-	-707.4622673988342	-18663.62764930725	165	0.08182476466328747	0.6848484848484848	0.36478711162255467
YDR498C	-1	-/-	-707.4731707572937	-16882.528839826584	165	0.08176555716353111	0.6848484848484848	0.3650747986191024
YNL310C	-1	-/-	-707.5575073957443	-17964.058323979378	165	0.08170643528561099	0.6848484848484848	0.36536248561565016
YDR080W	-1	-/-	-707.5947637557983	-17740.085441708565	165	0.08164739884393063	0.6848484848484848	0.36565017261219795
YKR035W-A	-1	-/-	-707.8215930461884	-17351.02280974388	165	0.0815884476534296	0.6848484848484848	0.3659378596087457
YBR280C	-1	-/-	-708.027401894331	-20659.123600691557	165	0.08152958152958154	0.6848484848484848	0.36622554660529344
YMR165C	-1	-/-	-708.1257907152176	-18560.084040760994	165	0.08147080028839221	0.6848484848484848	0.3665132336018412
YOR323C	0	0/0	-708.1877854540944	-30629.403779290617	660	0.08147080028839221	0.6848484848484848	0.3665132336018412
YHR177W	0	0/-	-708.1996366977692	-28162.929070413113	660	0.08147080028839221	0.6848484848484848	0.3665132336018412
YDR162C	-1	-/-	-708.3790099024773	-18291.518118798733	165	0.0814121037463977	0.6848484848484848	0.366800920598389
YJL020C	-1	-/-	-708.3970384597778	-18642.956802606583	165	0.08135349172066235	0.6848484848484848	0.3670886075949367
YOL044W	-1	-/-	-708.4318606853485	-17906.42084622383	165	0.08129496402877698	0.6848484848484848	0.36737629459148446
YLR019W	0	0/-	-708.4474701285362	-30122.262241587043	660	0.08129496402877698	0.6848484848484848	0.36737629459148446
YFL022C	-1	-/-	-708.4513517618179	-20828.207860171795	165	0.08123652048885693	0.6848484848484848	0.3676639815880322
YBR162C	-1	-/0	-708.5254708528519	-18328.38155400753	165	0.08117816091954023	0.6848484848484848	0.36795166858457995
YGL048C	-1	-/-	-708.6755065917969	-17707.724020779133	165	0.08111988513998564	0.6848484848484848	0.36823935558112775
YFL031W	-1	-/-	-708.6793377995491	-17132.201283812523	165	0.08106169296987087	0.6848484848484848	0.3685270425776755
YKR060W	-1	-/-	-708.7918362617493	-20000.491119503975	165	0.08100358422939068	0.6848484848484848	0.36881472957422323
YKR062W	-1	-/-	-708.8337383270264	-17732.865626335144	165	0.08094555873925502	0.6848484848484848	0.369102416570771
YBR119W	-1	-/-	-708.8663170337677	-17436.953965723515	165	0.08088761632068718	0.6848484848484848	0.3693901035673188
YDR371W	0	0/-	-708.9075433462858	-30199.046872593462	660	0.08088761632068718	0.6848484848484848	0.3693901035673188
YOR192C	0	0/-	-708.9387574493885	-28744.363768279552	660	0.08088761632068718	0.6848484848484848	0.3693901035673188
YKL204W	-1	-/-	-709.0003923177719	-18291.88316297531	165	0.08082975679542204	0.6848484848484848	0.3696777905638665
YOL018C	0	0/-	-709.0063998699188	-30014.219338163733	660	0.08082975679542204	0.6848484848484848	0.3696777905638665
YJL157C	1	+/+	-709.0657674074173	-19150.52479416132	164	0.0814867762687634	0.6909090909090909	0.3696777905638665
YDL087C	-1	-/-	-709.0672235488892	-17824.3769813776	165	0.08142857142857143	0.6909090909090909	0.36996547756041426
YGR081C	-1	-/-	-709.0738593935966	-20041.47325640917	165	0.08137044967880086	0.6909090909090909	0.370253164556962
YDL076C	-1	-/-	-709.1043696403503	-18198.402539223433	165	0.08131241084165478	0.6909090909090909	0.3705408515535098
YLR195C	-1	-/-	-709.1145737171173	-18539.25068438053	165	0.08125445473984319	0.6909090909090909	0.37082853855005754
YBR212W	-1	-/-	-709.2508543133736	-18932.824594438076	165	0.0811965811965812	0.6909090909090909	0.3711162255466053
YHR014W	-1	-/+	-709.3847125768661	-16810.46320605278	165	0.08113879003558719	0.6909090909090909	0.371403912543153
YPL053C	-1	-/-	-709.4675339460373	-17951.076449990273	165	0.08108108108108109	0.6909090909090909	0.3716915995397008
YGR184C	0	0/-	-709.7083794176579	-30987.62860918045	660	0.08108108108108109	0.6909090909090909	0.3716915995397008
YBR199W	-1	-/-	-709.7172311544418	-19112.83561307192	165	0.08102345415778252	0.6909090909090909	0.37197928653624857
YGL137W	-1	-/-	-709.8902313709259	-18674.575892090797	165	0.08096590909090909	0.6909090909090909	0.3722669735327963
YFL047W	0	0/-	-709.9068020284176	-30895.018186837435	660	0.08096590909090909	0.6909090909090909	0.3722669735327963
YHL007C	1	+/+	-709.917020201683	-18760.669537186623	164	0.08161816891412349	0.696969696969697	0.3722669735327963
YBR030W	-1	-/-	-710.0728008747101	-17770.216584920883	165	0.08156028368794327	0.696969696969697	0.37255466052934405
YIL138C	-1	-/-	-710.079981803894	-17823.961479336023	165	0.0815024805102764	0.696969696969697	0.37284234752589185
YOR316C	-1	-/-	-710.113025188446	-19099.392532229424	165	0.08144475920679886	0.696969696969697	0.3731300345224396
YOL013W-B	0	0/0	-710.143317759037	-26723.531222879887	660	0.08144475920679886	0.696969696969697	0.3731300345224396
YOR181W	-1	-/-	-710.1451848745346	-17584.045782089233	165	0.08138711960368011	0.696969696969697	0.37341772151898733
YGL129C	-1	-/-	-710.2502065896988	-18330.780592560768	165	0.08132956152758133	0.696969696969697	0.3737054085155351
YBL056W	1	+/+	-710.2559545040131	-18039.65267622471	164	0.08197879858657244	0.703030303030303	0.3737054085155351
YKL119C	-1	-/-	-710.2565697431564	-17571.4558429718	165	0.08192090395480225	0.703030303030303	0.3739930955120829
YGR002C	-1	-/-	-710.3775218725204	-18119.962034106255	165	0.08186309103740297	0.703030303030303	0.3742807825086306
YPL110C	-1	-/-	-710.4739772081375	-19010.922321558	165	0.08180535966149506	0.703030303030303	0.37456846950517836
YKL185W	-1	-/+	-710.4773269295692	-18369.638638079166	165	0.0817477096546864	0.703030303030303	0.3748561565017261
YGL207W	-1	-/+	-710.5599399209023	-18009.887554705143	165	0.08169014084507042	0.703030303030303	0.3751438434982739
YBR272C	-1	-/-	-710.566092133522	-18223.753610134125	165	0.08163265306122448	0.703030303030303	0.37543153049482164
YHR002W	0	0/-	-710.6042060852051	-30338.193813294172	660	0.08163265306122448	0.703030303030303	0.37543153049482164
YOR221C	-1	-/-	-710.6601419448853	-17842.07669645548	165	0.08157524613220815	0.703030303030303	0.3757192174913694
YDL059C	-1	-/-	-710.7322826385498	-17171.281187593937	165	0.08151791988756149	0.703030303030303	0.3760069044879171
YIL119C	-1	-/-	-710.8117187023163	-17923.800066947937	165	0.08146067415730338	0.703030303030303	0.3762945914844649
YOR067C	-1	-/-	-710.9697502851486	-18403.632496118546	165	0.08140350877192983	0.703030303030303	0.37658227848101267
YFR014C	-1	-/-	-711.1815230846405	-19220.185730338097	165	0.08134642356241234	0.703030303030303	0.3768699654775604
YHR117W	0	0/-	-711.2006746530533	-30051.133285582066	660	0.08134642356241234	0.703030303030303	0.3768699654775604
YMR255W	-1	-/-	-711.4740614891052	-19199.3577388525	165	0.08128941836019622	0.703030303030303	0.37715765247410815
YMR168C	1	+/+	-711.5192670822144	-18188.933441519737	164	0.0819327731092437	0.7090909090909091	0.37715765247410815
YHR069C	-1	-/-	-711.5213825702667	-19948.338619470596	165	0.08187543736878937	0.7090909090909091	0.37744533947065595
YKL068W	-1	-/-	-711.5544078350067	-18868.86754643917	165	0.08181818181818182	0.7090909090909091	0.3777330264672037
YKL049C	-1	-/-	-711.5568842887878	-18030.591339945793	165	0.08176100628930817	0.7090909090909091	0.37802071346375143
YJL127C	-1	-/-	-711.5643554925919	-16947.32986843586	165	0.08170391061452514	0.7090909090909091	0.3783084004602992
YNR072W	-1	-/-	-711.5819523334503	-17032.005470752716	165	0.08164689462665736	0.7090909090909091	0.378596087456847
YGR163W	-1	-/-	-711.7455720901489	-18365.5281791687	165	0.08158995815899582	0.7090909090909091	0.3788837744533947
YDR315C	0	0/-	-711.848007619381	-30125.411133915186	660	0.08158995815899582	0.7090909090909091	0.3788837744533947
YER124C	0	0/-	-711.8927685320377	-29075.754511088133	660	0.08158995815899582	0.7090909090909091	0.3788837744533947
YOL009C	-1	-/-	-711.9871401786804	-17868.875342726707	165	0.08153310104529617	0.7090909090909091	0.37917146144994246
YHL025W	-1	-/-	-712.1910416483879	-17337.911873303354	165	0.08147632311977716	0.7090909090909091	0.3794591484464902
YOR220W	0	0/0	-712.2172015216202	-33572.093489734456	660	0.08147632311977716	0.7090909090909091	0.3794591484464902
YDR483W	-1	-/-	-712.2435930967331	-18795.882798194885	165	0.081419624217119	0.7090909090909091	0.379746835443038
YCL066W	-1	-/-	-712.3673050403595	-16294.05667245388	165	0.08136300417246176	0.7090909090909091	0.38003452243958574
YNL123W	-1	-/-	-712.3865649700165	-19115.020461678505	165	0.08130646282140375	0.7090909090909091	0.3803222094361335
YLR130C	-1	-/-	-712.4805705547333	-19085.3710821867	165	0.08125	0.7090909090909091	0.3806098964326812
YML105C	-1	-/-	-712.4961181879044	-19728.590571403503	165	0.08119361554476058	0.7090909090909091	0.380897583429229
YBR109C	-1	-/-	-712.5043324232101	-17921.660460352898	165	0.0811373092926491	0.7090909090909091	0.38118527042577677
YBR276C	1	+/-	-712.5149117708206	-18075.411185264587	164	0.08177408177408177	0.7151515151515152	0.38118527042577677
YNL023C	-1	-/-	-712.5814731121063	-19538.30670964718	165	0.0817174515235457	0.7151515151515152	0.3814729574223245
YGL208W	-1	-/-	-712.7001453638077	-19729.96882236004	165	0.08166089965397924	0.7151515151515152	0.38176064441887225
YDR400W	-1	-/-	-712.7407984733582	-18610.715394318104	165	0.08160442600276625	0.7151515151515152	0.38204833141542005
YDL015C	-1	-/-	-712.7717535495758	-18632.107164382935	165	0.08154803040774015	0.7151515151515152	0.3823360184119678
YFL060C	-1	-/-	-712.8485751152039	-16940.49302995205	165	0.08149171270718232	0.7151515151515152	0.38262370540851554
YBR234C	-1	-/-	-712.925532579422	-18584.08041727543	165	0.08143547273982056	0.7151515151515152	0.3829113924050633
YDR121W	-1	-/-	-712.9819859266281	-17975.87716817856	165	0.08137931034482758	0.7151515151515152	0.383199079401611
YDR174W	-1	-/-	-713.0273091495037	-18929.409601777792	165	0.08132322536181943	0.7151515151515152	0.3834867663981588
YER018C	-1	-/-	-713.1621023416519	-17437.353713065386	165	0.081267217630854	0.7151515151515152	0.38377445339470656
YGR222W	-1	-/-	-713.1688194274902	-18205.212670445442	165	0.08121128699242945	0.7151515151515152	0.3840621403912543
YDL220C	-1	-/-	-713.300530910492	-17046.010546207428	165	0.0811554332874828	0.7151515151515152	0.38434982738780205
YGL115W	-1	-/-	-713.3555157184601	-18293.148126125336	165	0.08109965635738832	0.7151515151515152	0.38463751438434984
YLR095C	-1	-/-	-713.3714822530746	-17770.26557159424	165	0.08104395604395605	0.7151515151515152	0.3849252013808976
YLR248W	1	+/+	-713.4224592447281	-18654.392409324646	164	0.08167467398764584	0.7212121212121212	0.3849252013808976
YER063W	0	0/-	-713.4913075268269	-29973.23622894287	660	0.08167467398764584	0.7212121212121212	0.3849252013808976
YDR335W	-1	-/-	-713.5888870954514	-19207.350063443184	165	0.08161865569272976	0.7212121212121212	0.38521288837744533
YGR046W	-1	-/-	-713.619168817997	-19202.71844136715	165	0.08156271418779987	0.7212121212121212	0.38550057537399307
YMR161W	-1	-/-	-713.6384027004242	-17618.937454104424	165	0.08150684931506849	0.7212121212121212	0.38578826237054087
YMR218C	-1	-/-	-713.6570646762848	-17748.106572508812	165	0.08145106091718002	0.7212121212121212	0.3860759493670886
YGL033W	-1	-/-	-713.7606241703033	-16830.29542541504	165	0.08139534883720931	0.7212121212121212	0.38636363636363635
YDL225W	-1	-/-	-713.8293068408966	-18613.74484705925	165	0.08133971291866028	0.7212121212121212	0.3866513233601841
YKL124W	0	0/-	-713.8440825939178	-32619.04904127121	660	0.08133971291866028	0.7212121212121212	0.3866513233601841
YML058W	-1	-/-	-713.8536914587021	-17958.549253106117	165	0.08128415300546447	0.7212121212121212	0.3869390103567319
YDL069C	-1	-/-	-713.870730638504	-16848.163809895515	165	0.08122866894197953	0.7212121212121212	0.38722669735327964
YHR047C	0	0/0	-713.91712936759	-30474.505826041102	660	0.08122866894197953	0.7212121212121212	0.38722669735327964
YBR255W	0	0/0	-713.9409128203988	-32235.182630069554	660	0.08122866894197953	0.7212121212121212	0.38722669735327964
YDR151C	-1	-/-	-714.0619897842407	-17835.343096852303	165	0.08117326057298772	0.7212121212121212	0.3875143843498274
YLR007W	-1	-/-	-714.2006198763847	-17727.241675674915	165	0.08111792774369461	0.7212121212121212	0.3878020713463751
YLR094C	0	0/-	-714.2414386868477	-29551.73346453905	660	0.08111792774369461	0.7212121212121212	0.3878020713463751
YBR111W-A	-1	-/-	-714.262834072113	-16444.126626968384	165	0.08106267029972752	0.7212121212121212	0.3880897583429229
YPR189W	-1	-/-	-714.3139199018478	-18228.61489713192	165	0.08100748808713411	0.7212121212121212	0.38837744533947066
YGR178C	-1	-/-	-714.3942567706108	-18146.38060516119	165	0.08095238095238096	0.7212121212121212	0.3886651323360184
YER016W	1	+/+	-714.4131449460983	-18838.326149225235	164	0.08157715839564922	0.7272727272727273	0.3886651323360184
YDL093W	-1	-/-	-714.4188205599785	-17900.283312916756	165	0.08152173913043478	0.7272727272727273	0.38895281933256615
YGL011C	-1	-/-	-714.4363299608231	-18676.968782186508	165	0.0814663951120163	0.7272727272727273	0.38924050632911394
YNL288W	-1	-/-	-714.4374059438705	-17916.384492635727	165	0.0814111261872456	0.7272727272727273	0.3895281933256617
YML098W	-1	-/-	-714.5104627609253	-17735.717683792114	165	0.08135593220338982	0.7272727272727273	0.38981588032220943
YMR233W	0	0/-	-714.5389055088162	-30545.535993553698	660	0.08135593220338982	0.7272727272727273	0.38981588032220943
YDR043C	-1	-/-	-714.624087035656	-19373.85820825398	165	0.08130081300813008	0.7272727272727273	0.39010356731875717
YNL192W	-1	-/-	-714.6445908546448	-18475.31354701519	165	0.08124576844955991	0.7272727272727273	0.39039125431530497
YJL183W	-1	-/-	-714.685271859169	-19604.412880778313	165	0.08119079837618404	0.7272727272727273	0.3906789413118527
YNL003C	-1	-/-	-714.692049741745	-17708.997431635857	165	0.08113590263691683	0.7272727272727273	0.39096662830840045
YOL146W	-1	-/-	-714.7970470190048	-17280.317359805107	165	0.08108108108108109	0.7272727272727273	0.3912543153049482
YIL003W	0	0/-	-714.8278614878654	-29860.088791772723	660	0.08108108108108109	0.7272727272727273	0.3912543153049482
YKL078W	0	0/-	-714.82897824049	-33339.4093580544	660	0.08108108108108109	0.7272727272727273	0.3912543153049482
YHR027C	-1	-/-	-714.9182212352753	-17794.06347477436	165	0.08102633355840648	0.7272727272727273	0.391542002301496
YLR398C	-1	-/-	-714.9884258508682	-19293.41594338417	165	0.08097165991902834	0.7272727272727273	0.39182968929804374
YML076C	-1	-/-	-715.1637804508209	-18519.957560300827	165	0.08091706001348618	0.7272727272727273	0.3921173762945915
YDR285W	-1	-/+	-715.1973180770874	-18310.81639778614	165	0.08086253369272237	0.7272727272727273	0.3924050632911392
YMR197C	-1	-/-	-715.3377047777176	-19270.562303483486	165	0.08080808080808081	0.7272727272727273	0.392692750287687
YKR065C	-1	-/-	-715.5445001125336	-18200.627602458	165	0.08075370121130551	0.7272727272727273	0.39298043728423476
YBR107C	-1	-/-	-715.556990146637	-17278.267600893974	165	0.08069939475453934	0.7272727272727273	0.3932681242807825
YHR024C	-1	-/-	-715.6174105405807	-18112.825830101967	165	0.08064516129032258	0.7272727272727273	0.39355581127733025
YBL026W	-1	-/-	-715.731381714344	-19100.661421000957	165	0.08059100067159167	0.7272727272727273	0.39384349827387805
YJL106W	1	+/+	-715.7846264243126	-18029.034153938293	164	0.08120805369127516	0.7333333333333333	0.39384349827387805
YBL061C	-1	-/-	-715.7933130264282	-19039.115109086037	165	0.08115358819584172	0.7333333333333333	0.3941311852704258
YGL023C	0	0/-	-715.9317022114992	-29352.50204154849	660	0.08115358819584172	0.7333333333333333	0.3941311852704258
YOR351C	-1	-/+	-715.9616379737854	-17055.748275578022	165	0.08109919571045576	0.7333333333333333	0.39441887226697353
YBR077C	-1	-/-	-716.0193583965302	-18129.223926067352	165	0.0810448760884126	0.7333333333333333	0.3947065592635213
YDL104C	0	0/-	-716.0536708235741	-29769.53255304694	660	0.0810448760884126	0.7333333333333333	0.3947065592635213
YOR280C	0	0/0	-716.1008962392807	-28882.479174256325	660	0.0810448760884126	0.7333333333333333	0.3947065592635213
YDR017C	-1	-/-	-716.2139766216278	-17875.770582556725	165	0.08099062918340026	0.7333333333333333	0.39499424626006907
YAL015C	-1	-/-	-716.2203670740128	-17816.375675082207	165	0.08093645484949832	0.7333333333333333	0.3952819332566168
YDR051C	0	0/-	-716.2543223798275	-29942.875093266368	660	0.08093645484949832	0.7333333333333333	0.3952819332566168
YML124C	-1	-/-	-716.4045783281326	-19495.117889404297	165	0.08088235294117647	0.7333333333333333	0.39556962025316456
YOR260W	-1	-/-	-716.424633026123	-19222.77757024765	165	0.08082832331329326	0.7333333333333333	0.3958573072497123
YNL253W	-1	-/-	-716.4692682027817	-17589.48805963993	165	0.08077436582109479	0.7333333333333333	0.3961449942462601
YOL086W-A	0	0/-	-716.4694235920906	-26518.79064321518	660	0.08077436582109479	0.7333333333333333	0.3961449942462601
YIR036C	0	0/0	-716.5050650238991	-32703.626329302788	660	0.08077436582109479	0.7333333333333333	0.3961449942462601
YBR009C	-1	-/-	-716.5125012397766	-17964.462238371372	165	0.08072048032021348	0.7333333333333333	0.39643268124280784
YNL304W	-1	-/-	-716.5945081710815	-17428.747560858727	165	0.08066666666666666	0.7333333333333333	0.3967203682393556
YDL202W	0	0/-	-716.6526672840118	-30393.140118569136	660	0.08066666666666666	0.7333333333333333	0.3967203682393556
YLR312C-B	-1	-/-	-716.7230393886566	-15849.90552353859	165	0.08061292471685542	0.7333333333333333	0.3970080552359033
YPL033C	-1	-/-	-716.7412458658218	-17422.62972792983	165	0.08055925432756325	0.7333333333333333	0.39729574223245107
YLR154C	-1	-/-	-716.7485661506653	-18722.281620562077	165	0.08050565535595476	0.7333333333333333	0.39758342922899886
YGR261C	-1	-/-	-716.7501446008682	-17959.178508520126	165	0.08045212765957446	0.7333333333333333	0.3978711162255466
YNL152W	0	0/-	-716.8018464744091	-30490.25963615626	660	0.08045212765957446	0.7333333333333333	0.3978711162255466
YPL112C	-1	-/-	-716.8882827758789	-19040.398058772087	165	0.08039867109634552	0.7333333333333333	0.39815880322209435
YGL167C	-1	-/-	-716.9713970422745	-18077.700336277485	165	0.08034528552456839	0.7333333333333333	0.3984464902186421
YJR036C	0	0/-	-716.9789887331426	-33388.95105931535	660	0.08034528552456839	0.7333333333333333	0.3984464902186421
YLR238W	1	+/-	-717.0333302021027	-18058.599585533142	164	0.0809555408095554	0.7393939393939394	0.3984464902186421
YNL314W	-1	-/-	-717.0606821775436	-17548.99457502365	165	0.08090185676392574	0.7393939393939394	0.3987341772151899
YDL235C	-1	-/-	-717.0999982357025	-18592.308327943087	165	0.08084824387011266	0.7393939393939394	0.39902186421173763
YLL001W	-1	-/-	-717.1642681360245	-18623.490608215332	165	0.08079470198675497	0.7393939393939394	0.3993095512082854
YFR024C	-1	-/-	-717.2117223739624	-16168.752856969833	165	0.08074123097286565	0.7393939393939394	0.3995972382048331
YCR091W	-1	-/-	-717.2589055299759	-18524.406972169876	165	0.08068783068783068	0.7393939393939394	0.3998849252013809
YPR143W	-1	-/-	-717.2614643573761	-20024.956009864807	165	0.0806345009914078	0.7393939393939394	0.40017261219792866
YPR135W	-1	-/-	-717.2779066562653	-17886.481506228447	165	0.08058124174372523	0.7393939393939394	0.4004602991944764
YAR042W	-1	-/-	-717.3165011405945	-17826.357370495796	165	0.08052805280528053	0.7393939393939394	0.40074798619102414
YGR154C	0	0/-	-717.3282530903816	-30717.247532211244	660	0.08052805280528053	0.7393939393939394	0.40074798619102414
YCR033W	1	+/-	-717.4194346666336	-18213.186285266653	164	0.08113456464379948	0.7454545454545455	0.40074798619102414
YPR180W	0	0/-	-717.4658000767231	-30629.082169249654	660	0.08113456464379948	0.7454545454545455	0.40074798619102414
YOL096C	0	0/0	-717.5423910021782	-31142.141861885786	660	0.08113456464379948	0.7454545454545455	0.40074798619102414
YMR201C	-1	-/-	-717.5657673478127	-18648.786228507757	165	0.08108108108108109	0.7454545454545455	0.40103567318757194
YJL017W	0	0/0	-717.5687243938446	-26538.581963181496	660	0.08108108108108109	0.7454545454545455	0.40103567318757194
YCR020W-B	1	+/-	-717.568877696991	-17868.59435415268	164	0.08168642951251646	0.7515151515151515	0.40103567318757194
YMR212C	-1	-/0	-717.6093385219574	-19991.021234869957	165	0.08163265306122448	0.7515151515151515	0.4013233601841197
YDL047W	-1	-/-	-717.659916639328	-18225.74470949173	165	0.08157894736842106	0.7515151515151515	0.4016110471806674
YBR003W	0	0/-	-717.8044399619102	-31029.97831824422	660	0.08157894736842106	0.7515151515151515	0.4016110471806674
YFL001W	0	0/-	-717.8434326946735	-32009.286109104753	660	0.08157894736842106	0.7515151515151515	0.4016110471806674
YJL192C	-1	-/-	-717.8626303076744	-19916.894771277905	165	0.08152531229454306	0.7515151515151515	0.40189873417721517
YGR038W	-1	-/-	-717.8758622407913	-18864.278925061226	165	0.08147174770039421	0.7515151515151515	0.40218642117376296
YHR021W-A	0	0/-	-717.9387226104736	-29185.76116603613	660	0.08147174770039421	0.7515151515151515	0.40218642117376296
YBR125C	0	0/-	-717.9876379072666	-29990.926669239998	660	0.08147174770039421	0.7515151515151515	0.40218642117376296
YBR129C	-1	-/-	-718.0168107748032	-18251.386790156364	165	0.08141825344714379	0.7515151515151515	0.4024741081703107
YKR063C	-1	-/-	-718.1057261228561	-18275.57438623905	165	0.08136482939632546	0.7515151515151515	0.40276179516685845
YLR363C	-1	-/-	-718.198812007904	-17826.626593232155	165	0.08131147540983606	0.7515151515151515	0.4030494821634062
YBL004W	-1	-/-	-718.2433525323868	-18347.345145463943	165	0.08125819134993446	0.7515151515151515	0.403337169159954
YKL112W	-1	-/-	-718.2844154238701	-19143.002069294453	165	0.08120497707924033	0.7515151515151515	0.40362485615650173
YHR004C	-1	-/-	-718.2912082672119	-18961.436950922012	165	0.08115183246073299	0.7515151515151515	0.4039125431530495
YDL145C	-1	-/-	-718.3203954696655	-19110.09548473358	165	0.08109875735775017	0.7515151515151515	0.4042002301495972
YBR115C	0	0/0	-718.3700754642487	-29926.189083874226	660	0.08109875735775017	0.7515151515151515	0.4042002301495972
YNL214W	-1	-/-	-718.4209678173065	-18110.906126141548	165	0.08104575163398693	0.7515151515151515	0.404487917146145
YJL023C	0	0/-	-718.6109443306923	-31563.42899250239	660	0.08104575163398693	0.7515151515151515	0.404487917146145
YDR385W	-1	-/-	-718.6192642450333	-19677.224626779556	165	0.08099281515349445	0.7515151515151515	0.40477560414269276
YBR156C	-1	-/+	-718.6482484042645	-18846.86247983575	165	0.08093994778067885	0.7515151515151515	0.4050632911392405
YNL032W	-1	-/-	-718.7585673332214	-18300.310942411423	165	0.08088714938030006	0.7515151515151515	0.40535097813578824
YGL183C	-1	-/-	-718.7908824682236	-16995.189691781998	165	0.08083441981747067	0.7515151515151515	0.40563866513233604
YLR361C	1	+/+	-718.8508898019791	-18443.465298891068	164	0.08143322475570032	0.7575757575757576	0.40563866513233604
YOR381W	-1	-/-	-718.8728816509247	-17759.823466539383	165	0.08138020833333333	0.7575757575757576	0.4059263521288838
YOR232W	-1	-/-	-718.8951640129089	-18996.973805233836	165	0.08132726089785296	0.7575757575757576	0.4062140391254315
YIL122W	1	+/-	-718.9230207204819	-18890.4663541317	164	0.08192457737321196	0.7636363636363637	0.4062140391254315
YKR100C	0	0/-	-719.0943952798843	-29918.779294260778	660	0.08192457737321196	0.7636363636363637	0.4062140391254315
YOR258W	0	0/-	-719.1071324646473	-28571.917545735836	660	0.08192457737321196	0.7636363636363637	0.4062140391254315
YLR105C	-1	-/-	-719.2017722129822	-18022.56871151924	165	0.08187134502923976	0.7636363636363637	0.40650172612197927
YDR423C	-1	-/-	-719.2512111663818	-18468.757942914963	165	0.08181818181818182	0.7636363636363637	0.40678941311852707
YBL037W	0	0/-	-719.3574179708958	-29077.33216291666	660	0.08181818181818182	0.7636363636363637	0.40678941311852707
YLR323C	0	0/-	-719.3583542853594	-30939.541219070554	660	0.08181818181818182	0.7636363636363637	0.40678941311852707
YBR258C	-1	-/-	-719.4415994882584	-17724.86757540703	165	0.08176508760545101	0.7636363636363637	0.4070771001150748
YJR049C	-1	-/-	-719.6051634550095	-19088.48852276802	165	0.08171206225680934	0.7636363636363637	0.40736478711162255
YOR001W	-1	-/-	-719.7049874067307	-19447.11500942707	165	0.08165910563836681	0.7636363636363637	0.4076524741081703
YIL061C	-1	-/-	-719.7285003662109	-16756.319435596466	165	0.08160621761658031	0.7636363636363637	0.4079401611047181
YJL072C	-1	-/-	-719.7338950634003	-18022.0611679554	165	0.08155339805825243	0.7636363636363637	0.40822784810126583
YLR192C	-1	-/-	-719.7932465672493	-19769.780271433294	165	0.0815006468305304	0.7636363636363637	0.4085155350978136
YKL095W	-1	-/-	-719.9811714887619	-18216.39562344551	165	0.08144796380090498	0.7636363636363637	0.4088032220943613
YNL316C	0	0/0	-720.0075612664223	-31437.71405956149	660	0.08144796380090498	0.7636363636363637	0.4088032220943613
YPL258C	-1	-/-	-720.2024322748184	-19003.029666662216	165	0.08139534883720931	0.7636363636363637	0.4090909090909091
YHR176W	-1	-/-	-720.2093531489372	-17683.308194816113	165	0.08134280180761781	0.7636363636363637	0.40937859608745686
YGL144C	-1	-/-	-720.2460148334503	-17813.85843706131	165	0.08129032258064516	0.7636363636363637	0.4096662830840046
YOR061W	-1	-/+	-720.2465720176697	-19953.980137825012	165	0.08123791102514506	0.7636363636363637	0.40995397008055234
YBR153W	-1	-/-	-720.2750384807587	-16915.860392212868	165	0.08118556701030928	0.7636363636363637	0.41024165707710014
YBR173C	-1	-/-	-720.4448934793472	-18340.55691921711	165	0.08113329040566646	0.7636363636363637	0.4105293440736479
YKR030W	0	0/0	-720.4633258283138	-29719.734382689	660	0.08113329040566646	0.7636363636363637	0.4105293440736479
YNL212W	0	0/0	-720.5357136428356	-30136.182840578258	660	0.08113329040566646	0.7636363636363637	0.4105293440736479
YFL038C	-1	-/-	-720.5590411424637	-18782.02982017398	165	0.08108108108108109	0.7636363636363637	0.4108170310701956
YFL004W	-1	-/-	-720.5889724493027	-18082.079483628273	165	0.08102893890675242	0.7636363636363637	0.41110471806674337
YGL060W	0	0/-	-720.7023650035262	-30281.188759543	660	0.08102893890675242	0.7636363636363637	0.41110471806674337
YAR007C	-1	-/-	-720.727596282959	-18818.684569120407	165	0.08097686375321336	0.7636363636363637	0.41139240506329117
YMR013C	-1	-/-	-720.8650272488594	-18424.332019984722	165	0.08092485549132948	0.7636363636363637	0.4116800920598389
YHR194W	-1	-/-	-720.8832219839096	-18562.286519289017	165	0.08087291399229782	0.7636363636363637	0.41196777905638665
YIL115C	-1	-/-	-720.9154667854309	-18147.78303337097	165	0.08082103912764593	0.7636363636363637	0.4122554660529344
YER144C	0	0/-	-720.924692645669	-31181.972657635808	660	0.08082103912764593	0.7636363636363637	0.4122554660529344
YBR074W	0	0/0	-720.9736423268914	-31556.27553332597	660	0.08082103912764593	0.7636363636363637	0.4122554660529344
YPR023C	-1	-/-	-720.9878591299057	-18847.409082770348	165	0.08076923076923077	0.7636363636363637	0.41254315304948214
YOL042W	-1	-/-	-721.003500699997	-16526.483667850494	165	0.08071748878923767	0.7636363636363637	0.41283084004602993
YGR252W	-1	-/-	-721.1321024894714	-18267.30285692215	165	0.08066581306017925	0.7636363636363637	0.4131185270425777
YPR161C	-1	-/+	-721.1365468502045	-18707.422179937363	165	0.08061420345489444	0.7636363636363637	0.4134062140391254
YLR047C	-1	-/-	-721.1655315160751	-18344.003887057304	165	0.08056265984654731	0.7636363636363637	0.41369390103567316
YOR295W	-1	-/-	-721.1961387395859	-18355.95364713669	165	0.08051118210862619	0.7636363636363637	0.41398158803222096
YDR383C	0	0/-	-721.3675471097231	-28549.188381567597	660	0.08051118210862619	0.7636363636363637	0.41398158803222096
YJL061W	-1	-/-	-721.4132665395737	-19072.38044077158	165	0.08045977011494253	0.7636363636363637	0.4142692750287687
YGL090W	-1	-/-	-721.5901641845703	-16872.848545074463	165	0.08040842373962986	0.7636363636363637	0.41455696202531644
YPR025C	-1	-/+	-721.6217621564865	-19570.149083137512	165	0.08035714285714286	0.7636363636363637	0.4148446490218642
YGL155W	-1	-/0	-721.6672239303589	-18259.47561585903	165	0.08030592734225621	0.7636363636363637	0.415132336018412
YIL063C	-1	-/-	-721.6867578029633	-18047.879105329514	165	0.08025477707006369	0.7636363636363637	0.4154200230149597
YNR059W	-1	-/-	-721.7111312150955	-18618.53724050522	165	0.08020369191597708	0.7636363636363637	0.41570771001150747
YIL015C-A	0	0/0	-721.7638776302338	-26781.595368683338	660	0.08020369191597708	0.7636363636363637	0.41570771001150747
YIL045W	0	0/0	-721.8847391679883	-33542.450767211616	660	0.08020369191597708	0.7636363636363637	0.41570771001150747
YPL244C	-1	-/-	-721.9157662391663	-18839.993703007698	165	0.08015267175572519	0.7636363636363637	0.4159953970080552
YJL093C	-1	-/-	-721.9865387678146	-17852.942997932434	165	0.08010171646535283	0.7636363636363637	0.416283084004603
YAL032C	-1	-/-	-722.0478361845016	-17834.568412661552	165	0.08005082592121983	0.7636363636363637	0.41657077100115075
YHR101C	0	0/-	-722.0844437479973	-30769.802773192525	660	0.08005082592121983	0.7636363636363637	0.41657077100115075
YGR120C	-1	-/-	-722.0860302448273	-18343.462437033653	165	0.08	0.7636363636363637	0.4168584579976985
YGL105W	-1	-/-	-722.1125531196594	-20596.071729779243	165	0.0799492385786802	0.7636363636363637	0.41714614499424624
YMR014W	-1	-/-	-722.1798069477081	-19801.043798565865	165	0.07989854153455929	0.7636363636363637	0.41743383199079404
YOR147W	-1	-/-	-722.1826717853546	-18709.841894865036	165	0.07984790874524715	0.7636363636363637	0.4177215189873418
YBL018C	-1	-/-	-722.2478749752045	-18078.236303720623	165	0.07979734008866371	0.7636363636363637	0.4180092059838895
YDL132W	-1	-/-	-722.2626677751541	-18527.27701461315	165	0.07974683544303797	0.7636363636363637	0.41829689298043726
YKR020W	-1	-/-	-722.3456622362137	-17933.867330789566	165	0.07969639468690702	0.7636363636363637	0.41858457997698506
YFR043C	0	0/0	-722.3473121225834	-30227.600306093693	660	0.07969639468690702	0.7636363636363637	0.41858457997698506
YDR403W	0	0/-	-722.3529414832592	-29910.310787585564	660	0.07969639468690702	0.7636363636363637	0.41858457997698506
YPL144W	-1	-/0	-722.3530259132385	-17751.47423028946	165	0.07964601769911504	0.7636363636363637	0.4188722669735328
YOL013C	-1	-/-	-722.3902371525764	-19188.891474539414	165	0.07959570435881239	0.7636363636363637	0.41915995397008055
YPR103W	-1	-/-	-722.6188727617264	-18505.847779989243	165	0.07954545454545454	0.7636363636363637	0.4194476409666283
YGL228W	0	0/-	-722.653294056654	-30962.638524636626	660	0.07954545454545454	0.7636363636363637	0.4194476409666283
YKR079C	-1	-/-	-722.6683186292648	-19797.231048703194	165	0.07949526813880126	0.7636363636363637	0.4197353279631761
YJL139C	-1	-/-	-722.6970880031586	-18164.47961628437	165	0.07944514501891552	0.7636363636363637	0.42002301495972383
YNL249C	0	0/0	-722.7111399769783	-29584.966662168503	660	0.07944514501891552	0.7636363636363637	0.42002301495972383
YPR101W	-1	-/-	-722.7297958135605	-18560.689053714275	165	0.07939508506616257	0.7636363636363637	0.42031070195627157
YDR128W	0	0/-	-722.7517518699169	-30231.125822871923	660	0.07939508506616257	0.7636363636363637	0.42031070195627157
YOR211C	-1	-/-	-722.7767970561981	-17995.042198181152	165	0.07934508816120907	0.7636363636363637	0.4205983889528193
YPL065W	-1	-/-	-722.8128424882889	-17364.81452357769	165	0.07929515418502203	0.7636363636363637	0.4208860759493671
YDR450W	-1	-/-	-722.8375731706619	-19527.463651776314	165	0.07924528301886792	0.7636363636363637	0.42117376294591485
YBR240C	-1	-/-	-722.851713180542	-18044.01811158657	165	0.07919547454431175	0.7636363636363637	0.4214614499424626
[truncated: 3,961 more rows]
