# Supplementary material for: Revisiting co-expression-based automated function prediction in yeast with neural networks and updated Gene Ontology annotations
Source: PLoS One. 2026 Apr 16;21(4):e0322689. doi: 10.1371/journal.pone.0322689 (PMC13086303; doi:10.1371/journal.pone.0322689)
Supplement: S1 Table — Table containing the performance statistics of Model 1 and KL-divergence metrics for each GO term used to construct Fig 3 and Figure S3 in S1 Text. (CSV) [file pone.0322689.s003.csv]

GO Term	Term Name	Single Gene AUC	Test AUC	Train AUC	KL-Divergence
GO:0000054	ribosome export from nucleus	0.909486405	0.902412403	0.928575307	2.063410444
GO:0000278	mitotic cell cycle	0.741637577	0.704575022	0.844759727	0.098126508
GO:0000747	conjugation with cellular fusion	0.693649807	0.638220741	0.825709863	0.044056694
GO:0000902	cell morphogenesis	0.656613493	0.613623568	0.808671409	0.019959085
GO:0000910	cytokinesis	0.740316003	0.65884194	0.844540909	0.068037071
GO:0001403	invasive growth (sensu Saccharomyces)	0.695662449	0.618209634	0.814884508	0.160852684
GO:0003700	transcription factor activity	0.797830266	0.739823073	0.83498083	0.126695899
GO:0004518	nuclease activity	0.793839997	0.811593508	0.877272386	0.429090403
GO:0005085	guanyl-nucleotide exchange factor activity	0.703248096	0.69383001	0.78488221	0.280239909
GO:0006260	DNA replication	0.815685447	0.778647635	0.877923613	0.239696406
GO:0006281	DNA repair	0.739147992	0.712405079	0.844760682	0.095407074
GO:0006310	DNA recombination	0.722553286	0.684157932	0.821552591	0.094850888
GO:0006325	establishment and/or maintenance of chromatin architecture	0.7546839	0.72628084	0.860448751	0.126960972
GO:0006352	transcription initiation	0.80456213	0.784044308	0.894029113	0.407729949
GO:0006353	transcription termination	0.738656962	0.69592855	0.778129153	0.561092099
GO:0006360	transcription from RNA polymerase I promoter	0.864808203	0.824866996	0.899528098	1.232790251
GO:0006364	rRNA processing	0.931849903	0.917276634	0.951432069	2.416340417
GO:0006366	transcription from RNA polymerase II promoter	0.700387561	0.663183455	0.8276975	0.069341114
GO:0006383	transcription from RNA polymerase III promoter	0.783026641	0.747676604	0.828520724	0.656518109
GO:0006397	mRNA processing	0.794615389	0.752156104	0.863826319	0.183434361
GO:0006401	RNA catabolic process	0.761990057	0.710936613	0.842927023	0.322272656
GO:0006413	translational initiation	0.877579866	0.861654925	0.900842997	1.165254959
GO:0006414	translational elongation	0.921299094	0.846111111	0.919701652	1.930546436
GO:0006418	tRNA aminoacylation for protein translation	0.912120917	0.891733037	0.905817963	1.299849567
GO:0006457	protein folding	0.734721363	0.701330469	0.810241409	0.140398554
GO:0006468	protein amino acid phosphorylation	0.685259887	0.656436824	0.793289842	0.084014289
GO:0006470	protein amino acid dephosphorylation	0.738111586	0.584780518	0.701852108	0.325250844
GO:0006486	protein amino acid glycosylation	0.863009936	0.797945749	0.874126864	0.409442147
GO:0006497	protein amino acid lipidation	0.759514228	0.695548589	0.835385748	0.254469533
GO:0006605	protein targeting	0.673428981	0.635849386	0.843357909	0.059625451
GO:0006629	lipid metabolic process	0.761137168	0.700313272	0.852237365	0.02949527
GO:0006766	vitamin metabolic process	0.805721556	0.735965682	0.83932166	0.082201127
GO:0006811	ion transport	0.853764228	0.780361932	0.865525091	0.07506811
GO:0006865	amino acid transport	0.793849329	0.700218681	0.786140312	0.242433572
GO:0006869	lipid transport	0.721214275	0.639345174	0.741540096	0.223550279
GO:0006873	cell ion homeostasis	0.684499763	0.678751757	0.781753636	0.052820237
GO:0006887	exocytosis	0.745924502	0.709215296	0.82618351	0.222947252
GO:0006897	endocytosis	0.753593335	0.711292297	0.871527886	0.143221278
GO:0006970	response to osmotic stress	0.720357571	0.646482509	0.800155068	0.103604818
GO:0006979	response to oxidative stress	0.80038287	0.759319577	0.890100795	0.250382404
GO:0006997	nuclear organization and biogenesis	0.773654216	0.744801169	0.840656199	0.28697952
GO:0007005	mitochondrion organization and biogenesis	0.735250527	0.658444381	0.764273501	0.074413078
GO:0007010	cytoskeleton organization and biogenesis	0.719097358	0.667975386	0.834239818	0.050118381
GO:0007031	peroxisome organization and biogenesis	0.779119747	0.802336654	0.849614033	0.344491997
GO:0007033	vacuole organization and biogenesis	0.748468529	0.741443871	0.806042296	0.087894841
GO:0007059	chromosome segregation	0.786533708	0.77011214	0.860762388	0.173660457
GO:0007114	cell budding	0.748420764	0.686185466	0.8623575	0.100961612
GO:0007124	pseudohyphal growth	0.600785921	0.592101002	0.810055523	0.069092121
GO:0008033	tRNA processing	0.761258428	0.65758617	0.792628465	0.388168733
GO:0008135	translation factor activity, nucleic acid binding	0.896926974	0.870500636	0.918371402	1.224637089
GO:0008213	protein amino acid alkylation	0.870877132	0.812420126	0.85549516	0.767834484
GO:0008380	RNA splicing	0.796296086	0.758358736	0.869877479	0.173380723
GO:0008643	carbohydrate transport	0.898263048	0.828822026	0.869572977	0.29705157
GO:0009408	response to heat	0.843824124	0.784986609	0.830055628	0.739451706
GO:0009451	RNA modification	0.882073817	0.863499436	0.915149302	1.223508282
GO:0010324	membrane invagination	0.755051595	0.717599496	0.870392682
GO:0015931	nucleobase, nucleoside, nucleotide and nucleic acid transport	0.750008681	0.714933449	0.81874525	0.177980923
GO:0016050	vesicle organization and biogenesis	0.835173487	0.628080814	0.764604408	0.72699156
GO:0016197	endosome transport	0.838876085	0.849871828	0.897975131	0.48531379
GO:0016570	histone modification	0.749488153	0.721678027	0.881922569	0.18554714
GO:0018193	peptidyl-amino acid modification	0.786953116	0.70621614	0.840319416	0.851231378
GO:0032196	transposition	0.936510536	0.951461829	0.951930751	1.489884947
GO:0032200	telomere organization and biogenesis	0.624928581	0.59623825	0.792048819	0.016394289
GO:0032787	monocarboxylic acid metabolic process	0.803138096	0.753653484	0.87323525	0.074906253
GO:0042221	response to chemical stimulus	0.647498429	0.628984295	0.809162773	0.012533273
GO:0042255	ribosome assembly	0.947067892	0.939037107	0.95165886	2.255204748
GO:0042273	ribosomal large subunit biogenesis and assembly	0.949129703	0.942903419	0.953380427	2.861577719
GO:0042274	ribosomal small subunit biogenesis and assembly	0.928503658	0.900174666	0.93133767	2.581934259
GO:0042594	response to starvation	0.638199454	0.742208196	0.784712275	0.925430054
GO:0043543	protein amino acid acylation	0.640775753	0.576433657	0.788665202	0.12560762
GO:0045333	cellular respiration	0.827458116	0.761735161	0.900441274	0.51383292
GO:0048193	Golgi vesicle transport	0.79642307	0.786449906	0.875900183	0.189813864
GO:0048284	organelle fusion	0.837070235	0.553685841	0.789539622	0.505948239
GO:0048308	organelle inheritance	0.772321997	0.723256748	0.815171621	0.226297141
GO:0051049	regulation of transport	0.917440264	0.738215491	0.740176871	1.161214931
GO:0051052	regulation of DNA metabolic process	0.637134428	0.59047049	0.779506291	0.323065677
GO:0051321	meiotic cell cycle	0.743692591	0.729297257	0.839814772	0.067518686
GO:0051603	proteolysis involved in cellular protein catabolic process	0.808767639	0.78388738	0.89312466	0.300125898
GO:0051726	regulation of cell cycle	0.723635698	0.670144222	0.821923206	0.071916436
