# Supplementary material for: Revisiting co-expression-based automated function prediction in yeast with neural networks and updated Gene Ontology annotations
Source: PLoS One. 2026 Apr 16;21(4):e0322689. doi: 10.1371/journal.pone.0322689 (PMC13086303; doi:10.1371/journal.pone.0322689)
Supplement: S2 Table — Table containing each yeast gene and its predicted confidence or rank of involvement in mitochondrion organization (GO:0007005) for MEFIT, SPELL, and our neural network model. Genes are labeled in the following way: positives are ‘1’, negatives are ‘-1’, and genes that are neither positive nor negative are ‘0’. This data was used to construct Figs 4–6. (CSV) [file pone.0322689.s004.csv]

Gene	2007 Label	2022 Label	NeuralNet Confidence	SPELL Rank	MEFIT Confidence
YNL106C	-1	-1	-533.4621727	2730.0
YKR058W	0	0	-577.3841587	4052.0
YIR014W	0	0	-588.5316797	4702.0	0.634135
YDL079C	-1	-1	-637.8800547	3955.0
YGR080W	-1	-1	-503.7575417	1435.0	1.31188
YGL045W	-1	-1	-648.8849065	4408.0
YDL133C-A	0	-1	-558.6141471	5588.0	0.993593
YJL178C	-1	-1	-512.1965821	1187.0	4.63494
YPL151C	-1	-1	-630.1867752	1415.0	1.03276
YER095W	-1	1	-515.9302676	2125.0	0.806895
YBR081C	-1	-1	-611.3463087	2573.0	0.855435
YML036W	-1	-1	-551.8084276	1673.0	3.60862
YGR077C	-1	-1	-454.9360696	636.0	0.74047
YBR191W	0	-1	-598.6750358	5079.0	4.62034
YIL171W	0	-1	-645.9911546	5250.0
YER011W	0	-1	-663.2969046	4830.0
YOR208W	-1	-1	-577.0238724	3537.0	0.826368
YNL058C	0	0	-576.0953287	1713.0	0.819499
YOR157C	-1	-1	-521.4661648	360.0	2.39192
YDR448W	-1	-1	-642.7085786	3612.0
YOR328W	-1	-1	-562.4676583	3165.0	0.792435
YOR049C	-1	-1	-637.8138857	4502.0	1.14884
YGR270W	-1	-1	-632.3473964	1352.0
YIL105C	-1	-1	-514.5596917	2911.0	2.82576
YOR245C	-1	-1	-505.3720405	1404.0	0.907246
YMR139W	-1	-1	-598.3253419	524.0	0.808433
YDR059C	-1	-1	-472.5269226	2363.0	1.21837
YJL191W	-1	-1	-655.2265058	4395.0	3.60021
YLR097C	-1	-1	-525.7533286	1128.0	2.31083
YKL082C	-1	-1	-635.5756886	4839.0	0.604542
YOR101W	0	-1	-613.3714758	3204.0	2.69878
YER073W	-1	-1	-550.5741343	4946.0
YOR382W	0	-1	-751.2396021	4126.0	1.01525
YGR195W	-1	-1	-682.1555419	2003.0	3.97867
YDR117C	0	-1	-607.2916375	1083.0	1.278
YNL128W	-1	-1	-572.1000149	4691.0	0.684619
YBR287W	0	0	-508.3217457	3498.0	1.28464
YDR318W	-1	-1	-495.9264805	1820.0	4.31724
YJR085C	0	0	-596.4909896	2080.0	2.40859
YDL199C	0	-1	-577.3119394	4693.0
YGR007W	-1	-1	-553.4809802	300.0	1.07054
YJL189W	0	-1	-568.3332707	5093.0	5.56144
YJR147W	-1	-1	-699.8744307	4573.0
YLR287C-A	0	-1	-518.395337	5170.0	4.54546
YDR014W	0	-1	-597.9404568	4991.0
YBR143C	-1	-1	-577.8174404	4182.0	2.01827
YLR102C	-1	-1	-545.3061361	1622.0	2.54172
YGL235W	0	0	-612.3893858	5246.0	4.59856
YGL240W	-1	-1	-547.4448328	4999.0	0.692996
YJR012C	0	0	-601.2162747
YLR167W	-1	-1	-553.6034293	4939.0	6.52964
YAL009W	-1	-1	-550.1785209	1629.0	2.60648
YPL033C	-1	-1	-604.098278	5502.0
YML031W	-1	-1	-594.442291	982.0	1.41663
YHR096C	-1	-1	-604.602478	5142.0	0.846004
YDL020C	-1	-1	-618.1501718	2554.0	2.12809
YNR011C	-1	-1	-630.3064671	3468.0
YDR325W	-1	-1	-595.4112749	2124.0	1.8271
YBR163W	0	1	-642.2233597	1456.0	0.693867
YLR127C	-1	-1	-542.667423	2641.0	0.924562
YJL099W	-1	-1	-611.0436597	1853.0
YOR186W	0	0	-586.0149093	5244.0	0.712538
YGR125W	0	-1	-598.3801482	491.0	1.47549
YIL068C	-1	-1	-593.5253732	2581.0	2.24787
YGR010W	-1	-1	-488.2967432	2234.0	0.944036
YEL009C	-1	-1	-552.5509365	3573.0	2.83553
YHL002W	-1	-1	-561.6323619	1934.0	0.866043
YDR242W	0	0	-559.5350876	4532.0
YDR309C	-1	-1	-604.1991172	3025.0
YKR004C-A	0	-1	-624.2896445
YMR202W	-1	-1	-580.0587387	3014.0	0.771937
YGR288W	-1	-1	-585.5707736	5075.0
YKL163W	0	-1	-718.0476865	4531.0
YJL104W	-1	1	-448.4273989	369.0	13.0382
YOR257W	-1	-1	-555.9688413	1319.0	5.66626
YBR048W	-1	-1	-566.8967607	5096.0	3.01052
YMR194C-B	0	0	-659.5959349	5994.0
YHR161C	-1	-1	-590.5105176	2686.0	0.880494
YMR076C	-1	-1	-545.0725002	3904.0	1.05992
YGL160W	0	-1	-581.8899601	448.0	1.89063
YLR445W	0	-1	-615.5303854	5507.0
YNR002C	-1	-1	-536.536926	4426.0	0.726309
YHR214C-C	-1	-1	-650.239038
YOR374W	0	-1	-540.513019	1648.0	1.18069
YBR049C	-1	-1	-530.9454012	1824.0	0.753898
YGL146C	0	0	-610.3581207	3930.0	0.771931
YOL104C	-1	-1	-683.5735421	5168.0
YPL271W	-1	-1	-411.4289673	1421.0	8.49744
YEL062W	-1	-1	-568.8307686	2606.0	1.18734
YJR025C	-1	-1	-568.9766235	2191.0	0.704669
YOL021C	-1	-1	-656.6759682	3171.0	1.05459
YOL163W	0	-1	-594.3334056	5412.0
YGL196W	0	0	-524.14098	1101.0	1.4365
YML121W	-1	-1	-591.4464006	153.0	4.04211
YMR321C	0	0	-595.0072361	4811.0	1.01599
YLL033W	0	-1	-587.3987695	2764.0
YNL229C	-1	-1	-516.8979602	136.0	2.11986
YCR012W	-1	-1	-510.7983341	3647.0	1.15945
YAL039C	0	0	-512.5723865	1041.0	7.81149
YMR251W-A	0	0	-482.6902894	4754.0	1.62347
YDR261C-D	-1	-1	-646.3623438
YOL080C	-1	-1	-651.2755558	4332.0	1.26272
YFR015C	0	0	-633.0620216	3897.0	0.972668
YKL180W	0	-1	-583.6141296	4640.0	7.9813
YOR025W	-1	-1	-555.992861	1407.0
YDL065C	-1	-1	-540.4858162	3174.0	2.36155
YER068W	-1	-1	-536.1068349	1482.0	1.03852
YGR103W	-1	-1	-631.3057957	5169.0	1.2104
YOR109W	-1	-1	-550.479109	1008.0
YMR108W	0	0	-540.5675396	4127.0	0.710009
YHR110W	0	-1	-515.652907	945.0	3.33242
YPL045W	-1	-1	-570.9878623	2058.0
YER047C	0	0	-505.031401	2766.0	1.08112
YOL013W-B	0	0	-636.5427426
YNL119W	-1	-1	-674.7915537	3279.0	2.3182
YOR237W	-1	-1	-674.6206326	5540.0
YLR084C	-1	-1	-617.4860544	2872.0
YNL219C	-1	-1	-506.097229	906.0	1.05068
YLL054C	0	-1	-576.9322714	4259.0	1.1407
YBR024W	-1	1	-462.3219784	850.0	5.53214
YMR043W	-1	-1	-570.8078399	819.0	0.783889
YKL178C	-1	-1	-572.5097964	5248.0
YOR375C	0	0	-493.4033861	2636.0	2.93558
YEL042W	-1	-1	-614.2156026	2459.0	5.23167
YCL074W	-1	-1	-587.4203911
YJL060W	-1	-1	-557.1259425	829.0	0.831813
YMR157C	0	0	-372.8410961	2.0	14.791
YOR191W	-1	-1	-567.4293003	3065.0	0.914924
YMR293C	-1	-1	-477.8211749	579.0	7.69341
YOR288C	-1	-1	-602.3568239	1021.0	3.5698
YEL005C	0	-1	-587.5169527	3909.0	0.970109
YKL100C	0	-1	-575.1740415	808.0	0.981912
YNL283C	-1	-1	-521.5067642	1031.0	1.02485
YBL076C	0	-1	-565.3789068	4238.0
YLR227W-A	-1	-1	-639.6367173
YNR035C	1	-1	-493.4836837	387.0	1.47907
YOR124C	0	1	-543.29581	375.0	1.08536
YDR365W-B	-1	-1	-640.3846874
YPR159C-A	0	0	-659.5959388	6037.0
YHR086W	-1	-1	-490.0862787	1576.0	0.898713
YDR110W	-1	-1	-643.3966317	3923.0	0.756156
YGL153W	-1	-1	-476.8583171	1728.0	1.34042
YLR413W	0	-1	-617.8758822	5135.0	0.731441
YHR112C	0	0	-579.9088678	2526.0	0.84499
YJR041C	0	-1	-623.8362989	4243.0
YPR100W	-1	1	-415.233623	83.0	12.0183
YDL147W	-1	-1	-491.8893449	749.0	2.15123
YLR006C	-1	-1	-497.0957482	1796.0	0.754588
YOR193W	-1	-1	-678.6993613	2456.0	1.11209
YDL149W	-1	1	-569.5112376	3967.0	0.689847
YNL308C	0	-1	-639.201103	4555.0	0.621199
YOR352W	0	0	-574.27478	934.0	3.23236
YLR303W	-1	0	-535.0127897	4231.0	1.74903
YBL038W	0	-1	-382.451481	11.0	10.7773
YML116W	-1	-1	-601.9641995	4213.0
YPL101W	-1	-1	-615.7449923	2800.0	1.72665
YOR296W	0	0	-599.2997586	2876.0	0.7457
YGL232W	-1	-1	-577.8528965	1662.0	8.21216
YDR384C	-1	-1	-592.9801438	5113.0	0.731585
YLR241W	0	-1	-571.4124644	488.0	1.00638
YBR074W	0	0	-654.536647	4173.0
YHR179W	0	0	-573.1253977	4352.0	0.683812
YIL034C	-1	-1	-529.8911736	971.0	1.20019
YJR080C	0	1	-364.5331911	4.0	10.0281
YFL033C	-1	-1	-515.3188286	4026.0	0.683045
YGL223C	-1	-1	-581.9845698	2215.0
YKR036C	1	1	-653.8335919	3517.0
YGL050W	0	-1	-595.6399478	1776.0	2.61806
YMR036C	-1	-1	-603.3192325	3326.0	1.21128
YMR244C-A	0	1	-608.4479675	1829.0	7.62689
YNL213C	1	1	-587.6539712	366.0	11.4626
YER007C-A	0	-1	-582.5912256	4130.0	6.85037
YLR012C	0	0	-601.4341341	5550.0	0.941506
YDR378C	-1	-1	-497.2307868	2290.0	7.90906
YOL019W	0	0	-530.3774002	721.0	0.687779
YPL099C	0	1	-440.447554	377.0	13.1772
YEL007W	0	0	-592.9513171	2230.0	1.53202
YPR040W	0	-1	-558.8191233	3071.0	0.906855
YPL192C	-1	-1	-636.7648602	5369.0
YDR261W-A	-1	-1	-675.9011793
YMR316W	-1	-1	-640.9624388	5092.0	1.41594
YLR156C-A	0	0	-659.5959371	5973.0
YER101C	0	-1	-556.5137986	525.0	1.63834
YLR459W	-1	-1	-547.3972609	774.0	2.11597
YGL215W	0	-1	-653.5175913	2855.0
YGL184C	0	0	-790.961933	5193.0
YHL004W	0	-1	-398.5199617	73.0	13.1513
YOR037W	1	1	-525.1985688	961.0	9.28587
Q0275	0	0			1.00076
YDR370C	0	-1	-598.6302049	3263.0	0.908526
YJR015W	0	0	-585.4130963	1411.0	1.00101
YOL078W	-1	-1	-612.1765552	4411.0	0.960965
YBR112C	-1	-1	-507.719583	1310.0	0.797758
YOR111W	0	-1	-558.5265318	1544.0	3.9025
YBR145W	-1	0	-554.8448539	3971.0
YGL159W	0	0	-569.6142485	444.0	1.7456
YLR318W	-1	-1	-582.8554425	4812.0
YGR161C-D	-1	-1	-637.8881469
YNL010W	0	0	-612.9559383	2419.0	7.16532
YEL059C-A	0	1	-500.4907847	3913.0	1.52294
YGR253C	-1	-1	-459.2858688	623.0	8.24021
YLR452C	-1	-1	-618.8015687	3181.0
YDR228C	-1	-1	-637.1246033	1571.0	1.66262
YIL005W	0	-1	-473.1073419	468.0	1.4027
YKL023W	0	-1	-571.9778234	3465.0
YJR135C	-1	-1	-615.5085034	2704.0	1.95504
YBL056W	-1	-1	-500.2153304	423.0	5.01608
YDL235C	-1	-1	-573.7932382	1734.0	7.89693
YOL165C	-1	0	-596.5310636	3392.0	1.27745
YLR275W	-1	-1	-614.006325	3559.0	1.40615
YDR402C	0	-1	-660.7090641	5470.0
YOR232W	-1	1	-513.3868518	110.0	12.7326
YNL067W-A	0	0	-650.7940366
YHR144C	0	-1	-626.4573188	3888.0	1.48551
YML081C-A	-1	1	-367.3469021	5552.0	2.56221
YDR086C	-1	-1	-532.5034883	3595.0	6.04636
YIL071W	0	-1	-618.4454873
YJR034W	0	1	-394.4420859	557.0	11.6811
YDR177W	-1	-1	-469.5650331	416.0	9.98745
YGR121C	-1	-1	-519.1570687	3149.0	1.12505
YOR210W	-1	-1	-601.6317606	3840.0	4.60738
YJL149W	0	-1	-569.2541959	2760.0
YBR018C	0	0	-644.6760662	5274.0
YMR196W	0	-1	-580.7751985	3597.0
YLR285C-A	0	0	-659.5959297	5979.0
YDL100C	-1	-1	-467.3889812	669.0	3.23886
YPL235W	-1	-1	-630.3437579	828.0	1.90081
YDL126C	-1	1	-409.4193958	1642.0	1.01232
YOL158C	-1	-1	-658.5955224	3903.0
YDL239C	0	1	-581.8681986	4906.0	0.648216
YKL198C	0	-1	-629.2982046	4993.0
YLR456W	0	0	-579.7414373	1884.0	2.6905
YOR361C	-1	-1	-643.5864649	3284.0	1.74016
YER138W-A	0	0	-621.7252834	5598.0	0.674323
YNL331C	-1	0	-579.6344407	859.0	0.923758
YML075C	-1	-1	-540.2777467	2304.0	2.17866
YGR252W	-1	-1	-528.5930851	512.0	1.38894
YNL321W	0	-1	-476.9035793	352.0	1.25807
YLL019C	-1	-1	-470.592703	1631.0	0.917194
YHL034C	-1	0	-445.4045122	1052.0	3.63992
YER043C	0	-1	-530.1732526	4134.0	2.32308
YDL021W	0	-1	-743.4270372	2061.0	1.32166
YDR034C-D	-1	-1	-675.7367487
YML007W	-1	-1	-538.830013	599.0	1.25997
YNR068C	0	-1	-586.1172506	5269.0
YMR175W	-1	-1	-600.1257682	5361.0	0.838573
YDL038C	-1	0	-638.4414306	5445.0
YMR282C	0	-1	-460.5822155	435.0	12.9476
YLR109W	-1	-1	-428.0429472	3916.0	2.13612
YMR256C	0	-1	-440.9921533	2187.0	6.79629
YOL038W	-1	-1	-467.2037563	1593.0	3.18622
YJL121C	-1	0	-531.8987842	2556.0	2.58648
YMR305C	-1	-1	-488.2807214	3476.0	1.55132
YJR057W	-1	-1	-546.4999535	351.0	6.85742
YMR092C	-1	-1	-528.7804849	334.0	1.59899
YGL108C	0	0	-594.8851554	3333.0	2.46267
YDR483W	-1	-1	-555.4631984	2400.0	1.16543
YHL012W	-1	-1	-597.8028054	5466.0	0.909992
YPR167C	-1	0	-638.6501198	3770.0	1.48598
YJR155W	-1	0	-656.8743062	4599.0
YDR284C	-1	-1	-504.6717987	388.0	1.60003
YDR255C	-1	-1	-546.2362907	1608.0	0.921743
YER082C	-1	-1	-659.7066648	4392.0	1.49078
YFR051C	-1	-1	-530.3433738	1529.0	1.05208
YMR113W	-1	0	-531.1688089	814.0	2.10629
YKL133C	0	-1	-582.4886891	2625.0	1.48772
YDR155C	0	-1	-458.1908481	3817.0	1.55469
YDR534C	0	-1	-608.1136748	4438.0
YDL209C	-1	-1	-664.4510827	5085.0
YFL018W-A	-1	-1	-628.7572951
YJR062C	0	0	-512.8586698	1895.0	0.773523
YMR220W	-1	-1	-515.2166328	629.0	1.46725
YPL196W	-1	-1	-632.3861713	872.0	2.83579
YOR241W	-1	0	-582.0650563	137.0	2.46418
YGL026C	0	0	-517.3839214	3087.0
YMR006C	-1	-1	-614.8110132	4568.0	1.56485
YMR230W	0	-1	-603.0402811	5259.0	2.4498
YNL031C	-1	-1	-530.1577895	2831.0	5.77096
YBR176W	0	-1	-517.6147926	777.0	1.8893
YML072C	0	-1	-518.3215078	578.0	0.958375
YNL110C	-1	-1	-667.6779447	5021.0	2.78361
YDL106C	-1	-1	-568.8201625	1851.0	1.12846
YEL067C	0	0	-592.9506702
YPL159C	-1	-1	-599.1358399	2156.0	0.639932
YGR208W	0	0	-567.6116323	2585.0	1.08952
YNL093W	-1	-1	-623.7656662	5330.0	0.697573
YGR109C	-1	-1	-576.9980602	4324.0	1.50266
YLR375W	0	-1	-595.3679794	2816.0
YOR040W	-1	-1	-606.7338243	2564.0	1.20376
YPL123C	-1	-1	-676.2307887	2737.0	0.629056
YGR203W	0	0	-606.9893603	3429.0	1.42722
YHR105W	0	0	-592.1689401	4369.0
YGR286C	-1	-1	-539.8203688	3514.0	0.928191
YDL107W	0	1	-459.5242394	1675.0	12.1182
YER060W-A	0	-1	-613.8302884	5252.0
YPL217C	-1	-1	-626.8854244	4311.0	1.15617
YNL045W	-1	-1	-556.1815298	470.0	1.35404
YOR198C	-1	-1	-523.3947649	811.0	2.82219
YML130C	-1	-1	-630.9453673	3051.0	0.9843
YNR034W-A	0	0	-616.8291553	5607.0	1.13549
YLR038C	0	1	-432.1670817	587.0	11.3958
YGL141W	0	-1	-644.1704116	4282.0
YGL062W	-1	-1	-494.8695438	2164.0	1.30708
YLR361C-A	0	0	-659.5959336	5982.0
YOR044W	0	0	-682.4343312	3386.0
YDR183W	-1	-1	-567.6224053	1979.0	2.45283
YAL044W-A	0	-1	-659.5959355	5722.0	0.999052
YMR201C	-1	-1	-580.8258467	3037.0
YGL027C	-1	-1	-515.9784343	892.0	1.24318
YBR091C	1	1	-597.4804668	2096.0	7.49107
YBR039W	-1	-1	-444.3894706	259.0	6.38543
YGR081C	-1	-1	-640.8040788	3918.0	2.34327
YOR184W	0	-1	-554.4123215	2590.0
YLR286C	-1	-1	-530.5926967	3116.0	2.42606
YOR283W	0	0	-596.1472729	2907.0	2.38926
YNL145W	-1	-1	-617.9957938	4443.0	1.44671
YNL064C	-1	1	-590.4124033	2844.0	1.31604
YJL214W	-1	-1	-592.7584078	4837.0	0.75196
YHL048W	-1	-1	-555.0914972	2671.0	0.992378
YOR145C	-1	-1	-698.1777072	3730.0	1.57987
YML073C	-1	-1	-569.6358223	5144.0	3.86214
YML054C-A	0	0	-659.595935	5987.0
YLR406C	0	-1	-581.5898089	4899.0	4.32967
YNL335W	0	-1	-618.1030591	4978.0	0.809728
YLR100W	-1	-1	-482.2433932	870.0	1.31622
YGL041C-B	0	0	-659.5959305	5919.0
YFR006W	0	0	-578.7334816	395.0	3.14124
YPR174C	0	0	-593.2258803	4576.0
YGL137W	-1	-1	-472.0823416	1479.0	0.852561
YPL283C	-1	-1	-600.5859969	5463.0	0.76494
YER190W	-1	-1	-616.692636	5319.0
YLR023C	-1	-1	-567.1278481	2011.0	1.23733
YLR410W-A	-1	-1	-640.1238909
YJL192C	-1	-1	-540.1769509	725.0	2.76507
YOR339C	0	-1	-594.4218001	5425.0	0.674953
YDR459C	-1	-1	-652.0192842	1568.0	0.610952
YJR158W	-1	-1	-606.6481934	4805.0	1.12485
YIL024C	0	0	-605.967223	3980.0	1.97841
YHR082C	-1	-1	-535.4685869	2918.0
YOL015W	0	0	-661.5353108	5350.0
YPL079W	0	-1	-595.1272997	4779.0	4.47265
YHR153C	0	-1	-600.2936003	4384.0	2.72677
YDR261C-C	-1	-1	-645.6022267
YDR515W	-1	-1	-517.8413458	1418.0	6.59475
YOR161C-C	0	0	-659.5959307	6020.0
YDL049C	0	-1	-493.0878412	4878.0	3.28908
YLL009C	-1	1	-399.2661121	289.0	7.87601
YPL249C-A	0	-1	-509.5343224	5570.0	0.795768
YGR032W	0	-1	-593.5704859	4957.0	1.0047
YOR273C	0	-1	-595.1908858	3271.0	1.57981
YJL190C	-1	-1	-583.810836	4659.0	7.11595
YHR118C	-1	-1	-575.9135396	2329.0	2.65962
YBR101C	0	-1	-581.621919	3092.0	3.69963
YNL299W	-1	-1	-689.1858726	4707.0
YPR062W	0	-1	-598.934384	2162.0	5.909
YKR065C	-1	1	-378.0169083	66.0	9.49217
YHR050W	-1	-1	-498.9387386	863.0	1.80973
YMR295C	0	0	-609.9262382	3019.0	1.24929
YHR177W	0	-1	-612.8066415	4784.0
YIL033C	-1	-1	-513.6731293	1006.0	1.46042
YJL077C	0	0	-577.5461435	4873.0
YBR219C	0	-1	-602.1568421	1718.0	2.60549
YDL070W	0	-1	-569.9591407	3907.0	2.4573
YDR494W	-1	-1	-448.7837507	92.0	12.4129
YAL056W	-1	-1	-481.0232618	3521.0	0.826595
YDL117W	-1	-1	-562.885134	1881.0	2.22499
YGL205W	-1	-1	-545.8840508	5133.0	1.03429
YKL049C	-1	-1	-525.767741	2154.0	2.76022
YKL199C	0	-1	-623.9253297
YFR012W-A	0	0	-659.5959324	5916.0
YDR390C	0	-1	-575.2403254	1376.0	2.19515
YPR148C	0	0	-576.6801772	917.0	2.22104
YLR035C-A	-1	-1	-630.4967213	5603.0
YKL189W	-1	-1	-634.9438679	1893.0	1.61757
YJL046W	0	-1	-561.4737267	112.0	15.4663
YNL322C	0	-1	-606.2476465	3003.0
YML033W	-1	-1	-623.1615653
YDR249C	0	0	-602.2579058	4201.0
YDR072C	-1	-1	-521.8382897	2653.0	3.69896
YMR135C	-1	-1	-629.1254151	2433.0	0.832136
YGL014W	-1	-1	-638.5213647	3653.0	0.865944
YHL009C	-1	-1	-633.8685763	2839.0	0.673785
YMR067C	-1	-1	-597.6198504	502.0	3.77483
YPL074W	0	0	-546.9218573	2589.0	1.53636
YOR073W	-1	-1	-587.1189013	3502.0	1.37731
YDR080W	-1	-1	-514.0852091	2609.0
YOR142W-A	-1	-1	-636.7948513
Q0255	0	0			1.0007
YBL059W	0	0	-577.4974942	396.0	11.3359
YML063W	0	-1	-572.5724694	4678.0	4.52781
YDR541C	0	-1	-602.9437312	3241.0	0.64574
YML041C	-1	-1	-598.8110797	1441.0	2.81044
YOR075W	-1	-1	-579.7875535	1293.0	1.32128
YER025W	-1	-1	-578.9240334	4051.0	1.43831
YGR250C	0	-1	-583.0940499	3937.0	1.30955
YIL106W	-1	-1	-571.8482478	1234.0	0.688785
YDL240W	0	-1	-546.7937804	3472.0	0.718715
YPR203W	0	0	-606.1227212	5461.0
YGR159C	-1	-1	-656.4864268	5104.0	0.811516
YML020W	0	0	-593.4353012	2468.0
YOR005C	-1	-1	-559.3397174	3166.0	1.03935
YHR022C-A	0	0	-659.5959293	5935.0
YML017W	0	-1	-586.6749539	5300.0
YJL212C	0	-1	-657.8797485	4277.0	0.877348
YOR363C	-1	-1	-520.5958719	3191.0	0.79581
YOR326W	1	1	-498.2554388	1514.0	1.87841
YCR031C	-1	-1	-556.5573776	4741.0	3.5045
YNL181W	0	0	-587.3001393	146.0	7.70343
YLR172C	-1	-1	-596.5761573	2937.0	2.76223
YHR209W	0	0	-624.1189432	4233.0	0.966587
YOL003C	-1	-1	-519.1963427	724.0	3.13856
YKL168C	0	-1	-523.6915301	483.0	2.33268
YGR035W-A	0	0	-659.5959244	5923.0
YIR008C	-1	-1	-576.3635747	602.0	2.05002
YGR026W	0	0	-594.0988454	856.0	2.42812
YPL274W	-1	-1	-568.4683743	3679.0	1.28644
YDR134C	0	0	-600.4989886
YBR054W	0	0	-600.1701755	4504.0
YGR236C	0	0	-589.1308433	5367.0	0.626708
YNL161W	-1	-1	-576.2093432	1403.0	0.747249
YDL072C	0	-1	-507.2360109	1972.0	1.41359
YPL171C	-1	0	-542.7345395	4221.0	1.8584
YNL275W	-1	-1	-571.1698656	1446.0	4.87934
YER180C	0	-1	-605.7630869	2696.0	0.782927
YNR032C-A	-1	-1	-470.5503273	5573.0	1.11988
YGR247W	-1	-1	-608.1783953	3688.0	0.630545
YLR186W	-1	-1	-662.5809238	4203.0	1.36803
YGR100W	0	0	-502.0478841	1361.0
YPR078C	-1	0	-604.6100855	5309.0
YOR061W	-1	-1	-548.8546951	2050.0	3.74051
YEL041W	-1	-1	-562.4703701	4083.0
YFL010C	0	0	-581.9112729	927.0	0.756546
YCR045C	0	-1	-618.8979008	5166.0
YDR319C	0	-1	-469.5234007	1281.0	2.09933
YNL135C	-1	-1	-463.1781793	1278.0	4.88488
YNL166C	-1	-1	-603.0602813	2211.0	1.1857
YLL043W	-1	-1	-549.4176815	1072.0
YDL193W	0	-1	-550.1103327	958.0	1.46444
YKL188C	-1	-1	-563.3504298	4008.0	0.730392
YMR177W	-1	-1	-632.1495805	3659.0
YCR097WB	0	-1	-622.2986264
YFR052W	-1	-1	-448.3802441	328.0	8.38764
YDL059C	-1	1	-657.8401904	4192.0	0.605973
YEL076C-A	0	0	-595.4893155	5553.0	0.64102
YGL192W	-1	-1	-622.8935363	3915.0
YHR154W	-1	-1	-572.4101832	4280.0	1.04803
YMR133W	-1	-1	-597.877908	5374.0	0.673274
YKL096C-B	0	0	-659.5959272	5964.0
YIL128W	-1	-1	-585.4796653	2673.0	2.05723
YHR055C	-1	-1	-606.7021832	5430.0	0.800921
YER161C	-1	-1	-583.1662445	2688.0	1.11134
YBL088C	-1	-1	-545.5103717	4200.0
YHL044W	0	0	-604.7455424	4546.0
YBR080C	-1	-1	-502.1890259	449.0	1.70231
YGR058W	0	-1	-558.0013896	3098.0	1.15501
YER015W	-1	-1	-513.3409622	4577.0	1.08081
YHR017W	0	0	-508.1864747	327.0	1.3238
YGL044C	-1	-1	-651.690985	1184.0	1.0412
YBR297W	-1	-1	-555.70767	3899.0	1.6515
YDR197W	0	-1	-469.6199197	722.0	11.8636
YDR226W	0	-1	-488.7708992	1814.0	7.50858
YMR174C	0	0	-550.9263952	4505.0	0.863856
YPL233W	-1	-1	-562.8354673	4387.0	0.645768
YDR057W	-1	-1	-543.2168109	1680.0	0.83187
YLR010C	-1	-1	-530.4979253	2888.0	3.40126
YER012W	-1	-1	-494.4479389	790.0	10.5165
YDR379W	-1	-1	-488.740994	3398.0	1.7692
YOR234C	0	-1	-595.8670545	4293.0	5.67808
YPL153C	-1	-1	-577.0042491	3960.0	1.05851
YGL128C	0	-1	-544.8413456	2711.0
YIR043C	0	0	-584.3876402	3196.0
YOR228C	0	1	-574.7495595	1537.0	0.717904
YDR315C	0	-1	-540.9019123	2386.0	1.15297
YPR145C-A	0	0	-659.595922	6036.0
YDL073W	0	-1	-596.3220741	2505.0	0.697119
YOR293C-A	0	0	-659.5959327	6022.0
YGR158C	-1	-1	-652.6127276	2732.0	1.54807
YGL121C	0	-1	-636.861981	4490.0	1.05607
YIL017C	-1	-1	-511.8505514	5579.0	0.817327
YJL176C	-1	-1	-521.9440832	1452.0	1.88105
YLL012W	-1	-1	-696.4496779	4331.0
YGR217W	-1	-1	-565.6675322	4157.0	0.707766
YFR004W	-1	1	-457.6876357	882.0	3.18555
YDR439W	-1	-1	-570.346458	4468.0	0.615273
YJL021C	-1	-1	-640.2231727
YOR129C	-1	-1	-617.7195451	4226.0
YDR482C	0	-1	-661.38046	3067.0	1.74701
YFL017C	0	-1	-517.4178667	1114.0	5.99994
YIL071C	0	-1	-576.5507635	5406.0
YJR068W	-1	-1	-583.676264	1365.0	1.83502
YJR005C-A	0	0	-659.5959376	5957.0
YNL081C	0	-1	-391.7506014	23.0	12.0654
YMR146C	-1	-1	-618.5338438	2877.0	1.85321
YHR059W	-1	-1	-429.3653256	276.0	13.1761
YGR042W	-1	-1	-589.6807027	3086.0	1.22241
YPR178W	-1	-1	-624.6764574	1993.0	0.797395
YKL107W	0	-1	-595.1976142	5388.0
YOL116W	-1	-1	-522.2779965	1736.0	2.44854
YMR016C	-1	-1	-613.8517563	3952.0	1.11937
YGL105W	-1	-1	-537.1176791	1694.0	2.93103
YBR168W	-1	-1	-455.2395029	2071.0	0.886342
YDR206W	-1	-1	-648.6078272	3265.0
YHR006W	-1	-1	-652.6573639	3867.0
YBL001C	0	0	-475.6523604	2523.0	8.54612
YPR046W	-1	-1	-591.420887	2437.0	2.94426
YAL003W	-1	-1	-605.2439854	3832.0	2.21403
YPL087W	-1	-1	-555.5107818	407.0	2.03929
YOL145C	-1	1	-539.0287519	2024.0	2.96755
YCL026C-A	-1	-1	-676.8936572	5535.0
YFL006W	0	-1	-625.7490795
YPL030W	0	-1	-668.1362121	4353.0
YML128C	-1	-1	-611.2847121	4147.0	2.08851
YIL087C	0	0	-575.8440421	1944.0	1.13994
YGR070W	-1	-1	-574.8359075	3309.0	0.970377
YKR050W	-1	-1	-527.0143836	3717.0
YCL005W	0	-1	-612.5347901	800.0	2.9402
YJR076C	-1	-1	-521.8752246	126.0	7.24776
YBL079W	-1	-1	-575.968977	4310.0	0.894714
YJL209W	-1	-1	-646.3890505	940.0	2.35845
YKL068W	-1	-1	-641.3662634	1260.0	1.47005
YHR170W	-1	-1	-672.6619029	5015.0	1.3742
YGR261C	-1	-1	-582.24422	394.0
YFL049W	-1	-1	-601.7785406	2879.0	0.756279
YMR101C	-1	-1	-636.2372808	5294.0
YDR412W	-1	-1	-621.9999838	5163.0	1.25287
YJR009C	-1	-1	-506.235898	4021.0	1.41772
YML117W	0	0	-604.4491156	2312.0	0.636002
YIL060W	0	0	-603.1192118	3785.0
YMR272C	-1	-1	-596.7180557	2126.0	0.724115
YHR218W	0	0	-604.4454812	4045.0
YAR002C-A	-1	-1	-487.175135	4827.0	1.97245
YJR065C	1	-1	-497.4061878	625.0	0.904249
YNL215W	0	-1	-596.2989119	949.0	1.99814
YLR312W-A	0	-1	-374.7184731	2376.0	3.15161
YGL151W	-1	-1	-582.7277439	1240.0	1.05523
YNL123W	-1	-1	-645.5398469	1804.0	1.12396
YEL043W	0	-1	-593.7863549	3687.0
YBR115C	0	0	-548.7737324	4386.0	0.658622
YGR117C	0	0	-579.5034716	1521.0	0.917327
YPR128C	-1	-1	-474.5078537	791.0	1.44303
YJR072C	0	-1	-570.3756192	2584.0	1.42414
YDR044W	0	0	-639.0349588	3041.0	1.0712
YKL077W	0	-1	-573.5634563	518.0	2.96752
YGR095C	-1	-1	-640.9977589	3450.0	2.59869
YGR031W	0	-1	-602.485466	1551.0	0.768264
YNL102W	-1	-1	-543.6734166	2136.0	2.65459
YKR042W	1	1	-547.9712811	4076.0
YJR078W	-1	-1	-560.0159674	4607.0	0.611096
YIR002C	-1	-1	-529.7325914	1672.0	0.753817
YAL036C	0	-1	-645.1778437	4836.0	1.26269
YPL076W	-1	-1	-607.6759732	4455.0
YFL037W	-1	-1	-437.6823707	1439.0	5.65682
YOR224C	-1	-1	-623.1077201	3646.0	2.06487
YAR009C	-1	-1	-591.1663008
YOR069W	-1	-1	-567.1595037	1423.0	1.3758
YDR450W	-1	-1	-544.4417472	5379.0	4.08835
YBR033W	0	-1	-469.6797971	3364.0	2.48094
YDL003W	-1	-1	-542.3904827	3153.0	1.84253
YPR158W	0	-1	-641.4247826	3578.0	2.42405
YDR001C	0	-1	-658.4072047	3122.0	0.701817
YKL117W	-1	-1	-427.6852387	1140.0	6.01894
YOL025W	0	-1	-557.3665105	2530.0	0.824091
YJL028W	0	0	-618.5967377
YMR071C	0	0	-520.2823817	333.0	9.27868
YCL032W	-1	-1	-530.9734571	1483.0	1.97497
YPL220W	0	-1	-600.1289908	4752.0	4.46206
YOR381W-A	0	0	-659.5959266	6027.0
YLR155C	-1	-1	-530.5320771	3614.0	3.00456
YPL054W	0	-1	-516.6222181	4466.0	0.872578
YNL074C	-1	-1	-569.1440992	2286.0
YDR353W	-1	-1	-509.1687419	1663.0	1.76119
YAR044W	-1	-1	-628.6166306
YDR506C	0	-1	-596.264028	3658.0
YJL085W	-1	-1	-645.8506556	3738.0	1.10113
YKL144C	-1	-1	-674.3387363	3090.0	3.26078
YBR222C	0	-1	-443.2491832	2717.0
YBR005W	0	-1	-541.754151	4430.0	0.661402
YLR207W	-1	-1	-564.7798223	1312.0
YEL063C	-1	-1	-566.6574688	2956.0
YCR009C	-1	-1	-553.4918096	2271.0	2.54064
YER092W	0	-1	-559.6879554	1202.0	3.40424
YBL093C	-1	-1	-635.1642339	3487.0	0.954592
YDR125C	0	-1	-652.4961225	4690.0
YOR078W	-1	-1	-653.3149114	4670.0	2.43091
YGL011C	-1	-1	-489.7221167	418.0	5.11514
YOR104W	0	0	-524.3677542	3079.0	0.698917
YJL129C	-1	-1	-608.1394415	2347.0	0.744052
YER037W	0	-1	-725.0022411	5105.0	0.762179
YFL013C	-1	-1	-572.8707969	2833.0	0.60772
YOR070C	0	0	-509.3526209	970.0	0.891342
YLR143W	0	-1	-583.4487689	1988.0	0.885439
YDL024C	-1	-1	-633.8549097	5189.0
YMR314W	-1	-1	-496.2249362	420.0	3.95809
YDR368W	0	-1	-526.9508619	1228.0	1.53132
YJL186W	-1	-1	-568.4770648	1983.0	3.28703
YKL173W	-1	-1	-580.641443	1760.0	1.17056
YOR233W	-1	-1	-633.2131367	3131.0
YGL076C	0	-1	-569.0658709	4413.0	2.57843
YDR287W	0	-1	-552.3674354	1696.0	1.034
YHR201C	0	0	-567.9157071	1341.0	1.37777
YBR167C	-1	-1	-548.5510404	2496.0	4.73624
YNL268W	-1	-1	-568.2897122	2259.0	0.620975
YNR069C	0	-1	-647.885059	5409.0
YPL250C	0	1	-589.0281747	4393.0
YIL022W	-1	1	-439.3093129	193.0	4.8007
YPR043W	0	-1	-544.7439547	4622.0	6.07801
YAL016W	-1	-1	-450.993608	788.0	2.94891
YHR131C	0	0	-594.3472683	2568.0
YPR096C	0	0	-598.4882349
YHR008C	-1	-1	-432.3879547	2851.0	1.76741
YML015C	-1	-1	-569.0485675	3547.0	0.615629
YAL051W	-1	-1	-549.0763724	3049.0	0.851253
YLR368W	1	1	-565.6898785	1117.0	0.851323
YKL062W	-1	-1	-538.5819981	2698.0	1.22044
YGL244W	-1	-1	-594.8794732	1748.0	2.39436
YKL043W	-1	-1	-605.140439	3215.0	1.0179
YCR034W	-1	-1	-663.1278749	2809.0	2.28297
YMR128W	-1	-1	-650.7432027	4606.0
YJL019W	-1	-1	-546.5187387	4209.0
YOR087W	-1	-1	-439.3616034	2086.0
YCL025C	-1	-1	-603.567647	3143.0	0.717001
YJR013W	-1	-1	-528.1970298	217.0	2.86901
YGL169W	-1	-1	-635.0787802	4120.0	2.60644
YNR060W	-1	-1	-670.4808741	5033.0
YLR229C	-1	-1	-520.5070467	1459.0	8.13771
YBR279W	-1	1	-589.9754605	1255.0	3.79714
YGL202W	0	0	-529.4667816	3711.0
YNR075W	-1	-1	-643.1821434	5414.0
YIL026C	-1	-1	-576.2684405	3272.0	0.783153
YBR293W	-1	-1	-581.4320502	2987.0
YBR254C	-1	-1	-517.0393679	3427.0	2.47031
YOR223W	0	-1	-605.3320665	3283.0	0.735044
YBR065C	-1	-1	-614.1209292	3956.0
YJL012C	-1	-1	-546.6048346	4953.0	0.608677
YLR149C	0	0	-592.5173585	3585.0	0.826644
YGL155W	-1	0	-558.1712995	1032.0	1.36882
YPL028W	-1	-1	-479.9037789	1019.0	1.50256
YER168C	-1	-1	-630.4913025	1975.0	1.01475
YOR212W	-1	-1	-622.7131503	734.0	4.20004
YDL090C	-1	0	-538.1024029	1511.0	0.697239
YNL144C	0	0	-601.7288369	4295.0	1.88174
YER177W	-1	-1	-510.9375551	1660.0	3.70743
YLL062C	0	0	-622.2025495	2479.0	2.69712
YML032C	-1	1	-565.5463173	285.0	1.00077
YER044C	-1	-1	-577.1034915	758.0	2.57715
YER098W	0	-1	-540.7995312	3275.0	1.56635
YNR041C	0	-1	-514.1663217	192.0	3.11964
YBR302C	0	-1	-490.1035917	3199.0	1.20202
YBR184W	0	0	-602.5372016	5013.0	0.82244
YKL121W	0	0	-521.1462524	2089.0	1.01301
YPL181W	-1	-1	-568.7046084	3024.0	1.48261
YER164W	-1	-1	-587.5596414	2393.0	0.632129
YBR118W	-1	-1	-472.5253613	5137.0	1.50843
YBR046C	0	-1	-524.211818	2827.0
YHR001W-A	-1	-1	-439.1501565	2385.0	6.88523
YDR248C	0	-1	-593.9470892	1487.0	3.39255
YMR270C	-1	-1	-566.915916	1295.0	1.87497
YGR222W	-1	-1	-496.7691327	398.0	8.65984
YMR074C	0	0	-579.3625782	952.0	6.04208
YGR105W	0	0	-505.5171552	2878.0	4.6319
YKL156W	0	-1	-632.3832915	4133.0	6.23455
YEL006W	0	-1	-526.0592303	3677.0	0.981015
YIL072W	-1	-1	-641.8793292	5435.0
YGL113W	-1	-1	-582.76389	3063.0	0.779396
YIL158W	0	0	-598.7026029	1512.0	6.18883
YJL023C	0	-1	-577.6591878	2692.0	1.39262
YJR058C	0	-1	-525.9316563	1909.0	6.2807
YBR196C-B	0	0	-659.5959251	5880.0
YDL236W	-1	0	-524.3553696	915.0	5.5914
YHR114W	-1	-1	-576.1837702	1772.0	1.50634
YDR391C	0	0	-566.5078092	3366.0	1.87478
YJR159W	0	0	-574.5107947	3604.0	1.85053
YLR033W	-1	-1	-623.1221147	2163.0	1.09832
YEL077C	0	0	-612.6039295	5154.0
YOR027W	-1	1	-536.0547233	2354.0	0.880469
YDR038C	-1	-1	-563.400573	4467.0
YLR313C	-1	-1	-609.5071743	4454.0	0.632107
YDL212W	-1	-1	-563.3847394	4198.0	5.28111
YIL035C	-1	-1	-576.8715031	1089.0	5.69372
YNL141W	0	-1	-653.9480184	5226.0	3.19266
YPL266W	-1	-1	-684.5135782	4797.0	1.56529
YLR157C-B	-1	-1	-637.5763283
YOL126C	-1	-1	-472.7111344	3108.0	0.858572
YGL079W	0	-1	-565.9207662	2332.0	6.35286
YGR179C	-1	-1	-591.1641529	1396.0	1.00536
YOR066W	0	-1	-556.125496	2951.0	0.652516
YER152C	0	0	-585.0822684	2981.0
YDR016C	-1	-1	-486.9647989	1360.0	5.58036
YPL116W	-1	-1	-528.6052692	686.0	2.48381
YPR028W	0	-1	-445.5138882	1637.0	7.09895
YNL246W	-1	-1	-546.3730214	1112.0	1.69081
YOL041C	0	-1	-634.7626314	4199.0	0.926451
YOR011W	-1	-1	-629.5877326	4517.0
YJR118C	1	1	-483.0471766	292.0	6.86264
YIL116W	0	0	-572.7128893	3306.0	0.710993
YBR220C	0	-1	-601.7206654	2924.0	1.4796
YFR047C	-1	-1	-503.5584362	1693.0	1.39485
YMR168C	-1	-1	-522.5031648	1068.0	0.642019
YEL056W	-1	-1	-534.8943005	1037.0	1.56581
YMR081C	-1	-1	-561.2143435	4418.0	1.47719
YKL011C	-1	1	-664.9506974	1088.0	4.61138
YHR103W	0	-1	-526.7389014	714.0	3.28708
YKL075C	-1	-1	-610.5441852	654.0
YBR109C	-1	-1	-486.482091	1063.0	4.67763
YHR127W	0	-1	-530.6355171	2116.0	2.24337
YNR055C	0	-1	-627.7404369	903.0	1.73613
YMR078C	-1	-1	-581.7637398	2783.0	1.50539
YOR394C-A	0	0	-659.5959353	6028.0
YBR132C	-1	-1	-504.9735737	3510.0	0.828647
YGL245W	-1	-1	-480.3275499	1843.0	1.67435
YBL054W	0	-1	-679.9612986	5122.0	1.00751
YNL236W	-1	-1	-552.5200112	1495.0
YKR028W	-1	-1	-566.8051131	813.0	0.959322
YPL108W	0	0	-600.1902788	4007.0	1.94245
YGL003C	-1	-1	-631.1864142	2705.0
YPL029W	-1	1	-496.2303576	425.0	12.0529
YHR216W	0	-1	-592.9312914	4302.0	1.33592
YHR029C	0	-1	-569.2004235	1915.0
YJR151C	0	-1	-612.2494134	4460.0
YER096W	0	-1	-628.9465495	4777.0
YDR106W	-1	-1	-604.0676727	5266.0
YDR077W	1	1	-501.1838362	4994.0
YMR271C	0	-1	-587.3279644	3332.0	0.746513
YHR056C	-1	-1	-591.7547474	4807.0
YHL015W	0	-1	-558.6963764	4749.0	5.63392
YGL060W	0	-1	-576.3487521	2032.0	0.784778
YBR272C	-1	-1	-526.5276282	1554.0	1.88195
YIR033W	-1	-1	-573.4776912	3103.0	0.816471
YOL024W	0	0	-598.7393289	5303.0
YPL057C	-1	-1	-570.9773057	4080.0	1.64597
YCL057C-A	0	1	-605.0504237	5596.0	1.47957
YIL152W	0	0	-595.2865911	2791.0	0.847637
YDR479C	-1	-1	-664.9054422	1959.0	0.815688
YMR242C	0	-1	-604.8328862	5058.0	6.33127
YFL035C-A	-1	-1	-619.6766701
YCL051W	-1	-1	-558.5771215	2756.0	1.957
YBR202W	-1	-1	-560.4486077	2563.0	0.636035
YKL057C	-1	-1	-462.2969687	267.0	2.85549
YBR240C	-1	-1	-559.5680931	4907.0
YOR147W	1	1	-478.7961783	1130.0	2.92599
YMR116C	-1	-1	-539.0201809	4921.0	1.79312
YAR014C	-1	-1	-608.2804964	3779.0
YDR527W	-1	-1	-658.8851788	4235.0
YCL001W	-1	-1	-475.3664874	3469.0	8.6519
YLR090W	-1	1	-579.9021382	102.0	3.8377
YPL254W	-1	-1	-642.2727079	1562.0	2.46865
YMR216C	-1	-1	-598.0246346	900.0	0.745886
YFR032C-B	0	0	-659.5959306	5917.0
YBL040C	-1	-1	-498.4466922	1070.0	4.22277
YHR189W	0	-1	-585.0246969	5263.0
YER139C	0	-1	-534.527958	2938.0	1.65595
YLR176C	-1	-1	-679.9262142	3532.0	0.968642
YNL095C	0	0	-592.9331845	4896.0
YGL140C	0	0	-589.8490937	2782.0	1.10924
YGL025C	-1	-1	-603.7044928	3538.0
YHR050W-A	0	0	-659.5959265	5936.0
YLR290C	0	0	-576.0202003	1516.0	1.34909
YLR270W	-1	-1	-640.8099439	1038.0	0.84308
YMR148W	0	-1	-584.7422526	1440.0	0.745046
YPL139C	-1	-1	-535.9722524	498.0	9.35803
YPL236C	0	-1	-572.8659924	2121.0	0.679676
YOR009W	0	-1	-668.1803397	4951.0
YKL182W	-1	-1	-491.0475798	3892.0	3.02554
YIL047C	0	-1	-626.2072735	4215.0
YER089C	-1	-1	-503.0668254	2561.0
YIL089W	0	0	-583.1405206	3686.0
YKL003C	0	-1	-420.2031388	176.0	14.362
YGR121W-A	0	0	-659.5959294	5924.0
YDR536W	0	-1	-510.0066354	4356.0	1.3056
YFL064C	0	0	-604.1408706	5475.0
YNL101W	-1	-1	-519.4423468	2954.0
YMR070W	-1	-1	-530.0889676	3072.0	0.695695
YMR042W	-1	-1	-659.9312239	4160.0
YGR274C	-1	-1	-544.6778452	1522.0	1.09109
YPR071W	0	0	-586.183169	2725.0	0.795495
YMR222C	0	0	-502.7508407	2123.0	1.68151
YMR302C	1	1	-464.5719029	140.0	4.56958
YJL024C	-1	-1	-517.3661126	1103.0	1.58527
YPR042C	-1	-1	-506.7433965	3637.0	0.911615
YDR321W	0	0	-592.0779408	4977.0	0.991712
YJR086W	-1	-1	-515.7675261	1059.0	4.50876
YKL148C	-1	-1	-443.2539556	684.0	2.64843
YNL147W	-1	-1	-523.1457145	1158.0	3.31976
YKR105C	0	-1	-643.5025064	5315.0
YLR119W	-1	-1	-548.9030075	3022.0	1.03114
YOR046C	-1	-1	-620.2969201	1812.0	0.975775
YIR037W	-1	-1	-524.6583397	1592.0	2.28262
YDR516C	-1	-1	-615.3447459	1515.0	1.79563
YOR156C	-1	-1	-569.1878777	4492.0
YPR137C-B	-1	-1	-637.6452231
YGR074W	-1	-1	-571.7510712	1914.0	4.02711
YDR019C	0	0	-753.275596	2652.0	0.838498
YHL020C	-1	-1	-529.012517	1733.0	5.36553
YCR104W	0	-1	-603.4138227	4557.0	0.669382
YDL184C	0	-1	-565.2180748	4055.0	6.24565
YGR102C	0	-1	-632.844229	2936.0	1.20555
YKL165C	-1	-1	-511.5916083	3796.0	0.976691
YJL036W	-1	1	-562.7567916	1436.0	1.78465
YML057W	-1	-1	-561.678607	283.0	1.43383
YDR267C	0	-1	-581.8947407	1475.0	1.17206
YOL067C	-1	-1	-667.5597777	4300.0
YNL270C	-1	-1	-585.1038289	5136.0
YCL004W	-1	-1	-545.3296621	4125.0
YPL005W	0	-1	-569.7139724	4379.0	0.898893
YOL052C-A	0	-1	-645.1723018	5585.0	1.22859
YPL056C	0	0	-621.6464039	3524.0	1.11519
YMR317W	0	0	-614.4727894	4481.0
YHR176W	-1	-1	-583.3236136	1992.0	1.606
YOR230W	-1	-1	-502.3869433	1841.0	0.7833
YCL044C	1	-1	-644.127306	2102.0	0.631415
YCR040W	-1	-1	-623.5245848	5551.0	0.772215
YOR295W	-1	-1	-531.1776178	3399.0	2.46738
YMR306W	0	-1	-554.9834437	5038.0
YNL099C	-1	-1	-571.6015782	570.0	2.35974
YPL027W	0	-1	-630.2716804	5422.0
Q0050	0	0			0.999553
YAL014C	0	-1	-557.3545119	1043.0	0.971835
YGR157W	-1	-1	-470.4433675	1445.0	2.61132
YHR094C	-1	-1	-647.8774576	4934.0
YDR160W	-1	-1	-603.4892542	3135.0	0.69034
YHR028C	0	-1	-522.6210259	2441.0	1.30429
YBL032W	-1	-1	-536.4766736	1265.0	2.41749
YBR110W	-1	-1	-473.0016365	429.0	1.40563
YOR299W	-1	-1	-567.7222116	1561.0
YIL002C	-1	-1	-590.4866807	1499.0
YLL003W	-1	-1	-533.815084	1219.0	1.06073
YBR122C	0	-1	-413.5835506	44.0	10.9175
YFL012W	0	0	-626.9735855	5516.0
YPR035W	0	0	-601.9446636	3374.0	0.802237
YLR113W	-1	-1	-546.0388892	1157.0	1.92812
YER078C	0	-1	-571.2736441	658.0	4.41218
YDL081C	-1	-1	-553.6798084	4888.0	3.97192
YMR083W	-1	0	-486.8704822	1519.0	2.67298
YLR223C	-1	-1	-652.5926156	3170.0
YOR079C	-1	-1	-574.8482158	2176.0	2.64474
YDR224C	-1	-1	-475.9622895	3324.0	10.7604
YHR052W	-1	-1	-716.3281126	4541.0	2.93289
YHR109W	0	-1	-498.0022262	2570.0	7.97386
YOR229W	-1	-1	-654.1600184	3845.0
YLR107W	-1	-1	-643.0946002	2333.0	2.71757
YLR327C	0	0	-701.4044777	4178.0	2.54793
YCL034W	-1	-1	-531.754245	743.0	1.21804
YDR365W-A	-1	-1	-649.3638148
YIR018W	-1	-1	-624.9311202	4711.0
YJL087C	-1	-1	-591.4853892	3704.0
YPL259C	-1	-1	-550.136133	1001.0	1.64138
YOR152C	0	0	-591.4173515	3666.0	1.14229
YJL163C	0	-1	-590.8640116	4004.0	0.732628
YNL023C	-1	-1	-623.6099091	3295.0	0.939223
YGL221C	0	0	-495.7688396	542.0	4.59881
YPR155C	-1	-1	-413.9283156	202.0	3.53129
YLR407W	0	0	-631.9929061	3292.0	1.4473
YDL159W-A	0	0	-552.8395375	5898.0
YMR132C	0	0	-563.0029787	4171.0	2.06992
YMR226C	0	0	-558.422161	1744.0	1.32829
YOL129W	-1	-1	-500.7232041	603.0	1.62661
YMR021C	-1	-1	-550.0476699	1253.0	0.95122
YJR089W	-1	-1	-588.1990454	3458.0	1.12511
YMR299C	-1	0	-597.9491482	2369.0	1.68674
YGR169C-A	0	-1	-545.5833004	5927.0
YNL260C	0	-1	-561.8298693	3423.0	2.99734
YJL079C	0	-1	-558.6002427	3642.0
YJL196C	-1	-1	-517.9546261	729.0	4.01993
YDR472W	-1	-1	-561.1352084	2172.0	4.89267
YDL054C	0	-1	-539.0817755	2256.0
YHR155W	0	-1	-600.0016131	2772.0
YOR308C	-1	-1	-611.4396486	3940.0
YLR435W	-1	-1	-703.552865	4391.0	2.0093
YKL060C	-1	-1	-507.0279853	3582.0	1.56791
YJR042W	-1	-1	-548.0224063	2081.0	2.67525
YDR070C	0	0	-644.4433817	4868.0	0.738541
YBR152W	-1	-1	-616.3642523	4601.0
YDR434W	-1	-1	-481.8529582	2661.0	0.633847
YAR033W	-1	-1	-584.4244514	2392.0
YMR310C	0	0	-639.7357007	4933.0	0.839412
YHR048W	-1	-1	-646.8787529	4810.0
YDR311W	-1	-1	-645.6249406	2389.0	0.80594
YDL030W	-1	-1	-668.4377298	3756.0	1.01868
YJL071W	-1	0	-629.8896942	1126.0	0.693481
YNL070W	1	1	-522.522428	739.0	11.1489
YOR202W	0	0	-610.8571854	3580.0
YMR223W	0	-1	-593.771399	3267.0
YJL173C	-1	-1	-504.2266116	1244.0	9.07876
YDR135C	-1	-1	-512.9316862	4587.0	0.852072
YGR109W-A	-1	-1	-640.037292
YGR235C	0	1	-572.7956706	916.0	8.21843
YGR268C	-1	0	-525.3003328	3558.0	1.07946
YLR355C	1	1	-567.0073009	4831.0	0.673872
YJL132W	0	-1	-564.2818753	1916.0	0.758792
YLR346C	-1	0	-592.7710199	4187.0	2.39277
YBL058W	-1	-1	-542.3171542	255.0	3.61285
YHR025W	0	0	-576.2017068	3864.0	1.17913
YKL094W	0	-1	-501.6464545	904.0	2.37569
YLR075W	-1	-1	-495.4807007	4715.0	1.66655
YHR143W-A	-1	-1	-608.1343048	4309.0	6.27549
YDR341C	-1	-1	-620.7501924	4758.0	1.01226
YKL039W	0	-1	-483.8082128	317.0	2.94406
YHR192W	0	0	-568.1083268	568.0	3.38918
YBR214W	-1	-1	-696.8786159	3758.0
YOL128C	-1	-1	-617.496139	2317.0	0.749024
YDR469W	-1	-1	-541.1405177	2840.0	2.80995
YGR003W	-1	-1	-633.250937	3798.0	0.615825
YLL039C	0	-1	-583.0904636	2960.0	1.70317
YKR052C	-1	-1	-558.5131717	2788.0	2.09055
YKL105C	0	0	-609.2510865	2957.0
YDL216C	-1	-1	-572.0825438	4613.0	0.81817
YBR234C	1	-1	-481.386775	706.0	1.37391
YGR241C	-1	-1	-483.6720635	713.0	1.62847
YMR188C	-1	-1	-466.3451995	185.0	12.6644
YOL132W	0	-1	-695.1971585	5311.0
YIL118W	-1	-1	-568.7438068	1272.0	2.11767
YDR004W	-1	-1	-590.5992892	1910.0	2.14037
YBR257W	-1	-1	-605.8467073	3368.0	2.34135
YPL026C	-1	-1	-668.9966321	1271.0	1.22771
YJL207C	-1	-1	-609.7769842	4509.0
YHR199C	0	0	-681.7185388	1161.0
YCR003W	0	-1	-379.3981729	119.0	12.7351
YPL002C	-1	-1	-514.3128242	87.0	1.80971
YGR215W	0	-1	-418.0667906	109.0	12.0884
YCL064C	0	0	-559.2008588	1704.0	0.967447
YBR197C	0	0	-601.5980531	3575.0	0.724207
YPL130W	-1	-1	-644.4074092	5454.0	0.664057
YIL017W	-1	-1	-625.7189384
YPL140C	-1	-1	-593.193032	2408.0	1.96943
YOL108C	-1	-1	-538.5468385	2415.0	5.24708
YDR440W	-1	-1	-561.2716565	4547.0	0.906422
YEL035C	0	0	-569.9186005	5394.0	1.03765
YMR126C	0	0	-641.5958921	1886.0	0.912403
YGL237C	0	-1	-527.43241	1688.0	2.46952
YMR288W	-1	-1	-588.2885509	2491.0	0.674987
YJR132W	-1	0	-612.0999315	3553.0	0.677582
YGR066C	0	-1	-590.196553	5509.0
YBR128C	0	-1	-619.1624402	4299.0	1.378
YGL139W	0	-1	-578.1610967	3474.0	0.63899
YMR140W	-1	-1	-553.3236697	3208.0
YLR401C	-1	-1	-635.4529455	4585.0
YNL297C	-1	-1	-485.3412864	1299.0
YJL183W	-1	-1	-584.0235963	1127.0	3.3097
YJL206C	0	-1	-588.2823728	3436.0	1.22971
YMR277W	-1	-1	-617.1728163	1147.0	0.898801
YLR432W	0	-1	-593.9631312	4872.0	1.80756
YMR307W	0	-1	-562.5271544	4963.0	1.09984
YHL022C	-1	-1	-596.5414872	5451.0
YHR107C	-1	-1	-527.9766295	447.0	2.33767
YER112W	-1	-1	-518.5558214	1721.0	2.96517
YER094C	-1	-1	-476.3500695	1375.0	7.11609
YOL047C	0	-1	-605.9234238	5355.0
YGR124W	0	0	-570.5528418	2720.0	0.707596
YKL204W	-1	-1	-532.2123606	993.0	1.05009
YER083C	-1	1	-580.1957374	2009.0	3.40975
YDL156W	0	-1	-608.678761	4415.0
YBR108W	0	-1	-573.4151871	3034.0
YKL167C	0	-1	-424.3996404	52.0	6.95974
YDL145C	-1	-1	-537.9733543	2106.0	0.72205
YPR008W	-1	-1	-536.2875991	1877.0	3.47948
YML047C	-1	-1	-611.6966081	5539.0
YOL119C	0	-1	-610.4922416	3901.0	0.64991
YKL079W	-1	-1	-662.7905703	848.0	2.40215
YPR084W	0	0	-594.4204003	2446.0
YIL161W	0	0	-585.4384291	4092.0	1.65244
YOR268C	0	0	-610.9685595	5260.0	0.802607
YFL011W-A	-1	-1	-612.2109208
YJL048C	-1	-1	-562.1357906	3097.0	1.79797
YDL243C	-1	0	-596.4587545	3827.0	0.816594
YGL068W	-1	-1	-402.3673168	168.0	12.9922
YKR098C	0	-1	-544.2088332	3972.0
YLR166C	-1	-1	-593.4131634	1077.0	1.17567
YAL061W	0	0	-594.4796759	4016.0
YOR097C	0	0	-572.8182871	1192.0	4.94781
YJL193W	0	-1	-636.3792701	1756.0	1.99364
YMR205C	0	-1	-535.5035052	3389.0	0.878713
YMR285C	-1	-1	-632.84971	2138.0	0.839604
YEL075C	0	0	-608.1228873	5482.0
YAL063C-A	0	0	-659.595927	5867.0
YEL072W	0	-1	-677.6200908	3238.0	0.811449
YOL139C	-1	-1	-612.0456448	3579.0	5.74032
YKL020C	-1	-1	-585.9364767	1901.0	0.958601
YLR328W	-1	-1	-568.6221247	1176.0	3.51626
YCL066W	-1	-1	-591.7126493	5450.0
YNL050C	0	0	-618.603272	3211.0	1.72722
YKL088W	-1	-1	-576.3970852	2127.0	0.825285
YMR228W	0	-1	-476.8405843	201.0	10.213
YDL125C	0	-1	-474.8061871	3127.0	1.13314
YPR152C	0	-1	-638.3731963	5065.0
YGR062C	0	1	-432.1030754	871.0	11.236
YIR010W	-1	-1	-601.1597855	1913.0	0.786549
YOR287C	-1	-1	-608.4467783	5215.0	1.01694
YER019C-A	-1	-1	-544.5488329	4096.0	7.37283
YDR409W	-1	-1	-622.7800531	4234.0
YEL040W	0	-1	-571.8782143	4350.0
YML095C	-1	-1	-558.1783664	2803.0	3.12447
YDR261W-B	-1	-1	-648.2193756
YOL016C	-1	-1	-625.02389	3264.0	2.9541
YPL172C	0	0	-447.6167585	54.0	9.35919
Q0045	0	0			1.01168
YIL175W	0	0	-613.6286639
YML056C	0	-1	-610.8349873	5341.0
YLR189C	-1	-1	-567.1356955	1994.0
YOR164C	0	-1	-571.7187332	225.0	7.29729
YLR002C	-1	-1	-669.6523359	4494.0	0.89979
YMR018W	0	-1	-595.0055569	4600.0
YJL168C	-1	-1	-595.862195	1952.0	2.18118
YDL075W	0	-1	-583.9353944	5316.0	1.457
YDL013W	-1	-1	-635.7458284	3809.0
YPL282C	0	-1	-612.3925372	5506.0
YAL037W	0	0	-604.0358695	5156.0	0.897674
YGR061C	0	-1	-534.9452119	4767.0
YDL138W	-1	-1	-575.1793611	2962.0
YBR093C	-1	-1	-604.5096056	5201.0	0.684625
YBL005W-B	-1	-1	-604.1099968
YDR408C	0	-1	-579.6608455	3572.0	1.16912
YKR091W	0	-1	-636.2432291	3802.0	1.09066
YCL028W	0	0	-439.153502	211.0	1.30343
YLR096W	-1	-1	-621.4803169	2549.0	0.879041
YJL148W	-1	-1	-688.7507248	4982.0	1.4184
YLR134W	-1	-1	-609.238657	2200.0	2.09467
YNL295W	0	1	-565.7227924	1481.0	1.38603
YPR073C	-1	-1	-462.8336229	235.0	7.38981
YLR162W	0	0	-628.0655868	5441.0
YCR087C-A	0	-1	-601.0295827	5586.0
YOL136C	0	-1	-615.4389971	3866.0	1.02008
YOR063W	-1	-1	-560.2513669	4775.0	1.90414
YER069W	0	0	-555.0980775	4129.0
YMR219W	-1	-1	-612.3648601	3621.0
YNL253W	-1	-1	-525.3820572	1318.0	2.6702
YDR017C	-1	-1	-593.3052299	3274.0	1.12458
YEL017W	0	0	-523.5946531	1195.0	2.82427
YGL090W	-1	-1	-616.2022839	5118.0
YGL111W	-1	-1	-654.6857345	4172.0	0.812884
YPR045C	0	-1	-611.5774847	3414.0
YLR136C	-1	-1	-668.2067413	4575.0
YGL200C	-1	-1	-511.7029781	2447.0	8.30178
YMR252C	0	0	-589.2082638	2713.0	1.11619
YML107C	-1	-1	-560.4978571	2794.0	1.64025
YLR250W	0	0	-522.0242804	147.0	1.60123
YHR122W	0	-1	-580.032268	2281.0	1.21031
YDL134C-A	0	-1	-620.5296994
YIL075C	-1	-1	-524.8151245	2928.0	1.44534
YDR332W	0	1	-601.7541827	3260.0	0.844354
YDR316W-A	-1	-1	-676.3242249
YDR524C	-1	-1	-648.755928	2787.0	1.59444
YDR286C	0	0	-584.1392636	905.0	13.8984
YOR187W	-1	-1	-353.6100493	21.0	13.3291
YMR109W	-1	-1	-521.4518116	1150.0
YBR137W	0	-1	-556.8833558	966.0	2.63181
YHR163W	-1	0	-478.9013106	1183.0	6.05607
YBR089C-A	-1	-1	-421.6058004	5569.0	1.23216
YGR156W	-1	-1	-634.5121341	2158.0
YHR213W-A	0	0	-659.595938	5941.0
YKL018C-A	0	0	-659.5959373	5798.0	1.00408
YPL249C	-1	-1	-581.9512808	2236.0	1.45095
YDL173W	0	0	-599.0960283	2412.0	0.734645
YDR451C	-1	-1	-550.4573543	1039.0	1.33118
YHL029C	0	0	-622.0140206	2762.0	0.622489
YOR201C	-1	-1	-617.5874822	194.0	2.79337
YIL097W	-1	-1	-602.3704417	3739.0	1.34981
YIL172C	0	-1	-595.7028871	5222.0
YGR280C	-1	-1	-628.2102108	4808.0
YAL067W-A	0	0	-659.5959411	5868.0
YHR088W	-1	-1	-665.5119491	5082.0	1.94477
YOR064C	-1	-1	-546.411778	1245.0	4.05017
YML058W-A	-1	-1	-648.8276625	5606.0	0.994094
YPL070W	0	-1	-538.8735273	2634.0	0.855174
YGL098W	-1	-1	-572.3785989	2289.0	1.35104
Q0070	0	0			1.00299
YGL122C	-1	-1	-602.5738394	1081.0	2.49035
YML009C	0	-1	-408.1732833	287.0	10.3916
YOL008W	-1	-1	-495.0018036	824.0	5.70753
YOL007C	0	0	-601.009954	3657.0	1.83179
YOR322C	-1	-1	-575.9597521	1197.0
YGR135W	-1	-1	-482.020858	2302.0	4.10414
YEL046C	0	0	-517.9968633	4342.0
YLR369W	-1	-1	-511.2328603	2117.0	1.86547
YJL127C	-1	-1	-563.2397203	4865.0
YFR042W	0	-1	-489.7630435	974.0	4.44334
YNL007C	-1	-1	-535.9015656	3486.0	0.955214
YLR091W	0	1	-596.5307467	2409.0	0.818483
YER062C	-1	-1	-636.9935849	3636.0	1.04857
YDR375C	-1	1	-421.3627667	149.0	14.1292
YCR099C	0	0	-590.7084914	5042.0
YKR100C	0	-1	-621.8403938	2401.0
YGR205W	0	0	-572.6962426	2849.0	1.74458
YNR027W	-1	-1	-626.5723574	3139.0
YJL141C	-1	-1	-607.3134232	2462.0	0.732451
YNL267W	-1	-1	-521.0285072	310.0	2.31944
YMR186W	-1	-1	-474.0247881	2971.0	1.77976
YMR207C	-1	-1	-592.9550605	4030.0	0.6171
YNL032W	-1	-1	-541.0166037	1386.0	1.52885
YNR037C	0	-1	-410.7621673	161.0	9.97215
YKL058W	-1	-1	-530.6525419	561.0	10.6704
YOR215C	0	0	-568.7525409	640.0	3.79965
YNL305C	0	-1	-621.8346689	1745.0	1.20526
YLR253W	0	1	-594.4295086	99.0	14.9496
YLL023C	0	-1	-575.9580426	1325.0	1.19022
YFL043C	0	-1	-643.2239721
YLR135W	-1	-1	-598.7045302	4326.0	0.648663
YER053C-A	0	0	-659.5959388	5912.0
YPR065W	-1	-1	-601.8027525	2940.0	0.962712
YBL026W	-1	-1	-506.0734782	2632.0	9.64007
YJL058C	-1	-1	-590.9527264	4329.0	0.651121
YOR032C	-1	-1	-652.3472793	4956.0	0.91034
YFL028C	0	-1	-548.3227064	1214.0	1.59742
YLR156W	0	0	-618.4854333	3720.0	0.884748
YIL011W	0	-1	-632.6420568	4337.0	0.766144
YMR124W	0	0	-569.6270103	1939.0	3.7307
YAL047C	-1	-1	-630.0526013	3856.0	1.74056
YKR101W	-1	-1	-631.6881244	2979.0	0.768559
YPR080W	-1	-1	-585.5662398	4377.0	1.99029
YGL154C	0	0	-552.5743631	1367.0	0.794945
YPR131C	1	1	-584.6557183	527.0	4.3477
YER034W	0	0	-581.5251927	3480.0
YNR044W	-1	-1	-596.8651052	4650.0
YDR265W	-1	-1	-524.7299771	399.0	1.77748
YGR254W	-1	-1	-522.9644213	3760.0	0.782884
YDR122W	-1	-1	-545.0709498	2857.0	0.869858
YBR028C	0	-1	-583.3485117	998.0	4.73325
YGR049W	0	1	-647.0544267	4361.0	0.769649
YHR079C-B	-1	-1	-624.5996046
YKL138C	0	-1	-422.7810769	61.0	14.0942
YIR018C-A	0	0	-659.5959322	5950.0
YMR106C	-1	-1	-539.7276411	4701.0
YLL053C	0	-1	-606.6532943	4286.0
YFL055W	-1	-1	-615.4260612	5272.0
YDR449C	-1	-1	-696.1512523	5005.0	0.92479
YDL230W	-1	-1	-593.6641057	1014.0
YGR146C-A	0	0	-659.5959336	5925.0
YDR221W	-1	0	-566.3841531	1875.0	0.703901
YKL052C	-1	-1	-604.3975673	2365.0	0.95067
YLR116W	-1	-1	-691.715867	3393.0
YPL018W	-1	-1	-614.1074057	4294.0
YLL018C	0	-1	-571.5678599	2996.0	0.636062
YER002W	-1	-1	-648.2870784	4580.0	1.14894
YFL031W	-1	-1	-560.9649844	4616.0
YML023C	-1	-1	-610.7602654	2630.0	0.880376
YKR092C	0	0	-655.4945325	4990.0	1.04507
YJR010W	0	0	-653.4141145	3289.0	1.95654
YCR017C	0	-1	-535.6709424	3543.0	0.720442
YGL201C	-1	-1	-601.0274506	3006.0	0.969321
YPR066W	0	-1	-512.9473678	2667.0
YOL018C	0	-1	-513.7292967	539.0	1.27489
YLR345W	0	-1	-581.622592	1723.0	1.14512
YOR244W	-1	-1	-535.4478784	831.0	3.65648
YPL081W	0	-1	-602.4174312	3620.0	3.68191
YLR220W	-1	-1	-511.8748708	457.0	1.99242
YBR085C-A	0	0	-606.7648584	5608.0	1.25429
YLR307W	0	-1	-620.2294759	5505.0
YGR245C	-1	-1	-646.3358016	5073.0	0.639853
YMR009W	0	0	-514.0558415	2455.0	4.1323
YLR150W	-1	-1	-571.4559376	3161.0	4.12112
YOR195W	-1	-1	-581.1294005	4641.0	1.15724
YMR286W	0	-1	-403.5338596	1030.0	11.4151
YNL113W	-1	-1	-710.9996796	3744.0	2.58035
YDL133W	0	-1	-590.9220556	1899.0
YHL008C	0	-1	-577.6721897	4050.0	0.796253
YIL113W	0	-1	-614.2399966	4489.0	0.809643
YBR082C	-1	-1	-515.4977818	1598.0	4.26139
YGR140W	-1	-1	-566.1980436	4009.0	0.640766
YGR099W	-1	-1	-574.4221933	1751.0	2.14323
YMR308C	-1	-1	-624.4617937	4239.0
YPL084W	-1	-1	-493.2360995	1146.0	0.725008
YGR123C	-1	-1	-652.4012249	4006.0	4.06108
YDR333C	0	-1	-590.4286616	3395.0	0.952428
YNL071W	-1	-1	-437.1895375	772.0	1.00475
YHL046C	0	-1	-648.3893911	4687.0
YGL116W	-1	-1	-543.5859106	2550.0	0.733959
YJL088W	0	0	-624.2866136	4621.0
YNR045W	0	-1	-430.5620831	297.0	5.80934
YLR050C	0	1	-617.209092	1073.0	1.9069
YPL039W	0	0	-595.5320331	1935.0	0.966381
YNL220W	-1	-1	-534.4627106	2797.0	1.24275
YPR158W-A	-1	-1	-676.6837649
YGL183C	-1	-1	-634.0640602	5557.0	0.875376
YBR237W	-1	-1	-623.9305773	2576.0
YER189W	0	0	-607.5051374	5417.0
YDR317W	-1	-1	-609.7332857	4485.0
YHR031C	1	1	-643.5045342	2703.0	1.56774
YNL225C	-1	-1	-609.9365568	1707.0	2.69224
YJL107C	0	-1	-585.4276572	5112.0
YIL129C	-1	-1	-537.4738748	3516.0	0.80417
YNR028W	0	-1	-475.2200733	208.0	2.48428
YLR363W-A	0	0	-659.5959309	5816.0	1.00163
YMR178W	0	0	-563.7365233	430.0	2.32615
YDR005C	-1	-1	-456.3056018	2407.0	4.03547
YMR213W	-1	-1	-573.5054202	3219.0
YBL074C	-1	-1	-624.328084	5196.0
YFL042C	0	-1	-607.9689406	3733.0
YLR066W	-1	-1	-504.578759	357.0	6.49515
YNR014W	0	0	-614.7049727	4647.0	1.55511
YLR437C	0	0	-629.8067909	1107.0
YDR499W	-1	-1	-589.1438694	3378.0	1.13617
YGR033C	-1	1	-536.9768689	1401.0	1.56045
YOR231W	-1	-1	-659.1765022	2129.0
YOR001W	-1	-1	-655.6251431	4425.0	1.33537
YLR242C	-1	-1	-596.0902762	2242.0	1.25793
YGL222C	-1	-1	-631.8982091	5423.0	0.808063
YDR054C	-1	-1	-566.655519	477.0	0.744703
YPR102C	-1	-1	-577.5291557	4722.0	5.63054
YAL023C	-1	-1	-513.6956794	3656.0	1.43252
YHR101C	0	-1	-520.3928758	2637.0
YGL224C	0	-1	-559.4467916	3195.0	0.686541
YML123C	-1	-1	-586.495899	4561.0	0.83484
YML082W	0	0	-634.2351519	2675.0	1.5004
YPR194C	0	-1	-619.6744339	4751.0	0.886477
YDR138W	-1	-1	-590.5035434	3416.0
YDL124W	0	-1	-560.7198388	3727.0	1.28525
YPL038W-A	0	0	-659.5959321	6030.0
YMR058W	-1	-1	-593.4801161	3778.0	1.6978
YLR397C	-1	-1	-625.420898	4345.0	0.901692
YIL041W	0	-1	-463.7190563	505.0	2.46278
YKR085C	1	-1	-430.7550616	60.0	15.3374
YOL027C	1	1	-446.7962919	426.0	2.44944
YOR007C	-1	-1	-517.1823061	1230.0	4.71627
YML038C	-1	-1	-575.7340975	1206.0	0.714742
YBR098W	-1	-1	-575.2402372	4193.0
YDL057W	0	0	-583.1308031	2859.0	0.712655
YPR187W	-1	-1	-617.3046751	3993.0	5.70425
YAL048C	0	1	-618.5072274	3902.0
Q0065	0	0			1.00218
YJR048W	0	-1	-467.2444911	554.0	7.34675
YCR018C	-1	-1	-564.5738263	5504.0
YEL051W	-1	-1	-519.2746308	1323.0	5.24728
YLR031W	0	0	-614.4700668	5362.0	0.679839
YML088W	-1	-1	-633.3357906	2881.0
YFR024C	-1	-1	-634.4423804
YGR211W	-1	-1	-553.374599	4870.0	0.614532
YNL336W	0	-1	-532.1931059	2750.0	1.28512
YLR370C	1	-1	-484.9289175	195.0	3.73431
YBR250W	-1	-1	-694.5314279	5150.0
YNL272C	-1	-1	-579.8589466	1825.0	1.07126
YPR051W	-1	-1	-559.2277443	1985.0	2.17274
YAL037C-A	0	0	-630.616225	5612.0	0.921146
YDL134C	-1	-1	-538.621109	626.0	1.42244
YMR158C-A	0	0	-537.7111059	5991.0
YNL273W	-1	-1	-587.0097365	2552.0	0.850179
YIL077C	-1	0	-573.5988317	1767.0	0.666703
YDR532C	-1	0	-577.2258205	4378.0	2.00305
YIL156W-B	0	0	-659.5959288	5949.0
YOR355W	-1	-1	-669.0843153	2687.0	1.00268
YOR089C	-1	-1	-524.8203852	1215.0	1.79432
YKL116C	0	-1	-516.7301844	3205.0	1.27431
YIL061C	-1	-1	-620.4051929	2638.0	1.04599
YBL098W	-1	-1	-606.1525657	1653.0	1.8594
YOR271C	0	-1	-564.9440032	3444.0	0.70092
YGR202C	-1	-1	-592.6245761	2874.0	1.39133
YMR062C	0	0	-560.9711374	4655.0
YKR067W	-1	-1	-461.7839828	1498.0	1.10465
YBR196C-A	0	0	-659.5959289	5879.0
YIL051C	1	-1	-444.7177919	2731.0	6.93403
YKL108W	-1	-1	-560.9112282	4347.0
YNL097C	-1	-1	-615.1374362	1635.0	2.28743
YGL209W	-1	-1	-725.8841949	5029.0
YOL056W	0	-1	-612.9523184	1674.0	1.5269
YGL197W	0	-1	-538.7324166	1442.0
YIL101C	-1	-1	-648.9733534	4713.0	1.45294
YEL030W	-1	1	-560.6956899	2789.0	0.839187
YHR185C	0	-1	-599.8803012	5517.0	0.625169
YNL238W	0	-1	-582.4295762	1136.0	0.900051
YCL039W	-1	-1	-598.8248026	3737.0	1.11428
YKL034W	-1	-1	-550.9928815	1036.0	0.623761
YMR105W-A	0	0	-659.5959371	5990.0
YML045W	-1	-1	-620.8041463
YMR158C-B	0	0	-646.2943083
YGL065C	-1	-1	-526.2636933	558.0	0.701092
YLR238W	-1	-1	-607.4605911	1350.0	1.22021
YKR005C	0	0	-579.4335651	4656.0
YDR259C	-1	-1	-613.6993148	3945.0	0.7099
YLR337C	-1	-1	-535.9611161	5565.0	1.08494
YIL150C	-1	-1	-636.4187536	4918.0
YGL257C	-1	-1	-551.72278	1847.0	0.911139
YNL201C	-1	-1	-640.1577525	4025.0
YOL095C	1	1	-610.5268712	3920.0	2.8511
YNL162W-A	0	0	-659.5959351	5896.0	1.01263
YGR020C	-1	-1	-548.1920238	2646.0	3.02583
YOR272W	-1	-1	-643.0477197	4874.0	1.23371
YHR190W	-1	-1	-507.8013191	847.0	1.70142
YOR350C	0	-1	-549.4314269	2948.0	1.11399
YKL203C	-1	-1	-554.0992305	2413.0	0.940827
YDR510W	0	-1	-495.0277549	506.0	3.71656
YEL021W	0	-1	-547.2532141	4565.0	1.08206
YMR119W	-1	-1	-520.1051836	390.0	0.956746
YML102W	-1	-1	-655.1935225	1322.0	0.696351
YEL032W	-1	-1	-563.8402247	3411.0
YLR336C	0	-1	-654.7047644	4558.0	1.19642
YNL306W	0	-1	-392.3912868	48.0	11.3397
YJR129C	0	-1	-598.6438643	4781.0	1.35411
YPL222W	0	0	-624.0955215	2689.0
YDL205C	0	-1	-602.058699	2990.0	1.63826
YJR095W	0	-1	-523.900495	4998.0
YOR133W	-1	-1	-606.7950542	4566.0	1.3822
YNL091W	-1	-1	-599.8312297	374.0	0.892929
YMR012W	1	1	-450.0164385	868.0	3.39871
YLR285W	-1	-1	-589.4330447	2208.0	3.1625
YML011C	-1	-1	-580.8852959	1022.0	1.92783
YLR014C	-1	-1	-646.4072227	4824.0	0.659162
YCL021W-A	0	0	-659.5959306	5751.0	0.994585
YKL067W	0	-1	-451.5833493	264.0	7.40774
YHR091C	-1	-1	-455.5671078	105.0	16.4763
YIL039W	-1	-1	-477.7282449	552.0	2.66753
YCR081W	-1	-1	-547.3356993	3425.0
YJR027W	-1	-1	-602.9728303
YCR035C	-1	-1	-592.4464111	3611.0	2.32187
YAL002W	-1	-1	-553.2243478	3466.0
YIR016W	0	0	-601.5913683	2534.0	0.854106
YCL027W	-1	-1	-611.774976	4519.0
YDR437W	-1	-1	-680.6348548	5328.0
YDR507C	-1	-1	-546.8252585	3838.0	2.02789
YLR233C	-1	-1	-546.9046149	3795.0	0.845445
YDR260C	-1	-1	-555.717078	942.0	2.33847
YER063W	0	-1	-504.81753	445.0	3.69522
YDR218C	-1	-1	-592.7995512	5464.0
YDR079C-A	-1	-1	-512.2673113	5747.0	1.00121
YOR384W	0	-1	-615.1320094	5074.0
YGR134W	-1	-1	-576.3213639	2142.0
YGR143W	-1	-1	-488.2110448	3371.0
YML055W	-1	-1	-526.4740272	883.0	3.62121
YER028C	-1	-1	-726.7670288	5111.0
YCR024C-B	0	0	-659.5959243	5892.0
YKL159C	0	-1	-508.8846994	2128.0	3.12596
YKL170W	-1	-1	-392.8499609	12.0	12.1003
YJL213W	0	0	-585.8050312	3495.0	0.822395
YGR126W	0	0	-598.373212	5318.0
YPL263C	0	0	-661.9638875	4067.0
YIL170W	0	-1	-632.3726784	5519.0
YKL184W	0	-1	-527.0812623	2218.0	0.786608
YOR072W-B	0	0	-659.5959276	6019.0
YGL040C	0	0	-420.9506745	67.0	10.3299
YOR127W	-1	-1	-565.1180964	3931.0	0.781076
YDR041W	0	-1	-411.1186193	190.0	11.7441
YDR246W	-1	-1	-507.3354349	2168.0	1.03814
YER121W	0	0	-595.3207139
YIL124W	-1	-1	-486.9794037	919.0	3.41894
YPL052W-A	0	-1	-630.9865644
YDR475C	0	-1	-594.5872117	5302.0
YDR264C	-1	-1	-572.3691456	736.0	0.809582
YDR191W	-1	-1	-594.8063326	3012.0
YJL177W	0	-1	-596.8469891	4633.0	6.6856
YJR150C	-1	-1	-669.7598071	5490.0
YIR006C	-1	-1	-540.7246521	1151.0
YDR359C	-1	-1	-577.8539357	2295.0
YIR036C	0	0	-561.5440292	1504.0	1.64266
YMR098C	0	1	-436.7328637	43.0	15.901
YOR391C	0	-1	-643.0783387	5556.0	0.792635
YNR038W	-1	-1	-641.6303241	3855.0	1.05339
YJL160C	0	-1	-599.6048377	5289.0	0.835198
YDL248W	0	-1	-465.2377946	4515.0	0.635371
YOR093C	0	0	-580.4386267	3169.0	1.56487
YGL032C	-1	-1	-604.9856594	4359.0	0.877495
YKL124W	0	-1	-551.0856699	3812.0	0.759303
YOR065W	0	-1	-447.434513	392.0	2.97355
YKL035W	-1	-1	-581.1970496	1410.0	1.14479
YFL053W	0	-1	-626.3113014	5449.0
YAL005C	-1	1	-475.3960893	3589.0	1.59545
YNR071C	0	0	-600.848052	5489.0
YMR091C	-1	-1	-554.9641025	515.0	1.12086
YFR011C	0	1	-593.4242891	229.0	12.5673
YMR010W	0	-1	-587.3403482	1646.0	0.995482
YLR321C	-1	-1	-581.9848866	2499.0	1.32936
YPL241C	-1	-1	-533.6867187	3541.0	1.8065
YLR415C	0	0	-607.524995	5283.0	0.795992
YGL261C	0	-1	-637.1063116	4075.0	0.707354
YMR217W	0	-1	-594.9917938	4988.0	1.55496
YKR011C	0	0	-521.9722531	957.0	1.90179
YOR033C	-1	-1	-661.5910087	2681.0	0.834794
YMR095C	-1	-1	-684.0910363	5392.0
YLL052C	0	-1	-666.2324983	3860.0	0.82439
YIR039C	0	-1	-722.062382	3752.0	0.906907
YDL178W	-1	-1	-439.7068098	64.0	13.4461
YNL157W	0	-1	-604.7074785	2278.0	1.7513
YDL244W	-1	-1	-586.2908678	5402.0
YGL163C	-1	-1	-661.1560507	3661.0	0.812068
YBR173C	-1	-1	-501.8903794	460.0	4.54328
YMR149W	-1	-1	-531.0138495	690.0	3.70728
YDR365C	-1	-1	-576.0084472	5198.0	0.702525
YMR100W	-1	-1	-515.4074528	1703.0	0.740819
YMR208W	-1	-1	-534.1123779	499.0	0.982372
YDR303C	-1	-1	-551.4969401	2239.0	2.14886
YNL311C	-1	-1	-537.714678	2728.0	0.970685
YJL049W	0	-1	-590.864224	3868.0	2.26403
YOL059W	-1	0	-566.2581668	3513.0
YPR115W	0	-1	-603.460011	1634.0	0.801155
YEL011W	0	0	-649.7763019	3327.0	0.869679
YBR181C	0	-1	-535.492144	5393.0	6.13131
YPL082C	-1	-1	-594.0796542	3586.0	1.11103
YPL046C	-1	-1	-491.5207083	2444.0	3.20312
YMR167W	-1	-1	-540.1531444	2736.0	0.847948
YNL231C	-1	-1	-534.043525	526.0	4.53923
YHR113W	0	0	-553.3369439	643.0	1.85538
YOR083W	-1	-1	-604.4127572	5217.0
YEL049W	0	-1	-649.565532	5099.0
YOR182C	-1	-1	-633.1183619	4528.0	4.97799
YLR395C	0	-1	-418.0932641	738.0	9.99531
YOR378W	0	-1	-601.3295588	5216.0
YDR204W	0	0	-621.6837278	878.0	0.724473
YMR145C	-1	0	-477.3439609	1095.0	3.43124
YEL031W	-1	-1	-484.2346754	3874.0	1.11966
YBL072C	0	-1	-566.1058761	4826.0	2.70348
YDR046C	-1	-1	-627.7390966	3471.0
YMR094W	0	-1	-614.7834383	5380.0
YKL221W	0	-1	-600.1281215	5262.0
YPL212C	-1	-1	-637.5269899	4683.0
YLR085C	-1	-1	-551.5226669	1227.0	1.01575
YMR090W	0	0	-583.7829033	3081.0	1.80652
YCL047C	0	-1	-597.3904811	1819.0	3.05232
YJR002W	-1	-1	-657.107883	4142.0	1.10648
YLR438W	0	0	-544.5778071	3123.0	0.842006
YLR226W	-1	-1	-610.8660638	2658.0	0.729768
YNL175C	0	-1	-679.7257555	5187.0	1.30945
YJL057C	0	-1	-628.9390113	2972.0	1.22764
YLR163C	-1	1	-405.0939957	30.0	5.84639
YJL041W	-1	-1	-571.1650286	1425.0	1.06372
YMR218C	-1	-1	-633.61813	1370.0	0.951702
YML062C	-1	-1	-605.9277079	2513.0	2.55837
YMR181C	0	0	-587.310282	2768.0	0.621478
YDR142C	-1	-1	-493.4244957	2167.0	1.36704
YJR156C	-1	-1	-538.8659656	4879.0
YOR246C	0	-1	-612.1905615	1560.0	3.5729
YAL028W	0	-1	-682.384497	4594.0
YDR285W	-1	-1	-622.9836497	4340.0	0.623022
YNL061W	-1	-1	-660.3535399	4721.0	1.27862
YBR229C	0	-1	-498.9574048	577.0	1.39245
YLR194C	0	-1	-629.9371171	3986.0	1.0926
YMR234W	-1	-1	-607.582288	3501.0	2.08089
YPR004C	0	-1	-578.1222402	121.0	5.34231
YOR028C	-1	-1	-610.7414045	4194.0	2.2898
YLL013C	1	1	-560.184639	3482.0	0.932326
YPL109C	0	0	-565.7505091	1353.0	1.36838
YDR394W	-1	-1	-510.2200177	275.0	3.57158
YLR426W	-1	-1	-577.8794713	1011.0
YPL132W	-1	-1	-465.0064547	96.0	17.8554
YER019W	-1	-1	-585.8580055	3377.0
YAR035C-A	0	0	-659.5959303	5869.0
YLR300W	0	-1	-572.7235018	3712.0
YAL055W	-1	-1	-486.8411098	2114.0	3.49301
YLL032C	0	0	-593.5627614	3475.0	0.670274
YPL208W	-1	-1	-576.7815082	806.0	2.70928
YLR420W	0	-1	-511.1075881	2781.0	1.69453
YOL112W	-1	-1	-593.156286	1098.0	0.84918
YNL204C	0	-1	-659.4496239	5306.0
YPL052W	0	-1	-652.4143923	3321.0	1.66143
YJR056C	0	0	-595.6646436	3360.0	1.17024
YMR066W	0	-1	-566.5519533	2690.0	1.88681
YJL140W	-1	-1	-574.1661649	844.0	5.46606
YIR021W	-1	1	-594.2624907	132.0	8.58635
YDR338C	0	-1	-595.1988616	3201.0
YOR123C	-1	-1	-582.0401073	2994.0	4.36483
YOR337W	0	-1	-613.0113922	4033.0
YMR193W	0	-1	-412.5405381	15.0	12.8239
YOR155C	0	-1	-586.3290806	750.0	0.902717
YOL005C	-1	-1	-494.7749398	948.0	4.25333
YNL212W	0	0	-530.1530286	826.0	2.09124
YLR448W	-1	-1	-563.3530899	4809.0	3.35402
YHR167W	-1	-1	-659.5217438	1383.0	2.84662
YGR166W	-1	-1	-617.3782573	2610.0
YOR351C	-1	-1	-606.7182322	5467.0
YCR008W	-1	-1	-587.1415493	1125.0	1.52126
YDR428C	0	-1	-564.2916178	797.0	6.55931
YHR080C	0	-1	-579.6767588	2467.0	1.40895
Q0160	0	0			1.00521
YPL158C	0	-1	-586.4176612	1429.0	3.39582
YDR115W	-1	-1	-589.9654038	187.0	11.9351
YJL091C	-1	-1	-516.9935803	673.0	2.51182
YLR159C-A	0	0	-659.5959238	5977.0
YLR272C	-1	-1	-571.1693275	3307.0	1.54389
YLR332W	-1	-1	-597.4988894	3433.0	1.1258
YBR180W	0	-1	-623.8196948	5343.0
YOR158W	0	-1	-422.7633264	31.0	13.859
YJR044C	-1	-1	-488.9794354	437.0	4.45126
YDR066C	0	-1	-540.0628762	2122.0	8.55183
YGL142C	-1	-1	-498.414705	1961.0	0.908113
YBL101W-B	-1	-1	-650.8855772
YKL106C-A	0	0	-659.5959301	5965.0
YPL075W	-1	-1	-625.8398635	1243.0
YGR110W	0	-1	-588.8785176	2486.0	1.15241
YJL206C-A	0	0	-625.7373301
YAR066W	0	0	-603.2202324	5481.0
YEL025C	0	0	-527.726675	3042.0
YDR343C	-1	-1	-573.512408	4164.0	2.43766
YMR110C	0	-1	-581.8747371	700.0	1.09345
YMR117C	-1	-1	-598.1802175	5237.0
YLR247C	0	-1	-597.2858526	2135.0	0.738285
YOR188W	-1	0	-590.255965	2814.0
YMR064W	0	0	-524.5199442	492.0	2.58862
YCL040W	-1	-1	-661.1993265	3359.0	0.794559
YJR052W	-1	-1	-632.5334587	1578.0	1.03284
YPR105C	-1	-1	-539.270421	537.0	2.2034
YNL004W	-1	-1	-579.5978837	1863.0	1.6728
YML050W	0	0	-564.7434307	465.0	11.3968
YLL026W	-1	-1	-541.7116611	4111.0	0.883337
YNL097C-A	0	0	-659.5959333
YOR020C	-1	1	-444.6513811	619.0	10.6632
YGL006W-A	0	0	-625.1394413	5625.0	0.91982
YOR086C	0	-1	-477.2956375	1004.0	1.8536
YMR211W	1	1	-587.1313095	3117.0	0.867685
YAR015W	-1	-1	-596.6320336	3775.0
YKL033W-A	0	0	-596.805583	5582.0	0.837148
YPR072W	-1	-1	-569.5107377	507.0	4.88057
YLR185W	0	-1	-567.3171223	4572.0	1.30684
YNL312W	-1	-1	-544.0475883	340.0	4.96483
YDR312W	-1	-1	-613.1045952	4595.0	1.1144
YER077C	0	0	-607.6486546	2244.0	2.79226
YPR129W	0	-1	-525.5419442	129.0	1.67314
YFL044C	0	-1	-547.1942753	1742.0	1.75212
YHR075C	-1	-1	-665.9385633	3947.0
YPL175W	-1	-1	-667.3940172	3624.0
YFL040W	0	-1	-603.5521924	5515.0
YHR060W	-1	-1	-509.9389362	2779.0	6.94777
YDR263C	-1	-1	-656.5804505	4279.0
YNR031C	-1	-1	-538.4807317	2371.0	1.02033
YKR010C	0	-1	-600.1926144	2645.0	1.51656
YDL093W	-1	-1	-622.5191748	4265.0	0.682721
YDR492W	-1	-1	-589.9496081	5287.0
YFL054C	0	-1	-593.7636055	3607.0	1.15689
YBR063C	0	0	-607.4246924	3540.0	0.677773
YDR438W	0	0	-588.6683035	3863.0	0.710213
YOR022C	0	-1	-565.5518581	2843.0	0.958216
YMR154C	0	-1	-560.7928333	3312.0
YER006W	-1	-1	-611.8215389	5249.0	1.36917
YPL036W	-1	-1	-518.1712265	4249.0	1.01998
YNL138W-A	0	-1	-570.5392122	6038.0
YPR056W	-1	-1	-583.0818825	1248.0	2.96646
YCR044C	-1	-1	-565.5658462	212.0	1.9267
YBL080C	1	-1	-512.4502511	2922.0	8.94001
YDR163W	-1	-1	-646.8981538	3212.0	1.48222
YDR366C	0	0	-603.2460198	4654.0	0.662704
YGR172C	-1	-1	-518.1228464	1193.0	4.07973
YGL191W	-1	1	-416.6112819	867.0	5.21453
YER074W	0	-1	-561.0130452	4859.0	4.78017
YML003W	0	-1	-587.8970255	5060.0
YMR195W	0	0	-658.978568	2747.0	0.747162
YER144C	0	-1	-540.2619691	2729.0	0.775438
YOR238W	0	0	-596.4849182	773.0	1.93473
YLL048C	0	-1	-599.5480311	2527.0	0.734308
YPL129W	-1	-1	-586.0561142	641.0	4.66803
YJL131C	0	-1	-568.2632494	350.0	5.18043
YBR296C	-1	-1	-591.773921	5421.0	0.872155
YPL008W	-1	-1	-623.0095823	2301.0	2.64235
YDR194W-A	0	0	-659.5959363	5904.0
YMR240C	-1	-1	-627.5098705	1056.0	1.04709
YKL056C	-1	-1	-576.5823829	4362.0	5.78999
YGR184C	0	-1	-546.7964645	2575.0	1.08679
YBR025C	0	-1	-559.4457752	3721.0	2.20899
YGL250W	0	-1	-525.497656	2669.0	0.975108
YOR262W	0	-1	-605.6943617	2969.0	0.980604
YGR138C	0	-1	-683.1006448	4916.0
YOL120C	0	-1	-606.6086273	4570.0	6.47438
YDL092W	-1	-1	-567.9874811	1805.0	5.6995
YDR432W	-1	-1	-519.8892353	3310.0	0.753713
YCR075W-A	0	-1	-659.5959325	5893.0
YDL029W	1	1	-430.5427999	544.0	2.63514
YGL173C	-1	-1	-476.292042	1178.0	1.7284
YJR100C	0	1	-569.4189018	25.0	7.82472
YDR225W	-1	-1	-550.3244171	3694.0	8.70104
YLR433C	-1	-1	-607.8527985	2930.0	0.739453
YOR298W	-1	-1	-661.091424	5165.0
YJR033C	-1	-1	-495.7994108	2572.0
YGL081W	0	0	-588.5941077	4383.0	0.657919
YIL143C	-1	-1	-675.2007408	2923.0	0.758113
YMR056C	-1	-1	-505.2780864	1381.0	0.77351
YHR097C	0	0	-594.9518811	4634.0	0.769116
YIL043C	0	-1	-521.1910474	2804.0	3.0596
YFL014W	-1	-1	-719.9584532	4398.0	1.90143
YGR113W	-1	-1	-564.3381245	2977.0	0.655432
YIL131C	-1	-1	-593.9282403	1889.0	1.07295
YHL031C	-1	-1	-467.1646602	1530.0	4.66667
YNL008C	-1	-1	-668.0861554	567.0
YBR139W	0	-1	-567.1839715	1422.0	0.691542
YGL194C-A	0	0	-659.5959237	5921.0
YLL066W-B	0	0	-659.5959332	5968.0
YOR074C	-1	-1	-539.0095372	766.0	1.55197
YKL191W	-1	-1	-677.7991867	4246.0	1.855
YLL027W	-1	-1	-614.4552383	1003.0	0.60314
YKR089C	-1	-1	-580.6369531	679.0
YPL242C	-1	-1	-547.4469168	2394.0	1.84616
YOL100W	-1	-1	-563.0228858	2551.0	0.989513
YJL179W	-1	-1	-575.5289278	3335.0	4.40908
YHR175W-A	0	0	-659.5959387	5938.0
YDR014W-A	-1	-1	-685.6731453
YPL170W	-1	-1	-544.1063957	1997.0	4.1154
YGL057C	0	0	-588.0358142	251.0	4.02343
YBR012W-B	-1	-1	-610.1167512
YIL162W	0	-1	-499.8182077	1591.0	0.612871
YNR003C	-1	-1	-633.615576	4400.0	0.636442
YBL086C	0	0	-600.2896389	3277.0	1.31915
YML126C	-1	-1	-534.4694653	2521.0	1.03185
YJR053W	-1	-1	-668.5363359	4935.0
YOL071W	-1	1	-485.8633455	206.0	7.41584
YAL010C	1	1	-478.3173475	3963.0	0.74895
YMR300C	0	-1	-576.2607485	3182.0	1.58703
YOR119C	-1	-1	-582.8656864	4041.0	0.977446
YOL054W	-1	-1	-586.7157788	3622.0	0.826794
YBL013W	-1	-1	-624.3693824	5270.0
YDR490C	-1	-1	-563.2154596	2785.0	0.824417
YBR149W	0	0	-493.2674159	1834.0	1.71968
YEL060C	-1	-1	-556.8624969	3568.0	0.639813
YPR191W	-1	-1	-427.6597576	373.0	2.68749
YMR176W	0	-1	-515.3188756	5068.0
YBL095W	0	0	-596.4794852	1940.0	2.04801
YOR160W	-1	-1	-579.9006495	1911.0	0.908983
YNL154C	-1	-1	-618.4865386	260.0	3.34657
YLR218C	0	1	-579.8691235	314.0	10.1404
YCL002C	0	0	-613.1363713	3198.0	1.74916
YGL181W	-1	-1	-544.7442894	779.0	1.80995
YHL021C	0	1	-612.8119411	3418.0	1.0985
YNR015W	-1	-1	-639.5733232	2509.0	0.869356
YLR256W	-1	-1	-631.2504632	2364.0
YNR070W	0	-1	-590.3985809	5487.0
YMR102C	0	-1	-593.9343522	1955.0	1.0466
YER166W	-1	-1	-526.8180056	1438.0	0.936975
YOR149C	-1	-1	-546.5289531	2562.0	0.96996
YCL052C	-1	-1	-546.4138739	143.0	3.6518
YER093C	-1	-1	-604.103307	2622.0	0.845738
YNL274C	-1	-1	-590.5093501	1669.0	2.06884
YBR096W	0	0	-569.4410124	597.0	7.55201
YNL066W	1	1	-613.1071591	3818.0	0.80392
YOR356W	-1	-1	-599.8686895	253.0	11.4164
YLR059C	-1	1	-493.4514747	1269.0	2.12641
YLR411W	-1	-1	-544.5087552	2143.0	2.09104
YOR274W	-1	-1	-608.6347396	1987.0	0.998638
YHL030W	0	-1	-523.5364395	1795.0	2.08463
YLR168C	0	1	-585.5395332	238.0	11.5606
YLR029C	0	-1	-563.4359451	4846.0	3.55042
YCR036W	0	0	-480.2915161	459.0	2.42515
YEL050C	-1	-1	-403.9037698	24.0	14.3092
YLR199C	0	0	-559.0626169	1658.0	7.4263
YLL060C	-1	0	-612.7079017	4478.0	0.611781
YER016W	-1	-1	-549.2692287	2056.0	1.39828
YBR179C	1	1	-439.6296318	1801.0	6.4873
YNL249C	0	0	-578.5543855	2838.0	0.863213
YOR276W	0	-1	-612.618853	3488.0	2.57615
YBL068W	0	-1	-633.1479794	3644.0	2.27696
YGL084C	-1	-1	-468.0141686	302.0	1.6831
YBL034C	-1	-1	-564.5506895	3509.0	0.823837
YER061C	-1	-1	-552.9142408	3566.0
YOL154W	0	0	-719.082296	4162.0
YLR340W	-1	-1	-543.3113458	4818.0	2.51849
YKL006C-A	-1	-1	-484.9437096	4354.0	8.54435
YLR157W-E	0	0	-570.5981609	5976.0
YNL339C	-1	-1	-571.7006495	4176.0
YKL172W	-1	-1	-663.3163412	4900.0	1.04039
YLR028C	-1	-1	-517.8449602	295.0	1.15326
YDR289C	-1	-1	-560.9261465	1614.0	0.92765
YAL032C	-1	-1	-529.7171326	2961.0	0.90832
YJR094C	-1	-1	-563.3351529	4929.0
YDR114C	0	0	-603.2640225
YNL325C	-1	-1	-556.053582	1633.0	1.33963
YGR240C-A	0	0	-659.5959265	5930.0
YHR213W-B	0	0	-659.595929	5942.0
YLR007W	-1	-1	-619.8283336	2850.0	4.22903
YOR294W	-1	-1	-659.5968084	4788.0	0.968255
YPL273W	0	-1	-558.8479901	4306.0	0.695303
YLR312C	0	0	-595.068401	4932.0	0.717569
YGR133W	-1	-1	-531.3016074	3681.0
YDR164C	-1	-1	-529.5459437	775.0	1.89062
YKL091C	0	0	-582.6627725	1869.0	1.60486
YNL068C	-1	-1	-571.4204085	3223.0	0.735248
YGR027W-B	-1	-1	-648.741138
YJR019C	-1	-1	-418.1928942	1823.0	0.833118
YLR204W	0	-1	-360.6015939	80.0	9.47601
YPL007C	-1	-1	-591.3440855	761.0	2.46778
YCL056C	0	-1	-592.5887667	1980.0	2.21773
YLR466C-B	0	0	-659.5959197	5985.0
YFL016C	-1	1	-516.3554881	1730.0	4.9288
YDR034W-B	0	0	-590.6100401	5590.0	1.11066
YMR099C	0	0	-557.197758	329.0	9.55743
YJR125C	-1	-1	-546.3996093	139.0	2.33832
YPL166W	0	1	-660.3109486	4742.0
YBR259W	0	0	-576.2890484	3300.0	0.753235
YLR373C	0	-1	-546.3171687	1284.0	0.896999
YDL247W	-1	-1	-604.3308544	5378.0	0.779129
YJR099W	0	-1	-486.5438633	365.0	5.85711
YKL072W	0	0	-631.3414652	4138.0
YIL096C	0	-1	-610.3273103	4620.0	1.48858
YCR076C	0	-1	-578.682529	711.0	1.60606
YDR300C	-1	0	-607.7109075	3697.0	1.57056
YNL193W	0	0	-589.1439156	670.0	1.75972
YOL098C	0	0	-577.5301811	922.0	0.901373
YBR002C	-1	-1	-612.1298585	2774.0	2.0692
YDR363W-A	-1	-1	-464.5875555	5567.0	1.40752
YHL014C	0	0	-504.0439146	2519.0	5.67582
YDR275W	0	0	-568.3826321	2247.0	0.639828
YBL089W	0	-1	-522.4530582	2059.0	1.03823
YDR210W-B	-1	-1	-640.1025705
YPR095C	-1	-1	-606.6691213	3689.0	0.827981
YPL279C	0	-1	-613.5551634	5028.0
YER149C	-1	-1	-656.378597	3445.0	2.05558
YLR361C	-1	-1	-540.0758274	717.0	0.872078
YBR203W	0	-1	-622.6186965	4122.0	0.892309
YDR169C-A	0	0	-659.5959346	5902.0
YMR089C	-1	-1	-421.712585	13.0	7.49809
YNR012W	0	-1	-664.2066834	4227.0	0.858143
YER171W	-1	-1	-604.0731723	1712.0	1.51603
YGL145W	-1	-1	-621.5190778	3388.0	0.777986
YLR330W	-1	-1	-469.182075	385.0	1.70379
YAL024C	-1	-1	-600.1157041	4445.0	0.614281
YLL029W	0	-1	-600.8796715	296.0	1.19722
YHR205W	-1	-1	-600.733202	3193.0	0.775453
YHR121W	0	0	-444.4894414	348.0	8.30267
YAL043C	-1	-1	-617.3135028	1855.0
YJL187C	-1	-1	-612.8968439	1645.0	2.31844
YDR363W	-1	-1	-590.7420187	3356.0	0.674033
YNL038W	-1	-1	-579.490706	473.0	4.80494
YHL026C	0	0	-619.1684827	4642.0
YPR106W	0	-1	-556.7352846	3648.0	0.639982
YJR055W	-1	-1	-684.8682852	3821.0	3.37729
YJL082W	0	-1	-575.1119826	3768.0	0.767092
YJL153C	0	-1	-654.8008634	4629.0	1.45513
YGL193C	0	0	-611.8449476
YMR166C	0	-1	-571.7736952	787.0	2.49256
YGR112W	-1	1	-407.4254518	315.0	6.24568
YHR132W-A	0	-1	-644.9320982	5650.0	1.00161
YPL090C	0	-1	-601.738951	4648.0	8.55752
YHR142W	-1	-1	-631.1447916	2683.0	1.2754
YLR047C	-1	-1	-599.9623096	5006.0
YKL137W	0	1	-407.0518904	142.0	9.58022
YDR374C	0	-1	-588.4273882	5524.0	0.665816
YNL118C	-1	-1	-548.7366753	719.0	0.706334
YDR272W	-1	-1	-447.6797516	1328.0	1.36103
YIL123W	-1	-1	-528.2732384	3529.0	0.80914
YAL062W	0	0	-562.6190067	3293.0	1.12063
YOR259C	-1	-1	-556.5603271	162.0	8.21977
YNR021W	0	-1	-610.2630864	967.0	6.01801
YNR036C	0	-1	-387.5340599	108.0	8.68698
YKR095W	-1	-1	-507.8306024	2387.0	1.27818
YGR131W	0	0	-644.5348905	5051.0
YFL027C	0	-1	-620.5842106	3390.0	1.11204
YGR024C	-1	-1	-621.4205232	2588.0	6.86345
YBL100W-C	0	0	-562.4737677	5875.0
YKL022C	-1	-1	-598.5694187	1086.0	0.649551
YDR542W	0	-1	-642.0011026	4440.0
YKL157W	0	0	-483.9481302	1620.0	0.903308
YKR051W	0	-1	-592.3609539	1055.0	1.78216
YIL110W	-1	-1	-633.2593985	3996.0	1.52721
YLR359W	0	-1	-580.0250136	3683.0	0.701974
YOR388C	-1	-1	-563.6310158	4942.0	0.779765
YBL004W	-1	-1	-649.3910851	4630.0	1.20892
YJL145W	-1	-1	-484.3224742	3655.0	2.22557
YDL006W	1	1	-590.5250583	1677.0	1.00767
YDR208W	-1	-1	-584.2017787	1455.0	0.817566
YMR231W	-1	-1	-600.909898	1954.0	0.721978
YKL183W	0	-1	-596.4988809	2297.0	1.03481
YDR524W-C	0	0	-596.988905	5911.0
YDL204W	0	-1	-597.5256118	4597.0	0.828916
YPR156C	0	-1	-598.2937958	4525.0	0.605005
YDL215C	0	0	-556.8317993	3767.0	0.663265
YFL021W	-1	-1	-656.0808711	3609.0
YGL036W	0	0	-597.6688024	1937.0	0.686743
YOL164W	-1	-1	-582.8248436	3259.0	0.658216
YOL142W	-1	-1	-658.2706323	2314.0	3.62188
YGR231C	-1	1	-410.8844728	17.0	11.7667
YJL017W	0	0	-640.2314893
YBR196C	-1	-1	-507.508301	4089.0	0.72596
YDR068W	0	0	-551.8832617	2119.0	2.33219
YOR348C	-1	-1	-642.4455755	4817.0	2.1059
YJL043W	0	0	-595.5973486	5329.0	0.615434
YGL010W	0	-1	-610.2979429	2449.0	1.80616
YBR030W	-1	-1	-626.1011963	4450.0	0.774994
YAL001C	-1	-1	-566.4772582	3126.0	0.823172
YGL112C	-1	-1	-595.2786973	796.0	0.952702
YPR184W	0	0	-659.8597506	4105.0	0.859198
YNL188W	-1	-1	-563.3147824	2867.0	2.71165
YGL210W	-1	-1	-582.0421035	1927.0	3.36596
YLL005C	0	-1	-572.6747049	4554.0
YNL233W	-1	-1	-564.3304245	2134.0	0.951589
YNR032W	-1	1	-523.9232047	839.0	0.884031
YJL219W	-1	-1	-571.7347059	4762.0	0.775972
YER086W	0	0	-545.6594484	4289.0	0.904353
YOL091W	-1	-1	-670.0510087	5373.0	0.671312
YBR221W-A	0	0	-659.5959343	5883.0
YML076C	-1	-1	-583.6014094	2320.0	0.621633
YEL070W	0	0	-607.4812721	5457.0	0.620858
YGL049C	-1	-1	-574.8262506	2171.0	1.41198
YJR082C	-1	-1	-568.143688	3236.0	5.63328
YHL047C	-1	-1	-665.1850264	5212.0	0.911817
YHR036W	-1	-1	-698.5397418	2900.0	1.45167
YGR127W	0	0	-572.1430495	2763.0	0.846477
YPL133C	-1	-1	-648.14676	3709.0	0.740685
YHR102W	-1	-1	-593.6802342	4114.0
YPR125W	1	1	-545.964483	583.0	4.33426
YJL078C	0	-1	-551.1679806	4278.0
YMR265C	0	-1	-586.1690521	3526.0
YJR123W	0	-1	-589.8593018	4631.0	3.6253
YDR111C	0	0	-560.2211408	4728.0	0.954451
YPL229W	0	0	-594.1899503	1943.0	0.636158
YIL078W	0	-1	-552.1116743	4643.0	1.6607
YGL022W	-1	-1	-509.7288182	1256.0	1.13912
YNL332W	-1	-1	-567.0928433	5356.0
YCL014W	-1	-1	-564.1479185	4166.0
YML094W	-1	-1	-582.2154224	4088.0	1.82185
YGR170W	-1	-1	-555.7334971	1534.0	1.00299
YKR041W	0	0	-612.8020395	5338.0
YLR325C	0	-1	-584.8119034	5218.0	5.44785
YKL126W	-1	-1	-492.0386879	586.0	1.83798
YDR239C	0	0	-595.1205181	4706.0
YHL023C	0	-1	-560.6943928	1999.0	0.776839
YFR029W	-1	-1	-575.7911458	3096.0
YPL252C	0	0	-585.1777264	752.0	1.88309
YOR004W	-1	-1	-685.3591597	5145.0	1.20382
YBR189W	0	-1	-574.6759405	4886.0	3.82881
YHR003C	0	-1	-583.3853084	782.0	3.8225
YGR005C	-1	-1	-546.9698653	1581.0	1.00339
YKL028W	-1	-1	-650.0672779	3590.0
YBR239C	0	-1	-578.2840632	4062.0	0.626928
YNL287W	-1	-1	-501.7069782	380.0	1.80199
YKR070W	0	-1	-592.5494559	290.0	1.50536
YMR325W	0	-1	-609.1242485	5103.0
YOL040C	-1	-1	-540.3005216	4765.0	3.74197
YGL123W	0	-1	-546.6129265	5025.0	3.56492
YHL033C	0	-1	-594.1926428	4590.0	1.62188
YDR513W	-1	-1	-423.6867056	939.0	2.49443
YFR002W	-1	-1	-562.1243794	938.0	4.84245
YDR406W	0	-1	-579.8379781	4104.0	1.27124
YCR068W	0	-1	-613.0957533	5235.0
YPL152W	-1	-1	-605.1686809	1651.0	2.21708
YLL001W	1	1	-440.0740179	227.0	4.70079
YJR127C	-1	-1	-669.3398933	1890.0	0.793517
YDL014W	-1	-1	-594.220628	5087.0	1.72438
YER079W	0	0	-564.6148563	3776.0	0.712711
YDR279W	-1	-1	-553.7052929	1885.0	2.4943
YBR154C	-1	-1	-638.1683552	3569.0	6.73038
YBR021W	-1	-1	-625.5626478	4834.0
YGR227W	-1	-1	-539.4142127	2182.0	0.718835
YFR010W	0	-1	-517.2561028	1222.0	2.20778
YDR081C	-1	-1	-576.5436809	3130.0
YDR443C	-1	-1	-528.2923892	3557.0
YER017C	-1	1	-520.3208666	323.0	2.49734
YGR128C	-1	-1	-666.3852758	4928.0
YJR153W	-1	-1	-584.8772309	4901.0
YER190C-B	0	0	-659.595935
YNL252C	0	-1	-431.4103155	51.0	12.8447
YDL033C	-1	-1	-541.474355	1960.0
YPR166C	0	-1	-381.835298	220.0	11.451
YHR087W	0	-1	-671.6374241	4435.0	1.96735
YGR079W	0	0	-624.1289949	4098.0	1.195
YDR369C	-1	-1	-577.075561	4349.0	1.35116
YCR029C-A	0	-1	-625.2155261
YKL064W	-1	-1	-530.4422431	1129.0	1.13184
YER041W	-1	-1	-618.2404494	4113.0
YIL120W	-1	-1	-540.8554358	4244.0	0.716589
YPL243W	-1	-1	-588.4227853	687.0	3.56803
YDL085W	-1	0	-539.8097456	5442.0
YKL194C	-1	-1	-426.3577291	35.0	12.6461
YFR044C	0	0	-416.6102778	1668.0	2.37913
YOL053W	0	0	-577.548465	180.0	7.17146
YNR026C	-1	-1	-607.0095513	1461.0	0.732684
YEL071W	-1	-1	-547.4468598	3883.0
YPR007C	-1	-1	-575.2986889	5439.0
YBR036C	-1	-1	-495.4108016	1023.0	1.0921
YOR280C	0	0	-502.1588857	169.0	7.97547
YPL019C	-1	-1	-593.0714688	4065.0	1.15834
YJL095W	-1	-1	-575.0932965	3710.0	0.77453
YOL011W	-1	-1	-572.0052938	3799.0
YML068W	0	-1	-508.2871429	2175.0	0.841558
YLL006W-A	0	0	-659.5959249	5967.0
YNL320W	0	0	-592.9126848	645.0	2.34434
YOR336W	0	-1	-531.9491575	1976.0	0.666212
YBL022C	-1	1	-445.8098644	216.0	7.09178
YNR067C	-1	0	-553.7976172	4206.0	1.21275
YMR017W	0	-1	-620.0896459	5258.0	0.66953
YDL140C	-1	-1	-544.9170272	3732.0	0.632334
YOR362C	-1	-1	-542.327471	461.0	4.55953
YMR001C	-1	-1	-539.3938472	309.0	2.14836
YOR316C	-1	-1	-488.5470889	795.0	0.837879
YIL019W	-1	-1	-702.7869449	5211.0	0.867688
YGR199W	-1	-1	-476.7918794	172.0	3.28193
YHL027W	-1	-1	-614.9034266	2619.0
YIL139C	-1	-1	-604.3307261	3039.0	1.68672
YNL178W	0	-1	-543.6306064	4893.0	8.75433
YOR020W-A	0	-1	-659.5959289	6016.0
YGR234W	0	-1	-423.8649368	2915.0	4.73235
YKL042W	-1	-1	-572.4652882	3530.0	1.54139
YMR063W	0	-1	-600.0744662	4740.0
YPL244C	-1	-1	-579.6467957	1493.0	3.17473
YDL155W	-1	-1	-589.8949187	2035.0	0.809381
YER091C	0	0	-703.0510118	4320.0	1.77774
YGR165W	-1	-1	-430.8738554	34.0	11.7825
YLR037C	0	-1	-624.392111	3527.0	0.757204
YPR135W	-1	-1	-466.323366	3317.0	2.2211
YKL099C	-1	-1	-669.4070325	4961.0	1.13743
YDR277C	-1	-1	-587.2743907	4022.0	0.722827
YFR027W	-1	-1	-524.6882067	4495.0	0.86509
YDL114W	0	0	-605.5826893	5559.0	0.787077
YML029W	-1	-1	-550.1695397	2079.0
YGR014W	-1	-1	-595.2996092	2910.0	1.10791
YHR070W	-1	-1	-599.7606978	4855.0
YOL123W	-1	-1	-591.1875601	1388.0	1.44178
YMR120C	0	-1	-693.3792579	4459.0	0.769091
YIL082W-A	-1	-1	-619.7187238
YCL062W	-1	-1	-631.9682784
YBR158W	-1	-1	-583.7207007	3500.0	1.54993
YLR441C	0	-1	-581.7453451	4785.0	4.97339
YOR383C	0	-1	-674.5429993	4297.0	0.766003
YAL020C	-1	-1	-550.3895409	3983.0	0.713092
YNL133C	-1	-1	-521.1293497	2751.0	1.38167
YGR224W	-1	-1	-622.5066843	4437.0
YKR034W	-1	-1	-585.3266158	5418.0	0.740521
YJL062W-A	0	1	-653.5334154	5802.0	1.00747
YDR003W	0	0	-506.0398302	2280.0	0.777755
YBR015C	-1	-1	-529.8585367	1087.0	2.87103
YCR070W	0	-1	-617.2504572
YCR011C	0	-1	-584.5538818	1433.0	0.800425
YDL160C	-1	-1	-550.7729268	3672.0
YJR050W	-1	-1	-617.15747	1714.0	1.48964
YBR094W	0	0	-531.0255767	223.0
YOR021C	0	-1	-600.6382225	2342.0	7.46072
YNL139C	-1	-1	-537.7288535	4938.0
YIL009W	-1	-1	-570.093096	3177.0	0.972117
YHR092C	-1	-1	-608.5175874	3346.0	1.44159
YBL107C	0	0	-601.3090988	501.0	14.0283
YKR071C	0	-1	-572.8751858	1970.0	1.26362
YDR034C	0	-1	-612.1481775	1261.0	0.709401
YKL128C	0	0	-581.3498455	2487.0
YBL008W	-1	-1	-597.5678055	3221.0	0.87491
YJR051W	0	-1	-543.8979463	159.0	1.57227
YKL048C	-1	-1	-560.8496461	1661.0	0.776747
YLR141W	-1	-1	-504.8182778	4208.0	0.704789
YLR212C	-1	-1	-510.3363552	2131.0	1.75443
YOL088C	-1	-1	-513.0342593	177.0	2.77505
YKR015C	0	0	-602.3480535	5231.0
YGL179C	0	-1	-616.8145294	4745.0
YBR092C	-1	-1	-640.4524872	5024.0
YKL134C	-1	1	-481.1789262	1989.0	1.45465
YLR362W	-1	-1	-602.7473547	1573.0	0.756545
YER175C	0	-1	-591.573873	2440.0	0.678947
YER057C	0	0	-505.3393881	2391.0	3.1974
YOR176W	0	0	-487.0988284	842.0	1.94767
YOR163W	0	-1	-530.0073346	455.0	3.44605
YML111W	0	-1	-577.4313306	1654.0	1.32246
YML081W	0	-1	-615.1174107	1981.0	0.94264
YBR182C	-1	-1	-632.8679652	5286.0
YPL187W	-1	-1	-575.6332915	5323.0	1.05129
YPR074C	-1	0	-549.1101277	4072.0
YNL334C	-1	-1	-565.2514374	3391.0	1.73936
YIL079C	-1	-1	-686.5301261	4820.0	0.926979
YIL146C	0	1	-547.2433838	4700.0
YJL074C	-1	-1	-519.7735813	1426.0	1.98562
YNR059W	-1	-1	-613.0853887	3870.0
YDL012C	0	0	-588.9477878	2749.0	1.78523
YBL045C	-1	1	-432.0445633	286.0	2.43896
YCR073C	-1	-1	-600.5643163	5086.0
YOR301W	-1	-1	-550.2807872	3859.0
YJR126C	-1	-1	-549.0637577	712.0	0.924651
YDR374W-A	0	-1	-659.595928	5908.0
YOR084W	-1	-1	-499.5093744	3084.0	0.97955
YBR195C	-1	-1	-643.6722207	2227.0	0.830199
YLR190W	1	1	-493.3163714	2361.0	1.84008
YGR108W	-1	-1	-624.2640777	1449.0	2.24836
YOR298C-A	-1	-1	-511.7150898	5577.0	1.39322
YAL063C	0	0	-624.0855725	5091.0
YHR104W	0	-1	-595.6132572	2982.0	1.61733
YNL159C	-1	-1	-521.7919283	912.0	0.865657
YLR201C	-1	0	-501.0811071	138.0	2.85336
YHR013C	-1	-1	-597.2786508	376.0	5.83021
YGL058W	-1	-1	-580.0808258	1731.0	3.98451
YCL037C	0	-1	-635.7485479	4579.0
YLR056W	-1	-1	-635.9450657	4632.0	0.768381
YDR076W	-1	-1	-586.625725	5131.0
YLL004W	-1	-1	-646.5877156	1596.0	2.92865
YDL195W	-1	-1	-485.1182692	2031.0
YGL238W	-1	-1	-583.8347399	2251.0	1.96596
YKL127W	0	-1	-544.9853134	2186.0	1.26806
YOL048C	0	-1	-576.8178068	2480.0	3.28023
YJL216C	0	-1	-582.8414633	5194.0
YGR129W	-1	-1	-595.5511971	4028.0	1.0312
YJL113W	-1	-1	-588.030273
YPR089W	0	0	-553.211859	4040.0
YDR372C	-1	-1	-574.5714769	1259.0	3.14674
YPL225W	0	0	-557.8113835	1012.0	5.76886
YNR022C	0	-1	-403.5944432	104.0	12.7585
YNL165W	0	0	-606.4768435	2848.0	0.836681
YOR332W	-1	-1	-514.9160583	881.0	3.3765
YPR052C	-1	-1	-488.898962	1051.0	6.21307
YPL143W	0	-1	-581.8588189	4979.0	6.10979
YGL031C	0	-1	-584.4310226	4944.0	6.28874
YBL055C	-1	-1	-591.9384048	3635.0	0.800574
YEL018W	-1	-1	-653.3708661	1454.0	4.36747
YDR052C	-1	-1	-535.8298461	3676.0
YJR035W	-1	-1	-548.4788294	4333.0	0.87957
YGR244C	-1	-1	-495.4871143	1221.0	1.70755
YDR306C	-1	-1	-591.3162653	2514.0
YGL006W	-1	-1	-544.6792567	2919.0	1.11417
YDR245W	-1	-1	-587.0586016	1559.0	2.38403
YOR312C	0	-1	-557.4533108	5267.0	4.08994
YDR457W	-1	-1	-545.4435709	3701.0	1.57647
YKL179C	-1	-1	-512.1387784	1119.0	1.21144
YLR221C	-1	-1	-679.5978029	4307.0	1.94755
YOR222W	0	-1	-589.1388176	3969.0	0.771062
YDL169C	0	0	-610.5846807	4436.0	0.642054
YDR398W	-1	-1	-657.6070464	4856.0	0.793681
YCL060C	-1	-1	-642.3222876
YGR161W-A	-1	-1	-649.6914358
YGL107C	0	-1	-476.6993278	59.0	15.4257
YLR063W	0	-1	-607.7702571	5054.0
YBR016W	0	0	-576.0324135	1297.0	5.20939
YPL131W	-1	-1	-552.1270671	4910.0	2.59455
YGL208W	-1	-1	-574.1711233	2147.0	1.13652
YIL174W	0	0	-619.28692
YLR088W	-1	-1	-523.5979218	866.0	0.939476
YCL012W	-1	-1	-611.7438912
YBR284W	-1	0	-616.8404121	4636.0
[truncated: 3,981 more rows]
