# Supplementary material for: Revisiting co-expression-based automated function prediction in yeast with neural networks and updated Gene Ontology annotations
Source: PLoS One. 2026 Apr 16;21(4):e0322689. doi: 10.1371/journal.pone.0322689 (PMC13086303; doi:10.1371/journal.pone.0322689)
Supplement: S3 Table — This model contains the single gene ROC AUCs for Model 2–4 (as described in Table A of S1 Text) and KL-divergence metrics in 2007 and 2022 for each GO term. This data was used to construct Fig 7. (CSV) [file pone.0322689.s005.csv]

Term	Expr 2007, Onto 2007	Expr 2022, Onto 2007	Expr 2022, Onto 2022	KL 2007	KL 2022
GO:0000054	0.908179072	0.89211755	0.888482955	2.21442662	1.501930919
GO:0000278	0.727142047	0.77489457	0.780722172	0.119735753	0.146047901
GO:0000747	0.681088192	0.751502142	0.778360021	0.052986235	0.060545043
GO:0000902	0.643706012	0.702158705	0.738230519	0.030952237	0.132669006
GO:0000910	0.687350044	0.763925523	0.772061609	0.090097289	0.140540589
GO:0001403	0.678193443	0.779424257	0.723668324	0.20916897	0.153654447
GO:0003700	0.681799872	0.76572828	0.834578204	0.142435254	0.109535726
GO:0004518	0.758688743	0.765817868	0.79130276	0.416200484	0.3777134
GO:0005085	0.769959092	0.717855129	0.746622475	0.276622523	0.142789881
GO:0006260	0.816438282	0.839229313	0.781690894	0.275309982	0.196788199
GO:0006281	0.74414068	0.774274962	0.756172167	0.11413595	0.117334621
GO:0006310	0.688977975	0.768707054	0.796692026	0.104244654	0.228391453
GO:0006325	0.741902034	0.764528695	0.769403509	0.150575987	0.179201272
GO:0006352	0.804037352	0.82226233	0.79056484	0.418033708	0.305655665
GO:0006353	0.866959626	0.891417193	0.80412642	0.495875365	0.496417994
GO:0006360	0.851405292	0.866602582	0.833347259	1.381659705	0.572373274
GO:0006364	0.927625757	0.928950822	0.90391871	2.580396252	1.634690452
GO:0006366	0.674005508	0.724372821	0.726603084	0.086756991	0.084733406
GO:0006383	0.764801161	0.787068923	0.755669466	0.68974949	0.538016633
GO:0006397	0.783926165	0.807011497	0.762274843	0.201904906	0.180570399
GO:0006401	0.757125969	0.76855777	0.703138907	0.330298429	0.092973672
GO:0006413	0.857054816	0.830259712	0.818289773	1.286036451	0.558781474
GO:0006414	0.874141719	0.912469102	0.846478994	1.912283654	0.42548966
GO:0006418	0.882671368	0.877169512	0.870804924	1.29823696	1.17047847
GO:0006457	0.745369834	0.750905848	0.772533716	0.137217979	0.09780012
GO:0006468	0.683148517	0.745333814	0.726335866	0.123929443	0.065198867
GO:0006470	0.715698199	0.670636011	0.610113636	0.388916753	0.141092727
GO:0006486	0.856851008	0.891633715	0.882742478	0.469398426	0.368950891
GO:0006497	0.792537884	0.824970445	0.875045196	0.246441214	0.319434575
GO:0006605	0.678883706	0.6873517	0.725024424	0.071028737	0.076863232
GO:0006629	0.734334646	0.773993845	0.777450032	0.036846739	0.040694121
GO:0006766	0.785643707	0.80038009	0.729875793	0.085856678	0.188882418
GO:0006811	0.826286531	0.871982667	0.82666111	0.063802499	0.028459089
GO:0006865	0.829345962	0.866713184	0.893729213	0.228785864	0.115684323
GO:0006869	0.68487972	0.685986397	0.686698458	0.194042349	0.0731318
GO:0006873	0.675688497	0.69877656	0.731998239	0.0610427	0.037596303
GO:0006887	0.686075254	0.732570417	0.71745283	0.242281267	0.25817104
GO:0006897	0.770667399	0.777245916	0.767165745	0.16949501	0.166623939
GO:0006970	0.710887796	0.679397125	0.752682011	0.10591226	0.10701046
GO:0006979	0.77930862	0.786433119	0.738797446	0.228118237	0.076356749
GO:0006997	0.793855691	0.79909856	0.737686435	0.337319312	0.151030763
GO:0007005	0.703303053	0.706977142	0.764560002	0.073480914	0.080824156
GO:0007010	0.702168282	0.738815279	0.757206938	0.06547035	0.081934721
GO:0007031	0.821896457	0.8282546	0.809122475	0.423597847	0.289652133
GO:0007033	0.718567522	0.750681649	0.683068768	0.10904796	0.090146014
GO:0007059	0.79235065	0.805097219	0.817958202	0.189908507	0.142757604
GO:0007114	0.729252216	0.792076688	0.758383089	0.12760899	0.162537109
GO:0007124	0.605995817	0.699790844	0.767124833	0.090077946	0.078582987
GO:0008033	0.646924365	0.672466798	0.80666749	0.389414365	0.32512068
GO:0008135	0.863084012	0.857566603	0.870892519	1.262856923	0.9840473
GO:0008213	0.873523757	0.84442336	0.780931264	0.757008772	0.148614611
GO:0008380	0.783943654	0.796189404	0.777793561	0.197224558	0.174151111
GO:0008643	0.860286468	0.909931504	0.918289312	0.318951735	0.192892869
GO:0009408	0.841714314	0.798931363	0.744159091	0.634122395	0.201236928
GO:0009451	0.859607462	0.885344263	0.826261239	1.314442775	0.515339185
GO:0015931	0.748215565	0.766516083	0.692828966	0.204725116	0.120459736
GO:0016050	0.924379749	0.906216241	0.778689878	0.787993411	0.152968643
GO:0016197	0.822546362	0.811046893	0.809888301	0.526599129	0.21643346
GO:0016570	0.760190133	0.79390964	0.747476474	0.20076434	0.139739709
GO:0018193	0.720080971	0.729266482	0.663520216	1.01098852	0.057905103
GO:0032196	0.944999483	0.928863177	0.904784564	1.252998578	1.072841595
GO:0032200	0.600808513	0.631545236	0.718272901	0.017655089	0.125843978
GO:0032787	0.790125453	0.808905742	0.859288328	0.078270802	0.058841936
GO:0042221	0.650999289	0.690747262	0.672708192	0.016701951	0.01975168
GO:0042255	0.929202364	0.93524466	0.949609375	2.389929809	2.1000179
GO:0042273	0.946456159	0.953150748	0.936632775	3.052298648	2.579983309
GO:0042274	0.933746973	0.939664428	0.936014979	2.761971239	2.096925362
GO:0042594	0.920525015	0.809552032	0.747103969	0.786512438	0.092942914
GO:0043543	0.663593837	0.692237156	0.715737952	0.122491881	0.143074453
GO:0045333	0.871223565	0.89287627	0.864141824	0.519667834	0.376251456
GO:0048193	0.78983318	0.819696657	0.802882596	0.201269129	0.179258635
GO:0048284	0.777234027	0.822264113	0.681229913	0.455980725	0.110992643
GO:0048308	0.758917746	0.726388489	0.695638369	0.256903994	0.180673811
GO:0051049	0.985471024	0.940236199	0.783777088	1.584669128	0.123296644
GO:0051052	0.58580149	0.709757156	0.676794508	0.350711578	0.122748875
GO:0051321	0.735540831	0.786373936	0.745166117	0.079763167	0.061013375
GO:0051603	0.812076427	0.832368966	0.803202873	0.35657637	0.170821096
GO:0051726	0.692573635	0.725385134	0.753989155	0.098026553	0.105622215
